# Supplementary material for: Innovative approach for high-throughput exploiting sex-specific markers in Japanese parrotfish Oplegnathus fasciatus
Source: Gigascience. 2024 Jul 19;13:giae045. doi: 10.1093/gigascience/giae045 (PMC11258905; doi:10.1093/gigascience/giae045)
Supplement: giae045_Supplemental_Files [file giae045_supplemental_files.zip]

Archive with 25 entries (25 files):
- Female_reference_Male_DEL_100p.ann.with_CLR_reads_depth.xls
- Female_reference_Male_DEL_repeat.txt
- Female_reference_Male_DEL_repeattype.txt
- Figure S1.pdf
- Figure S2.pdf
- Figure S3.pdf
- Figure S4.pdf
- Figure S5.pdf
- Figure S6.pdf
- Figure S7.pdf
- Figure S8.pdf
- Figure S9.pdf
- Male_reference_Female_DEL_100p.ann.depthwith_CLR_reads_depth.xls
- Male_reference_Female_DEL_repeat.txt
- Male_reference_Female_DEL_repeattype.txt
- new-Female_Male_INSD_EL100_PrimerSet.xlsx
- new-Female_reference_ INS_DEL 100_ExonSet_annotation.xlsx
- new-Female_reference_ INS_DEL 100_Set.xlsx
- new-Female_reference_all_variation_Set.xls
- new-Male_reference_ INS_DEL 100_ExonSet_annotation.xlsx
- new-Male_reference_ INS_DEL 100_Set.xlsx
- new-Male_reference_all_variation_Set.xls
- Supplementary information.docx
- SyRI_Female_Reference_male_Get_all_DEL_100bp.xlsx
- SyRI_Male_Reference_female_Get_all_DEL_100bp.xlsx
