# Supplementary material for: Innovative approach for high-throughput exploiting sex-specific markers in Japanese parrotfish Oplegnathus fasciatus
Source: Gigascience. 2024 Jul 19;13:giae045. doi: 10.1093/gigascience/giae045 (PMC11258905; doi:10.1093/gigascience/giae045)
Supplement: giae045_Supplemental_Files [file giae045_supplemental_files.zip › Female_reference_Male_DEL_100p.ann.with_CLR_reads_depth.xls]

chr	start	end	type	length	upstream_Gene	upstream_dis	downstream_Gene	downstream_dis	overlap_info	Ave_Depth
FChr16	27954052	27954167	DEL	115	Ofa020708	35150	Ofa020709	59992	-	0
FChr23	25101466	25104459	DEL	2993	Ofa011971	29017	Ofa011972	49376	gene,-,ID=Ofa011972.gene;intron,-,Parent=Ofa011972.gene;	0.001336452
FChr23	25105456	25106007	DEL	551	Ofa011971	33007	Ofa011972	45386	gene,-,ID=Ofa011972.gene;intron,-,Parent=Ofa011972.gene;	0.010889292
FChr6	29809175	29812401	DEL	3226	Ofa002044	3613	Ofa002045	45041	gene,+,ID=Ofa002044.gene;intron,+,Parent=Ofa002044.gene;	0.012399256
FChr24	16836209	16836806	DEL	597	Ofa013711	16382	Ofa013712	1678	intron,-,Parent=Ofa013712.gene;gene,-,ID=Ofa013712.gene;	0.016750419
FChr15	26857286	26859059	DEL	1773	Ofa019926	4709	Ofa019927	201210	-	0.018048505
FChr21	8533996	8535496	DEL	1500	Ofa015265	25352	Ofa015266	56976	-	0.02
FChr5	3749494	3749810	DEL	316	Ofa000067	14981	Ofa000068	4564	intron,-,Parent=Ofa000068.gene;gene,-,ID=Ofa000068.gene;	0.022151899
FChr14	24280085	24280433	DEL	348	Ofa016756	24672	Ofa016757	5806	intron,-,Parent=Ofa016757.gene;gene,-,ID=Ofa016757.gene;intron,-,Parent=Ofa016757.gene;	0.025862069
FChr7	24813576	24815265	DEL	1689	Ofa006636	23907	Ofa006637	82750	-	0.028419183
FChr23	24375169	24377114	DEL	1945	Ofa011948	12946	Ofa011949	22228	intron,+,Parent=Ofa011948.gene;intron,+,Parent=Ofa011948.gene;gene,+,ID=Ofa011948.gene;	0.029820051
FChr4	927750	928392	DEL	642	Ofa004704	9287	Ofa004705	12901	gene,+,ID=Ofa004704.gene;intron,+,Parent=Ofa004704.gene;intron,+,Parent=Ofa004704.gene;	0.03271028
FChr7	4402469	4404045	DEL	1576	Ofa005972	59170	Ofa005973	26616	gene,-,ID=Ofa005973.gene;intron,-,Parent=Ofa005973.gene;	0.034898477
FChr7	31107706	31109282	DEL	1576	Ofa006803	1498	Ofa006804	46899	-	0.036167513
FChr15	10900346	10901656	DEL	1310	Ofa019312	81564	Ofa019313	97656	gene,+,ID=Ofa019312.gene;intron,+,Parent=Ofa019312.gene;	0.036641221
FChr7	27324632	27325417	DEL	785	Ofa006708	18861	Ofa006709	1643	-	0.043312102
FChr11	25408525	25409556	DEL	1031	Ofa013004	36051	Ofa013005	116566	-	0.052376334
FChr3	29463612	29464597	DEL	985	Ofa010895	6438	Ofa010896	14703	gene,+,ID=Ofa010895.gene;intron,+,Parent=Ofa010895.gene;	0.052791878
FChr23	3293884	3295545	DEL	1661	Ofa011074	81910	Ofa011075	75926	-	0.05538832
FChr18	7673176	7674830	DEL	1654	Ofa021880	94055	Ofa021881	133427	intron,+,Parent=Ofa021880.gene;gene,+,ID=Ofa021880.gene;	0.063482467
FChr19	2417673	2418247	DEL	574	Ofa007943	1943	Ofa007944	5711	-	0.067944251
FChr22	25400562	25401409	DEL	847	Ofa018082	13923	Ofa018083	18691	-	0.068476978
FChr2	25144952	25146612	DEL	1660	Ofa007679	35546	Ofa007680	39509	intron,+,Parent=Ofa007679.gene;gene,+,ID=Ofa007679.gene;	0.068674699
FChr20	19188660	19190321	DEL	1661	Ofa023076	13445	Ofa023077	40631	-	0.069837447
FChr23	3897491	3898479	DEL	988	Ofa011087	14162	Ofa011088	17819	gene,+,ID=Ofa011087.gene;intron,+,Parent=Ofa011087.gene;	0.074898785
FChr4	4217163	4217883	DEL	720	Ofa004795	1323	Ofa004796	37291	gene,+,ID=Ofa004795.gene;	0.076388889
FChr12	7690888	7691549	DEL	661	Ofa018409	24323	Ofa018410	13773	-	0.078668684
FChr5	16381922	16382718	DEL	796	Ofa000353	8356	Ofa000354	2125	intron,-,Parent=Ofa000354.gene;gene,-,ID=Ofa000354.gene;	0.079145729
FChr13	4233092	4233601	DEL	509	Ofa009054	95613	Ofa009055	95300	-	0.080550098
FChr3	19076563	19077231	DEL	668	Ofa010525	22357	Ofa010526	3037	-	0.080838323
FChr18	20749612	20749732	DEL	120	Ofa022408	33935	Ofa022409	732	-	0.083333333
FChr20	24917649	24918358	DEL	709	Ofa023209	160933	Ofa023210	95838	-	0.084626234
FChr14	20084640	20085293	DEL	653	Ofa016651	4871	Ofa016652	16003	-	0.090352221
FChr20	18984318	18985371	DEL	1053	Ofa023071	14370	Ofa023072	14300	intron,+,Parent=Ofa023071.gene;gene,+,ID=Ofa023071.gene;	0.107312441
FChr4	32249499	32249825	DEL	326	Ofa005738	23777	Ofa005739	33289	intron,-,Parent=Ofa005739.gene;gene,-,ID=Ofa005739.gene;	0.107361963
FChr6	5145372	5146474	DEL	1102	Ofa001113	13304	Ofa001114	6847	intron,-,Parent=Ofa001114.gene;intron,-,Parent=Ofa001114.gene;gene,-,ID=Ofa001114.gene;	0.108892922
FChr15	26430939	26431295	DEL	356	Ofa019919	2835	Ofa019920	38559	-	0.112359551
FChr24	6948717	6949271	DEL	554	Ofa013276	9719	Ofa013277	11599	-	0.115523466
FChr16	3164307	3165411	DEL	1104	Ofa020076	3568	Ofa020077	137436	-	0.116847826
FChr6	2465288	2466025	DEL	737	Ofa001034	545925	Ofa001035	29231	intron,-,Parent=Ofa001035.gene;gene,-,ID=Ofa001035.gene;	0.118046133
FChr11	25289169	25290011	DEL	842	Ofa013001	96741	Ofa013002	946	gene,-,ID=Ofa013002.gene;intron,-,Parent=Ofa013002.gene;	0.119952494
FChr20	4097217	4097717	DEL	500	Ofa022679	28159	Ofa022680	56638	gene,+,ID=Ofa022679.gene;intron,+,Parent=Ofa022679.gene;	0.12
FChr20	24676343	24676856	DEL	513	Ofa023208	10939	Ofa023209	80373	intron,-,Parent=Ofa023209.gene;intron,-,Parent=Ofa023209.gene;gene,-,ID=Ofa023209.gene;	0.126705653
FChr7	3302893	3304512	DEL	1619	Ofa005915	25606	Ofa005916	20081	-	0.128474367
FChr24	741587	742621	DEL	1034	Ofa013128	131083	Ofa013129	2473	intron,-,Parent=Ofa013129.gene;gene,-,ID=Ofa013129.gene;	0.12959381
FChr23	25375278	25376038	DEL	760	Ofa011973	47688	Ofa011974	34489	-	0.138157895
FChr16	22976019	22976271	DEL	252	Ofa020597	1903	Ofa020598	32278	gene,+,ID=Ofa020597.gene;intron,+,Parent=Ofa020597.gene;	0.142857143
FChr17	3959916	3960586	DEL	670	Ofa020864	14659	Ofa020865	4199	-	0.143283582
FChr2	7901200	7901798	DEL	598	Ofa007105	6162	Ofa007106	73840	-	0.143812709
FChr24	30417659	30418215	DEL	556	Ofa014071	14284	Ofa014072	15463	-	0.145683453
FChr7	17753788	17754508	DEL	720	Ofa006432	47197	Ofa006433	26005	-	0.147222222
FChr17	12234504	12235019	DEL	515	Ofa021151	3387	Ofa021152	60425	intron,+,Parent=Ofa021151.gene;gene,+,ID=Ofa021151.gene;	0.151456311
FChr4	3352510	3353050	DEL	540	Ofa004774	51437	Ofa004775	4612	-	0.151851852
FChr6	29704370	29704663	DEL	293	Ofa002041	57198	Ofa002042	38052	-	0.153583618
FChr12	8777381	8778291	DEL	910	Ofa018444	43162	Ofa018445	49378	-	0.154945055
FChr11	10686586	10686940	DEL	354	Ofa012469	6349	Ofa012470	8220	-	0.15819209
FChr7	23187605	23188119	DEL	514	Ofa006590	34289	Ofa006591	42705	gene,-,ID=Ofa006591.gene;intron,-,Parent=Ofa006591.gene;	0.159533074
FChr3	21865930	21866917	DEL	987	Ofa010691	12331	Ofa010692	2003	-	0.16514691
FChr23	12955378	12955713	DEL	335	Ofa011484	24504	Ofa011485	2345	gene,-,ID=Ofa011485.gene;intron,-,Parent=Ofa011485.gene;	0.167164179
FChr13	10699295	10699633	DEL	338	Ofa009198	76368	Ofa009199	27678	intron,-,Parent=Ofa009199.gene;gene,-,ID=Ofa009199.gene;	0.168639053
FChr22	26451989	26453038	DEL	1049	Ofa018116	103464	Ofa018117	285528	intron,+,Parent=Ofa018116.gene;gene,+,ID=Ofa018116.gene;	0.168732126
FChr20	20532732	20533187	DEL	455	Ofa023119	52543	Ofa023120	3995	-	0.169230769
FChr5	22848983	22849283	DEL	300	Ofa000550	6850	Ofa000551	22204	intron,+,Parent=Ofa000550.gene;gene,+,ID=Ofa000550.gene;	0.17
FChr13	7338847	7339639	DEL	792	Ofa009089	12782	Ofa009090	212067	gene,+,ID=Ofa009089.gene;intron,+,Parent=Ofa009089.gene;	0.172979798
FChr12	3765019	3765566	DEL	547	Ofa018305	76317	Ofa018306	48559	-	0.173674589
FChr7	29843782	29844219	DEL	437	Ofa006766	24687	Ofa006767	24658	-	0.176201373
FChr5	23966236	23966565	DEL	329	Ofa000593	551	Ofa000594	45257	gene,+,ID=Ofa000593.gene;intron,+,Parent=Ofa000593.gene;	0.179331307
FChr20	24966700	24967257	DEL	557	Ofa023209	209984	Ofa023210	46787	-	0.179533214
FChr20	25381916	25382504	DEL	588	Ofa023213	11396	Ofa023214	4328	intron,+,Parent=Ofa023213.gene;gene,+,ID=Ofa023213.gene;	0.180272109
FChr19	5367705	5368624	DEL	919	Ofa008015	19438	Ofa008016	22103	-	0.180631121
FChr3	9921128	9921764	DEL	636	Ofa010072	2840	Ofa010073	14881	intron,-,Parent=Ofa010073.gene;gene,-,ID=Ofa010073.gene;	0.18081761
FChr23	6690628	6691453	DEL	825	Ofa011158	55563	Ofa011159	18461	intron,-,Parent=Ofa011159.gene;gene,-,ID=Ofa011159.gene;intron,-,Parent=Ofa011159.gene;	0.183030303
FChr3	22592213	22592646	DEL	433	Ofa010721	14913	Ofa010722	24347	gene,+,ID=Ofa010721.gene;intron,+,Parent=Ofa010721.gene;	0.187066975
FChr16	23354667	23355048	DEL	381	Ofa020604	61803	Ofa020605	28803	-	0.19160105
FChr4	31053442	31053781	DEL	339	Ofa005707	74704	Ofa005708	40703	-	0.191740413
FChr20	15976851	15977535	DEL	684	Ofa023002	120651	Ofa023003	37134	-	0.194444444
FChr11	17962779	17963224	DEL	445	Ofa012738	143	Ofa012739	3224	-	0.195505618
FChr8	36710166	36711068	DEL	902	Ofa003478	5239	Ofa003479	12877	-	0.198447894
FChr6	31121836	31122072	DEL	236	Ofa002086	108436	Ofa002087	61231	-	0.203389831
FChr9	4983008	4983322	DEL	314	Ofa014303	34283	Ofa014304	58576	gene,+,ID=Ofa014303.gene;intron,+,Parent=Ofa014303.gene;	0.207006369
FChr18	3640260	3642735	DEL	2475	Ofa021715	5376	Ofa021716	38883	intron,+,Parent=Ofa021715.gene;gene,+,ID=Ofa021715.gene;	0.212525253
FChr23	21934833	21935192	DEL	359	Ofa011855	1571	Ofa011856	2333	-	0.21448468
FChr23	25311808	25312125	DEL	317	Ofa011972	160966	Ofa011973	15782	intron,-,Parent=Ofa011973.gene;gene,-,ID=Ofa011973.gene;	0.214511041
FChr13	29451078	29451558	DEL	480	Ofa009792	63038	Ofa009793	8602	-	0.214583333
FChr3	10661742	10662168	DEL	426	Ofa010094	3382	Ofa010095	16862	-	0.218309859
FChr20	12762148	12762687	DEL	539	Ofa022904	18985	Ofa022905	23346	-	0.218923933
FChr10	3283220	3284010	DEL	790	Ofa003636	86025	Ofa003637	2793	gene,-,ID=Ofa003637.gene;	0.218987342
FChr3	3160529	3160966	DEL	437	Ofa009932	48780	Ofa009933	12771	-	0.219679634
FChr8	31251220	31251470	DEL	250	Ofa003383	19145	Ofa003384	42880	-	0.224
FChr17	25416990	25417493	DEL	503	Ofa021539	52797	Ofa021540	25430	intron,-,Parent=Ofa021540.gene;gene,-,ID=Ofa021540.gene;	0.232604374
FChr11	23539939	23540293	DEL	354	Ofa012940	54233	Ofa012941	139083	-	0.237288136
FChr22	25140372	25141163	DEL	791	Ofa018074	19048	Ofa018075	85789	-	0.238938053
FChr11	25383458	25383778	DEL	320	Ofa013004	10984	Ofa013005	141633	-	0.240625
FChr12	27782830	27783270	DEL	440	Ofa019003	13899	Ofa019004	19851	-	0.240909091
FChr17	6142818	6142999	DEL	181	Ofa020926	13261	Ofa020927	120711	intron,+,Parent=Ofa020926.gene;gene,+,ID=Ofa020926.gene;	0.243093923
FChr20	21938091	21939628	DEL	1537	Ofa023164	11587	Ofa023165	5195	-	0.245283019
FChr23	19607881	19608209	DEL	328	Ofa011759	172388	Ofa011760	21169	-	0.24695122
FChr23	17884908	17885640	DEL	732	Ofa011696	9957	Ofa011697	2459	-	0.24863388
FChr10	20458757	20459131	DEL	374	Ofa004261	11698	Ofa004262	36463	intron,+,Parent=Ofa004261.gene;gene,+,ID=Ofa004261.gene;	0.248663102
FChr2	31898781	31899410	DEL	629	Ofa007818	88784	Ofa007819	156396	-	0.251192369
FChr24	11440220	11440771	DEL	551	Ofa013460	2899	Ofa013461	4154	-	0.254083485
FChr3	8158287	8158875	DEL	588	Ofa010039	27419	Ofa010040	68261	-	0.255102041
FChr2	8262514	8262893	DEL	379	Ofa007121	13401	Ofa007122	33736	gene,-,ID=Ofa007122.gene;intron,-,Parent=Ofa007122.gene;	0.255936675
FChr17	5865626	5866884	DEL	1258	Ofa020918	24570	Ofa020919	2868	-	0.256756757
FChr11	24489382	24491012	DEL	1630	Ofa012968	78303	Ofa012969	10930	-	0.257055215
FChr5	26740701	26745716	DEL	5015	Ofa000665	8249	Ofa000666	24184	intron,+,Parent=Ofa000665.gene;gene,+,ID=Ofa000665.gene;intron,+,Parent=Ofa000665.gene;	0.257228315
FChr13	4702461	4703035	DEL	574	Ofa009064	40157	Ofa009065	2944	-	0.257839721
FChr23	11308969	11309291	DEL	322	Ofa011405	13936	Ofa011406	7543	-	0.260869565
FChr5	16574203	16574673	DEL	470	Ofa000365	4095	Ofa000366	7881	-	0.263829787
FChr22	5300488	5301059	DEL	571	Ofa017235	16389	Ofa017236	31778	gene,+,ID=Ofa017235.gene;	0.26619965
FChr14	5901902	5902146	DEL	244	Ofa016162	88631	Ofa016163	14728	gene,-,ID=Ofa016163.gene;intron,-,Parent=Ofa016163.gene;	0.266393443
FChr13	26660136	26660353	DEL	217	Ofa009733	44691	Ofa009734	53129	gene,+,ID=Ofa009733.gene;intron,+,Parent=Ofa009733.gene;	0.267281106
FChr12	7180712	7181069	DEL	357	Ofa018384	5860	Ofa018385	646	-	0.268907563
FChr5	34039451	34039752	DEL	301	Ofa000867	36860	Ofa000868	13116	intron,-,Parent=Ofa000868.gene;gene,-,ID=Ofa000868.gene;	0.26910299
FChr11	6868678	6868930	DEL	252	Ofa012388	74548	Ofa012389	1293	-	0.26984127
FChr14	16874424	16874823	DEL	399	Ofa016537	2450	Ofa016538	27824	gene,+,ID=Ofa016537.gene;	0.270676692
FChr7	7492671	7492887	DEL	216	Ofa006089	8547	Ofa006090	42190	-	0.273148148
FChr20	22130541	22130848	DEL	307	Ofa023168	20028	Ofa023169	23075	-	0.273615635
FChr4	30016959	30017493	DEL	534	Ofa005696	313	Ofa005697	122165	gene,+,ID=Ofa005696.gene;intron,+,Parent=Ofa005696.gene;	0.277153558
FChr14	28680208	28680532	DEL	324	Ofa016955	8003	Ofa016956	16318	intron,-,Parent=Ofa016956.gene;gene,-,ID=Ofa016956.gene;	0.280864198
FChr2	15192613	15192936	DEL	323	Ofa007384	10383	Ofa007385	21914	intron,+,Parent=Ofa007384.gene;gene,+,ID=Ofa007384.gene;	0.284829721
FChr3	28285931	28286828	DEL	897	Ofa010864	22610	Ofa010865	17791	intron,+,Parent=Ofa010864.gene;gene,+,ID=Ofa010864.gene;	0.292084727
FChr7	31050981	31051258	DEL	277	Ofa006802	28118	Ofa006803	55227	intron,+,Parent=Ofa006802.gene;gene,+,ID=Ofa006802.gene;	0.292418773
FChr4	31910840	31911158	DEL	318	Ofa005727	20147	Ofa005728	1227	-	0.29245283
FChr24	24107645	24108007	DEL	362	Ofa013892	78285	Ofa013893	142875	intron,+,Parent=Ofa013892.gene;gene,+,ID=Ofa013892.gene;	0.29281768
FChr13	22933668	22934105	DEL	437	Ofa009671	53445	Ofa009672	152837	-	0.295194508
FChr12	12614643	12615088	DEL	445	Ofa018563	52	Ofa018564	1234	-	0.296629213
FChr5	7387235	7387572	DEL	337	Ofa000115	304433	Ofa000116	100030	-	0.296735905
FChr23	8899754	8899956	DEL	202	Ofa011267	2983	Ofa011268	557	-	0.297029703
FChr19	2128275	2128641	DEL	366	Ofa007936	25523	Ofa007937	17724	-	0.303278689
FChr20	20387138	20387397	DEL	259	Ofa023115	285203	Ofa023116	10652	gene,-,ID=Ofa023116.gene;	0.305019305
FChr23	25104681	25104860	DEL	179	Ofa011971	32232	Ofa011972	46161	gene,-,ID=Ofa011972.gene;intron,-,Parent=Ofa011972.gene;	0.30726257
FChr6	24010900	24011234	DEL	334	Ofa001827	32907	Ofa001828	15981	-	0.308383234
FChr14	18990758	18991798	DEL	1040	Ofa016626	46176	Ofa016627	49972	gene,+,ID=Ofa016626.gene;intron,+,Parent=Ofa016626.gene;	0.309615385
FChr16	26445587	26445706	DEL	119	Ofa020677	27602	Ofa020678	55865	gene,+,ID=Ofa020677.gene;intron,+,Parent=Ofa020677.gene;	0.31092437
FChr20	20405910	20406163	DEL	253	Ofa023116	8120	Ofa023117	59425	-	0.312252964
FChr7	14987841	14988122	DEL	281	Ofa006330	42043	Ofa006331	12812	-	0.316725979
FChr24	19612759	19612885	DEL	126	Ofa013817	234466	Ofa013818	94768	-	0.317460317
FChr6	13688410	13688798	DEL	388	Ofa001450	7176	Ofa001451	2987	-	0.319587629
FChr24	19070001	19070575	DEL	574	Ofa013807	63024	Ofa013808	13636	-	0.320557491
FChr13	25714919	25715256	DEL	337	Ofa009719	7991	Ofa009720	80668	-	0.323442136
FChr18	21860485	21860642	DEL	157	Ofa022445	9166	Ofa022446	1275	-	0.324840764
FChr15	17942375	17942612	DEL	237	Ofa019610	42408	Ofa019611	30793	gene,+,ID=Ofa019610.gene;intron,+,Parent=Ofa019610.gene;	0.324894515
FChr18	19683971	19684266	DEL	295	Ofa022386	4118	Ofa022387	12518	-	0.325423729
FChr12	26601443	26601916	DEL	473	Ofa018978	95259	Ofa018979	8382	-	0.32769556
FChr4	29155534	29155790	DEL	256	Ofa005656	4029	Ofa005657	13096	gene,+,ID=Ofa005656.gene;intron,+,Parent=Ofa005656.gene;	0.328125
FChr5	8734416	8734815	DEL	399	Ofa000149	74292	Ofa000150	310105	intron,+,Parent=Ofa000149.gene;gene,+,ID=Ofa000149.gene;	0.328320802
FChr7	2255114	2255331	DEL	217	Ofa005878	318434	Ofa005879	44914	-	0.331797235
FChr7	3724863	3725317	DEL	454	Ofa005930	10497	Ofa005931	23172	intron,+,Parent=Ofa005930.gene;gene,+,ID=Ofa005930.gene;	0.334801762
FChr21	9603675	9604011	DEL	336	Ofa015321	12931	Ofa015322	747	-	0.339285714
FChr3	8154189	8154447	DEL	258	Ofa010039	23321	Ofa010040	72359	-	0.341085271
FChr23	28962998	28963250	DEL	252	Ofa012036	45858	Ofa012037	36457	-	0.341269841
FChr21	2307052	2307386	DEL	334	Ofa015141	8466	Ofa015142	18942	gene,+,ID=Ofa015141.gene;intron,+,Parent=Ofa015141.gene;	0.341317365
FChr15	13335379	13335665	DEL	286	Ofa019442	18396	Ofa019443	20035	-	0.342657343
FChr22	16202593	16202802	DEL	209	Ofa017698	102237	Ofa017699	59298	-	0.349282297
FChr24	19620838	19621380	DEL	542	Ofa013817	242545	Ofa013818	86689	-	0.350553506
FChr5	30692271	30692712	DEL	441	Ofa000780	253366	Ofa000781	15274	gene,-,ID=Ofa000781.gene;intron,-,Parent=Ofa000781.gene;	0.353741497
FChr22	26618518	26618891	DEL	373	Ofa018116	269993	Ofa018117	118999	gene,-,ID=Ofa018117.gene;intron,-,Parent=Ofa018117.gene;	0.353887399
FChr5	12644417	12644821	DEL	404	Ofa000239	12477	Ofa000240	91726	-	0.353960396
FChr19	2470219	2470618	DEL	399	Ofa007946	4554	Ofa007947	56886	intron,+,Parent=Ofa007946.gene;gene,+,ID=Ofa007946.gene;	0.35839599
FChr21	10298363	10298794	DEL	431	Ofa015355	21868	Ofa015356	49942	-	0.35962877
FChr5	32639241	32639561	DEL	320	Ofa000821	55728	Ofa000822	15163	gene,-,ID=Ofa000822.gene;intron,-,Parent=Ofa000822.gene;	0.365625
FChr2	16341473	16342047	DEL	574	Ofa007436	30204	Ofa007437	63963	-	0.365853659
FChr24	22375386	22375533	DEL	147	Ofa013868	13812	Ofa013869	1858	-	0.367346939
FChr4	4951190	4951345	DEL	155	Ofa004814	93154	Ofa004815	56276	-	0.367741935
FChr8	30550218	30550615	DEL	397	Ofa003365	3550	Ofa003366	18591	-	0.367758186
FChr23	25718565	25718978	DEL	413	Ofa011980	112665	Ofa011981	17428	-	0.370460048
FChr2	11018474	11018825	DEL	351	Ofa007229	6088	Ofa007230	1391	gene,-,ID=Ofa007230.gene;intron,-,Parent=Ofa007230.gene;	0.373219373
FChr16	16754864	16755520	DEL	656	Ofa020439	22723	Ofa020440	49674	intron,+,Parent=Ofa020439.gene;gene,+,ID=Ofa020439.gene;	0.37347561
FChr2	31949777	31950353	DEL	576	Ofa007818	139780	Ofa007819	105400	-	0.375
FChr6	28205865	28206206	DEL	341	Ofa001980	69271	Ofa001981	28956	intron,-,Parent=Ofa001981.gene;gene,-,ID=Ofa001981.gene;	0.375366569
FChr23	7175753	7175980	DEL	227	Ofa011170	14380	Ofa011171	34130	-	0.378854626
FChr5	32599726	32599968	DEL	242	Ofa000821	16213	Ofa000822	54678	intron,-,Parent=Ofa000822.gene;gene,-,ID=Ofa000822.gene;	0.380165289
FChr20	2114411	2114854	DEL	443	Ofa022626	22770	Ofa022627	22241	intron,+,Parent=Ofa022626.gene;gene,+,ID=Ofa022626.gene;	0.383747178
FChr17	17141500	17141800	DEL	300	Ofa021323	23822	Ofa021324	28364	-	0.386666667
FChr2	22066746	22066912	DEL	166	Ofa007593	26896	Ofa007594	4892	-	0.391566265
FChr2	12416991	12417486	DEL	495	Ofa007275	6707	Ofa007276	17724	intron,+,Parent=Ofa007275.gene;gene,+,ID=Ofa007275.gene;	0.393939394
FChr13	5068951	5069385	DEL	434	Ofa009066	54952	Ofa009067	148753	-	0.394009217
FChr24	18539063	18539372	DEL	309	Ofa013799	1194	Ofa013800	20305	gene,+,ID=Ofa013799.gene;	0.398058252
FChr23	27513549	27514192	DEL	643	Ofa012002	103295	Ofa012003	1208	-	0.399688958
FChr18	20732593	20733093	DEL	500	Ofa022408	16916	Ofa022409	17751	intron,+,Parent=Ofa022408.gene;gene,+,ID=Ofa022408.gene;	0.402
FChr3	23169387	23169660	DEL	273	Ofa010739	17122	Ofa010740	11055	gene,-,ID=Ofa010740.gene;intron,-,Parent=Ofa010740.gene;	0.402930403
FChr22	26318732	26318918	DEL	186	Ofa018115	67123	Ofa018116	29793	-	0.403225806
FChr4	33784659	33784867	DEL	208	Ofa005771	13648	Ofa005772	26993	-	0.403846154
FChr1	16837809	16838148	DEL	339	Ofa023660	52217	Ofa023661	73413	-	0.407079646
FChr2	11981217	11981829	DEL	612	Ofa007259	18182	Ofa007260	727	intron,-,Parent=Ofa007260.gene;gene,-,ID=Ofa007260.gene;	0.408496732
FChr22	9947843	9948146	DEL	303	Ofa017420	48832	Ofa017421	44387	-	0.409240924
FChr15	4712641	4712959	DEL	318	Ofa019150	30614	Ofa019151	3784	gene,-,ID=Ofa019151.gene;intron,-,Parent=Ofa019151.gene;	0.411949686
FChr6	6381681	6381934	DEL	253	Ofa001152	3964	Ofa001153	23092	-	0.415019763
FChr6	33209610	33209843	DEL	233	Ofa002139	10680	Ofa002140	14042	gene,-,ID=Ofa002140.gene;intron,-,Parent=Ofa002140.gene;	0.416309013
FChr13	24507535	24507727	DEL	192	Ofa009699	75599	Ofa009700	34053	intron,-,Parent=Ofa009700.gene;gene,-,ID=Ofa009700.gene;	0.416666667
FChr15	622301	623400	DEL	1099	Ofa019089	111771	Ofa019090	142619	intron,-,Parent=Ofa019090.gene;gene,-,ID=Ofa019090.gene;	0.417652411
FChr19	15256615	15257189	DEL	574	Ofa008373	144141	Ofa008374	66116	intron,-,Parent=Ofa008374.gene;gene,-,ID=Ofa008374.gene;	0.419860627
FChr15	14919628	14919992	DEL	364	Ofa019522	23776	Ofa019523	64707	-	0.42032967
FChr23	24858486	24858875	DEL	389	Ofa011967	306	Ofa011968	18977	-	0.42159383
FChr22	1555698	1557266	DEL	1568	Ofa017101	11939	Ofa017102	19218	-	0.424107143
FChr23	28740671	28740959	DEL	288	Ofa012034	27944	Ofa012035	25260	-	0.427083333
FChr24	16777264	16777752	DEL	488	Ofa013705	1089	Ofa013706	2334	-	0.430327869
FChr12	27308661	27308874	DEL	213	Ofa018989	166638	Ofa018990	8338	intron,-,Parent=Ofa018990.gene;gene,-,ID=Ofa018990.gene;	0.436619718
FChr7	14692915	14693231	DEL	316	Ofa006316	43646	Ofa006317	4706	-	0.436708861
FChr2	20103402	20103703	DEL	301	Ofa007518	8159	Ofa007519	294184	-	0.438538206
FChr3	10083400	10083778	DEL	378	Ofa010083	31456	Ofa010084	40570	-	0.441798942
FChr2	1188449	1188689	DEL	240	Ofa006898	8340	Ofa006899	21891	intron,+,Parent=Ofa006898.gene;gene,+,ID=Ofa006898.gene;	0.445833333
FChr13	31166370	31166737	DEL	367	Ofa009818	136795	Ofa009819	121851	-	0.446866485
FChr3	13153584	13154081	DEL	497	Ofa010206	6385	Ofa010207	71263	gene,+,ID=Ofa010206.gene;intron,+,Parent=Ofa010206.gene;	0.448692153
FChr2	3588970	3589177	DEL	207	Ofa006945	207263	Ofa006946	42648	-	0.449275362
FChr22	11850725	11850964	DEL	239	Ofa017508	8749	Ofa017509	57953	gene,+,ID=Ofa017508.gene;	0.451882845
FChr15	3973413	3973986	DEL	573	Ofa019140	147488	Ofa019141	351075	-	0.455497382
FChr6	11405476	11405726	DEL	250	Ofa001384	30322	Ofa001385	23189	intron,-,Parent=Ofa001385.gene;gene,-,ID=Ofa001385.gene;	0.456
FChr12	4475578	4476070	DEL	492	Ofa018309	517322	Ofa018310	116273	-	0.459349593
FChr7	1692923	1693141	DEL	218	Ofa005876	203017	Ofa005877	187929	-	0.463302752
FChr6	4663173	4663395	DEL	222	Ofa001090	32948	Ofa001091	565	-	0.463963964
FChr24	7601885	7602060	DEL	175	Ofa013308	4975	Ofa013309	7819	-	0.468571429
FChr14	16303229	16303649	DEL	420	Ofa016511	66837	Ofa016512	107950	intron,+,Parent=Ofa016511.gene;gene,+,ID=Ofa016511.gene;	0.471428571
FChr24	19602866	19603276	DEL	410	Ofa013817	224573	Ofa013818	104661	-	0.473170732
FChr11	11925773	11926080	DEL	307	Ofa012512	12834	Ofa012513	37204	-	0.475570033
FChr9	2770497	2770603	DEL	106	Ofa014242	40508	Ofa014243	65710	intron,-,Parent=Ofa014243.gene;gene,-,ID=Ofa014243.gene;	0.481132075
FChr17	6618114	6618480	DEL	366	Ofa020944	58406	Ofa020945	78544	-	0.483606557
FChr11	26158857	26159545	DEL	688	Ofa013013	58590	Ofa013014	6130	-	0.484011628
FChr9	6710717	6711117	DEL	400	Ofa014349	20187	Ofa014350	87128	-	0.485
FChr9	13784033	13784171	DEL	138	Ofa014592	9371	Ofa014593	9208	-	0.485507246
FChr6	13096688	13097215	DEL	527	Ofa001435	18087	Ofa001436	5120	-	0.485768501
FChr11	6019778	6019973	DEL	195	Ofa012366	135844	Ofa012367	35448	gene,-,ID=Ofa012367.gene;intron,-,Parent=Ofa012367.gene;	0.487179487
FChr20	16549203	16549467	DEL	264	Ofa023008	206681	Ofa023009	138598	-	0.488636364
FChr4	23275067	23275395	DEL	328	Ofa005431	31828	Ofa005432	15222	intron,+,Parent=Ofa005431.gene;gene,+,ID=Ofa005431.gene;	0.490853659
FChr10	14772462	14772720	DEL	258	Ofa004020	5531	Ofa004021	55541	gene,+,ID=Ofa004020.gene;	0.492248062
FChr7	12537714	12537973	DEL	259	Ofa006249	55045	Ofa006250	111554	gene,+,ID=Ofa006249.gene;intron,+,Parent=Ofa006249.gene;	0.494208494
FChr9	4783914	4784367	DEL	453	Ofa014298	46841	Ofa014299	3424	-	0.503311258
FChr8	6831759	6832318	DEL	559	Ofa002451	11533	Ofa002452	16878	gene,-,ID=Ofa002452.gene;intron,-,Parent=Ofa002452.gene;	0.504472272
FChr18	2373535	2373925	DEL	390	Ofa021695	68179	Ofa021696	15975	gene,+,ID=Ofa021695.gene;	0.505128205
FChr1	16917003	16917266	DEL	263	Ofa023662	1781	Ofa023663	9871	gene,+,ID=Ofa023662.gene;	0.509505703
FChr3	28741384	28741697	DEL	313	Ofa010876	18887	Ofa010877	98391	-	0.511182109
FChr15	4278386	4278648	DEL	262	Ofa019140	452461	Ofa019141	46102	-	0.511450382
FChr21	23155682	23155940	DEL	258	Ofa015828	16593	Ofa015829	10743	-	0.511627907
FChr6	27764572	27765034	DEL	462	Ofa001962	11639	Ofa001963	36422	intron,+,Parent=Ofa001962.gene;gene,+,ID=Ofa001962.gene;	0.517316017
FChr7	17463643	17463922	DEL	279	Ofa006414	11600	Ofa006415	16288	gene,-,ID=Ofa006415.gene;intron,-,Parent=Ofa006415.gene;	0.519713262
FChr7	14071669	14072213	DEL	544	Ofa006286	23443	Ofa006287	4555	-	0.523897059
FChr14	26193302	26193779	DEL	477	Ofa016837	6510	Ofa016838	81395	intron,+,Parent=Ofa016837.gene;gene,+,ID=Ofa016837.gene;	0.524109015
FChr21	8171621	8171961	DEL	340	Ofa015258	24189	Ofa015259	3757	-	0.526470588
FChr6	35061243	35061462	DEL	219	Ofa002214	5547	Ofa002215	13982	-	0.529680365
FChr9	3159173	3159458	DEL	285	Ofa014250	1143	Ofa014251	17346	-	0.536842105
FChr20	5838839	5840559	DEL	1720	Ofa022713	24589	Ofa022714	16911	gene,+,ID=Ofa022713.gene;intron,+,Parent=Ofa022713.gene;	0.537790698
FChr2	22839410	22839664	DEL	254	Ofa007620	1386	Ofa007621	9072	-	0.539370079
FChr12	28326633	28327095	DEL	462	Ofa019018	64243	Ofa019019	42136	intron,+,Parent=Ofa019018.gene;gene,+,ID=Ofa019018.gene;	0.541125541
FChr6	13513262	13513578	DEL	316	Ofa001444	110685	Ofa001445	25962	gene,-,ID=Ofa001445.gene;	0.541139241
FChr11	16373162	16373378	DEL	216	Ofa012689	12444	Ofa012690	1513	-	0.541666667
FChr7	26028292	26028595	DEL	303	Ofa006672	43611	Ofa006673	5807	gene,-,ID=Ofa006673.gene;	0.544554455
FChr20	25344188	25344555	DEL	367	Ofa023212	38426	Ofa023213	26332	-	0.547683924
FChr10	11712466	11712820	DEL	354	Ofa003874	73824	Ofa003875	32814	intron,+,Parent=Ofa003874.gene;gene,+,ID=Ofa003874.gene;	0.548022599
FChr5	5284054	5284224	DEL	170	Ofa000096	135176	Ofa000097	210343	-	0.552941176
FChr5	34042433	34042608	DEL	175	Ofa000867	39842	Ofa000868	10134	intron,-,Parent=Ofa000868.gene;gene,-,ID=Ofa000868.gene;	0.554285714
FChr14	29519247	29519481	DEL	234	Ofa016983	90850	Ofa016984	11053	intron,-,Parent=Ofa016984.gene;gene,-,ID=Ofa016984.gene;	0.555555556
FChr4	31082707	31083210	DEL	503	Ofa005707	103969	Ofa005708	11438	-	0.564612326
FChr5	4419295	4419511	DEL	216	Ofa000082	50370	Ofa000083	45898	intron,-,Parent=Ofa000083.gene;gene,-,ID=Ofa000083.gene;	0.564814815
FChr6	20866119	20866466	DEL	347	Ofa001711	42736	Ofa001712	13164	gene,-,ID=Ofa001712.gene;intron,-,Parent=Ofa001712.gene;	0.564841499
FChr2	28715094	28715396	DEL	302	Ofa007759	21798	Ofa007760	80399	gene,+,ID=Ofa007759.gene;intron,+,Parent=Ofa007759.gene;	0.566225166
FChr3	27369883	27370284	DEL	401	Ofa010842	31023	Ofa010843	51779	-	0.568578554
FChr16	19365851	19366191	DEL	340	Ofa020527	4119	Ofa020528	4519	gene,+,ID=Ofa020527.gene;intron,+,Parent=Ofa020527.gene;	0.573529412
FChr3	3576254	3576652	DEL	398	Ofa009938	63172	Ofa009939	350933	-	0.575376884
FChr8	30111351	30111576	DEL	225	Ofa003353	8406	Ofa003354	24806	-	0.577777778
FChr9	3373064	3373335	DEL	271	Ofa014256	94342	Ofa014257	75771	gene,-,ID=Ofa014257.gene;intron,-,Parent=Ofa014257.gene;	0.58302583
FChr20	6175413	6176141	DEL	728	Ofa022728	3846	Ofa022729	18837	intron,-,Parent=Ofa022729.gene;gene,-,ID=Ofa022729.gene;	0.587912088
FChr6	23957960	23958194	DEL	234	Ofa001825	11093	Ofa001826	13256	-	0.58974359
FChr9	22206916	22207294	DEL	378	Ofa014876	21270	Ofa014877	14685	-	0.58994709
FChr9	23460574	23460735	DEL	161	Ofa014899	78559	Ofa014900	17109	-	0.590062112
FChr5	13614948	13615153	DEL	205	Ofa000265	24681	Ofa000266	12744	-	0.590243902
FChr4	26491836	26492009	DEL	173	Ofa005561	5757	Ofa005562	61861	-	0.595375723
FChr23	27461828	27462048	DEL	220	Ofa012002	51574	Ofa012003	52929	gene,+,ID=Ofa012002.gene;intron,+,Parent=Ofa012002.gene;	0.595454545
FChr13	15088252	15088593	DEL	341	Ofa009395	2231	Ofa009396	1306	-	0.598240469
FChr6	23788938	23789280	DEL	342	Ofa001815	19978	Ofa001816	35281	-	0.599415205
FChr17	12133554	12133879	DEL	325	Ofa021144	20948	Ofa021145	2403	-	0.6
FChr16	26146156	26146321	DEL	165	Ofa020671	30684	Ofa020672	38115	-	0.6
FChr23	27675634	27676140	DEL	506	Ofa012004	94642	Ofa012005	43759	intron,-,Parent=Ofa012005.gene;gene,-,ID=Ofa012005.gene;	0.600790514
FChr8	29841517	29841710	DEL	193	Ofa003341	2080	Ofa003342	4115	-	0.601036269
FChr22	8933927	8934163	DEL	236	Ofa017379	1435	Ofa017380	4127	-	0.601694915
FChr4	28185798	28186256	DEL	458	Ofa005621	1368	Ofa005622	57803	-	0.602620087
FChr4	5337189	5337443	DEL	254	Ofa004828	16034	Ofa004829	20035	intron,+,Parent=Ofa004828.gene;gene,+,ID=Ofa004828.gene;	0.606299213
FChr2	17698934	17699746	DEL	812	Ofa007471	89099	Ofa007472	58145	-	0.607142857
FChr15	14184340	14184503	DEL	163	Ofa019487	1387	Ofa019488	35890	gene,+,ID=Ofa019487.gene;intron,+,Parent=Ofa019487.gene;	0.607361963
FChr23	4667811	4667997	DEL	186	Ofa011117	24428	Ofa011118	33098	-	0.607526882
FChr19	7624782	7625144	DEL	362	Ofa008079	20381	Ofa008080	6315	-	0.607734807
FChr10	8431287	8431742	DEL	455	Ofa003794	1877	Ofa003795	4052	-	0.608791209
FChr19	3132831	3133118	DEL	287	Ofa007963	69038	Ofa007964	6898	gene,-,ID=Ofa007964.gene;intron,-,Parent=Ofa007964.gene;	0.613240418
FChr10	4268978	4269193	DEL	215	Ofa003663	17150	Ofa003664	20556	intron,-,Parent=Ofa003664.gene;gene,-,ID=Ofa003664.gene;	0.613953488
FChr10	3860448	3860660	DEL	212	Ofa003652	12218	Ofa003653	80451	intron,+,Parent=Ofa003652.gene;gene,+,ID=Ofa003652.gene;	0.617924528
FChr21	12877010	12877304	DEL	294	Ofa015441	250715	Ofa015442	48120	intron,-,Parent=Ofa015442.gene;gene,-,ID=Ofa015442.gene;	0.619047619
FChr11	20561690	20561997	DEL	307	Ofa012841	4468	Ofa012842	13552	-	0.622149837
FChr12	8695896	8696031	DEL	135	Ofa018443	30623	Ofa018444	38323	-	0.622222222
FChr11	26188630	26188797	DEL	167	Ofa013015	14451	Ofa013016	19506	intron,-,Parent=Ofa013016.gene;gene,-,ID=Ofa013016.gene;	0.622754491
FChr24	28810540	28810678	DEL	138	Ofa014003	54726	Ofa014004	17418	gene,-,ID=Ofa014004.gene;intron,-,Parent=Ofa014004.gene;	0.623188406
FChr5	35497687	35497866	DEL	179	Ofa000916	3323	Ofa000917	64794	intron,-,Parent=Ofa000917.gene;gene,-,ID=Ofa000917.gene;	0.625698324
FChr3	2577483	2577689	DEL	206	Ofa009929	350545	Ofa009930	90160	-	0.626213592
FChr20	17392944	17393373	DEL	429	Ofa023026	130241	Ofa023027	17325	intron,-,Parent=Ofa023027.gene;gene,-,ID=Ofa023027.gene;	0.629370629
FChr15	8699009	8699159	DEL	150	Ofa019243	79417	Ofa019244	10427	intron,+,Parent=Ofa019243.gene;gene,+,ID=Ofa019243.gene;	0.633333333
FChr24	24560379	24560529	DEL	150	Ofa013902	81852	Ofa013903	5703	-	0.633333333
FChr5	30666155	30666305	DEL	150	Ofa000780	227250	Ofa000781	41390	gene,-,ID=Ofa000781.gene;intron,-,Parent=Ofa000781.gene;	0.633333333
FChr21	13732494	13732900	DEL	406	Ofa015483	3240	Ofa015484	18852	gene,+,ID=Ofa015483.gene;intron,+,Parent=Ofa015483.gene;	0.637931034
FChr5	32634475	32634672	DEL	197	Ofa000821	50962	Ofa000822	19929	intron,-,Parent=Ofa000822.gene;gene,-,ID=Ofa000822.gene;	0.639593909
FChr21	8893995	8894242	DEL	247	Ofa015287	13515	Ofa015288	5135	intron,-,Parent=Ofa015288.gene;gene,-,ID=Ofa015288.gene;	0.639676113
FChr10	12450033	12450330	DEL	297	Ofa003907	3300	Ofa003908	544	-	0.63973064
FChr1	16842509	16843012	DEL	503	Ofa023660	56917	Ofa023661	68713	-	0.64612326
FChr4	31341113	31341368	DEL	255	Ofa005714	23738	Ofa005715	91350	intron,+,Parent=Ofa005714.gene;gene,+,ID=Ofa005714.gene;	0.647058824
FChr24	22686683	22686805	DEL	122	Ofa013873	22891	Ofa013874	50264	-	0.647540984
FChr18	16914429	16915148	DEL	719	Ofa022291	38730	Ofa022292	21915	-	0.650904033
FChr6	14822132	14822380	DEL	248	Ofa001527	4364	Ofa001528	11700	intron,+,Parent=Ofa001527.gene;intron,+,Parent=Ofa001527.gene;gene,+,ID=Ofa001527.gene;	0.653225806
FChr15	25827447	25827761	DEL	314	Ofa019903	37181	Ofa019904	22839	-	0.656050955
FChr23	7330048	7330238	DEL	190	Ofa011175	6638	Ofa011176	31139	-	0.663157895
FChr23	22535983	22536248	DEL	265	Ofa011868	107111	Ofa011869	68506	intron,+,Parent=Ofa011868.gene;gene,+,ID=Ofa011868.gene;	0.664150943
FChr10	5011559	5011693	DEL	134	Ofa003688	17622	Ofa003689	24212	gene,+,ID=Ofa003688.gene;intron,+,Parent=Ofa003688.gene;	0.664179104
FChr21	4028979	4029491	DEL	512	Ofa015179	37134	Ofa015180	2011	gene,-,ID=Ofa015180.gene;intron,-,Parent=Ofa015180.gene;	0.666015625
FChr20	24898939	24899180	DEL	241	Ofa023209	142223	Ofa023210	114548	-	0.67219917
FChr10	1825081	1825183	DEL	102	Ofa003595	4678	Ofa003596	22404	-	0.676470588
FChr14	27391563	27392042	DEL	479	Ofa016901	28429	Ofa016902	101365	-	0.678496868
FChr4	7846580	7846996	DEL	416	Ofa004902	5709	Ofa004903	39660	gene,+,ID=Ofa004902.gene;intron,+,Parent=Ofa004902.gene;	0.685096154
FChr14	20594026	20594126	DEL	100	Ofa016675	6012	Ofa016676	18950	-	0.69
FChr24	9529818	9530116	DEL	298	Ofa013363	30535	Ofa013364	72234	-	0.697986577
FChr5	21788022	21788135	DEL	113	Ofa000520	62784	Ofa000521	189601	-	0.699115044
FChr6	32688822	32688975	DEL	153	Ofa002123	110513	Ofa002124	35796	intron,-,Parent=Ofa002124.gene;gene,-,ID=Ofa002124.gene;	0.699346405
FChr10	21907193	21907453	DEL	260	Ofa004295	20647	Ofa004296	40826	intron,+,Parent=Ofa004295.gene;gene,+,ID=Ofa004295.gene;	0.7
FChr5	7227046	7227261	DEL	215	Ofa000115	144244	Ofa000116	260219	-	0.702325581
FChr5	2063200	2063698	DEL	498	Ofa000030	103419	Ofa000031	126140	-	0.704819277
FChr20	20410985	20411643	DEL	658	Ofa023116	13195	Ofa023117	54350	-	0.70668693
FChr20	5174707	5174824	DEL	117	Ofa022693	30199	Ofa022694	6682	intron,-,Parent=Ofa022694.gene;gene,-,ID=Ofa022694.gene;	0.709401709
FChr3	16279941	16280286	DEL	345	Ofa010328	26680	Ofa010329	407	gene,-,ID=Ofa010329.gene;intron,-,Parent=Ofa010329.gene;	0.710144928
FChr12	19942286	19942528	DEL	242	Ofa018835	11780	Ofa018836	1090	-	0.714876033
FChr7	24548192	24553707	DEL	5515	Ofa006629	16805	Ofa006630	9340	gene,-,ID=Ofa006630.gene;intron,-,Parent=Ofa006630.gene;	0.716047144
FChr6	34180999	34181170	DEL	171	Ofa002184	3950	Ofa002185	79848	gene,+,ID=Ofa002184.gene;intron,+,Parent=Ofa002184.gene;	0.719298246
FChr3	13259235	13259489	DEL	254	Ofa010207	34388	Ofa010208	39574	-	0.720472441
FChr3	14882587	14882748	DEL	161	Ofa010262	6638	Ofa010263	21145	intron,+,Parent=Ofa010262.gene;gene,+,ID=Ofa010262.gene;	0.720496894
FChr11	5059157	5059383	DEL	226	Ofa012339	11412	Ofa012340	6657	-	0.721238938
FChr7	10607389	10607547	DEL	158	Ofa006199	4812	Ofa006200	2247	-	0.721518987
FChr11	10329549	10329802	DEL	253	Ofa012463	15020	Ofa012464	7793	-	0.723320158
FChr6	24207075	24207231	DEL	156	Ofa001836	30965	Ofa001837	629	-	0.724358974
FChr10	14037075	14038443	DEL	1368	Ofa003972	19927	Ofa003973	21052	-	0.724415205
FChr20	3733177	3733341	DEL	164	Ofa022673	8343	Ofa022674	16273	intron,-,Parent=Ofa022674.gene;gene,-,ID=Ofa022674.gene;	0.725609756
FChr2	11018990	11019119	DEL	129	Ofa007229	6604	Ofa007230	875	gene,-,ID=Ofa007230.gene;intron,-,Parent=Ofa007230.gene;	0.728682171
FChr23	7329147	7329324	DEL	177	Ofa011175	5737	Ofa011176	32040	-	0.728813559
FChr1	3928939	3929073	DEL	134	Ofa023305	12818	Ofa023306	11481	-	0.731343284
FChr12	24046277	24046558	DEL	281	Ofa018938	46965	Ofa018939	3571	gene,-,ID=Ofa018939.gene;intron,-,Parent=Ofa018939.gene;	0.733096085
FChr7	9035418	9035591	DEL	173	Ofa006142	32462	Ofa006143	135518	-	0.739884393
FChr24	17268481	17268654	DEL	173	Ofa013746	25099	Ofa013747	1588	-	0.74566474
FChr20	21674401	21674628	DEL	227	Ofa023150	27582	Ofa023151	10395	-	0.748898678
FChr9	29041986	29042194	DEL	208	Ofa015027	168189	Ofa015028	9192	gene,-,ID=Ofa015028.gene;intron,-,Parent=Ofa015028.gene;	0.75
FChr19	12432087	12432583	DEL	496	Ofa008286	33641	Ofa008287	19209	-	0.75
FChr17	7432128	7432404	DEL	276	Ofa020990	16523	Ofa020991	3960	gene,-,ID=Ofa020991.gene;intron,-,Parent=Ofa020991.gene;	0.753623188
FChr16	6805842	6806348	DEL	506	Ofa020127	25931	Ofa020128	123007	-	0.754940711
FChr23	27695479	27695620	DEL	141	Ofa012004	114487	Ofa012005	23914	intron,-,Parent=Ofa012005.gene;gene,-,ID=Ofa012005.gene;	0.758865248
FChr10	3776476	3776627	DEL	151	Ofa003651	48835	Ofa003652	71754	-	0.761589404
FChr2	31848835	31849146	DEL	311	Ofa007818	38838	Ofa007819	206342	gene,+,ID=Ofa007818.gene;intron,+,Parent=Ofa007818.gene;	0.762057878
FChr5	3791119	3791721	DEL	602	Ofa000070	15468	Ofa000071	30685	intron,+,Parent=Ofa000070.gene;gene,+,ID=Ofa000070.gene;	0.762458472
FChr16	4773681	4774433	DEL	752	Ofa020091	147392	Ofa020092	96216	intron,-,Parent=Ofa020092.gene;gene,-,ID=Ofa020092.gene;	0.765957447
FChr22	7637721	7637845	DEL	124	Ofa017321	27048	Ofa017322	7850	intron,-,Parent=Ofa017322.gene;gene,-,ID=Ofa017322.gene;	0.766129032
FChr13	8035230	8035570	DEL	340	Ofa009095	11490	Ofa009096	4879	-	0.788235294
FChr13	12109096	12109422	DEL	326	Ofa009251	54490	Ofa009252	22490	gene,-,ID=Ofa009252.gene;intron,-,Parent=Ofa009252.gene;	0.788343558
FChr6	17732545	17733136	DEL	591	Ofa001611	29958	Ofa001612	1656	-	0.788494078
FChr17	25159118	25159360	DEL	242	Ofa021533	60963	Ofa021534	44284	gene,-,ID=Ofa021534.gene;intron,-,Parent=Ofa021534.gene;	0.789256198
FChr20	21722122	21722432	DEL	310	Ofa023153	9070	Ofa023154	49390	-	0.793548387
FChr20	23791498	23791708	DEL	210	Ofa023199	73053	Ofa023200	128350	-	0.795238095
FChr11	15782528	15783056	DEL	528	Ofa012665	67460	Ofa012666	5422	gene,-,ID=Ofa012666.gene;intron,-,Parent=Ofa012666.gene;	0.799242424
FChr20	7706950	7707280	DEL	330	Ofa022768	5937	Ofa022769	20714	gene,+,ID=Ofa022768.gene;intron,+,Parent=Ofa022768.gene;	0.8
FChr4	21980867	21980972	DEL	105	Ofa005365	3949	Ofa005366	18176	-	0.8
FChr2	31671701	31671872	DEL	171	Ofa007815	21144	Ofa007816	2945	gene,-,ID=Ofa007816.gene;	0.801169591
FChr6	25956492	25956613	DEL	121	Ofa001902	67853	Ofa001903	7808	gene,-,ID=Ofa001903.gene;intron,-,Parent=Ofa001903.gene;	0.801652893
FChr4	5085788	5085980	DEL	192	Ofa004816	33899	Ofa004817	2662	gene,-,ID=Ofa004817.gene;intron,-,Parent=Ofa004817.gene;	0.802083333
FChr5	19232636	19233384	DEL	748	Ofa000451	5882	Ofa000452	38772	-	0.803475936
FChr21	24856543	24856747	DEL	204	Ofa015874	47663	Ofa015875	16255	gene,-,ID=Ofa015875.gene;intron,-,Parent=Ofa015875.gene;	0.803921569
FChr23	24931290	24931608	DEL	318	Ofa011968	53827	Ofa011969	20640	-	0.808176101
FChr6	1731735	1732223	DEL	488	Ofa001033	54586	Ofa001034	187628	-	0.80942623
FChr16	4530829	4530958	DEL	129	Ofa020088	28249	Ofa020089	4709	intron,-,Parent=Ofa020089.gene;gene,-,ID=Ofa020089.gene;	0.813953488
FChr7	27990906	27991134	DEL	228	Ofa006747	2190	Ofa006748	43652	intron,+,Parent=Ofa006747.gene;gene,+,ID=Ofa006747.gene;	0.815789474
FChr2	22315710	22315836	DEL	126	Ofa007599	24591	Ofa007600	7614	gene,-,ID=Ofa007600.gene;intron,-,Parent=Ofa007600.gene;	0.817460317
FChr8	30730830	30730938	DEL	108	Ofa003368	8304	Ofa003369	57793	gene,+,ID=Ofa003368.gene;intron,+,Parent=Ofa003368.gene;	0.824074074
FChr8	32019909	32020269	DEL	360	Ofa003391	64866	Ofa003392	246988	-	0.836111111
FChr14	19138168	19138400	DEL	232	Ofa016630	45944	Ofa016631	72954	gene,+,ID=Ofa016630.gene;intron,+,Parent=Ofa016630.gene;	0.836206897
FChr16	15274865	15275190	DEL	325	Ofa020397	9793	Ofa020398	97645	-	0.836923077
FChr7	3432331	3432479	DEL	148	Ofa005920	12784	Ofa005921	10355	-	0.837837838
FChr10	8450269	8450435	DEL	166	Ofa003795	14930	Ofa003796	279	gene,-,ID=Ofa003796.gene;intron,-,Parent=Ofa003796.gene;	0.843373494
FChr16	7598613	7598999	DEL	386	Ofa020145	3908	Ofa020146	8394	intron,+,Parent=Ofa020145.gene;gene,+,ID=Ofa020145.gene;	0.844559585
FChr22	25263125	25263228	DEL	103	Ofa018076	5593	Ofa018077	564	-	0.844660194
FChr11	15445531	15445770	DEL	239	Ofa012646	13610	Ofa012647	8970	-	0.845188285
FChr24	17634545	17634693	DEL	148	Ofa013765	16259	Ofa013766	9363	-	0.851351351
FChr7	14850749	14851723	DEL	974	Ofa006326	27695	Ofa006327	26795	intron,-,Parent=Ofa006327.gene;gene,-,ID=Ofa006327.gene;	0.854209446
FChr15	21801703	21801827	DEL	124	Ofa019750	1956	Ofa019751	8586	-	0.85483871
FChr6	22766745	22766926	DEL	181	Ofa001782	9068	Ofa001783	118172	-	0.856353591
FChr19	2622878	2623061	DEL	183	Ofa007953	16326	Ofa007954	20128	intron,+,Parent=Ofa007953.gene;gene,+,ID=Ofa007953.gene;	0.863387978
FChr11	27166282	27166515	DEL	233	Ofa013047	4987	Ofa013048	40346	-	0.86695279
FChr5	5296368	5296475	DEL	107	Ofa000096	147490	Ofa000097	198029	-	0.878504673
FChr2	21504905	21505016	DEL	111	Ofa007577	8023	Ofa007578	46055	gene,+,ID=Ofa007577.gene;intron,+,Parent=Ofa007577.gene;	0.882882883
FChr4	32085086	32085378	DEL	292	Ofa005732	24993	Ofa005733	1499	-	0.883561644
FChr11	19968489	19968624	DEL	135	Ofa012822	59375	Ofa012823	35288	-	0.888888889
FChr4	3240163	3240495	DEL	332	Ofa004767	26021	Ofa004768	7368	gene,-,ID=Ofa004768.gene;	0.891566265
FChr11	11458279	11458595	DEL	316	Ofa012501	602	Ofa012502	77568	-	0.892405063
FChr8	29979605	29980190	DEL	585	Ofa003343	35016	Ofa003344	24207	intron,+,Parent=Ofa003343.gene;gene,+,ID=Ofa003343.gene;	0.895726496
FChr10	3469957	3470068	DEL	111	Ofa003644	14346	Ofa003645	16006	-	0.900900901
FChr14	14012613	14012716	DEL	103	Ofa016392	104130	Ofa016393	195590	-	0.902912621
FChr22	17759133	17759302	DEL	169	Ofa017761	5860	Ofa017762	81958	intron,+,Parent=Ofa017761.gene;gene,+,ID=Ofa017761.gene;	0.905325444
FChr11	10843876	10844037	DEL	161	Ofa012475	20712	Ofa012476	24613	gene,+,ID=Ofa012475.gene;intron,+,Parent=Ofa012475.gene;	0.906832298
FChr11	16323845	16324114	DEL	269	Ofa012687	4636	Ofa012688	29015	intron,+,Parent=Ofa012687.gene;gene,+,ID=Ofa012687.gene;	0.907063197
FChr4	2270537	2270722	DEL	185	Ofa004744	204294	Ofa004745	13047	-	0.908108108
FChr21	12621486	12621676	DEL	190	Ofa015440	26481	Ofa015441	4809	intron,-,Parent=Ofa015441.gene;gene,-,ID=Ofa015441.gene;	0.915789474
FChr12	11674400	11674552	DEL	152	Ofa018539	117706	Ofa018540	24745	-	0.921052632
FChr23	26929757	26929873	DEL	116	Ofa011994	100406	Ofa011995	7050	-	0.922413793
FChr14	8248666	8248865	DEL	199	Ofa016247	10766	Ofa016248	3297	gene,-,ID=Ofa016248.gene;intron,-,Parent=Ofa016248.gene;	0.929648241
FChr23	5245936	5246288	DEL	352	Ofa011135	84297	Ofa011136	220942	-	0.934659091
FChr16	13254045	13254398	DEL	353	Ofa020300	39889	Ofa020301	72200	intron,+,Parent=Ofa020300.gene;gene,+,ID=Ofa020300.gene;	0.937677054
FChr6	30605099	30605402	DEL	303	Ofa002075	8472	Ofa002076	2874	-	0.943894389
FChr24	28185441	28185584	DEL	143	Ofa013991	189553	Ofa013992	74259	-	0.944055944
FChr9	5281764	5281895	DEL	131	Ofa014316	2321	Ofa014317	10356	-	0.946564885
FChr6	4406986	4407438	DEL	452	Ofa001080	33828	Ofa001081	38103	gene,+,ID=Ofa001080.gene;intron,+,Parent=Ofa001080.gene;	0.951327434
FChr15	24658683	24660356	DEL	1673	Ofa019877	164980	Ofa019878	260883	gene,+,ID=Ofa019877.gene;	0.955768081
FChr4	29967102	29967359	DEL	257	Ofa005692	25821	Ofa005693	2806	gene,-,ID=Ofa005693.gene;	0.957198444
FChr3	20319246	20319568	DEL	322	Ofa010591	790	Ofa010592	14160	-	0.959627329
FChr14	6342011	6421989	DEL	79978	Ofa016173	7245	Ofa016174	16814	intron,-,Parent=Ofa016174.gene;intron,-,Parent=Ofa016174.gene;intron,-,Parent=Ofa016174.gene;intron,-,Parent=Ofa016175.gene;gene,-,ID=Ofa016174.gene;gene,-,ID=Ofa016175.gene;intron,-,Parent=Ofa016175.gene;intron,-,Parent=Ofa016174.gene;	0.961151817
FChr21	10096661	10096996	DEL	335	Ofa015352	2425	Ofa015353	63883	-	0.96119403
FChr20	24660375	24660531	DEL	156	Ofa023207	14808	Ofa023208	5029	intron,-,Parent=Ofa023208.gene;gene,-,ID=Ofa023208.gene;	0.961538462
FChr24	24010298	24010765	DEL	467	Ofa013891	246982	Ofa013892	19062	-	0.96359743
FChr22	4811109	4811308	DEL	199	Ofa017217	80247	Ofa017218	23622	-	0.964824121
FChr6	8040234	8040993	DEL	759	Ofa001197	30507	Ofa001198	23612	-	0.971014493
FChr6	29404510	29404684	DEL	174	Ofa002031	4974	Ofa002032	10233	intron,+,Parent=Ofa002031.gene;gene,+,ID=Ofa002031.gene;	0.971264368
FChr13	22851860	22852042	DEL	182	Ofa009670	17978	Ofa009671	28363	-	0.972527473
FChr12	21461996	21462184	DEL	188	Ofa018881	25631	Ofa018882	5396	-	0.973404255
FChr6	9955750	9955850	DEL	100	Ofa001291	18842	Ofa001292	4119	gene,-,ID=Ofa001292.gene;intron,-,Parent=Ofa001292.gene;	0.98
FChr24	16474755	16474960	DEL	205	Ofa013685	11913	Ofa013686	31278	-	0.985365854
FChr13	23877501	23878126	DEL	625	Ofa009685	1905	Ofa009686	14096	-	0.992
FChr19	6172821	6172952	DEL	131	Ofa008044	19494	Ofa008045	42188	intron,-,Parent=Ofa008045.gene;gene,-,ID=Ofa008045.gene;	0.992366412
FChr17	23693939	23694108	DEL	169	Ofa021491	68887	Ofa021492	15932	gene,-,ID=Ofa021492.gene;intron,-,Parent=Ofa021492.gene;	0.99408284
FChr18	3493044	3493245	DEL	201	Ofa021712	4533	Ofa021713	5307	gene,+,ID=Ofa021712.gene;	0.995024876
FChr4	30352805	30353055	DEL	250	Ofa005697	213681	Ofa005698	67843	-	0.996
FChr6	10548735	10549435	DEL	700	Ofa001330	6619	Ofa001331	5765	-	0.997142857
FChr9	7193433	7193866	DEL	433	Ofa014368	15669	Ofa014369	28488	-	0.997690531
FChr24	30548147	30548904	DEL	757	Ofa014080	7895	Ofa014081	11299	-	1.00660502
FChr4	22780809	22780948	DEL	139	Ofa005405	18264	Ofa005406	7882	-	1.007194245
FChr10	12616959	12617223	DEL	264	Ofa003915	12721	Ofa003916	26377	intron,+,Parent=Ofa003915.gene;gene,+,ID=Ofa003915.gene;	1.007575758
FChr13	11943941	11944063	DEL	122	Ofa009243	29024	Ofa009244	7911	-	1.008196721
FChr8	6193361	6193935	DEL	574	Ofa002434	5898	Ofa002435	44010	-	1.008710801
FChr11	23223817	23224136	DEL	319	Ofa012931	62247	Ofa012932	6945	-	1.012539185
FChr21	12164058	12164272	DEL	214	Ofa015418	15088	Ofa015419	11580	-	1.018691589
FChr11	22664801	22666493	DEL	1692	Ofa012913	667	Ofa012914	5613	-	1.023049645
FChr24	4277974	4278437	DEL	463	Ofa013189	13778	Ofa013190	97481	gene,+,ID=Ofa013189.gene;	1.034557235
FChr2	4254522	4254637	DEL	115	Ofa006969	13530	Ofa006970	2110	gene,-,ID=Ofa006970.gene;intron,-,Parent=Ofa006970.gene;	1.034782609
FChr13	22913619	22914151	DEL	532	Ofa009671	33396	Ofa009672	172886	-	1.039473684
FChr22	9013856	9014601	DEL	745	Ofa017384	4326	Ofa017385	18869	intron,-,Parent=Ofa017385.gene;gene,-,ID=Ofa017385.gene;	1.04295302
FChr1	14996941	14997067	DEL	126	Ofa023591	17767	Ofa023592	12543	intron,+,Parent=Ofa023591.gene;gene,+,ID=Ofa023591.gene;	1.055555556
FChr23	6339996	6340134	DEL	138	Ofa011150	2854	Ofa011151	41567	gene,+,ID=Ofa011150.gene;intron,+,Parent=Ofa011150.gene;	1.057971014
FChr7	9595314	9595620	DEL	306	Ofa006146	97430	Ofa006147	103512	-	1.065359477
FChr2	30018005	30019210	DEL	1205	Ofa007799	41869	Ofa007800	428393	intron,-,Parent=Ofa007800.gene;gene,-,ID=Ofa007800.gene;	1.070539419
FChr20	18229227	18229353	DEL	126	Ofa023048	10052	Ofa023049	3632	gene,-,ID=Ofa023049.gene;intron,-,Parent=Ofa023049.gene;	1.071428571
FChr2	2978391	2978645	DEL	254	Ofa006941	95436	Ofa006942	253153	-	1.07480315
FChr2	2266472	2267434	DEL	962	Ofa006927	48647	Ofa006928	25784	intron,+,Parent=Ofa006927.gene;gene,+,ID=Ofa006927.gene;	1.075883576
FChr9	9197846	9198144	DEL	298	Ofa014428	25359	Ofa014429	47706	intron,+,Parent=Ofa014428.gene;gene,+,ID=Ofa014428.gene;	1.077181208
FChr13	21939164	21939510	DEL	346	Ofa009646	23701	Ofa009647	29742	gene,+,ID=Ofa009646.gene;intron,+,Parent=Ofa009646.gene;	1.080924855
FChr2	22434927	22435786	DEL	859	Ofa007606	9113	Ofa007607	25936	intron,-,Parent=Ofa007607.gene;gene,-,ID=Ofa007607.gene;	1.081490105
FChr19	7855867	7856064	DEL	197	Ofa008093	11051	Ofa008094	16656	gene,+,ID=Ofa008093.gene;intron,+,Parent=Ofa008093.gene;	1.091370558
FChr4	19932983	19933249	DEL	266	Ofa005297	20287	Ofa005298	40452	-	1.093984962
FChr2	3129947	3130228	DEL	281	Ofa006941	246992	Ofa006942	101597	intron,-,Parent=Ofa006942.gene;gene,-,ID=Ofa006942.gene;	1.096085409
FChr7	24926488	24926955	DEL	467	Ofa006639	3679	Ofa006640	20755	gene,+,ID=Ofa006639.gene;intron,+,Parent=Ofa006639.gene;	1.098501071
FChr10	19991213	19991344	DEL	131	Ofa004237	4247	Ofa004238	25553	-	1.099236641
FChr5	3590134	3590274	DEL	140	Ofa000058	63872	Ofa000059	53201	-	1.1
FChr1	3060762	3060999	DEL	237	Ofa023278	10247	Ofa023279	7827	intron,-,Parent=Ofa023279.gene;gene,-,ID=Ofa023279.gene;	1.101265823
FChr13	21222192	21222346	DEL	154	Ofa009643	102304	Ofa009644	33125	-	1.103896104
FChr14	19109893	19110050	DEL	157	Ofa016630	17669	Ofa016631	101229	intron,+,Parent=Ofa016630.gene;gene,+,ID=Ofa016630.gene;	1.108280255
FChr8	31954904	31955193	DEL	289	Ofa003390	91534	Ofa003391	139	gene,+,ID=Ofa003391.gene;	1.110726644
FChr1	320487	320639	DEL	152	Ofa023238	2686	Ofa023239	17280	-	1.111842105
FChr5	35506608	35506714	DEL	106	Ofa000916	12244	Ofa000917	55873	intron,-,Parent=Ofa000917.gene;gene,-,ID=Ofa000917.gene;	1.113207547
FChr21	11551074	11551381	DEL	307	Ofa015400	6200	Ofa015401	53185	-	1.117263844
FChr23	29553237	29553449	DEL	212	Ofa012050	11793	Ofa012051	19744	-	1.117924528
FChr12	27423886	27424008	DEL	122	Ofa018994	28235	Ofa018995	5804	intron,-,Parent=Ofa018995.gene;gene,-,ID=Ofa018995.gene;	1.12295082
FChr23	19484925	19485136	DEL	211	Ofa011759	49432	Ofa011760	144125	intron,+,Parent=Ofa011759.gene;gene,+,ID=Ofa011759.gene;	1.123222749
FChr24	15939603	15939792	DEL	189	Ofa013656	13667	Ofa013657	41238	-	1.126984127
FChr15	24579732	24579847	DEL	115	Ofa019877	86029	Ofa019878	339834	gene,+,ID=Ofa019877.gene;	1.130434783
FChr23	5233611	5234185	DEL	574	Ofa011135	71972	Ofa011136	233267	-	1.132404181
FChr23	25437444	25437610	DEL	166	Ofa011976	3570	Ofa011977	52152	-	1.13253012
FChr20	20833482	20834014	DEL	532	Ofa023124	77935	Ofa023125	43153	-	1.137218045
FChr2	3492398	3492507	DEL	109	Ofa006945	110691	Ofa006946	139220	-	1.137614679
FChr15	15741987	15742243	DEL	256	Ofa019544	2883	Ofa019545	31380	gene,+,ID=Ofa019544.gene;intron,+,Parent=Ofa019544.gene;	1.140625
FChr17	23139401	23139514	DEL	113	Ofa021480	26413	Ofa021481	37638	intron,+,Parent=Ofa021480.gene;gene,+,ID=Ofa021480.gene;	1.14159292
FChr18	22339102	22339236	DEL	134	Ofa022461	10696	Ofa022462	21314	-	1.141791045
FChr17	9218479	9218712	DEL	233	Ofa021067	24776	Ofa021068	1031	gene,-,ID=Ofa021068.gene;	1.145922747
FChr20	25270477	25270989	DEL	512	Ofa023211	22777	Ofa023212	35285	-	1.146484375
FChr9	13795875	13802507	DEL	6632	Ofa014593	2634	Ofa014594	47294	gene,+,ID=Ofa014593.gene;	1.153950543
FChr24	14250128	14250238	DEL	110	Ofa013589	130529	Ofa013590	1071	-	1.154545455
FChr5	35191676	35192030	DEL	354	Ofa000911	55787	Ofa000912	9748	-	1.155367232
FChr17	23184147	23184253	DEL	106	Ofa021481	7108	Ofa021482	31528	-	1.169811321
FChr16	26419097	26419259	DEL	162	Ofa020677	1112	Ofa020678	82355	intron,+,Parent=Ofa020677.gene;gene,+,ID=Ofa020677.gene;	1.179012346
FChr1	5301310	5301880	DEL	570	Ofa023349	70832	Ofa023350	48586	intron,-,Parent=Ofa023350.gene;gene,-,ID=Ofa023350.gene;	1.185964912
FChr6	3390051	3390583	DEL	532	Ofa001068	20980	Ofa001069	31304	intron,+,Parent=Ofa001068.gene;gene,+,ID=Ofa001068.gene;	1.186090226
FChr19	3727420	3727641	DEL	221	Ofa007975	76792	Ofa007976	10355	-	1.194570136
FChr9	2653577	2654585	DEL	1008	Ofa014240	29464	Ofa014241	12834	gene,-,ID=Ofa014241.gene;intron,-,Parent=Ofa014241.gene;	1.196428571
FChr4	30902035	30902333	DEL	298	Ofa005706	65234	Ofa005707	76703	-	1.201342282
FChr2	1188133	1188247	DEL	114	Ofa006898	8024	Ofa006899	22207	intron,+,Parent=Ofa006898.gene;gene,+,ID=Ofa006898.gene;	1.201754386
FChr15	20876698	20876967	DEL	269	Ofa019720	3752	Ofa019721	23680	-	1.204460967
FChr13	3969296	3969471	DEL	175	Ofa009052	107340	Ofa009053	94708	-	1.205714286
FChr17	18785356	18785741	DEL	385	Ofa021368	10097	Ofa021369	13731	-	1.21038961
FChr19	8220218	8220463	DEL	245	Ofa008114	48063	Ofa008115	162435	-	1.212244898
FChr24	14214261	14214428	DEL	167	Ofa013589	94662	Ofa013590	36938	-	1.215568862
FChr8	5632947	5634591	DEL	1644	Ofa002425	10122	Ofa002426	17533	-	1.21593674
FChr21	26585939	26586083	DEL	144	Ofa015906	168359	Ofa015907	63181	-	1.222222222
FChr11	4243299	4243406	DEL	107	Ofa012323	18775	Ofa012324	262225	intron,+,Parent=Ofa012323.gene;gene,+,ID=Ofa012323.gene;	1.224299065
FChr19	8720359	8720722	DEL	363	Ofa008116	260426	Ofa008117	9588	gene,-,ID=Ofa008117.gene;intron,-,Parent=Ofa008117.gene;	1.228650138
FChr16	16806918	16807026	DEL	108	Ofa020440	2380	Ofa020441	5046	-	1.240740741
FChr14	26039251	26039448	DEL	197	Ofa016827	6480	Ofa016828	13040	intron,+,Parent=Ofa016827.gene;gene,+,ID=Ofa016827.gene;	1.248730964
FChr19	25661900	25662004	DEL	104	Ofa008779	19440	Ofa008780	13069	gene,+,ID=Ofa008779.gene;intron,+,Parent=Ofa008779.gene;	1.25
FChr6	27873597	27873732	DEL	135	Ofa001968	30765	Ofa001969	100697	-	1.251851852
FChr14	27470559	27470963	DEL	404	Ofa016901	107425	Ofa016902	22369	gene,-,ID=Ofa016902.gene;	1.254950495
FChr10	21752887	21753106	DEL	219	Ofa004290	27216	Ofa004291	9776	intron,+,Parent=Ofa004290.gene;gene,+,ID=Ofa004290.gene;	1.269406393
FChr7	35054720	35055430	DEL	710	Ofa006855	67864		964945280	-	1.270422535
FChr15	3248350	3248606	DEL	256	Ofa019131	278464	Ofa019132	33190	-	1.2734375
FChr11	21100646	21100817	DEL	171	Ofa012870	30789	Ofa012871	5050	-	1.274853801
FChr22	10744803	10744991	DEL	188	Ofa017455	4521	Ofa017456	9412	intron,-,Parent=Ofa017456.gene;gene,-,ID=Ofa017456.gene;	1.276595745
FChr24	8445095	8445232	DEL	137	Ofa013338	75196	Ofa013339	899	-	1.277372263
FChr23	8215426	8215588	DEL	162	Ofa011221	14096	Ofa011222	16087	intron,+,Parent=Ofa011221.gene;gene,+,ID=Ofa011221.gene;	1.277777778
FChr2	24336869	24337059	DEL	190	Ofa007660	25803	Ofa007661	13981	intron,+,Parent=Ofa007660.gene;gene,+,ID=Ofa007660.gene;	1.289473684
FChr3	9741876	9742251	DEL	375	Ofa010068	14627	Ofa010069	115595	-	1.290666667
FChr13	19669479	19669602	DEL	123	Ofa009575	4874	Ofa009576	8232	-	1.292682927
FChr2	9703381	9703502	DEL	121	Ofa007183	26403	Ofa007184	12911	-	1.305785124
FChr17	9466784	9466930	DEL	146	Ofa021079	30535	Ofa021080	21743	intron,+,Parent=Ofa021079.gene;gene,+,ID=Ofa021079.gene;	1.308219178
FChr11	4713590	4739246	DEL	25656	Ofa012330	69951	Ofa012331	61643	-	1.311467103
FChr20	11029674	11029779	DEL	105	Ofa022862	43684	Ofa022863	24592	intron,-,Parent=Ofa022863.gene;gene,-,ID=Ofa022863.gene;	1.314285714
FChr12	24579666	24579834	DEL	168	Ofa018946	289842	Ofa018947	346508	-	1.31547619
FChr24	10149023	10149152	DEL	129	Ofa013383	3250	Ofa013384	1179	-	1.325581395
FChr2	6157684	6158007	DEL	323	Ofa007026	45676	Ofa007027	2925	intron,-,Parent=Ofa007027.gene;gene,-,ID=Ofa007027.gene;	1.328173375
FChr4	8175500	8175624	DEL	124	Ofa004906	85219	Ofa004907	76816	gene,+,ID=Ofa004906.gene;	1.330645161
FChr15	5728437	5728638	DEL	201	Ofa019179	30597	Ofa019180	14845	-	1.333333333
FChr24	18983127	18983355	DEL	228	Ofa013806	24900	Ofa013807	23850	-	1.333333333
FChr23	16874441	16874870	DEL	429	Ofa011651	19437	Ofa011652	21188	gene,-,ID=Ofa011652.gene;intron,-,Parent=Ofa011652.gene;	1.333333333
FChr12	25579456	25579589	DEL	133	Ofa018971	11292	Ofa018972	90430	-	1.338345865
FChr7	32569403	32569518	DEL	115	Ofa006820	70833	Ofa006821	143234	intron,-,Parent=Ofa006821.gene;gene,-,ID=Ofa006821.gene;	1.339130435
FChr11	29351824	29351992	DEL	168	Ofa013088	118517	Ofa013089	59690	-	1.339285714
FChr23	25107330	25159594	DEL	52264	Ofa011971	34881	Ofa011972	43512	intron,-,Parent=Ofa011972.gene;intron,-,Parent=Ofa011972.gene;intron,-,Parent=Ofa011972.gene;intron,-,Parent=Ofa011972.gene;intron,-,Parent=Ofa011972.gene;gene,-,ID=Ofa011972.gene;intron,-,Parent=Ofa011972.gene;intron,-,Parent=Ofa011972.gene;	1.341056942
FChr4	30901237	30901367	DEL	130	Ofa005706	64436	Ofa005707	77501	-	1.346153846
FChr8	31375768	31376010	DEL	242	Ofa003386	1662	Ofa003387	133645	gene,+,ID=Ofa003386.gene;intron,+,Parent=Ofa003386.gene;	1.347107438
FChr20	16365050	16365246	DEL	196	Ofa023008	22528	Ofa023009	322751	-	1.352040816
FChr13	27947730	27947894	DEL	164	Ofa009762	17656	Ofa009763	9830	intron,-,Parent=Ofa009763.gene;gene,-,ID=Ofa009763.gene;	1.353658537
FChr17	14839010	14849442	DEL	10432	Ofa021234	32434	Ofa021235	39863	intron,+,Parent=Ofa021234.gene;gene,+,ID=Ofa021234.gene;	1.357937117
FChr4	34748946	34750529	DEL	1583	Ofa005797	26150	Ofa005798	31401	gene,-,ID=Ofa005798.gene;intron,-,Parent=Ofa005798.gene;	1.358812382
FChr20	21559572	21559700	DEL	128	Ofa023148	28962	Ofa023149	55067	-	1.359375
FChr12	21254858	21255087	DEL	229	Ofa018874	34680	Ofa018875	62308	intron,-,Parent=Ofa018875.gene;gene,-,ID=Ofa018875.gene;	1.362445415
FChr20	25174090	25174462	DEL	372	Ofa023210	160603	Ofa023211	73610	-	1.365591398
FChr6	23744745	23744850	DEL	105	Ofa001814	71155	Ofa001815	24215	intron,-,Parent=Ofa001815.gene;gene,-,ID=Ofa001815.gene;	1.371428571
FChr11	3632939	3639987	DEL	7048	Ofa012312	51838	Ofa012313	105495	-	1.373581158
FChr24	18700257	18700418	DEL	161	Ofa013801	50285	Ofa013802	18716	-	1.378881988
FChr15	3105188	3105294	DEL	106	Ofa019131	135302	Ofa019132	176352	-	1.396226415
FChr15	3711250	3711365	DEL	115	Ofa019136	28213	Ofa019137	7331	-	1.4
FChr11	29950358	29950615	DEL	257	Ofa013096	40724	Ofa013097	86382	-	1.40077821
FChr17	13980010	13980124	DEL	114	Ofa021219	78258	Ofa021220	27888	-	1.403508772
FChr19	3642937	3643063	DEL	126	Ofa007974	29857	Ofa007975	7691	-	1.404761905
FChr16	15978028	15978132	DEL	104	Ofa020415	35221	Ofa020416	66255	intron,-,Parent=Ofa020416.gene;gene,-,ID=Ofa020416.gene;	1.413461538
FChr22	29793929	29794968	DEL	1039	Ofa018189	73631	Ofa018190	101064	gene,+,ID=Ofa018189.gene;	1.415784408
FChr19	1987133	1987259	DEL	126	Ofa007931	36592	Ofa007932	13239	intron,+,Parent=Ofa007931.gene;gene,+,ID=Ofa007931.gene;	1.420634921
FChr22	3709186	3709314	DEL	128	Ofa017195	81329	Ofa017196	79875	-	1.421875
FChr2	3270393	3271016	DEL	623	Ofa006942	38849	Ofa006943	31443	-	1.422150883
FChr5	36394850	36404461	DEL	9611	Ofa000937	35257	Ofa000938	122156	-	1.428155239
FChr11	1513660	1514322	DEL	662	Ofa012235	15558	Ofa012236	2437	-	1.429003021
FChr7	32038641	32040292	DEL	1651	Ofa006817	85169	Ofa006818	24189	-	1.431253786
FChr21	23538182	23538364	DEL	182	Ofa015841	429	Ofa015842	57764	gene,+,ID=Ofa015841.gene;intron,+,Parent=Ofa015841.gene;	1.434065934
FChr24	26464966	26465100	DEL	134	Ofa013948	33614	Ofa013949	12729	intron,+,Parent=Ofa013948.gene;gene,+,ID=Ofa013948.gene;	1.447761194
FChr9	11670965	11671108	DEL	143	Ofa014498	147924	Ofa014499	24135	intron,+,Parent=Ofa014498.gene;gene,+,ID=Ofa014498.gene;	1.454545455
FChr12	21547616	21547813	DEL	197	Ofa018886	14364	Ofa018887	6780	-	1.456852792
FChr19	10928721	10929013	DEL	292	Ofa008209	18207	Ofa008210	25778	-	1.462328767
FChr5	24853062	24853172	DEL	110	Ofa000626	89660	Ofa000627	140187	-	1.463636364
FChr13	13752483	13752756	DEL	273	Ofa009328	8027	Ofa009329	2992	-	1.465201465
FChr6	5582416	5582581	DEL	165	Ofa001126	14950	Ofa001127	1505	gene,-,ID=Ofa001127.gene;intron,-,Parent=Ofa001127.gene;	1.466666667
FChr5	29966731	29967154	DEL	423	Ofa000769	50167	Ofa000770	147579	intron,+,Parent=Ofa000769.gene;gene,+,ID=Ofa000769.gene;	1.470449173
FChr11	6010984	6011099	DEL	115	Ofa012366	127050	Ofa012367	44242	intron,-,Parent=Ofa012367.gene;gene,-,ID=Ofa012367.gene;	1.47826087
FChr4	32593450	32593606	DEL	156	Ofa005741	36155	Ofa005742	34907	-	1.480769231
FChr16	7696402	7696530	DEL	128	Ofa020147	34895	Ofa020148	7946	intron,-,Parent=Ofa020148.gene;gene,-,ID=Ofa020148.gene;	1.484375
FChr13	16393941	16394327	DEL	386	Ofa009430	8673	Ofa009431	25421	intron,+,Parent=Ofa009430.gene;gene,+,ID=Ofa009430.gene;	1.489637306
FChr4	2167804	2167965	DEL	161	Ofa004744	101561	Ofa004745	115780	-	1.49689441
FChr3	27957274	27957414	DEL	140	Ofa010857	41345	Ofa010858	9755	gene,-,ID=Ofa010858.gene;intron,-,Parent=Ofa010858.gene;	1.5
FChr14	22671085	22671659	DEL	574	Ofa016717	2848	Ofa016718	12743	gene,+,ID=Ofa016717.gene;	1.50174216
FChr4	10993150	10996879	DEL	3729	Ofa004942	16814	Ofa004943	10354	-	1.513006168
FChr5	34638804	34638954	DEL	150	Ofa000892	67885	Ofa000893	10044	-	1.526666667
FChr17	25268699	25269118	DEL	419	Ofa021535	32887	Ofa021536	27648	intron,-,Parent=Ofa021536.gene;gene,-,ID=Ofa021536.gene;	1.527446301
FChr5	13523082	13523233	DEL	151	Ofa000261	7787	Ofa000262	24330	-	1.529801325
FChr2	23769098	23769843	DEL	745	Ofa007647	67896	Ofa007648	51096	gene,-,ID=Ofa007648.gene;intron,-,Parent=Ofa007648.gene;	1.538255034
FChr22	18408769	18409001	DEL	232	Ofa017766	224909	Ofa017767	99345	-	1.538793103
FChr3	31188298	31188442	DEL	144	Ofa010943	8325	Ofa010944	13660	gene,+,ID=Ofa010943.gene;intron,+,Parent=Ofa010943.gene;	1.541666667
FChr1	15402332	15411144	DEL	8812	Ofa023610	2261	Ofa023611	66805	intron,+,Parent=Ofa023610.gene;intron,+,Parent=Ofa023610.gene;gene,+,ID=Ofa023610.gene;	1.54561961
FChr13	10071278	10071635	DEL	357	Ofa009184	9077	Ofa009185	3633	gene,-,ID=Ofa009185.gene;intron,-,Parent=Ofa009185.gene;	1.549019608
FChr11	19525839	19531177	DEL	5338	Ofa012807	14439	Ofa012808	21604	-	1.552454103
FChr1	9657000	9658527	DEL	1527	Ofa023460	64990	Ofa023461	74324	-	1.555337263
FChr6	21854056	21854240	DEL	184	Ofa001741	107613	Ofa001742	3201	-	1.559782609
FChr9	4223970	4224086	DEL	116	Ofa014279	5379	Ofa014280	1444	gene,-,ID=Ofa014280.gene;intron,-,Parent=Ofa014280.gene;	1.560344828
FChr17	9223296	9223405	DEL	109	Ofa021068	3786	Ofa021069	5014	-	1.568807339
FChr22	13256659	13256785	DEL	126	Ofa017576	42075	Ofa017577	2794	intron,-,Parent=Ofa017577.gene;gene,-,ID=Ofa017577.gene;	1.571428571
FChr8	37257717	37257969	DEL	252	Ofa003502	10299	Ofa003503	58067	intron,+,Parent=Ofa003502.gene;gene,+,ID=Ofa003502.gene;	1.571428571
FChr19	5205112	5205278	DEL	166	Ofa008011	10888	Ofa008012	38505	-	1.584337349
FChr5	35941805	35941919	DEL	114	Ofa000931	33981	Ofa000932	73985	intron,+,Parent=Ofa000931.gene;gene,+,ID=Ofa000931.gene;	1.587719298
FChr2	27513285	27514826	DEL	1541	Ofa007734	180939	Ofa007735	12640	-	1.588578845
FChr4	4896343	4896540	DEL	197	Ofa004814	38307	Ofa004815	111123	-	1.593908629
FChr18	6037826	6037952	DEL	126	Ofa021807	42426	Ofa021808	25623	-	1.595238095
FChr15	25978674	25978862	DEL	188	Ofa019908	42287	Ofa019909	29674	-	1.60106383
FChr19	18009110	18009246	DEL	136	Ofa008469	30645	Ofa008470	24242	gene,-,ID=Ofa008470.gene;intron,-,Parent=Ofa008470.gene;	1.602941176
FChr23	30236371	30236496	DEL	125	Ofa012079	20570	Ofa012080	66723	intron,+,Parent=Ofa012079.gene;gene,+,ID=Ofa012079.gene;	1.608
FChr23	7719255	7719406	DEL	151	Ofa011183	48446	Ofa011184	2574	intron,-,Parent=Ofa011184.gene;gene,-,ID=Ofa011184.gene;	1.609271523
FChr3	27991549	27991731	DEL	182	Ofa010860	8055	Ofa010861	29752	intron,+,Parent=Ofa010860.gene;gene,+,ID=Ofa010860.gene;	1.60989011
FChr11	14026127	14026513	DEL	386	Ofa012587	3952	Ofa012588	31048	gene,+,ID=Ofa012587.gene;	1.611398964
FChr2	16766189	16766437	DEL	248	Ofa007461	11731	Ofa007462	325284	intron,+,Parent=Ofa007461.gene;gene,+,ID=Ofa007461.gene;	1.616935484
FChr19	5660355	5660538	DEL	183	Ofa008024	36279	Ofa008025	1734	gene,-,ID=Ofa008025.gene;	1.617486339
FChr10	13133810	13133911	DEL	101	Ofa003935	1006	Ofa003936	47037	-	1.623762376
FChr10	8890598	8890794	DEL	196	Ofa003807	20117	Ofa003808	6033	intron,-,Parent=Ofa003808.gene;gene,-,ID=Ofa003808.gene;	1.637755102
FChr16	24058124	24058307	DEL	183	Ofa020641	18317	Ofa020642	7192	-	1.639344262
FChr23	5206037	5206139	DEL	102	Ofa011135	44398	Ofa011136	260841	-	1.647058824
FChr4	30849992	30850512	DEL	520	Ofa005706	13191	Ofa005707	128746	-	1.65
FChr5	29934221	29934529	DEL	308	Ofa000769	17657	Ofa000770	180089	gene,+,ID=Ofa000769.gene;	1.655844156
FChr3	31867447	31867702	DEL	255	Ofa010970	14712	Ofa010971	4096	gene,-,ID=Ofa010971.gene;intron,-,Parent=Ofa010971.gene;	1.658823529
FChr15	26136664	26136932	DEL	268	Ofa019912	46024	Ofa019913	4981	-	1.682835821
FChr6	29990236	29990631	DEL	395	Ofa002051	24412	Ofa002052	57128	gene,+,ID=Ofa002051.gene;intron,+,Parent=Ofa002051.gene;	1.686075949
FChr20	5478534	5478812	DEL	278	Ofa022701	118169	Ofa022702	34374	gene,-,ID=Ofa022702.gene;intron,-,Parent=Ofa022702.gene;	1.68705036
FChr22	14807786	14837445	DEL	29659	Ofa017636	905	Ofa017637	18920	five_prime_UTR,+,Parent=Ofa017637;intron,+,Parent=Ofa017636.gene;intron,+,Parent=Ofa017636.gene;intron,+,Parent=Ofa017636.gene;intron,+,Parent=Ofa017636.gene;intron,+,Parent=Ofa017636.gene;three_prime_UTR,+,Parent=Ofa017637;gene,+,ID=Ofa017637.gene;intron,+,Parent=Ofa017637.gene;gene,+,ID=Ofa017636.gene;intron,+,Parent=Ofa017636.gene;	1.688458815
FChr2	19582722	19582835	DEL	113	Ofa007510	1302	Ofa007511	53260	intron,+,Parent=Ofa007510.gene;gene,+,ID=Ofa007510.gene;	1.699115044
FChr15	24904096	24904254	DEL	158	Ofa019877	410393	Ofa019878	15470	gene,-,ID=Ofa019878.gene;intron,-,Parent=Ofa019878.gene;	1.715189873
FChr7	29497977	29499047	DEL	1070	Ofa006756	3783	Ofa006757	8397	gene,-,ID=Ofa006757.gene;intron,-,Parent=Ofa006757.gene;intron,-,Parent=Ofa006757.gene;intron,-,Parent=Ofa006757.gene;	1.71682243
FChr7	24892884	24893351	DEL	467	Ofa006636	103215	Ofa006637	3442	gene,-,ID=Ofa006637.gene;intron,-,Parent=Ofa006637.gene;	1.734475375
FChr5	26738380	26738843	DEL	463	Ofa000665	5928	Ofa000666	26505	gene,+,ID=Ofa000665.gene;intron,+,Parent=Ofa000665.gene;	1.742980562
FChr23	28903530	28903679	DEL	149	Ofa012035	137599	Ofa012036	13610	intron,-,Parent=Ofa012036.gene;gene,-,ID=Ofa012036.gene;	1.744966443
FChr5	12755271	12755846	DEL	575	Ofa000240	19128	Ofa000241	29906	-	1.746086957
FChr19	5193056	5193225	DEL	169	Ofa008010	29878	Ofa008011	1168	gene,-,ID=Ofa008011.gene;intron,-,Parent=Ofa008011.gene;	1.75147929
FChr1	5841493	5841965	DEL	472	Ofa023359	17860	Ofa023360	374346	-	1.775423729
FChr15	4895824	4902690	DEL	6866	Ofa019158	3605	Ofa019159	25122	-	1.78298864
FChr21	21384774	21384966	DEL	192	Ofa015784	283561	Ofa015785	152168	-	1.786458333
FChr14	19784464	19786112	DEL	1648	Ofa016645	26214	Ofa016646	7167	-	1.793082524
FChr13	25999434	25999668	DEL	234	Ofa009724	28835	Ofa009725	44505	-	1.799145299
FChr7	13480565	13480695	DEL	130	Ofa006270	7910	Ofa006271	80686	gene,-,ID=Ofa006271.gene;intron,-,Parent=Ofa006271.gene;	1.8
FChr1	14258949	14259201	DEL	252	Ofa023586	134323	Ofa023587	255147	-	1.805555556
FChr6	16276904	16286199	DEL	9295	Ofa001576	151320	Ofa001577	4732	gene,-,ID=Ofa001577.gene;intron,-,Parent=Ofa001577.gene;intron,-,Parent=Ofa001577.gene;	1.820548682
FChr9	28174525	28174648	DEL	123	Ofa015023	40103	Ofa015024	62725	-	1.821138211
FChr23	4203453	4205124	DEL	1671	Ofa011102	7698	Ofa011103	9423	gene,+,ID=Ofa011102.gene;intron,+,Parent=Ofa011102.gene;	1.824057451
FChr16	8497245	8497365	DEL	120	Ofa020166	53725	Ofa020167	12339	gene,-,ID=Ofa020167.gene;intron,-,Parent=Ofa020167.gene;	1.825
FChr13	28521224	28521352	DEL	128	Ofa009780	10853	Ofa009781	124056	-	1.84375
FChr15	23324940	23325075	DEL	135	Ofa019831	6111	Ofa019832	5759	-	1.844444444
FChr17	976947	977089	DEL	142	Ofa020764	4058	Ofa020765	75773	intron,+,Parent=Ofa020764.gene;gene,+,ID=Ofa020764.gene;	1.852112676
FChr15	5006716	5007085	DEL	369	Ofa019163	1154	Ofa019164	224637	gene,+,ID=Ofa019163.gene;intron,+,Parent=Ofa019163.gene;	1.856368564
FChr5	15736696	15736801	DEL	105	Ofa000316	76878	Ofa000317	66619	intron,-,Parent=Ofa000317.gene;gene,-,ID=Ofa000317.gene;	1.857142857
FChr17	3914888	3915037	DEL	149	Ofa020861	29135	Ofa020862	11841	intron,-,Parent=Ofa020862.gene;gene,-,ID=Ofa020862.gene;	1.865771812
FChr7	17565751	17565874	DEL	123	Ofa006423	19691	Ofa006424	1660	intron,+,Parent=Ofa006423.gene;gene,+,ID=Ofa006423.gene;	1.869918699
FChr12	25967812	25968037	DEL	225	Ofa018973	124410	Ofa018974	121044	-	1.88
FChr23	31320745	31321141	DEL	396	Ofa012106	74929	Ofa012107	365759	-	1.886363636
FChr3	12556027	12556353	DEL	326	Ofa010186	293	Ofa010187	2228	-	1.889570552
FChr17	5579379	5579510	DEL	131	Ofa020901	34362	Ofa020902	20403	intron,-,Parent=Ofa020902.gene;gene,-,ID=Ofa020902.gene;	1.893129771
FChr19	1917481	1919314	DEL	1833	Ofa007927	1048	Ofa007928	13229	-	1.896890344
FChr23	24259333	24261002	DEL	1669	Ofa011940	13812	Ofa011941	2203	-	1.8981426
FChr8	30599130	30599234	DEL	104	Ofa003366	30321	Ofa003367	93708	-	1.913461538
FChr3	30507535	30507775	DEL	240	Ofa010926	7091	Ofa010927	6109	gene,+,ID=Ofa010926.gene;intron,+,Parent=Ofa010926.gene;	1.916666667
FChr9	6448632	6448835	DEL	203	Ofa014344	19348	Ofa014345	18700	intron,+,Parent=Ofa014344.gene;gene,+,ID=Ofa014344.gene;	1.945812808
FChr9	8452258	8452388	DEL	130	Ofa014397	131253	Ofa014398	17559	intron,-,Parent=Ofa014398.gene;gene,-,ID=Ofa014398.gene;	1.946153846
FChr20	22586087	22586191	DEL	104	Ofa023178	61051	Ofa023179	26393	intron,+,Parent=Ofa023178.gene;gene,+,ID=Ofa023178.gene;	1.951923077
FChr24	29598911	29599852	DEL	941	Ofa014033	9760	Ofa014034	10528	-	1.963868225
FChr7	22797153	22797278	DEL	125	Ofa006569	19928	Ofa006570	44026	-	1.968
FChr6	29521947	29522109	DEL	162	Ofa002037	11536	Ofa002038	34416	-	1.969135802
FChr6	31351662	31351794	DEL	132	Ofa002087	168595	Ofa002088	59429	-	1.96969697
FChr3	3572821	3572922	DEL	101	Ofa009938	59739	Ofa009939	354366	-	1.97029703
FChr2	2542604	2544271	DEL	1667	Ofa006934	68906	Ofa006935	4804	intron,-,Parent=Ofa006935.gene;gene,-,ID=Ofa006935.gene;	1.980803839
FChr12	28639540	28639736	DEL	196	Ofa019027	34601	Ofa019028	10561	intron,-,Parent=Ofa019028.gene;gene,-,ID=Ofa019028.gene;	2
FChr21	8536711	8540518	DEL	3807	Ofa015265	28067	Ofa015266	54261	-	2.024691358
FChr5	30051053	30051200	DEL	147	Ofa000769	134489	Ofa000770	63257	intron,+,Parent=Ofa000769.gene;gene,+,ID=Ofa000769.gene;	2.027210884
FChr21	4237375	4254046	DEL	16671	Ofa015188	5225	Ofa015189	92689	-	2.038090097
FChr7	3632005	3632245	DEL	240	Ofa005927	965	Ofa005928	15109	intron,+,Parent=Ofa005927.gene;gene,+,ID=Ofa005927.gene;	2.041666667
FChr1	9396790	9396932	DEL	142	Ofa023452	4945	Ofa023453	11816	-	2.042253521
FChr18	6433089	6433231	DEL	142	Ofa021819	72160	Ofa021820	18368	-	2.049295775
FChr4	27780271	27780469	DEL	198	Ofa005604	52912	Ofa005605	55448	gene,-,ID=Ofa005605.gene;intron,-,Parent=Ofa005605.gene;	2.050505051
FChr3	26848826	26848943	DEL	117	Ofa010821	15168	Ofa010822	2076	-	2.051282051
FChr19	14951900	14958901	DEL	7001	Ofa008363	22631	Ofa008364	31294	-	2.061705471
FChr17	25537602	25537811	DEL	209	Ofa021542	17753	Ofa021543	11353	intron,-,Parent=Ofa021543.gene;gene,-,ID=Ofa021543.gene;	2.062200957
FChr7	216154	216949	DEL	795	Ofa005830	18406	Ofa005831	5741	-	2.067924528
FChr24	23673498	23673897	DEL	399	Ofa013888	48962	Ofa013889	49134	-	2.080200501
FChr15	23971888	23972315	DEL	427	Ofa019853	11587	Ofa019854	1685	-	2.081967213
FChr5	35185670	35187112	DEL	1442	Ofa000911	49781	Ofa000912	15754	-	2.090152566
FChr14	26700648	26701088	DEL	440	Ofa016864	3536	Ofa016865	15043	intron,+,Parent=Ofa016864.gene;intron,+,Parent=Ofa016864.gene;gene,+,ID=Ofa016864.gene;	2.090909091
FChr3	26572337	26572480	DEL	143	Ofa010811	10635	Ofa010812	20584	gene,+,ID=Ofa010811.gene;intron,+,Parent=Ofa010811.gene;	2.097902098
FChr19	6241136	6241509	DEL	373	Ofa008045	26127	Ofa008046	127259	-	2.136729223
FChr18	23985803	23985912	DEL	109	Ofa022492	3582	Ofa022493	19937	-	2.137614679
FChr4	12006741	12006851	DEL	110	Ofa004955	8370	Ofa004956	116051	gene,+,ID=Ofa004955.gene;intron,+,Parent=Ofa004955.gene;	2.154545455
FChr2	5138612	5140319	DEL	1707	Ofa006994	4730	Ofa006995	8281	-	2.169302871
FChr24	2320262	2320460	DEL	198	Ofa013154	34543	Ofa013155	64203	intron,+,Parent=Ofa013154.gene;gene,+,ID=Ofa013154.gene;	2.176767677
FChr13	7334119	7334330	DEL	211	Ofa009089	8054	Ofa009090	216795	intron,+,Parent=Ofa009089.gene;gene,+,ID=Ofa009089.gene;	2.199052133
FChr16	8252379	8252679	DEL	300	Ofa020163	174350	Ofa020164	21361	-	2.21
FChr3	11656628	11656736	DEL	108	Ofa010136	16170	Ofa010137	1444	-	2.240740741
FChr22	9736637	9738290	DEL	1653	Ofa017415	29717	Ofa017416	91330	-	2.242589232
FChr19	12271664	12271984	DEL	320	Ofa008281	17321	Ofa008282	34405	intron,+,Parent=Ofa008281.gene;gene,+,ID=Ofa008281.gene;	2.25625
FChr4	2104606	2104836	DEL	230	Ofa004744	38363	Ofa004745	178978	-	2.27826087
FChr8	31904743	31904930	DEL	187	Ofa003390	41373	Ofa003391	50300	-	2.294117647
FChr7	15264191	15264527	DEL	336	Ofa006340	15809	Ofa006341	1068	-	2.294642857
FChr5	2901611	2901729	DEL	118	Ofa000051	46599	Ofa000052	154140	-	2.305084746
FChr2	25279416	25281073	DEL	1657	Ofa007683	53632	Ofa007684	73832	intron,-,Parent=Ofa007684.gene;gene,-,ID=Ofa007684.gene;	2.307181654
FChr6	2247606	2247713	DEL	107	Ofa001034	328243	Ofa001035	246913	-	2.308411215
FChr18	21146946	21147239	DEL	293	Ofa022416	251412	Ofa022417	6978	-	2.310580205
FChr23	30393602	30393853	DEL	251	Ofa012080	90508	Ofa012081	48591	gene,-,ID=Ofa012081.gene;intron,-,Parent=Ofa012081.gene;	2.310756972
FChr1	10107066	10109447	DEL	2381	Ofa023466	131038	Ofa023467	66507	-	2.323813524
FChr21	15859137	15859436	DEL	299	Ofa015547	36062	Ofa015548	10165	gene,-,ID=Ofa015548.gene;	2.324414716
FChr24	10153011	10153392	DEL	381	Ofa013384	2809	Ofa013385	9432	-	2.32808399
FChr21	17071199	17071307	DEL	108	Ofa015603	4701	Ofa015604	2148	-	2.351851852
FChr5	35586127	35586288	DEL	161	Ofa000918	1728	Ofa000919	84092	-	2.385093168
FChr7	2182471	2182848	DEL	377	Ofa005878	245791	Ofa005879	117557	-	2.387267905
FChr12	6281567	6283989	DEL	2422	Ofa018358	107181	Ofa018359	12000	intron,-,Parent=Ofa018359.gene;gene,-,ID=Ofa018359.gene;	2.387283237
FChr20	25183901	25191373	DEL	7472	Ofa023210	170414	Ofa023211	63799	-	2.39387045
FChr7	20459027	20459174	DEL	147	Ofa006513	3350	Ofa006514	43438	-	2.394557823
FChr19	6423397	6423521	DEL	124	Ofa008047	51143	Ofa008048	40933	gene,+,ID=Ofa008047.gene;intron,+,Parent=Ofa008047.gene;	2.39516129
FChr11	20969204	20969305	DEL	101	Ofa012863	8507	Ofa012864	15701	intron,+,Parent=Ofa012863.gene;gene,+,ID=Ofa012863.gene;	2.396039604
FChr11	4314249	4314367	DEL	118	Ofa012323	89725	Ofa012324	191275	intron,+,Parent=Ofa012323.gene;gene,+,ID=Ofa012323.gene;	2.398305085
FChr4	19369510	19369756	DEL	246	Ofa005270	9694	Ofa005271	7274	-	2.410569106
FChr18	25599754	25599990	DEL	236	Ofa022527	330698	Ofa022528	38737	-	2.411016949
FChr7	678203	679271	DEL	1068	Ofa005852	27408	Ofa005853	1072	intron,-,Parent=Ofa005853.gene;gene,-,ID=Ofa005853.gene;	2.445692884
FChr24	25416803	25416915	DEL	112	Ofa013938	30657	Ofa013939	33570	intron,-,Parent=Ofa013939.gene;gene,-,ID=Ofa013939.gene;	2.464285714
FChr10	9222086	9222193	DEL	107	Ofa003815	35810	Ofa003816	237588	-	2.46728972
FChr17	10000204	10000432	DEL	228	Ofa021083	324695	Ofa021084	43878	gene,-,ID=Ofa021084.gene;	2.473684211
FChr17	3283028	3284809	DEL	1781	Ofa020831	13274	Ofa020832	11870	-	2.478382931
FChr2	115231	138465	DEL	23234	Ofa006856	85322	Ofa006857	56286	gene,-,ID=Ofa006857.gene;intron,-,Parent=Ofa006857.gene;	2.4883791
FChr7	3721713	3721913	DEL	200	Ofa005930	7347	Ofa005931	26322	intron,+,Parent=Ofa005930.gene;gene,+,ID=Ofa005930.gene;	2.515
FChr19	15770837	15770978	DEL	141	Ofa008379	14055	Ofa008380	27962	intron,-,Parent=Ofa008380.gene;gene,-,ID=Ofa008380.gene;	2.531914894
FChr5	30186461	30186707	DEL	246	Ofa000773	42141	Ofa000774	85202	-	2.532520325
FChr8	32677418	32677540	DEL	122	Ofa003396	47393	Ofa003397	12848	-	2.532786885
FChr3	31398177	31398332	DEL	155	Ofa010949	41283	Ofa010950	61979	intron,-,Parent=Ofa010950.gene;gene,-,ID=Ofa010950.gene;	2.535483871
FChr24	29576291	29580578	DEL	4287	Ofa014032	13553	Ofa014033	12860	-	2.537205505
FChr7	1327522	1327654	DEL	132	Ofa005871	782	Ofa005872	24133	gene,+,ID=Ofa005871.gene;	2.537878788
FChr2	17327170	17327736	DEL	566	Ofa007465	49559	Ofa007466	154653	intron,+,Parent=Ofa007465.gene;gene,+,ID=Ofa007465.gene;	2.561837456
FChr19	5278888	5279016	DEL	128	Ofa008013	23918	Ofa008014	2049	intron,-,Parent=Ofa008014.gene;gene,-,ID=Ofa008014.gene;	2.5625
FChr17	5918568	5918736	DEL	168	Ofa020919	50074	Ofa020920	16614	intron,-,Parent=Ofa020920.gene;gene,-,ID=Ofa020920.gene;	2.571428571
FChr18	21342054	21343694	DEL	1640	Ofa022419	89143	Ofa022420	6896	-	2.585365854
FChr23	25719238	25720107	DEL	869	Ofa011980	113338	Ofa011981	16755	-	2.596087457
FChr21	5889381	5905402	DEL	16021	Ofa015220	32603	Ofa015221	217348	-	2.630048062
FChr14	24254707	24278713	DEL	24006	Ofa016755	18469	Ofa016756	706	gene,-,ID=Ofa016756.gene;five_prime_UTR,-,Parent=Ofa016756;intron,-,Parent=Ofa016757.gene;gene,-,ID=Ofa016757.gene;	2.632883446
FChr10	22737298	22737653	DEL	355	Ofa004321	44813	Ofa004322	81560	-	2.650704225
FChr6	4607195	4607330	DEL	135	Ofa001088	10766	Ofa001089	8957	-	2.688888889
FChr2	26756295	26756402	DEL	107	Ofa007718	118568	Ofa007719	10911	-	2.728971963
FChr19	22477496	22481462	DEL	3966	Ofa008638	28478	Ofa008639	44671	-	2.755421079
FChr7	5722311	5722431	DEL	120	Ofa006032	5964	Ofa006033	1685	intron,-,Parent=Ofa006033.gene;gene,-,ID=Ofa006033.gene;	2.758333333
FChr17	3944147	3944285	DEL	138	Ofa020863	1734	Ofa020864	1110	-	2.760869565
FChr17	9452712	9452813	DEL	101	Ofa021079	16463	Ofa021080	35815	intron,+,Parent=Ofa021079.gene;gene,+,ID=Ofa021079.gene;	2.772277228
FChr5	30984412	30984582	DEL	170	Ofa000789	14224	Ofa000790	64989	intron,+,Parent=Ofa000789.gene;gene,+,ID=Ofa000789.gene;	2.776470588
FChr23	24514648	24514822	DEL	174	Ofa011950	45923	Ofa011951	27193	-	2.787356322
FChr17	3867078	3867385	DEL	307	Ofa020859	4173	Ofa020860	10326	intron,-,Parent=Ofa020860.gene;gene,-,ID=Ofa020860.gene;	2.794788274
FChr22	16891834	16891971	DEL	137	Ofa017734	18080	Ofa017735	2909	-	2.795620438
FChr7	1741852	1742448	DEL	596	Ofa005876	251946	Ofa005877	139000	-	2.798657718
FChr10	8872006	8872426	DEL	420	Ofa003807	1525	Ofa003808	24625	gene,+,ID=Ofa003807.gene;intron,+,Parent=Ofa003807.gene;	2.8
FChr19	1879920	1897496	DEL	17576	Ofa007926	17416	Ofa007927	36513	intron,-,Parent=Ofa007927.gene;intron,-,Parent=Ofa007927.gene;intron,-,Parent=Ofa007927.gene;gene,-,ID=Ofa007927.gene;intron,-,Parent=Ofa007927.gene;	2.804733728
FChr19	10799267	10799397	DEL	130	Ofa008203	11580	Ofa008204	4846	gene,-,ID=Ofa008204.gene;	2.807692308
FChr7	1652673	1652810	DEL	137	Ofa005876	162767	Ofa005877	228179	-	2.810218978
FChr6	33457934	33458061	DEL	127	Ofa002153	2921	Ofa002154	14378	intron,+,Parent=Ofa002153.gene;gene,+,ID=Ofa002153.gene;	2.811023622
FChr8	34972146	34972294	DEL	148	Ofa003454	38547	Ofa003455	10127	intron,-,Parent=Ofa003455.gene;gene,-,ID=Ofa003455.gene;	2.817567568
FChr1	13469791	13469898	DEL	107	Ofa023557	12503	Ofa023558	4632	intron,+,Parent=Ofa023557.gene;gene,+,ID=Ofa023557.gene;	2.822429907
FChr13	21911031	21912679	DEL	1648	Ofa009645	93171	Ofa009646	4432	-	2.822815534
FChr4	29849790	29853446	DEL	3656	Ofa005688	81784	Ofa005689	1638	intron,-,Parent=Ofa005689.gene;gene,-,ID=Ofa005689.gene;	2.84928884
FChr6	2600305	2601024	DEL	719	Ofa001037	6908	Ofa001038	3900	gene,+,ID=Ofa001037.gene;intron,+,Parent=Ofa001037.gene;	2.849791377
FChr7	30137147	30137360	DEL	213	Ofa006775	12822	Ofa006776	1507	-	2.873239437
FChr6	13421329	13421433	DEL	104	Ofa001444	18752	Ofa001445	117895	-	2.875
FChr20	57418	57550	DEL	132	Ofa022542	34028	Ofa022543	4104	intron,-,Parent=Ofa022543.gene;gene,-,ID=Ofa022543.gene;	2.878787879
FChr3	31866760	31867367	DEL	607	Ofa010970	14025	Ofa010971	4783	gene,-,ID=Ofa010971.gene;intron,-,Parent=Ofa010971.gene;	2.89291598
FChr16	3172695	3211601	DEL	38906	Ofa020076	11956	Ofa020077	129048	-	2.899090115
FChr6	3152797	3152994	DEL	197	Ofa001053	7522	Ofa001054	570	gene,-,ID=Ofa001054.gene;intron,-,Parent=Ofa001054.gene;	2.913705584
FChr5	36765913	36766572	DEL	659	Ofa000943	35923	Ofa000944	163139	-	2.928679818
FChr13	28935529	28970944	DEL	35415	Ofa009786	62179	Ofa009787	71755	-	2.951771848
FChr15	26780456	26780615	DEL	159	Ofa019922	148896	Ofa019923	22843	intron,-,Parent=Ofa019923.gene;gene,-,ID=Ofa019923.gene;	2.955974843
FChr4	12968412	12968968	DEL	556	Ofa004971	108700	Ofa004972	32155	-	3.001798561
FChr7	26882213	26888946	DEL	6733	Ofa006690	35056	Ofa006691	64285	-	3.013366998
FChr22	30197607	30197767	DEL	160	Ofa018205	18862	Ofa018206	8003	gene,-,ID=Ofa018206.gene;intron,-,Parent=Ofa018206.gene;	3.0375
FChr15	27460124	27460402	DEL	278	Ofa019942	69058	Ofa019943	45443	-	3.039568345
FChr14	29416539	29417241	DEL	702	Ofa016982	16092	Ofa016983	11858	gene,-,ID=Ofa016983.gene;intron,-,Parent=Ofa016983.gene;	3.065527066
FChr14	29192811	29193028	DEL	217	Ofa016972	9032	Ofa016973	1092	-	3.069124424
FChr22	18358351	18358627	DEL	276	Ofa017766	174491	Ofa017767	149763	-	3.076086957
FChr21	22717276	22717391	DEL	115	Ofa015806	25694	Ofa015807	34760	intron,-,Parent=Ofa015807.gene;gene,-,ID=Ofa015807.gene;	3.095652174
FChr2	6985292	6985490	DEL	198	Ofa007068	17814	Ofa007069	5069	-	3.106060606
FChr22	3137045	3137185	DEL	140	Ofa017175	15331	Ofa017176	39468	-	3.128571429
FChr20	3621264	3621375	DEL	111	Ofa022668	10886	Ofa022669	39276	gene,+,ID=Ofa022668.gene;intron,+,Parent=Ofa022668.gene;	3.144144144
FChr11	26070924	26071062	DEL	138	Ofa013012	140886	Ofa013013	29343	-	3.144927536
FChr21	5366156	5366349	DEL	193	Ofa015207	117667	Ofa015208	87654	intron,-,Parent=Ofa015208.gene;gene,-,ID=Ofa015208.gene;	3.14507772
FChr22	18539241	18539464	DEL	223	Ofa017769	17073	Ofa017770	84993	gene,+,ID=Ofa017769.gene;intron,+,Parent=Ofa017769.gene;	3.156950673
FChr21	30685362	30697989	DEL	12627	Ofa016000	167318	Ofa016001	149512	gene,+,ID=Ofa016000.gene;intron,+,Parent=Ofa016000.gene;	3.157044429
FChr4	4729219	4730865	DEL	1646	Ofa004812	4992	Ofa004813	41581	gene,+,ID=Ofa004812.gene;intron,+,Parent=Ofa004812.gene;	3.158566221
FChr16	24247495	24247666	DEL	171	Ofa020643	76374	Ofa020644	89943	-	3.16374269
FChr15	15835973	15836205	DEL	232	Ofa019547	15639	Ofa019548	5932	-	3.176724138
FChr2	31526743	31527061	DEL	318	Ofa007811	25187	Ofa007812	6009	-	3.182389937
FChr13	4375244	4375348	DEL	104	Ofa009056	9603	Ofa009057	3661	gene,-,ID=Ofa009057.gene;intron,-,Parent=Ofa009057.gene;	3.182692308
FChr8	35699253	35699406	DEL	153	Ofa003465	81080	Ofa003466	12638	-	3.189542484
FChr17	26579651	26579774	DEL	123	Ofa021572	7119	Ofa021573	50538	gene,+,ID=Ofa021572.gene;intron,+,Parent=Ofa021572.gene;	3.195121951
FChr13	29319749	29321392	DEL	1643	Ofa009791	105297	Ofa009792	68291	intron,-,Parent=Ofa009792.gene;gene,-,ID=Ofa009792.gene;	3.2008521
FChr2	1880183	1916054	DEL	35871	Ofa006921	54037	Ofa006922	3271	gene,-,ID=Ofa006922.gene;intron,-,Parent=Ofa006922.gene;intron,-,Parent=Ofa006922.gene;gene,-,ID=Ofa006923.gene;intron,-,Parent=Ofa006923.gene;intron,-,Parent=Ofa006923.gene;intron,-,Parent=Ofa006923.gene;intron,-,Parent=Ofa006923.gene;intron,-,Parent=Ofa006923.gene;intron,-,Parent=Ofa006923.gene;intron,-,Parent=Ofa006923.gene;gene,-,ID=Ofa006924.gene;	3.20699172
FChr10	21598835	21599817	DEL	982	Ofa004288	140898	Ofa004289	117375	-	3.230142566
FChr8	34635926	34636141	DEL	215	Ofa003448	3751	Ofa003449	98899	-	3.246511628
FChr14	18635508	18635682	DEL	174	Ofa016621	37973	Ofa016622	25102	gene,-,ID=Ofa016622.gene;intron,-,Parent=Ofa016622.gene;	3.252873563
FChr2	25103439	25103552	DEL	113	Ofa007678	7678	Ofa007679	5967	-	3.256637168
FChr12	21257493	21257657	DEL	164	Ofa018874	37315	Ofa018875	59673	intron,-,Parent=Ofa018875.gene;gene,-,ID=Ofa018875.gene;	3.262195122
FChr24	26814879	26815122	DEL	243	Ofa013956	3151	Ofa013957	56698	-	3.271604938
FChr7	21331091	21331211	DEL	120	Ofa006538	115249	Ofa006539	127188	-	3.291666667
FChr6	21074888	21075006	DEL	118	Ofa001715	83723	Ofa001716	11806	gene,-,ID=Ofa001716.gene;intron,-,Parent=Ofa001716.gene;	3.305084746
FChr7	14058929	14059087	DEL	158	Ofa006286	10703	Ofa006287	17295	gene,+,ID=Ofa006286.gene;intron,+,Parent=Ofa006286.gene;	3.341772152
FChr3	12328723	12329812	DEL	1089	Ofa010175	8241	Ofa010176	22342	intron,-,Parent=Ofa010176.gene;gene,-,ID=Ofa010176.gene;	3.370982553
FChr12	28658889	28660546	DEL	1657	Ofa019028	8788	Ofa019029	35848	-	3.385636693
FChr23	8463403	8466799	DEL	3396	Ofa011244	90	Ofa011245	9858	-	3.449646643
FChr24	12503474	12505070	DEL	1596	Ofa013505	4449	Ofa013506	36147	-	3.454260652
FChr12	12302827	12303040	DEL	213	Ofa018558	21978	Ofa018559	100888	-	3.455399061
FChr20	690768	690912	DEL	144	Ofa022577	2298	Ofa022578	12364	-	3.465277778
FChr7	29931789	29931920	DEL	131	Ofa006769	14749	Ofa006770	11571	gene,+,ID=Ofa006769.gene;intron,+,Parent=Ofa006769.gene;	3.496183206
FChr3	6714905	6715069	DEL	164	Ofa010003	44937	Ofa010004	119026	intron,-,Parent=Ofa010004.gene;gene,-,ID=Ofa010004.gene;	3.5
FChr1	16663827	16663964	DEL	137	Ofa023658	29546	Ofa023659	96828	intron,+,Parent=Ofa023658.gene;gene,+,ID=Ofa023658.gene;	3.518248175
FChr6	20779554	20781212	DEL	1658	Ofa001709	52689	Ofa001710	28724	-	3.557297949
FChr12	26521192	26522980	DEL	1788	Ofa018978	15008	Ofa018979	88633	gene,+,ID=Ofa018978.gene;intron,+,Parent=Ofa018978.gene;	3.565436242
FChr23	10988787	10990576	DEL	1789	Ofa011386	9735	Ofa011387	8114	intron,+,Parent=Ofa011386.gene;gene,+,ID=Ofa011386.gene;	3.566797093
FChr12	22367149	22367471	DEL	322	Ofa018899	34251	Ofa018900	27613	intron,+,Parent=Ofa018899.gene;gene,+,ID=Ofa018899.gene;	3.583850932
FChr18	2334671	2335198	DEL	527	Ofa021695	29315	Ofa021696	54839	gene,+,ID=Ofa021695.gene;	3.595825427
FChr24	28795575	28795685	DEL	110	Ofa014003	39761	Ofa014004	32383	intron,-,Parent=Ofa014004.gene;gene,-,ID=Ofa014004.gene;	3.618181818
FChr2	24392226	24392346	DEL	120	Ofa007662	35872	Ofa007663	118762	gene,+,ID=Ofa007662.gene;	3.625
FChr4	2923526	2923924	DEL	398	Ofa004761	155601	Ofa004762	169382	-	3.635678392
FChr12	13158215	13158344	DEL	129	Ofa018593	4034	Ofa018594	29479	intron,+,Parent=Ofa018593.gene;gene,+,ID=Ofa018593.gene;	3.643410853
FChr12	29929319	29929519	DEL	200	Ofa019070	30525	Ofa019071	1791	-	3.685
FChr8	32854960	32855117	DEL	157	Ofa003406	25669	Ofa003407	7330	intron,-,Parent=Ofa003407.gene;gene,-,ID=Ofa003407.gene;	3.700636943
FChr19	8470226	8471875	DEL	1649	Ofa008116	10293	Ofa008117	259721	-	3.714372347
FChr23	29151574	29151692	DEL	118	Ofa012038	84252	Ofa012039	71683	intron,+,Parent=Ofa012038.gene;gene,+,ID=Ofa012038.gene;	3.745762712
FChr5	36238921	36239021	DEL	100	Ofa000935	125476	Ofa000936	19850	-	3.76
FChr22	3136920	3137025	DEL	105	Ofa017175	15206	Ofa017176	39593	-	3.761904762
FChr12	28218244	28218454	DEL	210	Ofa019015	20293	Ofa019016	27614	intron,+,Parent=Ofa019015.gene;gene,+,ID=Ofa019015.gene;	3.771428571
FChr20	8484599	8484705	DEL	106	Ofa022782	33745	Ofa022783	37816	intron,-,Parent=Ofa022783.gene;gene,-,ID=Ofa022783.gene;	3.830188679
FChr21	14263123	14263354	DEL	231	Ofa015517	835	Ofa015518	61618	intron,+,Parent=Ofa015517.gene;gene,+,ID=Ofa015517.gene;	3.861471861
FChr21	10847309	10847995	DEL	686	Ofa015386	35016	Ofa015387	173678	-	3.890670554
FChr13	22926958	22927364	DEL	406	Ofa009671	46735	Ofa009672	159547	-	3.906403941
FChr9	9592153	9593267	DEL	1114	Ofa014439	35191	Ofa014440	52964	-	3.911131059
FChr16	5632960	5633585	DEL	625	Ofa020110	45529	Ofa020111	47486	-	3.912
FChr3	28602907	28609819	DEL	6912	Ofa010875	76075	Ofa010876	119590	intron,-,Parent=Ofa010876.gene;gene,-,ID=Ofa010876.gene;	3.913049769
FChr6	32577131	32577289	DEL	158	Ofa002122	36126	Ofa002123	1178	-	3.917721519
FChr1	17920488	17921168	DEL	680	Ofa023687	10543	Ofa023688	19600	-	3.929411765
FChr5	36394288	36394666	DEL	378	Ofa000937	34695	Ofa000938	122718	-	3.931216931
FChr22	24659804	24690705	DEL	30901	Ofa018056	9489	Ofa018057	88498	-	3.969806802
FChr20	25247717	25248268	DEL	551	Ofa023211	17	Ofa023212	58045	-	3.987295826
FChr14	28746652	28746806	DEL	154	Ofa016957	25385	Ofa016958	6827	-	4
FChr16	15683120	15683228	DEL	108	Ofa020400	201331	Ofa020401	4048	gene,-,ID=Ofa020401.gene;	4.009259259
FChr5	30843331	30845560	DEL	2229	Ofa000783	37095	Ofa000784	20706	-	4.027366532
FChr3	33253288	33254180	DEL	892	Ofa011019	9138	Ofa011020	74656	-	4.039237668
FChr23	29201339	29202990	DEL	1651	Ofa012038	134017	Ofa012039	21918	-	4.052695336
FChr22	22875836	22875948	DEL	112	Ofa017979	24863	Ofa017980	26430	intron,-,Parent=Ofa017980.gene;gene,-,ID=Ofa017980.gene;	4.080357143
FChr19	469379	469519	DEL	140	Ofa007878	75709	Ofa007879	4395	gene,-,ID=Ofa007879.gene;intron,-,Parent=Ofa007879.gene;	4.1
FChr18	24021366	24021542	DEL	176	Ofa022494	5577	Ofa022495	51312	gene,+,ID=Ofa022494.gene;intron,+,Parent=Ofa022494.gene;	4.107954545
FChr4	30101613	30107320	DEL	5707	Ofa005696	84967	Ofa005697	37511	-	4.146837217
FChr5	38434703	38435223	DEL	520	Ofa000997	46704	Ofa000998	28363	intron,+,Parent=Ofa000997.gene;gene,+,ID=Ofa000997.gene;	4.169230769
FChr12	25804717	25806355	DEL	1638	Ofa018972	134831	Ofa018973	38685	-	4.175824176
FChr18	17698610	17698734	DEL	124	Ofa022326	15648	Ofa022327	30175	gene,-,ID=Ofa022327.gene;intron,-,Parent=Ofa022327.gene;	4.177419355
FChr4	11534909	11536555	DEL	1646	Ofa004946	243150	Ofa004947	24875	gene,+,ID=Ofa004946.gene;intron,+,Parent=Ofa004946.gene;	4.182867558
FChr1	9569692	9569795	DEL	103	Ofa023459	75696	Ofa023460	22318	-	4.184466019
FChr23	624292	631342	DEL	7050	Ofa011035	53295	Ofa011036	33803	intron,+,Parent=Ofa011035.gene;intron,+,Parent=Ofa011035.gene;intron,+,Parent=Ofa011035.gene;intron,+,Parent=Ofa011035.gene;intron,+,Parent=Ofa011035.gene;intron,+,Parent=Ofa011035.gene;intron,+,Parent=Ofa011035.gene;gene,+,ID=Ofa011035.gene;intron,+,Parent=Ofa011035.gene;	4.212198582
FChr18	12114635	12123047	DEL	8412	Ofa022123	40874	Ofa022124	118666	intron,-,Parent=Ofa022124.gene;intron,-,Parent=Ofa022124.gene;intron,-,Parent=Ofa022124.gene;intron,-,Parent=Ofa022124.gene;intron,-,Parent=Ofa022124.gene;intron,-,Parent=Ofa022124.gene;intron,-,Parent=Ofa022124.gene;intron,-,Parent=Ofa022124.gene;intron,-,Parent=Ofa022124.gene;intron,-,Parent=Ofa022124.gene;intron,-,Parent=Ofa022124.gene;intron,-,Parent=Ofa022124.gene;intron,-,Parent=Ofa022124.g…	4.220874941
FChr15	22738765	22739077	DEL	312	Ofa019801	31781	Ofa019802	12919	-	4.237179487
FChr16	20025501	20074074	DEL	48573	Ofa020550	60966	Ofa020551	34766	gene,+,ID=Ofa020551.gene;intron,+,Parent=Ofa020551.gene;	4.241224549
FChr24	26736736	26736847	DEL	111	Ofa013955	12916	Ofa013956	74992	-	4.27027027
FChr23	17167393	17167539	DEL	146	Ofa011665	2614	Ofa011666	220	-	4.308219178
FChr19	3026423	3026557	DEL	134	Ofa007961	196618	Ofa007962	14057	intron,+,Parent=Ofa007961.gene;gene,+,ID=Ofa007961.gene;	4.313432836
FChr4	33723177	33773724	DEL	50547	Ofa005769	6903	Ofa005770	41833	intron,-,Parent=Ofa005770.gene;intron,-,Parent=Ofa005770.gene;intron,-,Parent=Ofa005770.gene;intron,-,Parent=Ofa005770.gene;intron,-,Parent=Ofa005770.gene;intron,-,Parent=Ofa005770.gene;intron,-,Parent=Ofa005770.gene;intron,-,Parent=Ofa005770.gene;intron,-,Parent=Ofa005770.gene;intron,-,Parent=Ofa005770.gene;intron,-,Parent=Ofa005770.gene;intron,-,Parent=Ofa005770.gene;intron,-,Parent=Ofa005770.g…	4.323401982
FChr16	4430907	4432581	DEL	1674	Ofa020086	52840	Ofa020087	47636	intron,-,Parent=Ofa020087.gene;gene,-,ID=Ofa020087.gene;	4.338112306
FChr20	24761783	24764250	DEL	2467	Ofa023209	5067	Ofa023210	251704	-	4.373733279
FChr12	21894864	21894968	DEL	104	Ofa018891	39432	Ofa018892	2290	gene,-,ID=Ofa018892.gene;intron,-,Parent=Ofa018892.gene;	4.394230769
FChr4	27773534	27773675	DEL	141	Ofa005604	46175	Ofa005605	62185	gene,-,ID=Ofa005605.gene;intron,-,Parent=Ofa005605.gene;	4.418439716
FChr13	21936092	21936379	DEL	287	Ofa009646	20629	Ofa009647	32814	intron,+,Parent=Ofa009646.gene;gene,+,ID=Ofa009646.gene;	4.428571429
FChr3	18066916	18067045	DEL	129	Ofa010458	27980	Ofa010459	4581	gene,-,ID=Ofa010459.gene;intron,-,Parent=Ofa010459.gene;	4.449612403
FChr7	12994106	12999209	DEL	5103	Ofa006256	44837	Ofa006257	57541	intron,-,Parent=Ofa006257.gene;intron,-,Parent=Ofa006257.gene;intron,-,Parent=Ofa006257.gene;intron,-,Parent=Ofa006257.gene;intron,-,Parent=Ofa006257.gene;intron,-,Parent=Ofa006257.gene;intron,-,Parent=Ofa006257.gene;gene,-,ID=Ofa006257.gene;	4.450519302
FChr24	1286503	1287168	DEL	665	Ofa013135	16029	Ofa013136	197795	gene,+,ID=Ofa013135.gene;intron,+,Parent=Ofa013135.gene;	4.452631579
FChr21	3788505	3792115	DEL	3610	Ofa015172	76284	Ofa015173	6466	intron,-,Parent=Ofa015173.gene;gene,-,ID=Ofa015173.gene;	4.528254848
FChr5	26738948	26740571	DEL	1623	Ofa000665	6496	Ofa000666	25937	gene,+,ID=Ofa000665.gene;intron,+,Parent=Ofa000665.gene;	4.579790511
FChr8	34267709	34268142	DEL	433	Ofa003443	16522	Ofa003444	192319	-	4.591224018
FChr17	6874696	6875017	DEL	321	Ofa020951	6491	Ofa020952	4624	-	4.591900312
FChr3	12007768	12007890	DEL	122	Ofa010159	1224	Ofa010160	1944	-	4.614754098
FChr3	9827810	9828897	DEL	1087	Ofa010068	100561	Ofa010069	29661	-	4.618215271
FChr11	19671766	19671928	DEL	162	Ofa012812	40157	Ofa012813	9172	intron,+,Parent=Ofa012812.gene;gene,+,ID=Ofa012812.gene;	4.62345679
FChr19	31898486	31898685	DEL	199	Ofa008960	92716	Ofa008961	7594	intron,+,Parent=Ofa008960.gene;gene,+,ID=Ofa008960.gene;	4.633165829
FChr12	26249027	26250817	DEL	1790	Ofa018976	117961	Ofa018977	250298	intron,-,Parent=Ofa018977.gene;gene,-,ID=Ofa018977.gene;	4.63575419
FChr15	25436283	25436386	DEL	103	Ofa019888	119541	Ofa019889	41072	-	4.660194175
FChr14	20321370	20357095	DEL	35725	Ofa016664	13140	Ofa016665	3333	gene,+,ID=Ofa016665.gene;intron,+,Parent=Ofa016665.gene;intron,+,Parent=Ofa016665.gene;intron,+,Parent=Ofa016665.gene;intron,+,Parent=Ofa016665.gene;intron,-,Parent=Ofa016666.gene;intron,-,Parent=Ofa016666.gene;intron,-,Parent=Ofa016666.gene;gene,-,ID=Ofa016666.gene;intron,-,Parent=Ofa016666.gene;	4.696962911
FChr15	3104259	3105133	DEL	874	Ofa019131	134373	Ofa019132	177281	-	4.726544622
FChr6	30060566	30061783	DEL	1217	Ofa002052	13202	Ofa002053	4412	-	4.781429745
FChr10	23332465	23346256	DEL	13791	Ofa004348	22554	Ofa004349	30739	-	4.782176782
FChr6	27225533	27225667	DEL	134	Ofa001944	113	Ofa001945	15438	gene,+,ID=Ofa001944.gene;intron,+,Parent=Ofa001944.gene;	4.805970149
FChr19	16291317	16297852	DEL	6535	Ofa008400	121969	Ofa008401	35308	-	4.827543994
FChr11	12153730	12190384	DEL	36654	Ofa012517	90672	Ofa012518	160837	-	4.83557047
FChr14	4533698	4534937	DEL	1239	Ofa016119	24450	Ofa016120	104556	-	4.843422115
FChr17	3136851	3138820	DEL	1969	Ofa020826	30446	Ofa020827	4849	intron,-,Parent=Ofa020827.gene;gene,-,ID=Ofa020827.gene;	4.844591163
FChr12	12876778	12876888	DEL	110	Ofa018573	9103	Ofa018574	8140	-	4.863636364
FChr9	5582047	5582166	DEL	119	Ofa014326	32030	Ofa014327	3360	intron,-,Parent=Ofa014327.gene;gene,-,ID=Ofa014327.gene;	4.87394958
FChr11	14730270	14730432	DEL	162	Ofa012616	26766	Ofa012617	11799	gene,+,ID=Ofa012616.gene;	4.87654321
FChr17	24063553	24063753	DEL	200	Ofa021497	101205	Ofa021498	14866	gene,-,ID=Ofa021498.gene;intron,-,Parent=Ofa021498.gene;	4.885
FChr20	28053	28906	DEL	853	Ofa022542	4663	Ofa022543	33469	intron,+,Parent=Ofa022542.gene;gene,+,ID=Ofa022542.gene;	4.889800703
FChr11	27898399	27905808	DEL	7409	Ofa013060	218218	Ofa013061	260546	-	4.891483331
FChr17	23532578	23532733	DEL	155	Ofa021489	79193	Ofa021490	9745	gene,-,ID=Ofa021490.gene;intron,-,Parent=Ofa021490.gene;	4.896774194
FChr9	4994585	5060330	DEL	65745	Ofa014303	45860	Ofa014304	46999	intron,-,Parent=Ofa014304.gene;intron,-,Parent=Ofa014304.gene;intron,-,Parent=Ofa014304.gene;intron,-,Parent=Ofa014304.gene;intron,-,Parent=Ofa014304.gene;intron,-,Parent=Ofa014304.gene;intron,-,Parent=Ofa014304.gene;intron,-,Parent=Ofa014304.gene;intron,-,Parent=Ofa014304.gene;intron,-,Parent=Ofa014304.gene;intron,-,Parent=Ofa014304.gene;intron,-,Parent=Ofa014304.gene;intron,-,Parent=Ofa014304.g…	4.926321393
FChr20	12166075	12169631	DEL	3556	Ofa022889	18053	Ofa022890	78004	intron,-,Parent=Ofa022890.gene;gene,-,ID=Ofa022890.gene;	4.937289089
FChr5	3364451	3364817	DEL	366	Ofa000055	18465	Ofa000056	22044	-	5.00273224
FChr2	9129556	9130482	DEL	926	Ofa007158	7298	Ofa007159	27613	-	5.012958963
FChr2	31799201	31830311	DEL	31110	Ofa007817	93374	Ofa007818	10796	gene,+,ID=Ofa007818.gene;intron,+,Parent=Ofa007818.gene;	5.041208615
FChr16	21053828	21054449	DEL	621	Ofa020572	19008	Ofa020573	192360	-	5.090177134
FChr15	4353791	4398621	DEL	44830	Ofa019141	29303	Ofa019142	19292	gene,-,ID=Ofa019142.gene;three_prime_UTR,-,Parent=Ofa019143;intron,-,Parent=Ofa019142.gene;intron,-,Parent=Ofa019142.gene;intron,-,Parent=Ofa019142.gene;five_prime_UTR,-,Parent=Ofa019143;intron,-,Parent=Ofa019143.gene;intron,-,Parent=Ofa019143.gene;intron,-,Parent=Ofa019143.gene;intron,-,Parent=Ofa019143.gene;intron,-,Parent=Ofa019143.gene;intron,-,Parent=Ofa019143.gene;intron,-,Parent=Ofa019143.…	5.141200089
FChr6	32463898	32464108	DEL	210	Ofa002118	27433	Ofa002119	525	-	5.185714286
FChr23	2144036	2155694	DEL	11658	Ofa011059	37406	Ofa011060	182725	gene,+,ID=Ofa011059.gene;	5.214873906
FChr23	23155827	23156064	DEL	237	Ofa011887	10958	Ofa011888	1276	gene,-,ID=Ofa011888.gene;intron,-,Parent=Ofa011888.gene;	5.232067511
FChr1	13495875	13496205	DEL	330	Ofa023558	21452	Ofa023559	2288	-	5.239393939
FChr1	5925635	5925748	DEL	113	Ofa023359	102002	Ofa023360	290204	-	5.247787611
FChr20	18131183	18141646	DEL	10463	Ofa023046	48790	Ofa023047	62364	-	5.281085731
FChr5	11846221	11848310	DEL	2089	Ofa000215	90910	Ofa000216	98750	intron,-,Parent=Ofa000216.gene;gene,-,ID=Ofa000216.gene;	5.296792724
FChr1	17921257	17921402	DEL	145	Ofa023687	11312	Ofa023688	18831	-	5.303448276
FChr12	21141952	21165958	DEL	24006	Ofa018872	11012	Ofa018873	28347	-	5.428642839
FChr16	10323212	10323824	DEL	612	Ofa020222	150350	Ofa020223	109576	intron,+,Parent=Ofa020222.gene;gene,+,ID=Ofa020222.gene;	5.511437908
FChr10	4993985	4994119	DEL	134	Ofa003688	48	Ofa003689	41786	gene,+,ID=Ofa003688.gene;intron,+,Parent=Ofa003688.gene;	5.514925373
FChr21	3703135	3712135	DEL	9000	Ofa015171	22690	Ofa015172	9086	-	5.518111111
FChr7	14943732	14943959	DEL	227	Ofa006329	27297	Ofa006330	2066	gene,-,ID=Ofa006330.gene;intron,-,Parent=Ofa006330.gene;	5.54185022
FChr15	21950548	21950706	DEL	158	Ofa019757	2126	Ofa019758	979	-	5.575949367
FChr3	23525540	23525714	DEL	174	Ofa010747	3622	Ofa010748	1572	-	5.620689655
FChr5	35120937	35121067	DEL	130	Ofa000909	15624	Ofa000910	13308	intron,-,Parent=Ofa000910.gene;gene,-,ID=Ofa000910.gene;	5.638461538
FChr10	2130457	2156743	DEL	26286	Ofa003596	282972	Ofa003597	62982	-	5.667275356
FChr9	1983974	1984174	DEL	200	Ofa014214	6578	Ofa014215	57310	-	5.68
FChr1	9712892	9736404	DEL	23512	Ofa023460	120882	Ofa023461	18432	intron,+,Parent=Ofa023461.gene;intron,+,Parent=Ofa023461.gene;gene,+,ID=Ofa023461.gene;	5.693645798
FChr21	20459284	20459420	DEL	136	Ofa015747	8088	Ofa015748	21130	-	5.742647059
FChr17	3134322	3136289	DEL	1967	Ofa020826	27917	Ofa020827	7378	intron,-,Parent=Ofa020827.gene;gene,-,ID=Ofa020827.gene;	5.754956787
FChr20	3351384	3351492	DEL	108	Ofa022660	194233	Ofa022661	1245	gene,-,ID=Ofa022661.gene;	5.759259259
FChr8	31867928	31891605	DEL	23677	Ofa003390	4558	Ofa003391	87115	gene,+,ID=Ofa003390.gene;intron,+,Parent=Ofa003390.gene;	5.79515986
FChr2	2270205	2270356	DEL	151	Ofa006927	52380	Ofa006928	22051	intron,+,Parent=Ofa006927.gene;gene,+,ID=Ofa006927.gene;	5.80794702
FChr17	979216	979381	DEL	165	Ofa020764	6327	Ofa020765	73504	intron,+,Parent=Ofa020764.gene;gene,+,ID=Ofa020764.gene;	5.836363636
FChr11	7991940	8025461	DEL	33521	Ofa012408	138282	Ofa012409	210833	-	5.842128815
FChr2	106652	106758	DEL	106	Ofa006856	76743	Ofa006857	64865	gene,-,ID=Ofa006857.gene;intron,-,Parent=Ofa006857.gene;	5.858490566
FChr3	31866273	31866579	DEL	306	Ofa010970	13538	Ofa010971	5270	gene,-,ID=Ofa010971.gene;intron,-,Parent=Ofa010971.gene;	5.869281046
FChr4	4876938	4878172	DEL	1234	Ofa004814	18902	Ofa004815	130528	-	5.890599676
FChr5	7782224	7782324	DEL	100	Ofa000119	11589	Ofa000120	136409	intron,+,Parent=Ofa000119.gene;gene,+,ID=Ofa000119.gene;	5.9
FChr5	28452305	28452417	DEL	112	Ofa000735	59938	Ofa000736	102729	-	5.910714286
FChr24	17245502	17245636	DEL	134	Ofa013746	2120	Ofa013747	24567	gene,+,ID=Ofa013746.gene;	5.955223881
FChr24	20659328	20661025	DEL	1697	Ofa013837	31422	Ofa013838	41497	gene,+,ID=Ofa013837.gene;intron,+,Parent=Ofa013837.gene;	5.955804361
FChr21	2825515	2827825	DEL	2310	Ofa015146	266250	Ofa015147	50294	-	5.978354978
FChr10	4179155	4179551	DEL	396	Ofa003658	22231	Ofa003659	26049	-	5.997474747
FChr22	26446254	26447975	DEL	1721	Ofa018116	97729	Ofa018117	291263	intron,+,Parent=Ofa018116.gene;gene,+,ID=Ofa018116.gene;	6
FChr4	27493328	27499043	DEL	5715	Ofa005593	20303	Ofa005594	9018	gene,-,ID=Ofa005594.gene;intron,-,Parent=Ofa005594.gene;	6.015398075
FChr19	14267163	14267355	DEL	192	Ofa008343	12224	Ofa008344	28998	-	6.041666667
FChr5	15706462	15726195	DEL	19733	Ofa000316	46644	Ofa000317	96853	gene,-,ID=Ofa000317.gene;intron,-,Parent=Ofa000317.gene;	6.060102367
FChr10	7296413	7296579	DEL	166	Ofa003750	4541	Ofa003751	10104	gene,+,ID=Ofa003750.gene;intron,+,Parent=Ofa003750.gene;	6.084337349
FChr16	26182275	26182424	DEL	149	Ofa020671	66803	Ofa020672	1996	intron,-,Parent=Ofa020672.gene;gene,-,ID=Ofa020672.gene;	6.087248322
FChr22	1476726	1480313	DEL	3587	Ofa017099	2122	Ofa017100	58331	-	6.087538333
FChr12	28229064	28229716	DEL	652	Ofa019015	31113	Ofa019016	16794	gene,+,ID=Ofa019015.gene;intron,+,Parent=Ofa019015.gene;	6.096625767
FChr4	23622401	23622538	DEL	137	Ofa005453	24024	Ofa005454	44749	-	6.131386861
FChr14	30936664	30937253	DEL	589	Ofa017025	12084	Ofa017026	5017	-	6.166383701
FChr17	22738467	22738726	DEL	259	Ofa021466	44508	Ofa021467	74860	-	6.181467181
FChr13	12258554	12292458	DEL	33904	Ofa009254	45181	Ofa009255	119937	-	6.187146059
FChr10	1895411	1943035	DEL	47624	Ofa003596	47926	Ofa003597	298028	-	6.197820427
FChr2	3520818	3537898	DEL	17080	Ofa006945	139111	Ofa006946	110800	-	6.220023419
FChr2	15709217	15727230	DEL	18013	Ofa007405	87941	Ofa007406	34544	-	6.224393494
FChr17	14864964	14869375	DEL	4411	Ofa021234	58388	Ofa021235	13909	-	6.250283382
FChr12	10640843	10642061	DEL	1218	Ofa018512	13042	Ofa018513	6330	-	6.261904762
FChr5	35187208	35189519	DEL	2311	Ofa000911	51319	Ofa000912	14216	-	6.268714842
FChr12	27684673	27684841	DEL	168	Ofa019002	8935	Ofa019003	84258	-	6.297619048
FChr2	18416708	18416968	DEL	260	Ofa007494	11438	Ofa007495	7856	-	6.3
FChr4	22719966	22720090	DEL	124	Ofa005402	8697	Ofa005403	1147	gene,-,ID=Ofa005403.gene;	6.314516129
FChr16	26190322	26190484	DEL	162	Ofa020672	6051	Ofa020673	6900	gene,-,ID=Ofa020673.gene;intron,-,Parent=Ofa020673.gene;	6.327160494
FChr19	12076748	12078395	DEL	1647	Ofa008270	32837	Ofa008271	90318	intron,-,Parent=Ofa008271.gene;gene,-,ID=Ofa008271.gene;	6.338797814
FChr23	9302173	9302341	DEL	168	Ofa011278	30821	Ofa011279	2401	gene,-,ID=Ofa011279.gene;intron,-,Parent=Ofa011279.gene;	6.392857143
FChr5	35833725	35834370	DEL	645	Ofa000928	9296	Ofa000929	14610	-	6.409302326
FChr17	25364671	25366319	DEL	1648	Ofa021539	478	Ofa021540	77749	gene,+,ID=Ofa021539.gene;intron,+,Parent=Ofa021539.gene;	6.470873786
FChr16	27367951	27368126	DEL	175	Ofa020697	14734	Ofa020698	10699	-	6.485714286
FChr8	20804331	20804541	DEL	210	Ofa003003	55106	Ofa003004	8215	intron,-,Parent=Ofa003004.gene;gene,-,ID=Ofa003004.gene;	6.523809524
FChr3	3625999	3637309	DEL	11310	Ofa009938	112917	Ofa009939	301188	-	6.607427056
FChr5	34421704	34421899	DEL	195	Ofa000883	24686	Ofa000884	17309	gene,-,ID=Ofa000884.gene;intron,-,Parent=Ofa000884.gene;	6.661538462
FChr6	30135490	30142144	DEL	6654	Ofa002057	3619	Ofa002058	14297	-	6.665013526
FChr5	3315007	3315176	DEL	169	Ofa000054	63450	Ofa000055	30979	-	6.686390533
FChr21	9121569	9136886	DEL	15317	Ofa015295	11987	Ofa015296	19007	-	6.687340863
FChr12	20417715	20464697	DEL	46982	Ofa018850	46806	Ofa018851	3092	gene,-,ID=Ofa018851.gene;intron,-,Parent=Ofa018851.gene;intron,-,Parent=Ofa018851.gene;intron,+,Parent=Ofa018852.gene;intron,+,Parent=Ofa018852.gene;intron,+,Parent=Ofa018852.gene;intron,+,Parent=Ofa018852.gene;intron,+,Parent=Ofa018852.gene;intron,+,Parent=Ofa018852.gene;intron,+,Parent=Ofa018852.gene;intron,+,Parent=Ofa018852.gene;intron,+,Parent=Ofa018852.gene;intron,+,Parent=Ofa018852.gene;in…	6.7022051
FChr13	22422851	22423271	DEL	420	Ofa009657	73339	Ofa009658	82586	gene,+,ID=Ofa009657.gene;intron,+,Parent=Ofa009657.gene;	6.711904762
FChr2	23737284	23738282	DEL	998	Ofa007647	36082	Ofa007648	82910	-	6.719438878
FChr6	35423231	35423570	DEL	339	Ofa002225	32587	Ofa002226	10004	gene,-,ID=Ofa002226.gene;intron,-,Parent=Ofa002226.gene;	6.725663717
FChr13	15164163	15164271	DEL	108	Ofa009400	5971	Ofa009401	1053	-	6.731481481
FChr6	30337921	30338521	DEL	600	Ofa002066	47547	Ofa002067	52133	intron,-,Parent=Ofa002067.gene;gene,-,ID=Ofa002067.gene;	6.735
FChr16	18677833	18679733	DEL	1900	Ofa020511	65411	Ofa020512	48488	-	6.755789474
FChr14	18896423	18925627	DEL	29204	Ofa016625	62974	Ofa016626	48159	-	6.760341049
FChr20	1073508	1074008	DEL	500	Ofa022590	5401	Ofa022591	4330	-	6.768
FChr23	6273714	6273833	DEL	119	Ofa011146	22219	Ofa011147	19574	gene,+,ID=Ofa011146.gene;intron,+,Parent=Ofa011146.gene;	6.789915966
FChr16	6069165	6069520	DEL	355	Ofa020116	47595	Ofa020117	21287	-	6.81971831
FChr20	23291577	23291708	DEL	131	Ofa023189	69402	Ofa023190	194093	-	6.847328244
FChr20	14937572	14949477	DEL	11905	Ofa022975	16787	Ofa022976	245883	intron,+,Parent=Ofa022975.gene;intron,+,Parent=Ofa022975.gene;gene,+,ID=Ofa022975.gene;intron,+,Parent=Ofa022975.gene;	6.848383032
FChr23	745696	763969	DEL	18273	Ofa011038	14099	Ofa011039	95886	three_prime_UTR,-,Parent=Ofa011039;intron,-,Parent=Ofa011039.gene;gene,-,ID=Ofa011039.gene;	6.8609971
FChr21	4123380	4124004	DEL	624	Ofa015182	28231	Ofa015183	5246	-	6.863782051
FChr16	6687854	6689197	DEL	1343	Ofa020120	16717	Ofa020121	3306	gene,-,ID=Ofa020121.gene;intron,-,Parent=Ofa020121.gene;	6.868950112
FChr3	33275090	33275530	DEL	440	Ofa011019	30940	Ofa011020	52854	-	6.934090909
FChr6	34834757	34835147	DEL	390	Ofa002204	17188	Ofa002205	8377	-	6.956410256
FChr15	17954070	17963046	DEL	8976	Ofa019610	54103	Ofa019611	19098	-	6.974487522
FChr18	4668268	4669925	DEL	1657	Ofa021756	12414	Ofa021757	6132	gene,-,ID=Ofa021757.gene;intron,-,Parent=Ofa021757.gene;	6.975859988
FChr24	31792106	31792216	DEL	110	Ofa014164	21082	Ofa014165	12122	intron,+,Parent=Ofa014164.gene;gene,+,ID=Ofa014164.gene;	6.981818182
FChr16	3256978	3285402	DEL	28424	Ofa020076	96239	Ofa020077	44765	gene,-,ID=Ofa020077.gene;intron,-,Parent=Ofa020077.gene;	6.990887982
FChr8	32678383	32685551	DEL	7168	Ofa003396	48358	Ofa003397	11883	-	7.005022321
FChr3	33254865	33255358	DEL	493	Ofa011019	10715	Ofa011020	73079	-	7.012170385
FChr5	34317261	34332251	DEL	14990	Ofa000878	9002	Ofa000879	7133	gene,+,ID=Ofa000878.gene;intron,+,Parent=Ofa000878.gene;intron,+,Parent=Ofa000878.gene;intron,+,Parent=Ofa000878.gene;intron,+,Parent=Ofa000878.gene;intron,+,Parent=Ofa000879.gene;intron,+,Parent=Ofa000879.gene;gene,+,ID=Ofa000879.gene;	7.01754503
FChr17	18876039	18876456	DEL	417	Ofa021372	3480	Ofa021373	15575	intron,+,Parent=Ofa021372.gene;gene,+,ID=Ofa021372.gene;	7.026378897
FChr17	24003904	24028547	DEL	24643	Ofa021497	41556	Ofa021498	74515	-	7.02779694
FChr3	22457057	22457611	DEL	554	Ofa010707	635	Ofa010708	5854	-	7.055956679
FChr3	19664535	19681026	DEL	16491	Ofa010555	77973	Ofa010556	63458	-	7.184221697
FChr8	5253874	5254035	DEL	161	Ofa002405	115902	Ofa002406	33920	-	7.198757764
FChr11	105660	132440	DEL	26780	Ofa012172	6186	Ofa012173	2002	gene,+,ID=Ofa012172.gene;gene,+,ID=Ofa012173.gene;intron,+,Parent=Ofa012173.gene;intron,+,Parent=Ofa012173.gene;intron,+,Parent=Ofa012173.gene;intron,+,Parent=Ofa012173.gene;intron,+,Parent=Ofa012173.gene;intron,+,Parent=Ofa012173.gene;intron,+,Parent=Ofa012173.gene;intron,+,Parent=Ofa012173.gene;intron,+,Parent=Ofa012172.gene;intron,+,Parent=Ofa012174.gene;intron,+,Parent=Ofa012174.gene;intron,+…	7.213816281
FChr4	22033193	22034841	DEL	1648	Ofa005367	11644	Ofa005368	17619	gene,-,ID=Ofa005368.gene;intron,-,Parent=Ofa005368.gene;	7.214805825
FChr16	18668032	18668278	DEL	246	Ofa020511	55610	Ofa020512	58289	-	7.227642276
FChr6	34097153	34097270	DEL	117	Ofa002180	11723	Ofa002181	22442	-	7.247863248
FChr4	7635621	7635729	DEL	108	Ofa004895	59314	Ofa004896	7739	intron,-,Parent=Ofa004896.gene;gene,-,ID=Ofa004896.gene;	7.259259259
FChr17	16901131	16901249	DEL	118	Ofa021308	62348	Ofa021309	3575	gene,-,ID=Ofa021309.gene;intron,-,Parent=Ofa021309.gene;	7.262711864
FChr23	19760439	19762111	DEL	1672	Ofa011766	42212	Ofa011767	31523	-	7.269736842
FChr16	4920797	4974245	DEL	53448	Ofa020092	50900	Ofa020093	85388	intron,-,Parent=Ofa020093.gene;intron,-,Parent=Ofa020093.gene;intron,-,Parent=Ofa020093.gene;intron,-,Parent=Ofa020093.gene;intron,-,Parent=Ofa020093.gene;intron,-,Parent=Ofa020093.gene;intron,-,Parent=Ofa020093.gene;intron,-,Parent=Ofa020093.gene;intron,-,Parent=Ofa020093.gene;intron,-,Parent=Ofa020093.gene;intron,-,Parent=Ofa020093.gene;intron,-,Parent=Ofa020093.gene;intron,-,Parent=Ofa020093.g…	7.274098189
FChr1	17245726	17246087	DEL	361	Ofa023667	122645	Ofa023668	28657	gene,-,ID=Ofa023668.gene;intron,-,Parent=Ofa023668.gene;	7.27700831
FChr21	23572569	23572889	DEL	320	Ofa015841	34816	Ofa015842	23377	intron,-,Parent=Ofa015842.gene;gene,-,ID=Ofa015842.gene;	7.28125
FChr12	24313618	24313800	DEL	182	Ofa018946	23794	Ofa018947	612556	-	7.296703297
FChr7	1425561	1444421	DEL	18860	Ofa005874	40912	Ofa005875	38283	-	7.313467656
FChr22	23501373	23501522	DEL	149	Ofa018009	22911	Ofa018010	984	-	7.33557047
FChr2	17541765	17542022	DEL	257	Ofa007467	52641	Ofa007468	23866	-	7.338521401
FChr11	12222212	12279863	DEL	57651	Ofa012517	159154	Ofa012518	92355	-	7.374512151
FChr11	23302255	23327922	DEL	25667	Ofa012933	26540	Ofa012934	679	gene,-,ID=Ofa012934.gene;five_prime_UTR,+,Parent=Ofa012935;five_prime_UTR,+,Parent=Ofa012935;intron,+,Parent=Ofa012935.gene;intron,+,Parent=Ofa012935.gene;intron,+,Parent=Ofa012935.gene;intron,+,Parent=Ofa012935.gene;intron,+,Parent=Ofa012935.gene;intron,+,Parent=Ofa012935.gene;intron,+,Parent=Ofa012935.gene;intron,+,Parent=Ofa012935.gene;intron,+,Parent=Ofa012935.gene;intron,+,Parent=Ofa012935.g…	7.375228893
FChr16	27481518	27482233	DEL	715	Ofa020700	37029	Ofa020701	33141	intron,-,Parent=Ofa020701.gene;gene,-,ID=Ofa020701.gene;	7.386013986
FChr8	6201888	6203625	DEL	1737	Ofa002434	14425	Ofa002435	35483	-	7.390328152
FChr11	25452918	25453568	DEL	650	Ofa013004	80444	Ofa013005	72173	-	7.409230769
FChr12	29586739	29586847	DEL	108	Ofa019059	1323	Ofa019060	31235	gene,+,ID=Ofa019059.gene;	7.416666667
FChr2	3446803	3470549	DEL	23746	Ofa006945	65096	Ofa006946	184815	-	7.423945085
FChr20	13260260	13264242	DEL	3982	Ofa022931	44049	Ofa022932	127146	-	7.462832747
FChr23	28077486	28088667	DEL	11181	Ofa012009	2157	Ofa012010	6795	gene,+,ID=Ofa012009.gene;three_prime_UTR,+,Parent=Ofa012009;intron,+,Parent=Ofa012009.gene;intron,+,Parent=Ofa012009.gene;intron,+,Parent=Ofa012009.gene;intron,+,Parent=Ofa012010.gene;gene,+,ID=Ofa012010.gene;	7.473213487
FChr6	36483169	36523694	DEL	40525	Ofa002255	2335	Ofa002256	20422	intron,+,Parent=Ofa002256.gene;gene,+,ID=Ofa002256.gene;intron,+,Parent=Ofa002256.gene;	7.477359655
FChr9	3161150	3161330	DEL	180	Ofa014250	3120	Ofa014251	15369	gene,-,ID=Ofa014251.gene;intron,-,Parent=Ofa014251.gene;	7.483333333
FChr13	23230458	23264949	DEL	34491	Ofa009681	14503	Ofa009682	39921	-	7.553042823
FChr19	18508237	18541891	DEL	33654	Ofa008492	1295	Ofa008493	12890	gene,+,ID=Ofa008492.gene;intron,+,Parent=Ofa008492.gene;intron,+,Parent=Ofa008492.gene;intron,+,Parent=Ofa008492.gene;intron,+,Parent=Ofa008492.gene;intron,+,Parent=Ofa008492.gene;intron,+,Parent=Ofa008492.gene;intron,+,Parent=Ofa008492.gene;intron,+,Parent=Ofa008492.gene;intron,+,Parent=Ofa008492.gene;intron,+,Parent=Ofa008492.gene;gene,-,ID=Ofa008493.gene;gene,+,ID=Ofa008494.gene;intron,+,Paren…	7.586468176
FChr18	723767	723938	DEL	171	Ofa021651	36162	Ofa021652	5625	intron,-,Parent=Ofa021652.gene;gene,-,ID=Ofa021652.gene;	7.596491228
FChr6	6367629	6379776	DEL	12147	Ofa001151	19255	Ofa001152	10088	intron,-,Parent=Ofa001152.gene;gene,-,ID=Ofa001152.gene;intron,-,Parent=Ofa001152.gene;	7.598830987
FChr11	6122818	6124166	DEL	1348	Ofa012369	35766	Ofa012370	25734	-	7.610534125
FChr11	4739302	4820680	DEL	81378	Ofa012330	95663	Ofa012331	35931	intron,+,Parent=Ofa012331.gene;intron,+,Parent=Ofa012331.gene;intron,+,Parent=Ofa012331.gene;intron,+,Parent=Ofa012331.gene;intron,+,Parent=Ofa012331.gene;intron,+,Parent=Ofa012331.gene;intron,+,Parent=Ofa012331.gene;intron,+,Parent=Ofa012331.gene;intron,+,Parent=Ofa012331.gene;intron,+,Parent=Ofa012331.gene;intron,+,Parent=Ofa012331.gene;intron,+,Parent=Ofa012331.gene;intron,+,Parent=Ofa012331.g…	7.623497751
FChr24	30802936	30803335	DEL	399	Ofa014105	15105	Ofa014106	1384	-	7.65914787
FChr6	34727853	34728527	DEL	674	Ofa002201	51240	Ofa002202	51189	-	7.669139466
FChr23	27236588	27236710	DEL	122	Ofa011999	81916	Ofa012000	50602	-	7.713114754
FChr14	28496539	28496761	DEL	222	Ofa016946	11064	Ofa016947	5782	gene,-,ID=Ofa016947.gene;intron,-,Parent=Ofa016947.gene;	7.716216216
FChr17	454823	455061	DEL	238	Ofa020738	32548	Ofa020739	689	-	7.739495798
FChr2	33829994	33830765	DEL	771	Ofa007839	305592	Ofa007840	178288	-	7.769130999
FChr12	29996227	29996540	DEL	313	Ofa019073	12410	Ofa019074	51962	intron,-,Parent=Ofa019074.gene;gene,-,ID=Ofa019074.gene;	7.769968051
FChr6	34391153	34391312	DEL	159	Ofa002188	2268	Ofa002189	16665	-	7.779874214
FChr21	17853381	17855032	DEL	1651	Ofa015637	12523	Ofa015638	57083	-	7.784373107
FChr18	18475019	18476174	DEL	1155	Ofa022353	147248	Ofa022354	93649	-	7.815584416
FChr3	30730886	30731146	DEL	260	Ofa010930	53730	Ofa010931	7313	gene,-,ID=Ofa010931.gene;intron,-,Parent=Ofa010931.gene;	7.830769231
FChr15	27327974	27329010	DEL	1036	Ofa019938	24694	Ofa019939	2265	gene,-,ID=Ofa019939.gene;	7.831081081
FChr14	20490195	20504399	DEL	14204	Ofa016670	11004	Ofa016671	6542	gene,+,ID=Ofa016671.gene;three_prime_UTR,+,Parent=Ofa016671;intron,+,Parent=Ofa016671.gene;intron,+,Parent=Ofa016671.gene;intron,+,Parent=Ofa016671.gene;intron,+,Parent=Ofa016671.gene;intron,+,Parent=Ofa016671.gene;intron,+,Parent=Ofa016671.gene;intron,+,Parent=Ofa016671.gene;intron,+,Parent=Ofa016671.gene;	7.832652774
FChr3	33254412	33254586	DEL	174	Ofa011019	10262	Ofa011020	73532	-	7.83908046
FChr21	5561035	5561381	DEL	346	Ofa015208	107225	Ofa015209	77051	-	7.858381503
FChr2	21326308	21356945	DEL	30637	Ofa007570	4637	Ofa007571	26000	gene,-,ID=Ofa007571.gene;intron,-,Parent=Ofa007571.gene;	7.871332049
FChr5	10989609	10989737	DEL	128	Ofa000200	40363	Ofa000201	34458	intron,-,Parent=Ofa000201.gene;gene,-,ID=Ofa000201.gene;	7.875
FChr10	25970059	25970195	DEL	136	Ofa004427	2769	Ofa004428	22156	intron,+,Parent=Ofa004427.gene;gene,+,ID=Ofa004427.gene;	7.882352941
FChr6	31984173	31992469	DEL	8296	Ofa002111	73208	Ofa002112	353899	-	7.884402122
FChr4	2911589	2917306	DEL	5717	Ofa004761	143664	Ofa004762	181319	-	7.903096029
FChr17	1743650	1743780	DEL	130	Ofa020786	12641	Ofa020787	76661	-	7.907692308
FChr4	34639352	34639457	DEL	105	Ofa005796	21565	Ofa005797	83444	gene,+,ID=Ofa005796.gene;	7.914285714
FChr19	17465161	17490773	DEL	25612	Ofa008437	35631	Ofa008438	1755	five_prime_UTR,-,Parent=Ofa008438;gene,-,ID=Ofa008439.gene;intron,-,Parent=Ofa008439.gene;intron,-,Parent=Ofa008439.gene;intron,-,Parent=Ofa008439.gene;intron,-,Parent=Ofa008439.gene;intron,-,Parent=Ofa008440.gene;intron,-,Parent=Ofa008440.gene;intron,-,Parent=Ofa008440.gene;intron,-,Parent=Ofa008440.gene;five_prime_UTR,-,Parent=Ofa008440;intron,-,Parent=Ofa008440.gene;intron,-,Parent=Ofa008440.g…	7.968296111
FChr10	3197465	3197765	DEL	300	Ofa003636	270	Ofa003637	88548	-	7.99
FChr7	3649084	3649406	DEL	322	Ofa005928	1970	Ofa005929	35637	intron,+,Parent=Ofa005928.gene;gene,+,ID=Ofa005928.gene;	7.99689441
FChr13	17578863	17601216	DEL	22353	Ofa009490	12586	Ofa009491	15326	intron,+,Parent=Ofa009491.gene;intron,+,Parent=Ofa009491.gene;intron,+,Parent=Ofa009491.gene;intron,+,Parent=Ofa009490.gene;intron,+,Parent=Ofa009490.gene;gene,+,ID=Ofa009492.gene;intron,+,Parent=Ofa009492.gene;intron,+,Parent=Ofa009492.gene;gene,+,ID=Ofa009490.gene;gene,+,ID=Ofa009491.gene;intron,+,Parent=Ofa009491.gene;	7.998121058
FChr2	3602870	3626446	DEL	23576	Ofa006945	221163	Ofa006946	28748	-	7.998769936
FChr22	19671920	19697180	DEL	25260	Ofa017833	37926	Ofa017834	39683	-	8.013420428
FChr5	9630931	9631712	DEL	781	Ofa000175	20372	Ofa000176	17275	intron,+,Parent=Ofa000175.gene;gene,+,ID=Ofa000175.gene;	8.026888604
FChr15	23933206	23933723	DEL	517	Ofa019849	9134	Ofa019850	1699	gene,-,ID=Ofa019850.gene;intron,-,Parent=Ofa019850.gene;	8.061895551
FChr22	19839205	19840908	DEL	1703	Ofa017836	65764	Ofa017837	89299	-	8.080446271
FChr11	11528843	11528955	DEL	112	Ofa012501	71166	Ofa012502	7004	intron,-,Parent=Ofa012502.gene;gene,-,ID=Ofa012502.gene;	8.089285714
FChr11	11019992	11020228	DEL	236	Ofa012479	9052	Ofa012480	73917	-	8.093220339
FChr20	20599366	20604784	DEL	5418	Ofa023121	801	Ofa023122	55434	-	8.100036914
FChr4	29220376	29233953	DEL	13577	Ofa005661	4786	Ofa005662	10561	gene,-,ID=Ofa005662.gene;	8.103557487
FChr24	26032490	26032628	DEL	138	Ofa013944	28868	Ofa013945	365090	gene,+,ID=Ofa013944.gene;intron,+,Parent=Ofa013944.gene;	8.152173913
FChr13	12377833	12377943	DEL	110	Ofa009254	164460	Ofa009255	658	-	8.181818182
FChr19	1663647	1663950	DEL	303	Ofa007919	105219	Ofa007920	67946	intron,+,Parent=Ofa007919.gene;gene,+,ID=Ofa007919.gene;	8.184818482
FChr2	2652312	2665490	DEL	13178	Ofa006938	33652	Ofa006939	14687	-	8.189786007
FChr12	27681770	27684202	DEL	2432	Ofa019002	6032	Ofa019003	87161	-	8.199424342
FChr10	26748017	26748234	DEL	217	Ofa004456	1653	Ofa004457	5617	gene,+,ID=Ofa004456.gene;intron,+,Parent=Ofa004456.gene;	8.235023041
FChr24	23677589	23711417	DEL	33828	Ofa013888	53053	Ofa013889	45043	gene,-,ID=Ofa013889.gene;intron,-,Parent=Ofa013889.gene;	8.236963462
FChr24	16804066	16804665	DEL	599	Ofa013709	9103	Ofa013710	1964	-	8.263772955
FChr6	34835219	34835596	DEL	377	Ofa002204	17650	Ofa002205	7915	-	8.286472149
FChr24	30104368	30106299	DEL	1931	Ofa014058	13311	Ofa014059	21406	-	8.293630243
FChr6	10573905	10577116	DEL	3211	Ofa001331	19405	Ofa001332	19670	-	8.310495173
FChr17	14891299	14892820	DEL	1521	Ofa021236	119	Ofa021237	3081	gene,-,ID=Ofa021237.gene;intron,-,Parent=Ofa021237.gene;	8.326101249
FChr5	19248956	19250945	DEL	1989	Ofa000451	22202	Ofa000452	22452	-	8.365510307
FChr14	29390970	29391237	DEL	267	Ofa016980	31868	Ofa016981	9074	intron,-,Parent=Ofa016981.gene;gene,-,ID=Ofa016981.gene;	8.374531835
FChr16	26221065	26228038	DEL	6973	Ofa020674	12603	Ofa020675	11849	-	8.38147139
FChr11	27284196	27313029	DEL	28833	Ofa013048	77568	Ofa013049	58963	-	8.395380293
FChr16	10573119	10576376	DEL	3257	Ofa020229	37047	Ofa020230	211379	-	8.413877802
FChr4	29853467	29872350	DEL	18883	Ofa005689	2039	Ofa005690	8299	gene,-,ID=Ofa005690.gene;intron,-,Parent=Ofa005690.gene;intron,-,Parent=Ofa005690.gene;intron,-,Parent=Ofa005690.gene;intron,-,Parent=Ofa005690.gene;intron,-,Parent=Ofa005690.gene;intron,-,Parent=Ofa005690.gene;intron,-,Parent=Ofa005690.gene;intron,-,Parent=Ofa005691.gene;intron,-,Parent=Ofa005691.gene;gene,-,ID=Ofa005691.gene;intron,-,Parent=Ofa005691.gene;	8.429857544
FChr12	26831028	26868280	DEL	37252	Ofa018984	27162	Ofa018985	162055	intron,+,Parent=Ofa018984.gene;intron,+,Parent=Ofa018984.gene;intron,+,Parent=Ofa018984.gene;intron,+,Parent=Ofa018984.gene;intron,+,Parent=Ofa018984.gene;intron,+,Parent=Ofa018984.gene;gene,+,ID=Ofa018984.gene;intron,+,Parent=Ofa018984.gene;	8.450096639
FChr6	34729191	34729630	DEL	439	Ofa002201	52578	Ofa002202	49851	-	8.471526196
FChr16	27482364	27487812	DEL	5448	Ofa020700	37875	Ofa020701	32295	intron,-,Parent=Ofa020701.gene;gene,-,ID=Ofa020701.gene;	8.512298091
FChr15	3432858	3433058	DEL	200	Ofa019133	33642	Ofa019134	52538	-	8.515
FChr2	23437891	23438581	DEL	690	Ofa007633	85422	Ofa007634	5586	-	8.528985507
FChr22	24223017	24223239	DEL	222	Ofa018045	29320	Ofa018046	6294	-	8.540540541
FChr7	2826600	2833604	DEL	7004	Ofa005891	80853	Ofa005892	11341	-	8.540548258
FChr8	36736535	36756590	DEL	20055	Ofa003479	13492	Ofa003480	13284	five_prime_UTR,-,Parent=Ofa003480;gene,+,ID=Ofa003481.gene;intron,-,Parent=Ofa003480.gene;intron,+,Parent=Ofa003481.gene;gene,-,ID=Ofa003480.gene;intron,-,Parent=Ofa003480.gene;	8.542208925
FChr7	15177710	15177852	DEL	142	Ofa006339	3961	Ofa006340	70672	gene,+,ID=Ofa006339.gene;intron,+,Parent=Ofa006339.gene;	8.542253521
FChr11	4908047	4908399	DEL	352	Ofa012335	1861	Ofa012336	52523	intron,+,Parent=Ofa012335.gene;gene,+,ID=Ofa012335.gene;	8.551136364
FChr19	14744089	14744274	DEL	185	Ofa008357	31693	Ofa008358	15245	-	8.578378378
FChr6	22010840	22011254	DEL	414	Ofa001755	18663	Ofa001756	5266	gene,-,ID=Ofa001756.gene;intron,-,Parent=Ofa001756.gene;	8.596618357
FChr3	23122199	23124365	DEL	2166	Ofa010737	39459	Ofa010738	6157	gene,-,ID=Ofa010738.gene;intron,-,Parent=Ofa010738.gene;	8.628347184
FChr9	4902524	4924611	DEL	22087	Ofa014300	12575	Ofa014301	69	intron,+,Parent=Ofa014301.gene;intron,+,Parent=Ofa014301.gene;three_prime_UTR,+,Parent=Ofa014301;intron,+,Parent=Ofa014301.gene;intron,+,Parent=Ofa014301.gene;intron,+,Parent=Ofa014301.gene;intron,+,Parent=Ofa014301.gene;intron,+,Parent=Ofa014301.gene;gene,+,ID=Ofa014301.gene;intron,+,Parent=Ofa014301.gene;	8.639018427
FChr8	31864417	31864697	DEL	280	Ofa003390	1047	Ofa003391	90626	intron,+,Parent=Ofa003390.gene;gene,+,ID=Ofa003390.gene;	8.639285714
FChr16	26167482	26167712	DEL	230	Ofa020671	52010	Ofa020672	16789	intron,-,Parent=Ofa020672.gene;gene,-,ID=Ofa020672.gene;	8.652173913
FChr12	26578877	26578992	DEL	115	Ofa018978	72693	Ofa018979	30948	intron,+,Parent=Ofa018978.gene;gene,+,ID=Ofa018978.gene;	8.660869565
FChr14	14728384	14740112	DEL	11728	Ofa016427	2069	Ofa016428	988	five_prime_UTR,+,Parent=Ofa016428;gene,+,ID=Ofa016428.gene;five_prime_UTR,+,Parent=Ofa016428;gene,-,ID=Ofa016429.gene;intron,-,Parent=Ofa016429.gene;intron,-,Parent=Ofa016429.gene;intron,-,Parent=Ofa016429.gene;intron,-,Parent=Ofa016429.gene;intron,-,Parent=Ofa016429.gene;intron,-,Parent=Ofa016429.gene;intron,-,Parent=Ofa016429.gene;intron,+,Parent=Ofa016428.gene;intron,+,Parent=Ofa016428.gene;in…	8.706599591
FChr11	3221167	3236961	DEL	15794	Ofa012296	141702	Ofa012297	34807	-	8.711409396
FChr5	36733156	36733497	DEL	341	Ofa000943	3166	Ofa000944	195896	gene,+,ID=Ofa000943.gene;intron,+,Parent=Ofa000943.gene;	8.715542522
FChr8	35678978	35679186	DEL	208	Ofa003465	60805	Ofa003466	32913	-	8.721153846
FChr1	15757945	15758081	DEL	136	Ofa023619	30143	Ofa023620	1163	-	8.75
FChr4	13049842	13071765	DEL	21923	Ofa004972	49275	Ofa004973	45652	gene,-,ID=Ofa004973.gene;intron,-,Parent=Ofa004973.gene;intron,-,Parent=Ofa004973.gene;	8.763034256
FChr7	3255431	3255671	DEL	240	Ofa005913	40529	Ofa005914	6128	intron,-,Parent=Ofa005914.gene;gene,-,ID=Ofa005914.gene;	8.804166667
FChr23	27053591	27068173	DEL	14582	Ofa011997	4657	Ofa011998	1963	gene,-,ID=Ofa011998.gene;intron,-,Parent=Ofa011998.gene;intron,-,Parent=Ofa011998.gene;intron,-,Parent=Ofa011998.gene;	8.806885201
FChr18	18002189	18005039	DEL	2850	Ofa022345	27102	Ofa022346	14106	-	8.810877193
FChr17	24160577	24160697	DEL	120	Ofa021502	12052	Ofa021503	126303	-	8.825
FChr22	19438309	19438467	DEL	158	Ofa017823	1066	Ofa017824	2315	-	8.829113924
FChr20	6785809	6785913	DEL	104	Ofa022747	27902	Ofa022748	37079	-	8.855769231
FChr22	1298148	1298604	DEL	456	Ofa017091	53842	Ofa017092	12412	intron,-,Parent=Ofa017092.gene;gene,-,ID=Ofa017092.gene;	8.875
FChr1	6548957	6549179	DEL	222	Ofa023361	202046	Ofa023362	240019	-	8.887387387
FChr18	858445	858805	DEL	360	Ofa021655	49079	Ofa021656	8829	intron,-,Parent=Ofa021656.gene;gene,-,ID=Ofa021656.gene;	8.894444444
FChr17	3368462	3368747	DEL	285	Ofa020836	7017	Ofa020837	421	gene,-,ID=Ofa020837.gene;intron,-,Parent=Ofa020837.gene;	8.901754386
FChr8	31185387	31186167	DEL	780	Ofa003381	12233	Ofa003382	13604	intron,+,Parent=Ofa003381.gene;gene,+,ID=Ofa003381.gene;	8.924358974
FChr14	21674340	21715072	DEL	40732	Ofa016695	42032	Ofa016696	52098	-	8.936536384
FChr3	31783954	31784225	DEL	271	Ofa010966	15595	Ofa010967	2188	-	8.955719557
FChr2	22384622	22407126	DEL	22504	Ofa007603	26581	Ofa007604	2062	intron,-,Parent=Ofa007604.gene;intron,-,Parent=Ofa007605.gene;intron,-,Parent=Ofa007605.gene;intron,-,Parent=Ofa007605.gene;gene,-,ID=Ofa007604.gene;gene,-,ID=Ofa007605.gene;intron,-,Parent=Ofa007605.gene;	8.960762531
FChr5	37530343	37626618	DEL	96275	Ofa000970	7140	Ofa000971	589	gene,+,ID=Ofa000971.gene;gene,-,ID=Ofa000972.gene;gene,+,ID=Ofa000973.gene;gene,-,ID=Ofa000974.gene;intron,-,Parent=Ofa000974.gene;intron,-,Parent=Ofa000974.gene;	8.99283303
FChr4	31101276	31114768	DEL	13492	Ofa005708	7131	Ofa005709	109381	-	8.993996442
FChr17	19700441	19700612	DEL	171	Ofa021393	131485	Ofa021394	84576	gene,-,ID=Ofa021394.gene;intron,-,Parent=Ofa021394.gene;	9.011695906
FChr16	20174347	20174477	DEL	130	Ofa020552	88352	Ofa020553	3035	gene,-,ID=Ofa020553.gene;intron,-,Parent=Ofa020553.gene;	9.015384615
FChr24	1561919	1562238	DEL	319	Ofa013137	37695	Ofa013138	64029	-	9.047021944
FChr12	23512181	23512348	DEL	167	Ofa018926	94706	Ofa018927	58587	intron,-,Parent=Ofa018927.gene;gene,-,ID=Ofa018927.gene;	9.05988024
FChr16	26166952	26167074	DEL	122	Ofa020671	51480	Ofa020672	17319	intron,-,Parent=Ofa020672.gene;gene,-,ID=Ofa020672.gene;	9.073770492
FChr22	19355048	19355255	DEL	207	Ofa017821	35880	Ofa017822	19231	-	9.09178744
FChr12	16020298	16020444	DEL	146	Ofa018721	118441	Ofa018722	233418	intron,+,Parent=Ofa018721.gene;gene,+,ID=Ofa018721.gene;	9.109589041
FChr5	4184298	4186986	DEL	2688	Ofa000078	10176	Ofa000079	101796	intron,+,Parent=Ofa000078.gene;gene,+,ID=Ofa000078.gene;	9.172991071
FChr5	15233727	15234003	DEL	276	Ofa000308	40919	Ofa000309	73297	intron,+,Parent=Ofa000308.gene;gene,+,ID=Ofa000308.gene;	9.202898551
FChr9	10547016	10548652	DEL	1636	Ofa014462	4550	Ofa014463	100692	-	9.215158924
FChr20	4115748	4132262	DEL	16514	Ofa022679	46690	Ofa022680	38107	intron,+,Parent=Ofa022679.gene;intron,+,Parent=Ofa022679.gene;intron,+,Parent=Ofa022679.gene;intron,+,Parent=Ofa022679.gene;intron,+,Parent=Ofa022679.gene;intron,+,Parent=Ofa022679.gene;intron,+,Parent=Ofa022679.gene;intron,+,Parent=Ofa022679.gene;intron,+,Parent=Ofa022679.gene;gene,+,ID=Ofa022679.gene;intron,+,Parent=Ofa022679.gene;	9.264442291
FChr5	34422194	34422524	DEL	330	Ofa000883	25176	Ofa000884	16819	gene,-,ID=Ofa000884.gene;intron,-,Parent=Ofa000884.gene;	9.26969697
FChr20	5549288	5549614	DEL	326	Ofa022703	27147	Ofa022704	76031	intron,-,Parent=Ofa022704.gene;gene,-,ID=Ofa022704.gene;	9.26993865
FChr8	5690751	5691147	DEL	396	Ofa002426	40271	Ofa002427	62741	gene,+,ID=Ofa002426.gene;	9.300505051
FChr7	673835	674061	DEL	226	Ofa005852	23040	Ofa005853	5440	intron,-,Parent=Ofa005853.gene;gene,-,ID=Ofa005853.gene;	9.300884956
FChr1	17971161	18003461	DEL	32300	Ofa023692	1056	Ofa023693	7721	gene,-,ID=Ofa023694.gene;intron,+,Parent=Ofa023695.gene;intron,-,Parent=Ofa023694.gene;intron,-,Parent=Ofa023694.gene;intron,-,Parent=Ofa023694.gene;intron,-,Parent=Ofa023694.gene;intron,-,Parent=Ofa023694.gene;intron,-,Parent=Ofa023693.gene;intron,-,Parent=Ofa023693.gene;intron,-,Parent=Ofa023693.gene;intron,-,Parent=Ofa023693.gene;intron,-,Parent=Ofa023693.gene;intron,-,Parent=Ofa023693.gene;ge…	9.302600619
FChr23	26517524	26530295	DEL	12771	Ofa011991	21370	Ofa011992	31978	-	9.309372798
FChr16	28754804	28777100	DEL	22296	Ofa020721	92754	Ofa020722	59794	-	9.323690348
FChr23	25159620	25162830	DEL	3210	Ofa011972	8778	Ofa011973	167970	-	9.326479751
FChr17	1900401	1919464	DEL	19063	Ofa020787	80090	Ofa020788	196926	intron,+,Parent=Ofa020787.gene;gene,+,ID=Ofa020787.gene;	9.330430677
FChr4	33498866	33499238	DEL	372	Ofa005765	15032	Ofa005766	80911	-	9.352150538
FChr9	20017464	20017603	DEL	139	Ofa014814	76074	Ofa014815	22608	-	9.35971223
FChr17	978267	979006	DEL	739	Ofa020764	5378	Ofa020765	74453	intron,+,Parent=Ofa020764.gene;gene,+,ID=Ofa020764.gene;	9.359945873
FChr10	8700206	8701854	DEL	1648	Ofa003799	36210	Ofa003800	6500	-	9.360436893
FChr14	6428832	6429510	DEL	678	Ofa016175	15705	Ofa016176	11585	gene,-,ID=Ofa016176.gene;intron,-,Parent=Ofa016176.gene;	9.396755162
FChr24	26904503	26904654	DEL	151	Ofa013958	26909	Ofa013959	5451	-	9.40397351
FChr23	5748405	5748805	DEL	400	Ofa011138	163432	Ofa011139	304202	intron,+,Parent=Ofa011138.gene;gene,+,ID=Ofa011138.gene;	9.405
FChr3	30978345	30978477	DEL	132	Ofa010936	10013	Ofa010937	47066	-	9.409090909
FChr3	31875157	31875323	DEL	166	Ofa010971	3614	Ofa010972	2512	gene,-,ID=Ofa010972.gene;intron,-,Parent=Ofa010972.gene;	9.439759036
FChr19	2794719	2820756	DEL	26037	Ofa007960	32238	Ofa007961	35086	-	9.439950839
FChr10	30063657	30063907	DEL	250	Ofa004544	33607	Ofa004545	10767	gene,-,ID=Ofa004545.gene;intron,-,Parent=Ofa004545.gene;	9.452
FChr4	15195424	15195570	DEL	146	Ofa005060	27595	Ofa005061	95724	intron,+,Parent=Ofa005060.gene;gene,+,ID=Ofa005060.gene;	9.452054795
FChr1	7911773	7912027	DEL	254	Ofa023391	36704	Ofa023392	32633	gene,+,ID=Ofa023391.gene;intron,+,Parent=Ofa023391.gene;	9.496062992
FChr23	27312784	27312932	DEL	148	Ofa012000	25594	Ofa012001	82795	-	9.5
FChr11	3285211	3342741	DEL	57530	Ofa012299	7315	Ofa012300	13904	gene,+,ID=Ofa012299.gene;intron,+,Parent=Ofa012299.gene;intron,+,Parent=Ofa012300.gene;intron,+,Parent=Ofa012300.gene;intron,+,Parent=Ofa012300.gene;intron,+,Parent=Ofa012300.gene;intron,+,Parent=Ofa012300.gene;intron,+,Parent=Ofa012300.gene;intron,+,Parent=Ofa012300.gene;intron,+,Parent=Ofa012300.gene;intron,+,Parent=Ofa012300.gene;intron,+,Parent=Ofa012300.gene;intron,+,Parent=Ofa012301.gene;in…	9.503702416
FChr11	25150209	25175646	DEL	25437	Ofa012998	2353	Ofa012999	12453	gene,+,ID=Ofa012999.gene;	9.527106184
FChr6	2210614	2211131	DEL	517	Ofa001034	291251	Ofa001035	283905	-	9.53384913
FChr22	25195140	25195409	DEL	269	Ofa018074	73816	Ofa018075	31021	-	9.539033457
FChr6	2086947	2087292	DEL	345	Ofa001034	167584	Ofa001035	407572	-	9.550724638
FChr17	460377	460544	DEL	167	Ofa020739	4865	Ofa020740	50914	gene,+,ID=Ofa020739.gene;intron,+,Parent=Ofa020739.gene;	9.562874251
FChr17	23706928	23707058	DEL	130	Ofa021491	81876	Ofa021492	2943	gene,-,ID=Ofa021492.gene;intron,-,Parent=Ofa021492.gene;	9.584615385
FChr7	19769047	19769180	DEL	133	Ofa006480	22958	Ofa006481	20622	intron,-,Parent=Ofa006481.gene;gene,-,ID=Ofa006481.gene;	9.593984962
FChr4	2112262	2112513	DEL	251	Ofa004744	46019	Ofa004745	171322	-	9.601593625
FChr17	16234064	16255780	DEL	21716	Ofa021284	5587	Ofa021285	2060	intron,+,Parent=Ofa021285.gene;intron,+,Parent=Ofa021285.gene;intron,+,Parent=Ofa021285.gene;intron,+,Parent=Ofa021285.gene;intron,+,Parent=Ofa021285.gene;intron,+,Parent=Ofa021285.gene;gene,+,ID=Ofa021285.gene;intron,+,Parent=Ofa021285.gene;	9.61512249
FChr16	22884792	22885192	DEL	400	Ofa020593	31929	Ofa020594	34572	intron,-,Parent=Ofa020594.gene;gene,-,ID=Ofa020594.gene;	9.6175
FChr6	30186882	30187283	DEL	401	Ofa002060	12398	Ofa002061	2613	intron,+,Parent=Ofa002060.gene;gene,+,ID=Ofa002060.gene;	9.618453865
FChr23	8331083	8331443	DEL	360	Ofa011233	4094	Ofa011234	4528	-	9.65
FChr12	26282044	26282421	DEL	377	Ofa018976	150978	Ofa018977	217281	intron,-,Parent=Ofa018977.gene;gene,-,ID=Ofa018977.gene;	9.652519894
FChr5	34491889	34492104	DEL	215	Ofa000886	4936	Ofa000887	25266	-	9.674418605
FChr21	3320451	3334590	DEL	14139	Ofa015164	32668	Ofa015165	29418	-	9.687177311
FChr11	17756364	17756525	DEL	161	Ofa012726	60096	Ofa012727	78223	intron,-,Parent=Ofa012727.gene;gene,-,ID=Ofa012727.gene;	9.695652174
FChr13	29149273	29149507	DEL	234	Ofa009788	74229	Ofa009789	6761	intron,-,Parent=Ofa009789.gene;gene,-,ID=Ofa009789.gene;	9.696581197
FChr24	23942630	23943434	DEL	804	Ofa013891	179314	Ofa013892	86730	-	9.740049751
FChr6	26647329	26652343	DEL	5014	Ofa001915	12510	Ofa001916	32685	intron,+,Parent=Ofa001915.gene;intron,+,Parent=Ofa001915.gene;intron,+,Parent=Ofa001915.gene;gene,+,ID=Ofa001915.gene;	9.750897487
FChr13	31393274	31424450	DEL	31176	Ofa009821	45396	Ofa009822	305860	-	9.755645368
FChr8	31865937	31867901	DEL	1964	Ofa003390	2567	Ofa003391	89106	gene,+,ID=Ofa003390.gene;intron,+,Parent=Ofa003390.gene;	9.770366599
FChr20	5457566	5465635	DEL	8069	Ofa022701	97201	Ofa022702	55342	intron,-,Parent=Ofa022702.gene;gene,-,ID=Ofa022702.gene;	9.77692403
FChr13	19216017	19226513	DEL	10496	Ofa009550	20037	Ofa009551	1012	gene,-,ID=Ofa009551.gene;intron,-,Parent=Ofa009551.gene;intron,-,Parent=Ofa009552.gene;intron,-,Parent=Ofa009552.gene;intron,-,Parent=Ofa009552.gene;intron,-,Parent=Ofa009552.gene;intron,-,Parent=Ofa009552.gene;intron,-,Parent=Ofa009552.gene;gene,-,ID=Ofa009552.gene;	9.779630335
FChr3	31875397	31875584	DEL	187	Ofa010971	3854	Ofa010972	2272	gene,-,ID=Ofa010972.gene;intron,-,Parent=Ofa010972.gene;	9.79144385
FChr23	5568892	5569999	DEL	1107	Ofa011136	102014	Ofa011137	6533	gene,-,ID=Ofa011137.gene;intron,-,Parent=Ofa011137.gene;	9.802168022
FChr6	31829361	31855835	DEL	26474	Ofa002102	7938	Ofa002103	1808	gene,-,ID=Ofa002103.gene;intron,-,Parent=Ofa002103.gene;gene,+,ID=Ofa002105.gene;intron,+,Parent=Ofa002106.gene;intron,+,Parent=Ofa002106.gene;intron,+,Parent=Ofa002106.gene;intron,+,Parent=Ofa002106.gene;intron,+,Parent=Ofa002106.gene;intron,+,Parent=Ofa002106.gene;intron,+,Parent=Ofa002106.gene;intron,+,Parent=Ofa002105.gene;intron,+,Parent=Ofa002105.gene;intron,+,Parent=Ofa002105.gene;intron,+…	9.815781521
FChr2	15337992	15338207	DEL	215	Ofa007391	17563	Ofa007392	7427	intron,-,Parent=Ofa007392.gene;gene,-,ID=Ofa007392.gene;	9.823255814
FChr17	1675651	1699352	DEL	23701	Ofa020783	33596	Ofa020784	35898	gene,-,ID=Ofa020784.gene;intron,-,Parent=Ofa020784.gene;	9.860132484
FChr14	7924058	7924445	DEL	387	Ofa016235	13235	Ofa016236	4689	-	9.863049096
FChr18	942066	942448	DEL	382	Ofa021659	21011	Ofa021660	17969	gene,+,ID=Ofa021659.gene;intron,+,Parent=Ofa021659.gene;	9.882198953
FChr13	8273895	8274214	DEL	319	Ofa009099	154016	Ofa009100	16492	intron,-,Parent=Ofa009100.gene;gene,-,ID=Ofa009100.gene;	9.893416928
FChr4	17583491	17583685	DEL	194	Ofa005164	6175	Ofa005165	19143	-	9.896907216
FChr18	3110076	3110234	DEL	158	Ofa021702	171336	Ofa021703	173201	-	9.898734177
FChr6	4843359	4843718	DEL	359	Ofa001094	12703	Ofa001095	68266	intron,-,Parent=Ofa001095.gene;gene,-,ID=Ofa001095.gene;	9.947075209
FChr8	6205128	6206919	DEL	1791	Ofa002434	17665	Ofa002435	32243	-	9.951982133
FChr19	30185361	30186234	DEL	873	Ofa008917	149278	Ofa008918	6544	-	9.964490263
FChr10	2721269	2743084	DEL	21815	Ofa003616	8913	Ofa003617	12889	gene,-,ID=Ofa003617.gene;intron,-,Parent=Ofa003617.gene;intron,-,Parent=Ofa003617.gene;intron,-,Parent=Ofa003617.gene;	9.973733669
FChr10	11354647	11359710	DEL	5063	Ofa003863	60245	Ofa003864	32886	-	9.993877148
FChr14	20357777	20359662	DEL	1885	Ofa016666	8293	Ofa016667	8028	-	10.00318302
FChr3	32667506	32667726	DEL	220	Ofa010995	55302	Ofa010996	2121	gene,-,ID=Ofa010996.gene;	10.00454545
FChr3	27004977	27005585	DEL	608	Ofa010828	23075	Ofa010829	8179	-	10.00986842
FChr21	23105300	23105693	DEL	393	Ofa015825	51645	Ofa015826	14125	-	10.02035623
FChr10	30056001	30060974	DEL	4973	Ofa004544	25951	Ofa004545	18423	gene,-,ID=Ofa004545.gene;intron,-,Parent=Ofa004545.gene;	10.02996179
FChr19	157014	157349	DEL	335	Ofa007866	32254	Ofa007867	22006	intron,-,Parent=Ofa007867.gene;gene,-,ID=Ofa007867.gene;	10.03880597
FChr21	158091	163783	DEL	5692	Ofa015071	29130	Ofa015072	9434	-	10.03900211
FChr11	3787200	3816804	DEL	29604	Ofa012314	37236	Ofa012315	89236	-	10.04560195
FChr14	28062647	28084293	DEL	21646	Ofa016922	6478	Ofa016923	3754	gene,+,ID=Ofa016924.gene;intron,-,Parent=Ofa016925.gene;intron,-,Parent=Ofa016925.gene;intron,-,Parent=Ofa016925.gene;intron,+,Parent=Ofa016924.gene;intron,+,Parent=Ofa016924.gene;intron,+,Parent=Ofa016924.gene;intron,-,Parent=Ofa016925.gene;intron,-,Parent=Ofa016925.gene;gene,-,ID=Ofa016923.gene;gene,-,ID=Ofa016925.gene;intron,-,Parent=Ofa016923.gene;	10.06481567
FChr15	14546825	14547184	DEL	359	Ofa019505	5204	Ofa019506	45332	-	10.06963788
FChr3	9747820	9748189	DEL	369	Ofa010068	20571	Ofa010069	109651	-	10.08401084
FChr5	33113372	33165919	DEL	52547	Ofa000836	13797	Ofa000837	88121	-	10.08500961
FChr24	26661278	26661767	DEL	489	Ofa013954	75752	Ofa013955	62542	intron,-,Parent=Ofa013955.gene;gene,-,ID=Ofa013955.gene;	10.08997955
FChr9	29260245	29261046	DEL	801	Ofa015031	14232	Ofa015032	114700	-	10.10237203
FChr12	26731390	26762679	DEL	31289	Ofa018983	36046	Ofa018984	72476	-	10.1056921
FChr11	7873261	7880272	DEL	7011	Ofa012408	19603	Ofa012409	329512	intron,+,Parent=Ofa012408.gene;gene,+,ID=Ofa012408.gene;	10.1171017
FChr23	17883483	17883723	DEL	240	Ofa011696	8532	Ofa011697	3884	-	10.18333333
FChr23	6262710	6263157	DEL	447	Ofa011146	11215	Ofa011147	30578	gene,+,ID=Ofa011146.gene;intron,+,Parent=Ofa011146.gene;	10.1901566
FChr20	20487227	20488618	DEL	1391	Ofa023119	7038	Ofa023120	49500	-	10.21279655
FChr7	22804822	22815064	DEL	10242	Ofa006569	27597	Ofa006570	36357	-	10.22544425
FChr13	18911263	18911462	DEL	199	Ofa009529	1573	Ofa009530	17642	intron,+,Parent=Ofa009529.gene;gene,+,ID=Ofa009529.gene;	10.25125628
FChr21	23106710	23107013	DEL	303	Ofa015825	53055	Ofa015826	12715	-	10.26072607
FChr24	24360707	24386470	DEL	25763	Ofa013899	1072	Ofa013900	22254	intron,+,Parent=Ofa013899.gene;intron,+,Parent=Ofa013899.gene;intron,+,Parent=Ofa013899.gene;intron,+,Parent=Ofa013899.gene;intron,+,Parent=Ofa013899.gene;gene,-,ID=Ofa013900.gene;gene,+,ID=Ofa013901.gene;intron,+,Parent=Ofa013901.gene;intron,-,Parent=Ofa013900.gene;gene,+,ID=Ofa013899.gene;intron,+,Parent=Ofa013899.gene;	10.26879634
FChr3	11879514	11879617	DEL	103	Ofa010151	2370	Ofa010152	6866	gene,+,ID=Ofa010151.gene;intron,+,Parent=Ofa010151.gene;	10.27184466
FChr16	4217536	4218272	DEL	736	Ofa020082	36225	Ofa020083	52942	-	10.27717391
FChr17	10836356	10836469	DEL	113	Ofa021100	22119	Ofa021101	31362	gene,+,ID=Ofa021100.gene;	10.32743363
FChr5	16078128	16078235	DEL	107	Ofa000333	37526	Ofa000334	21551	gene,-,ID=Ofa000334.gene;	10.36448598
FChr15	5858588	5860967	DEL	2379	Ofa019186	22862	Ofa019187	14046	-	10.3837747
FChr6	35423736	35463408	DEL	39672	Ofa002225	33092	Ofa002226	9499	five_prime_UTR,-,Parent=Ofa002226;gene,+,ID=Ofa002227.gene;intron,+,Parent=Ofa002227.gene;intron,+,Parent=Ofa002227.gene;intron,+,Parent=Ofa002227.gene;intron,+,Parent=Ofa002227.gene;intron,+,Parent=Ofa002227.gene;intron,+,Parent=Ofa002227.gene;gene,-,ID=Ofa002226.gene;gene,-,ID=Ofa002228.gene;intron,-,Parent=Ofa002228.gene;intron,-,Parent=Ofa002228.gene;intron,-,Parent=Ofa002226.gene;	10.38520871
FChr9	18951920	18961769	DEL	9849	Ofa014801	3369	Ofa014802	63366	intron,+,Parent=Ofa014801.gene;gene,+,ID=Ofa014801.gene;	10.40328967
FChr20	691053	691391	DEL	338	Ofa022577	2583	Ofa022578	12079	-	10.4112426
FChr6	29819524	29824965	DEL	5441	Ofa002044	13962	Ofa002045	34692	gene,+,ID=Ofa002044.gene;intron,+,Parent=Ofa002044.gene;	10.4157324
FChr24	27455532	27455737	DEL	205	Ofa013980	16915	Ofa013981	2671	-	10.42439024
FChr1	7775945	7776328	DEL	383	Ofa023388	5397	Ofa023389	57902	intron,+,Parent=Ofa023388.gene;gene,+,ID=Ofa023388.gene;	10.42819843
FChr15	16385250	16385411	DEL	161	Ofa019567	5532	Ofa019568	13856	-	10.43478261
FChr21	11557853	11564467	DEL	6614	Ofa015400	12979	Ofa015401	46406	-	10.4375567
FChr1	9874053	9874256	DEL	203	Ofa023461	142729	Ofa023462	48346	intron,+,Parent=Ofa023461.gene;gene,+,ID=Ofa023461.gene;	10.44334975
FChr14	15481515	15481663	DEL	148	Ofa016468	11520	Ofa016469	4739	intron,+,Parent=Ofa016468.gene;gene,+,ID=Ofa016468.gene;	10.4527027
FChr6	28194110	28194837	DEL	727	Ofa001980	57516	Ofa001981	40711	gene,-,ID=Ofa001981.gene;intron,-,Parent=Ofa001981.gene;	10.46217331
FChr19	21625532	21625951	DEL	419	Ofa008613	77519	Ofa008614	44019	gene,-,ID=Ofa008614.gene;intron,-,Parent=Ofa008614.gene;	10.46778043
FChr2	23009688	23009940	DEL	252	Ofa007624	5349	Ofa007625	23691	-	10.48412698
FChr3	24191486	24191756	DEL	270	Ofa010756	2014	Ofa010757	22286	-	10.5
FChr24	29841718	29866121	DEL	24403	Ofa014045	15052	Ofa014046	6374	gene,-,ID=Ofa014046.gene;intron,-,Parent=Ofa014046.gene;intron,-,Parent=Ofa014046.gene;intron,-,Parent=Ofa014047.gene;intron,-,Parent=Ofa014047.gene;gene,-,ID=Ofa014047.gene;	10.51100275
FChr22	12697814	12706652	DEL	8838	Ofa017554	25230	Ofa017555	74597	intron,+,Parent=Ofa017554.gene;gene,+,ID=Ofa017554.gene;	10.52511881
FChr22	7241444	7241580	DEL	136	Ofa017309	42537	Ofa017310	31239	-	10.53676471
FChr6	17382594	17382733	DEL	139	Ofa001602	64041	Ofa001603	62904	-	10.53956835
FChr20	16938619	16938752	DEL	133	Ofa023016	1169	Ofa023017	106432	gene,+,ID=Ofa023016.gene;intron,+,Parent=Ofa023016.gene;	10.54135338
FChr7	34470184	34470300	DEL	116	Ofa006846	11001	Ofa006847	64622	-	10.55172414
FChr3	5117074	5135182	DEL	18108	Ofa009957	11303	Ofa009958	52191	-	10.57510493
FChr21	6966423	6975062	DEL	8639	Ofa015229	109258	Ofa015230	23522	-	10.58502141
FChr18	2194351	2293677	DEL	99326	Ofa021691	34035	Ofa021692	36344	intron,-,Parent=Ofa021692.gene;intron,-,Parent=Ofa021692.gene;intron,-,Parent=Ofa021692.gene;intron,-,Parent=Ofa021692.gene;intron,-,Parent=Ofa021692.gene;intron,-,Parent=Ofa021692.gene;intron,-,Parent=Ofa021692.gene;intron,-,Parent=Ofa021692.gene;intron,-,Parent=Ofa021692.gene;intron,-,Parent=Ofa021692.gene;gene,+,ID=Ofa021693.gene;intron,-,Parent=Ofa021694.gene;intron,-,Parent=Ofa021694.gene;in…	10.59777903
FChr14	20091872	20092084	DEL	212	Ofa016651	12103	Ofa016652	8771	gene,-,ID=Ofa016652.gene;intron,-,Parent=Ofa016652.gene;	10.60377358
FChr5	8452785	8469093	DEL	16308	Ofa000143	27205	Ofa000144	2729	three_prime_UTR,-,Parent=Ofa000145;intron,-,Parent=Ofa000144.gene;intron,-,Parent=Ofa000144.gene;intron,-,Parent=Ofa000145.gene;gene,-,ID=Ofa000144.gene;gene,-,ID=Ofa000145.gene;intron,-,Parent=Ofa000144.gene;	10.61147903
FChr21	23108378	23108983	DEL	605	Ofa015825	54723	Ofa015826	11047	-	10.61983471
FChr15	7102873	7102973	DEL	100	Ofa019208	15435	Ofa019209	23727	intron,+,Parent=Ofa019208.gene;gene,+,ID=Ofa019208.gene;	10.63
FChr22	3106037	3107213	DEL	1176	Ofa017173	4393	Ofa017174	9213	gene,+,ID=Ofa017173.gene;intron,+,Parent=Ofa017173.gene;	10.66496599
FChr3	33252697	33252900	DEL	203	Ofa011019	8547	Ofa011020	75247	-	10.67487685
FChr14	29529290	29529417	DEL	127	Ofa016983	100893	Ofa016984	1010	intron,-,Parent=Ofa016984.gene;gene,-,ID=Ofa016984.gene;	10.67716535
FChr15	12684461	12684930	DEL	469	Ofa019401	88	Ofa019402	3118	-	10.68443497
FChr13	8061324	8063339	DEL	2015	Ofa009096	21215	Ofa009097	16158	intron,+,Parent=Ofa009096.gene;intron,+,Parent=Ofa009096.gene;gene,+,ID=Ofa009096.gene;	10.70024814
FChr10	15629381	15649161	DEL	19780	Ofa004064	10493	Ofa004065	9319	gene,-,ID=Ofa004065.gene;five_prime_UTR,-,Parent=Ofa004065;gene,+,ID=Ofa004066.gene;intron,+,Parent=Ofa004066.gene;intron,+,Parent=Ofa004066.gene;intron,+,Parent=Ofa004066.gene;intron,+,Parent=Ofa004066.gene;intron,+,Parent=Ofa004066.gene;intron,+,Parent=Ofa004066.gene;intron,+,Parent=Ofa004066.gene;intron,+,Parent=Ofa004066.gene;intron,+,Parent=Ofa004066.gene;intron,+,Parent=Ofa004066.gene;intro…	10.70091001
FChr22	19666156	19666281	DEL	125	Ofa017833	32162	Ofa017834	45447	-	10.72
FChr19	19314186	19314286	DEL	100	Ofa008535	15507	Ofa008536	4903	intron,-,Parent=Ofa008536.gene;gene,-,ID=Ofa008536.gene;	10.72
FChr15	26018115	26018739	DEL	624	Ofa019910	4009	Ofa019911	10085	gene,+,ID=Ofa019910.gene;intron,+,Parent=Ofa019910.gene;	10.72596154
FChr22	5113862	5114146	DEL	284	Ofa017230	3181	Ofa017231	48752	gene,+,ID=Ofa017230.gene;	10.74647887
FChr7	2109464	2109673	DEL	209	Ofa005878	172784	Ofa005879	190564	-	10.75598086
FChr3	26533498	26533676	DEL	178	Ofa010808	8405	Ofa010809	11806	intron,-,Parent=Ofa010809.gene;gene,-,ID=Ofa010809.gene;	10.76404494
FChr15	27182170	27223777	DEL	41607	Ofa019931	1280	Ofa019932	12576	three_prime_UTR,-,Parent=Ofa019932;gene,-,ID=Ofa019932.gene;intron,-,Parent=Ofa019932.gene;intron,-,Parent=Ofa019932.gene;three_prime_UTR,-,Parent=Ofa019933;intron,-,Parent=Ofa019933.gene;intron,-,Parent=Ofa019933.gene;intron,-,Parent=Ofa019933.gene;five_prime_UTR,-,Parent=Ofa019933;gene,-,ID=Ofa019933.gene;intron,-,Parent=Ofa019933.gene;	10.76475112
FChr12	23271869	23271991	DEL	122	Ofa018922	36667	Ofa018923	33020	intron,-,Parent=Ofa018923.gene;gene,-,ID=Ofa018923.gene;	10.77868852
FChr2	9130512	9130630	DEL	118	Ofa007158	8254	Ofa007159	26657	-	10.77966102
FChr5	35587699	35588051	DEL	352	Ofa000918	3300	Ofa000919	82520	-	10.80113636
FChr4	29107780	29139402	DEL	31622	Ofa005651	3783	Ofa005652	12089	intron,+,Parent=Ofa005651.gene;intron,+,Parent=Ofa005651.gene;intron,+,Parent=Ofa005651.gene;intron,+,Parent=Ofa005651.gene;intron,+,Parent=Ofa005651.gene;intron,+,Parent=Ofa005651.gene;intron,+,Parent=Ofa005651.gene;intron,+,Parent=Ofa005651.gene;intron,+,Parent=Ofa005651.gene;gene,+,ID=Ofa005652.gene;gene,-,ID=Ofa005653.gene;intron,-,Parent=Ofa005653.gene;intron,-,Parent=Ofa005653.gene;intron,-…	10.80184682
FChr3	31138022	31138205	DEL	183	Ofa010939	3584	Ofa010940	1697	-	10.81967213
FChr14	6066654	6066813	DEL	159	Ofa016168	43828	Ofa016169	154606	gene,+,ID=Ofa016168.gene;	10.83647799
FChr17	980318	980566	DEL	248	Ofa020764	7429	Ofa020765	72402	intron,+,Parent=Ofa020764.gene;gene,+,ID=Ofa020764.gene;	10.84677419
FChr21	25872852	25872978	DEL	126	Ofa015893	6817	Ofa015894	60771	-	10.84920635
FChr6	31537940	31538225	DEL	285	Ofa002092	172	Ofa002093	9008	-	10.87719298
FChr11	15849155	15849316	DEL	161	Ofa012669	12846	Ofa012670	92721	intron,+,Parent=Ofa012669.gene;gene,+,ID=Ofa012669.gene;	10.88819876
FChr10	26330849	26332047	DEL	1198	Ofa004442	4906	Ofa004443	92072	-	10.89398998
FChr5	28174602	28174844	DEL	242	Ofa000729	34703	Ofa000730	24392	-	10.89669421
FChr12	2238774	2238915	DEL	141	Ofa018271	147483	Ofa018272	3570	gene,-,ID=Ofa018272.gene;intron,-,Parent=Ofa018272.gene;	10.90070922
FChr15	16174104	16174239	DEL	135	Ofa019555	47479	Ofa019556	7707	-	10.91111111
FChr10	21600233	21620191	DEL	19958	Ofa004288	142296	Ofa004289	115977	-	10.94112637
FChr6	23589741	23590155	DEL	414	Ofa001808	2954	Ofa001809	1687	-	10.95652174
FChr6	34001595	34001715	DEL	120	Ofa002177	24860	Ofa002178	14685	-	10.95833333
FChr22	20977865	20978047	DEL	182	Ofa017868	88593	Ofa017869	48153	gene,-,ID=Ofa017869.gene;intron,-,Parent=Ofa017869.gene;	10.97802198
FChr10	12270734	12270839	DEL	105	Ofa003889	212	Ofa003890	5128	-	11.07619048
FChr22	2844349	2941493	DEL	97144	Ofa017153	25966	Ofa017154	6063	intron,-,Parent=Ofa017154.gene;intron,-,Parent=Ofa017154.gene;intron,-,Parent=Ofa017154.gene;intron,-,Parent=Ofa017154.gene;intron,-,Parent=Ofa017154.gene;intron,-,Parent=Ofa017154.gene;gene,+,ID=Ofa017155.gene;intron,+,Parent=Ofa017155.gene;intron,+,Parent=Ofa017155.gene;intron,+,Parent=Ofa017155.gene;intron,+,Parent=Ofa017155.gene;intron,+,Parent=Ofa017155.gene;intron,+,Parent=Ofa017155.gene;ge…	11.07658733
FChr6	27381087	27381228	DEL	141	Ofa001955	2309	Ofa001956	40496	gene,+,ID=Ofa001955.gene;intron,+,Parent=Ofa001955.gene;	11.08510638
FChr19	6264487	6287268	DEL	22781	Ofa008045	49478	Ofa008046	103908	-	11.09692287
FChr3	32893067	32915338	DEL	22271	Ofa011004	1055	Ofa011005	16388	gene,-,ID=Ofa011005.gene;intron,-,Parent=Ofa011005.gene;intron,-,Parent=Ofa011005.gene;intron,-,Parent=Ofa011005.gene;	11.09905258
FChr4	31054073	31054389	DEL	316	Ofa005707	75335	Ofa005708	40072	-	11.12025316
FChr22	1229891	1230023	DEL	132	Ofa017090	1944	Ofa017091	14415	-	11.12121212
FChr10	7940467	7940636	DEL	169	Ofa003775	4528	Ofa003776	357	gene,+,ID=Ofa003775.gene;intron,+,Parent=Ofa003775.gene;	11.13017751
FChr16	27997570	27998013	DEL	443	Ofa020708	78668	Ofa020709	16474	gene,-,ID=Ofa020709.gene;intron,-,Parent=Ofa020709.gene;	11.14446953
FChr4	8373353	8373580	DEL	227	Ofa004907	121037	Ofa004908	387102	intron,+,Parent=Ofa004907.gene;gene,+,ID=Ofa004907.gene;	11.16740088
FChr20	5438284	5457552	DEL	19268	Ofa022701	77919	Ofa022702	74624	intron,-,Parent=Ofa022702.gene;gene,-,ID=Ofa022702.gene;	11.20396512
FChr6	36317619	36337661	DEL	20042	Ofa002251	16499	Ofa002252	53937	intron,+,Parent=Ofa002251.gene;intron,+,Parent=Ofa002251.gene;intron,+,Parent=Ofa002251.gene;gene,+,ID=Ofa002251.gene;	11.20571799
FChr8	36109822	36110200	DEL	378	Ofa003469	53897	Ofa003470	32230	-	11.21693122
FChr14	28107239	28137807	DEL	30568	Ofa016926	1084	Ofa016927	12222	gene,+,ID=Ofa016926.gene;intron,+,Parent=Ofa016926.gene;intron,+,Parent=Ofa016926.gene;intron,+,Parent=Ofa016926.gene;intron,+,Parent=Ofa016926.gene;gene,-,ID=Ofa016927.gene;intron,-,Parent=Ofa016927.gene;intron,-,Parent=Ofa016927.gene;gene,+,ID=Ofa016928.gene;intron,+,Parent=Ofa016928.gene;intron,+,Parent=Ofa016928.gene;	11.22824522
FChr16	23591864	23592151	DEL	287	Ofa020617	9836	Ofa020618	24480	-	11.24738676
FChr8	30278615	30304056	DEL	25441	Ofa003358	31399	Ofa003359	44508	intron,+,Parent=Ofa003358.gene;intron,+,Parent=Ofa003358.gene;intron,+,Parent=Ofa003358.gene;intron,+,Parent=Ofa003358.gene;intron,+,Parent=Ofa003358.gene;intron,+,Parent=Ofa003358.gene;intron,+,Parent=Ofa003358.gene;intron,+,Parent=Ofa003358.gene;intron,+,Parent=Ofa003358.gene;gene,+,ID=Ofa003358.gene;intron,+,Parent=Ofa003358.gene;	11.26229315
FChr12	30001654	30001756	DEL	102	Ofa019073	17837	Ofa019074	46535	intron,-,Parent=Ofa019074.gene;gene,-,ID=Ofa019074.gene;	11.30392157
FChr4	846311	846879	DEL	568	Ofa004702	3094	Ofa004703	58281	intron,+,Parent=Ofa004702.gene;gene,+,ID=Ofa004702.gene;	11.31690141
FChr6	31401460	31401612	DEL	152	Ofa002087	218393	Ofa002088	9631	-	11.32236842
FChr24	22683248	22683501	DEL	253	Ofa013873	19456	Ofa013874	53699	-	11.33201581
FChr19	23355106	23355369	DEL	263	Ofa008687	2441	Ofa008688	7034	gene,+,ID=Ofa008687.gene;intron,+,Parent=Ofa008687.gene;	11.3460076
FChr13	33436851	33436999	DEL	148	Ofa009873	3870	Ofa009874	14167	intron,-,Parent=Ofa009874.gene;gene,-,ID=Ofa009874.gene;	11.36486486
FChr4	30323211	30323564	DEL	353	Ofa005697	184087	Ofa005698	97437	-	11.36543909
FChr1	3435610	3493855	DEL	58245	Ofa023291	65453	Ofa023292	13260	intron,-,Parent=Ofa023292.gene;gene,-,ID=Ofa023292.gene;intron,-,Parent=Ofa023292.gene;intron,-,Parent=Ofa023292.gene;	11.36696712
FChr12	22779238	22779383	DEL	145	Ofa018911	61679	Ofa018912	148713	-	11.37241379
FChr7	18744593	18745352	DEL	759	Ofa006457	712	Ofa006458	33049	gene,+,ID=Ofa006457.gene;intron,+,Parent=Ofa006457.gene;	11.37549407
FChr17	20830424	20830721	DEL	297	Ofa021416	10496	Ofa021417	316	-	11.38720539
FChr5	988539	988670	DEL	131	Ofa000018	150790	Ofa000019	38255	intron,-,Parent=Ofa000019.gene;gene,-,ID=Ofa000019.gene;	11.39694656
FChr8	16688221	16688336	DEL	115	Ofa002783	3340	Ofa002784	27638	-	11.4
FChr5	18232089	18234387	DEL	2298	Ofa000395	122745	Ofa000396	8607	-	11.40774587
FChr3	20278839	20279509	DEL	670	Ofa010589	10879	Ofa010590	12003	-	11.4119403
FChr15	23805558	23806227	DEL	669	Ofa019843	4288	Ofa019844	38924	-	11.41853513
FChr21	2279837	2279955	DEL	118	Ofa015139	33079	Ofa015140	3222	-	11.44067797
FChr11	90934	91169	DEL	235	Ofa012171	17616	Ofa012172	8540	-	11.45531915
FChr11	4402575	4402675	DEL	100	Ofa012323	178051	Ofa012324	102949	-	11.46
FChr4	29236558	29257826	DEL	21268	Ofa005662	5621	Ofa005663	63065	-	11.46793304
FChr20	4744906	4745196	DEL	290	Ofa022688	207922	Ofa022689	299078	-	11.47586207
FChr23	20693227	20693489	DEL	262	Ofa011801	55621	Ofa011802	23027	-	11.47709924
FChr2	31996305	32012349	DEL	16044	Ofa007818	186308	Ofa007819	58872	-	11.48572675
FChr5	27076371	27076517	DEL	146	Ofa000682	15052	Ofa000683	3310	intron,+,Parent=Ofa000682.gene;gene,+,ID=Ofa000682.gene;	11.49315068
FChr17	3139582	3139726	DEL	144	Ofa020826	33177	Ofa020827	2118	intron,-,Parent=Ofa020827.gene;gene,-,ID=Ofa020827.gene;	11.5
FChr5	34316269	34316410	DEL	141	Ofa000878	8010	Ofa000879	8125	gene,+,ID=Ofa000878.gene;intron,+,Parent=Ofa000878.gene;	11.5248227
FChr19	31104172	31120519	DEL	16347	Ofa008942	31846	Ofa008943	165185	-	11.52951612
FChr23	27250709	27250863	DEL	154	Ofa011999	96037	Ofa012000	36481	intron,-,Parent=Ofa012000.gene;gene,-,ID=Ofa012000.gene;	11.53246753
FChr11	27949591	27985527	DEL	35936	Ofa013060	269410	Ofa013061	209354	-	11.54435663
FChr17	6974290	6974565	DEL	275	Ofa020955	25736	Ofa020956	2802	-	11.54909091
FChr17	21466947	21480558	DEL	13611	Ofa021423	21505	Ofa021424	53038	-	11.55330248
FChr3	31803174	31834074	DEL	30900	Ofa010967	17032	Ofa010968	3761	gene,+,ID=Ofa010968.gene;intron,+,Parent=Ofa010968.gene;intron,+,Parent=Ofa010968.gene;intron,+,Parent=Ofa010968.gene;intron,+,Parent=Ofa010968.gene;intron,+,Parent=Ofa010968.gene;intron,+,Parent=Ofa010968.gene;intron,+,Parent=Ofa010968.gene;intron,+,Parent=Ofa010969.gene;intron,+,Parent=Ofa010969.gene;intron,+,Parent=Ofa010969.gene;intron,+,Parent=Ofa010969.gene;intron,+,Parent=Ofa010969.gene;in…	11.5579288
FChr15	3096211	3096514	DEL	303	Ofa019131	126325	Ofa019132	185329	-	11.59405941
FChr7	13880849	13881051	DEL	202	Ofa006277	199990	Ofa006278	21546	-	11.5990099
FChr20	18896688	18897084	DEL	396	Ofa023067	24325	Ofa023068	55845	intron,-,Parent=Ofa023068.gene;gene,-,ID=Ofa023068.gene;	11.62373737
FChr15	21431711	21431816	DEL	105	Ofa019730	15443	Ofa019731	89	gene,-,ID=Ofa019731.gene;	11.62857143
FChr21	3702630	3702819	DEL	189	Ofa015171	22185	Ofa015172	9591	-	11.64021164
FChr18	20865637	20866219	DEL	582	Ofa022415	5346	Ofa022416	29897	gene,+,ID=Ofa022415.gene;intron,+,Parent=Ofa022415.gene;	11.64948454
FChr7	28528449	28542042	DEL	13593	Ofa006749	294213	Ofa006750	369574	-	11.65165894
FChr17	16988321	16988628	DEL	307	Ofa021312	67138	Ofa021313	23988	intron,-,Parent=Ofa021313.gene;gene,-,ID=Ofa021313.gene;	11.65472313
FChr4	3418544	3418683	DEL	139	Ofa004777	10545	Ofa004778	13169	three_prime_UTR,-,Parent=Ofa004778;gene,-,ID=Ofa004778.gene;	11.66906475
FChr9	14092707	14092904	DEL	197	Ofa014608	7176	Ofa014609	3800	-	11.69543147
FChr17	17926085	17926231	DEL	146	Ofa021345	12320	Ofa021346	63252	intron,+,Parent=Ofa021345.gene;gene,+,ID=Ofa021345.gene;	11.69863014
FChr7	23438832	23439148	DEL	316	Ofa006594	21857	Ofa006595	146448	-	11.70253165
FChr14	12371888	12372055	DEL	167	Ofa016346	10198	Ofa016347	5881	intron,-,Parent=Ofa016347.gene;gene,-,ID=Ofa016347.gene;	11.71856287
FChr10	28432934	28433101	DEL	167	Ofa004498	38619	Ofa004499	110433	gene,-,ID=Ofa004499.gene;intron,-,Parent=Ofa004499.gene;	11.71856287
FChr6	29111099	29112768	DEL	1669	Ofa002017	37981	Ofa002018	25629	-	11.75254643
FChr22	25581925	25596676	DEL	14751	Ofa018088	9276	Ofa018089	28344	three_prime_UTR,+,Parent=Ofa018088;intron,+,Parent=Ofa018088.gene;intron,+,Parent=Ofa018088.gene;gene,+,ID=Ofa018088.gene;	11.78421802
FChr17	3302816	3302924	DEL	108	Ofa020832	7918	Ofa020833	10843	-	11.78703704
FChr24	24965331	24965628	DEL	297	Ofa013920	1693	Ofa013921	10794	-	11.79124579
FChr23	28061666	28077445	DEL	15779	Ofa012008	18006	Ofa012009	13663	gene,+,ID=Ofa012009.gene;intron,+,Parent=Ofa012009.gene;	11.80043095
FChr3	30654008	30654710	DEL	702	Ofa010929	72865	Ofa010930	23148	intron,-,Parent=Ofa010930.gene;gene,-,ID=Ofa010930.gene;	11.81908832
FChr22	21637019	21637120	DEL	101	Ofa017903	16836	Ofa017904	6372	-	11.82178218
FChr17	20139550	20139739	DEL	189	Ofa021398	109446	Ofa021399	118501	-	11.83068783
FChr13	12377333	12377500	DEL	167	Ofa009254	163960	Ofa009255	1158	-	11.83832335
FChr11	20862826	20863281	DEL	455	Ofa012857	70127	Ofa012858	55128	intron,+,Parent=Ofa012857.gene;gene,+,ID=Ofa012857.gene;	11.84835165
FChr23	6758285	6759025	DEL	740	Ofa011164	6818	Ofa011165	8671	-	11.85810811
FChr23	21520924	21533794	DEL	12870	Ofa011844	27942	Ofa011845	21626	intron,-,Parent=Ofa011845.gene;gene,-,ID=Ofa011845.gene;intron,-,Parent=Ofa011845.gene;	11.88935509
FChr2	23463339	23520178	DEL	56839	Ofa007635	16144	Ofa007636	3133	gene,-,ID=Ofa007637.gene;intron,-,Parent=Ofa007637.gene;intron,-,Parent=Ofa007637.gene;intron,-,Parent=Ofa007637.gene;intron,-,Parent=Ofa007637.gene;intron,-,Parent=Ofa007637.gene;intron,-,Parent=Ofa007637.gene;intron,-,Parent=Ofa007637.gene;intron,-,Parent=Ofa007636.gene;intron,-,Parent=Ofa007636.gene;intron,+,Parent=Ofa007638.gene;gene,+,ID=Ofa007639.gene;gene,+,ID=Ofa007640.gene;intron,+,Paren…	11.91322859
FChr12	24751002	24751104	DEL	102	Ofa018946	461178	Ofa018947	175172	-	11.92156863
FChr20	1882877	1883186	DEL	309	Ofa022616	2885	Ofa022617	44068	-	11.93203883
FChr23	25318588	25318818	DEL	230	Ofa011972	167746	Ofa011973	9002	intron,-,Parent=Ofa011973.gene;gene,-,ID=Ofa011973.gene;	11.93478261
FChr16	20174588	20174728	DEL	140	Ofa020552	88593	Ofa020553	2794	gene,-,ID=Ofa020553.gene;intron,-,Parent=Ofa020553.gene;	11.94285714
FChr17	3140427	3140921	DEL	494	Ofa020826	34022	Ofa020827	1273	intron,-,Parent=Ofa020827.gene;gene,-,ID=Ofa020827.gene;	11.97368421
FChr7	12715089	12715311	DEL	222	Ofa006252	47969	Ofa006253	138992	gene,+,ID=Ofa006252.gene;intron,+,Parent=Ofa006252.gene;	11.99099099
FChr17	13473805	13477763	DEL	3958	Ofa021210	25899	Ofa021211	42240	intron,-,Parent=Ofa021211.gene;gene,-,ID=Ofa021211.gene;	11.99191511
FChr6	6688056	6690905	DEL	2849	Ofa001173	54365	Ofa001174	5090	-	11.99333099
FChr5	36510650	36512309	DEL	1659	Ofa000937	151057	Ofa000938	6356	intron,-,Parent=Ofa000938.gene;gene,-,ID=Ofa000938.gene;	11.99698614
FChr6	373984	374343	DEL	359	Ofa001009	19453	Ofa001010	85128	-	12.01392758
FChr9	27778882	27779784	DEL	902	Ofa015011	114257	Ofa015012	32571	-	12.02217295
FChr2	3548777	3575839	DEL	27062	Ofa006945	167070	Ofa006946	82841	-	12.02497968
FChr14	21605643	21605770	DEL	127	Ofa016694	7932	Ofa016695	26665	-	12.03149606
FChr15	26909904	26932984	DEL	23080	Ofa019926	57327	Ofa019927	148592	intron,-,Parent=Ofa019927.gene;intron,-,Parent=Ofa019927.gene;intron,-,Parent=Ofa019927.gene;intron,-,Parent=Ofa019927.gene;gene,-,ID=Ofa019927.gene;	12.04111785
FChr11	9392720	9392933	DEL	213	Ofa012436	34331	Ofa012437	43252	-	12.05633803
FChr2	32440228	32440363	DEL	135	Ofa007823	29462	Ofa007824	11847	gene,-,ID=Ofa007824.gene;intron,-,Parent=Ofa007824.gene;	12.06666667
FChr24	2919383	2919516	DEL	133	Ofa013168	153373	Ofa013169	83178	-	12.07518797
FChr6	15464937	15484845	DEL	19908	Ofa001552	50217	Ofa001553	31125	-	12.1120655
FChr23	19593059	19593357	DEL	298	Ofa011759	157566	Ofa011760	35991	intron,+,Parent=Ofa011759.gene;gene,+,ID=Ofa011759.gene;	12.12751678
FChr16	2273624	2274093	DEL	469	Ofa020066	394354	Ofa020067	271756	-	12.12793177
FChr10	28432079	28432233	DEL	154	Ofa004498	37764	Ofa004499	111288	gene,-,ID=Ofa004499.gene;intron,-,Parent=Ofa004499.gene;	12.16233766
FChr1	685658	685781	DEL	123	Ofa023245	27205	Ofa023246	26527	-	12.16260163
FChr3	28502958	28509627	DEL	6669	Ofa010873	4178	Ofa010874	6037	gene,+,ID=Ofa010873.gene;intron,+,Parent=Ofa010873.gene;intron,+,Parent=Ofa010873.gene;intron,+,Parent=Ofa010873.gene;gene,+,ID=Ofa010874.gene;intron,+,Parent=Ofa010874.gene;	12.17993702
FChr17	26867279	26867400	DEL	121	Ofa021583	15675	Ofa021584	23883	gene,+,ID=Ofa021583.gene;intron,+,Parent=Ofa021583.gene;	12.18181818
FChr1	9410942	9411091	DEL	149	Ofa023453	2336	Ofa023454	31280	intron,+,Parent=Ofa023453.gene;gene,+,ID=Ofa023453.gene;	12.20134228
FChr15	19622390	19629855	DEL	7465	Ofa019677	37342	Ofa019678	9354	-	12.20736772
FChr6	34837072	34837312	DEL	240	Ofa002204	19503	Ofa002205	6062	-	12.22083333
FChr18	23724658	23726533	DEL	1875	Ofa022485	181063	Ofa022486	67277	-	12.22133333
FChr8	35262256	35262445	DEL	189	Ofa003462	62395	Ofa003463	89723	-	12.22222222
FChr5	6919542	6919690	DEL	148	Ofa000114	3389	Ofa000115	163260	-	12.22972973
FChr4	32331578	32332449	DEL	871	Ofa005739	48790	Ofa005740	164863	-	12.23765786
FChr4	29700776	29701025	DEL	249	Ofa005683	6618	Ofa005684	18854	intron,+,Parent=Ofa005683.gene;gene,+,ID=Ofa005683.gene;	12.24096386
FChr15	27054353	27054586	DEL	233	Ofa019926	201776	Ofa019927	4143	intron,-,Parent=Ofa019927.gene;gene,-,ID=Ofa019927.gene;	12.25321888
FChr19	23849703	23849985	DEL	282	Ofa008697	39448	Ofa008698	9139	intron,-,Parent=Ofa008698.gene;gene,-,ID=Ofa008698.gene;	12.27659574
FChr11	15589179	15589526	DEL	347	Ofa012655	12314	Ofa012656	26058	-	12.28818444
FChr17	24197462	24197827	DEL	365	Ofa021502	48937	Ofa021503	89418	-	12.29589041
FChr5	38231871	38240964	DEL	9093	Ofa000990	13060	Ofa000991	9752	-	12.29858133
FChr17	4017190	4017659	DEL	469	Ofa020867	609	Ofa020868	24128	-	12.30277186
FChr20	1104867	1105139	DEL	272	Ofa022591	27029	Ofa022592	6613	intron,-,Parent=Ofa022592.gene;gene,-,ID=Ofa022592.gene;	12.3125
FChr2	6374524	6374990	DEL	466	Ofa007040	7348	Ofa007041	57252	-	12.31330472
FChr21	15528343	15528462	DEL	119	Ofa015533	4522	Ofa015534	122073	gene,+,ID=Ofa015533.gene;intron,+,Parent=Ofa015533.gene;	12.31932773
FChr21	23111795	23112188	DEL	393	Ofa015825	58140	Ofa015826	7630	-	12.3307888
FChr22	19663003	19663285	DEL	282	Ofa017833	29009	Ofa017834	48600	-	12.36879433
FChr13	12895681	12895815	DEL	134	Ofa009277	68070	Ofa009278	62429	intron,+,Parent=Ofa009277.gene;gene,+,ID=Ofa009277.gene;	12.38059701
FChr5	35307526	35339723	DEL	32197	Ofa000914	31652	Ofa000915	112785	intron,+,Parent=Ofa000914.gene;intron,+,Parent=Ofa000914.gene;intron,+,Parent=Ofa000914.gene;intron,+,Parent=Ofa000914.gene;intron,+,Parent=Ofa000914.gene;intron,+,Parent=Ofa000914.gene;gene,+,ID=Ofa000914.gene;	12.39615492
FChr17	3139996	3140203	DEL	207	Ofa020826	33591	Ofa020827	1704	intron,-,Parent=Ofa020827.gene;gene,-,ID=Ofa020827.gene;	12.41545894
FChr6	7924271	7924675	DEL	404	Ofa001192	6974	Ofa001193	35405	-	12.42079208
FChr11	23297851	23298043	DEL	192	Ofa012933	22136	Ofa012934	5083	-	12.421875
FChr20	4225646	4226703	DEL	1057	Ofa022684	6326	Ofa022685	3877	intron,+,Parent=Ofa022684.gene;gene,+,ID=Ofa022684.gene;	12.4295175
FChr6	36552715	36553285	DEL	570	Ofa002256	49124	Ofa002257	3520	gene,-,ID=Ofa002257.gene;	12.42982456
FChr21	21281090	21281292	DEL	202	Ofa015784	179877	Ofa015785	255852	-	12.43564356
FChr1	16447318	16481890	DEL	34572	Ofa023652	24643	Ofa023653	7160	intron,+,Parent=Ofa023652.gene;intron,+,Parent=Ofa023652.gene;intron,+,Parent=Ofa023652.gene;intron,+,Parent=Ofa023652.gene;intron,+,Parent=Ofa023652.gene;intron,+,Parent=Ofa023652.gene;intron,+,Parent=Ofa023652.gene;intron,+,Parent=Ofa023653.gene;intron,+,Parent=Ofa023653.gene;intron,+,Parent=Ofa023654.gene;gene,+,ID=Ofa023652.gene;gene,+,ID=Ofa023653.gene;gene,+,ID=Ofa023654.gene;	12.44136874
FChr24	27518379	27518586	DEL	207	Ofa013982	2591	Ofa013983	16019	-	12.45410628
FChr2	21413416	21428256	DEL	14840	Ofa007572	55970	Ofa007573	43108	intron,+,Parent=Ofa007572.gene;intron,+,Parent=Ofa007572.gene;intron,+,Parent=Ofa007572.gene;intron,+,Parent=Ofa007572.gene;intron,+,Parent=Ofa007572.gene;intron,+,Parent=Ofa007572.gene;intron,+,Parent=Ofa007572.gene;intron,+,Parent=Ofa007572.gene;intron,+,Parent=Ofa007572.gene;intron,+,Parent=Ofa007572.gene;intron,+,Parent=Ofa007572.gene;intron,+,Parent=Ofa007572.gene;intron,+,Parent=Ofa007572.g…	12.45936658
FChr20	21259077	21259431	DEL	354	Ofa023139	14375	Ofa023140	60356	-	12.47457627
FChr16	4123156	4123287	DEL	131	Ofa020081	179199	Ofa020082	58155	-	12.48091603
FChr13	23293136	23293260	DEL	124	Ofa009682	22757	Ofa009683	422716	intron,+,Parent=Ofa009682.gene;gene,+,ID=Ofa009682.gene;	12.48387097
FChr6	36353886	36354037	DEL	151	Ofa002251	52766	Ofa002252	17670	intron,+,Parent=Ofa002251.gene;gene,+,ID=Ofa002251.gene;	12.49006623
FChr23	29590008	29590178	DEL	170	Ofa012051	17027	Ofa012052	34293	intron,-,Parent=Ofa012052.gene;gene,-,ID=Ofa012052.gene;	12.5
FChr19	16042507	16042767	DEL	260	Ofa008390	45764	Ofa008391	19899	gene,-,ID=Ofa008391.gene;intron,-,Parent=Ofa008391.gene;	12.50384615
FChr4	26461183	26461479	DEL	296	Ofa005560	41467	Ofa005561	24896	-	12.51013514
FChr11	16709934	16710144	DEL	210	Ofa012704	12260	Ofa012705	54427	gene,+,ID=Ofa012704.gene;three_prime_UTR,+,Parent=Ofa012704;	12.51904762
FChr12	25845954	25846333	DEL	379	Ofa018973	2552	Ofa018974	242902	-	12.52506596
FChr1	17432464	17455742	DEL	23278	Ofa023672	10738	Ofa023673	16007	intron,-,Parent=Ofa023673.gene;intron,-,Parent=Ofa023673.gene;intron,-,Parent=Ofa023673.gene;intron,-,Parent=Ofa023673.gene;intron,-,Parent=Ofa023673.gene;intron,-,Parent=Ofa023673.gene;intron,-,Parent=Ofa023673.gene;intron,-,Parent=Ofa023673.gene;intron,-,Parent=Ofa023673.gene;intron,-,Parent=Ofa023673.gene;intron,-,Parent=Ofa023673.gene;intron,-,Parent=Ofa023673.gene;intron,-,Parent=Ofa023673.g…	12.5280952
FChr7	20820291	20821129	DEL	838	Ofa006523	13737	Ofa006524	12749	gene,+,ID=Ofa006523.gene;intron,+,Parent=Ofa006523.gene;	12.53102625
FChr6	35523416	35561743	DEL	38327	Ofa002230	6970	Ofa002231	24206	intron,-,Parent=Ofa002231.gene;intron,-,Parent=Ofa002231.gene;intron,+,Parent=Ofa002232.gene;intron,-,Parent=Ofa002231.gene;intron,-,Parent=Ofa002231.gene;intron,-,Parent=Ofa002231.gene;intron,-,Parent=Ofa002231.gene;intron,-,Parent=Ofa002231.gene;gene,-,ID=Ofa002231.gene;gene,+,ID=Ofa002232.gene;intron,+,Parent=Ofa002232.gene;intron,-,Parent=Ofa002231.gene;	12.53220967
FChr2	30853062	30853227	DEL	165	Ofa007803	23051	Ofa007804	204372	-	12.53333333
FChr20	12398085	12398683	DEL	598	Ofa022895	72543	Ofa022896	12870	-	12.54013378
FChr13	26931562	26931784	DEL	222	Ofa009742	24246	Ofa009743	8345	-	12.54054054
FChr16	20974597	20975137	DEL	540	Ofa020569	74747	Ofa020570	32350	-	12.5462963
FChr21	24480810	24499172	DEL	18362	Ofa015863	192052	Ofa015864	91663	-	12.56219366
FChr14	29391827	29391935	DEL	108	Ofa016980	32725	Ofa016981	8217	intron,-,Parent=Ofa016981.gene;gene,-,ID=Ofa016981.gene;	12.58333333
FChr10	2952758	2955106	DEL	2348	Ofa003626	8366	Ofa003627	4888	-	12.61797274
FChr23	8314591	8314997	DEL	406	Ofa011230	3682	Ofa011231	1328	-	12.6182266
FChr10	23526473	23526743	DEL	270	Ofa004357	19714	Ofa004358	25594	-	12.61851852
FChr13	5915995	5928052	DEL	12057	Ofa009072	121845	Ofa009073	120662	-	12.63473501
FChr21	21636633	21636872	DEL	239	Ofa015786	72660	Ofa015787	67936	intron,+,Parent=Ofa015786.gene;gene,+,ID=Ofa015786.gene;	12.64016736
FChr14	18891996	18892302	DEL	306	Ofa016625	58547	Ofa016626	52586	-	12.65359477
FChr19	20095370	20095789	DEL	419	Ofa008580	3971	Ofa008581	14857	-	12.68019093
FChr11	8075971	8103098	DEL	27127	Ofa012408	222313	Ofa012409	126802	-	12.68817046
FChr19	1899409	1915232	DEL	15823	Ofa007926	36905	Ofa007927	17024	intron,-,Parent=Ofa007927.gene;intron,-,Parent=Ofa007927.gene;intron,-,Parent=Ofa007927.gene;intron,-,Parent=Ofa007927.gene;intron,-,Parent=Ofa007927.gene;intron,-,Parent=Ofa007927.gene;intron,-,Parent=Ofa007927.gene;gene,-,ID=Ofa007927.gene;intron,-,Parent=Ofa007927.gene;	12.71756304
FChr13	23225356	23227121	DEL	1765	Ofa009681	9401	Ofa009682	45023	-	12.72124646
FChr6	36758321	36758446	DEL	125	Ofa002263	9726	Ofa002264	49953	-	12.752
FChr2	34568704	34569296	DEL	592	Ofa007855	36667	Ofa007856	24889	-	12.77702703
FChr14	201678	202251	DEL	573	Ofa016011	46385	Ofa016012	95978	intron,+,Parent=Ofa016011.gene;gene,+,ID=Ofa016011.gene;	12.78359511
FChr13	604781	604887	DEL	106	Ofa009009	6996	Ofa009010	167233	intron,+,Parent=Ofa009009.gene;gene,+,ID=Ofa009009.gene;	12.79245283
FChr2	5436130	5436664	DEL	534	Ofa007002	327	Ofa007003	1915	-	12.80524345
FChr4	31164476	31175044	DEL	10568	Ofa005708	70331	Ofa005709	46181	-	12.81339894
FChr5	38445510	38446090	DEL	580	Ofa000997	57511	Ofa000998	17556	intron,+,Parent=Ofa000997.gene;gene,+,ID=Ofa000997.gene;	12.81896552
FChr13	19949228	19949340	DEL	112	Ofa009584	51228	Ofa009585	11928	-	12.82142857
FChr6	34411157	34411488	DEL	331	Ofa002189	3339	Ofa002190	29148	-	12.83685801
FChr22	6764164	6764378	DEL	214	Ofa017299	46611	Ofa017300	59519	-	12.8411215
FChr23	11419238	11419574	DEL	336	Ofa011409	33824	Ofa011410	7193	gene,-,ID=Ofa011410.gene;intron,-,Parent=Ofa011410.gene;	12.8422619
FChr18	23647070	23647504	DEL	434	Ofa022485	103475	Ofa022486	144865	-	12.84331797
FChr7	18805792	18806160	DEL	368	Ofa006458	28150	Ofa006459	7591	gene,-,ID=Ofa006459.gene;intron,-,Parent=Ofa006459.gene;	12.86684783
FChr14	21788903	21789944	DEL	1041	Ofa016697	2690	Ofa016698	74607	gene,+,ID=Ofa016697.gene;intron,+,Parent=Ofa016697.gene;	12.87127762
FChr18	23075969	23076234	DEL	265	Ofa022482	72958	Ofa022483	228292	intron,-,Parent=Ofa022483.gene;gene,-,ID=Ofa022483.gene;	12.87169811
FChr10	28316922	28317252	DEL	330	Ofa004497	19020	Ofa004498	77393	-	12.87575758
FChr10	9562488	9562606	DEL	118	Ofa003816	102814	Ofa003817	96542	-	12.88135593
FChr17	24238378	24238502	DEL	124	Ofa021502	89853	Ofa021503	48502	-	12.88709677
FChr14	26230492	26230599	DEL	107	Ofa016837	43700	Ofa016838	44205	-	12.89719626
FChr2	8563782	8563919	DEL	137	Ofa007138	14325	Ofa007139	3527	-	12.89781022
FChr22	5247601	5247893	DEL	292	Ofa017234	15767	Ofa017235	36498	-	12.92808219
FChr8	4933021	4933135	DEL	114	Ofa002395	13158	Ofa002396	3661	-	12.92982456
FChr23	21059920	21060021	DEL	101	Ofa011819	8798	Ofa011820	6918	gene,-,ID=Ofa011820.gene;	12.95049505
FChr16	14093555	14093658	DEL	103	Ofa020328	2545	Ofa020329	4183	gene,+,ID=Ofa020328.gene;intron,+,Parent=Ofa020328.gene;	12.95145631
FChr3	23558407	23558623	DEL	216	Ofa010749	17950	Ofa010750	40644	-	12.96296296
FChr5	32200575	32200676	DEL	101	Ofa000810	21581	Ofa000811	41763	intron,-,Parent=Ofa000811.gene;gene,-,ID=Ofa000811.gene;	12.99009901
FChr22	17195817	17195945	DEL	128	Ofa017745	68972	Ofa017746	9703	-	12.9921875
FChr15	27041485	27041613	DEL	128	Ofa019926	188908	Ofa019927	17011	intron,-,Parent=Ofa019927.gene;gene,-,ID=Ofa019927.gene;	13.0078125
FChr3	28239200	28239411	DEL	211	Ofa010862	122613	Ofa010863	19072	-	13.02369668
FChr4	1217485	1217915	DEL	430	Ofa004716	50969	Ofa004717	32882	-	13.03488372
FChr21	6196955	6197395	DEL	440	Ofa015224	32208	Ofa015225	18362	gene,-,ID=Ofa015225.gene;intron,-,Parent=Ofa015225.gene;	13.04318182
FChr15	5190750	5190971	DEL	221	Ofa019163	185188	Ofa019164	40603	-	13.04524887
FChr1	15890167	15890284	DEL	117	Ofa023624	21020	Ofa023625	37078	-	13.06837607
FChr1	3878104	3878553	DEL	449	Ofa023304	31440	Ofa023305	38017	-	13.07572383
FChr10	28251646	28251788	DEL	142	Ofa004496	206885	Ofa004497	46256	-	13.07746479
FChr12	5664104	5664264	DEL	160	Ofa018337	27031	Ofa018338	4905	-	13.08125
FChr4	16884563	16884765	DEL	202	Ofa005125	1384	Ofa005126	13203	-	13.08910891
FChr5	34573441	34573956	DEL	515	Ofa000892	2522	Ofa000893	75407	intron,+,Parent=Ofa000892.gene;gene,+,ID=Ofa000892.gene;	13.10291262
FChr16	3452755	3458096	DEL	5341	Ofa020078	52777	Ofa020079	403830	-	13.10953005
FChr7	15196294	15202754	DEL	6460	Ofa006339	22545	Ofa006340	52088	-	13.11764706
FChr2	4311346	4311558	DEL	212	Ofa006975	5726	Ofa006976	21310	intron,-,Parent=Ofa006976.gene;gene,-,ID=Ofa006976.gene;	13.11792453
FChr11	27628186	27628499	DEL	313	Ofa013059	14979	Ofa013060	51995	gene,+,ID=Ofa013059.gene;intron,+,Parent=Ofa013059.gene;	13.11821086
FChr1	10801314	10801440	DEL	126	Ofa023475	11505	Ofa023476	613	gene,-,ID=Ofa023476.gene;intron,-,Parent=Ofa023476.gene;	13.12698413
FChr20	22101728	22101873	DEL	145	Ofa023167	95998	Ofa023168	8785	-	13.15172414
FChr20	4225306	4225426	DEL	120	Ofa022684	5986	Ofa022685	4217	intron,+,Parent=Ofa022684.gene;gene,+,ID=Ofa022684.gene;	13.15833333
FChr2	27038935	27039251	DEL	316	Ofa007727	16630	Ofa007728	1663	-	13.16139241
FChr19	32464958	32465154	DEL	196	Ofa008972	5796	Ofa008973	38523	-	13.17346939
FChr14	19901557	19901942	DEL	385	Ofa016647	78554	Ofa016648	17382	gene,-,ID=Ofa016648.gene;intron,-,Parent=Ofa016648.gene;	13.19220779
FChr1	9694498	9694608	DEL	110	Ofa023460	102488	Ofa023461	36826	-	13.2
FChr10	5329140	5329262	DEL	122	Ofa003698	36448	Ofa003699	11060	intron,-,Parent=Ofa003699.gene;gene,-,ID=Ofa003699.gene;	13.20491803
FChr11	4962260	4962581	DEL	321	Ofa012336	1690	Ofa012337	23463	-	13.20560748
FChr2	10864562	10864807	DEL	245	Ofa007226	58474	Ofa007227	42354	intron,-,Parent=Ofa007227.gene;gene,-,ID=Ofa007227.gene;	13.20816327
FChr17	22937728	22949049	DEL	11321	Ofa021468	41687	Ofa021469	35891	-	13.20855048
FChr23	7653732	7654302	DEL	570	Ofa011182	27983	Ofa011183	17077	gene,-,ID=Ofa011183.gene;	13.21929825
FChr24	30537010	30537150	DEL	140	Ofa014079	13911	Ofa014080	3242	intron,-,Parent=Ofa014080.gene;gene,-,ID=Ofa014080.gene;	13.24285714
FChr14	21117055	21128276	DEL	11221	Ofa016681	45343	Ofa016682	3097	intron,-,Parent=Ofa016682.gene;intron,-,Parent=Ofa016682.gene;intron,-,Parent=Ofa016683.gene;intron,-,Parent=Ofa016683.gene;intron,-,Parent=Ofa016683.gene;intron,-,Parent=Ofa016683.gene;intron,-,Parent=Ofa016683.gene;gene,-,ID=Ofa016682.gene;gene,-,ID=Ofa016683.gene;intron,-,Parent=Ofa016682.gene;	13.24721504
FChr5	2871394	2871538	DEL	144	Ofa000051	16382	Ofa000052	184357	-	13.25
FChr7	18806859	18806997	DEL	138	Ofa006458	29217	Ofa006459	6524	gene,-,ID=Ofa006459.gene;intron,-,Parent=Ofa006459.gene;	13.26811594
FChr17	4905248	4905526	DEL	278	Ofa020886	54294	Ofa020887	37993	-	13.29856115
FChr4	845976	846124	DEL	148	Ofa004702	2759	Ofa004703	58616	intron,+,Parent=Ofa004702.gene;gene,+,ID=Ofa004702.gene;	13.31081081
FChr14	25382875	25404080	DEL	21205	Ofa016792	107145	Ofa016793	22905	intron,-,Parent=Ofa016793.gene;intron,-,Parent=Ofa016793.gene;gene,-,ID=Ofa016793.gene;intron,-,Parent=Ofa016793.gene;intron,-,Parent=Ofa016793.gene;	13.31181325
FChr14	15207271	15207675	DEL	404	Ofa016456	10089	Ofa016457	15860	-	13.32425743
FChr8	20917429	20926363	DEL	8934	Ofa003012	3035	Ofa003013	6546	three_prime_UTR,-,Parent=Ofa003013;intron,-,Parent=Ofa003013.gene;intron,-,Parent=Ofa003013.gene;intron,-,Parent=Ofa003013.gene;intron,-,Parent=Ofa003013.gene;intron,-,Parent=Ofa003013.gene;intron,-,Parent=Ofa003013.gene;intron,-,Parent=Ofa003013.gene;intron,-,Parent=Ofa003013.gene;intron,-,Parent=Ofa003013.gene;intron,-,Parent=Ofa003013.gene;intron,-,Parent=Ofa003013.gene;intron,-,Parent=Ofa0030…	13.33993732
FChr17	979586	980039	DEL	453	Ofa020764	6697	Ofa020765	73134	intron,+,Parent=Ofa020764.gene;gene,+,ID=Ofa020764.gene;	13.34437086
FChr5	6154253	6154811	DEL	558	Ofa000100	40275	Ofa000101	27133	-	13.36379928
FChr23	25283325	25299902	DEL	16577	Ofa011972	132483	Ofa011973	44265	intron,-,Parent=Ofa011973.gene;intron,-,Parent=Ofa011973.gene;gene,-,ID=Ofa011973.gene;intron,-,Parent=Ofa011973.gene;	13.37081498
FChr18	21583810	21583973	DEL	163	Ofa022435	17711	Ofa022436	3141	-	13.3803681
FChr22	30368833	30369322	DEL	489	Ofa018215	26529	Ofa018216	25393	intron,+,Parent=Ofa018215.gene;gene,+,ID=Ofa018215.gene;	13.38854806
FChr3	30826243	30826348	DEL	105	Ofa010932	29070	Ofa010933	37530	-	13.39047619
FChr24	23340719	23341194	DEL	475	Ofa013882	111244	Ofa013883	111886	-	13.39789474
FChr16	23386862	23387353	DEL	491	Ofa020605	3392	Ofa020606	13409	intron,-,Parent=Ofa020606.gene;gene,-,ID=Ofa020606.gene;	13.40325866
FChr15	22184649	22184773	DEL	124	Ofa019775	2190	Ofa019776	15262	intron,+,Parent=Ofa019775.gene;gene,+,ID=Ofa019775.gene;	13.41129032
FChr9	12851576	12871991	DEL	20415	Ofa014559	56556	Ofa014560	38294	gene,-,ID=Ofa014560.gene;	13.42973304
FChr2	1189020	1189632	DEL	612	Ofa006898	8911	Ofa006899	21320	intron,+,Parent=Ofa006898.gene;gene,+,ID=Ofa006898.gene;	13.45098039
FChr9	4048043	4048744	DEL	701	Ofa014272	793	Ofa014273	82418	intron,+,Parent=Ofa014272.gene;gene,+,ID=Ofa014272.gene;	13.467903
FChr4	31292136	31292237	DEL	101	Ofa005713	808	Ofa005714	25239	gene,+,ID=Ofa005713.gene;intron,+,Parent=Ofa005713.gene;	13.47524752
FChr7	29824947	29825271	DEL	324	Ofa006766	5852	Ofa006767	43493	gene,+,ID=Ofa006766.gene;intron,+,Parent=Ofa006766.gene;	13.49074074
FChr4	28523867	28524129	DEL	262	Ofa005631	5617	Ofa005632	30308	gene,+,ID=Ofa005631.gene;intron,+,Parent=Ofa005631.gene;	13.50381679
FChr10	28260410	28261435	DEL	1025	Ofa004496	215649	Ofa004497	37492	-	13.50536585
FChr7	10357252	10368596	DEL	11344	Ofa006189	5628	Ofa006190	15863	intron,+,Parent=Ofa006189.gene;intron,+,Parent=Ofa006189.gene;gene,+,ID=Ofa006189.gene;	13.50837447
FChr7	24835549	24868594	DEL	33045	Ofa006636	45880	Ofa006637	60777	-	13.51221062
FChr16	27319414	27319839	DEL	425	Ofa020695	45927	Ofa020696	31726	intron,+,Parent=Ofa020695.gene;gene,+,ID=Ofa020695.gene;	13.51764706
FChr14	18272266	18281089	DEL	8823	Ofa016611	806	Ofa016612	8114	gene,-,ID=Ofa016612.gene;intron,-,Parent=Ofa016612.gene;	13.5244248
FChr5	6583793	6584976	DEL	1183	Ofa000104	42036	Ofa000105	137276	-	13.53254438
FChr5	4160987	4161228	DEL	241	Ofa000077	92009	Ofa000078	13135	-	13.53526971
FChr15	24697562	24710182	DEL	12620	Ofa019877	203859	Ofa019878	222004	gene,+,ID=Ofa019877.gene;	13.5433439
FChr23	21722459	21722709	DEL	250	Ofa011847	50227	Ofa011848	168094	-	13.544
FChr6	2441832	2442144	DEL	312	Ofa001034	522469	Ofa001035	52687	-	13.54487179
FChr20	19359874	19360288	DEL	414	Ofa023081	14778	Ofa023082	40394	-	13.5531401
FChr14	14551318	14551484	DEL	166	Ofa016415	591	Ofa016416	11126	gene,+,ID=Ofa016415.gene;intron,+,Parent=Ofa016415.gene;	13.56024096
FChr21	23109512	23110502	DEL	990	Ofa015825	55857	Ofa015826	9913	-	13.56262626
FChr14	16785216	16788903	DEL	3687	Ofa016534	1351	Ofa016535	42847	-	13.57499322
FChr3	2389869	2390084	DEL	215	Ofa009929	162931	Ofa009930	277774	-	13.57674419
FChr17	7831239	7832240	DEL	1001	Ofa021019	26161	Ofa021020	13790	-	13.58141858
FChr24	27750579	27750711	DEL	132	Ofa013986	117423	Ofa013987	45263	gene,-,ID=Ofa013987.gene;intron,-,Parent=Ofa013987.gene;	13.58333333
FChr14	28429797	28429914	DEL	117	Ofa016942	19068	Ofa016943	16897	-	13.58974359
FChr24	11836085	11836185	DEL	100	Ofa013477	40148	Ofa013478	12686	intron,-,Parent=Ofa013478.gene;gene,-,ID=Ofa013478.gene;	13.59
FChr6	34836241	34836482	DEL	241	Ofa002204	18672	Ofa002205	6893	-	13.60165975
FChr12	25906402	25906647	DEL	245	Ofa018973	63000	Ofa018974	182454	-	13.6122449
FChr1	18730187	18813751	DEL	83564	Ofa023717	58729	Ofa023718	113364	intron,+,Parent=Ofa023717.gene;gene,+,ID=Ofa023717.gene;intron,+,Parent=Ofa023717.gene;	13.62961323
FChr7	15176444	15176545	DEL	101	Ofa006339	2695	Ofa006340	71938	gene,+,ID=Ofa006339.gene;intron,+,Parent=Ofa006339.gene;	13.64356436
FChr16	5487409	5487726	DEL	317	Ofa020106	2191	Ofa020107	38333	-	13.65299685
FChr15	18927777	18928003	DEL	226	Ofa019644	771	Ofa019645	123879	-	13.65929204
FChr6	12353495	12353706	DEL	211	Ofa001409	16728	Ofa001410	32279	gene,+,ID=Ofa001409.gene;intron,+,Parent=Ofa001409.gene;	13.66350711
FChr24	25756609	25756717	DEL	108	Ofa013943	17249	Ofa013944	247013	-	13.66666667
FChr22	25119753	25120315	DEL	562	Ofa018073	23291	Ofa018074	1571	intron,-,Parent=Ofa018074.gene;gene,-,ID=Ofa018074.gene;	13.67259786
FChr4	32941716	32942243	DEL	527	Ofa005753	7401	Ofa005754	36162	-	13.68500949
FChr9	10090965	10091096	DEL	131	Ofa014452	27992	Ofa014453	23137	-	13.6870229
FChr13	19889253	19889398	DEL	145	Ofa009583	30303	Ofa009584	8747	gene,-,ID=Ofa009584.gene;intron,-,Parent=Ofa009584.gene;	13.70344828
FChr15	12894683	12908314	DEL	13631	Ofa019413	10258	Ofa019414	29483	-	13.70787176
FChr3	2934677	2934818	DEL	141	Ofa009931	164533	Ofa009932	177072	intron,-,Parent=Ofa009932.gene;gene,-,ID=Ofa009932.gene;	13.70921986
FChr11	3740562	3741856	DEL	1294	Ofa012313	2128	Ofa012314	9402	-	13.71715611
FChr4	6566091	6566339	DEL	248	Ofa004867	813	Ofa004868	6217	-	13.71774194
FChr10	26466540	26466779	DEL	239	Ofa004446	423	Ofa004447	53669	intron,+,Parent=Ofa004446.gene;gene,+,ID=Ofa004446.gene;	13.71966527
FChr16	11221375	11228381	DEL	7006	Ofa020240	33251	Ofa020241	21945	-	13.72038253
FChr16	4384131	4384285	DEL	154	Ofa020086	6064	Ofa020087	94412	intron,+,Parent=Ofa020086.gene;gene,+,ID=Ofa020086.gene;	13.72727273
FChr13	29841027	29841143	DEL	116	Ofa009801	51476	Ofa009802	94667	intron,-,Parent=Ofa009802.gene;gene,-,ID=Ofa009802.gene;	13.73275862
FChr10	21471596	21471772	DEL	176	Ofa004288	13659	Ofa004289	244614	-	13.73863636
FChr21	16531078	16539821	DEL	8743	Ofa015573	11377	Ofa015574	21562	-	13.74002059
FChr1	15142882	15143399	DEL	517	Ofa023598	14523	Ofa023599	33433	intron,-,Parent=Ofa023599.gene;gene,-,ID=Ofa023599.gene;	13.7582205
FChr19	740451	740601	DEL	150	Ofa007892	15658	Ofa007893	16449	intron,+,Parent=Ofa007892.gene;gene,+,ID=Ofa007892.gene;	13.76
FChr6	8888957	8889142	DEL	185	Ofa001240	33949	Ofa001241	25911	intron,-,Parent=Ofa001241.gene;gene,-,ID=Ofa001241.gene;	13.76216216
FChr21	14929383	14929515	DEL	132	Ofa015530	111487	Ofa015531	137586	gene,+,ID=Ofa015530.gene;intron,+,Parent=Ofa015530.gene;	13.76515152
FChr5	31304904	31305049	DEL	145	Ofa000796	119976	Ofa000797	58675	-	13.76551724
FChr23	27564197	27565181	DEL	984	Ofa012003	49440	Ofa012004	16795	-	13.76930894
FChr6	32138422	32138577	DEL	155	Ofa002111	227457	Ofa002112	199650	-	13.77419355
FChr6	6242744	6242888	DEL	144	Ofa001150	22809	Ofa001151	105630	gene,+,ID=Ofa001150.gene;intron,+,Parent=Ofa001150.gene;	13.78472222
FChr23	23795102	23795381	DEL	279	Ofa011917	30169	Ofa011918	2007	intron,-,Parent=Ofa011918.gene;gene,-,ID=Ofa011918.gene;	13.78853047
FChr13	33437052	33437173	DEL	121	Ofa009873	4071	Ofa009874	13966	intron,-,Parent=Ofa009874.gene;gene,-,ID=Ofa009874.gene;	13.80165289
FChr9	14092924	14093096	DEL	172	Ofa014608	7393	Ofa014609	3583	-	13.80232558
FChr16	12865476	12865593	DEL	117	Ofa020286	41134	Ofa020287	3000	gene,-,ID=Ofa020287.gene;intron,-,Parent=Ofa020287.gene;	13.8034188
FChr21	3827628	3827906	DEL	278	Ofa015173	32657	Ofa015174	11318	intron,-,Parent=Ofa015174.gene;gene,-,ID=Ofa015174.gene;	13.8057554
FChr10	272218	272456	DEL	238	Ofa003524	17830	Ofa003525	55530	intron,+,Parent=Ofa003524.gene;gene,+,ID=Ofa003524.gene;	13.81512605
FChr24	2529217	2529424	DEL	207	Ofa013155	144752	Ofa013156	45075	intron,+,Parent=Ofa013155.gene;gene,+,ID=Ofa013155.gene;	13.81642512
FChr24	20959901	20960082	DEL	181	Ofa013841	74747	Ofa013842	218352	gene,+,ID=Ofa013841.gene;	13.81767956
FChr22	29687945	29688220	DEL	275	Ofa018187	10345	Ofa018188	31485	-	13.82545455
FChr4	33719916	33720164	DEL	248	Ofa005769	3642	Ofa005770	45094	gene,+,ID=Ofa005769.gene;	13.8266129
FChr21	17707665	17707994	DEL	329	Ofa015630	9403	Ofa015631	6818	gene,-,ID=Ofa015631.gene;intron,-,Parent=Ofa015631.gene;	13.82978723
FChr15	16243950	16244146	DEL	196	Ofa019559	1323	Ofa019560	28062	gene,+,ID=Ofa019559.gene;intron,+,Parent=Ofa019559.gene;	13.83163265
FChr22	1462245	1462729	DEL	484	Ofa017098	20095	Ofa017099	12359	gene,-,ID=Ofa017099.gene;intron,-,Parent=Ofa017099.gene;	13.84297521
FChr21	3397543	3397674	DEL	131	Ofa015166	25776	Ofa015167	77282	-	13.84732824
FChr9	10456477	10456873	DEL	396	Ofa014458	33482	Ofa014459	20110	intron,-,Parent=Ofa014459.gene;gene,-,ID=Ofa014459.gene;	13.85353535
FChr13	7357306	7357411	DEL	105	Ofa009089	31241	Ofa009090	193608	intron,+,Parent=Ofa009089.gene;gene,+,ID=Ofa009089.gene;	13.85714286
FChr18	16599356	16599460	DEL	104	Ofa022275	40283	Ofa022276	3043	-	13.86538462
FChr2	24646917	24647044	DEL	127	Ofa007665	17040	Ofa007666	27345	-	13.86614173
FChr6	26514579	26514883	DEL	304	Ofa001911	100045	Ofa001912	28823	-	13.86842105
FChr18	842006	843657	DEL	1651	Ofa021655	32640	Ofa021656	25268	gene,-,ID=Ofa021656.gene;intron,-,Parent=Ofa021656.gene;	13.87341005
FChr4	15970785	15970984	DEL	199	Ofa005079	2513	Ofa005080	19065	-	13.87437186
FChr6	32699283	32699390	DEL	107	Ofa002123	120974	Ofa002124	25335	intron,-,Parent=Ofa002124.gene;gene,-,ID=Ofa002124.gene;	13.87850467
FChr6	24846485	24847191	DEL	706	Ofa001873	6253	Ofa001874	9224	gene,+,ID=Ofa001873.gene;intron,+,Parent=Ofa001873.gene;	13.88668555
FChr3	30147864	30148058	DEL	194	Ofa010912	565	Ofa010913	16525	gene,+,ID=Ofa010912.gene;intron,+,Parent=Ofa010912.gene;	13.90721649
FChr10	30486025	30486630	DEL	605	Ofa004558	21673	Ofa004559	26773	gene,+,ID=Ofa004558.gene;intron,+,Parent=Ofa004558.gene;	13.90743802
FChr21	16201042	16201221	DEL	179	Ofa015563	130181	Ofa015564	40822	-	13.91620112
FChr6	10558834	10562454	DEL	3620	Ofa001331	4334	Ofa001332	34741	-	13.92872928
FChr10	3932217	3933865	DEL	1648	Ofa003652	83987	Ofa003653	8682	gene,-,ID=Ofa003653.gene;intron,-,Parent=Ofa003653.gene;	13.93507282
FChr22	12748833	12748948	DEL	115	Ofa017554	76249	Ofa017555	23578	intron,-,Parent=Ofa017555.gene;gene,-,ID=Ofa017555.gene;	13.93913043
FChr1	17374338	17405887	DEL	31549	Ofa023671	33287	Ofa023672	47388	-	13.94104409
FChr24	22569813	22570121	DEL	308	Ofa013872	75801	Ofa013873	93979	gene,+,ID=Ofa013872.gene;intron,+,Parent=Ofa013872.gene;	13.94155844
FChr16	16575543	16576117	DEL	574	Ofa020433	22471	Ofa020434	13786	intron,-,Parent=Ofa020434.gene;gene,-,ID=Ofa020434.gene;	13.94425087
FChr6	34835836	34836116	DEL	280	Ofa002204	18267	Ofa002205	7298	-	13.94642857
FChr3	33257539	33257679	DEL	140	Ofa011019	13389	Ofa011020	70405	-	13.95
FChr20	22214316	22214490	DEL	174	Ofa023169	60700	Ofa023170	24147	-	13.95402299
FChr21	10739696	10740102	DEL	406	Ofa015380	29617	Ofa015381	1061	intron,-,Parent=Ofa015381.gene;gene,-,ID=Ofa015381.gene;	13.98275862
FChr11	28073836	28075232	DEL	1396	Ofa013060	393655	Ofa013061	85109	-	13.99283668
FChr8	36733444	36733574	DEL	130	Ofa003479	10401	Ofa003480	16375	gene,-,ID=Ofa003480.gene;intron,-,Parent=Ofa003480.gene;	14.00769231
FChr21	15673300	15673510	DEL	210	Ofa015535	16459	Ofa015536	22759	intron,-,Parent=Ofa015536.gene;intron,-,Parent=Ofa015536.gene;gene,-,ID=Ofa015536.gene;	14.00952381
FChr2	15809415	15809710	DEL	295	Ofa007408	1350	Ofa007409	6181	-	14.01016949
FChr17	6975895	6976080	DEL	185	Ofa020955	27341	Ofa020956	1197	-	14.01621622
FChr23	27281323	27281667	DEL	344	Ofa011999	126651	Ofa012000	5867	intron,-,Parent=Ofa012000.gene;gene,-,ID=Ofa012000.gene;	14.01744186
FChr20	1078171	1078277	DEL	106	Ofa022591	333	Ofa022592	33309	gene,+,ID=Ofa022591.gene;	14.02830189
FChr19	162313	162887	DEL	574	Ofa007866	37553	Ofa007867	16707	intron,-,Parent=Ofa007867.gene;gene,-,ID=Ofa007867.gene;	14.02961672
FChr18	26141485	26141809	DEL	324	Ofa022534	33688	Ofa022535	30619	gene,+,ID=Ofa022534.gene;intron,+,Parent=Ofa022534.gene;	14.04938272
FChr14	13631581	13631737	DEL	156	Ofa016389	401669	Ofa016390	83719	-	14.05769231
FChr5	36753110	36753534	DEL	424	Ofa000943	23120	Ofa000944	175942	gene,+,ID=Ofa000943.gene;intron,+,Parent=Ofa000943.gene;	14.05896226
FChr11	5213980	5242491	DEL	28511	Ofa012342	88440	Ofa012343	63664	-	14.05959104
FChr14	26952153	26979768	DEL	27615	Ofa016883	500	Ofa016884	2204	gene,+,ID=Ofa016884.gene;intron,+,Parent=Ofa016884.gene;intron,+,Parent=Ofa016884.gene;intron,+,Parent=Ofa016884.gene;intron,+,Parent=Ofa016884.gene;intron,+,Parent=Ofa016884.gene;intron,+,Parent=Ofa016884.gene;intron,+,Parent=Ofa016885.gene;gene,+,ID=Ofa016885.gene;intron,+,Parent=Ofa016885.gene;	14.06387833
FChr7	4782500	4823638	DEL	41138	Ofa005994	969	Ofa005995	26168	intron,+,Parent=Ofa005994.gene;intron,+,Parent=Ofa005994.gene;intron,+,Parent=Ofa005994.gene;intron,+,Parent=Ofa005994.gene;intron,+,Parent=Ofa005994.gene;intron,+,Parent=Ofa005994.gene;intron,+,Parent=Ofa005994.gene;intron,-,Parent=Ofa005995.gene;intron,-,Parent=Ofa005995.gene;intron,-,Parent=Ofa005995.gene;intron,-,Parent=Ofa005995.gene;intron,-,Parent=Ofa005995.gene;intron,-,Parent=Ofa005995.g…	14.0643444
FChr6	32561353	32561866	DEL	513	Ofa002122	20348	Ofa002123	16956	-	14.07992203
FChr9	2626354	2632918	DEL	6564	Ofa014240	2241	Ofa014241	40057	-	14.08805606
FChr4	25813103	25813284	DEL	181	Ofa005527	11160	Ofa005528	1034	gene,-,ID=Ofa005528.gene;intron,-,Parent=Ofa005528.gene;	14.09944751
FChr10	27788553	27788656	DEL	103	Ofa004490	16687	Ofa004491	24688	-	14.10679612
FChr11	26988001	26988135	DEL	134	Ofa013042	55963	Ofa013043	70949	-	14.1119403
FChr15	22388721	22394676	DEL	5955	Ofa019782	9680	Ofa019783	43155	intron,+,Parent=Ofa019782.gene;gene,+,ID=Ofa019782.gene;	14.11738035
FChr4	2804981	2810693	DEL	5712	Ofa004761	37056	Ofa004762	287927	-	14.12237395
FChr22	24082406	24082535	DEL	129	Ofa018037	30439	Ofa018038	30799	intron,+,Parent=Ofa018037.gene;gene,+,ID=Ofa018037.gene;	14.12403101
FChr21	10824405	10824708	DEL	303	Ofa015386	12112	Ofa015387	196582	-	14.13861386
FChr12	8343716	8343916	DEL	200	Ofa018430	12559	Ofa018431	67839	-	14.14
FChr13	15329893	15330159	DEL	266	Ofa009414	54143	Ofa009415	7532	intron,-,Parent=Ofa009415.gene;gene,-,ID=Ofa009415.gene;	14.14285714
FChr8	34941619	34941754	DEL	135	Ofa003454	8020	Ofa003455	40654	-	14.14814815
FChr15	3704248	3704350	DEL	102	Ofa019136	21211	Ofa019137	14333	-	14.16666667
FChr15	27346803	27346910	DEL	107	Ofa019941	11497	Ofa019942	44263	-	14.1682243
FChr4	3584455	3584680	DEL	225	Ofa004782	43194	Ofa004783	19999	-	14.16888889
FChr13	29334780	29334924	DEL	144	Ofa009791	120328	Ofa009792	53260	intron,-,Parent=Ofa009792.gene;gene,-,ID=Ofa009792.gene;	14.17361111
FChr3	13737235	13737570	DEL	335	Ofa010221	1269	Ofa010222	2965	gene,+,ID=Ofa010221.gene;intron,+,Parent=Ofa010221.gene;	14.19104478
FChr10	5021554	5114131	DEL	92577	Ofa003688	27617	Ofa003689	14217	gene,+,ID=Ofa003689.gene;intron,-,Parent=Ofa003690.gene;intron,-,Parent=Ofa003690.gene;intron,+,Parent=Ofa003689.gene;intron,+,Parent=Ofa003689.gene;intron,+,Parent=Ofa003689.gene;intron,+,Parent=Ofa003689.gene;intron,-,Parent=Ofa003690.gene;intron,-,Parent=Ofa003690.gene;intron,-,Parent=Ofa003690.gene;gene,-,ID=Ofa003691.gene;intron,-,Parent=Ofa003691.gene;gene,+,ID=Ofa003688.gene;gene,-,ID=Ofa0…	14.1953401
FChr5	31323997	31324201	DEL	204	Ofa000796	139069	Ofa000797	39582	-	14.20588235
FChr21	23067334	23067636	DEL	302	Ofa015825	13679	Ofa015826	52091	-	14.21854305
FChr13	4380026	4380343	DEL	317	Ofa009057	1121	Ofa009058	445	-	14.22397476
FChr13	16207478	16207695	DEL	217	Ofa009429	91952	Ofa009430	177790	intron,+,Parent=Ofa009429.gene;gene,+,ID=Ofa009429.gene;	14.22580645
FChr4	29912090	29941650	DEL	29560	Ofa005691	38102	Ofa005692	29191	gene,+,ID=Ofa005692.gene;intron,+,Parent=Ofa005692.gene;	14.24986468
FChr7	31582857	31582989	DEL	132	Ofa006815	94332	Ofa006816	254581	gene,-,ID=Ofa006816.gene;intron,-,Parent=Ofa006816.gene;	14.26515152
FChr19	8740727	8741342	DEL	615	Ofa008117	10780	Ofa008118	39684	-	14.27154472
FChr22	21774518	21775065	DEL	547	Ofa017910	2590	Ofa017911	12173	gene,+,ID=Ofa017910.gene;intron,+,Parent=Ofa017910.gene;	14.27239488
FChr22	7536211	7536792	DEL	581	Ofa017315	12366	Ofa017316	17007	gene,-,ID=Ofa017316.gene;intron,-,Parent=Ofa017316.gene;	14.27366609
FChr4	31159579	31159815	DEL	236	Ofa005708	65434	Ofa005709	51078	-	14.29237288
FChr5	3755698	3755817	DEL	119	Ofa000068	1640	Ofa000069	4500	-	14.29411765
FChr12	12885661	12885807	DEL	146	Ofa018574	743	Ofa018575	57143	-	14.30136986
FChr11	95044	95278	DEL	234	Ofa012171	21726	Ofa012172	4430	-	14.31196581
FChr13	32831518	32831823	DEL	305	Ofa009850	51603	Ofa009851	25015	gene,-,ID=Ofa009851.gene;intron,-,Parent=Ofa009851.gene;	14.32131148
FChr3	25513631	25513757	DEL	126	Ofa010776	34726	Ofa010777	16422	-	14.32539683
FChr22	26442109	26442481	DEL	372	Ofa018116	93584	Ofa018117	295408	intron,+,Parent=Ofa018116.gene;gene,+,ID=Ofa018116.gene;	14.33064516
FChr24	31817066	31817199	DEL	133	Ofa014165	12838	Ofa014166	2877	gene,+,ID=Ofa014165.gene;intron,+,Parent=Ofa014165.gene;	14.33082707
FChr6	15826317	15826964	DEL	647	Ofa001564	24497	Ofa001565	20816	-	14.33693972
FChr13	26860515	26860758	DEL	243	Ofa009737	24666	Ofa009738	19315	intron,-,Parent=Ofa009738.gene;gene,-,ID=Ofa009738.gene;	14.34979424
FChr6	6708083	6751069	DEL	42986	Ofa001174	14937	Ofa001175	831	gene,-,ID=Ofa001175.gene;intron,-,Parent=Ofa001175.gene;intron,-,Parent=Ofa001175.gene;gene,+,ID=Ofa001176.gene;intron,-,Parent=Ofa001177.gene;intron,-,Parent=Ofa001177.gene;intron,-,Parent=Ofa001177.gene;intron,+,Parent=Ofa001176.gene;intron,+,Parent=Ofa001176.gene;intron,+,Parent=Ofa001176.gene;intron,+,Parent=Ofa001176.gene;intron,+,Parent=Ofa001176.gene;intron,+,Parent=Ofa001176.gene;gene,-,I…	14.36242032
FChr17	7216205	7216407	DEL	202	Ofa020976	293	Ofa020977	2709	-	14.36633663
FChr21	29398230	29398494	DEL	264	Ofa015970	24575	Ofa015971	41956	-	14.37121212
FChr6	22845382	22845550	DEL	168	Ofa001782	87705	Ofa001783	39535	-	14.375
FChr13	31370252	31370802	DEL	550	Ofa009821	22374	Ofa009822	328882	-	14.39454545
FChr24	20534475	20534892	DEL	417	Ofa013832	44973	Ofa013833	30898	-	14.41247002
FChr10	5187515	5225140	DEL	37625	Ofa003694	27520	Ofa003695	48542	three_prime_UTR,+,Parent=Ofa003694;gene,+,ID=Ofa003694.gene;	14.41254485
FChr19	4077562	4077899	DEL	337	Ofa007985	19726	Ofa007986	34678	-	14.41543027
FChr2	32990454	32990896	DEL	442	Ofa007829	190159	Ofa007830	115475	intron,+,Parent=Ofa007829.gene;gene,+,ID=Ofa007829.gene;	14.43438914
FChr14	4742464	4742660	DEL	196	Ofa016121	37087	Ofa016122	212629	-	14.44897959
FChr10	2743249	2754573	DEL	11324	Ofa003617	9091	Ofa003618	13666	-	14.44975274
FChr20	9123825	9124067	DEL	242	Ofa022815	152962	Ofa022816	166302	intron,+,Parent=Ofa022815.gene;gene,+,ID=Ofa022815.gene;	14.45041322
FChr16	27520117	27520367	DEL	250	Ofa020701	5458	Ofa020702	927	-	14.456
FChr15	6024545	6031896	DEL	7351	Ofa019191	5271	Ofa019192	35365	gene,+,ID=Ofa019191.gene;intron,+,Parent=Ofa019191.gene;	14.45694463
FChr10	30132989	30133430	DEL	441	Ofa004548	34532	Ofa004549	31743	intron,+,Parent=Ofa004548.gene;gene,+,ID=Ofa004548.gene;	14.45804989
FChr5	6171485	6171965	DEL	480	Ofa000100	57507	Ofa000101	9901	-	14.46041667
FChr19	12613571	12613752	DEL	181	Ofa008297	23364	Ofa008298	8492	-	14.47513812
FChr19	7570604	7570751	DEL	147	Ofa008078	6343	Ofa008079	33797	-	14.47619048
FChr16	14538794	14539926	DEL	1132	Ofa020358	9171	Ofa020359	17292	gene,+,ID=Ofa020358.gene;intron,+,Parent=Ofa020358.gene;	14.4770318
FChr24	19889019	19889341	DEL	322	Ofa013821	44835	Ofa013822	176517	gene,+,ID=Ofa013821.gene;intron,+,Parent=Ofa013821.gene;	14.47826087
FChr20	2993259	3014522	DEL	21263	Ofa022656	24339	Ofa022657	2061	intron,+,Parent=Ofa022657.gene;intron,+,Parent=Ofa022657.gene;intron,+,Parent=Ofa022657.gene;intron,+,Parent=Ofa022657.gene;gene,+,ID=Ofa022657.gene;intron,+,Parent=Ofa022657.gene;	14.4826224
FChr12	10657875	10677732	DEL	19857	Ofa018513	10702	Ofa018514	10145	intron,+,Parent=Ofa018513.gene;intron,+,Parent=Ofa018513.gene;intron,-,Parent=Ofa018514.gene;intron,-,Parent=Ofa018514.gene;intron,-,Parent=Ofa018514.gene;intron,-,Parent=Ofa018514.gene;gene,+,ID=Ofa018513.gene;gene,-,ID=Ofa018514.gene;intron,-,Parent=Ofa018514.gene;	14.48602508
FChr5	15976859	15977221	DEL	362	Ofa000329	8360	Ofa000330	8958	-	14.48618785
FChr4	34484131	34484758	DEL	627	Ofa005790	966	Ofa005791	14201	gene,+,ID=Ofa005790.gene;intron,+,Parent=Ofa005790.gene;	14.49441786
FChr6	9885836	9886223	DEL	387	Ofa001286	10911	Ofa001287	13084	-	14.49870801
FChr11	23886626	23886971	DEL	345	Ofa012944	30300	Ofa012945	23349	-	14.50144928
FChr12	19031670	19031863	DEL	193	Ofa018814	1504	Ofa018815	17734	-	14.51813472
FChr14	4136224	4136556	DEL	332	Ofa016115	82234	Ofa016116	52575	intron,-,Parent=Ofa016116.gene;gene,-,ID=Ofa016116.gene;	14.52409639
FChr21	5559025	5559673	DEL	648	Ofa015208	105215	Ofa015209	79061	-	14.52623457
FChr19	4975322	4975474	DEL	152	Ofa008005	44657	Ofa008006	19658	intron,-,Parent=Ofa008006.gene;gene,-,ID=Ofa008006.gene;	14.55263158
FChr14	27369899	27370012	DEL	113	Ofa016901	6765	Ofa016902	123029	-	14.55752212
FChr2	31877208	31877495	DEL	287	Ofa007818	67211	Ofa007819	177969	-	14.56097561
FChr24	22696877	22696991	DEL	114	Ofa013873	33085	Ofa013874	40070	-	14.56140351
FChr7	12208722	12209239	DEL	517	Ofa006245	34079	Ofa006246	182929	-	14.56866538
FChr16	25938587	25938698	DEL	111	Ofa020668	598134	Ofa020669	106079	gene,+,ID=Ofa020668.gene;intron,+,Parent=Ofa020668.gene;	14.57657658
FChr17	18785840	18786184	DEL	344	Ofa021368	10581	Ofa021369	13247	-	14.5872093
FChr24	24327574	24346686	DEL	19112	Ofa013895	6127	Ofa013896	20438	three_prime_UTR,-,Parent=Ofa013896;intron,-,Parent=Ofa013896.gene;intron,-,Parent=Ofa013896.gene;gene,-,ID=Ofa013896.gene;intron,-,Parent=Ofa013896.gene;	14.59167015
FChr23	2795078	2795296	DEL	218	Ofa011068	94099	Ofa011069	20527	intron,-,Parent=Ofa011069.gene;gene,-,ID=Ofa011069.gene;	14.59174312
FChr5	2991107	2991448	DEL	341	Ofa000051	136095	Ofa000052	64644	-	14.59237537
FChr1	11279139	11279463	DEL	324	Ofa023498	6161	Ofa023499	836	-	14.59259259
FChr4	22675230	22675737	DEL	507	Ofa005401	32298	Ofa005402	36039	gene,-,ID=Ofa005402.gene;intron,-,Parent=Ofa005402.gene;	14.60552268
FChr5	27278979	27279153	DEL	174	Ofa000694	17168	Ofa000695	23354	-	14.62068966
FChr21	8003073	8003229	DEL	156	Ofa015253	26205	Ofa015254	56951	gene,+,ID=Ofa015253.gene;intron,+,Parent=Ofa015253.gene;	14.62179487
FChr19	9925793	9940231	DEL	14438	Ofa008165	2501	Ofa008166	31671	intron,+,Parent=Ofa008165.gene;intron,+,Parent=Ofa008165.gene;intron,+,Parent=Ofa008165.gene;intron,+,Parent=Ofa008165.gene;gene,+,ID=Ofa008165.gene;	14.63838482
FChr11	30969652	30972743	DEL	3091	Ofa013112	41291	Ofa013113	260445	-	14.64574571
FChr7	27099555	27101044	DEL	1489	Ofa006694	26007	Ofa006695	14564	-	14.65681666
FChr23	23833647	23834004	DEL	357	Ofa011919	9230	Ofa011920	11091	gene,+,ID=Ofa011919.gene;intron,+,Parent=Ofa011919.gene;	14.65826331
FChr10	18838036	18838536	DEL	500	Ofa004184	43228	Ofa004185	21959	-	14.672
FChr13	29521793	29521935	DEL	142	Ofa009793	62113	Ofa009794	12226	-	14.67605634
FChr24	30214953	30215081	DEL	128	Ofa014061	14378	Ofa014062	7704	gene,-,ID=Ofa014062.gene;	14.6953125
FChr12	21894551	21894686	DEL	135	Ofa018891	39119	Ofa018892	2603	gene,-,ID=Ofa018892.gene;intron,-,Parent=Ofa018892.gene;	14.7037037
FChr2	13736791	13736897	DEL	106	Ofa007333	27549	Ofa007334	44654	intron,-,Parent=Ofa007334.gene;gene,-,ID=Ofa007334.gene;	14.70754717
FChr16	5835478	5836693	DEL	1215	Ofa020113	20173	Ofa020114	9129	-	14.7127572
FChr16	23384068	23386024	DEL	1956	Ofa020605	598	Ofa020606	16203	gene,+,ID=Ofa020605.gene;intron,+,Parent=Ofa020605.gene;intron,+,Parent=Ofa020605.gene;	14.71830266
FChr16	20515380	20515510	DEL	130	Ofa020563	19971	Ofa020564	25853	intron,+,Parent=Ofa020563.gene;gene,+,ID=Ofa020563.gene;	14.73076923
FChr24	13565919	13566416	DEL	497	Ofa013563	800	Ofa013564	3653	-	14.73239437
FChr11	8601478	8601615	DEL	137	Ofa012421	267273	Ofa012422	15061	-	14.73722628
FChr23	13835168	13835279	DEL	111	Ofa011535	14480	Ofa011536	1480	gene,-,ID=Ofa011536.gene;intron,-,Parent=Ofa011536.gene;	14.76576577
FChr22	10806456	10806642	DEL	186	Ofa017458	12121	Ofa017459	7353	-	14.77419355
FChr1	18081198	18083703	DEL	2505	Ofa023700	46106	Ofa023701	61485	-	14.80918164
FChr7	12943979	12944672	DEL	693	Ofa006255	72131	Ofa006256	5290	gene,-,ID=Ofa006256.gene;intron,-,Parent=Ofa006256.gene;	14.81096681
FChr23	21924279	21924385	DEL	106	Ofa011854	9756	Ofa011855	8983	-	14.81132075
FChr5	33831191	33831356	DEL	165	Ofa000859	54473	Ofa000860	3320	intron,-,Parent=Ofa000860.gene;gene,-,ID=Ofa000860.gene;	14.81212121
FChr19	2565238	2565366	DEL	128	Ofa007948	3400	Ofa007949	739	-	14.8125
FChr10	8476180	8476288	DEL	108	Ofa003797	18325	Ofa003798	158588	intron,-,Parent=Ofa003798.gene;gene,-,ID=Ofa003798.gene;	14.81481481
FChr4	2077474	2077632	DEL	158	Ofa004744	11231	Ofa004745	206110	-	14.8164557
FChr11	30478020	30478407	DEL	387	Ofa013106	28885	Ofa013107	62335	intron,+,Parent=Ofa013106.gene;gene,+,ID=Ofa013106.gene;	14.82687339
FChr1	3949426	3949705	DEL	279	Ofa023306	9006	Ofa023307	14993	intron,+,Parent=Ofa023306.gene;gene,+,ID=Ofa023306.gene;	14.82795699
FChr5	4158816	4160972	DEL	2156	Ofa000077	89838	Ofa000078	15306	-	14.82884972
FChr6	28251361	28251686	DEL	325	Ofa001983	1350	Ofa001984	25921	gene,+,ID=Ofa001983.gene;intron,+,Parent=Ofa001983.gene;	14.83692308
FChr21	11760810	11761039	DEL	229	Ofa015405	61255	Ofa015406	84822	-	14.83842795
FChr14	29156737	29159399	DEL	2662	Ofa016971	40180	Ofa016972	27042	-	14.83846732
FChr22	19310337	19310457	DEL	120	Ofa017820	79656	Ofa017821	8831	-	14.85
FChr7	215080	215440	DEL	360	Ofa005830	17332	Ofa005831	6815	-	14.85555556
FChr14	20236200	20282139	DEL	45939	Ofa016660	11377	Ofa016661	22433	intron,+,Parent=Ofa016660.gene;intron,+,Parent=Ofa016660.gene;intron,+,Parent=Ofa016660.gene;intron,+,Parent=Ofa016660.gene;intron,+,Parent=Ofa016660.gene;intron,+,Parent=Ofa016661.gene;intron,+,Parent=Ofa016661.gene;intron,+,Parent=Ofa016661.gene;intron,+,Parent=Ofa016661.gene;intron,+,Parent=Ofa016661.gene;intron,+,Parent=Ofa016661.gene;intron,+,Parent=Ofa016661.gene;gene,+,ID=Ofa016660.gene;ge…	14.86336228
FChr9	29925121	29925530	DEL	409	Ofa015049	43432	Ofa015050	14639	-	14.87286064
FChr1	16519495	16567876	DEL	48381	Ofa023654	48476	Ofa023655	53658	intron,+,Parent=Ofa023654.gene;intron,+,Parent=Ofa023654.gene;intron,+,Parent=Ofa023654.gene;intron,+,Parent=Ofa023654.gene;intron,+,Parent=Ofa023654.gene;gene,+,ID=Ofa023654.gene;intron,+,Parent=Ofa023654.gene;	14.87319402
FChr18	16025469	16025693	DEL	224	Ofa022258	31564	Ofa022259	3291	-	14.89285714
FChr15	1888655	1889037	DEL	382	Ofa019107	30296	Ofa019108	70816	gene,+,ID=Ofa019107.gene;intron,+,Parent=Ofa019107.gene;	14.91361257
FChr23	2166356	2166688	DEL	332	Ofa011059	59726	Ofa011060	160405	gene,+,ID=Ofa011059.gene;	14.91566265
FChr13	26012922	26017887	DEL	4965	Ofa009724	42323	Ofa009725	31017	-	14.92507553
FChr14	20292505	20293219	DEL	714	Ofa016662	2544	Ofa016663	1287	-	14.93137255
FChr4	32951987	32952106	DEL	119	Ofa005753	17672	Ofa005754	25891	-	14.94117647
FChr4	34493679	34495535	DEL	1856	Ofa005790	10514	Ofa005791	4653	-	14.95258621
FChr22	25381402	25381611	DEL	209	Ofa018081	55301	Ofa018082	5237	-	14.9569378
FChr6	18225640	18227271	DEL	1631	Ofa001628	66022	Ofa001629	37526	-	14.95708155
FChr13	11259428	11259762	DEL	334	Ofa009219	20147	Ofa009220	23026	-	14.96407186
FChr22	29670210	29673789	DEL	3579	Ofa018185	37604	Ofa018186	5365	intron,-,Parent=Ofa018186.gene;intron,-,Parent=Ofa018186.gene;gene,-,ID=Ofa018186.gene;intron,-,Parent=Ofa018186.gene;	14.96758871
FChr2	14634526	14634867	DEL	341	Ofa007366	98540	Ofa007367	25109	-	14.97360704
FChr22	1687819	1688781	DEL	962	Ofa017106	151	Ofa017107	5500	-	14.97713098
FChr21	8559022	8562699	DEL	3677	Ofa015265	50378	Ofa015266	31950	intron,-,Parent=Ofa015266.gene;intron,-,Parent=Ofa015266.gene;intron,-,Parent=Ofa015266.gene;intron,-,Parent=Ofa015266.gene;intron,-,Parent=Ofa015266.gene;gene,-,ID=Ofa015266.gene;	14.97769921
FChr22	624199	624507	DEL	308	Ofa017064	2187	Ofa017065	18120	-	14.98051948
FChr24	30529389	30529535	DEL	146	Ofa014079	6290	Ofa014080	10863	-	14.99315068
FChr9	7477711	7478155	DEL	444	Ofa014375	51551	Ofa014376	3791	-	14.99324324
FChr10	30069242	30069443	DEL	201	Ofa004544	39192	Ofa004545	5182	intron,-,Parent=Ofa004545.gene;gene,-,ID=Ofa004545.gene;	15.00497512
FChr21	7032185	7032413	DEL	228	Ofa015231	8967	Ofa015232	22567	intron,+,Parent=Ofa015231.gene;gene,+,ID=Ofa015231.gene;	15.02192982
FChr8	30685588	30686218	DEL	630	Ofa003366	116779	Ofa003367	7250	-	15.03015873
FChr6	23597227	23597339	DEL	112	Ofa001809	5799	Ofa001810	33258	-	15.03571429
FChr4	4616001	4616155	DEL	154	Ofa004810	6126	Ofa004811	36031	gene,+,ID=Ofa004810.gene;intron,+,Parent=Ofa004810.gene;	15.04545455
FChr7	217848	218105	DEL	257	Ofa005830	20100	Ofa005831	4047	-	15.04669261
FChr5	6173089	6173341	DEL	252	Ofa000100	59111	Ofa000101	8297	-	15.04761905
FChr1	16264373	16265878	DEL	1505	Ofa023643	22653	Ofa023644	1997	-	15.04850498
FChr14	19676089	19677036	DEL	947	Ofa016643	32789	Ofa016644	76366	gene,+,ID=Ofa016643.gene;intron,+,Parent=Ofa016643.gene;	15.05174234
FChr24	16837163	16892031	DEL	54868	Ofa013711	17336	Ofa013712	724	intron,-,Parent=Ofa013712.gene;gene,+,ID=Ofa013713.gene;gene,+,ID=Ofa013714.gene;intron,+,Parent=Ofa013713.gene;intron,+,Parent=Ofa013714.gene;intron,+,Parent=Ofa013714.gene;intron,+,Parent=Ofa013714.gene;intron,+,Parent=Ofa013714.gene;gene,-,ID=Ofa013715.gene;gene,-,ID=Ofa013716.gene;intron,-,Parent=Ofa013716.gene;intron,-,Parent=Ofa013715.gene;intron,-,Parent=Ofa013715.gene;intron,-,Parent=Ofa0…	15.06094627
FChr14	18160725	18161112	DEL	387	Ofa016604	8783	Ofa016605	22326	-	15.06976744
FChr15	26172414	26172530	DEL	116	Ofa019914	11462	Ofa019915	24573	intron,+,Parent=Ofa019914.gene;gene,+,ID=Ofa019914.gene;	15.07758621
FChr15	7583690	7583934	DEL	244	Ofa019229	151256	Ofa019230	37736	-	15.07786885
FChr17	23873488	23873630	DEL	142	Ofa021494	68399	Ofa021495	76702	-	15.08450704
FChr2	27251742	27264635	DEL	12893	Ofa007732	59855	Ofa007733	11523	intron,-,Parent=Ofa007733.gene;intron,-,Parent=Ofa007733.gene;intron,-,Parent=Ofa007733.gene;intron,-,Parent=Ofa007733.gene;intron,-,Parent=Ofa007733.gene;gene,-,ID=Ofa007733.gene;intron,-,Parent=Ofa007733.gene;	15.08741177
FChr1	13735882	13736114	DEL	232	Ofa023570	30380	Ofa023571	39827	-	15.09051724
FChr20	4739137	4739307	DEL	170	Ofa022688	202153	Ofa022689	304847	-	15.1
FChr9	12028991	12029376	DEL	385	Ofa014511	80992	Ofa014512	20661	intron,-,Parent=Ofa014512.gene;gene,-,ID=Ofa014512.gene;	15.1012987
FChr15	27545786	27546017	DEL	231	Ofa019943	40219	Ofa019944	225069	intron,+,Parent=Ofa019943.gene;gene,+,ID=Ofa019943.gene;	15.11688312
FChr10	5305318	5305613	DEL	295	Ofa003698	12626	Ofa003699	34882	gene,+,ID=Ofa003698.gene;intron,+,Parent=Ofa003698.gene;	15.11864407
FChr6	32646127	32646597	DEL	470	Ofa002123	67818	Ofa002124	78491	intron,-,Parent=Ofa002124.gene;gene,-,ID=Ofa002124.gene;	15.13404255
FChr7	28496424	28496528	DEL	104	Ofa006749	262188	Ofa006750	401599	-	15.13461538
FChr24	31815232	31815641	DEL	409	Ofa014165	11004	Ofa014166	4711	gene,+,ID=Ofa014165.gene;intron,+,Parent=Ofa014165.gene;	15.1393643
FChr9	5798216	5800021	DEL	1805	Ofa014331	102297	Ofa014332	44951	intron,-,Parent=Ofa014332.gene;gene,-,ID=Ofa014332.gene;	15.15623269
FChr2	2533170	2533446	DEL	276	Ofa006934	59472	Ofa006935	14238	intron,-,Parent=Ofa006935.gene;gene,-,ID=Ofa006935.gene;	15.16666667
FChr12	22031526	22031878	DEL	352	Ofa018895	69819	Ofa018896	137214	-	15.17897727
FChr13	3490150	3490399	DEL	249	Ofa009049	15273	Ofa009050	114101	-	15.18473896
FChr15	23371657	23371841	DEL	184	Ofa019832	40958	Ofa019833	19640	intron,+,Parent=Ofa019832.gene;gene,+,ID=Ofa019832.gene;	15.18478261
FChr19	8325568	8325763	DEL	195	Ofa008114	153413	Ofa008115	57085	-	15.18974359
FChr22	467634	469019	DEL	1385	Ofa017058	16109	Ofa017059	40458	intron,+,Parent=Ofa017058.gene;gene,+,ID=Ofa017058.gene;	15.19566787
FChr19	4353826	4354044	DEL	218	Ofa007993	63069	Ofa007994	29847	gene,-,ID=Ofa007994.gene;intron,-,Parent=Ofa007994.gene;	15.20642202
FChr6	31210552	31210770	DEL	218	Ofa002087	27485	Ofa002088	200539	-	15.21559633
FChr18	25911179	25911363	DEL	184	Ofa022531	108539	Ofa022532	154410	intron,+,Parent=Ofa022531.gene;gene,+,ID=Ofa022531.gene;	15.2173913
FChr10	28866630	28870907	DEL	4277	Ofa004509	13634	Ofa004510	40679	-	15.21978022
FChr15	26645269	26645584	DEL	315	Ofa019922	13709	Ofa019923	158030	intron,+,Parent=Ofa019922.gene;gene,+,ID=Ofa019922.gene;	15.22857143
FChr24	9793541	9793835	DEL	294	Ofa013370	101486	Ofa013371	149119	intron,+,Parent=Ofa013370.gene;gene,+,ID=Ofa013370.gene;	15.23469388
FChr19	4924523	4924666	DEL	143	Ofa008004	67414	Ofa008005	6142	-	15.23776224
FChr2	9043462	9043739	DEL	277	Ofa007151	1606	Ofa007152	22016	-	15.24909747
FChr24	24214212	24214604	DEL	392	Ofa013892	184852	Ofa013893	36308	-	15.25
FChr6	34169652	34170091	DEL	439	Ofa002182	15082	Ofa002183	3219	-	15.25512528
FChr6	33459555	33459915	DEL	360	Ofa002153	4542	Ofa002154	12757	intron,+,Parent=Ofa002153.gene;gene,+,ID=Ofa002153.gene;	15.26111111
FChr16	7313802	7314027	DEL	225	Ofa020131	71898	Ofa020132	34411	-	15.27555556
FChr12	6168804	6169473	DEL	669	Ofa018356	32600	Ofa018357	1724	gene,-,ID=Ofa018357.gene;intron,-,Parent=Ofa018357.gene;	15.28400598
FChr23	33086880	33087154	DEL	274	Ofa012153	7841	Ofa012154	19221	-	15.29927007
FChr10	25902678	25903150	DEL	472	Ofa004423	1779	Ofa004424	20336	-	15.3029661
FChr16	14540904	14541826	DEL	922	Ofa020358	11281	Ofa020359	15182	gene,+,ID=Ofa020358.gene;intron,+,Parent=Ofa020358.gene;	15.30585683
FChr11	12884097	12884320	DEL	223	Ofa012542	56816	Ofa012543	27296	gene,-,ID=Ofa012543.gene;intron,-,Parent=Ofa012543.gene;	15.31390135
FChr21	16362970	16363160	DEL	190	Ofa015568	2638	Ofa015569	17345	gene,+,ID=Ofa015568.gene;intron,+,Parent=Ofa015568.gene;	15.31578947
FChr20	7855171	7855301	DEL	130	Ofa022770	63277	Ofa022771	41248	-	15.32307692
FChr23	24533088	24533239	DEL	151	Ofa011950	64363	Ofa011951	8753	intron,-,Parent=Ofa011951.gene;gene,-,ID=Ofa011951.gene;	15.34437086
FChr24	3834387	3834526	DEL	139	Ofa013179	32062	Ofa013180	33590	-	15.34532374
FChr24	25064876	25065177	DEL	301	Ofa013925	2731	Ofa013926	28193	-	15.34551495
FChr13	27062644	27062973	DEL	329	Ofa009745	21041	Ofa009746	79247	-	15.35258359
FChr16	22998728	22998857	DEL	129	Ofa020597	24612	Ofa020598	9569	-	15.35658915
FChr17	3385673	3387164	DEL	1491	Ofa020839	1675	Ofa020840	25331	-	15.36150235
FChr5	10607674	10607815	DEL	141	Ofa000197	50135	Ofa000198	203543	-	15.36170213
FChr20	21427740	21428240	DEL	500	Ofa023144	34955	Ofa023145	81044	-	15.38
FChr24	5110243	5110374	DEL	131	Ofa013217	51684	Ofa013218	50492	gene,+,ID=Ofa013217.gene;intron,+,Parent=Ofa013217.gene;	15.38167939
FChr21	9868951	9896383	DEL	27432	Ofa015341	6466	Ofa015342	7669	gene,-,ID=Ofa015342.gene;intron,+,Parent=Ofa015341.gene;intron,+,Parent=Ofa015341.gene;intron,+,Parent=Ofa015341.gene;intron,-,Parent=Ofa015342.gene;intron,-,Parent=Ofa015342.gene;intron,-,Parent=Ofa015342.gene;intron,-,Parent=Ofa015342.gene;intron,-,Parent=Ofa015342.gene;gene,+,ID=Ofa015343.gene;intron,+,Parent=Ofa015343.gene;intron,+,Parent=Ofa015343.gene;intron,+,Parent=Ofa015344.gene;intron,+…	15.38987314
FChr14	19947101	19947263	DEL	162	Ofa016649	25606	Ofa016650	114769	gene,+,ID=Ofa016649.gene;intron,+,Parent=Ofa016649.gene;	15.40123457
FChr17	3132592	3133565	DEL	973	Ofa020826	26187	Ofa020827	9108	intron,-,Parent=Ofa020827.gene;gene,-,ID=Ofa020827.gene;	15.40390545
FChr15	27794530	27794856	DEL	326	Ofa019944	23675	Ofa019945	3471	-	15.41411043
FChr11	24858181	24858341	DEL	160	Ofa012986	7553	Ofa012987	39977	-	15.43125
FChr20	6004227	6004378	DEL	151	Ofa022719	37269	Ofa022720	3790	gene,-,ID=Ofa022720.gene;intron,-,Parent=Ofa022720.gene;	15.43708609
FChr21	24416791	24417256	DEL	465	Ofa015863	128033	Ofa015864	155682	-	15.44301075
FChr18	8013568	8014194	DEL	626	Ofa021888	29657	Ofa021889	50100	-	15.44408946
FChr20	8714672	8714821	DEL	149	Ofa022797	5110	Ofa022798	1523	-	15.44966443
FChr6	35062791	35065273	DEL	2482	Ofa002214	7095	Ofa002215	12434	-	15.4544722
FChr15	19332897	19333097	DEL	200	Ofa019658	61599	Ofa019659	10023	-	15.455
FChr11	6789535	6789731	DEL	196	Ofa012387	55	Ofa012388	4595	-	15.4744898
FChr10	26580515	26580969	DEL	454	Ofa004449	16076	Ofa004450	23805	intron,-,Parent=Ofa004450.gene;gene,-,ID=Ofa004450.gene;	15.48237885
FChr23	30516781	30516905	DEL	124	Ofa012083	10282	Ofa012084	82345	-	15.49193548
FChr16	27478118	27478223	DEL	105	Ofa020700	33629	Ofa020701	36541	intron,-,Parent=Ofa020701.gene;gene,-,ID=Ofa020701.gene;	15.4952381
FChr6	20758373	20758814	DEL	441	Ofa001709	31508	Ofa001710	49905	-	15.50566893
FChr1	2105978	2106288	DEL	310	Ofa023260	57006	Ofa023261	86309	intron,+,Parent=Ofa023260.gene;gene,+,ID=Ofa023260.gene;	15.50645161
FChr14	4380308	4380520	DEL	212	Ofa016118	46915	Ofa016119	128940	-	15.50943396
FChr17	13466904	13467171	DEL	267	Ofa021210	18998	Ofa021211	49141	intron,-,Parent=Ofa021211.gene;gene,-,ID=Ofa021211.gene;	15.51310861
FChr4	29300719	29300822	DEL	103	Ofa005663	1096	Ofa005664	15319	-	15.51456311
FChr4	2147457	2147656	DEL	199	Ofa004744	81214	Ofa004745	136127	-	15.52261307
FChr24	26599796	26599910	DEL	114	Ofa013954	14270	Ofa013955	124024	-	15.52631579
FChr9	8780401	8803931	DEL	23530	Ofa014414	3643	Ofa014415	13942	gene,-,ID=Ofa014415.gene;intron,+,Parent=Ofa014416.gene;intron,+,Parent=Ofa014416.gene;intron,+,Parent=Ofa014416.gene;intron,+,Parent=Ofa014414.gene;intron,+,Parent=Ofa014414.gene;intron,-,Parent=Ofa014415.gene;intron,-,Parent=Ofa014415.gene;intron,-,Parent=Ofa014415.gene;intron,-,Parent=Ofa014415.gene;gene,+,ID=Ofa014417.gene;intron,+,Parent=Ofa014416.gene;intron,+,Parent=Ofa014417.gene;gene,+,I…	15.53633659
FChr24	23075471	23075728	DEL	257	Ofa013881	18053	Ofa013882	154004	-	15.53696498
FChr5	20335035	20335417	DEL	382	Ofa000474	275302	Ofa000475	44924	-	15.53926702
FChr2	26438016	26438467	DEL	451	Ofa007716	35726	Ofa007717	150498	-	15.54767184
FChr7	956744	957016	DEL	272	Ofa005863	30225	Ofa005864	2362	gene,-,ID=Ofa005864.gene;intron,-,Parent=Ofa005864.gene;	15.55882353
FChr16	23387635	23388169	DEL	534	Ofa020605	4165	Ofa020606	12636	intron,-,Parent=Ofa020606.gene;gene,-,ID=Ofa020606.gene;	15.56367041
FChr17	7035149	7035363	DEL	214	Ofa020961	10134	Ofa020962	1637	gene,-,ID=Ofa020962.gene;intron,-,Parent=Ofa020962.gene;	15.56542056
FChr22	20276902	20277420	DEL	518	Ofa017843	25839	Ofa017844	26669	gene,+,ID=Ofa017843.gene;intron,+,Parent=Ofa017843.gene;	15.56563707
FChr10	30130092	30130387	DEL	295	Ofa004548	31635	Ofa004549	34640	intron,+,Parent=Ofa004548.gene;gene,+,ID=Ofa004548.gene;	15.57288136
FChr21	25551842	25552158	DEL	316	Ofa015885	9835	Ofa015886	980	gene,-,ID=Ofa015886.gene;intron,-,Parent=Ofa015886.gene;	15.58227848
FChr17	19779747	19779956	DEL	209	Ofa021393	210791	Ofa021394	5270	intron,-,Parent=Ofa021394.gene;gene,-,ID=Ofa021394.gene;	15.58851675
FChr14	18296112	18297844	DEL	1732	Ofa016612	15732	Ofa016613	15838	-	15.59064665
FChr8	31249009	31249112	DEL	103	Ofa003383	16934	Ofa003384	45091	-	15.59223301
FChr11	30554983	30555101	DEL	118	Ofa013107	14628	Ofa013108	60008	-	15.59322034
FChr23	19188913	19198861	DEL	9948	Ofa011741	6589	Ofa011742	2370	gene,+,ID=Ofa011742.gene;intron,+,Parent=Ofa011742.gene;intron,+,Parent=Ofa011742.gene;intron,+,Parent=Ofa011742.gene;intron,+,Parent=Ofa011742.gene;intron,+,Parent=Ofa011742.gene;intron,+,Parent=Ofa011742.gene;intron,+,Parent=Ofa011742.gene;intron,+,Parent=Ofa011742.gene;	15.59579815
FChr23	27640673	27640789	DEL	116	Ofa012004	59681	Ofa012005	78720	intron,-,Parent=Ofa012005.gene;gene,-,ID=Ofa012005.gene;	15.60344828
FChr13	946160	961196	DEL	15036	Ofa009010	174146	Ofa009011	61158	-	15.60587922
FChr7	21826765	21827245	DEL	480	Ofa006541	272802	Ofa006542	130560	-	15.6125
FChr23	11161775	11198029	DEL	36254	Ofa011398	2393	Ofa011399	12467	intron,-,Parent=Ofa011399.gene;intron,-,Parent=Ofa011399.gene;intron,-,Parent=Ofa011399.gene;intron,-,Parent=Ofa011399.gene;intron,-,Parent=Ofa011399.gene;gene,-,ID=Ofa011400.gene;intron,-,Parent=Ofa011400.gene;gene,-,ID=Ofa011399.gene;intron,-,Parent=Ofa011399.gene;	15.61924201
FChr23	20814491	20814694	DEL	203	Ofa011805	9767	Ofa011806	19267	-	15.62561576
FChr12	20249884	20250070	DEL	186	Ofa018845	8172	Ofa018846	14560	intron,-,Parent=Ofa018846.gene;gene,-,ID=Ofa018846.gene;	15.62903226
FChr10	28752000	28752419	DEL	419	Ofa004508	17432	Ofa004509	100996	-	15.6300716
FChr6	31807525	31810828	DEL	3303	Ofa002100	5510	Ofa002101	12917	-	15.65879503
FChr6	733686	733957	DEL	271	Ofa001014	37415	Ofa001015	21058	gene,-,ID=Ofa001015.gene;intron,-,Parent=Ofa001015.gene;	15.66420664
FChr21	2293220	2293397	DEL	177	Ofa015140	10161	Ofa015141	5366	-	15.66666667
FChr4	22834248	22834401	DEL	153	Ofa005409	7607	Ofa005410	7415	intron,-,Parent=Ofa005410.gene;gene,-,ID=Ofa005410.gene;	15.67320261
FChr7	22544953	22545061	DEL	108	Ofa006562	18903	Ofa006563	2914	gene,-,ID=Ofa006563.gene;intron,-,Parent=Ofa006563.gene;	15.67592593
FChr10	261785	261972	DEL	187	Ofa003524	7397	Ofa003525	65963	gene,+,ID=Ofa003524.gene;intron,+,Parent=Ofa003524.gene;	15.67914439
FChr20	5599205	5599382	DEL	177	Ofa022703	77064	Ofa022704	26114	gene,-,ID=Ofa022704.gene;intron,-,Parent=Ofa022704.gene;	15.68926554
FChr18	2583840	2584110	DEL	270	Ofa021701	106256	Ofa021702	354900	-	15.6962963
FChr21	6882089	6915650	DEL	33561	Ofa015229	24924	Ofa015230	107856	-	15.70641518
FChr6	30769534	30769723	DEL	189	Ofa002082	5298	Ofa002083	32159	gene,+,ID=Ofa002082.gene;intron,+,Parent=Ofa002082.gene;	15.71428571
FChr5	19464459	19465030	DEL	571	Ofa000456	55101	Ofa000457	7929	gene,-,ID=Ofa000457.gene;intron,-,Parent=Ofa000457.gene;	15.71803853
FChr6	25874692	25874816	DEL	124	Ofa001901	19921	Ofa001902	13947	-	15.72580645
FChr13	32049247	32049651	DEL	404	Ofa009833	16473	Ofa009834	47753	gene,-,ID=Ofa009834.gene;intron,-,Parent=Ofa009834.gene;	15.72772277
FChr7	19330324	19359912	DEL	29588	Ofa006470	68570	Ofa006471	19926	intron,-,Parent=Ofa006471.gene;intron,-,Parent=Ofa006471.gene;intron,-,Parent=Ofa006471.gene;intron,-,Parent=Ofa006471.gene;intron,-,Parent=Ofa006471.gene;gene,-,ID=Ofa006471.gene;intron,-,Parent=Ofa006471.gene;	15.73130999
FChr16	3083825	3083962	DEL	137	Ofa020073	67967	Ofa020074	24192	-	15.73722628
FChr20	19733889	19734220	DEL	331	Ofa023096	15935	Ofa023097	45546	-	15.74018127
FChr6	32642742	32643004	DEL	262	Ofa002123	64433	Ofa002124	81876	intron,-,Parent=Ofa002124.gene;gene,-,ID=Ofa002124.gene;	15.7480916
FChr1	13396131	13396302	DEL	171	Ofa023555	65175	Ofa023556	35078	-	15.75438596
FChr6	35002259	35002373	DEL	114	Ofa002212	21322	Ofa002213	9981	-	15.75438596
FChr10	21881353	21881908	DEL	555	Ofa004294	22810	Ofa004295	5193	-	15.75675676
FChr22	10202172	10208829	DEL	6657	Ofa017429	67186	Ofa017430	69233	-	15.76235542
FChr24	9297328	9297470	DEL	142	Ofa013357	5058	Ofa013358	6382	-	15.77464789
FChr4	281519	281731	DEL	212	Ofa004666	250	Ofa004667	30293	-	15.78301887
FChr10	6038007	6038153	DEL	146	Ofa003720	14398	Ofa003721	32951	-	15.78767123
FChr2	21530526	21530797	DEL	271	Ofa007577	33644	Ofa007578	20434	intron,+,Parent=Ofa007577.gene;gene,+,ID=Ofa007577.gene;	15.7896679
FChr21	23094225	23094526	DEL	301	Ofa015825	40570	Ofa015826	25200	-	15.79069767
FChr19	1725329	1725431	DEL	102	Ofa007919	166901	Ofa007920	6264	intron,-,Parent=Ofa007920.gene;gene,-,ID=Ofa007920.gene;	15.79411765
FChr2	1674231	1674401	DEL	170	Ofa006917	44202	Ofa006918	18467	-	15.8
FChr22	20364846	20365133	DEL	287	Ofa017845	35197	Ofa017846	71374	gene,+,ID=Ofa017845.gene;intron,+,Parent=Ofa017845.gene;	15.80836237
FChr6	34997972	34999038	DEL	1066	Ofa002212	17035	Ofa002213	14268	intron,+,Parent=Ofa002212.gene;gene,+,ID=Ofa002212.gene;	15.81050657
FChr22	18620139	18620274	DEL	135	Ofa017769	97971	Ofa017770	4095	gene,-,ID=Ofa017770.gene;intron,-,Parent=Ofa017770.gene;	15.82962963
FChr5	10322072	10322210	DEL	138	Ofa000192	57676	Ofa000193	9524	gene,-,ID=Ofa000193.gene;intron,-,Parent=Ofa000193.gene;	15.83333333
FChr19	25382540	25432602	DEL	50062	Ofa008770	153327	Ofa008771	1765	intron,-,Parent=Ofa008771.gene;intron,-,Parent=Ofa008772.gene;intron,-,Parent=Ofa008772.gene;intron,-,Parent=Ofa008772.gene;intron,-,Parent=Ofa008772.gene;intron,-,Parent=Ofa008772.gene;intron,-,Parent=Ofa008772.gene;intron,-,Parent=Ofa008772.gene;intron,-,Parent=Ofa008772.gene;intron,-,Parent=Ofa008772.gene;gene,-,ID=Ofa008771.gene;intron,-,Parent=Ofa008772.gene;gene,-,ID=Ofa008772.gene;intron,-…	15.8377412
FChr16	3961626	3963951	DEL	2325	Ofa020081	17669	Ofa020082	219685	-	15.83827957
FChr6	12199827	12200087	DEL	260	Ofa001407	126086	Ofa001408	55474	-	15.83846154
FChr8	5944406	5944562	DEL	156	Ofa002431	44847	Ofa002432	114704	intron,+,Parent=Ofa002431.gene;gene,+,ID=Ofa002431.gene;	15.84615385
FChr2	23054269	23054496	DEL	227	Ofa007625	20890	Ofa007626	18375	intron,-,Parent=Ofa007626.gene;gene,-,ID=Ofa007626.gene;	15.85022026
FChr13	31240285	31240567	DEL	282	Ofa009818	210710	Ofa009819	47936	-	15.85106383
FChr3	27913193	27913626	DEL	433	Ofa010856	19593	Ofa010857	2736	gene,-,ID=Ofa010857.gene;intron,-,Parent=Ofa010857.gene;	15.852194
FChr21	8374213	8374378	DEL	165	Ofa015261	33699	Ofa015262	58215	-	15.85454545
FChr5	31758289	31758571	DEL	282	Ofa000805	70661	Ofa000806	145557	intron,+,Parent=Ofa000805.gene;gene,+,ID=Ofa000805.gene;	15.85815603
FChr21	3985850	3986218	DEL	368	Ofa015178	8134	Ofa015179	5995	-	15.85869565
FChr13	30227927	30228129	DEL	202	Ofa009804	44000	Ofa009805	23314	-	15.86138614
FChr21	21330563	21330694	DEL	131	Ofa015784	229350	Ofa015785	206379	-	15.86259542
FChr14	29429168	29429604	DEL	436	Ofa016983	771	Ofa016984	101132	-	15.86697248
FChr4	5706099	5706199	DEL	100	Ofa004833	72585	Ofa004834	124575	-	15.87
FChr9	5592631	5592848	DEL	217	Ofa014327	7224	Ofa014328	15099	-	15.87096774
FChr14	16409944	16410120	DEL	176	Ofa016511	173552	Ofa016512	1235	gene,-,ID=Ofa016512.gene;intron,-,Parent=Ofa016512.gene;	15.875
FChr1	11347122	11347660	DEL	538	Ofa023504	23618	Ofa023505	13081	-	15.87918216
FChr7	214770	214888	DEL	118	Ofa005830	17022	Ofa005831	7125	-	15.88135593
FChr19	2237667	2237885	DEL	218	Ofa007940	4793	Ofa007941	119098	gene,+,ID=Ofa007940.gene;	15.88990826
FChr16	20269708	20269891	DEL	183	Ofa020555	7642	Ofa020556	16167	-	15.89071038
FChr14	18419430	18419591	DEL	161	Ofa016617	43888	Ofa016618	49728	gene,+,ID=Ofa016617.gene;intron,+,Parent=Ofa016617.gene;	15.89440994
FChr20	21599596	21599719	DEL	123	Ofa023148	68986	Ofa023149	15043	-	15.90243902
FChr6	29480744	29480858	DEL	114	Ofa002035	12211	Ofa002036	11440	intron,-,Parent=Ofa002036.gene;gene,-,ID=Ofa002036.gene;	15.90350877
FChr24	24848181	24848546	DEL	365	Ofa013916	905	Ofa013917	15287	-	15.90410959
FChr24	28893877	28894005	DEL	128	Ofa014008	5537	Ofa014009	7002	-	15.9140625
FChr8	4368201	4368771	DEL	570	Ofa002390	143322	Ofa002391	295279	gene,+,ID=Ofa002390.gene;intron,+,Parent=Ofa002390.gene;	15.91754386
FChr14	20088431	20089563	DEL	1132	Ofa016651	8662	Ofa016652	12212	gene,-,ID=Ofa016652.gene;intron,-,Parent=Ofa016652.gene;	15.92756184
FChr7	15903485	15903591	DEL	106	Ofa006368	60079	Ofa006369	7589	intron,-,Parent=Ofa006369.gene;gene,-,ID=Ofa006369.gene;	15.93396226
FChr14	20211560	20211931	DEL	371	Ofa016659	16897	Ofa016660	13263	intron,+,Parent=Ofa016659.gene;gene,+,ID=Ofa016659.gene;	15.93530997
FChr17	4421685	4422050	DEL	365	Ofa020881	4416	Ofa020882	1857	-	15.9369863
FChr17	23970784	23971854	DEL	1070	Ofa021497	8436	Ofa021498	107635	intron,+,Parent=Ofa021497.gene;gene,+,ID=Ofa021497.gene;	15.94485981
FChr8	35176416	35176562	DEL	146	Ofa003459	33666	Ofa003460	13231	-	15.94520548
FChr6	11222189	11222322	DEL	133	Ofa001377	10587	Ofa001378	41580	-	15.94736842
FChr23	8321599	8321703	DEL	104	Ofa011232	1398	Ofa011233	5390	-	15.95192308
FChr14	28236344	28243879	DEL	7535	Ofa016932	892	Ofa016933	30143	-	15.95368281
FChr5	16286648	16286877	DEL	229	Ofa000348	8664	Ofa000349	31897	gene,+,ID=Ofa000348.gene;intron,+,Parent=Ofa000348.gene;	15.9650655
FChr24	17928661	17928779	DEL	118	Ofa013782	1224	Ofa013783	1793	-	15.97457627
FChr20	21309304	21309511	DEL	207	Ofa023139	64602	Ofa023140	10129	gene,-,ID=Ofa023140.gene;intron,-,Parent=Ofa023140.gene;	15.98067633
FChr19	2419572	2419676	DEL	104	Ofa007943	3842	Ofa007944	3812	-	15.98076923
FChr13	18549517	18549730	DEL	213	Ofa009510	24634	Ofa009511	3490	intron,-,Parent=Ofa009511.gene;gene,-,ID=Ofa009511.gene;	15.99530516
FChr4	32588788	32588902	DEL	114	Ofa005741	31493	Ofa005742	39569	-	16
FChr3	17120990	17121112	DEL	122	Ofa010395	11926	Ofa010396	4836	-	16.00819672
FChr19	29768275	29768447	DEL	172	Ofa008912	57315	Ofa008913	20786	-	16.01744186
FChr19	3940697	3940909	DEL	212	Ofa007980	39264	Ofa007981	19182	intron,-,Parent=Ofa007981.gene;gene,-,ID=Ofa007981.gene;	16.02358491
FChr7	23927874	23928025	DEL	151	Ofa006599	4069	Ofa006600	2831	-	16.02649007
FChr7	3959596	3959835	DEL	239	Ofa005945	4247	Ofa005946	30077	-	16.0292887
FChr1	13563550	13563777	DEL	227	Ofa023562	26694	Ofa023563	1999	intron,-,Parent=Ofa023563.gene;gene,-,ID=Ofa023563.gene;	16.030837
FChr13	16352741	16373417	DEL	20676	Ofa009429	237215	Ofa009430	32527	-	16.03617721
FChr16	639260	641068	DEL	1808	Ofa020039	2996	Ofa020040	98478	-	16.03816372
FChr2	27156864	27156988	DEL	124	Ofa007731	76105	Ofa007732	35023	intron,-,Parent=Ofa007732.gene;gene,-,ID=Ofa007732.gene;	16.04032258
FChr1	10787549	10787671	DEL	122	Ofa023474	4262	Ofa023475	2260	-	16.04098361
FChr15	3863914	3864102	DEL	188	Ofa019140	37989	Ofa019141	460574	-	16.04787234
FChr1	453517	453812	DEL	295	Ofa023239	115750	Ofa023240	4427	-	16.0779661
FChr3	31592758	31593055	DEL	297	Ofa010952	5417	Ofa010953	1274	-	16.08417508
FChr23	25439830	25446490	DEL	6660	Ofa011976	5956	Ofa011977	49766	-	16.08858859
FChr17	1895851	1895995	DEL	144	Ofa020787	75540	Ofa020788	201476	intron,+,Parent=Ofa020787.gene;gene,+,ID=Ofa020787.gene;	16.11111111
FChr20	6661964	6662262	DEL	298	Ofa022742	162721	Ofa022743	33691	gene,-,ID=Ofa022743.gene;intron,-,Parent=Ofa022743.gene;	16.13087248
FChr4	21976081	21976203	DEL	122	Ofa005364	11104	Ofa005365	837	gene,-,ID=Ofa005365.gene;intron,-,Parent=Ofa005365.gene;	16.13114754
FChr1	10535492	10535959	DEL	467	Ofa023472	104984	Ofa023473	57379	-	16.13490364
FChr24	28545761	28546200	DEL	439	Ofa013998	48537	Ofa013999	51351	-	16.13895216
FChr7	22487701	22488072	DEL	371	Ofa006558	2394	Ofa006559	15358	-	16.14555256
FChr9	5596458	5596637	DEL	179	Ofa014327	11051	Ofa014328	11272	intron,-,Parent=Ofa014328.gene;gene,-,ID=Ofa014328.gene;	16.15083799
FChr4	31044784	31045009	DEL	225	Ofa005707	66046	Ofa005708	49361	-	16.15555556
FChr9	13739266	13739595	DEL	329	Ofa014590	11083	Ofa014591	1770	gene,-,ID=Ofa014591.gene;intron,-,Parent=Ofa014591.gene;	16.16109422
FChr5	19240030	19243596	DEL	3566	Ofa000451	13276	Ofa000452	31378	-	16.16152552
FChr20	7117162	7117888	DEL	726	Ofa022750	55749	Ofa022751	29557	gene,-,ID=Ofa022751.gene;intron,-,Parent=Ofa022751.gene;	16.16804408
FChr13	15540380	15555610	DEL	15230	Ofa009419	12144	Ofa009420	14109	three_prime_UTR,-,Parent=Ofa009420;gene,-,ID=Ofa009420.gene;five_prime_UTR,-,Parent=Ofa009420;intron,-,Parent=Ofa009420.gene;intron,-,Parent=Ofa009420.gene;intron,-,Parent=Ofa009420.gene;intron,-,Parent=Ofa009420.gene;intron,-,Parent=Ofa009420.gene;	16.18411031
FChr6	24475596	24475739	DEL	143	Ofa001847	59628	Ofa001848	5504	-	16.18881119
FChr3	12344725	12344936	DEL	211	Ofa010175	24243	Ofa010176	6340	gene,-,ID=Ofa010176.gene;	16.18957346
FChr12	17920204	17920418	DEL	214	Ofa018773	71169	Ofa018774	19742	-	16.19626168
FChr24	27321554	27322371	DEL	817	Ofa013976	4263	Ofa013977	50722	gene,+,ID=Ofa013976.gene;three_prime_UTR,+,Parent=Ofa013976;	16.20073439
FChr10	26193574	26193982	DEL	408	Ofa004439	50267	Ofa004440	90038	intron,+,Parent=Ofa004439.gene;gene,+,ID=Ofa004439.gene;	16.20098039
FChr3	25440076	25441078	DEL	1002	Ofa010774	86765	Ofa010775	4308	intron,-,Parent=Ofa010775.gene;gene,-,ID=Ofa010775.gene;	16.20159681
FChr12	26801836	26802122	DEL	286	Ofa018983	106492	Ofa018984	2030	-	16.2027972
FChr11	3441260	3441600	DEL	340	Ofa012304	3579	Ofa012305	24457	-	16.20294118
FChr5	34573038	34573338	DEL	300	Ofa000892	2119	Ofa000893	75810	intron,+,Parent=Ofa000892.gene;gene,+,ID=Ofa000892.gene;	16.22
FChr7	241789	243094	DEL	1305	Ofa005832	1444	Ofa005833	5731	-	16.22298851
FChr10	9590104	9590234	DEL	130	Ofa003816	130430	Ofa003817	68926	-	16.23076923
FChr11	11467731	11468184	DEL	453	Ofa012501	10054	Ofa012502	68116	-	16.23178808
FChr4	7606510	7608185	DEL	1675	Ofa004895	30203	Ofa004896	36850	gene,-,ID=Ofa004896.gene;intron,-,Parent=Ofa004896.gene;	16.23940299
FChr23	15254418	15255613	DEL	1195	Ofa011590	39325	Ofa011591	7449	-	16.26276151
FChr10	25922628	25923240	DEL	612	Ofa004423	21729	Ofa004424	386	gene,-,ID=Ofa004424.gene;intron,-,Parent=Ofa004424.gene;	16.26633987
FChr23	2587430	2587650	DEL	220	Ofa011064	80986	Ofa011065	1844	intron,-,Parent=Ofa011065.gene;gene,-,ID=Ofa011065.gene;	16.28636364
FChr2	20654029	20654892	DEL	863	Ofa007534	25384	Ofa007535	4815	-	16.28736964
FChr22	15078667	15079618	DEL	951	Ofa017650	21575	Ofa017651	6281	intron,-,Parent=Ofa017651.gene;gene,-,ID=Ofa017651.gene;	16.29863302
FChr24	11343159	11343619	DEL	460	Ofa013459	23911	Ofa013460	94162	-	16.30869565
FChr22	7785270	7785820	DEL	550	Ofa017326	3325	Ofa017327	12075	-	16.32363636
FChr18	23637751	23637871	DEL	120	Ofa022485	94156	Ofa022486	154184	-	16.33333333
FChr5	23002878	23003274	DEL	396	Ofa000555	24502	Ofa000556	50967	gene,+,ID=Ofa000555.gene;intron,+,Parent=Ofa000555.gene;	16.33838384
FChr2	27551586	27552136	DEL	550	Ofa007735	25661	Ofa007736	2686	gene,-,ID=Ofa007736.gene;	16.34727273
FChr12	25436347	25436447	DEL	100	Ofa018966	961	Ofa018967	680	-	16.36
FChr9	9324151	9324435	DEL	284	Ofa014431	36698	Ofa014432	20205	intron,-,Parent=Ofa014432.gene;gene,-,ID=Ofa014432.gene;	16.36619718
FChr24	27672610	27672870	DEL	260	Ofa013986	39454	Ofa013987	123232	intron,-,Parent=Ofa013987.gene;gene,-,ID=Ofa013987.gene;	16.36923077
FChr24	18411021	18411828	DEL	807	Ofa013794	1074	Ofa013795	52589	gene,+,ID=Ofa013794.gene;	16.37174721
FChr11	20863759	20864137	DEL	378	Ofa012857	71060	Ofa012858	54195	intron,+,Parent=Ofa012857.gene;gene,+,ID=Ofa012857.gene;	16.37566138
FChr16	18023048	18023563	DEL	515	Ofa020493	11385	Ofa020494	18229	gene,+,ID=Ofa020493.gene;intron,+,Parent=Ofa020493.gene;	16.37669903
FChr19	7628574	7628935	DEL	361	Ofa008079	24173	Ofa008080	2523	-	16.3767313
FChr8	4611051	4611223	DEL	172	Ofa002390	386172	Ofa002391	52429	intron,+,Parent=Ofa002390.gene;gene,+,ID=Ofa002390.gene;	16.37790698
FChr20	7564281	7564653	DEL	372	Ofa022759	3931	Ofa022760	8501	-	16.37903226
FChr8	32739804	32740224	DEL	420	Ofa003400	7200	Ofa003401	20121	intron,-,Parent=Ofa003401.gene;gene,-,ID=Ofa003401.gene;	16.38333333
FChr4	10021535	10021635	DEL	100	Ofa004925	28607	Ofa004926	15847	-	16.39
FChr13	26517810	26518132	DEL	322	Ofa009731	48490	Ofa009732	51540	-	16.39130435
FChr14	26923693	26924602	DEL	909	Ofa016881	6527	Ofa016882	1881	-	16.4070407
FChr2	13773280	13773899	DEL	619	Ofa007333	64038	Ofa007334	8165	intron,-,Parent=Ofa007334.gene;gene,-,ID=Ofa007334.gene;	16.40872375
FChr3	26329139	26329757	DEL	618	Ofa010802	20168	Ofa010803	14869	-	16.40938511
FChr21	2712749	2713194	DEL	445	Ofa015146	153484	Ofa015147	163060	-	16.41123596
FChr9	21359460	21393923	DEL	34463	Ofa014850	10340	Ofa014851	2821	gene,-,ID=Ofa014851.gene;gene,-,ID=Ofa014852.gene;gene,-,ID=Ofa014853.gene;	16.41464759
FChr17	6975157	6975816	DEL	659	Ofa020955	26603	Ofa020956	1935	-	16.41881639
FChr8	17601055	17613780	DEL	12725	Ofa002828	13652	Ofa002829	23639	gene,+,ID=Ofa002828.gene;intron,+,Parent=Ofa002828.gene;	16.42090373
FChr24	23296479	23297263	DEL	784	Ofa013882	67004	Ofa013883	156126	-	16.42602041
FChr5	15807088	15807356	DEL	268	Ofa000318	104	Ofa000319	25137	-	16.42910448
FChr11	11294452	11294563	DEL	111	Ofa012490	7519	Ofa012491	25475	intron,+,Parent=Ofa012490.gene;gene,+,ID=Ofa012490.gene;	16.43243243
FChr18	12876768	12876870	DEL	102	Ofa022139	1679	Ofa022140	2172	-	16.44117647
FChr24	12117560	12117698	DEL	138	Ofa013489	12637	Ofa013490	2059	-	16.44202899
FChr6	29829891	29835372	DEL	5481	Ofa002044	24329	Ofa002045	24325	gene,+,ID=Ofa002044.gene;intron,+,Parent=Ofa002044.gene;	16.44334975
FChr4	7363310	7363452	DEL	142	Ofa004890	63502	Ofa004891	42104	-	16.44366197
FChr12	4524582	4524836	DEL	254	Ofa018309	566326	Ofa018310	67269	-	16.4488189
FChr10	27354284	27356941	DEL	2657	Ofa004474	114009	Ofa004475	38321	intron,-,Parent=Ofa004475.gene;gene,-,ID=Ofa004475.gene;	16.45389537
FChr17	22064252	22064778	DEL	526	Ofa021437	5260	Ofa021438	76173	gene,+,ID=Ofa021437.gene;intron,+,Parent=Ofa021437.gene;	16.46387833
FChr1	16340285	16340409	DEL	124	Ofa023646	38061	Ofa023647	7045	intron,+,Parent=Ofa023646.gene;gene,+,ID=Ofa023646.gene;	16.46774194
FChr4	24455235	24455431	DEL	196	Ofa005478	14326	Ofa005479	48435	-	16.46938776
FChr3	4789933	4790987	DEL	1054	Ofa009951	4275	Ofa009952	7728	-	16.471537
FChr21	28035050	28035283	DEL	233	Ofa015940	19934	Ofa015941	15657	-	16.472103
FChr6	30430825	30431139	DEL	314	Ofa002068	13868	Ofa002069	13971	gene,-,ID=Ofa002069.gene;intron,-,Parent=Ofa002069.gene;	16.47770701
FChr9	19020407	19020752	DEL	345	Ofa014802	5121	Ofa014803	43550	gene,+,ID=Ofa014802.gene;intron,+,Parent=Ofa014802.gene;	16.47826087
FChr20	20948271	20948665	DEL	394	Ofa023130	5800	Ofa023131	11943	gene,+,ID=Ofa023130.gene;intron,+,Parent=Ofa023130.gene;	16.47969543
FChr7	25425537	25425685	DEL	148	Ofa006658	1538	Ofa006659	6376	intron,+,Parent=Ofa006658.gene;gene,+,ID=Ofa006658.gene;	16.47972973
FChr16	18037933	18038124	DEL	191	Ofa020493	26270	Ofa020494	3344	-	16.48691099
FChr13	29441385	29441754	DEL	369	Ofa009792	53345	Ofa009793	18295	-	16.48780488
FChr24	9440750	9441438	DEL	688	Ofa013362	2478	Ofa013363	58533	intron,-,Parent=Ofa013363.gene;gene,-,ID=Ofa013363.gene;	16.51598837
FChr22	3328576	3328774	DEL	198	Ofa017184	15660	Ofa017185	51028	-	16.52020202
FChr10	25558767	25559379	DEL	612	Ofa004418	214988	Ofa004419	13071	gene,-,ID=Ofa004419.gene;intron,-,Parent=Ofa004419.gene;	16.5245098
FChr23	6206074	6206472	DEL	398	Ofa011143	11244	Ofa011144	13751	-	16.53015075
FChr10	27900354	27900614	DEL	260	Ofa004492	49213	Ofa004493	39052	-	16.54615385
[truncated: 2,676 more rows]
