# Supplementary material for: Innovative approach for high-throughput exploiting sex-specific markers in Japanese parrotfish Oplegnathus fasciatus
Source: Gigascience. 2024 Jul 19;13:giae045. doi: 10.1093/gigascience/giae045 (PMC11258905; doi:10.1093/gigascience/giae045)
Supplement: giae045_Supplemental_Files [file giae045_supplemental_files.zip › Female_reference_Male_DEL_repeat.txt]

MChr1	417055	417566	DEL	511	MChr1	413770	420450	6341	+	TandemRepeat	ID=TR000594;PeriodSize=20;CopyNumber=351.0;PercentMatches=79;PercentIndels=14;Consensus=TCACTCTGAAACTCACCTGT;	511
MChr1	463002	463146	DEL	144	MChr1	462992	463058	98	+	TandemRepeat	ID=TR000716;PeriodSize=20;CopyNumber=3.3;PercentMatches=87;PercentIndels=0;Consensus=TCCTTGTCTCCTCTCCTCTT;	56
MChr1	463002	463146	DEL	144	MChr1	463023	463052	53	+	TandemRepeat	ID=TR000717;PeriodSize=15;CopyNumber=1.9;PercentMatches=93;PercentIndels=6;Consensus=TCTCCTGTCCTCCTTG;	29
MChr1	463002	463146	DEL	144	MChr1	463066	463433	1292	+	Transposon	ID=TE264164;Target=Rex1-19_DRe 387 754;Class=LINE/Rex-Babar;PercDiv=29.4;PercDel=0.0;PercIns=0.0;	80
MChr1	464741	464846	DEL	105	MChr1	464723	464994	234	+	TandemRepeat	ID=TR000722;PeriodSize=21;CopyNumber=13.0;PercentMatches=76;PercentIndels=9;Consensus=AACTAGACCCCAGACCTCTGC;	105
MChr1	464741	464846	DEL	105	MChr1	464730	464997	353	+	TandemRepeat	ID=TR000723;PeriodSize=42;CopyNumber=6.4;PercentMatches=90;PercentIndels=3;Consensus=CCCCAGACCTCTGTAACTAGACCCCAGACCTCAGCAGATAGA;	105
MChr1	464741	464846	DEL	105	MChr1	464772	464997	389	+	TandemRepeat	ID=TR000724;PeriodSize=84;CopyNumber=2.7;PercentMatches=93;PercentIndels=0;Consensus=CCCCAGGCCTCTGTAACTAGTCCCCAGACCTCAGCAGATAGACCCCAGGCCTCTGTAACTAGACCCCAGACCTCAGCAGATAGA;	74
MChr1	637048	637166	DEL	118	MChr1	636604	637300	206	+	TandemRepeat	ID=TR001039;PeriodSize=14;CopyNumber=51.1;PercentMatches=69;PercentIndels=22;Consensus=GGAGAGGAGAGGGG;	118
MChr1	637048	637166	DEL	118	MChr1	636623	637293	154	+	TandemRepeat	ID=TR001040;PeriodSize=8;CopyNumber=81.6;PercentMatches=67;PercentIndels=28;Consensus=GGAGGGGA;	118
MChr1	637048	637166	DEL	118	MChr1	636610	637301	379	+	TandemRepeat	ID=TR001041;PeriodSize=20;CopyNumber=31.7;PercentMatches=72;PercentIndels=20;Consensus=GGGGAGGAGAGGGGGAGGGGGA;	118
MChr1	637220	637372	DEL	152	MChr1	637261	637471	1425	+	Transposon	ID=Denovo_TE0480545;Target=rnd-6_family-4876 85 297;Class=DNA/hAT-Tip100;PercDiv=9.1;PercDel=1.9;PercIns=0.9;	111
MChr1	637220	637372	DEL	152	MChr1	636604	637300	206	+	TandemRepeat	ID=TR001039;PeriodSize=14;CopyNumber=51.1;PercentMatches=69;PercentIndels=22;Consensus=GGAGAGGAGAGGGG;	80
MChr1	637220	637372	DEL	152	MChr1	636623	637293	154	+	TandemRepeat	ID=TR001040;PeriodSize=8;CopyNumber=81.6;PercentMatches=67;PercentIndels=28;Consensus=GGAGGGGA;	73
MChr1	637220	637372	DEL	152	MChr1	636610	637301	379	+	TandemRepeat	ID=TR001041;PeriodSize=20;CopyNumber=31.7;PercentMatches=72;PercentIndels=20;Consensus=GGGGAGGAGAGGGGGAGGGGGA;	81
MChr1	694405	695484	DEL	1079	MChr1	694541	694617	374	-	Transposon	ID=Denovo_TE0480702;Target=rnd-1_family-707 1 77;Class=Unknown;PercDiv=15.8;PercDel=1.3;PercIns=1.3;	76
MChr1	694405	695484	DEL	1079	MChr1	694562	694653	547	+	Transposon	ID=Denovo_TE0480703;Target=rnd-6_family-334 209 294;Class=Unknown;PercDiv=9.3;PercDel=0.0;PercIns=7.0;	91
MChr1	694405	695484	DEL	1079	MChr1	695268	695411	655	-	Transposon	ID=Denovo_TE0480704;Target=rnd-4_family-177 268 421;Class=Unknown;PercDiv=18.2;PercDel=7.6;PercIns=0.7;	143
MChr1	694405	695484	DEL	1079	MChr1	695413	695453	247	-	Transposon	ID=Denovo_TE0480705;Target=rnd-4_family-177 1 41;Class=Unknown;PercDiv=17.1;PercDel=0.0;PercIns=0.0;	40
MChr1	694405	695484	DEL	1079	MChr1	694978	695176	381	+	Transposon	ID=TE264388;Target=BEL-52_DRe-I 5107 5305;Class=LTR/Pao;PercDiv=32.1;PercDel=1.5;PercIns=1.5;	198
MChr1	1180700	1181448	DEL	748	MChr1	1180660	1187524	6906	+	TandemRepeat	ID=TR001188;PeriodSize=20;CopyNumber=335.0;PercentMatches=80;PercentIndels=14;Consensus=AACAGGAGGACAGTGAAGGC;	748
MChr1	1182052	1182499	DEL	447	MChr1	1180660	1187524	6906	+	TandemRepeat	ID=TR001188;PeriodSize=20;CopyNumber=335.0;PercentMatches=80;PercentIndels=14;Consensus=AACAGGAGGACAGTGAAGGC;	447
MChr1	1182052	1182499	DEL	447	MChr1	1181562	1183638	283	+	TandemRepeat	ID=TR001189;PeriodSize=30;CopyNumber=72.2;PercentMatches=62;PercentIndels=25;Consensus=GAGGCAGTGAAGGCAACAGGAGGACAGTGA;	447
MChr1	1183062	1183738	DEL	676	MChr1	1180660	1187524	6906	+	TandemRepeat	ID=TR001188;PeriodSize=20;CopyNumber=335.0;PercentMatches=80;PercentIndels=14;Consensus=AACAGGAGGACAGTGAAGGC;	676
MChr1	1183062	1183738	DEL	676	MChr1	1181562	1183638	283	+	TandemRepeat	ID=TR001189;PeriodSize=30;CopyNumber=72.2;PercentMatches=62;PercentIndels=25;Consensus=GAGGCAGTGAAGGCAACAGGAGGACAGTGA;	576
MChr1	1184976	1185085	DEL	109	MChr1	1180660	1187524	6906	+	TandemRepeat	ID=TR001188;PeriodSize=20;CopyNumber=335.0;PercentMatches=80;PercentIndels=14;Consensus=AACAGGAGGACAGTGAAGGC;	109
MChr1	1185573	1185824	DEL	251	MChr1	1180660	1187524	6906	+	TandemRepeat	ID=TR001188;PeriodSize=20;CopyNumber=335.0;PercentMatches=80;PercentIndels=14;Consensus=AACAGGAGGACAGTGAAGGC;	251
MChr1	1185857	1186095	DEL	238	MChr1	1180660	1187524	6906	+	TandemRepeat	ID=TR001188;PeriodSize=20;CopyNumber=335.0;PercentMatches=80;PercentIndels=14;Consensus=AACAGGAGGACAGTGAAGGC;	238
MChr1	1186280	1186577	DEL	297	MChr1	1180660	1187524	6906	+	TandemRepeat	ID=TR001188;PeriodSize=20;CopyNumber=335.0;PercentMatches=80;PercentIndels=14;Consensus=AACAGGAGGACAGTGAAGGC;	297
MChr1	1186918	1187097	DEL	179	MChr1	1180660	1187524	6906	+	TandemRepeat	ID=TR001188;PeriodSize=20;CopyNumber=335.0;PercentMatches=80;PercentIndels=14;Consensus=AACAGGAGGACAGTGAAGGC;	179
MChr1	1264949	1275264	DEL	10315	MChr1	1265729	1265769	276	+	Transposon	ID=Denovo_TE0481996;Target=rnd-1_family-491 1 40;Class=Unknown;PercDiv=7.5;PercDel=0.0;PercIns=2.5;	40
MChr1	1264949	1275264	DEL	10315	MChr1	1265737	1265812	574	-	Transposon	ID=Denovo_TE0481997;Target=rnd-5_family-12287 313 386;Class=Unknown;PercDiv=5.4;PercDel=0.0;PercIns=2.7;	75
MChr1	1264949	1275264	DEL	10315	MChr1	1267018	1267094	536	+	Transposon	ID=Denovo_TE0481999;Target=rnd-5_family-1651 284 361;Class=DNA/TcMar-Tc1;PercDiv=10.4;PercDel=1.3;PercIns=0.0;	76
MChr1	1264949	1275264	DEL	10315	MChr1	1267212	1267287	357	+	Transposon	ID=Denovo_TE0482000;Target=rnd-6_family-4126 815 902;Class=LINE/Rex-Babar;PercDiv=14.5;PercDel=15.8;PercIns=0.0;	75
MChr1	1264949	1275264	DEL	10315	MChr1	1267321	1267461	666	+	Transposon	ID=Denovo_TE0482001;Target=rnd-6_family-2245 4 142;Class=Unknown;PercDiv=17.5;PercDel=1.4;PercIns=2.9;	140
MChr1	1264949	1275264	DEL	10315	MChr1	1267623	1269129	2445	-	Transposon	ID=Denovo_TE0482002;Target=rnd-6_family-2199 2179 3698;Class=LINE/L1;PercDiv=31.7;PercDel=4.7;PercIns=3.8;	1506
MChr1	1264949	1275264	DEL	10315	MChr1	1269132	1270056	6029	-	Transposon	ID=Denovo_TE0482003;Target=rnd-6_family-2199 477 1392;Class=LINE/L1;PercDiv=8.7;PercDel=1.1;PercIns=2.1;	924
MChr1	1264949	1275264	DEL	10315	MChr1	1270069	1270113	352	-	Transposon	ID=Denovo_TE0482004;Target=rnd-5_family-3503 778 822;Class=LINE/Rex-Babar;PercDiv=2.2;PercDel=0.0;PercIns=0.0;	44
MChr1	1264949	1275264	DEL	10315	MChr1	1270112	1270621	1266	+	Transposon	ID=Denovo_TE0482005;Target=rnd-5_family-925 927 1431;Class=DNA/hAT-Ac;PercDiv=23.9;PercDel=5.5;PercIns=6.5;	509
MChr1	1264949	1275264	DEL	10315	MChr1	1270503	1270722	806	+	Transposon	ID=Denovo_TE0482006;Target=rnd-6_family-6822 25 276;Class=Unknown;PercDiv=20.1;PercDel=15.0;PercIns=0.4;	219
MChr1	1264949	1275264	DEL	10315	MChr1	1270724	1270774	291	-	Transposon	ID=Denovo_TE0482007;Target=rnd-5_family-1884 639 683;Class=DNA/hAT-Tip100;PercDiv=4.5;PercDel=0.0;PercIns=13.3;	50
MChr1	1264949	1275264	DEL	10315	MChr1	1270833	1271287	2205	+	Transposon	ID=Denovo_TE0482009;Target=rnd-1_family-585 1 329;Class=DNA;PercDiv=7.2;PercDel=6.7;PercIns=0.9;	454
MChr1	1264949	1275264	DEL	10315	MChr1	1271303	1271365	385	+	Transposon	ID=Denovo_TE0482010;Target=rnd-6_family-2963 623 686;Class=Unknown;PercDiv=12.7;PercDel=1.6;PercIns=0.0;	62
MChr1	1264949	1275264	DEL	10315	MChr1	1271636	1271780	1168	+	Transposon	ID=Denovo_TE0482012;Target=rnd-1_family-306 1 147;Class=Unknown;PercDiv=2.8;PercDel=2.1;PercIns=0.7;	144
MChr1	1264949	1275264	DEL	10315	MChr1	1271659	1271906	1888	-	Transposon	ID=Denovo_TE0482013;Target=rnd-1_family-274 20 266;Class=Unknown;PercDiv=3.7;PercDel=2.0;PercIns=2.4;	247
MChr1	1264949	1275264	DEL	10315	MChr1	1271910	1271954	340	+	Transposon	ID=Denovo_TE0482014;Target=rnd-5_family-3389 1 45;Class=DNA;PercDiv=11.1;PercDel=0.0;PercIns=0.0;	44
MChr1	1264949	1275264	DEL	10315	MChr1	1271953	1272388	3279	+	Transposon	ID=Denovo_TE0482015;Target=rnd-5_family-3389 109 541;Class=DNA;PercDiv=6.3;PercDel=1.6;PercIns=2.3;	435
MChr1	1264949	1275264	DEL	10315	MChr1	1272886	1272960	441	-	Transposon	ID=Denovo_TE0482016;Target=rnd-6_family-2963 607 681;Class=Unknown;PercDiv=13.3;PercDel=0.0;PercIns=0.0;	74
MChr1	1264949	1275264	DEL	10315	MChr1	1273376	1273490	628	-	Transposon	ID=Denovo_TE0482017;Target=rnd-5_family-1726 4 115;Class=DNA/hAT-Ac;PercDiv=12.5;PercDel=0.0;PercIns=2.7;	114
MChr1	1264949	1275264	DEL	10315	MChr1	1266788	1266818	53	+	TandemRepeat	ID=TR001243;PeriodSize=16;CopyNumber=1.9;PercentMatches=93;PercentIndels=0;Consensus=TGTGTATTTGTTGTTG;	30
MChr1	1264949	1275264	DEL	10315	MChr1	1265093	1265172	481	-	Transposon	ID=TE264928;Target=MOSAT-2_DR 1157 1236;Class=Satellite;PercDiv=16.2;PercDel=0.0;PercIns=0.0;	79
MChr1	1264949	1275264	DEL	10315	MChr1	1265815	1265889	401	-	Transposon	ID=TE264929;Target=SINE_TE 14 88;Class=SINE/tRNA-V;PercDiv=20.0;PercDel=0.0;PercIns=0.0;	74
MChr1	1264949	1275264	DEL	10315	MChr1	1265824	1265998	356	+	Transposon	ID=TE264930;Target=DNA9-3_DR 1608 1784;Class=DNA/MULE-MuDR;PercDiv=27.2;PercDel=4.6;PercIns=3.4;	174
MChr1	1264949	1275264	DEL	10315	MChr1	1267018	1267109	549	+	Transposon	ID=TE264931;Target=Tc1-17a_Xen 646 735;Class=DNA/TcMar-Tc1;PercDiv=13.3;PercDel=0.0;PercIns=2.2;	91
MChr1	1264949	1275264	DEL	10315	MChr1	1267293	1267345	232	-	Transposon	ID=TE264932;Target=JVY_As 25579 25631;Class=LINE/Penelope;PercDiv=12.0;PercDel=5.7;PercIns=5.7;	52
MChr1	1264949	1275264	DEL	10315	MChr1	1269123	1269493	274	-	Transposon	ID=TE264933;Target=L1MC 3387 3793;Class=LINE/L1;PercDiv=30.6;PercDel=3.5;PercIns=4.1;	370
MChr1	1264949	1275264	DEL	10315	MChr1	1269887	1270067	314	-	Transposon	ID=TE264934;Target=L1-18_SSa 2028 2155;Class=LINE/L1;PercDiv=29.0;PercDel=1.6;PercIns=1.5;	180
MChr1	1264949	1275264	DEL	10315	MChr1	1270776	1271296	1846	-	Transposon	ID=TE264935;Target=DNA6-10_DR 6114 6706;Class=DNA;PercDiv=20.2;PercDel=15.0;PercIns=1.0;	520
MChr1	1264949	1275264	DEL	10315	MChr1	1271389	1271503	466	-	Transposon	ID=TE264936;Target=DNA-22_EL 798 924;Class=DNA;PercDiv=20.9;PercDel=10.4;PercIns=0.0;	114
MChr1	1264949	1275264	DEL	10315	MChr1	1271457	1271542	521	+	Transposon	ID=TE264937;Target=DNA-X-13_DR 97 187;Class=DNA;PercDiv=10.6;PercDel=7.0;PercIns=1.1;	85
MChr1	1264949	1275264	DEL	10315	MChr1	1272014	1272297	1539	-	Transposon	ID=TE264938;Target=DNA-22_EL 95 382;Class=DNA;PercDiv=20.1;PercDel=1.4;PercIns=0.0;	283
MChr1	1264949	1275264	DEL	10315	MChr1	1272110	1272384	1060	+	Transposon	ID=TE264939;Target=DNA-X-13_DR 485 774;Class=DNA;PercDiv=20.9;PercDel=6.2;PercIns=0.7;	274
MChr1	1264949	1275264	DEL	10315	MChr1	1273594	1273668	643	-	Transposon	ID=TE264940;Target=MOSAT-2_DR 1157 1231;Class=Satellite;PercDiv=1.3;PercDel=0.0;PercIns=0.0;	74
MChr1	1264949	1275264	DEL	10315	MChr1	1273811	1273862	242	-	Transposon	ID=TE264941;Target=MOSAT-2_DR 831 882;Class=Satellite;PercDiv=19.2;PercDel=0.0;PercIns=0.0;	51
MChr1	1264949	1275264	DEL	10315	MChr1	1274588	1274625	266	-	Transposon	ID=TE264942;Target=hAT-40_DR 1 40;Class=DNA/hAT-Charlie;PercDiv=5.3;PercDel=5.3;PercIns=0.0;	37
MChr1	1534252	1534392	DEL	140	MChr1	1532324	1535034	424	+	TandemRepeat	ID=TR001450;PeriodSize=11;CopyNumber=243.1;PercentMatches=65;PercentIndels=18;Consensus=TGTACTGTATA;	140
MChr1	1534252	1534392	DEL	140	MChr1	1532076	1535052	816	+	TandemRepeat	ID=TR001451;PeriodSize=6;CopyNumber=518.0;PercentMatches=64;PercentIndels=20;Consensus=TATATG;	140
MChr1	1534252	1534392	DEL	140	MChr1	1532072	1535051	4325	+	TandemRepeat	ID=TR001452;PeriodSize=17;CopyNumber=174.3;PercentMatches=89;PercentIndels=4;Consensus=TATATATATGTGTACTG;	140
MChr1	1534252	1534392	DEL	140	MChr1	1533224	1534326	745	-	Transposon	ID=TE265322;Target=Dp_Skipper-1-I 239 1314;Class=LTR/Gypsy;PercDiv=23.1;PercDel=5.7;PercIns=8.4;	74
MChr1	1534252	1534392	DEL	140	MChr1	1533359	1534551	820	-	Transposon	ID=TE265323;Target=Dp_Skipper-1-I 239 1332;Class=LTR/Gypsy;PercDiv=23.4;PercDel=7.8;PercIns=4.7;	140
MChr1	1534252	1534392	DEL	140	MChr1	1533680	1534738	747	-	Transposon	ID=TE265324;Target=Dp_Skipper-1-I 239 1332;Class=LTR/Gypsy;PercDiv=24.8;PercDel=7.8;PercIns=4.4;	140
MChr1	1534252	1534392	DEL	140	MChr1	1533870	1534923	746	-	Transposon	ID=TE265325;Target=Dp_Skipper-1-I 239 1298;Class=LTR/Gypsy;PercDiv=24.6;PercDel=6.4;PercIns=5.8;	140
MChr1	1534252	1534392	DEL	140	MChr1	1534028	1535042	730	-	Transposon	ID=TE265326;Target=Dp_Skipper-1-I 239 1298;Class=LTR/Gypsy;PercDiv=24.1;PercDel=9.6;PercIns=4.9;	140
MChr1	1534252	1534392	DEL	140	MChr1	1534198	1535043	764	-	Transposon	ID=TE265327;Target=Dp_Skipper-1-I 440 1298;Class=LTR/Gypsy;PercDiv=22.2;PercDel=8.3;PercIns=6.6;	140
MChr1	1556630	1556808	DEL	178	MChr1	1556749	1556872	895	-	Transposon	ID=Denovo_TE0482616;Target=rnd-1_family-56 321 451;Class=Unknown;PercDiv=6.5;PercDel=5.7;PercIns=0.0;	59
MChr1	1557782	1557886	DEL	104	MChr1	1557771	1557823	420	-	Transposon	ID=Denovo_TE0482628;Target=rnd-1_family-598 88 141;Class=DNA/IS3EU;PercDiv=1.9;PercDel=1.9;PercIns=0.0;	41
MChr1	1557782	1557886	DEL	104	MChr1	1557823	1557875	405	-	Transposon	ID=Denovo_TE0482629;Target=rnd-1_family-598 88 141;Class=DNA/IS3EU;PercDiv=3.8;PercDel=1.9;PercIns=0.0;	52
MChr1	1557782	1557886	DEL	104	MChr1	1557875	1557927	405	-	Transposon	ID=Denovo_TE0482630;Target=rnd-1_family-598 88 141;Class=DNA/IS3EU;PercDiv=3.8;PercDel=1.9;PercIns=0.0;	11
MChr1	1557782	1557886	DEL	104	MChr1	1557671	1558395	1378	+	TandemRepeat	ID=TR001456;PeriodSize=52;CopyNumber=13.9;PercentMatches=98;PercentIndels=0;Consensus=CAAGCACCGATTTAATGTCTTTATATTTGAGGCCAATTTCAAAATAAAACTG;	104
MChr1	1662353	1662733	DEL	380	MChr1	1662344	1662784	693	+	TandemRepeat	ID=TR001497;PeriodSize=10;CopyNumber=44.1;PercentMatches=91;PercentIndels=0;Consensus=TGTTTTTACG;	380
MChr1	1662353	1662733	DEL	380	MChr1	1662344	1662571	230	-	Transposon	ID=TE265461;Target=Tad1-29_BG 390 591;Class=LINE/Tad1;PercDiv=11.7;PercDel=0.4;PercIns=13.4;	218
MChr1	1748575	1748773	DEL	198	MChr1	1748365	1749516	1111	+	TandemRepeat	ID=TR001537;PeriodSize=12;CopyNumber=97.7;PercentMatches=82;PercentIndels=3;Consensus=ACAGGTGTATGG;	198
MChr1	1748870	1749450	DEL	580	MChr1	1748365	1749516	1111	+	TandemRepeat	ID=TR001537;PeriodSize=12;CopyNumber=97.7;PercentMatches=82;PercentIndels=3;Consensus=ACAGGTGTATGG;	580
MChr1	1819663	1819857	DEL	194	MChr1	1819630	1819983	871	+	Transposon	ID=Denovo_TE0483209;Target=rnd-2_family-40 10 371;Class=DNA/hAT-Ac;PercDiv=18.0;PercDel=11.4;PercIns=6.9;	194
MChr1	1888540	1927009	DEL	38469	MChr1	1888269	1889653	12187	+	Transposon	ID=Denovo_TE0483364;Target=rnd-1_family-698 2 1385;Class=Unknown;PercDiv=2.9;PercDel=0.0;PercIns=0.1;	1113
MChr1	1888540	1927009	DEL	38469	MChr1	1889668	1890159	4254	+	Transposon	ID=Denovo_TE0483365;Target=rnd-1_family-697 5 496;Class=Unknown;PercDiv=4.1;PercDel=0.0;PercIns=0.0;	491
MChr1	1888540	1927009	DEL	38469	MChr1	1890200	1890411	1292	+	Transposon	ID=Denovo_TE0483366;Target=rnd-1_family-234 1 210;Class=Unknown;PercDiv=15.2;PercDel=0.0;PercIns=0.9;	211
MChr1	1888540	1927009	DEL	38469	MChr1	1890228	1890424	1353	-	Transposon	ID=Denovo_TE0483367;Target=rnd-1_family-222 1 195;Class=Unknown;PercDiv=11.3;PercDel=0.0;PercIns=1.0;	196
MChr1	1888540	1927009	DEL	38469	MChr1	1890922	1891304	1602	-	Transposon	ID=Denovo_TE0483368;Target=rnd-1_family-670 1 218;Class=Unknown;PercDiv=8.1;PercDel=0.6;PercIns=1.0;	382
MChr1	1888540	1927009	DEL	38469	MChr1	1891278	1891369	426	-	Transposon	ID=Denovo_TE0483369;Target=rnd-1_family-670 127 218;Class=Unknown;PercDiv=16.5;PercDel=1.1;PercIns=1.1;	91
MChr1	1888540	1927009	DEL	38469	MChr1	1891374	1891456	354	+	Transposon	ID=Denovo_TE0483370;Target=rnd-6_family-428 2 86;Class=Unknown;PercDiv=12.7;PercDel=7.2;PercIns=4.7;	82
MChr1	1888540	1927009	DEL	38469	MChr1	1891517	1892059	3957	+	Transposon	ID=Denovo_TE0483371;Target=rnd-6_family-428 91 615;Class=Unknown;PercDiv=5.8;PercDel=0.7;PercIns=4.2;	542
MChr1	1888540	1927009	DEL	38469	MChr1	1892091	1892441	2195	+	Transposon	ID=Denovo_TE0483372;Target=rnd-5_family-281 488 893;Class=DNA;PercDiv=8.6;PercDel=16.5;PercIns=0.7;	350
MChr1	1888540	1927009	DEL	38469	MChr1	1892442	1892538	1153	-	Transposon	ID=Denovo_TE0483373;Target=rnd-5_family-1244 202 318;Class=DNA;PercDiv=6.0;PercDel=14.1;PercIns=3.3;	96
MChr1	1888540	1927009	DEL	38469	MChr1	1892540	1892762	1854	+	Transposon	ID=Denovo_TE0483374;Target=rnd-1_family-574 38 260;Class=Unknown;PercDiv=4.0;PercDel=0.0;PercIns=0.0;	222
MChr1	1888540	1927009	DEL	38469	MChr1	1892959	1893135	968	-	Transposon	ID=Denovo_TE0483376;Target=rnd-1_family-222 15 183;Class=Unknown;PercDiv=13.6;PercDel=0.0;PercIns=4.7;	176
MChr1	1888540	1927009	DEL	38469	MChr1	1893233	1893333	318	+	Transposon	ID=Denovo_TE0483377;Target=rnd-5_family-1586 309 389;Class=Unknown;PercDiv=14.7;PercDel=1.0;PercIns=25.9;	100
MChr1	1888540	1927009	DEL	38469	MChr1	1893353	1893955	4734	+	Transposon	ID=Denovo_TE0483378;Target=rnd-1_family-496 74 674;Class=Unknown;PercDiv=6.7;PercDel=0.5;PercIns=0.8;	602
MChr1	1888540	1927009	DEL	38469	MChr1	1893942	1894152	1759	+	Transposon	ID=Denovo_TE0483379;Target=rnd-1_family-512 1 219;Class=Unknown;PercDiv=1.4;PercDel=3.8;PercIns=0.0;	210
MChr1	1888540	1927009	DEL	38469	MChr1	1894475	1894717	1714	+	Transposon	ID=Denovo_TE0483380;Target=rnd-5_family-1988 43 274;Class=DNA/hAT-Ac;PercDiv=5.6;PercDel=0.0;PercIns=4.7;	242
MChr1	1888540	1927009	DEL	38469	MChr1	1894716	1894838	950	-	Transposon	ID=Denovo_TE0483381;Target=rnd-1_family-703 11 153;Class=Unknown;PercDiv=1.6;PercDel=16.3;PercIns=0.0;	122
MChr1	1888540	1927009	DEL	38469	MChr1	1896386	1897091	625	-	Transposon	ID=Denovo_TE0483382;Target=rnd-6_family-8353 693 1393;Class=LINE/L1-Tx1;PercDiv=32.7;PercDel=3.1;PercIns=3.9;	705
MChr1	1888540	1927009	DEL	38469	MChr1	1892847	1892878	64	+	TandemRepeat	ID=TR001601;PeriodSize=1;CopyNumber=32.0;PercentMatches=100;PercentIndels=0;Consensus=T;	31
MChr1	1888540	1927009	DEL	38469	MChr1	1893928	1893964	67	+	TandemRepeat	ID=TR001602;PeriodSize=3;CopyNumber=12.7;PercentMatches=94;PercentIndels=5;Consensus=TCC;	36
MChr1	1888540	1927009	DEL	38469	MChr1	1892056	1892313	858	+	Transposon	ID=TE265670;Target=DNA-11_EL 627 860;Class=DNA;PercDiv=18.0;PercDel=3.5;PercIns=14.1;	257
MChr1	1888540	1927009	DEL	38469	MChr1	1892414	1892524	282	+	Transposon	ID=TE265671;Target=DNA-11_EL 895 1012;Class=DNA;PercDiv=4.3;PercDel=24.3;PercIns=16.9;	110
MChr1	1888540	1927009	DEL	38469	MChr1	1892706	1892793	358	-	Transposon	ID=TE265672;Target=Tc1-7_DR 457 598;Class=DNA/TcMar-Tc1;PercDiv=25.6;PercDel=9.8;PercIns=0.5;	87
MChr1	1888540	1927009	DEL	38469	MChr1	1892794	1892851	425	+	Transposon	ID=TE265673;Target=DNA-11_EL 1947 2004;Class=DNA;PercDiv=8.6;PercDel=0.0;PercIns=0.0;	57
MChr1	1888540	1927009	DEL	38469	MChr1	1892852	1892878	358	-	Transposon	ID=TE265674;Target=Tc1-7_DR 410 456;Class=DNA/TcMar-Tc1;PercDiv=25.6;PercDel=9.8;PercIns=0.5;	26
MChr1	1888540	1927009	DEL	38469	MChr1	1894475	1894667	739	+	Transposon	ID=TE265675;Target=hAT-N137_DR 1 189;Class=DNA/hAT-Ac;PercDiv=18.7;PercDel=1.0;PercIns=3.2;	192
MChr1	1888540	1927009	DEL	38469	MChr1	1895130	1895457	318	-	Transposon	ID=TE265676;Target=L1-70_DR 602 921;Class=LINE/L1-Tx1;PercDiv=30.0;PercDel=4.9;PercIns=7.5;	327
MChr1	1888540	1927009	DEL	38469	MChr1	1895636	1895682	244	-	Transposon	ID=TE265677;Target=S0_Av 6680 6728;Class=LINE/Penelope;PercDiv=14.9;PercDel=4.3;PercIns=0.0;	46
MChr1	1888540	1927009	DEL	38469	MChr1	1895671	1895683	2038	-	Transposon	ID=TE265678;Target=L1-122_DR 4009 4044;Class=LINE/L1;PercDiv=32.8;PercDel=4.8;PercIns=3.5;	12
MChr1	1888540	1927009	DEL	38469	MChr1	1895684	1897551	2446	-	Transposon	ID=TE265679;Target=L1-74_DR 2197 4082;Class=LINE/L1-Tx1;PercDiv=32.4;PercDel=4.2;PercIns=3.2;	1867
MChr1	1888540	1927009	DEL	38469	MChr1	1897552	1898534	2038	-	Transposon	ID=TE265680;Target=L1-122_DR 1122 4008;Class=LINE/L1;PercDiv=32.8;PercDel=4.8;PercIns=3.5;	982
MChr1	1888540	1927009	DEL	38469	MChr1	1898349	1898583	301	-	Transposon	ID=TE265681;Target=Tx1-17_DR 529 760;Class=LINE/L1-Tx1;PercDiv=31.9;PercDel=3.8;PercIns=5.2;	234
MChr1	1888540	1927009	DEL	38469	MChr1	1899119	1899368	687	+	Transposon	ID=TE265682;Target=DNA-TA-6_DR 1 244;Class=DNA;PercDiv=21.7;PercDel=1.6;PercIns=4.1;	249
MChr1	1888540	1927009	DEL	38469	MChr1	1899634	1899838	279	+	Transposon	ID=TE265683;Target=DNA-6-N5_DR 1537 1756;Class=DNA;PercDiv=22.5;PercDel=14.6;PercIns=6.8;	204
MChr1	1888540	1927009	DEL	38469	MChr1	1900957	1901005	270	+	Transposon	ID=Denovo_TE0483383;Target=rnd-1_family-407 89 137;Class=DNA/PIF-Harbinger;PercDiv=18.4;PercDel=0.0;PercIns=0.0;	48
MChr1	1888540	1927009	DEL	38469	MChr1	1901328	1901582	1316	+	Transposon	ID=Denovo_TE0483384;Target=rnd-6_family-13057 28 269;Class=Unknown;PercDiv=13.8;PercDel=0.8;PercIns=6.2;	254
MChr1	1888540	1927009	DEL	38469	MChr1	1901693	1901787	260	+	Transposon	ID=Denovo_TE0483385;Target=rnd-6_family-10226 273 360;Class=DNA/PIF-Harbinger;PercDiv=25.2;PercDel=0.0;PercIns=8.0;	94
MChr1	1888540	1927009	DEL	38469	MChr1	1901997	1902210	369	+	Transposon	ID=Denovo_TE0483386;Target=rnd-6_family-10226 612 906;Class=DNA/PIF-Harbinger;PercDiv=24.3;PercDel=2.0;PercIns=3.9;	213
MChr1	1888540	1927009	DEL	38469	MChr1	1902367	1902646	2088	+	Transposon	ID=Denovo_TE0483387;Target=rnd-5_family-14466 105 386;Class=Unknown;PercDiv=6.2;PercDel=3.6;PercIns=2.8;	279
MChr1	1888540	1927009	DEL	38469	MChr1	1902871	1902929	320	-	Transposon	ID=Denovo_TE0483388;Target=rnd-1_family-516 1 58;Class=LINE/Rex-Babar;PercDiv=15.5;PercDel=0.0;PercIns=1.7;	58
MChr1	1888540	1927009	DEL	38469	MChr1	1903000	1906208	14070	-	Transposon	ID=Denovo_TE0483390;Target=rnd-1_family-102 1 1896;Class=LINE/Rex-Babar;PercDiv=7.3;PercDel=0.3;PercIns=0.4;	3208
MChr1	1888540	1927009	DEL	38469	MChr1	1906423	1906457	284	-	Transposon	ID=Denovo_TE0483391;Target=rnd-1_family-110 2 36;Class=LINE/Rex-Babar;PercDiv=5.7;PercDel=0.0;PercIns=0.0;	34
MChr1	1888540	1927009	DEL	38469	MChr1	1906430	1906484	391	-	Transposon	ID=Denovo_TE0483392;Target=rnd-1_family-102 507 562;Class=LINE/Rex-Babar;PercDiv=3.6;PercDel=1.8;PercIns=0.0;	54
MChr1	1888540	1927009	DEL	38469	MChr1	1907123	1907162	270	-	Transposon	ID=Denovo_TE0483393;Target=rnd-6_family-15673 176 215;Class=Unknown;PercDiv=10.0;PercDel=0.0;PercIns=0.0;	39
MChr1	1888540	1927009	DEL	38469	MChr1	1907195	1907352	1054	-	Transposon	ID=Denovo_TE0483394;Target=rnd-1_family-170 40 199;Class=Unknown;PercDiv=12.0;PercDel=1.3;PercIns=0.0;	157
MChr1	1888540	1927009	DEL	38469	MChr1	1907334	1907408	392	-	Transposon	ID=Denovo_TE0483395;Target=rnd-6_family-5320 409 490;Class=DNA/hAT-Ac;PercDiv=9.6;PercDel=12.0;PercIns=2.4;	74
MChr1	1888540	1927009	DEL	38469	MChr1	1907507	1907674	413	+	Transposon	ID=Denovo_TE0483396;Target=rnd-5_family-2833 196 332;Class=DNA/PIF-Harbinger;PercDiv=12.1;PercDel=3.0;PercIns=26.3;	167
MChr1	1888540	1927009	DEL	38469	MChr1	1907657	1907727	530	-	Transposon	ID=Denovo_TE0483397;Target=rnd-6_family-6344 602 672;Class=DNA/hAT-Ac;PercDiv=7.0;PercDel=0.0;PercIns=0.0;	70
MChr1	1888540	1927009	DEL	38469	MChr1	1907731	1907779	396	-	Transposon	ID=Denovo_TE0483398;Target=rnd-6_family-5227 214 262;Class=Unknown;PercDiv=6.1;PercDel=0.0;PercIns=0.0;	48
MChr1	1888540	1927009	DEL	38469	MChr1	1907980	1908114	877	-	Transposon	ID=Denovo_TE0483399;Target=rnd-6_family-5227 83 219;Class=Unknown;PercDiv=10.4;PercDel=1.5;PercIns=0.0;	134
MChr1	1888540	1927009	DEL	38469	MChr1	1908183	1908232	259	-	Transposon	ID=Denovo_TE0483400;Target=rnd-5_family-190 9 57;Class=DNA/PIF-Harbinger;PercDiv=16.3;PercDel=0.0;PercIns=2.0;	49
MChr1	1888540	1927009	DEL	38469	MChr1	1908848	1909096	1751	-	Transposon	ID=Denovo_TE0483401;Target=rnd-5_family-766 835 1098;Class=DNA/PIF-Harbinger;PercDiv=8.4;PercDel=6.0;PercIns=0.0;	248
MChr1	1888540	1927009	DEL	38469	MChr1	1909098	1909139	327	+	Transposon	ID=Denovo_TE0483402;Target=rnd-6_family-138 1 42;Class=Unknown;PercDiv=9.5;PercDel=0.0;PercIns=0.0;	41
MChr1	1888540	1927009	DEL	38469	MChr1	1909140	1909173	281	+	Transposon	ID=Denovo_TE0483403;Target=rnd-1_family-417 248 281;Class=Unknown;PercDiv=2.9;PercDel=0.0;PercIns=0.0;	33
MChr1	1888540	1927009	DEL	38469	MChr1	1909177	1909344	1003	+	Transposon	ID=Denovo_TE0483404;Target=rnd-5_family-7701 1 183;Class=Unknown;PercDiv=8.9;PercDel=8.9;PercIns=0.0;	167
MChr1	1888540	1927009	DEL	38469	MChr1	1909336	1909493	733	-	Transposon	ID=Denovo_TE0483405;Target=rnd-5_family-766 491 639;Class=DNA/PIF-Harbinger;PercDiv=11.3;PercDel=3.8;PercIns=10.1;	157
MChr1	1888540	1927009	DEL	38469	MChr1	1909536	1909639	670	+	Transposon	ID=Denovo_TE0483406;Target=rnd-2_family-40 445 548;Class=DNA/hAT-Ac;PercDiv=12.5;PercDel=0.0;PercIns=0.0;	103
MChr1	1888540	1927009	DEL	38469	MChr1	1909891	1910074	1283	+	Transposon	ID=Denovo_TE0483408;Target=rnd-5_family-1605 32 234;Class=DNA/hAT-Blackjack;PercDiv=4.9;PercDel=10.9;PercIns=0.5;	183
MChr1	1888540	1927009	DEL	38469	MChr1	1910077	1910640	4221	-	Transposon	ID=Denovo_TE0483409;Target=rnd-5_family-461 280 831;Class=DNA;PercDiv=6.2;PercDel=1.1;PercIns=3.3;	563
MChr1	1888540	1927009	DEL	38469	MChr1	1910686	1910726	340	-	Transposon	ID=Denovo_TE0483410;Target=rnd-5_family-2439 57 97;Class=Unknown;PercDiv=2.4;PercDel=0.0;PercIns=0.0;	40
MChr1	1888540	1927009	DEL	38469	MChr1	1910729	1911093	2095	+	Transposon	ID=Denovo_TE0483411;Target=rnd-5_family-1605 278 663;Class=DNA/hAT-Blackjack;PercDiv=8.2;PercDel=7.5;PercIns=1.8;	364
MChr1	1888540	1927009	DEL	38469	MChr1	1911094	1911626	2864	-	Transposon	ID=Denovo_TE0483412;Target=rnd-1_family-11 1 657;Class=DNA/hAT-Ac;PercDiv=8.4;PercDel=9.1;PercIns=2.7;	532
MChr1	1888540	1927009	DEL	38469	MChr1	1911647	1911807	1118	+	Transposon	ID=Denovo_TE0483413;Target=rnd-1_family-191 1 194;Class=Unknown;PercDiv=5.0;PercDel=20.5;PercIns=0.0;	160
MChr1	1888540	1927009	DEL	38469	MChr1	1911808	1911879	462	-	Transposon	ID=Denovo_TE0483414;Target=rnd-5_family-1244 647 719;Class=DNA;PercDiv=11.1;PercDel=1.4;PercIns=0.0;	71
MChr1	1888540	1927009	DEL	38469	MChr1	1911884	1911943	449	-	Transposon	ID=Denovo_TE0483415;Target=rnd-5_family-1244 509 570;Class=DNA;PercDiv=5.0;PercDel=3.3;PercIns=0.0;	59
MChr1	1888540	1927009	DEL	38469	MChr1	1911942	1912061	872	-	Transposon	ID=Denovo_TE0483416;Target=rnd-5_family-281 641 762;Class=DNA;PercDiv=7.6;PercDel=3.3;PercIns=1.6;	119
MChr1	1888540	1927009	DEL	38469	MChr1	1912099	1912232	1103	+	Transposon	ID=Denovo_TE0483417;Target=rnd-5_family-1605 902 1037;Class=DNA/hAT-Blackjack;PercDiv=2.2;PercDel=1.5;PercIns=0.0;	133
MChr1	1888540	1927009	DEL	38469	MChr1	1912243	1912546	2342	+	Transposon	ID=Denovo_TE0483418;Target=rnd-6_family-16427 61 376;Class=Unknown;PercDiv=6.6;PercDel=4.0;PercIns=0.0;	303
MChr1	1888540	1927009	DEL	38469	MChr1	1912920	1913092	278	+	Transposon	ID=Denovo_TE0483419;Target=rnd-6_family-2965 6 167;Class=LTR/Copia;PercDiv=24.7;PercDel=1.7;PercIns=8.6;	172
MChr1	1888540	1927009	DEL	38469	MChr1	1913056	1913113	279	+	Transposon	ID=Denovo_TE0483420;Target=rnd-6_family-785 783 840;Class=LINE/L1-Tx1;PercDiv=13.8;PercDel=0.0;PercIns=0.0;	57
MChr1	1888540	1927009	DEL	38469	MChr1	1913148	1913332	1304	+	Transposon	ID=Denovo_TE0483421;Target=rnd-1_family-292 149 334;Class=Unknown;PercDiv=9.7;PercDel=0.5;PercIns=0.0;	184
MChr1	1888540	1927009	DEL	38469	MChr1	1913364	1913595	905	-	Transposon	ID=Denovo_TE0483422;Target=rnd-5_family-1969 157 383;Class=Unknown;PercDiv=16.2;PercDel=4.7;PercIns=7.0;	231
MChr1	1888540	1927009	DEL	38469	MChr1	1913678	1914343	5988	-	Transposon	ID=Denovo_TE0483423;Target=rnd-6_family-334 359 1025;Class=Unknown;PercDiv=0.9;PercDel=0.5;PercIns=0.3;	665
MChr1	1888540	1927009	DEL	38469	MChr1	1914153	1914391	1919	+	Transposon	ID=Denovo_TE0483424;Target=rnd-6_family-15884 3554 3797;Class=DNA/CMC-EnSpm;PercDiv=3.0;PercDel=2.9;PercIns=0.8;	238
MChr1	1888540	1927009	DEL	38469	MChr1	1914429	1914540	565	-	Transposon	ID=Denovo_TE0483426;Target=rnd-6_family-334 164 275;Class=Unknown;PercDiv=14.7;PercDel=2.7;PercIns=2.7;	111
MChr1	1888540	1927009	DEL	38469	MChr1	1914578	1914932	2408	-	Transposon	ID=Denovo_TE0483427;Target=rnd-6_family-334 1 369;Class=Unknown;PercDiv=4.9;PercDel=5.6;PercIns=1.6;	354
MChr1	1888540	1927009	DEL	38469	MChr1	1914934	1914971	1272	+	Transposon	ID=Denovo_TE0483428;Target=rnd-1_family-63 1 400;Class=Unknown;PercDiv=14.0;PercDel=1.3;PercIns=13.5;	37
MChr1	1888540	1927009	DEL	38469	MChr1	1914972	1915231	1345	-	Transposon	ID=Denovo_TE0483429;Target=rnd-6_family-779 610 865;Class=Unknown;PercDiv=13.7;PercDel=2.7;PercIns=4.3;	259
MChr1	1888540	1927009	DEL	38469	MChr1	1915594	1915753	662	-	Transposon	ID=Denovo_TE0483430;Target=rnd-6_family-334 144 294;Class=Unknown;PercDiv=17.5;PercDel=1.2;PercIns=7.3;	159
MChr1	1888540	1927009	DEL	38469	MChr1	1915631	1915896	2190	+	Transposon	ID=Denovo_TE0483431;Target=rnd-1_family-577 1 268;Class=Unknown;PercDiv=3.8;PercDel=0.8;PercIns=0.0;	265
MChr1	1888540	1927009	DEL	38469	MChr1	1915936	1916155	557	-	Transposon	ID=Denovo_TE0483432;Target=rnd-5_family-168 179 414;Class=DNA/PIF-Harbinger;PercDiv=23.9;PercDel=10.4;PercIns=3.0;	219
MChr1	1888540	1927009	DEL	38469	MChr1	1916273	1916366	404	-	Transposon	ID=Denovo_TE0483433;Target=rnd-5_family-200 154 249;Class=Unknown;PercDiv=25.5;PercDel=2.1;PercIns=0.0;	93
MChr1	1888540	1927009	DEL	38469	MChr1	1916453	1916770	2400	+	Transposon	ID=Denovo_TE0483434;Target=rnd-1_family-647 1 315;Class=Unknown;PercDiv=6.1;PercDel=1.3;PercIns=2.2;	317
MChr1	1888540	1927009	DEL	38469	MChr1	1916647	1916809	1174	-	Transposon	ID=Denovo_TE0483435;Target=rnd-1_family-589 5 169;Class=Unknown;PercDiv=8.6;PercDel=1.2;PercIns=0.0;	162
MChr1	1888540	1927009	DEL	38469	MChr1	1901575	1901603	51	+	TandemRepeat	ID=TR001603;PeriodSize=7;CopyNumber=4.3;PercentMatches=91;PercentIndels=8;Consensus=AAATAAA;	28
MChr1	1888540	1927009	DEL	38469	MChr1	1901575	1901605	62	+	TandemRepeat	ID=TR001604;PeriodSize=13;CopyNumber=2.4;PercentMatches=100;PercentIndels=0;Consensus=AAATAAAAAATAA;	30
MChr1	1888540	1927009	DEL	38469	MChr1	1910642	1910704	110	+	TandemRepeat	ID=TR001605;PeriodSize=14;CopyNumber=4.6;PercentMatches=94;PercentIndels=4;Consensus=GGGAAGTGAATGAA;	62
MChr1	1888540	1927009	DEL	38469	MChr1	1910640	1910704	123	+	TandemRepeat	ID=TR001606;PeriodSize=27;CopyNumber=2.4;PercentMatches=94;PercentIndels=5;Consensus=AGGGGAAGTGAATGAAGGGAAGTGAATG;	64
MChr1	1888540	1927009	DEL	38469	MChr1	1914395	1914457	56	+	TandemRepeat	ID=TR001607;PeriodSize=6;CopyNumber=10.7;PercentMatches=74;PercentIndels=3;Consensus=CCTGGA;	62
MChr1	1888540	1927009	DEL	38469	MChr1	1900628	1900809	394	+	Transposon	ID=TE265684;Target=EnSpm-11_DR 6515 6704;Class=DNA/CMC-EnSpm;PercDiv=31.9;PercDel=4.4;PercIns=0.0;	181
MChr1	1888540	1927009	DEL	38469	MChr1	1900848	1901022	943	+	Transposon	ID=TE265685;Target=DNA-1-2_DR 6 180;Class=DNA/PIF-Harbinger;PercDiv=20.0;PercDel=0.0;PercIns=0.0;	174
MChr1	1888540	1927009	DEL	38469	MChr1	1901700	1901756	289	+	Transposon	ID=TE265686;Target=Harbinger-1_GA 2854 2910;Class=DNA/PIF-Harbinger;PercDiv=9.1;PercDel=3.5;PercIns=3.5;	56
MChr1	1888540	1927009	DEL	38469	MChr1	1901934	1902360	473	+	Transposon	ID=TE265687;Target=DNA-1-2_DR 1428 1606;Class=DNA/PIF-Harbinger;PercDiv=32.1;PercDel=5.6;PercIns=1.9;	426
MChr1	1888540	1927009	DEL	38469	MChr1	1902874	1902979	466	-	Transposon	ID=TE265688;Target=Rex1-3_EL 2897 2993;Class=LINE/Rex-Babar;PercDiv=16.5;PercDel=0.0;PercIns=1.0;	105
MChr1	1888540	1927009	DEL	38469	MChr1	1903000	1903137	403	-	Transposon	ID=TE265689;Target=Rex1-3_EL 2509 2642;Class=LINE/Rex-Babar;PercDiv=21.1;PercDel=4.3;PercIns=7.5;	137
MChr1	1888540	1927009	DEL	38469	MChr1	1903211	1906210	15505	-	Transposon	ID=TE265690;Target=Rex1-3_EL 1 2806;Class=LINE/Rex-Babar;PercDiv=16.9;PercDel=1.2;PercIns=0.8;	2999
MChr1	1888540	1927009	DEL	38469	MChr1	1906423	1906482	277	-	Transposon	ID=TE265691;Target=Rex1-3_EL 109 169;Class=LINE/Rex-Babar;PercDiv=21.7;PercDel=1.7;PercIns=0.0;	59
MChr1	1888540	1927009	DEL	38469	MChr1	1906811	1907089	846	+	Transposon	ID=TE265692;Target=DNA-TA-6_DR 683 972;Class=DNA;PercDiv=20.8;PercDel=5.7;PercIns=1.7;	278
MChr1	1888540	1927009	DEL	38469	MChr1	1908442	1908525	257	-	Transposon	ID=TE265693;Target=DNA-1-1_DR 94 182;Class=DNA/PIF-Harbinger;PercDiv=26.2;PercDel=6.0;PercIns=0.0;	83
MChr1	1888540	1927009	DEL	38469	MChr1	1909554	1909639	226	+	Transposon	ID=TE265694;Target=hAT-35_SSa 4115 4194;Class=DNA/hAT-Ac;PercDiv=18.6;PercDel=4.7;PercIns=12.5;	85
MChr1	1888540	1927009	DEL	38469	MChr1	1909891	1910074	1105	+	Transposon	ID=TE265695;Target=hAT-34_SSa 35 222;Class=DNA/hAT-Blackjack;PercDiv=7.3;PercDel=5.4;PercIns=3.2;	183
MChr1	1888540	1927009	DEL	38469	MChr1	1910729	1910818	497	+	Transposon	ID=TE265696;Target=hAT-34_SSa 268 357;Class=DNA/hAT-Blackjack;PercDiv=8.1;PercDel=4.4;PercIns=4.4;	89
MChr1	1888540	1927009	DEL	38469	MChr1	1910823	1911076	1404	+	Transposon	ID=TE265697;Target=hAT-34_SSa 727 972;Class=DNA/hAT-Blackjack;PercDiv=7.5;PercDel=2.4;PercIns=5.7;	253
MChr1	1888540	1927009	DEL	38469	MChr1	1911092	1911230	242	-	Transposon	ID=TE265698;Target=hAT-N100B_DR 1135 1218;Class=DNA/hAT-Ac;PercDiv=20.4;PercDel=9.4;PercIns=4.1;	138
MChr1	1888540	1927009	DEL	38469	MChr1	1911177	1911363	703	+	Transposon	ID=TE265699;Target=hAT-36_SSa 1230 1406;Class=DNA/hAT-Ac;PercDiv=18.8;PercDel=0.5;PercIns=6.2;	186
MChr1	1888540	1927009	DEL	38469	MChr1	1911425	1911460	438	-	Transposon	ID=TE265700;Target=DNA12_AFC 63 191;Class=DNA/hAT-Ac;PercDiv=21.3;PercDel=4.4;PercIns=2.8;	35
MChr1	1888540	1927009	DEL	38469	MChr1	1911461	1911605	306	+	Transposon	ID=TE265701;Target=hAT-N48_DR 1506 1648;Class=DNA/hAT-Ac;PercDiv=25.9;PercDel=2.8;PercIns=4.2;	144
MChr1	1888540	1927009	DEL	38469	MChr1	1911606	1911620	438	-	Transposon	ID=TE265702;Target=DNA12_AFC 1 62;Class=DNA/hAT-Ac;PercDiv=21.3;PercDel=4.4;PercIns=2.8;	14
MChr1	1888540	1927009	DEL	38469	MChr1	1911808	1911881	378	-	Transposon	ID=TE265703;Target=DNA-11_EL 2215 2289;Class=DNA;PercDiv=17.6;PercDel=1.4;PercIns=0.0;	73
MChr1	1888540	1927009	DEL	38469	MChr1	1911884	1911943	300	-	Transposon	ID=TE265704;Target=DNA-11_EL 2084 2149;Class=DNA;PercDiv=10.2;PercDel=11.7;PercIns=1.5;	59
MChr1	1888540	1927009	DEL	38469	MChr1	1911963	1912061	444	-	Transposon	ID=TE265705;Target=DNA-11_EL 789 879;Class=DNA;PercDiv=11.6;PercDel=4.0;PercIns=13.2;	98
MChr1	1888540	1927009	DEL	38469	MChr1	1912116	1912241	1040	+	Transposon	ID=TE265706;Target=hAT-34_SSa 3235 3361;Class=DNA/hAT-Blackjack;PercDiv=3.2;PercDel=0.8;PercIns=0.0;	125
MChr1	1888540	1927009	DEL	38469	MChr1	1914396	1914441	235	+	Transposon	ID=TE265707;Target=hAT-2N2_BF 364 411;Class=DNA/hAT-Ac;PercDiv=19.6;PercDel=4.3;PercIns=0.0;	45
MChr1	1888540	1927009	DEL	38469	MChr1	1917487	1918860	12147	+	Transposon	ID=Denovo_TE0483437;Target=rnd-1_family-698 1 1384;Class=Unknown;PercDiv=1.8;PercDel=0.8;PercIns=0.1;	1373
MChr1	1888540	1927009	DEL	38469	MChr1	1918880	1919360	4056	+	Transposon	ID=Denovo_TE0483438;Target=rnd-1_family-697 17 496;Class=Unknown;PercDiv=3.8;PercDel=0.4;PercIns=0.6;	480
MChr1	1888540	1927009	DEL	38469	MChr1	1919433	1919618	1229	+	Transposon	ID=Denovo_TE0483439;Target=rnd-1_family-226 1 188;Class=Unknown;PercDiv=11.8;PercDel=1.1;PercIns=0.0;	185
MChr1	1888540	1927009	DEL	38469	MChr1	1920016	1920212	1221	-	Transposon	ID=Denovo_TE0483440;Target=rnd-1_family-222 1 195;Class=Unknown;PercDiv=13.8;PercDel=0.0;PercIns=1.0;	196
MChr1	1888540	1927009	DEL	38469	MChr1	1920668	1921084	1104	+	Transposon	ID=Denovo_TE0483441;Target=rnd-5_family-3101 60 772;Class=DNA/hAT-Tip100;PercDiv=13.4;PercDel=5.8;PercIns=7.5;	416
MChr1	1888540	1927009	DEL	38469	MChr1	1921236	1921422	950	+	Transposon	ID=Denovo_TE0483442;Target=rnd-1_family-238 1 175;Class=Unknown;PercDiv=12.9;PercDel=1.6;PercIns=8.6;	186
MChr1	1888540	1927009	DEL	38469	MChr1	1921548	1921616	284	+	Transposon	ID=Denovo_TE0483443;Target=rnd-5_family-1586 329 389;Class=Unknown;PercDiv=15.3;PercDel=1.4;PercIns=14.8;	68
MChr1	1888540	1927009	DEL	38469	MChr1	1921636	1922232	4622	+	Transposon	ID=Denovo_TE0483444;Target=rnd-1_family-496 74 674;Class=Unknown;PercDiv=6.1;PercDel=1.5;PercIns=0.8;	596
MChr1	1888540	1927009	DEL	38469	MChr1	1922766	1922996	1423	+	Transposon	ID=Denovo_TE0483446;Target=rnd-5_family-1988 43 274;Class=DNA/hAT-Ac;PercDiv=8.0;PercDel=2.6;PercIns=2.2;	230
MChr1	1888540	1927009	DEL	38469	MChr1	1922995	1923124	976	-	Transposon	ID=Denovo_TE0483447;Target=rnd-1_family-703 11 153;Class=Unknown;PercDiv=3.1;PercDel=10.0;PercIns=0.0;	129
MChr1	1888540	1927009	DEL	38469	MChr1	1924724	1925215	455	-	Transposon	ID=Denovo_TE0483448;Target=rnd-6_family-8353 686 1186;Class=LINE/L1-Tx1;PercDiv=29.2;PercDel=6.5;PercIns=4.6;	491
MChr1	1888540	1927009	DEL	38469	MChr1	1926928	1928120	10654	+	Transposon	ID=Denovo_TE0483449;Target=rnd-1_family-698 192 1383;Class=Unknown;PercDiv=1.9;PercDel=0.2;PercIns=0.2;	81
MChr1	1888540	1927009	DEL	38469	MChr1	1920946	1920971	52	+	TandemRepeat	ID=TR001608;PeriodSize=13;CopyNumber=2.0;PercentMatches=100;PercentIndels=0;Consensus=TGCTAAACATGAA;	25
MChr1	1888540	1927009	DEL	38469	MChr1	1922209	1922253	90	+	TandemRepeat	ID=TR001609;PeriodSize=3;CopyNumber=15.0;PercentMatches=100;PercentIndels=0;Consensus=CTC;	44
MChr1	1888540	1927009	DEL	38469	MChr1	1921771	1921812	227	-	Transposon	ID=TE265708;Target=Chapaev-1_CE 3481 3524;Class=DNA/CMC-Chapaev;PercDiv=11.9;PercDel=4.8;PercIns=0.0;	41
MChr1	1888540	1927009	DEL	38469	MChr1	1922210	1922301	244	+	Transposon	ID=TE265709;Target=hAT-10_XT 9031 9120;Class=DNA/hAT-Ac;PercDiv=14.0;PercDel=4.3;PercIns=6.7;	91
MChr1	1888540	1927009	DEL	38469	MChr1	1922766	1922947	585	+	Transposon	ID=TE265710;Target=hAT-N137_DR 1 189;Class=DNA/hAT-Ac;PercDiv=18.3;PercDel=5.0;PercIns=1.1;	181
MChr1	1888540	1927009	DEL	38469	MChr1	1923405	1923752	297	-	Transposon	ID=TE265711;Target=L1-70_DR 574 935;Class=LINE/L1-Tx1;PercDiv=32.3;PercDel=6.3;PercIns=2.2;	347
MChr1	1888540	1927009	DEL	38469	MChr1	1923766	1925687	2106	-	Transposon	ID=TE265712;Target=L1-85_DR 2121 4072;Class=LINE/L1-Tx1;PercDiv=29.7;PercDel=6.3;PercIns=4.7;	1921
MChr1	1888540	1927009	DEL	38469	MChr1	1925820	1926423	589	-	Transposon	ID=TE265713;Target=L1-59_DR 1122 1885;Class=LINE/L1;PercDiv=31.9;PercDel=4.6;PercIns=4.0;	603
MChr1	1888540	1927009	DEL	38469	MChr1	1916813	1917484	5816	+	Transposon	ID=Denovo_TE0483436;Target=rnd-6_family-1967 1 686;Class=Unknown;PercDiv=1.6;PercDel=2.1;PercIns=0.0;	671
MChr1	1933827	1934019	DEL	192	MChr1	1933677	1933920	1356	+	Transposon	ID=Denovo_TE0483466;Target=rnd-1_family-112 1 455;Class=DNA/TcMar-Tc1;PercDiv=10.3;PercDel=8.2;PercIns=4.3;	93
MChr1	1933827	1934019	DEL	192	MChr1	1933916	1933950	54	+	TandemRepeat	ID=TR001612;PeriodSize=15;CopyNumber=2.2;PercentMatches=90;PercentIndels=5;Consensus=ACATGTTGTCACAGTC;	34
MChr1	1933827	1934019	DEL	192	MChr1	1933676	1933994	1242	+	Transposon	ID=TE265718;Target=Mariner-5_SSa 746 1082;Class=DNA/TcMar-Tc1;PercDiv=19.3;PercDel=8.2;PercIns=2.4;	167
MChr1	1933827	1934019	DEL	192	MChr1	1933960	1934004	250	+	Transposon	ID=TE265719;Target=hAT-N24_EL 353 397;Class=DNA/hAT-Tip100;PercDiv=22.2;PercDel=0.0;PercIns=0.0;	44
MChr1	2126682	2126932	DEL	250	MChr1	2126569	2127182	1138	+	TandemRepeat	ID=TR001732;PeriodSize=57;CopyNumber=10.8;PercentMatches=97;PercentIndels=0;Consensus=AAACTAGAAAACAAACGCACCCACACATTCTACATAAACTAGAAAACAAACGCACCC;	250
MChr1	2126682	2126932	DEL	250	MChr1	2126661	2126705	90	+	TandemRepeat	ID=TR001733;PeriodSize=22;CopyNumber=2.0;PercentMatches=100;PercentIndels=0;Consensus=AAACTAGAAAACAAACGCACCC;	23
MChr1	2126682	2126932	DEL	250	MChr1	2126718	2126762	81	+	TandemRepeat	ID=TR001734;PeriodSize=22;CopyNumber=2.0;PercentMatches=95;PercentIndels=0;Consensus=AAACTAGAAAACAAACGCACCC;	44
MChr1	2126682	2126932	DEL	250	MChr1	2126775	2126817	86	+	TandemRepeat	ID=TR001735;PeriodSize=22;CopyNumber=2.0;PercentMatches=100;PercentIndels=0;Consensus=AAACTAGAAAACAAACGCACCC;	42
MChr1	2126682	2126932	DEL	250	MChr1	2126832	2126876	81	+	TandemRepeat	ID=TR001736;PeriodSize=22;CopyNumber=2.0;PercentMatches=95;PercentIndels=0;Consensus=AAACTAGAAAACAAACGCACCC;	44
MChr1	2126682	2126932	DEL	250	MChr1	2126889	2126931	86	+	TandemRepeat	ID=TR001737;PeriodSize=22;CopyNumber=2.0;PercentMatches=100;PercentIndels=0;Consensus=AAACTAGAAAACAAACGCACCC;	42
MChr1	2135716	2135886	DEL	170	MChr1	2135646	2136166	1006	+	TandemRepeat	ID=TR001764;PeriodSize=170;CopyNumber=3.1;PercentMatches=98;PercentIndels=0;Consensus=CACAGTAAAAGTCCCCTACTGTAGGTGCTTCACAGTAAAAGATTTTCTCCAGCTATTTCACAGTAAAAGCCCTCAAGATATCTCTCCAACTGTTTTACAGTAAAAGCCCTCCCAATCCTTAACAATAAATGACCTCCAGCCTCTTCATAGTAAAATCCATCCAACTGCTT;	170
MChr1	2282047	2316398	DEL	34351	MChr1	2281626	2282572	5487	+	Transposon	ID=Denovo_TE0484275;Target=rnd-6_family-15884 2833 3797;Class=DNA/CMC-EnSpm;PercDiv=10.6;PercDel=6.2;PercIns=4.2;	525
MChr1	2282047	2316398	DEL	34351	MChr1	2282558	2282593	251	-	Transposon	ID=Denovo_TE0484276;Target=rnd-6_family-334 247 282;Class=Unknown;PercDiv=5.6;PercDel=0.0;PercIns=0.0;	35
MChr1	2282047	2316398	DEL	34351	MChr1	2282625	2282746	745	-	Transposon	ID=Denovo_TE0484277;Target=rnd-6_family-334 143 263;Class=Unknown;PercDiv=16.5;PercDel=0.0;PercIns=0.8;	121
MChr1	2282047	2316398	DEL	34351	MChr1	2282747	2282810	623	+	Transposon	ID=Denovo_TE0484278;Target=rnd-1_family-577 1 178;Class=Unknown;PercDiv=22.9;PercDel=1.6;PercIns=6.2;	63
MChr1	2282047	2316398	DEL	34351	MChr1	2282767	2283132	2789	-	Transposon	ID=Denovo_TE0484279;Target=rnd-6_family-334 1 369;Class=Unknown;PercDiv=5.0;PercDel=2.7;PercIns=1.9;	365
MChr1	2282047	2316398	DEL	34351	MChr1	2283134	2283171	1487	+	Transposon	ID=Denovo_TE0484280;Target=rnd-1_family-63 1 400;Class=Unknown;PercDiv=15.1;PercDel=0.0;PercIns=3.1;	37
MChr1	2282047	2316398	DEL	34351	MChr1	2283172	2283438	1533	-	Transposon	ID=Denovo_TE0484281;Target=rnd-6_family-779 610 865;Class=Unknown;PercDiv=13.8;PercDel=0.4;PercIns=4.7;	266
MChr1	2282047	2316398	DEL	34351	MChr1	2283808	2283968	645	-	Transposon	ID=Denovo_TE0484282;Target=rnd-6_family-334 144 294;Class=Unknown;PercDiv=19.4;PercDel=0.6;PercIns=7.3;	160
MChr1	2282047	2316398	DEL	34351	MChr1	2283845	2284112	2260	+	Transposon	ID=Denovo_TE0484283;Target=rnd-1_family-577 1 268;Class=Unknown;PercDiv=4.1;PercDel=0.0;PercIns=0.0;	267
MChr1	2282047	2316398	DEL	34351	MChr1	2284152	2284322	616	-	Transposon	ID=Denovo_TE0484284;Target=rnd-5_family-168 237 414;Class=DNA/PIF-Harbinger;PercDiv=20.6;PercDel=7.6;PercIns=3.4;	170
MChr1	2282047	2316398	DEL	34351	MChr1	2284153	2284349	406	+	Transposon	ID=Denovo_TE0484285;Target=rnd-5_family-168 264 473;Class=DNA/PIF-Harbinger;PercDiv=26.1;PercDel=9.6;PercIns=2.9;	196
MChr1	2282047	2316398	DEL	34351	MChr1	2284368	2284963	5222	+	Transposon	ID=Denovo_TE0484286;Target=rnd-6_family-1967 81 686;Class=Unknown;PercDiv=1.5;PercDel=1.7;PercIns=0.0;	595
MChr1	2282047	2316398	DEL	34351	MChr1	2284975	2286358	12238	+	Transposon	ID=Denovo_TE0484287;Target=rnd-1_family-698 1 1385;Class=Unknown;PercDiv=2.9;PercDel=0.1;PercIns=0.0;	1383
MChr1	2282047	2316398	DEL	34351	MChr1	2286369	2286541	1362	+	Transposon	ID=Denovo_TE0484288;Target=rnd-1_family-697 1 173;Class=Unknown;PercDiv=7.5;PercDel=0.0;PercIns=0.0;	172
MChr1	2282047	2316398	DEL	34351	MChr1	2286530	2286918	3307	+	Transposon	ID=Denovo_TE0484289;Target=rnd-1_family-697 108 496;Class=Unknown;PercDiv=5.1;PercDel=0.0;PercIns=0.0;	388
MChr1	2282047	2316398	DEL	34351	MChr1	2286980	2287167	1280	+	Transposon	ID=Denovo_TE0484290;Target=rnd-1_family-226 1 188;Class=Unknown;PercDiv=11.7;PercDel=0.0;PercIns=0.0;	187
MChr1	2282047	2316398	DEL	34351	MChr1	2287659	2287848	992	+	Transposon	ID=Denovo_TE0484291;Target=rnd-1_family-238 1 175;Class=Unknown;PercDiv=14.4;PercDel=0.0;PercIns=8.6;	189
MChr1	2282047	2316398	DEL	34351	MChr1	2288127	2289113	7564	-	Transposon	ID=Denovo_TE0484292;Target=rnd-6_family-16896 1 1038;Class=Unknown;PercDiv=6.2;PercDel=5.3;PercIns=0.1;	986
MChr1	2282047	2316398	DEL	34351	MChr1	2289116	2289785	5219	+	Transposon	ID=Denovo_TE0484293;Target=rnd-1_family-496 1 671;Class=Unknown;PercDiv=6.9;PercDel=0.6;PercIns=0.5;	669
MChr1	2282047	2316398	DEL	34351	MChr1	2289763	2289970	1667	+	Transposon	ID=Denovo_TE0484294;Target=rnd-1_family-512 4 219;Class=Unknown;PercDiv=2.4;PercDel=3.9;PercIns=0.0;	207
MChr1	2282047	2316398	DEL	34351	MChr1	2290857	2290943	642	-	Transposon	ID=Denovo_TE0484295;Target=rnd-1_family-497 1 88;Class=LINE/L2;PercDiv=6.9;PercDel=1.1;PercIns=0.0;	86
MChr1	2282047	2316398	DEL	34351	MChr1	2290957	2291173	1629	-	Transposon	ID=Denovo_TE0484296;Target=rnd-6_family-338 55 270;Class=LINE/L2;PercDiv=6.0;PercDel=0.5;PercIns=0.9;	216
MChr1	2282047	2316398	DEL	34351	MChr1	2291558	2292025	3814	+	Transposon	ID=Denovo_TE0484297;Target=rnd-5_family-618 426 890;Class=LINE/Rex-Babar;PercDiv=4.7;PercDel=0.0;PercIns=0.7;	467
MChr1	2282047	2316398	DEL	34351	MChr1	2292027	2292156	1037	+	Transposon	ID=Denovo_TE0484298;Target=rnd-6_family-8667 1 129;Class=LINE/Rex-Babar;PercDiv=5.4;PercDel=0.0;PercIns=0.8;	129
MChr1	2282047	2316398	DEL	34351	MChr1	2292157	2293492	11042	-	Transposon	ID=Denovo_TE0484299;Target=rnd-1_family-300 1 1318;Class=LTR;PercDiv=3.0;PercDel=0.4;PercIns=1.8;	1335
MChr1	2282047	2316398	DEL	34351	MChr1	2282576	2282639	65	+	TandemRepeat	ID=TR001862;PeriodSize=12;CopyNumber=5.3;PercentMatches=76;PercentIndels=0;Consensus=CCTGGACCTGGA;	63
MChr1	2282047	2316398	DEL	34351	MChr1	2282576	2282639	65	+	TandemRepeat	ID=TR001863;PeriodSize=18;CopyNumber=3.6;PercentMatches=76;PercentIndels=0;Consensus=CCTGGACCTGGACCTGGA;	63
MChr1	2282047	2316398	DEL	34351	MChr1	2283839	2283863	50	+	TandemRepeat	ID=TR001864;PeriodSize=12;CopyNumber=2.1;PercentMatches=100;PercentIndels=0;Consensus=CTGAACCTGGAC;	24
MChr1	2282047	2316398	DEL	34351	MChr1	2286476	2286592	164	+	TandemRepeat	ID=TR001865;PeriodSize=54;CopyNumber=2.2;PercentMatches=87;PercentIndels=3;Consensus=CAGACCAATCAGACTCTCCTACGAGGCCTGCTGACAAAGACAGCAAGTAGCTCA;	116
MChr1	2282047	2316398	DEL	34351	MChr1	2290580	2290607	56	+	TandemRepeat	ID=TR001866;PeriodSize=14;CopyNumber=2.0;PercentMatches=100;PercentIndels=0;Consensus=TGCGCACCTTTAAC;	27
MChr1	2282047	2316398	DEL	34351	MChr1	2292498	2292544	94	+	TandemRepeat	ID=TR001867;PeriodSize=21;CopyNumber=2.2;PercentMatches=100;PercentIndels=0;Consensus=CATATGGAACACCAGATACCA;	46
MChr1	2282047	2316398	DEL	34351	MChr1	2282603	2282643	250	+	Transposon	ID=TE266296;Target=hAT-2N2_BF 366 408;Class=DNA/hAT-Ac;PercDiv=12.2;PercDel=4.9;PercIns=0.0;	40
MChr1	2282047	2316398	DEL	34351	MChr1	2284664	2284713	232	+	Transposon	ID=TE266297;Target=Gypsy-7_DAn-I 359 405;Class=LTR/Gypsy;PercDiv=17.1;PercDel=0.0;PercIns=6.4;	49
MChr1	2282047	2316398	DEL	34351	MChr1	2290857	2291166	1375	-	Transposon	ID=TE266298;Target=L2-4_DL 271 556;Class=LINE/L2;PercDiv=15.7;PercDel=1.0;PercIns=9.4;	309
MChr1	2282047	2316398	DEL	34351	MChr1	2291157	2291556	2049	-	Transposon	ID=TE266299;Target=L2-1_PM 1673 2072;Class=LINE/L2;PercDiv=19.8;PercDel=0.0;PercIns=0.0;	399
MChr1	2282047	2316398	DEL	34351	MChr1	2291569	2292156	960	+	Transposon	ID=TE266300;Target=REX1-2_AFC 945 1512;Class=LINE/Rex-Babar;PercDiv=34.3;PercDel=2.8;PercIns=3.7;	587
MChr1	2282047	2316398	DEL	34351	MChr1	2296248	2298403	19026	-	Transposon	ID=Denovo_TE0484301;Target=rnd-1_family-332 1 2181;Class=LTR/ERV1;PercDiv=1.2;PercDel=1.2;PercIns=0.0;	2155
MChr1	2282047	2316398	DEL	34351	MChr1	2298385	2300456	18061	-	Transposon	ID=Denovo_TE0484302;Target=rnd-1_family-515 1 2056;Class=LTR/ERV1;PercDiv=1.8;PercDel=0.1;PercIns=0.8;	2071
MChr1	2282047	2316398	DEL	34351	MChr1	2300457	2301878	22714	-	Transposon	ID=Denovo_TE0484303;Target=rnd-1_family-460 269 1681;Class=Unknown;PercDiv=1.8;PercDel=0.4;PercIns=0.7;	1421
MChr1	2282047	2316398	DEL	34351	MChr1	2301879	2302773	6129	-	Transposon	ID=Denovo_TE0484304;Target=rnd-1_family-311 1 798;Class=LTR;PercDiv=6.1;PercDel=2.7;PercIns=0.3;	894
MChr1	2282047	2316398	DEL	34351	MChr1	2302791	2304170	5840	+	Transposon	ID=Denovo_TE0484305;Target=rnd-1_family-72 1 1166;Class=LINE/Rex-Babar;PercDiv=13.7;PercDel=4.5;PercIns=0.8;	1379
MChr1	2282047	2316398	DEL	34351	MChr1	2304454	2304550	700	-	Transposon	ID=Denovo_TE0484306;Target=rnd-5_family-7701 84 180;Class=Unknown;PercDiv=6.2;PercDel=0.0;PercIns=0.0;	96
MChr1	2282047	2316398	DEL	34351	MChr1	2304550	2304586	302	+	Transposon	ID=Denovo_TE0484307;Target=rnd-5_family-7701 157 193;Class=Unknown;PercDiv=2.7;PercDel=0.0;PercIns=0.0;	36
MChr1	2282047	2316398	DEL	34351	MChr1	2304596	2304682	473	+	Transposon	ID=Denovo_TE0484308;Target=rnd-1_family-3 42 135;Class=DNA/hAT-Tip100;PercDiv=13.8;PercDel=8.1;PercIns=0.0;	86
MChr1	2282047	2316398	DEL	34351	MChr1	2304815	2304872	433	-	Transposon	ID=Denovo_TE0484309;Target=rnd-1_family-584 2 59;Class=Unknown;PercDiv=12.1;PercDel=0.0;PercIns=0.0;	57
MChr1	2282047	2316398	DEL	34351	MChr1	2304859	2304989	439	+	Transposon	ID=Denovo_TE0484310;Target=rnd-1_family-454 51 158;Class=DNA/Crypton-A;PercDiv=16.5;PercDel=0.0;PercIns=21.3;	130
MChr1	2282047	2316398	DEL	34351	MChr1	2305004	2305061	533	+	Transposon	ID=Denovo_TE0484311;Target=rnd-5_family-274 26 84;Class=Unknown;PercDiv=7.0;PercDel=1.4;PercIns=0.0;	57
MChr1	2282047	2316398	DEL	34351	MChr1	2305062	2305622	2647	-	Transposon	ID=Denovo_TE0484312;Target=rnd-4_family-437 1 657;Class=DNA/hAT-Ac;PercDiv=11.7;PercDel=3.6;PercIns=2.0;	560
MChr1	2282047	2316398	DEL	34351	MChr1	2305623	2305651	247	+	Transposon	ID=Denovo_TE0484313;Target=rnd-5_family-274 76 104;Class=Unknown;PercDiv=3.5;PercDel=0.0;PercIns=0.0;	28
MChr1	2282047	2316398	DEL	34351	MChr1	2305651	2305838	1388	+	Transposon	ID=Denovo_TE0484314;Target=rnd-5_family-274 199 405;Class=Unknown;PercDiv=3.7;PercDel=10.1;PercIns=0.0;	187
MChr1	2282047	2316398	DEL	34351	MChr1	2305841	2305888	648	+	Transposon	ID=Denovo_TE0484315;Target=rnd-1_family-454 1 49;Class=DNA/Crypton-A;PercDiv=10.4;PercDel=1.0;PercIns=0.0;	47
MChr1	2282047	2316398	DEL	34351	MChr1	2305889	2305942	349	-	Transposon	ID=Denovo_TE0484316;Target=rnd-1_family-454 126 179;Class=DNA/Crypton-A;PercDiv=13.0;PercDel=0.0;PercIns=0.0;	53
MChr1	2282047	2316398	DEL	34351	MChr1	2305939	2305987	305	+	Transposon	ID=Denovo_TE0484317;Target=rnd-1_family-584 6 58;Class=Unknown;PercDiv=8.2;PercDel=8.2;PercIns=0.0;	48
MChr1	2282047	2316398	DEL	34351	MChr1	2306562	2306659	305	+	Transposon	ID=Denovo_TE0484318;Target=rnd-5_family-2429 14 111;Class=DNA;PercDiv=26.8;PercDel=1.0;PercIns=1.0;	97
MChr1	2282047	2316398	DEL	34351	MChr1	2306625	2306812	482	+	Transposon	ID=Denovo_TE0484319;Target=rnd-5_family-829 8 245;Class=Unknown;PercDiv=20.3;PercDel=27.1;PercIns=0.4;	187
MChr1	2282047	2316398	DEL	34351	MChr1	2307282	2307308	235	+	Transposon	ID=Denovo_TE0484320;Target=rnd-5_family-2054 408 434;Class=Unknown;PercDiv=0.0;PercDel=0.0;PercIns=0.0;	26
MChr1	2282047	2316398	DEL	34351	MChr1	2307805	2307933	272	-	Transposon	ID=Denovo_TE0484322;Target=rnd-5_family-2435 1 106;Class=DNA/PIF-Harbinger;PercDiv=23.8;PercDel=0.0;PercIns=21.7;	128
MChr1	2282047	2316398	DEL	34351	MChr1	2308142	2308210	264	-	Transposon	ID=Denovo_TE0484323;Target=rnd-6_family-6164 185 251;Class=DNA/Crypton-A;PercDiv=22.4;PercDel=0.0;PercIns=3.0;	68
MChr1	2282047	2316398	DEL	34351	MChr1	2298373	2298413	73	+	TandemRepeat	ID=TR001868;PeriodSize=12;CopyNumber=3.4;PercentMatches=96;PercentIndels=0;Consensus=TCCTCTGAAATT;	40
MChr1	2282047	2316398	DEL	34351	MChr1	2299682	2299717	54	+	TandemRepeat	ID=TR001869;PeriodSize=11;CopyNumber=3.3;PercentMatches=88;PercentIndels=0;Consensus=TTTTTCCATTT;	35
MChr1	2282047	2316398	DEL	34351	MChr1	2300091	2300129	60	+	TandemRepeat	ID=TR001870;PeriodSize=18;CopyNumber=2.2;PercentMatches=90;PercentIndels=0;Consensus=TTATTAAAATAAAAATAC;	38
MChr1	2282047	2316398	DEL	34351	MChr1	2300839	2300876	51	+	TandemRepeat	ID=TR001871;PeriodSize=20;CopyNumber=1.9;PercentMatches=84;PercentIndels=10;Consensus=CCTCCTCTTCTCACTCTCCT;	37
MChr1	2282047	2316398	DEL	34351	MChr1	2301879	2302114	114	+	TandemRepeat	ID=TR001872;PeriodSize=31;CopyNumber=7.3;PercentMatches=80;PercentIndels=13;Consensus=TCCTTTTCTTTTCCTTTTACTTTAACTTCTTATT;	235
MChr1	2282047	2316398	DEL	34351	MChr1	2301958	2302123	154	+	TandemRepeat	ID=TR001873;PeriodSize=15;CopyNumber=10.7;PercentMatches=76;PercentIndels=7;Consensus=CTTCTTATTCTTTAA;	165
MChr1	2282047	2316398	DEL	34351	MChr1	2301953	2302123	281	+	TandemRepeat	ID=TR001874;PeriodSize=31;CopyNumber=5.5;PercentMatches=94;PercentIndels=1;Consensus=TTTTTCTTCTCTATTCTTTAACTTCTTGTTC;	170
MChr1	2282047	2316398	DEL	34351	MChr1	2302730	2302773	88	+	TandemRepeat	ID=TR001875;PeriodSize=21;CopyNumber=2.1;PercentMatches=100;PercentIndels=0;Consensus=CATATGGAACACCAGATACCA;	43
MChr1	2282047	2316398	DEL	34351	MChr1	2294469	2294507	241	-	Transposon	ID=TE266302;Target=I-2_DBi 4548 4586;Class=LINE/I;PercDiv=15.4;PercDel=0.0;PercIns=0.0;	38
MChr1	2282047	2316398	DEL	34351	MChr1	2294475	2295745	952	-	Transposon	ID=TE266303;Target=ERV1-1B_DR-I 4854 6057;Class=LTR/ERV1;PercDiv=33.6;PercDel=4.2;PercIns=3.9;	1270
MChr1	2282047	2316398	DEL	34351	MChr1	2296320	2297331	1018	-	Transposon	ID=TE266304;Target=ERV1-1-I_DR 4162 5245;Class=LTR/ERV1;PercDiv=30.7;PercDel=4.8;PercIns=4.2;	1011
MChr1	2282047	2316398	DEL	34351	MChr1	2297942	2298367	383	-	Transposon	ID=TE266305;Target=ERV1-1-I_DR 3820 4250;Class=LTR/ERV1;PercDiv=34.6;PercDel=4.9;PercIns=3.7;	425
MChr1	2282047	2316398	DEL	34351	MChr1	2298424	2298484	275	-	Transposon	ID=TE266306;Target=Gypsy-16_SB-I 2123 2175;Class=LTR/Gypsy;PercDiv=13.5;PercDel=0.0;PercIns=15.1;	60
MChr1	2282047	2316398	DEL	34351	MChr1	2299652	2299731	227	+	Transposon	ID=TE266307;Target=L1-84_ACar 4980 5061;Class=LINE/L1;PercDiv=14.3;PercDel=6.2;PercIns=3.7;	79
MChr1	2282047	2316398	DEL	34351	MChr1	2302836	2304152	4920	+	Transposon	ID=TE266308;Target=REX1-2_AFC 1581 2946;Class=LINE/Rex-Babar;PercDiv=24.0;PercDel=5.0;PercIns=1.2;	1316
MChr1	2282047	2316398	DEL	34351	MChr1	2304859	2304991	447	+	Transposon	ID=TE266309;Target=CryptonA-1_DR 3 129;Class=DNA/Crypton-A;PercDiv=18.9;PercDel=1.1;PercIns=1.1;	132
MChr1	2282047	2316398	DEL	34351	MChr1	2305062	2305225	399	-	Transposon	ID=TE266310;Target=hAT-35N1_SSa 412 574;Class=DNA/hAT-Ac;PercDiv=27.9;PercDel=1.2;PercIns=1.8;	163
MChr1	2282047	2316398	DEL	34351	MChr1	2305193	2305453	522	+	Transposon	ID=TE266311;Target=hAT-36_SSa 1234 1498;Class=DNA/hAT-Ac;PercDiv=23.3;PercDel=8.1;PercIns=6.4;	260
MChr1	2282047	2316398	DEL	34351	MChr1	2305465	2305606	324	-	Transposon	ID=TE266312;Target=DNA12_AFC 9 165;Class=DNA/hAT-Ac;PercDiv=20.1;PercDel=12.7;PercIns=1.9;	141
MChr1	2282047	2316398	DEL	34351	MChr1	2305885	2305936	248	+	Transposon	ID=TE266313;Target=CryptonA-1_DR 1 52;Class=DNA/Crypton-A;PercDiv=21.1;PercDel=0.0;PercIns=0.0;	51
MChr1	2282047	2316398	DEL	34351	MChr1	2307752	2307931	991	-	Transposon	ID=TE266314;Target=DNA-1-2_DR 1 180;Class=DNA/PIF-Harbinger;PercDiv=20.0;PercDel=0.0;PercIns=0.0;	179
MChr1	2282047	2316398	DEL	34351	MChr1	2308447	2308499	237	-	Transposon	ID=TE266315;Target=AFLAV_I 4719 4767;Class=LTR/Gypsy;PercDiv=16.4;PercDel=0.0;PercIns=8.2;	52
MChr1	2282047	2316398	DEL	34351	MChr1	2308868	2309014	398	+	Transposon	ID=TE266316;Target=BEL-10_SSa-I 5080 5253;Class=LTR/Pao;PercDiv=23.1;PercDel=18.4;PercIns=0.0;	146
MChr1	2282047	2316398	DEL	34351	MChr1	2310301	2310356	256	+	Transposon	ID=Denovo_TE0484326;Target=rnd-1_family-407 89 142;Class=DNA/PIF-Harbinger;PercDiv=22.2;PercDel=0.0;PercIns=3.7;	55
MChr1	2282047	2316398	DEL	34351	MChr1	2310920	2311105	372	-	Transposon	ID=Denovo_TE0484327;Target=rnd-4_family-3500 81 261;Class=DNA/PIF-Harbinger;PercDiv=30.3;PercDel=3.2;PercIns=6.1;	185
MChr1	2282047	2316398	DEL	34351	MChr1	2312741	2312788	256	+	Transposon	ID=Denovo_TE0484328;Target=rnd-6_family-30384 62 110;Class=Unknown;PercDiv=14.6;PercDel=2.1;PercIns=0.0;	47
MChr1	2282047	2316398	DEL	34351	MChr1	2313030	2313234	452	-	Transposon	ID=Denovo_TE0484329;Target=rnd-2_family-77 2 202;Class=DNA/hAT-Ac;PercDiv=23.7;PercDel=3.4;PercIns=5.5;	204
MChr1	2282047	2316398	DEL	34351	MChr1	2313297	2313624	2791	+	Transposon	ID=Denovo_TE0484330;Target=rnd-5_family-5611 2 337;Class=DNA;PercDiv=3.0;PercDel=2.4;PercIns=0.0;	327
MChr1	2282047	2316398	DEL	34351	MChr1	2313627	2313963	2231	+	Transposon	ID=Denovo_TE0484331;Target=rnd-5_family-5611 389 745;Class=DNA;PercDiv=4.9;PercDel=9.2;PercIns=3.1;	336
MChr1	2282047	2316398	DEL	34351	MChr1	2313967	2314400	3214	+	Transposon	ID=Denovo_TE0484332;Target=rnd-5_family-5611 837 1301;Class=DNA;PercDiv=4.2;PercDel=7.6;PercIns=0.4;	433
MChr1	2282047	2316398	DEL	34351	MChr1	2314406	2314942	4845	+	Transposon	ID=Denovo_TE0484333;Target=rnd-1_family-62 2371 2907;Class=LINE/L2;PercDiv=1.9;PercDel=0.0;PercIns=0.0;	536
MChr1	2282047	2316398	DEL	34351	MChr1	2314940	2315771	7318	+	Transposon	ID=Denovo_TE0484334;Target=rnd-6_family-15884 2006 2839;Class=DNA/CMC-EnSpm;PercDiv=2.6;PercDel=0.2;PercIns=0.0;	831
MChr1	2282047	2316398	DEL	34351	MChr1	2315989	2316923	5262	+	Transposon	ID=Denovo_TE0484335;Target=rnd-6_family-15884 2833 3797;Class=DNA/CMC-EnSpm;PercDiv=10.8;PercDel=7.6;PercIns=4.2;	409
MChr1	2282047	2316398	DEL	34351	MChr1	2312811	2312935	112	+	TandemRepeat	ID=TR001876;PeriodSize=37;CopyNumber=3.1;PercentMatches=82;PercentIndels=7;Consensus=TTTAAGGTTTAAAGGTGGTATTAAAGACTTTTAAGGTGGG;	124
MChr1	2282047	2316398	DEL	34351	MChr1	2312853	2312948	83	+	TandemRepeat	ID=TR001877;PeriodSize=11;CopyNumber=9.0;PercentMatches=72;PercentIndels=11;Consensus=GGTTTTAAGGT;	95
MChr1	2282047	2316398	DEL	34351	MChr1	2312807	2312948	141	+	TandemRepeat	ID=TR001878;PeriodSize=21;CopyNumber=7.1;PercentMatches=79;PercentIndels=12;Consensus=TGGTTTTAAAGGTTTTAAGG;	141
MChr1	2282047	2316398	DEL	34351	MChr1	2312811	2312948	142	+	TandemRepeat	ID=TR001879;PeriodSize=43;CopyNumber=3.4;PercentMatches=82;PercentIndels=9;Consensus=TTTAAAGGTTTTAAGGTGGTTTTAAAGACTTTTAAGGTGGC;	137
MChr1	2282047	2316398	DEL	34351	MChr1	2312853	2312945	91	+	TandemRepeat	ID=TR001880;PeriodSize=32;CopyNumber=2.9;PercentMatches=73;PercentIndels=12;Consensus=GGTTTTAAGGTGGCTTTAAAGGGTTTTAAAGT;	92
MChr1	2282047	2316398	DEL	34351	MChr1	2313135	2313173	78	+	TandemRepeat	ID=TR001881;PeriodSize=17;CopyNumber=2.3;PercentMatches=100;PercentIndels=0;Consensus=TATTTTATAGACAAAAT;	38
MChr1	2282047	2316398	DEL	34351	MChr1	2310199	2310368	694	+	Transposon	ID=TE266317;Target=DNA-1-2_DR 3 180;Class=DNA/PIF-Harbinger;PercDiv=21.3;PercDel=5.9;PercIns=0.2;	169
MChr1	2282047	2316398	DEL	34351	MChr1	2310834	2311473	540	+	Transposon	ID=TE266318;Target=Harbinger-N5_EL 1315 1810;Class=DNA/PIF-Harbinger;PercDiv=29.5;PercDel=5.2;PercIns=10.3;	639
MChr1	2282047	2316398	DEL	34351	MChr1	2311753	2311838	335	+	Transposon	ID=TE266319;Target=Harbinger-1_SSa 945 1026;Class=DNA/PIF-Harbinger;PercDiv=15.8;PercDel=14.7;PercIns=0.0;	85
MChr1	2282047	2316398	DEL	34351	MChr1	2312000	2312221	330	+	Transposon	ID=TE266320;Target=Harbinger-N16_DR 1152 1410;Class=DNA/PIF-Harbinger;PercDiv=27.2;PercDel=17.6;PercIns=0.8;	221
MChr1	2282047	2316398	DEL	34351	MChr1	2312808	2312947	477	+	Transposon	ID=TE266321;Target=MuDR-2_ALy 3252 3388;Class=DNA/MULE-MuDR;PercDiv=12.7;PercDel=7.9;PercIns=10.2;	139
MChr1	2282047	2316398	DEL	34351	MChr1	2314407	2314942	2617	+	Transposon	ID=TE266322;Target=L2-1_GA 3115 3650;Class=LINE/L2;PercDiv=24.8;PercDel=0.0;PercIns=0.0;	535
MChr1	2282047	2316398	DEL	34351	MChr1	2314956	2315039	265	-	Transposon	ID=TE266323;Target=L2-6_SSa 3207 3290;Class=LINE/L2;PercDiv=28.6;PercDel=0.0;PercIns=0.0;	83
MChr1	2282047	2316398	DEL	34351	MChr1	2315894	2315973	293	+	Transposon	ID=TE266324;Target=DNA-8-26_DR 1 82;Class=DNA/hAT-Tip100;PercDiv=28.8;PercDel=2.5;PercIns=0.0;	79
MChr1	2282047	2316398	DEL	34351	MChr1	2293480	2295747	20550	-	Transposon	ID=Denovo_TE0484300;Target=rnd-1_family-332 1713 3978;Class=LTR/ERV1;PercDiv=1.5;PercDel=0.0;PercIns=0.1;	2267
MChr1	2282047	2316398	DEL	34351	MChr1	2310120	2310195	541	+	Transposon	ID=Denovo_TE0484324;Target=rnd-6_family-141 1 76;Class=LINE/L2;PercDiv=7.9;PercDel=0.0;PercIns=0.0;	75
MChr1	2282047	2316398	DEL	34351	MChr1	2293590	2294338	446	-	Transposon	ID=TE266301;Target=ERV1-1B_DR-I 6500 7102;Class=LTR/ERV1;PercDiv=32.7;PercDel=4.7;PercIns=4.0;	748
MChr1	2380298	2428409	DEL	48111	MChr1	2380484	2380525	311	+	Transposon	ID=Denovo_TE0484508;Target=rnd-1_family-594 1 42;Class=DNA/PIF-Harbinger;PercDiv=11.9;PercDel=0.0;PercIns=0.0;	41
MChr1	2380298	2428409	DEL	48111	MChr1	2381722	2381876	807	-	Transposon	ID=Denovo_TE0484509;Target=rnd-1_family-13 190 300;Class=DNA/hAT-Ac;PercDiv=11.8;PercDel=1.1;PercIns=1.4;	154
MChr1	2380298	2428409	DEL	48111	MChr1	2381938	2381992	236	-	Transposon	ID=Denovo_TE0484510;Target=rnd-1_family-11 111 165;Class=DNA/hAT-Ac;PercDiv=21.8;PercDel=0.0;PercIns=0.0;	54
MChr1	2380298	2428409	DEL	48111	MChr1	2382188	2382263	333	-	Transposon	ID=Denovo_TE0484511;Target=rnd-1_family-2 147 203;Class=DNA/hAT-Tip100;PercDiv=5.9;PercDel=0.0;PercIns=33.3;	75
MChr1	2380298	2428409	DEL	48111	MChr1	2382273	2382542	882	-	Transposon	ID=Denovo_TE0484512;Target=rnd-6_family-1808 244 633;Class=DNA/hAT;PercDiv=9.9;PercDel=45.2;PercIns=0.3;	269
MChr1	2380298	2428409	DEL	48111	MChr1	2382542	2382594	375	-	Transposon	ID=Denovo_TE0484513;Target=rnd-6_family-1808 1 63;Class=DNA/hAT;PercDiv=1.9;PercDel=18.9;PercIns=0.0;	52
MChr1	2380298	2428409	DEL	48111	MChr1	2382595	2382785	1092	-	Transposon	ID=Denovo_TE0484514;Target=rnd-1_family-2 1 268;Class=DNA/hAT-Tip100;PercDiv=12.5;PercDel=0.7;PercIns=1.8;	190
MChr1	2380298	2428409	DEL	48111	MChr1	2382812	2382904	245	+	Transposon	ID=Denovo_TE0484515;Target=rnd-4_family-1285 123 228;Class=DNA/PIF-Harbinger;PercDiv=24.7;PercDel=14.0;PercIns=0.0;	92
MChr1	2380298	2428409	DEL	48111	MChr1	2383683	2383726	239	-	Transposon	ID=Denovo_TE0484519;Target=rnd-3_family-252 391 439;Class=DNA/hAT-Ac;PercDiv=9.1;PercDel=11.4;PercIns=0.0;	43
MChr1	2380298	2428409	DEL	48111	MChr1	2383775	2383824	242	+	Transposon	ID=Denovo_TE0484520;Target=rnd-3_family-517 95 145;Class=Unknown;PercDiv=18.0;PercDel=2.0;PercIns=0.0;	49
MChr1	2380298	2428409	DEL	48111	MChr1	2383870	2384122	397	-	Transposon	ID=Denovo_TE0484521;Target=rnd-4_family-437 116 506;Class=DNA/hAT-Ac;PercDiv=15.2;PercDel=13.9;PercIns=2.7;	252
MChr1	2380298	2428409	DEL	48111	MChr1	2384802	2384887	313	+	Transposon	ID=Denovo_TE0484522;Target=rnd-6_family-14250 88 172;Class=DNA/PiggyBac;PercDiv=19.3;PercDel=2.3;PercIns=3.5;	85
MChr1	2380298	2428409	DEL	48111	MChr1	2384916	2385071	1048	+	Transposon	ID=Denovo_TE0484523;Target=rnd-2_family-38 50 204;Class=Unknown;PercDiv=11.0;PercDel=0.6;PercIns=1.3;	155
MChr1	2380298	2428409	DEL	48111	MChr1	2384917	2385141	547	-	Transposon	ID=Denovo_TE0484524;Target=rnd-6_family-6882 441 694;Class=Unknown;PercDiv=19.6;PercDel=16.0;PercIns=2.8;	224
MChr1	2380298	2428409	DEL	48111	MChr1	2385070	2385128	443	+	Transposon	ID=Denovo_TE0484525;Target=rnd-1_family-9 137 327;Class=Unknown;PercDiv=16.4;PercDel=8.6;PercIns=10.8;	58
MChr1	2380298	2428409	DEL	48111	MChr1	2385129	2385212	524	-	Transposon	ID=Denovo_TE0484526;Target=rnd-6_family-3903 389 470;Class=Unknown;PercDiv=13.4;PercDel=0.0;PercIns=2.4;	83
MChr1	2380298	2428409	DEL	48111	MChr1	2385213	2385261	443	+	Transposon	ID=Denovo_TE0484527;Target=rnd-1_family-9 328 494;Class=Unknown;PercDiv=16.4;PercDel=8.6;PercIns=10.8;	48
MChr1	2380298	2428409	DEL	48111	MChr1	2386864	2386983	554	-	Transposon	ID=Denovo_TE0484528;Target=rnd-2_family-77 103 228;Class=DNA/hAT-Ac;PercDiv=14.6;PercDel=8.3;PercIns=3.2;	119
MChr1	2380298	2428409	DEL	48111	MChr1	2387490	2387677	1870	-	Transposon	ID=Denovo_TE0484529;Target=rnd-1_family-460 269 456;Class=Unknown;PercDiv=1.0;PercDel=0.0;PercIns=0.0;	187
MChr1	2380298	2428409	DEL	48111	MChr1	2387678	2388577	6283	-	Transposon	ID=Denovo_TE0484530;Target=rnd-1_family-311 1 798;Class=LTR;PercDiv=6.1;PercDel=2.1;PercIns=0.3;	899
MChr1	2380298	2428409	DEL	48111	MChr1	2388595	2389974	5860	+	Transposon	ID=Denovo_TE0484531;Target=rnd-1_family-72 1 1166;Class=LINE/Rex-Babar;PercDiv=13.6;PercDel=4.5;PercIns=0.8;	1379
MChr1	2380298	2428409	DEL	48111	MChr1	2390258	2390354	700	-	Transposon	ID=Denovo_TE0484532;Target=rnd-5_family-7701 84 180;Class=Unknown;PercDiv=6.2;PercDel=0.0;PercIns=0.0;	96
MChr1	2380298	2428409	DEL	48111	MChr1	2390354	2390390	302	+	Transposon	ID=Denovo_TE0484533;Target=rnd-5_family-7701 157 193;Class=Unknown;PercDiv=2.7;PercDel=0.0;PercIns=0.0;	36
MChr1	2380298	2428409	DEL	48111	MChr1	2390400	2390486	473	+	Transposon	ID=Denovo_TE0484534;Target=rnd-1_family-3 42 135;Class=DNA/hAT-Tip100;PercDiv=13.8;PercDel=8.1;PercIns=0.0;	86
MChr1	2380298	2428409	DEL	48111	MChr1	2390619	2390676	433	-	Transposon	ID=Denovo_TE0484535;Target=rnd-1_family-584 2 59;Class=Unknown;PercDiv=12.1;PercDel=0.0;PercIns=0.0;	57
MChr1	2380298	2428409	DEL	48111	MChr1	2390663	2390793	439	+	Transposon	ID=Denovo_TE0484536;Target=rnd-1_family-454 51 158;Class=DNA/Crypton-A;PercDiv=16.5;PercDel=0.0;PercIns=21.3;	130
MChr1	2380298	2428409	DEL	48111	MChr1	2390808	2390865	533	+	Transposon	ID=Denovo_TE0484537;Target=rnd-5_family-274 26 84;Class=Unknown;PercDiv=7.0;PercDel=1.4;PercIns=0.0;	57
MChr1	2380298	2428409	DEL	48111	MChr1	2390866	2391428	2628	-	Transposon	ID=Denovo_TE0484538;Target=rnd-4_family-437 1 657;Class=DNA/hAT-Ac;PercDiv=12.4;PercDel=3.3;PercIns=2.0;	562
MChr1	2380298	2428409	DEL	48111	MChr1	2391429	2391457	247	+	Transposon	ID=Denovo_TE0484539;Target=rnd-5_family-274 76 104;Class=Unknown;PercDiv=3.5;PercDel=0.0;PercIns=0.0;	28
MChr1	2380298	2428409	DEL	48111	MChr1	2391457	2391644	1388	+	Transposon	ID=Denovo_TE0484540;Target=rnd-5_family-274 199 405;Class=Unknown;PercDiv=3.7;PercDel=10.1;PercIns=0.0;	187
MChr1	2380298	2428409	DEL	48111	MChr1	2391647	2391694	648	+	Transposon	ID=Denovo_TE0484541;Target=rnd-1_family-454 1 49;Class=DNA/Crypton-A;PercDiv=10.4;PercDel=1.0;PercIns=0.0;	47
MChr1	2380298	2428409	DEL	48111	MChr1	2391695	2391748	349	-	Transposon	ID=Denovo_TE0484542;Target=rnd-1_family-454 126 179;Class=DNA/Crypton-A;PercDiv=13.0;PercDel=0.0;PercIns=0.0;	53
MChr1	2380298	2428409	DEL	48111	MChr1	2391745	2391794	318	+	Transposon	ID=Denovo_TE0484543;Target=rnd-1_family-584 6 58;Class=Unknown;PercDiv=8.0;PercDel=6.0;PercIns=0.0;	49
MChr1	2380298	2428409	DEL	48111	MChr1	2382206	2382235	53	+	TandemRepeat	ID=TR001912;PeriodSize=10;CopyNumber=3.1;PercentMatches=90;PercentIndels=9;Consensus=TGTCATTAGT;	29
MChr1	2380298	2428409	DEL	48111	MChr1	2383291	2383328	58	+	TandemRepeat	ID=TR001913;PeriodSize=2;CopyNumber=19.0;PercentMatches=88;PercentIndels=0;Consensus=GT;	37
MChr1	2380298	2428409	DEL	48111	MChr1	2383411	2383451	82	+	TandemRepeat	ID=TR001914;PeriodSize=2;CopyNumber=20.5;PercentMatches=100;PercentIndels=0;Consensus=CA;	40
MChr1	2380298	2428409	DEL	48111	MChr1	2387678	2387914	114	+	TandemRepeat	ID=TR001915;PeriodSize=31;CopyNumber=7.3;PercentMatches=82;PercentIndels=12;Consensus=TCCTTTTCTTTTCCTTTTACTTTAACTTCTTATT;	236
MChr1	2380298	2428409	DEL	48111	MChr1	2387752	2387923	290	+	TandemRepeat	ID=TR001916;PeriodSize=31;CopyNumber=5.5;PercentMatches=95;PercentIndels=0;Consensus=TTTTTCTTCTCTATTCTTTAACTTCTTGTTC;	171
MChr1	2380298	2428409	DEL	48111	MChr1	2388534	2388577	88	+	TandemRepeat	ID=TR001917;PeriodSize=21;CopyNumber=2.1;PercentMatches=100;PercentIndels=0;Consensus=CATATGGAACACCAGATACCA;	43
MChr1	2380298	2428409	DEL	48111	MChr1	2380996	2381053	240	-	Transposon	ID=TE266392;Target=STRIDM 14 70;Class=SINE/ID;PercDiv=12.7;PercDel=3.5;PercIns=5.3;	57
MChr1	2380298	2428409	DEL	48111	MChr1	2381742	2381852	348	-	Transposon	ID=TE266393;Target=TOL2_OL 3917 4026;Class=DNA/hAT-Ac;PercDiv=19.8;PercDel=3.6;PercIns=4.5;	110
MChr1	2380298	2428409	DEL	48111	MChr1	2382557	2382596	306	-	Transposon	ID=TE266394;Target=hAT-N110_CPB 1 40;Class=DNA/hAT;PercDiv=7.5;PercDel=0.0;PercIns=0.0;	39
MChr1	2380298	2428409	DEL	48111	MChr1	2382626	2382668	255	-	Transposon	ID=TE266395;Target=hAT-N33_SSa 1810 1852;Class=DNA/hAT-Tip100;PercDiv=18.6;PercDel=0.0;PercIns=0.0;	42
MChr1	2380298	2428409	DEL	48111	MChr1	2383285	2383337	231	-	Transposon	ID=TE266396;Target=HATN11B_DR 427 480;Class=DNA/hAT;PercDiv=13.2;PercDel=1.9;PercIns=0.0;	52
MChr1	2380298	2428409	DEL	48111	MChr1	2383291	2383340	287	-	Transposon	ID=TE266397;Target=EnSpm-N14_DR 3552 3601;Class=DNA/CMC-EnSpm;PercDiv=8.0;PercDel=0.0;PercIns=0.0;	49
MChr1	2380298	2428409	DEL	48111	MChr1	2383298	2383348	254	+	Transposon	ID=TE266398;Target=Zisupton-N1_DR 1053 1100;Class=DNA/Zisupton;PercDiv=10.4;PercDel=0.0;PercIns=6.2;	50
MChr1	2380298	2428409	DEL	48111	MChr1	2383399	2383469	252	+	Transposon	ID=TE266399;Target=hAT-1960_Ami 669 743;Class=DNA/hAT-Charlie;PercDiv=18.3;PercDel=5.6;PercIns=0.0;	70
MChr1	2380298	2428409	DEL	48111	MChr1	2383411	2383469	369	+	Transposon	ID=TE266400;Target=REP-4_PBa 542 599;Class=DNA/Kolobok-T2;PercDiv=6.9;PercDel=0.0;PercIns=1.7;	58
MChr1	2380298	2428409	DEL	48111	MChr1	2383470	2383485	310	+	Transposon	ID=TE266401;Target=Sola1-1_AC 961 1039;Class=DNA/Sola-1;PercDiv=20.0;PercDel=5.3;PercIns=0.0;	15
MChr1	2380298	2428409	DEL	48111	MChr1	2384476	2384575	233	+	Transposon	ID=TE266402;Target=DIRS-7_DR 3793 3890;Class=LTR/Ngaro;PercDiv=25.0;PercDel=2.0;PercIns=4.1;	99
MChr1	2380298	2428409	DEL	48111	MChr1	2384539	2384601	226	+	Transposon	ID=TE266403;Target=BEL-4_SI-I 5424 5483;Class=LTR/Pao;PercDiv=17.0;PercDel=1.6;PercIns=6.7;	62
MChr1	2380298	2428409	DEL	48111	MChr1	2388640	2389956	4929	+	Transposon	ID=TE266404;Target=REX1-2_AFC 1581 2946;Class=LINE/Rex-Babar;PercDiv=23.9;PercDel=5.0;PercIns=1.2;	1316
MChr1	2380298	2428409	DEL	48111	MChr1	2390663	2390795	447	+	Transposon	ID=TE266405;Target=CryptonA-1_DR 3 129;Class=DNA/Crypton-A;PercDiv=18.9;PercDel=1.1;PercIns=1.1;	132
MChr1	2380298	2428409	DEL	48111	MChr1	2390866	2391029	399	-	Transposon	ID=TE266406;Target=hAT-35N1_SSa 412 574;Class=DNA/hAT-Ac;PercDiv=27.9;PercDel=1.2;PercIns=1.8;	163
MChr1	2380298	2428409	DEL	48111	MChr1	2390997	2391258	520	+	Transposon	ID=TE266407;Target=hAT-36_SSa 1234 1498;Class=DNA/hAT-Ac;PercDiv=24.1;PercDel=7.6;PercIns=6.4;	261
MChr1	2380298	2428409	DEL	48111	MChr1	2391691	2391742	248	+	Transposon	ID=TE266408;Target=CryptonA-1_DR 1 52;Class=DNA/Crypton-A;PercDiv=21.1;PercDel=0.0;PercIns=0.0;	51
MChr1	2380298	2428409	DEL	48111	MChr1	2392368	2392465	294	+	Transposon	ID=Denovo_TE0484544;Target=rnd-5_family-2429 14 111;Class=DNA;PercDiv=27.8;PercDel=1.0;PercIns=1.0;	97
MChr1	2380298	2428409	DEL	48111	MChr1	2392431	2392618	482	+	Transposon	ID=Denovo_TE0484545;Target=rnd-5_family-829 8 245;Class=Unknown;PercDiv=20.3;PercDel=27.1;PercIns=0.4;	187
MChr1	2380298	2428409	DEL	48111	MChr1	2393088	2393114	235	+	Transposon	ID=Denovo_TE0484546;Target=rnd-5_family-2054 408 434;Class=Unknown;PercDiv=0.0;PercDel=0.0;PercIns=0.0;	26
MChr1	2380298	2428409	DEL	48111	MChr1	2393611	2393739	257	-	Transposon	ID=Denovo_TE0484548;Target=rnd-5_family-2435 1 106;Class=DNA/PIF-Harbinger;PercDiv=24.8;PercDel=0.0;PercIns=21.7;	128
MChr1	2380298	2428409	DEL	48111	MChr1	2393948	2394016	264	-	Transposon	ID=Denovo_TE0484549;Target=rnd-6_family-6164 185 251;Class=DNA/Crypton-A;PercDiv=22.4;PercDel=0.0;PercIns=3.0;	68
MChr1	2380298	2428409	DEL	48111	MChr1	2395917	2395992	602	+	Transposon	ID=Denovo_TE0484550;Target=rnd-6_family-141 1 76;Class=LINE/L2;PercDiv=4.0;PercDel=0.0;PercIns=0.0;	75
MChr1	2380298	2428409	DEL	48111	MChr1	2396098	2396153	256	+	Transposon	ID=Denovo_TE0484552;Target=rnd-1_family-407 89 142;Class=DNA/PIF-Harbinger;PercDiv=22.2;PercDel=0.0;PercIns=3.7;	55
MChr1	2380298	2428409	DEL	48111	MChr1	2396717	2396902	372	-	Transposon	ID=Denovo_TE0484553;Target=rnd-4_family-3500 81 261;Class=DNA/PIF-Harbinger;PercDiv=30.3;PercDel=3.2;PercIns=6.1;	185
MChr1	2380298	2428409	DEL	48111	MChr1	2398460	2398544	261	-	Transposon	ID=Denovo_TE0484554;Target=rnd-6_family-3351 1 103;Class=Unknown;PercDiv=16.5;PercDel=21.2;PercIns=0.0;	84
MChr1	2380298	2428409	DEL	48111	MChr1	2398614	2398661	276	+	Transposon	ID=Denovo_TE0484555;Target=rnd-6_family-30384 62 110;Class=Unknown;PercDiv=12.5;PercDel=2.1;PercIns=0.0;	47
MChr1	2380298	2428409	DEL	48111	MChr1	2398903	2399107	410	-	Transposon	ID=Denovo_TE0484556;Target=rnd-2_family-77 2 202;Class=DNA/hAT-Ac;PercDiv=24.8;PercDel=3.4;PercIns=5.5;	204
MChr1	2380298	2428409	DEL	48111	MChr1	2399170	2399497	2791	+	Transposon	ID=Denovo_TE0484557;Target=rnd-5_family-5611 2 337;Class=DNA;PercDiv=3.0;PercDel=2.4;PercIns=0.0;	327
MChr1	2380298	2428409	DEL	48111	MChr1	2399500	2399835	2214	+	Transposon	ID=Denovo_TE0484558;Target=rnd-5_family-5611 389 745;Class=DNA;PercDiv=4.6;PercDel=9.5;PercIns=3.1;	335
MChr1	2380298	2428409	DEL	48111	MChr1	2399839	2400272	3173	+	Transposon	ID=Denovo_TE0484559;Target=rnd-5_family-5611 837 1301;Class=DNA;PercDiv=4.4;PercDel=7.6;PercIns=0.4;	433
MChr1	2380298	2428409	DEL	48111	MChr1	2400278	2400814	4847	+	Transposon	ID=Denovo_TE0484560;Target=rnd-1_family-62 2371 2907;Class=LINE/L2;PercDiv=1.9;PercDel=0.0;PercIns=0.0;	536
MChr1	2380298	2428409	DEL	48111	MChr1	2400812	2401638	7436	+	Transposon	ID=Denovo_TE0484561;Target=rnd-6_family-15884 2006 2832;Class=DNA/CMC-EnSpm;PercDiv=1.9;PercDel=0.0;PercIns=0.0;	826
MChr1	2380298	2428409	DEL	48111	MChr1	2401862	2402796	5302	+	Transposon	ID=Denovo_TE0484562;Target=rnd-6_family-15884 2833 3797;Class=DNA/CMC-EnSpm;PercDiv=10.5;PercDel=7.6;PercIns=4.2;	934
MChr1	2380298	2428409	DEL	48111	MChr1	2402782	2402817	251	-	Transposon	ID=Denovo_TE0484563;Target=rnd-6_family-334 247 282;Class=Unknown;PercDiv=5.6;PercDel=0.0;PercIns=0.0;	35
MChr1	2380298	2428409	DEL	48111	MChr1	2402849	2402970	745	-	Transposon	ID=Denovo_TE0484564;Target=rnd-6_family-334 143 263;Class=Unknown;PercDiv=16.5;PercDel=0.0;PercIns=0.8;	121
MChr1	2380298	2428409	DEL	48111	MChr1	2402971	2403034	623	+	Transposon	ID=Denovo_TE0484565;Target=rnd-1_family-577 1 178;Class=Unknown;PercDiv=22.9;PercDel=1.6;PercIns=6.2;	63
MChr1	2380298	2428409	DEL	48111	MChr1	2402991	2403356	2834	-	Transposon	ID=Denovo_TE0484566;Target=rnd-6_family-334 1 369;Class=Unknown;PercDiv=4.5;PercDel=2.7;PercIns=1.9;	365
MChr1	2380298	2428409	DEL	48111	MChr1	2403359	2403395	1424	+	Transposon	ID=Denovo_TE0484567;Target=rnd-1_family-63 1 557;Class=Unknown;PercDiv=16.3;PercDel=0.6;PercIns=2.0;	36
MChr1	2380298	2428409	DEL	48111	MChr1	2403396	2403656	1431	-	Transposon	ID=Denovo_TE0484568;Target=rnd-6_family-779 610 865;Class=Unknown;PercDiv=14.8;PercDel=2.3;PercIns=4.3;	260
MChr1	2380298	2428409	DEL	48111	MChr1	2404024	2404178	673	-	Transposon	ID=Denovo_TE0484569;Target=rnd-6_family-334 144 294;Class=Unknown;PercDiv=21.9;PercDel=0.0;PercIns=2.6;	154
MChr1	2380298	2428409	DEL	48111	MChr1	2404055	2404322	2236	+	Transposon	ID=Denovo_TE0484570;Target=rnd-1_family-577 1 268;Class=Unknown;PercDiv=4.5;PercDel=0.0;PercIns=0.0;	267
MChr1	2380298	2428409	DEL	48111	MChr1	2404362	2404532	600	-	Transposon	ID=Denovo_TE0484571;Target=rnd-5_family-168 237 414;Class=DNA/PIF-Harbinger;PercDiv=21.2;PercDel=7.6;PercIns=3.4;	170
MChr1	2380298	2428409	DEL	48111	MChr1	2404363	2404559	401	+	Transposon	ID=Denovo_TE0484572;Target=rnd-5_family-168 264 473;Class=DNA/PIF-Harbinger;PercDiv=29.2;PercDel=7.6;PercIns=0.9;	196
MChr1	2380298	2428409	DEL	48111	MChr1	2404578	2405177	5185	+	Transposon	ID=Denovo_TE0484573;Target=rnd-6_family-1967 81 686;Class=Unknown;PercDiv=3.2;PercDel=1.0;PercIns=0.0;	599
MChr1	2380298	2428409	DEL	48111	MChr1	2405190	2406400	10878	+	Transposon	ID=Denovo_TE0484574;Target=rnd-1_family-698 175 1385;Class=Unknown;PercDiv=2.1;PercDel=0.0;PercIns=0.0;	1210
MChr1	2380298	2428409	DEL	48111	MChr1	2406411	2406906	4283	+	Transposon	ID=Denovo_TE0484575;Target=rnd-1_family-697 1 496;Class=Unknown;PercDiv=3.4;PercDel=0.0;PercIns=0.0;	495
MChr1	2380298	2428409	DEL	48111	MChr1	2406968	2407155	1284	+	Transposon	ID=Denovo_TE0484576;Target=rnd-1_family-226 1 188;Class=Unknown;PercDiv=12.2;PercDel=0.0;PercIns=0.0;	187
MChr1	2380298	2428409	DEL	48111	MChr1	2407817	2407952	493	+	Transposon	ID=Denovo_TE0484577;Target=rnd-3_family-208 40 180;Class=DNA/hAT-Tip100;PercDiv=17.9;PercDel=9.6;PercIns=5.7;	135
MChr1	2380298	2428409	DEL	48111	MChr1	2408213	2408387	1138	+	Transposon	ID=Denovo_TE0484578;Target=rnd-1_family-112 1 162;Class=DNA/TcMar-Tc1;PercDiv=7.5;PercDel=6.1;PercIns=0.0;	174
MChr1	2380298	2428409	DEL	48111	MChr1	2398421	2398454	52	+	TandemRepeat	ID=TR001918;PeriodSize=6;CopyNumber=5.8;PercentMatches=86;PercentIndels=6;Consensus=GGGGGT;	33
MChr1	2380298	2428409	DEL	48111	MChr1	2398684	2398808	112	+	TandemRepeat	ID=TR001919;PeriodSize=37;CopyNumber=3.1;PercentMatches=82;PercentIndels=7;Consensus=TTTAAGGTTTAAAGGTGGTATTAAAGACTTTTAAGGTGGG;	124
MChr1	2380298	2428409	DEL	48111	MChr1	2398726	2398821	83	+	TandemRepeat	ID=TR001920;PeriodSize=11;CopyNumber=9.0;PercentMatches=72;PercentIndels=11;Consensus=GGTTTTAAGGT;	95
MChr1	2380298	2428409	DEL	48111	MChr1	2398680	2398821	141	+	TandemRepeat	ID=TR001921;PeriodSize=21;CopyNumber=7.1;PercentMatches=79;PercentIndels=12;Consensus=TGGTTTTAAAGGTTTTAAGG;	141
MChr1	2380298	2428409	DEL	48111	MChr1	2398684	2398821	142	+	TandemRepeat	ID=TR001922;PeriodSize=43;CopyNumber=3.4;PercentMatches=82;PercentIndels=9;Consensus=TTTAAAGGTTTTAAGGTGGTTTTAAAGACTTTTAAGGTGGC;	137
MChr1	2380298	2428409	DEL	48111	MChr1	2398726	2398818	91	+	TandemRepeat	ID=TR001923;PeriodSize=32;CopyNumber=2.9;PercentMatches=73;PercentIndels=12;Consensus=GGTTTTAAGGTGGCTTTAAAGGGTTTTAAAGT;	92
MChr1	2380298	2428409	DEL	48111	MChr1	2399008	2399046	78	+	TandemRepeat	ID=TR001924;PeriodSize=17;CopyNumber=2.3;PercentMatches=100;PercentIndels=0;Consensus=TATTTTATAGACAAAAT;	38
MChr1	2380298	2428409	DEL	48111	MChr1	2402800	2402863	65	+	TandemRepeat	ID=TR001925;PeriodSize=12;CopyNumber=5.3;PercentMatches=76;PercentIndels=0;Consensus=CCTGGACCTGGA;	63
MChr1	2380298	2428409	DEL	48111	MChr1	2402800	2402863	65	+	TandemRepeat	ID=TR001926;PeriodSize=18;CopyNumber=3.6;PercentMatches=76;PercentIndels=0;Consensus=CCTGGACCTGGACCTGGA;	63
MChr1	2380298	2428409	DEL	48111	MChr1	2393558	2393737	978	-	Transposon	ID=TE266409;Target=DNA-1-2_DR 1 180;Class=DNA/PIF-Harbinger;PercDiv=20.6;PercDel=0.0;PercIns=0.0;	179
MChr1	2380298	2428409	DEL	48111	MChr1	2394665	2394811	397	+	Transposon	ID=TE266410;Target=BEL-10_SSa-I 5080 5253;Class=LTR/Pao;PercDiv=23.1;PercDel=18.4;PercIns=0.0;	146
MChr1	2380298	2428409	DEL	48111	MChr1	2395996	2396165	694	+	Transposon	ID=TE266411;Target=DNA-1-2_DR 3 180;Class=DNA/PIF-Harbinger;PercDiv=21.3;PercDel=5.9;PercIns=0.2;	169
MChr1	2380298	2428409	DEL	48111	MChr1	2396631	2397405	518	+	Transposon	ID=TE266412;Target=Harbinger-N5_EL 968 1810;Class=DNA/PIF-Harbinger;PercDiv=28.3;PercDel=8.5;PercIns=8.0;	774
MChr1	2380298	2428409	DEL	48111	MChr1	2397567	2397788	345	+	Transposon	ID=TE266413;Target=Harbinger-N16_DR 1152 1410;Class=DNA/PIF-Harbinger;PercDiv=27.2;PercDel=17.6;PercIns=0.8;	221
MChr1	2380298	2428409	DEL	48111	MChr1	2398142	2398218	256	+	Transposon	ID=TE266414;Target=Gypsy-23_SSa-I 4125 4173;Class=LTR/Gypsy;PercDiv=19.8;PercDel=0.0;PercIns=1.8;	76
MChr1	2380298	2428409	DEL	48111	MChr1	2398229	2398442	619	+	Transposon	ID=TE266415;Target=Gypsy-36_SSa-I 4052 4265;Class=LTR/Gypsy;PercDiv=27.1;PercDel=1.9;PercIns=1.9;	213
MChr1	2380298	2428409	DEL	48111	MChr1	2398681	2398820	477	+	Transposon	ID=TE266416;Target=MuDR-2_ALy 3252 3388;Class=DNA/MULE-MuDR;PercDiv=12.7;PercDel=7.9;PercIns=10.2;	139
MChr1	2380298	2428409	DEL	48111	MChr1	2400279	2400814	2631	+	Transposon	ID=TE266417;Target=L2-1_GA 3115 3650;Class=LINE/L2;PercDiv=24.6;PercDel=0.0;PercIns=0.0;	535
MChr1	2380298	2428409	DEL	48111	MChr1	2400828	2400911	265	-	Transposon	ID=TE266418;Target=L2-6_SSa 3207 3290;Class=LINE/L2;PercDiv=28.6;PercDel=0.0;PercIns=0.0;	83
MChr1	2380298	2428409	DEL	48111	MChr1	2401767	2401846	293	+	Transposon	ID=TE266419;Target=DNA-8-26_DR 1 82;Class=DNA/hAT-Tip100;PercDiv=28.8;PercDel=2.5;PercIns=0.0;	79
MChr1	2380298	2428409	DEL	48111	MChr1	2402827	2402867	250	+	Transposon	ID=TE266420;Target=hAT-2N2_BF 366 408;Class=DNA/hAT-Ac;PercDiv=12.2;PercDel=4.9;PercIns=0.0;	40
MChr1	2380298	2428409	DEL	48111	MChr1	2403765	2403826	239	-	Transposon	ID=TE266421;Target=ERV1-N3-I_DR 1941 2007;Class=LTR/ERV1;PercDiv=15.0;PercDel=11.3;PercIns=3.0;	61
MChr1	2380298	2428409	DEL	48111	MChr1	2407362	2407397	245	+	Transposon	ID=TE266422;Target=Copia-23_BRa-I 452 488;Class=LTR/Copia;PercDiv=11.1;PercDel=2.8;PercIns=0.0;	35
MChr1	2380298	2428409	DEL	48111	MChr1	2408190	2408387	1100	+	Transposon	ID=TE266423;Target=Mariner-5_SSa 746 933;Class=DNA/TcMar-Tc1;PercDiv=13.7;PercDel=6.6;PercIns=1.2;	197
MChr1	2380298	2428409	DEL	48111	MChr1	2408621	2408779	236	+	Transposon	ID=Denovo_TE0484580;Target=rnd-1_family-507 497 652;Class=LINE/L2;PercDiv=33.8;PercDel=1.3;PercIns=3.2;	158
MChr1	2380298	2428409	DEL	48111	MChr1	2408904	2408995	247	+	Transposon	ID=Denovo_TE0484581;Target=rnd-6_family-19317 50 142;Class=LINE/L2;PercDiv=21.6;PercDel=5.4;PercIns=4.3;	91
MChr1	2380298	2428409	DEL	48111	MChr1	2408964	2409212	371	+	Transposon	ID=Denovo_TE0484582;Target=rnd-6_family-10458 8 275;Class=LINE/L2;PercDiv=33.7;PercDel=8.8;PercIns=1.1;	248
MChr1	2380298	2428409	DEL	48111	MChr1	2410402	2410478	300	+	Transposon	ID=Denovo_TE0484583;Target=rnd-5_family-25 458 536;Class=Unknown;PercDiv=19.5;PercDel=2.6;PercIns=0.0;	76
MChr1	2380298	2428409	DEL	48111	MChr1	2410776	2410953	1077	+	Transposon	ID=Denovo_TE0484584;Target=rnd-1_family-396 1 130;Class=Unknown;PercDiv=3.5;PercDel=4.5;PercIns=0.0;	177
MChr1	2380298	2428409	DEL	48111	MChr1	2410956	2411045	519	+	Transposon	ID=Denovo_TE0484585;Target=rnd-1_family-613 1 97;Class=Unknown;PercDiv=15.6;PercDel=7.8;PercIns=0.0;	89
MChr1	2380298	2428409	DEL	48111	MChr1	2411047	2411130	636	-	Transposon	ID=Denovo_TE0484586;Target=rnd-1_family-523 29 112;Class=Unknown;PercDiv=8.3;PercDel=0.0;PercIns=0.0;	83
MChr1	2380298	2428409	DEL	48111	MChr1	2411154	2411233	598	-	Transposon	ID=Denovo_TE0484587;Target=rnd-1_family-360 330 408;Class=Unknown;PercDiv=1.3;PercDel=0.0;PercIns=1.3;	79
MChr1	2380298	2428409	DEL	48111	MChr1	2411234	2411339	850	+	Transposon	ID=Denovo_TE0484588;Target=rnd-1_family-345 264 369;Class=Unknown;PercDiv=6.6;PercDel=0.0;PercIns=0.0;	105
MChr1	2380298	2428409	DEL	48111	MChr1	2411335	2411433	844	+	Transposon	ID=Denovo_TE0484589;Target=rnd-1_family-553 9 107;Class=Unknown;PercDiv=5.0;PercDel=0.0;PercIns=0.0;	98
MChr1	2380298	2428409	DEL	48111	MChr1	2411420	2411456	278	+	Transposon	ID=Denovo_TE0484590;Target=rnd-1_family-471 1 37;Class=Unknown;PercDiv=2.7;PercDel=0.0;PercIns=0.0;	36
MChr1	2380298	2428409	DEL	48111	MChr1	2411455	2411611	1470	+	Transposon	ID=Denovo_TE0484591;Target=rnd-1_family-392 40 196;Class=Unknown;PercDiv=0.0;PercDel=0.0;PercIns=0.0;	156
MChr1	2380298	2428409	DEL	48111	MChr1	2411545	2411671	915	-	Transposon	ID=Denovo_TE0484592;Target=rnd-1_family-428 1 152;Class=Unknown;PercDiv=1.6;PercDel=19.7;PercIns=0.0;	126
MChr1	2380298	2428409	DEL	48111	MChr1	2411636	2411739	2617	+	Transposon	ID=Denovo_TE0484593;Target=rnd-1_family-445 1 102;Class=Unknown;PercDiv=5.9;PercDel=4.7;PercIns=0.0;	103
MChr1	2380298	2428409	DEL	48111	MChr1	2411740	2411979	1831	-	Transposon	ID=Denovo_TE0484594;Target=rnd-1_family-432 1 240;Class=Unknown;PercDiv=7.5;PercDel=0.0;PercIns=0.0;	239
MChr1	2380298	2428409	DEL	48111	MChr1	2411980	2412224	2617	+	Transposon	ID=Denovo_TE0484595;Target=rnd-1_family-445 103 345;Class=Unknown;PercDiv=5.9;PercDel=4.7;PercIns=0.0;	244
MChr1	2380298	2428409	DEL	48111	MChr1	2412199	2412239	547	-	Transposon	ID=Denovo_TE0484596;Target=rnd-6_family-10975 92 225;Class=DNA/hAT-hobo;PercDiv=26.9;PercDel=5.9;PercIns=0.9;	40
MChr1	2380298	2428409	DEL	48111	MChr1	2412286	2412379	729	+	Transposon	ID=Denovo_TE0484598;Target=rnd-1_family-464 1 96;Class=DNA/hAT-hobo;PercDiv=6.4;PercDel=2.1;PercIns=0.0;	93
MChr1	2380298	2428409	DEL	48111	MChr1	2412380	2412401	547	-	Transposon	ID=Denovo_TE0484600;Target=rnd-6_family-10975 13 91;Class=DNA/hAT-hobo;PercDiv=26.9;PercDel=5.9;PercIns=0.9;	21
MChr1	2380298	2428409	DEL	48111	MChr1	2413286	2413802	3733	-	Transposon	ID=Denovo_TE0484601;Target=rnd-5_family-4848 687 1255;Class=DNA/CMC-EnSpm;PercDiv=3.9;PercDel=10.6;PercIns=0.5;	516
MChr1	2380298	2428409	DEL	48111	MChr1	2414370	2414604	617	+	Transposon	ID=Denovo_TE0484602;Target=rnd-3_family-198 78 312;Class=DNA/hAT-Ac;PercDiv=17.6;PercDel=10.6;PercIns=10.6;	234
MChr1	2380298	2428409	DEL	48111	MChr1	2414800	2414844	383	-	Transposon	ID=Denovo_TE0484603;Target=rnd-6_family-334 981 1025;Class=Unknown;PercDiv=2.2;PercDel=0.0;PercIns=0.0;	44
MChr1	2380298	2428409	DEL	48111	MChr1	2414831	2415059	2081	-	Transposon	ID=Denovo_TE0484604;Target=rnd-6_family-334 408 637;Class=Unknown;PercDiv=0.0;PercDel=0.4;PercIns=0.0;	228
MChr1	2380298	2428409	DEL	48111	MChr1	2414918	2415136	1667	+	Transposon	ID=Denovo_TE0484605;Target=rnd-6_family-15884 3554 3797;Class=DNA/CMC-EnSpm;PercDiv=2.8;PercDel=12.3;PercIns=0.8;	218
MChr1	2380298	2428409	DEL	48111	MChr1	2415137	2415288	549	-	Transposon	ID=Denovo_TE0484606;Target=rnd-6_family-334 144 267;Class=Unknown;PercDiv=16.6;PercDel=0.6;PercIns=20.9;	151
MChr1	2380298	2428409	DEL	48111	MChr1	2415165	2415432	2278	+	Transposon	ID=Denovo_TE0484607;Target=rnd-1_family-577 1 268;Class=Unknown;PercDiv=3.7;PercDel=0.0;PercIns=0.0;	267
MChr1	2380298	2428409	DEL	48111	MChr1	2415431	2415532	371	+	Transposon	ID=Denovo_TE0484608;Target=rnd-5_family-168 398 503;Class=DNA/PIF-Harbinger;PercDiv=21.8;PercDel=4.9;PercIns=0.9;	101
MChr1	2380298	2428409	DEL	48111	MChr1	2415432	2415550	225	-	Transposon	ID=Denovo_TE0484609;Target=rnd-5_family-1603 305 426;Class=DNA/PIF-Harbinger;PercDiv=30.8;PercDel=4.2;PercIns=1.6;	118
MChr1	2380298	2428409	DEL	48111	MChr1	2415723	2415819	417	+	Transposon	ID=Denovo_TE0484610;Target=rnd-1_family-582 2 105;Class=Unknown;PercDiv=17.0;PercDel=0.0;PercIns=0.0;	96
MChr1	2380298	2428409	DEL	48111	MChr1	2415888	2416089	657	-	Transposon	ID=Denovo_TE0484611;Target=rnd-4_family-1741 74 274;Class=SINE;PercDiv=17.3;PercDel=7.9;PercIns=8.5;	201
MChr1	2380298	2428409	DEL	48111	MChr1	2416424	2416472	242	+	Transposon	ID=Denovo_TE0484612;Target=rnd-4_family-1370 83 131;Class=DNA/PIF-Harbinger;PercDiv=12.5;PercDel=2.0;PercIns=2.0;	48
MChr1	2380298	2428409	DEL	48111	MChr1	2416469	2416578	550	-	Transposon	ID=Denovo_TE0484613;Target=rnd-4_family-1577 3242 3363;Class=LTR/DIRS;PercDiv=15.7;PercDel=12.7;PercIns=1.6;	109
MChr1	2380298	2428409	DEL	48111	MChr1	2416793	2417006	413	-	Transposon	ID=Denovo_TE0484614;Target=rnd-6_family-12580 3397 3533;Class=LINE/L1;PercDiv=29.9;PercDel=0.4;PercIns=0.2;	213
MChr1	2380298	2428409	DEL	48111	MChr1	2418143	2418562	3195	+	Transposon	ID=Denovo_TE0484615;Target=rnd-1_family-99 1 412;Class=DNA/TcMar-Tc1;PercDiv=6.8;PercDel=0.0;PercIns=1.9;	419
MChr1	2380298	2428409	DEL	48111	MChr1	2418561	2418832	2071	+	Transposon	ID=Denovo_TE0484616;Target=rnd-1_family-68 264 569;Class=DNA/TcMar-Tc1;PercDiv=3.7;PercDel=12.5;PercIns=0.0;	271
MChr1	2380298	2428409	DEL	48111	MChr1	2418837	2419177	2890	+	Transposon	ID=Denovo_TE0484617;Target=rnd-1_family-36 229 578;Class=DNA/TcMar-Tc1;PercDiv=3.5;PercDel=2.6;PercIns=0.0;	340
MChr1	2380298	2428409	DEL	48111	MChr1	2419181	2419459	894	-	Transposon	ID=Denovo_TE0484618;Target=rnd-6_family-1815 3415 3692;Class=LINE/L1;PercDiv=26.8;PercDel=0.7;PercIns=1.1;	278
MChr1	2380298	2428409	DEL	48111	MChr1	2419462	2419819	2879	+	Transposon	ID=Denovo_TE0484619;Target=rnd-1_family-77 1 388;Class=Unknown;PercDiv=4.5;PercDel=8.4;PercIns=0.0;	357
MChr1	2380298	2428409	DEL	48111	MChr1	2419880	2420917	2103	-	Transposon	ID=Denovo_TE0484620;Target=rnd-6_family-1815 2224 3348;Class=LINE/L1;PercDiv=29.7;PercDel=10.3;PercIns=1.8;	1037
MChr1	2380298	2428409	DEL	48111	MChr1	2420936	2421356	888	-	Transposon	ID=Denovo_TE0484621;Target=rnd-6_family-1815 712 1107;Class=LINE/L1;PercDiv=23.3;PercDel=3.8;PercIns=10.3;	420
MChr1	2380298	2428409	DEL	48111	MChr1	2421544	2421639	239	-	Transposon	ID=Denovo_TE0484622;Target=rnd-5_family-200 1 95;Class=Unknown;PercDiv=26.4;PercDel=4.2;PercIns=5.3;	95
MChr1	2380298	2428409	DEL	48111	MChr1	2421651	2421819	1362	-	Transposon	ID=Denovo_TE0484623;Target=rnd-1_family-589 1 169;Class=Unknown;PercDiv=6.5;PercDel=0.0;PercIns=0.0;	168
MChr1	2380298	2428409	DEL	48111	MChr1	2421821	2422103	2473	+	Transposon	ID=Denovo_TE0484624;Target=rnd-6_family-1967 1 281;Class=Unknown;PercDiv=2.9;PercDel=0.0;PercIns=0.7;	282
MChr1	2380298	2428409	DEL	48111	MChr1	2422106	2422284	1137	+	Transposon	ID=Denovo_TE0484625;Target=rnd-1_family-545 1 203;Class=DNA/PIF-Harbinger;PercDiv=5.6;PercDel=14.0;PercIns=0.5;	178
MChr1	2380298	2428409	DEL	48111	MChr1	2422284	2422581	2378	-	Transposon	ID=Denovo_TE0484626;Target=rnd-1_family-57 31 331;Class=LINE/L2;PercDiv=3.4;PercDel=1.3;PercIns=0.3;	297
MChr1	2380298	2428409	DEL	48111	MChr1	2422586	2422860	2784	+	Transposon	ID=Denovo_TE0484627;Target=rnd-1_family-691 1 275;Class=Unknown;PercDiv=4.8;PercDel=1.9;PercIns=1.9;	274
MChr1	2380298	2428409	DEL	48111	MChr1	2422861	2423317	3766	+	Transposon	ID=Denovo_TE0484628;Target=rnd-1_family-494 1 895;Class=DNA/PIF-Harbinger;PercDiv=5.1;PercDel=0.0;PercIns=0.0;	456
MChr1	2380298	2428409	DEL	48111	MChr1	2423318	2423701	3170	+	Transposon	ID=Denovo_TE0484629;Target=rnd-6_family-1967 308 686;Class=Unknown;PercDiv=4.2;PercDel=0.0;PercIns=1.3;	383
MChr1	2380298	2428409	DEL	48111	MChr1	2410074	2410132	109	+	TandemRepeat	ID=TR001927;PeriodSize=28;CopyNumber=2.1;PercentMatches=96;PercentIndels=0;Consensus=TTTTACAGTGCATCTCCTAGTTTTATCT;	58
MChr1	2380298	2428409	DEL	48111	MChr1	2413086	2413116	53	+	TandemRepeat	ID=TR001928;PeriodSize=16;CopyNumber=1.9;PercentMatches=93;PercentIndels=0;Consensus=TGTGTATTTGTTGTTG;	30
MChr1	2380298	2428409	DEL	48111	MChr1	2413568	2413597	51	+	TandemRepeat	ID=TR001929;PeriodSize=4;CopyNumber=7.2;PercentMatches=92;PercentIndels=7;Consensus=ATAA;	29
MChr1	2380298	2428409	DEL	48111	MChr1	2414416	2414448	66	+	TandemRepeat	ID=TR001930;PeriodSize=12;CopyNumber=2.8;PercentMatches=100;PercentIndels=0;Consensus=TTTACTTTATTA;	32
MChr1	2380298	2428409	DEL	48111	MChr1	2414413	2414476	76	+	TandemRepeat	ID=TR001931;PeriodSize=29;CopyNumber=2.2;PercentMatches=83;PercentIndels=5;Consensus=TACTTTACTTTAGTATTTACTATATTATC;	63
MChr1	2380298	2428409	DEL	48111	MChr1	2415140	2415183	61	+	TandemRepeat	ID=TR001932;PeriodSize=6;CopyNumber=7.3;PercentMatches=92;PercentIndels=0;Consensus=CCTGAA;	43
MChr1	2380298	2428409	DEL	48111	MChr1	2421040	2421069	60	+	TandemRepeat	ID=TR001933;PeriodSize=15;CopyNumber=2.0;PercentMatches=100;PercentIndels=0;Consensus=ATGATTTAGTTTTTG;	29
MChr1	2380298	2428409	DEL	48111	MChr1	2408465	2409335	1720	+	Transposon	ID=TE266424;Target=CR1-2_OL 133 1033;Class=LINE/L2;PercDiv=30.5;PercDel=6.7;PercIns=3.1;	870
MChr1	2380298	2428409	DEL	48111	MChr1	2409334	2409395	311	+	Transposon	ID=TE266425;Target=CR1-10_DR 2220 2281;Class=LINE/L2;PercDiv=19.4;PercDel=0.0;PercIns=0.0;	61
MChr1	2380298	2428409	DEL	48111	MChr1	2412227	2412417	319	-	Transposon	ID=TE266426;Target=DNA-8-16_DR 1452 1636;Class=DNA/hAT-hobo;PercDiv=26.6;PercDel=4.2;PercIns=7.6;	190
MChr1	2380298	2428409	DEL	48111	MChr1	2415141	2415183	250	+	Transposon	ID=TE266427;Target=hAT-2N2_BF 364 408;Class=DNA/hAT-Ac;PercDiv=16.3;PercDel=4.7;PercIns=0.0;	42
MChr1	2380298	2428409	DEL	48111	MChr1	2415184	2415207	231	-	Transposon	ID=TE266428;Target=Gypsy-40_OD-I 676 734;Class=LTR/Gypsy;PercDiv=21.7;PercDel=0.0;PercIns=13.1;	23
MChr1	2380298	2428409	DEL	48111	MChr1	2416791	2417016	1112	-	Transposon	ID=TE266429;Target=L1-48_DR 4950 5175;Class=LINE/L1;PercDiv=20.8;PercDel=0.0;PercIns=0.0;	225
MChr1	2380298	2428409	DEL	48111	MChr1	2417729	2417873	544	-	Transposon	ID=TE266430;Target=piggyBac-N3_DR 3 149;Class=DNA/PiggyBac;PercDiv=24.1;PercDel=1.4;PercIns=0.0;	144
MChr1	2380298	2428409	DEL	48111	MChr1	2417874	2418141	1195	-	Transposon	ID=TE266431;Target=L1-48_DR 4672 4942;Class=LINE/L1;PercDiv=18.4;PercDel=2.5;PercIns=1.4;	267
MChr1	2380298	2428409	DEL	48111	MChr1	2418142	2418645	2936	-	Transposon	ID=TE266432;Target=DNA-19_EL 28 586;Class=DNA/TcMar-Tc1;PercDiv=9.9;PercDel=12.5;PercIns=1.6;	503
MChr1	2380298	2428409	DEL	48111	MChr1	2418837	2419165	2232	+	Transposon	ID=TE266433;Target=Mariner-N3_SSa 211 545;Class=DNA/TcMar-Tc1;PercDiv=12.2;PercDel=1.8;PercIns=0.0;	328
MChr1	2380298	2428409	DEL	48111	MChr1	2419174	2419464	1068	-	Transposon	ID=TE266434;Target=L1-48_DR 4385 4675;Class=LINE/L1;PercDiv=28.9;PercDel=0.0;PercIns=0.0;	290
MChr1	2380298	2428409	DEL	48111	MChr1	2419813	2420919	4828	-	Transposon	ID=TE266435;Target=L1-48_DR 3195 4390;Class=LINE/L1;PercDiv=22.4;PercDel=8.3;PercIns=0.2;	1106
MChr1	2380298	2428409	DEL	48111	MChr1	2420936	2421408	1505	-	Transposon	ID=TE266436;Target=L1-48_DR 1597 2060;Class=LINE/L1;PercDiv=24.9;PercDel=2.8;PercIns=4.7;	472
MChr1	2380298	2428409	DEL	48111	MChr1	2422283	2422579	1298	-	Transposon	ID=TE266437;Target=L2-1_GA 4694 4988;Class=LINE/L2;PercDiv=15.9;PercDel=4.0;PercIns=4.8;	296
MChr1	2380298	2428409	DEL	48111	MChr1	2423103	2423186	252	+	Transposon	ID=TE266438;Target=DNA-7_EL 940 1023;Class=DNA/PIF-Harbinger;PercDiv=24.7;PercDel=3.6;PercIns=3.6;	83
MChr1	2380298	2428409	DEL	48111	MChr1	2425108	2425603	4364	+	Transposon	ID=Denovo_TE0484631;Target=rnd-1_family-697 1 496;Class=Unknown;PercDiv=3.0;PercDel=0.0;PercIns=0.0;	495
MChr1	2380298	2428409	DEL	48111	MChr1	2425674	2425870	1290	-	Transposon	ID=Denovo_TE0484632;Target=rnd-1_family-222 1 195;Class=Unknown;PercDiv=12.8;PercDel=0.0;PercIns=1.0;	196
MChr1	2380298	2428409	DEL	48111	MChr1	2426322	2426383	495	-	Transposon	ID=Denovo_TE0484633;Target=rnd-1_family-23 8 69;Class=Unknown;PercDiv=8.1;PercDel=0.0;PercIns=0.0;	61
MChr1	2380298	2428409	DEL	48111	MChr1	2426535	2426724	1035	+	Transposon	ID=Denovo_TE0484634;Target=rnd-1_family-238 1 175;Class=Unknown;PercDiv=12.7;PercDel=0.0;PercIns=8.6;	189
MChr1	2380298	2428409	DEL	48111	MChr1	2426756	2426793	306	-	Transposon	ID=Denovo_TE0484635;Target=rnd-6_family-16896 455 492;Class=Unknown;PercDiv=5.3;PercDel=0.0;PercIns=0.0;	37
MChr1	2380298	2428409	DEL	48111	MChr1	2426787	2426847	382	-	Transposon	ID=Denovo_TE0484636;Target=rnd-6_family-16896 11 93;Class=Unknown;PercDiv=1.6;PercDel=36.1;PercIns=0.0;	60
MChr1	2380298	2428409	DEL	48111	MChr1	2426847	2427493	5034	+	Transposon	ID=Denovo_TE0484637;Target=rnd-1_family-496 1 674;Class=Unknown;PercDiv=6.1;PercDel=4.6;PercIns=0.5;	646
MChr1	2380298	2428409	DEL	48111	MChr1	2427513	2427732	1835	+	Transposon	ID=Denovo_TE0484638;Target=rnd-1_family-512 1 219;Class=Unknown;PercDiv=2.3;PercDel=0.0;PercIns=0.5;	219
MChr1	2380298	2428409	DEL	48111	MChr1	2427869	2427991	326	+	Transposon	ID=Denovo_TE0484639;Target=rnd-5_family-17 272 402;Class=DNA/hAT-Ac;PercDiv=15.7;PercDel=13.8;PercIns=6.9;	122
MChr1	2380298	2428409	DEL	48111	MChr1	2427898	2428083	1272	-	Transposon	ID=Denovo_TE0484640;Target=rnd-3_family-198 52 240;Class=DNA/hAT-Ac;PercDiv=6.1;PercDel=4.8;PercIns=3.2;	185
MChr1	2380298	2428409	DEL	48111	MChr1	2428099	2428159	280	-	Transposon	ID=Denovo_TE0484641;Target=rnd-5_family-4100 100 162;Class=Unknown;PercDiv=21.3;PercDel=3.3;PercIns=0.0;	60
MChr1	2380298	2428409	DEL	48111	MChr1	2428153	2428215	257	-	Transposon	ID=Denovo_TE0484642;Target=rnd-6_family-6938 17 80;Class=DNA/hAT-hAT6;PercDiv=23.8;PercDel=1.6;PercIns=0.0;	62
MChr1	2380298	2428409	DEL	48111	MChr1	2428221	2428257	238	+	Transposon	ID=Denovo_TE0484643;Target=rnd-2_family-40 20 55;Class=DNA/hAT-Ac;PercDiv=12.5;PercDel=2.0;PercIns=4.1;	36
MChr1	2380298	2428409	DEL	48111	MChr1	2428258	2428306	383	+	Transposon	ID=Denovo_TE0484644;Target=rnd-6_family-7577 2 50;Class=DNA;PercDiv=10.2;PercDel=0.0;PercIns=0.0;	48
MChr1	2380298	2428409	DEL	48111	MChr1	2426084	2426117	52	+	TandemRepeat	ID=TR001934;PeriodSize=17;CopyNumber=1.9;PercentMatches=88;PercentIndels=5;Consensus=AAACTGCAAATAAACTCA;	33
MChr1	2380298	2428409	DEL	48111	MChr1	2427507	2427535	58	+	TandemRepeat	ID=TR001935;PeriodSize=3;CopyNumber=9.7;PercentMatches=100;PercentIndels=0;Consensus=TCC;	28
MChr1	2380298	2428409	DEL	48111	MChr1	2427877	2428075	551	-	Transposon	ID=TE266439;Target=DNA12_AFC 1 190;Class=DNA/hAT-Ac;PercDiv=18.3;PercDel=7.0;PercIns=12.1;	198
MChr1	2380298	2428409	DEL	48111	MChr1	2428260	2428306	348	+	Transposon	ID=TE266440;Target=DNA3-2_EL 5 51;Class=DNA;PercDiv=12.8;PercDel=0.0;PercIns=0.0;	46
MChr1	2380298	2428409	DEL	48111	MChr1	2408382	2408466	357	-	Transposon	ID=Denovo_TE0484579;Target=rnd-6_family-19639 1111 1180;Class=RC/Helitron;PercDiv=13.5;PercDel=0.0;PercIns=21.4;	84
MChr1	2380298	2428409	DEL	48111	MChr1	2423713	2425097	12424	+	Transposon	ID=Denovo_TE0484630;Target=rnd-1_family-698 1 1385;Class=Unknown;PercDiv=2.1;PercDel=0.0;PercIns=0.0;	1384
MChr1	2899852	2901511	DEL	1659	MChr1	2899968	2901494	3541	+	Transposon	ID=TE266912;Target=Mariner-11_SSa 114 1632;Class=DNA/TcMar-Tc1;PercDiv=28.2;PercDel=2.2;PercIns=2.7;	1526
MChr1	2899852	2901511	DEL	1659	MChr1	2899852	2901514	14238	+	Transposon	ID=Denovo_TE0485553;Target=rnd-1_family-43 1 1664;Class=DNA/TcMar-Tc1;PercDiv=0.8;PercDel=0.1;PercIns=0.0;	1659
MChr1	2899852	2901511	DEL	1659	MChr1	2899855	2900049	346	-	Transposon	ID=TE266911;Target=Mariner-N2_SSa 678 875;Class=DNA/TcMar-Tc1;PercDiv=29.9;PercDel=2.0;PercIns=0.5;	194
MChr1	3024000	3024183	DEL	183	MChr1	3024039	3024112	530	+	Transposon	ID=Denovo_TE0485790;Target=rnd-1_family-210 81 155;Class=Unknown;PercDiv=5.4;PercDel=1.4;PercIns=0.0;	73
MChr1	3024000	3024183	DEL	183	MChr1	3024094	3024163	498	-	Transposon	ID=Denovo_TE0485791;Target=rnd-1_family-211 1 70;Class=RC/Helitron;PercDiv=7.1;PercDel=0.0;PercIns=0.0;	69
MChr1	3024000	3024183	DEL	183	MChr1	3023844	3024023	797	-	Transposon	ID=TE266980;Target=hAT-19_SSa 17 221;Class=DNA/hAT-Tip100;PercDiv=14.6;PercDel=15.0;PercIns=1.0;	23
MChr1	3093254	3093449	DEL	195	MChr1	3093007	3093335	2104	-	Transposon	ID=Denovo_TE0485949;Target=rnd-1_family-0 1 364;Class=DNA/hAT-Ac;PercDiv=7.0;PercDel=10.9;PercIns=0.3;	81
MChr1	3093254	3093449	DEL	195	MChr1	3093336	3093373	303	-	Transposon	ID=Denovo_TE0485950;Target=rnd-5_family-938 738 775;Class=DNA/hAT-Ac;PercDiv=7.5;PercDel=0.0;PercIns=0.0;	37
MChr1	3093254	3093449	DEL	195	MChr1	3093429	3093580	691	-	Transposon	ID=Denovo_TE0485951;Target=rnd-5_family-938 547 719;Class=DNA/hAT-Ac;PercDiv=8.3;PercDel=19.1;PercIns=4.6;	20
MChr1	3093254	3093449	DEL	195	MChr1	3093272	3093335	437	-	Transposon	ID=TE267058;Target=hAT-N178B_DR 1 64;Class=DNA/hAT-Ac;PercDiv=9.4;PercDel=0.0;PercIns=0.0;	63
MChr1	3282957	3283131	DEL	174	MChr1	3282931	3283021	228	-	Transposon	ID=Denovo_TE0486327;Target=rnd-5_family-829 142 229;Class=Unknown;PercDiv=25.3;PercDel=1.1;PercIns=4.5;	64
MChr1	4026010	4026115	DEL	105	MChr1	4025772	4026058	1437	-	Transposon	ID=Denovo_TE0487664;Target=rnd-6_family-3379 46 335;Class=Unknown;PercDiv=16.8;PercDel=1.7;PercIns=0.7;	48
MChr1	4026010	4026115	DEL	105	MChr1	4026089	4026158	318	+	Transposon	ID=Denovo_TE0487665;Target=rnd-4_family-241 74 144;Class=Unknown;PercDiv=15.9;PercDel=2.9;PercIns=1.4;	26
MChr1	4075006	4075449	DEL	443	MChr1	4074822	4075474	171	+	TandemRepeat	ID=TR002570;PeriodSize=12;CopyNumber=53.9;PercentMatches=68;PercentIndels=18;Consensus=TTACTTCCTTTT;	443
MChr1	4075006	4075449	DEL	443	MChr1	4074823	4075584	140	+	TandemRepeat	ID=TR002571;PeriodSize=40;CopyNumber=19.2;PercentMatches=66;PercentIndels=22;Consensus=TACTTCCTTTTTTACTTTCTTCTTTACTTCTTTCTTTCTC;	443
MChr1	4075006	4075449	DEL	443	MChr1	4074868	4075141	153	+	TandemRepeat	ID=TR002572;PeriodSize=49;CopyNumber=5.3;PercentMatches=71;PercentIndels=15;Consensus=TCCTTTTTACTTCTTTCCTTCACTTCTTTCTTTACTTTTCCTCCTTACG;	135
MChr1	4075006	4075449	DEL	443	MChr1	4074978	4075012	54	+	TandemRepeat	ID=TR002573;PeriodSize=16;CopyNumber=2.1;PercentMatches=89;PercentIndels=5;Consensus=TTTCTATACATTCCTTT;	6
MChr1	4075006	4075449	DEL	443	MChr1	4074939	4075465	334	+	TandemRepeat	ID=TR002574;PeriodSize=121;CopyNumber=4.5;PercentMatches=73;PercentIndels=15;Consensus=TTTCTTTCTTTACTTCCTCTTTACGTCCTTTTTACTTCTTTCTTTACATCCTTTTTTCTTTACGTCCTTTTTACTTCCTTTACTTCCCTTTCACTTCTTTCTTTACTTCCTTCTTTACT;	443
MChr1	4075006	4075449	DEL	443	MChr1	4075050	4075122	69	+	TandemRepeat	ID=TR002575;PeriodSize=25;CopyNumber=2.7;PercentMatches=74;PercentIndels=16;Consensus=CTTCTTTACTTTTCTTTACTTAATTT;	72
MChr1	4075006	4075449	DEL	443	MChr1	4075079	4075474	195	+	TandemRepeat	ID=TR002576;PeriodSize=73;CopyNumber=5.2;PercentMatches=71;PercentIndels=20;Consensus=TTTTACTTCCTTTCCTTAACTTCTTTCTTTACTTTCCTCCTTACGTCCTTTGTACTTCCTTTCTCTACTTCCT;	370
MChr1	4075006	4075449	DEL	443	MChr1	4075144	4075313	184	+	TandemRepeat	ID=TR002577;PeriodSize=52;CopyNumber=3.4;PercentMatches=83;PercentIndels=6;Consensus=TACTTCCTTTTTACTTCCTTTCCTTCATTTCTTTCTTTACTTTCCTCTT;	169
MChr1	4075006	4075449	DEL	443	MChr1	4075259	4075293	52	+	TandemRepeat	ID=TR002578;PeriodSize=17;CopyNumber=2.1;PercentMatches=89;PercentIndels=5;Consensus=TTTCTATACTTCCTTT;	34
MChr1	4075006	4075449	DEL	443	MChr1	4074852	4075469	828	+	TandemRepeat	ID=TR002579;PeriodSize=280;CopyNumber=2.2;PercentMatches=85;PercentIndels=7;Consensus=CTTTACTTTCTCTACTTCCTTTTTACTTCTTTCTTTACTTCTTTCTTTACTTTTCTTCCTTACTTCCTTTGTACTTCCTTTCCTTCATTTCTTTCTTTACTTTCCTCTTTACGTCCTTTTTACTTCTTTCTTTACATCCTTTTTTCTATACATTCCTTTTTACTTCCTTTACGTCCCTTTCACTTCTCCCTTTACTTCCTTCTTTACTTTTCTTTACTTGATTCTTCTTTTACTTCCTTTACTTAATTTCATACTTTACTTTCCTTCTTTACGTAATTTCTTA;	443
MChr1	4075006	4075449	DEL	443	MChr1	4075346	4075513	144	+	TandemRepeat	ID=TR002580;PeriodSize=44;CopyNumber=3.7;PercentMatches=75;PercentIndels=12;Consensus=TTTACTTCTTTCTTTACTTCCTTCTTTACTTCCTTTACGTCCCT;	103
MChr1	4075006	4075449	DEL	443	MChr1	4075106	4075568	516	+	TandemRepeat	ID=TR002581;PeriodSize=181;CopyNumber=2.5;PercentMatches=81;PercentIndels=11;Consensus=TTTACTTCCCTTTTACTTCTCTTTACTTCCTCCTTTACTTCCTTCTTTACTTCCTTCTTTACTTCTTTCTTTACTTTTCTTCCTTACTTCCTTTATACTTCCTTTCCTTCATTTCTTTCTTTACTTTCCTCTTTACGTCCTTTTTACTTCCTTTCTTTACTTCCTTTTCTATACATTCCT;	343
MChr1	4075006	4075449	DEL	443	MChr1	4075291	4075626	500	+	TandemRepeat	ID=TR002582;PeriodSize=161;CopyNumber=2.1;PercentMatches=88;PercentIndels=4;Consensus=TTTACTTCCTTTTTACTTCCTTTATGTCCCCTTTACTTCTTTCTTTACTTCCTTCTTTACTTGGTTCTTTACTTTTCTTCCTTACTTCCTTTACTTCTTTCCTTCCTTACTTAATTTCCTTCTTTACTTCTTACTCTCTTTACATCCCTTTTACTTCCTTTC;	158
MChr1	4075006	4075449	DEL	443	MChr1	4074822	4075646	331	+	TandemRepeat	ID=TR002583;PeriodSize=24;CopyNumber=34.4;PercentMatches=68;PercentIndels=18;Consensus=TTACTTCCTTCTTTACTTCTTTCT;	443
MChr1	4077494	4077666	DEL	172	MChr1	4077443	4077533	121	+	TandemRepeat	ID=TR002588;PeriodSize=44;CopyNumber=2.1;PercentMatches=85;PercentIndels=4;Consensus=CTTCCTTTTCACTTCTGTCTTTACTTCAGTCTTCACTTTTCTTC;	39
MChr1	4077494	4077666	DEL	172	MChr1	4077531	4077897	216	+	TandemRepeat	ID=TR002589;PeriodSize=48;CopyNumber=8.1;PercentMatches=69;PercentIndels=20;Consensus=CTTACTTCTTTCTTTACTTTTCTTCCTTACTTCCTTTTTACTTCCTT;	135
MChr1	4077494	4077666	DEL	172	MChr1	4077541	4077748	227	+	TandemRepeat	ID=TR002590;PeriodSize=43;CopyNumber=4.7;PercentMatches=78;PercentIndels=10;Consensus=TCTTTCTTTACTTCCTTACTTCCTTTTTATTTCCTTCTTACT;	125
MChr1	4077494	4077666	DEL	172	MChr1	4077582	4077643	74	+	TandemRepeat	ID=TR002591;PeriodSize=31;CopyNumber=2.0;PercentMatches=81;PercentIndels=12;Consensus=ACTTCTTTCTTTACTTCATTACTTACTTTTC;	61
MChr1	4077494	4077666	DEL	172	MChr1	4077498	4077765	174	+	TandemRepeat	ID=TR002592;PeriodSize=43;CopyNumber=6.1;PercentMatches=70;PercentIndels=19;Consensus=CTTCTTTCTTTACTTCCTTACTTCCTTTTTACTTTTTTACTT;	168
MChr1	4109768	4110053	DEL	285	MChr1	4109141	4110749	1067	-	Transposon	ID=Denovo_TE0487841;Target=rnd-5_family-5289 1 301;Class=DNA/IS3EU;PercDiv=11.5;PercDel=4.3;PercIns=11.0;	285
MChr1	4109768	4110053	DEL	285	MChr1	4109197	4110749	1058	+	TandemRepeat	ID=TR002601;PeriodSize=21;CopyNumber=76.6;PercentMatches=75;PercentIndels=8;Consensus=GTTTCTCATTATTTTGAGAAA;	285
MChr1	4109768	4110053	DEL	285	MChr1	4109202	4110749	2351	+	TandemRepeat	ID=TR002602;PeriodSize=327;CopyNumber=4.8;PercentMatches=92;PercentIndels=3;Consensus=TCATTATTTTGAGAAAATGTCTCATTATTTTGAGATACTAACTCATTATTTTGAGAATGTTTCTCATTATTTTGAGATATTAAGTCAGTATTTTGAGATATTAACTCATTCTGAGAAAATTTCTCATTATTTTGAGATACTAACCCATTGTTTTGAAAAAGTTCTCATTATTTTGAGAAAGTTTCTTATTATTTTGAGAAAGTTTCATTATTTTGAGATACTAACTCATTATTTTGAGAAAGTTTCTCATTATTTTGAGATACTAACTAACTATTTTGAGATACTAACTAATTATTTTGAGAAAGTTTCTCAT…	285
MChr1	4109768	4110053	DEL	285	MChr1	4109632	4109780	231	+	Transposon	ID=TE267748;Target=Polinton-2B_TV 14114 14266;Class=DNA/Maverick;PercDiv=31.5;PercDel=2.7;PercIns=0.0;	12
MChr1	4109768	4110053	DEL	285	MChr1	4109813	4110092	248	+	Transposon	ID=TE267749;Target=Polinton-2B_TV 14131 14440;Class=DNA/Maverick;PercDiv=30.9;PercDel=11.4;PercIns=0.7;	240
MChr1	4135132	4135461	DEL	329	MChr1	4135087	4135195	409	+	Transposon	ID=TE267769;Target=SINE2-1_DL 96 198;Class=SINE/tRNA-L1;PercDiv=10.1;PercDel=2.8;PercIns=8.7;	63
MChr1	4259266	4259434	DEL	168	MChr1	4256258	4259620	1059	+	TandemRepeat	ID=TR002650;PeriodSize=21;CopyNumber=162.6;PercentMatches=67;PercentIndels=9;Consensus=TCTCGAAATAATGAGAAACTT;	168
MChr1	4259266	4259434	DEL	168	MChr1	4256195	4259601	4867	+	TandemRepeat	ID=TR002651;PeriodSize=42;CopyNumber=82.3;PercentMatches=88;PercentIndels=6;Consensus=TCTCAAAATAATGACTTAGTATCTCAGAAATATGAGAAACTT;	168
MChr1	4259266	4259434	DEL	168	MChr1	4259080	4259342	234	+	Transposon	ID=TE267857;Target=DNA6-2_CGi 59 244;Class=DNA;PercDiv=32.3;PercDel=3.3;PercIns=1.0;	76
MChr1	4259266	4259434	DEL	168	MChr1	4259408	4259609	244	+	Transposon	ID=TE267858;Target=DNA6-2_CGi 58 259;Class=DNA;PercDiv=35.1;PercDel=0.0;PercIns=0.0;	26
MChr1	4272683	4272905	DEL	222	MChr1	4272445	4274007	12825	+	Transposon	ID=Denovo_TE0488202;Target=rnd-6_family-26340 24 1569;Class=DNA/TcMar-Tc1;PercDiv=2.9;PercDel=0.8;PercIns=1.9;	222
MChr1	4272683	4272905	DEL	222	MChr1	4272447	4274010	12843	+	Transposon	ID=TE267870;Target=Mariner-2_SSa 1 1561;Class=DNA/TcMar-Tc1;PercDiv=3.7;PercDel=0.6;PercIns=0.8;	222
MChr1	4358669	4358807	DEL	138	MChr1	4358340	4359006	128	+	TandemRepeat	ID=TR002672;PeriodSize=13;CopyNumber=56.3;PercentMatches=62;PercentIndels=25;Consensus=AGTCAAGTCTCA;	138
MChr1	4358669	4358807	DEL	138	MChr1	4358375	4358857	293	+	TandemRepeat	ID=TR002673;PeriodSize=57;CopyNumber=8.5;PercentMatches=75;PercentIndels=15;Consensus=AAGTCAAGTCTCAAGTCCTCAAATCAAGTCTCAAGTCTCAAGTCCTCGAATCAAGTCA;	138
MChr1	4358669	4358807	DEL	138	MChr1	4358337	4359019	620	+	TandemRepeat	ID=TR002676;PeriodSize=81;CopyNumber=8.5;PercentMatches=81;PercentIndels=11;Consensus=TCGAATCAAGTCCAAGTCAAGTCTCAAGTCCTCGAATCAAGTCCAAGTCAAGTCTCAAGTCCTTGAATCAAGTCCAAGTCT;	138
MChr1	4358669	4358807	DEL	138	MChr1	4358399	4358857	621	+	TandemRepeat	ID=TR002678;PeriodSize=176;CopyNumber=2.6;PercentMatches=88;PercentIndels=5;Consensus=TCAAGCTCAAGTCTCAAGTCCTCGAATCAAGTCCAAGTCAAGTCTCAAGTCCTTGAATCAAGTCCAAGTCTAAGAATCAAGTCCAAGTCAAGGTCAAGTCATCGAATCAAGTCCAAGTCAAGTCTCAAGTCTCAAGTCATTGAATCAAGTCAAAGTCTTCGAATCAAGTCCAAG;	138
MChr1	4358669	4358807	DEL	138	MChr1	4358418	4358938	421	+	TandemRepeat	ID=TR002679;PeriodSize=119;CopyNumber=4.4;PercentMatches=78;PercentIndels=12;Consensus=CCTCGAATCAAGTCCAAGTCAAGTCTCAAGTCATCGAATCAAGTCCAAGTCAAGTCTCAAGTCTCAAGTCATCGAATCAAGTCCAAGTCAAGAATCAAGTCCTAATCAAGTCAAAGT;	138
MChr1	4358669	4358807	DEL	138	MChr1	4358495	4358938	256	+	TandemRepeat	ID=TR002680;PeriodSize=31;CopyNumber=14.6;PercentMatches=69;PercentIndels=17;Consensus=AAGTCCTCGAATCAAGTCCAAGTCAAGTCTC;	138
MChr1	4358669	4358807	DEL	138	MChr1	4358781	4358833	83	+	TandemRepeat	ID=TR002681;PeriodSize=19;CopyNumber=2.7;PercentMatches=88;PercentIndels=11;Consensus=TCAAGTCCAAGTCATTCGAA;	26
MChr1	4358669	4358807	DEL	138	MChr1	4358436	4358913	287	+	TandemRepeat	ID=TR002682;PeriodSize=50;CopyNumber=9.3;PercentMatches=74;PercentIndels=13;Consensus=TCAAGTCCAAGTCCTCGAATCAAGTCCAAGTCAAGTCTCAAGTCATTGAA;	138
MChr1	4358669	4358807	DEL	138	MChr1	4358720	4359075	497	+	TandemRepeat	ID=TR002685;PeriodSize=81;CopyNumber=4.4;PercentMatches=92;PercentIndels=4;Consensus=TCAAGTCTCAAGTCCTCAATAAAGTCCAAGTCAAGTCTCAAGTCCTCGAATCAAGTCAGAGTCCAAAAATAAAGTCCAAG;	87
MChr1	4358669	4358807	DEL	138	MChr1	4358700	4359137	420	+	TandemRepeat	ID=TR002688;PeriodSize=131;CopyNumber=3.3;PercentMatches=80;PercentIndels=5;Consensus=TCAAGTCTCAAGTCCTTGAATAAAGTCAAGTCCAAAAATCAAGTCCCAAGTCAAGCTCAAGCCCAAAAATAAAGTCCAAGTCAAGTCTCAAGTCCTCGAATCAAGTCCAAGTCTTAGAATCAAGTCCAAG;	107
MChr1	4358669	4358807	DEL	138	MChr1	4358445	4358689	315	+	Transposon	ID=TE267932;Target=DNA-80_LSal 1357 1598;Class=DNA;PercDiv=20.0;PercDel=11.0;PercIns=12.4;	20
MChr1	4358669	4358807	DEL	138	MChr1	4358517	4358711	307	+	Transposon	ID=TE267934;Target=L1-1_ECa 1053 1218;Class=LINE/L1;PercDiv=17.7;PercDel=3.6;PercIns=21.7;	42
MChr1	4358669	4358807	DEL	138	MChr1	4358590	4358814	322	+	Transposon	ID=TE267936;Target=DNA-57_LSal 322 569;Class=DNA;PercDiv=24.4;PercDel=16.0;PercIns=5.2;	138
MChr1	4358669	4358807	DEL	138	MChr1	4358612	4359005	273	+	Transposon	ID=TE267937;Target=P-17_LSal 3322 3698;Class=DNA/P;PercDiv=25.9;PercDel=8.9;PercIns=13.8;	138
MChr1	4358669	4358807	DEL	138	MChr1	4358712	4358777	289	+	Transposon	ID=TE267938;Target=DNA9-1B_LSal 2473 2690;Class=DNA;PercDiv=30.2;PercDel=7.4;PercIns=4.8;	65
MChr1	4413705	4413943	DEL	238	MChr1	4413749	4413797	234	-	Transposon	ID=TE267963;Target=Copia-65_GM-I 3959 4007;Class=LTR/Copia;PercDiv=10.6;PercDel=4.1;PercIns=4.1;	48
MChr1	4634177	4634337	DEL	160	MChr1	4634100	4634494	1232	+	Transposon	ID=Denovo_TE0488679;Target=rnd-5_family-673 64 343;Class=DNA/CMC-EnSpm;PercDiv=23.3;PercDel=0.8;PercIns=2.5;	160
MChr1	4634177	4634337	DEL	160	MChr1	4634223	4634499	327	-	Transposon	ID=Denovo_TE0488680;Target=rnd-4_family-1120 2 292;Class=DNA/CMC-EnSpm;PercDiv=33.7;PercDel=5.4;PercIns=0.3;	114
MChr1	4634177	4634337	DEL	160	MChr1	4633728	4634494	580	+	TandemRepeat	ID=TR002712;PeriodSize=2;CopyNumber=382.5;PercentMatches=84;PercentIndels=0;Consensus=AT;	160
MChr1	4681235	4681420	DEL	185	MChr1	4681235	4681284	273	-	Transposon	ID=Denovo_TE0488754;Target=rnd-5_family-4068 1 47;Class=LTR/Pao;PercDiv=8.6;PercDel=0.0;PercIns=6.4;	49
MChr1	5139773	5140322	DEL	549	MChr1	5139742	5139856	394	+	Transposon	ID=Denovo_TE0489352;Target=rnd-4_family-900 384 495;Class=DNA/hAT-Charlie;PercDiv=20.0;PercDel=1.7;PercIns=4.5;	83
MChr1	5139773	5140322	DEL	549	MChr1	5139860	5139992	533	-	Transposon	ID=Denovo_TE0489353;Target=rnd-4_family-71 113 261;Class=Unknown;PercDiv=16.8;PercDel=13.5;PercIns=1.3;	132
MChr1	5139773	5140322	DEL	549	MChr1	5139995	5140108	307	+	Transposon	ID=Denovo_TE0489354;Target=rnd-1_family-73 6 120;Class=DNA/hAT-Charlie;PercDiv=29.5;PercDel=2.6;PercIns=1.7;	113
MChr1	5139773	5140322	DEL	549	MChr1	5140183	5140272	280	-	Transposon	ID=Denovo_TE0489355;Target=rnd-4_family-71 2 102;Class=Unknown;PercDiv=18.7;PercDel=17.8;PercIns=5.0;	89
MChr1	5390679	5391057	DEL	378	MChr1	5390990	5391068	333	-	Transposon	ID=Denovo_TE0489764;Target=rnd-4_family-783 541 615;Class=Unknown;PercDiv=20.1;PercDel=0.0;PercIns=5.3;	67
MChr1	5516272	5516535	DEL	263	MChr1	5516336	5516736	1260	-	Transposon	ID=Denovo_TE0490017;Target=rnd-1_family-5 1 688;Class=Unknown;PercDiv=13.4;PercDel=5.0;PercIns=10.7;	199
MChr1	5558053	5558158	DEL	105	MChr1	5557972	5558522	450	+	TandemRepeat	ID=TR002884;PeriodSize=21;CopyNumber=26.4;PercentMatches=78;PercentIndels=8;Consensus=ATAATGAGAAGCTTTCTCAAA;	105
MChr1	5558053	5558158	DEL	105	MChr1	5557972	5558522	701	+	TandemRepeat	ID=TR002885;PeriodSize=105;CopyNumber=5.3;PercentMatches=88;PercentIndels=4;Consensus=ATAATGAGAAGCTTTCTCAAAATAATGAGAAGCTTTCTCAAAATAATGAGTTAGTAACTGAAAATAATGACTTAGTATCTCGAAATAATGAGAAGCTTTCTCAAA;	105
MChr1	5558053	5558158	DEL	105	MChr1	5558019	5558162	225	+	Transposon	ID=TE268692;Target=IS3EU-1_TC 3628 3771;Class=DNA/IS3EU;PercDiv=26.5;PercDel=5.6;PercIns=5.6;	105
MChr1	5733188	5733331	DEL	143	MChr1	5733076	5733357	449	+	TandemRepeat	ID=TR002956;PeriodSize=142;CopyNumber=2.0;PercentMatches=90;PercentIndels=1;Consensus=TACTGGCCAGCAATAGCGCTTGAGCAAACACAGGGGTGGTCACACCTGACTTAACATCCAAAATGTGTCCACTGTTTTCCTTCTCTCCCAATCGAATTCTTAAACAAATCTTACAAAAAAAAAACAAGGAAAAAGACAATCT;	143
MChr1	5733188	5733331	DEL	143	MChr1	5730730	5738189	14264	+	TandemRepeat	ID=TR002959;PeriodSize=829;CopyNumber=9.0;PercentMatches=98;PercentIndels=0;Consensus=TAGCGCTTGAGCAAACACAGGGGTGGTCACACCTGATTTAACATCCGAAATGTGTCCGCTGCTTTTCCTTCTCTTCCGATTGAATTCTTAAACAAATTTTACAAAAAAAAACAAGGAAAAAGACAATATTTTGGGACCACGTGGCCTAATGGACAAGGCGTCTGACTTCGGATCAGAAGATTGAGGGTTCAAATCCCTTCGTGGTTGAAAGCACTTGCCTGGTTTTAGGTAATATGGTGGAAACAAGTCAAGCACAACAGAATCAGTACCACAATTGTGCAACTTTGGAAAGTATGTTTCTCGAATGTGTTTG…	143
MChr1	5733188	5733331	DEL	143	MChr1	5730730	5738189	14268	+	TandemRepeat	ID=TR002961;PeriodSize=1657;CopyNumber=4.5;PercentMatches=98;PercentIndels=0;Consensus=TAGCGCTTGAGCAAACACAGGGGTGGTCACACCTGATTTAACATCCGAAATGTGTCCGCTGCTTTTCCTTCTCTTCCGATTGAATTCTTAAACAAATTTTACAAAAAAAAACAAGGAAAAAGACAATATTTTGGGACCACGTGGCCTAATGGACAAGGCGTCTGACTTCGGATCAGAAGATTGAGGGTTCAAATCCCTTCGTGGTTGAAAGCACTTGCCTGGTTTTAGGTAATATGGTGGAAACAAGTCAAGCACAACAGAATCAGGACCACAATTGTGCAACTTTGGAAAGTATGTTTCTCGAATGTGTTT…	143
MChr1	5735686	5735828	DEL	142	MChr1	5735564	5735843	434	+	TandemRepeat	ID=TR002960;PeriodSize=143;CopyNumber=2.0;PercentMatches=89;PercentIndels=1;Consensus=TACTGGCCAGCAATAGCGCTTGAGCAAACACAGGGGTGGTCACACCTGACTTAACATCCAAAATGTGTCCACTGCTTTTCCTTCTCTCCCAATCGAATTCTTAAACAAATCTTGCAAAAAAAACAAGGAAAAAGACAATCT;	142
MChr1	5735686	5735828	DEL	142	MChr1	5730730	5738189	14264	+	TandemRepeat	ID=TR002959;PeriodSize=829;CopyNumber=9.0;PercentMatches=98;PercentIndels=0;Consensus=TAGCGCTTGAGCAAACACAGGGGTGGTCACACCTGATTTAACATCCGAAATGTGTCCGCTGCTTTTCCTTCTCTTCCGATTGAATTCTTAAACAAATTTTACAAAAAAAAACAAGGAAAAAGACAATATTTTGGGACCACGTGGCCTAATGGACAAGGCGTCTGACTTCGGATCAGAAGATTGAGGGTTCAAATCCCTTCGTGGTTGAAAGCACTTGCCTGGTTTTAGGTAATATGGTGGAAACAAGTCAAGCACAACAGAATCAGTACCACAATTGTGCAACTTTGGAAAGTATGTTTCTCGAATGTGTTTG…	142
MChr1	5735686	5735828	DEL	142	MChr1	5730730	5738189	14268	+	TandemRepeat	ID=TR002961;PeriodSize=1657;CopyNumber=4.5;PercentMatches=98;PercentIndels=0;Consensus=TAGCGCTTGAGCAAACACAGGGGTGGTCACACCTGATTTAACATCCGAAATGTGTCCGCTGCTTTTCCTTCTCTTCCGATTGAATTCTTAAACAAATTTTACAAAAAAAAACAAGGAAAAAGACAATATTTTGGGACCACGTGGCCTAATGGACAAGGCGTCTGACTTCGGATCAGAAGATTGAGGGTTCAAATCCCTTCGTGGTTGAAAGCACTTGCCTGGTTTTAGGTAATATGGTGGAAACAAGTCAAGCACAACAGAATCAGGACCACAATTGTGCAACTTTGGAAAGTATGTTTCTCGAATGTGTTT…	142
MChr1	5737334	5737477	DEL	143	MChr1	5737221	5737503	458	+	TandemRepeat	ID=TR002963;PeriodSize=143;CopyNumber=2.0;PercentMatches=91;PercentIndels=0;Consensus=TACTGGCCAGCAATAGCGCTTGAGCAAACACAGGGGTGGTCACACCTGACTTAACATCCAAAATGTGTCCACTGCTTTTCCTTCTCTCCCAATCGAATTCTTAAACAAATCTTACAAAAAAAAACAAGGAAAAAGACAATCT;	143
MChr1	5737334	5737477	DEL	143	MChr1	5737364	5738875	2871	+	TandemRepeat	ID=TR002964;PeriodSize=686;CopyNumber=2.2;PercentMatches=97;PercentIndels=0;Consensus=TACTGGCCAGCAATAGCGCTTGAGCAAACACGGGGGTGGTCACACCTGACTTAACATCCAAAATGTGTCCACTGTTTTTCCTTCTCTCCCAATCGAATTCTTAAACGAATCTTGCAAAAAAAAACAAGGAAAAAGACAATATTTTGGGACCACGTGGCCTAATGGACAAGGCGTCTGACTTCGGATCAGAAGATTGAGGGTTCAAATCCCTTCGTGGTTAAAAGCACTTGCCTGGTTTTAGGTAATATGGTGGAAACAAGTCAAGCACAACAGAATCAGTACCACAATTGTGCAACTTTGGAAAGTATGTTTC…	113
MChr1	5737334	5737477	DEL	143	MChr1	5736535	5741217	9057	+	TandemRepeat	ID=TR002966;PeriodSize=1514;CopyNumber=3.1;PercentMatches=98;PercentIndels=0;Consensus=TACTGGCCAGCAATAGCGCTTGAGCAAACACGGGGGTGGTCACACCTGACTTAACATCCAAAATGTGTCCACTGTTTTTCCTTCTCTCCCAATCGAATTCTTAAACGAATCTTGCAAAAAAAAACAAGGAAAAAGACAATATTTTGGGACCACGTGGCCTAATGGACAAGGCGTCTGACTTCGGATCAGAAGATTGAGGGTTCAAATCCCTTCGTGGTTAAAAGCGCTTTCCTGGTTTTAGGTAATATGGTGGAAACAGGTCAAGCACAACAGAATCAGTACCACAATTGTGCAACTTTGGAAAGTATGTTT…	143
MChr1	5737334	5737477	DEL	143	MChr1	5730730	5738189	14264	+	TandemRepeat	ID=TR002959;PeriodSize=829;CopyNumber=9.0;PercentMatches=98;PercentIndels=0;Consensus=TAGCGCTTGAGCAAACACAGGGGTGGTCACACCTGATTTAACATCCGAAATGTGTCCGCTGCTTTTCCTTCTCTTCCGATTGAATTCTTAAACAAATTTTACAAAAAAAAACAAGGAAAAAGACAATATTTTGGGACCACGTGGCCTAATGGACAAGGCGTCTGACTTCGGATCAGAAGATTGAGGGTTCAAATCCCTTCGTGGTTGAAAGCACTTGCCTGGTTTTAGGTAATATGGTGGAAACAAGTCAAGCACAACAGAATCAGTACCACAATTGTGCAACTTTGGAAAGTATGTTTCTCGAATGTGTTTG…	143
MChr1	5737334	5737477	DEL	143	MChr1	5730730	5738189	14268	+	TandemRepeat	ID=TR002961;PeriodSize=1657;CopyNumber=4.5;PercentMatches=98;PercentIndels=0;Consensus=TAGCGCTTGAGCAAACACAGGGGTGGTCACACCTGATTTAACATCCGAAATGTGTCCGCTGCTTTTCCTTCTCTTCCGATTGAATTCTTAAACAAATTTTACAAAAAAAAACAAGGAAAAAGACAATATTTTGGGACCACGTGGCCTAATGGACAAGGCGTCTGACTTCGGATCAGAAGATTGAGGGTTCAAATCCCTTCGTGGTTGAAAGCACTTGCCTGGTTTTAGGTAATATGGTGGAAACAAGTCAAGCACAACAGAATCAGGACCACAATTGTGCAACTTTGGAAAGTATGTTTCTCGAATGTGTTT…	143
MChr1	5741190	5741333	DEL	143	MChr1	5736535	5741217	9057	+	TandemRepeat	ID=TR002966;PeriodSize=1514;CopyNumber=3.1;PercentMatches=98;PercentIndels=0;Consensus=TACTGGCCAGCAATAGCGCTTGAGCAAACACGGGGGTGGTCACACCTGACTTAACATCCAAAATGTGTCCACTGTTTTTCCTTCTCTCCCAATCGAATTCTTAAACGAATCTTGCAAAAAAAAACAAGGAAAAAGACAATATTTTGGGACCACGTGGCCTAATGGACAAGGCGTCTGACTTCGGATCAGAAGATTGAGGGTTCAAATCCCTTCGTGGTTAAAAGCGCTTTCCTGGTTTTAGGTAATATGGTGGAAACAGGTCAAGCACAACAGAATCAGTACCACAATTGTGCAACTTTGGAAAGTATGTTT…	27
MChr1	5741190	5741333	DEL	143	MChr1	5739564	5742902	5882	+	TandemRepeat	ID=TR002969;PeriodSize=829;CopyNumber=4.0;PercentMatches=96;PercentIndels=0;Consensus=TACTGGCCAGCAATAGCGCTTGAGCAAACACAGGGGTGGTCACACCTGACTTAACATCCGAAATGTGTCCGCTGCTTTTCCTTCTCTTCCGATTGAATTCTTAAACAAATTTTACAAAAAAAAACAAGGAAAAAGACAATATTTTGGGACCACGTGGCCTAATGGACAAGGCGTCTGACTTCGGATCAGAAGATTGAGGGTTCAAATCCCTTCGTGGTTAAAAGCGCTTTCCTGGTTTTAGGTAATATGGTGGAAACAAGTCAAGACAACAAATCAGAATCAGTACCACAATTGTGCAACTTTGGAAAGTATG…	143
MChr1	5741190	5741333	DEL	143	MChr1	5741077	5741359	404	+	TandemRepeat	ID=TR002970;PeriodSize=143;CopyNumber=2.0;PercentMatches=87;PercentIndels=0;Consensus=TACTGGCCAGCAATAGCGCTTGAGCAAACACAGGGGTGGTCACACCTGACTAAACATCCGAAATGTGTCCACTGCTTTTCCTTCTCTCCCAATCGAATTCTTAAACAAATCTTACAAAAAAAAACAAGGAAAAAGACAATCT;	143
MChr1	5757859	5758023	DEL	164	MChr1	5757697	5758212	1602	-	Transposon	ID=Denovo_TE0490464;Target=rnd-3_family-198 2 391;Class=DNA/hAT-Ac;PercDiv=9.0;PercDel=13.1;PercIns=1.0;	164
MChr1	5757859	5758023	DEL	164	MChr1	5757802	5757980	526	+	Transposon	ID=TE268814;Target=hAT-36_SSa 1238 1410;Class=DNA/hAT-Ac;PercDiv=23.7;PercDel=0.0;PercIns=3.5;	121
MChr1	5757859	5758023	DEL	164	MChr1	5757992	5758179	454	-	Transposon	ID=TE268815;Target=hAT-35N1_SSa 1 193;Class=DNA/hAT-Ac;PercDiv=24.9;PercDel=4.3;PercIns=1.6;	31
MChr1	5783502	5784334	DEL	832	MChr1	5783891	5784268	241	+	Transposon	ID=TE268826;Target=IS3EU-1_TC 3628 3933;Class=DNA/IS3EU;PercDiv=32.4;PercDel=3.1;PercIns=0.0;	377
MChr1	5783502	5784334	DEL	832	MChr1	5784291	5784782	236	+	Transposon	ID=TE268827;Target=IS3EU-1_TC 3628 3918;Class=DNA/IS3EU;PercDiv=31.7;PercDel=4.7;PercIns=0.0;	43
MChr1	5783502	5784334	DEL	832	MChr1	5782863	5785242	1792	+	Transposon	ID=Denovo_TE0490498;Target=rnd-5_family-5289 2 572;Class=DNA/IS3EU;PercDiv=12.3;PercDel=3.7;PercIns=8.9;	832
MChr1	5783502	5784334	DEL	832	MChr1	5782402	5784973	3117	+	TandemRepeat	ID=TR002973;PeriodSize=21;CopyNumber=127.5;PercentMatches=84;PercentIndels=9;Consensus=AAAATAATGAGTTAGTATCTT;	832
MChr1	5783502	5784334	DEL	832	MChr1	5782402	5784788	2642	+	TandemRepeat	ID=TR002974;PeriodSize=39;CopyNumber=59.3;PercentMatches=85;PercentIndels=10;Consensus=AAAATAATGAGTTAGTATCTTAAAATGAGTTAGTATCTT;	832
MChr1	5783502	5784334	DEL	832	MChr1	5782404	5784788	2787	+	TandemRepeat	ID=TR002975;PeriodSize=60;CopyNumber=39.5;PercentMatches=84;PercentIndels=9;Consensus=AATAATGAGTTAGTATCTTAAAATAATGAGTTAGTATCTTAAAATAATGAGTTAGTATCTT;	832
MChr1	5783502	5784334	DEL	832	MChr1	5783415	5783795	248	+	Transposon	ID=TE268825;Target=IS3EU-1_TC 3628 3918;Class=DNA/IS3EU;PercDiv=32.6;PercDel=3.2;PercIns=0.0;	293
MChr1	6244440	6244800	DEL	360	MChr1	6244408	6244487	552	+	Transposon	ID=Denovo_TE0491183;Target=rnd-4_family-1728 197 276;Class=Unknown;PercDiv=12.5;PercDel=0.0;PercIns=0.0;	47
MChr1	6498833	6501811	DEL	2978	MChr1	6498840	6499473	4159	-	Transposon	ID=Denovo_TE0491472;Target=rnd-6_family-11902 906 1573;Class=DNA/hAT-Tip100;PercDiv=6.8;PercDel=6.3;PercIns=0.9;	633
MChr1	6498833	6501811	DEL	2978	MChr1	6499517	6499651	961	-	Transposon	ID=Denovo_TE0491473;Target=rnd-6_family-11902 766 902;Class=DNA/hAT-Tip100;PercDiv=5.2;PercDel=1.5;PercIns=0.0;	134
MChr1	6498833	6501811	DEL	2978	MChr1	6499649	6499750	688	-	Transposon	ID=Denovo_TE0491474;Target=rnd-1_family-345 264 369;Class=Unknown;PercDiv=5.9;PercDel=3.9;PercIns=0.0;	101
MChr1	6498833	6501811	DEL	2978	MChr1	6499751	6499944	1214	+	Transposon	ID=Denovo_TE0491475;Target=rnd-1_family-360 4 198;Class=Unknown;PercDiv=8.8;PercDel=1.0;PercIns=0.5;	193
MChr1	6498833	6501811	DEL	2978	MChr1	6499953	6499988	299	-	Transposon	ID=Denovo_TE0491476;Target=rnd-1_family-396 95 130;Class=Unknown;PercDiv=0.0;PercDel=0.0;PercIns=0.0;	35
MChr1	6498833	6501811	DEL	2978	MChr1	6499990	6500030	311	-	Transposon	ID=Denovo_TE0491477;Target=rnd-1_family-396 1 41;Class=Unknown;PercDiv=2.4;PercDel=0.0;PercIns=0.0;	40
MChr1	6498833	6501811	DEL	2978	MChr1	6500031	6500120	628	-	Transposon	ID=Denovo_TE0491478;Target=rnd-6_family-11902 668 766;Class=DNA/hAT-Tip100;PercDiv=4.4;PercDel=10.0;PercIns=0.0;	89
MChr1	6498833	6501811	DEL	2978	MChr1	6500154	6500392	1685	-	Transposon	ID=Denovo_TE0491479;Target=rnd-6_family-11902 223 454;Class=DNA/hAT-Tip100;PercDiv=5.6;PercDel=0.0;PercIns=3.0;	238
MChr1	6498833	6501811	DEL	2978	MChr1	6499350	6499651	1938	-	Transposon	ID=TE269356;Target=hAT-8_SSa 676 977;Class=DNA/hAT-Tip100;PercDiv=8.0;PercDel=1.0;PercIns=1.0;	301
MChr1	6498833	6501811	DEL	2978	MChr1	6500031	6500120	628	-	Transposon	ID=TE269357;Target=hAT-8_SSa 578 676;Class=DNA/hAT-Tip100;PercDiv=4.4;PercDel=10.0;PercIns=0.0;	89
MChr1	6498833	6501811	DEL	2978	MChr1	6500151	6500392	1654	-	Transposon	ID=TE269358;Target=hAT-8_SSa 93 344;Class=DNA/hAT-Tip100;PercDiv=6.3;PercDel=5.4;PercIns=1.2;	241
MChr1	6498833	6501811	DEL	2978	MChr1	6500784	6500821	271	+	Transposon	ID=TE269359;Target=L1-122_DR 1869 1906;Class=LINE/L1;PercDiv=7.9;PercDel=0.0;PercIns=0.0;	37
MChr1	6498833	6501811	DEL	2978	MChr1	6500964	6501224	447	+	Transposon	ID=TE269360;Target=L1-39_DR 2108 2329;Class=LINE/L1;PercDiv=24.2;PercDel=3.9;PercIns=3.3;	260
MChr1	6498833	6501811	DEL	2978	MChr1	6501348	6501447	290	+	Transposon	ID=TE269361;Target=L1-74_DR 2574 2672;Class=LINE/L1-Tx1;PercDiv=25.3;PercDel=0.0;PercIns=1.0;	99
MChr1	6498833	6501811	DEL	2978	MChr1	6501475	6501518	267	+	Transposon	ID=TE269362;Target=L1-39_DR 2908 2951;Class=LINE/L1;PercDiv=11.4;PercDel=0.0;PercIns=0.0;	43
MChr1	6498833	6501811	DEL	2978	MChr1	6501628	6501947	503	+	Transposon	ID=TE269363;Target=L1-85_DR 3429 3748;Class=LINE/L1-Tx1;PercDiv=32.3;PercDel=1.2;PercIns=1.2;	183
MChr1	6498833	6501811	DEL	2978	MChr1	6501703	6502308	763	+	Transposon	ID=TE269364;Target=L1-122_DR 3505 4127;Class=LINE/L1;PercDiv=31.3;PercDel=5.8;PercIns=2.9;	108
MChr1	6519791	6520199	DEL	408	MChr1	6519574	6520069	496	+	Transposon	ID=Denovo_TE0491510;Target=rnd-6_family-8300 306 365;Class=Unknown;PercDiv=14.5;PercDel=3.9;PercIns=0.6;	278
MChr1	6519791	6520199	DEL	408	MChr1	6520070	6520172	346	-	Transposon	ID=Denovo_TE0491511;Target=rnd-5_family-362 149 237;Class=Unknown;PercDiv=13.6;PercDel=0.0;PercIns=4.3;	102
MChr1	6519791	6520199	DEL	408	MChr1	6520173	6520477	496	+	Transposon	ID=Denovo_TE0491512;Target=rnd-6_family-8300 366 402;Class=Unknown;PercDiv=14.5;PercDel=3.9;PercIns=0.6;	26
MChr1	6519791	6520199	DEL	408	MChr1	6519575	6519845	122	+	TandemRepeat	ID=TR003124;PeriodSize=21;CopyNumber=13.0;PercentMatches=72;PercentIndels=6;Consensus=CATCTCTTTGTGGTCGTTTTA;	54
MChr1	6519791	6520199	DEL	408	MChr1	6519639	6519861	179	+	TandemRepeat	ID=TR003125;PeriodSize=42;CopyNumber=5.3;PercentMatches=75;PercentIndels=6;Consensus=TGTCTCTTTGTGGTAGTTTTACATGTCTTTGTGGTCGTTTTG;	70
MChr1	6519791	6520199	DEL	408	MChr1	6519773	6519811	60	+	TandemRepeat	ID=TR003126;PeriodSize=19;CopyNumber=2.1;PercentMatches=90;PercentIndels=0;Consensus=TGTGGTCATTTTCAGTCTC;	20
MChr1	6519791	6520199	DEL	408	MChr1	6519662	6520637	576	+	TandemRepeat	ID=TR003127;PeriodSize=21;CopyNumber=47.9;PercentMatches=73;PercentIndels=9;Consensus=TGTCTTTGTGGTCATTTTGAG;	408
MChr1	6519791	6520199	DEL	408	MChr1	6519752	6520561	1577	+	TandemRepeat	ID=TR003128;PeriodSize=427;CopyNumber=1.9;PercentMatches=98;PercentIndels=0;Consensus=TGTGGTAATTTTGAATCTCTTTGTGGTCATTTTCAGTCTCTGTGGTCGTTTTTAGTCTCTTTTTTGTCGTTTTGAGTCTTTTTGTGGTCGTTTTTGAGTGTCTTTGTGGTCATTTTGAGTCTGTGTTCATTTTGAGTCTCTTTGTAGTCGTTTTGAGTTTTTTGTGGTCGTTTTGAGTCTGTAGTTGTTTTGGGGCTCTGTGGTCATTTTGAGTATCTTTGTGGTCATTTTGAGTGTCTTTGTAGTTGTTTTGAGTCTTTTTGTGGTCATTCTGAATGTCTTTGTAATCATTTTGAGTATCTTTGTGGTCGTT…	408
MChr1	6553133	6553246	DEL	113	MChr1	6553018	6553370	814	-	Transposon	ID=Denovo_TE0491549;Target=rnd-4_family-725 1 376;Class=Unknown;PercDiv=21.4;PercDel=13.0;PercIns=6.1;	113
MChr1	6643261	6643661	DEL	400	MChr1	6643247	6643591	1869	+	Transposon	ID=Denovo_TE0491656;Target=rnd-6_family-3379 1 332;Class=Unknown;PercDiv=12.8;PercDel=4.0;PercIns=0.7;	330
MChr1	6643261	6643661	DEL	400	MChr1	6643615	6643755	635	-	Transposon	ID=Denovo_TE0491657;Target=rnd-4_family-651 39 177;Class=DNA/hAT-Charlie;PercDiv=16.6;PercDel=4.3;PercIns=5.8;	46
MChr1	6812145	6813798	DEL	1653	MChr1	6812142	6813805	15349	+	Transposon	ID=Denovo_TE0491894;Target=rnd-1_family-43 1 1666;Class=DNA/TcMar-Tc1;PercDiv=0.5;PercDel=0.1;PercIns=0.0;	1653
MChr1	6812145	6813798	DEL	1653	MChr1	6812162	6813783	4181	+	Transposon	ID=TE269538;Target=Mariner-11_SSa 19 1632;Class=DNA/TcMar-Tc1;PercDiv=28.1;PercDel=2.5;PercIns=3.0;	1621
MChr1	6812145	6813798	DEL	1653	MChr1	6813794	6813836	228	+	Transposon	ID=TE269539;Target=DNA8-2_TCa 743 785;Class=DNA;PercDiv=18.6;PercDel=0.0;PercIns=0.0;	4
MChr1	7576552	7576829	DEL	277	MChr1	7576366	7576669	346	+	Transposon	ID=Denovo_TE0492919;Target=rnd-1_family-675 135 452;Class=LTR/Gypsy;PercDiv=24.8;PercDel=9.2;PercIns=4.4;	117
MChr1	7576552	7576829	DEL	277	MChr1	7576818	7576872	248	-	Transposon	ID=TE270089;Target=hAT-N202_DR 141 196;Class=DNA/hAT-Tip100;PercDiv=14.6;PercDel=1.8;PercIns=0.0;	11
MChr1	7576552	7576829	DEL	277	MChr1	7576819	7576963	248	-	Transposon	ID=TE270090;Target=Mariner-N5_HSal 368 497;Class=DNA/TcMar-Tc1;PercDiv=26.7;PercDel=0.7;PercIns=12.3;	10
MChr1	7892500	7892624	DEL	124	MChr1	7892384	7892632	1123	-	Transposon	ID=Denovo_TE0493456;Target=rnd-6_family-15007 6 275;Class=Unknown;PercDiv=13.0;PercDel=6.7;PercIns=0.9;	124
MChr1	7892500	7892624	DEL	124	MChr1	7892477	7892629	182	+	TandemRepeat	ID=TR003458;PeriodSize=16;CopyNumber=9.6;PercentMatches=82;PercentIndels=2;Consensus=ACATAGGACCCTGGAA;	124
MChr1	8005422	8005927	DEL	505	MChr1	8005837	8005929	289	+	Transposon	ID=Denovo_TE0493577;Target=rnd-1_family-124 134 232;Class=Unknown;PercDiv=22.8;PercDel=7.5;PercIns=1.0;	90
MChr1	8153487	8153621	DEL	134	MChr1	8152013	8154780	663	+	Transposon	ID=Denovo_TE0493862;Target=rnd-4_family-491 147 364;Class=Unknown;PercDiv=15.5;PercDel=2.5;PercIns=12.7;	134
MChr1	8153487	8153621	DEL	134	MChr1	8152273	8154781	3075	+	TandemRepeat	ID=TR003506;PeriodSize=34;CopyNumber=74.8;PercentMatches=87;PercentIndels=6;Consensus=AAATAGATACCTAAAGTAATGGATAAACAGTTTA;	134
MChr1	8153487	8153621	DEL	134	MChr1	8152273	8154776	3045	+	TandemRepeat	ID=TR003507;PeriodSize=67;CopyNumber=37.3;PercentMatches=87;PercentIndels=5;Consensus=AAATAGATACCTAAAGTAATGGATAAAAGTTTAAAATAGATACCTAAAGTAATGGATAAACAGTTTA;	134
MChr1	8153487	8153621	DEL	134	MChr1	8152273	8154781	3115	+	TandemRepeat	ID=TR003508;PeriodSize=101;CopyNumber=24.9;PercentMatches=90;PercentIndels=5;Consensus=AAATAGATACCTAAAGTAATGGATAAATGGTTAAAATAGATACCTAAATAATGGATAAATGGTTAAAATAGATACCTAAAGTAATGGATAAACAGTTTA;	134
MChr1	8153910	8154010	DEL	100	MChr1	8152013	8154780	663	+	Transposon	ID=Denovo_TE0493862;Target=rnd-4_family-491 147 364;Class=Unknown;PercDiv=15.5;PercDel=2.5;PercIns=12.7;	100
MChr1	8153910	8154010	DEL	100	MChr1	8152273	8154781	3075	+	TandemRepeat	ID=TR003506;PeriodSize=34;CopyNumber=74.8;PercentMatches=87;PercentIndels=6;Consensus=AAATAGATACCTAAAGTAATGGATAAACAGTTTA;	100
MChr1	8153910	8154010	DEL	100	MChr1	8152273	8154776	3045	+	TandemRepeat	ID=TR003507;PeriodSize=67;CopyNumber=37.3;PercentMatches=87;PercentIndels=5;Consensus=AAATAGATACCTAAAGTAATGGATAAAAGTTTAAAATAGATACCTAAAGTAATGGATAAACAGTTTA;	100
MChr1	8153910	8154010	DEL	100	MChr1	8152273	8154781	3115	+	TandemRepeat	ID=TR003508;PeriodSize=101;CopyNumber=24.9;PercentMatches=90;PercentIndels=5;Consensus=AAATAGATACCTAAAGTAATGGATAAATGGTTAAAATAGATACCTAAATAATGGATAAATGGTTAAAATAGATACCTAAAGTAATGGATAAACAGTTTA;	100
MChr1	8332981	8333142	DEL	161	MChr1	8332581	8333159	1553	-	Transposon	ID=Denovo_TE0494154;Target=rnd-4_family-900 101 643;Class=DNA/hAT-Charlie;PercDiv=15.5;PercDel=6.2;PercIns=13.3;	161
MChr1	8332981	8333142	DEL	161	MChr1	8333030	8333140	323	+	Transposon	ID=TE270686;Target=hAT-20_DR 2022 2139;Class=DNA/hAT-Ac;PercDiv=21.6;PercDel=6.3;PercIns=0.0;	110
MChr1	8393738	8393858	DEL	120	MChr1	8393739	8393993	456	+	TandemRepeat	ID=TR003554;PeriodSize=24;CopyNumber=10.6;PercentMatches=97;PercentIndels=0;Consensus=CTGTTGTGAACTCTGCGTATGTTC;	119
MChr1	8442146	8442375	DEL	229	MChr1	8442149	8442557	597	-	Transposon	ID=Denovo_TE0494308;Target=rnd-6_family-4148 73 486;Class=LINE/L1-Tx1;PercDiv=31.0;PercDel=3.4;PercIns=2.2;	226
MChr1	8442146	8442375	DEL	229	MChr1	8442372	8442560	320	-	Transposon	ID=TE270781;Target=Tx1-14_DR 4023 4160;Class=LINE/L1-Tx1;PercDiv=28.0;PercDel=1.1;PercIns=1.1;	3
MChr1	8551819	8557238	DEL	5419	MChr1	8551529	8551987	3024	-	Transposon	ID=Denovo_TE0494460;Target=rnd-4_family-1522 238 687;Class=LINE/RTE-BovB;PercDiv=11.1;PercDel=1.3;PercIns=3.3;	168
MChr1	8551819	8557238	DEL	5419	MChr1	8552022	8552165	1056	-	Transposon	ID=Denovo_TE0494461;Target=rnd-1_family-695 1 144;Class=LINE/RTE-BovB;PercDiv=10.4;PercDel=0.0;PercIns=0.0;	143
MChr1	8551819	8557238	DEL	5419	MChr1	8551529	8551987	2510	-	Transposon	ID=TE270840;Target=Expander 2507 2971;Class=LINE/RTE-BovB;PercDiv=19.2;PercDel=1.5;PercIns=0.2;	168
MChr1	8551819	8557238	DEL	5419	MChr1	8553040	8553134	522	-	Transposon	ID=Denovo_TE0494463;Target=rnd-6_family-125 1 109;Class=LINE/RTE-BovB;PercDiv=12.6;PercDel=14.7;PercIns=0.0;	94
MChr1	8551819	8557238	DEL	5419	MChr1	8553135	8553228	673	-	Transposon	ID=Denovo_TE0494464;Target=rnd-5_family-232 435 528;Class=LINE/RTE-BovB;PercDiv=11.7;PercDel=0.0;PercIns=0.0;	93
MChr1	8551819	8557238	DEL	5419	MChr1	8554816	8555645	2496	+	Transposon	ID=Denovo_TE0494465;Target=rnd-6_family-13262 158 988;Class=Unknown;PercDiv=24.1;PercDel=3.2;PercIns=3.1;	829
MChr1	8551819	8557238	DEL	5419	MChr1	8555630	8555824	712	+	Transposon	ID=Denovo_TE0494466;Target=rnd-6_family-13262 1120 1319;Class=Unknown;PercDiv=18.2;PercDel=4.1;PercIns=1.5;	194
MChr1	8551819	8557238	DEL	5419	MChr1	8556565	8556797	1641	-	Transposon	ID=Denovo_TE0494467;Target=rnd-1_family-218 5 243;Class=LINE/RTE-BovB;PercDiv=10.7;PercDel=2.6;PercIns=0.0;	232
MChr1	8551819	8557238	DEL	5419	MChr1	8556790	8557274	2446	-	Transposon	ID=Denovo_TE0494468;Target=rnd-4_family-1522 1 754;Class=LINE/RTE-BovB;PercDiv=11.0;PercDel=0.0;PercIns=0.4;	448
MChr1	8551819	8557238	DEL	5419	MChr1	8553219	8553246	56	+	TandemRepeat	ID=TR003599;PeriodSize=9;CopyNumber=3.1;PercentMatches=100;PercentIndels=0;Consensus=TATATATAG;	27
MChr1	8551819	8557238	DEL	5419	MChr1	8553042	8553228	847	-	Transposon	ID=TE270842;Target=RTE-4_PM 511 711;Class=LINE/RTE-BovB;PercDiv=21.4;PercDel=7.5;PercIns=0.0;	186
MChr1	8551819	8557238	DEL	5419	MChr1	8556565	8557277	3744	-	Transposon	ID=TE270843;Target=Expander 2642 3360;Class=LINE/RTE-BovB;PercDiv=20.4;PercDel=1.0;PercIns=0.1;	673
MChr1	8551819	8557238	DEL	5419	MChr1	8552172	8553032	6098	-	Transposon	ID=Denovo_TE0494462;Target=rnd-5_family-232 776 1667;Class=LINE/RTE-BovB;PercDiv=10.6;PercDel=3.6;PercIns=0.0;	860
MChr1	8551819	8557238	DEL	5419	MChr1	8551987	8553032	4199	-	Transposon	ID=TE270841;Target=RTE-1_AFC 1161 2239;Class=LINE/RTE-BovB;PercDiv=25.3;PercDel=3.4;PercIns=0.2;	1045
MChr1	8568958	8569734	DEL	776	MChr1	8569190	8569930	6793	+	Transposon	ID=Denovo_TE0494488;Target=rnd-1_family-43 926 1666;Class=DNA/TcMar-Tc1;PercDiv=0.9;PercDel=0.0;PercIns=0.0;	544
MChr1	8568958	8569734	DEL	776	MChr1	8569193	8569908	2375	+	Transposon	ID=TE270860;Target=Mariner-11_SSa 918 1632;Class=DNA/TcMar-Tc1;PercDiv=27.2;PercDel=1.1;PercIns=1.3;	541
MChr1	8568958	8569734	DEL	776	MChr1	8568717	8569164	4071	+	Transposon	ID=Denovo_TE0494487;Target=rnd-1_family-43 1 448;Class=DNA/TcMar-Tc1;PercDiv=1.6;PercDel=0.0;PercIns=0.0;	206
MChr1	8568958	8569734	DEL	776	MChr1	8568728	8569161	545	+	Transposon	ID=TE270858;Target=Mariner-1_SSa 9 436;Class=DNA/TcMar-Tc1;PercDiv=31.6;PercDel=3.7;PercIns=5.1;	203
MChr1	8826939	8828483	DEL	1544	MChr1	8826798	8826943	665	-	Transposon	ID=Denovo_TE0494858;Target=rnd-3_family-256 605 747;Class=Unknown;PercDiv=22.4;PercDel=0.0;PercIns=2.1;	4
MChr1	8826939	8828483	DEL	1544	MChr1	8828478	8828570	474	+	Transposon	ID=Denovo_TE0494859;Target=rnd-2_family-38 132 299;Class=Unknown;PercDiv=12.7;PercDel=0.2;PercIns=1.1;	5
MChr1	8826939	8828483	DEL	1544	MChr1	8828225	8828258	50	+	TandemRepeat	ID=TR003625;PeriodSize=13;CopyNumber=2.8;PercentMatches=90;PercentIndels=4;Consensus=TTCTCTGCTTCC;	33
MChr1	9024188	9024473	DEL	285	MChr1	9024141	9024289	735	+	Transposon	ID=Denovo_TE0495165;Target=rnd-6_family-19 373 528;Class=Unknown;PercDiv=17.4;PercDel=4.7;PercIns=0.0;	101
MChr1	9245823	9252016	DEL	6193	MChr1	9251198	9251896	1281	+	TandemRepeat	ID=TR003688;PeriodSize=103;CopyNumber=6.8;PercentMatches=97;PercentIndels=0;Consensus=TTTGATTTCTTTTATTTGGTGGGAAGCCTGAAGGCTGGAGGTTCTGCCAAAGGCCTGCAGGGGACCCCACTATTTTCTGTCCTGTCGATCAGTGTGTTTAACT;	698
MChr1	9245823	9252016	DEL	6193	MChr1	9245951	9246927	1609	+	Transposon	ID=TE271236;Target=Tx1-12_SSa 154 1127;Class=LINE/L1-Tx1;PercDiv=29.5;PercDel=3.5;PercIns=3.6;	976
MChr1	9245823	9252016	DEL	6193	MChr1	9247254	9251122	1099	+	Transposon	ID=TE271237;Target=Tx1-12_SSa 1529 5300;Class=LINE/L1-Tx1;PercDiv=33.4;PercDel=3.5;PercIns=4.5;	3868
MChr1	9688060	9688498	DEL	438	MChr1	9688056	9688142	358	+	Transposon	ID=Denovo_TE0496598;Target=rnd-5_family-1172 16 97;Class=DNA/Kolobok-T2;PercDiv=17.1;PercDel=0.0;PercIns=6.1;	82
MChr1	9688060	9688498	DEL	438	MChr1	9688257	9688319	303	+	Transposon	ID=Denovo_TE0496599;Target=rnd-6_family-4125 27 89;Class=Unknown;PercDiv=22.2;PercDel=0.0;PercIns=0.0;	62
MChr1	9688060	9688498	DEL	438	MChr1	9688342	9688502	1045	-	Transposon	ID=Denovo_TE0496600;Target=rnd-3_family-256 550 712;Class=Unknown;PercDiv=11.2;PercDel=1.2;PercIns=0.0;	156
MChr1	9767195	9767731	DEL	536	MChr1	9767137	9767560	3201	-	Transposon	ID=Denovo_TE0496737;Target=rnd-1_family-476 1 419;Class=Unknown;PercDiv=4.1;PercDel=8.8;PercIns=0.1;	365
MChr1	9767195	9767731	DEL	536	MChr1	9767562	9767677	850	-	Transposon	ID=Denovo_TE0496738;Target=rnd-5_family-953 1 122;Class=Unknown;PercDiv=4.3;PercDel=5.2;PercIns=0.0;	115
MChr1	9805970	9806111	DEL	141	MChr1	9806021	9806355	1065	-	Transposon	ID=Denovo_TE0496803;Target=rnd-2_family-77 1 316;Class=DNA/hAT-Ac;PercDiv=21.6;PercDel=0.8;PercIns=8.6;	90
MChr1	9896224	9896585	DEL	361	MChr1	9896219	9896355	412	+	Transposon	ID=Denovo_TE0496968;Target=rnd-5_family-85 50 177;Class=Unknown;PercDiv=22.7;PercDel=2.7;PercIns=9.5;	131
MChr1	9896224	9896585	DEL	361	MChr1	9896556	9896761	1338	+	Transposon	ID=Denovo_TE0496969;Target=rnd-6_family-476 4 201;Class=Unknown;PercDiv=8.1;PercDel=0.5;PercIns=4.5;	29
MChr1	10071933	10072155	DEL	222	MChr1	10071629	10072041	3120	+	Transposon	ID=Denovo_TE0497259;Target=rnd-5_family-4431 1 450;Class=Unknown;PercDiv=6.5;PercDel=9.0;PercIns=0.0;	108
MChr1	10071933	10072155	DEL	222	MChr1	10072070	10072183	380	+	Transposon	ID=Denovo_TE0497260;Target=rnd-6_family-10226 1381 1492;Class=DNA/PIF-Harbinger;PercDiv=26.1;PercDel=0.9;PercIns=2.7;	85
MChr1	10366745	10366973	DEL	228	MChr1	10366630	10367046	2138	-	Transposon	ID=Denovo_TE0497699;Target=rnd-3_family-208 78 574;Class=DNA/hAT-Tip100;PercDiv=10.1;PercDel=22.1;PercIns=2.4;	228
MChr1	10366745	10366973	DEL	228	MChr1	10366872	10366980	319	-	Transposon	ID=TE272194;Target=hAT-N33_SSa 1730 1841;Class=DNA/hAT-Tip100;PercDiv=24.7;PercDel=6.4;PercIns=3.6;	101
MChr1	10627491	10627642	DEL	151	MChr1	10627435	10627612	1178	+	Transposon	ID=Denovo_TE0498176;Target=rnd-1_family-5 1 188;Class=Unknown;PercDiv=11.8;PercDel=5.6;PercIns=0.0;	121
MChr1	10634033	10634420	DEL	387	MChr1	10634012	10634430	3688	+	Transposon	ID=Denovo_TE0498191;Target=rnd-5_family-2064 111 529;Class=DNA/TcMar-Tc1;PercDiv=3.3;PercDel=0.0;PercIns=0.0;	387
MChr1	10634033	10634420	DEL	387	MChr1	10634017	10634430	2779	+	Transposon	ID=TE272381;Target=Mariner-N3_SSa 104 519;Class=DNA/TcMar-Tc1;PercDiv=13.0;PercDel=0.5;PercIns=0.0;	387
MChr1	10640604	10640751	DEL	147	MChr1	10640404	10640611	241	+	Transposon	ID=Denovo_TE0498210;Target=rnd-6_family-2070 615 808;Class=LINE/L2;PercDiv=26.1;PercDel=5.8;PercIns=13.4;	7
MChr1	10640604	10640751	DEL	147	MChr1	10640040	10643079	8018	+	Transposon	ID=TE272387;Target=L2-1_OL 26 2768;Class=LINE/L2;PercDiv=28.3;PercDel=1.8;PercIns=2.8;	147
MChr1	10712625	10713056	DEL	431	MChr1	10712503	10712689	880	-	Transposon	ID=Denovo_TE0498330;Target=rnd-1_family-377 93 333;Class=DNA/Sola-2;PercDiv=8.6;PercDel=28.9;PercIns=0.0;	64
MChr1	10712625	10713056	DEL	431	MChr1	10712727	10713343	4234	+	Transposon	ID=Denovo_TE0498331;Target=rnd-5_family-477 257 856;Class=DNA/PIF-Harbinger;PercDiv=6.0;PercDel=0.7;PercIns=3.5;	329
MChr1	11079288	11079559	DEL	271	MChr1	11079198	11079292	791	+	Transposon	ID=Denovo_TE0498902;Target=rnd-5_family-1087 599 693;Class=DNA/hAT-Tip100;PercDiv=6.3;PercDel=0.0;PercIns=0.0;	4
MChr1	11079288	11079559	DEL	271	MChr1	11079296	11079542	1891	+	Transposon	ID=Denovo_TE0498903;Target=rnd-4_family-139 691 933;Class=DNA;PercDiv=5.3;PercDel=0.0;PercIns=1.6;	246
MChr1	11079288	11079559	DEL	271	MChr1	11079368	11079415	51	+	TandemRepeat	ID=TR004107;PeriodSize=17;CopyNumber=2.7;PercentMatches=77;PercentIndels=6;Consensus=TTTCTGTATTTGCAGCG;	47
MChr1	11079288	11079559	DEL	271	MChr1	11079462	11079517	53	+	TandemRepeat	ID=TR004108;PeriodSize=19;CopyNumber=2.9;PercentMatches=70;PercentIndels=19;Consensus=ATGTTTTCTTAATTTGCTT;	55
MChr1	11079288	11079559	DEL	271	MChr1	11079436	11079544	541	+	Transposon	ID=TE272720;Target=DNA-6-N1_DR 599 708;Class=DNA;PercDiv=14.8;PercDel=1.8;PercIns=0.9;	108
MChr1	11157857	11158123	DEL	266	MChr1	11157789	11157968	634	+	Transposon	ID=Denovo_TE0499044;Target=rnd-6_family-6938 318 500;Class=DNA/hAT-hAT6;PercDiv=21.5;PercDel=6.1;PercIns=4.4;	111
MChr1	11255418	11255620	DEL	202	MChr1	11255426	11255600	1368	-	Transposon	ID=Denovo_TE0499213;Target=rnd-1_family-98 19 186;Class=LINE/Penelope;PercDiv=4.2;PercDel=0.0;PercIns=4.2;	174
MChr1	11255418	11255620	DEL	202	MChr1	11255574	11255617	403	+	Transposon	ID=Denovo_TE0499214;Target=rnd-1_family-98 26 69;Class=LINE/Penelope;PercDiv=0.0;PercDel=0.0;PercIns=0.0;	43
MChr1	11255418	11255620	DEL	202	MChr1	11255434	11255557	552	-	Transposon	ID=TE272870;Target=Penelope-5_XT 2718 2847;Class=LINE/Penelope;PercDiv=16.5;PercDel=7.3;PercIns=2.3;	123
MChr1	11369279	11369837	DEL	558	MChr1	11369261	11369868	4513	-	Transposon	ID=Denovo_TE0499385;Target=rnd-1_family-90 7 613;Class=RC/Helitron;PercDiv=7.7;PercDel=0.0;PercIns=0.2;	558
MChr1	11369279	11369837	DEL	558	MChr1	11369277	11369641	1207	-	Transposon	ID=TE272974;Target=Helitron-4_DR 29163 29478;Class=RC/Helitron;PercDiv=24.3;PercDel=1.8;PercIns=1.6;	362
MChr1	11369279	11369837	DEL	558	MChr1	11369829	11369868	231	-	Transposon	ID=TE272975;Target=Helitron-4_DR 161 200;Class=RC/Helitron;PercDiv=12.5;PercDel=0.0;PercIns=0.0;	8
MChr1	11381047	11389089	DEL	8042	MChr1	11382308	11382380	259	+	Transposon	ID=Denovo_TE0499409;Target=rnd-5_family-356 77 161;Class=Unknown;PercDiv=14.0;PercDel=19.2;PercIns=2.4;	72
MChr1	11381047	11389089	DEL	8042	MChr1	11382446	11382502	382	+	Transposon	ID=Denovo_TE0499410;Target=rnd-1_family-329 3 56;Class=LINE/Rex-Babar;PercDiv=1.9;PercDel=0.0;PercIns=5.6;	56
MChr1	11381047	11389089	DEL	8042	MChr1	11382508	11382563	260	+	Transposon	ID=Denovo_TE0499411;Target=rnd-2_family-77 160 216;Class=DNA/hAT-Ac;PercDiv=10.9;PercDel=3.6;PercIns=1.8;	55
MChr1	11381047	11389089	DEL	8042	MChr1	11382586	11382697	518	-	Transposon	ID=Denovo_TE0499412;Target=rnd-5_family-6980 70 178;Class=LINE/L2;PercDiv=12.4;PercDel=3.6;PercIns=6.4;	111
MChr1	11381047	11389089	DEL	8042	MChr1	11382695	11382774	283	-	Transposon	ID=Denovo_TE0499413;Target=rnd-1_family-57 60 142;Class=LINE/L2;PercDiv=22.8;PercDel=5.0;PercIns=1.2;	79
MChr1	11381047	11389089	DEL	8042	MChr1	11383339	11383378	268	+	Transposon	ID=Denovo_TE0499414;Target=rnd-5_family-351 335 374;Class=Unknown;PercDiv=12.5;PercDel=0.0;PercIns=0.0;	39
MChr1	11381047	11389089	DEL	8042	MChr1	11383522	11383888	1393	-	Transposon	ID=Denovo_TE0499415;Target=rnd-3_family-51 5 367;Class=Unknown;PercDiv=16.8;PercDel=6.5;PercIns=7.7;	366
MChr1	11381047	11389089	DEL	8042	MChr1	11384766	11384833	543	-	Transposon	ID=Denovo_TE0499416;Target=rnd-1_family-90 677 744;Class=RC/Helitron;PercDiv=7.3;PercDel=0.0;PercIns=0.0;	67
MChr1	11381047	11389089	DEL	8042	MChr1	11384823	11384855	264	+	Transposon	ID=Denovo_TE0499417;Target=rnd-1_family-90 604 636;Class=RC/Helitron;PercDiv=6.1;PercDel=0.0;PercIns=0.0;	32
MChr1	11381047	11389089	DEL	8042	MChr1	11384855	11385462	4824	-	Transposon	ID=Denovo_TE0499418;Target=rnd-1_family-90 7 613;Class=RC/Helitron;PercDiv=7.7;PercDel=0.0;PercIns=0.2;	607
MChr1	11381047	11389089	DEL	8042	MChr1	11385901	11386003	472	+	Transposon	ID=Denovo_TE0499420;Target=rnd-6_family-126 1 110;Class=Unknown;PercDiv=15.8;PercDel=8.7;PercIns=1.8;	102
MChr1	11381047	11389089	DEL	8042	MChr1	11386066	11386221	686	-	Transposon	ID=Denovo_TE0499421;Target=rnd-5_family-2516 401 590;Class=Unknown;PercDiv=14.1;PercDel=21.8;PercIns=0.0;	155
MChr1	11381047	11389089	DEL	8042	MChr1	11381019	11381068	100	+	TandemRepeat	ID=TR004174;PeriodSize=2;CopyNumber=25.0;PercentMatches=100;PercentIndels=0;Consensus=TG;	21
MChr1	11381047	11389089	DEL	8042	MChr1	11380982	11381073	359	+	Transposon	ID=TE272992;Target=DNA6-6_DR 9903 9988;Class=DNA;PercDiv=15.2;PercDel=0.0;PercIns=7.0;	26
MChr1	11381047	11389089	DEL	8042	MChr1	11381017	11381096	344	-	Transposon	ID=TE272993;Target=ERV1-2_AFC-LTR 289 363;Class=LTR;PercDiv=9.4;PercDel=0.0;PercIns=6.7;	49
MChr1	11381047	11389089	DEL	8042	MChr1	11381020	11381123	240	-	Transposon	ID=TE272994;Target=ISL2EU-1_LHu 2758 2859;Class=DNA/PIF-Spy;PercDiv=25.0;PercDel=1.9;PercIns=3.9;	76
MChr1	11381047	11389089	DEL	8042	MChr1	11382588	11382703	246	-	Transposon	ID=TE272995;Target=L2-1_GA 4822 4938;Class=LINE/L2;PercDiv=24.1;PercDel=7.8;PercIns=6.8;	115
MChr1	11381047	11389089	DEL	8042	MChr1	11384160	11384765	1747	-	Transposon	ID=TE272996;Target=DNA-N25_DR 1 671;Class=DNA;PercDiv=21.6;PercDel=12.2;PercIns=1.3;	605
MChr1	11381047	11389089	DEL	8042	MChr1	11384871	11385344	1339	-	Transposon	ID=TE272997;Target=Helitron-4_DR 29161 29478;Class=RC/Helitron;PercDiv=25.0;PercDel=3.2;PercIns=2.8;	473
MChr1	11381047	11389089	DEL	8042	MChr1	11385423	11385462	247	-	Transposon	ID=TE272998;Target=Helitron-4_DR 161 200;Class=RC/Helitron;PercDiv=12.5;PercDel=0.0;PercIns=0.0;	39
MChr1	11381047	11389089	DEL	8042	MChr1	11385565	11385631	236	-	Transposon	ID=TE272999;Target=HE1_MM 110 177;Class=SINE/tRNA-V-CR1;PercDiv=25.8;PercDel=3.0;PercIns=1.5;	66
MChr1	11381047	11389089	DEL	8042	MChr1	11385575	11385666	280	-	Transposon	ID=TE273000;Target=DIRS-9B_DR 6867 6952;Class=LTR/Ngaro;PercDiv=25.2;PercDel=2.2;PercIns=9.3;	91
MChr1	11381047	11389089	DEL	8042	MChr1	11386552	11386676	578	-	Transposon	ID=TE273001;Target=SINE_FR2 89 219;Class=SINE/tRNA-V-RTE;PercDiv=15.6;PercDel=7.2;PercIns=2.3;	124
MChr1	11381047	11389089	DEL	8042	MChr1	11386563	11386744	545	-	Transposon	ID=TE273002;Target=DNA8-17_DR 1309 1505;Class=DNA/hAT-Tip100;PercDiv=21.3;PercDel=10.4;PercIns=2.0;	181
MChr1	11381047	11389089	DEL	8042	MChr1	11386677	11386707	555	-	Transposon	ID=TE273003;Target=Lun1 27 188;Class=SINE?;PercDiv=20.6;PercDel=7.7;PercIns=3.7;	30
MChr1	11381047	11389089	DEL	8042	MChr1	11388742	11389428	980	+	TandemRepeat	ID=TR004175;PeriodSize=4;CopyNumber=172.0;PercentMatches=91;PercentIndels=0;Consensus=TGTG;	347
MChr1	11381047	11389089	DEL	8042	MChr1	11388705	11388816	438	+	Transposon	ID=TE273004;Target=DNA6-6_DR 9903 10008;Class=DNA;PercDiv=12.6;PercDel=1.8;PercIns=7.5;	111
MChr1	11381047	11389089	DEL	8042	MChr1	11388722	11389099	1041	+	Transposon	ID=TE273005;Target=Novosib-6_CR 2913 3168;Class=DNA/Novosib;PercDiv=6.2;PercDel=0.0;PercIns=0.3;	367
MChr1	11381047	11389089	DEL	8042	MChr1	11388740	11389093	880	-	Transposon	ID=TE273006;Target=Sola3-1_BF 2760 3296;Class=DNA/Sola-3;PercDiv=17.1;PercDel=8.5;PercIns=1.1;	349
MChr1	11389207	11389345	DEL	138	MChr1	11388742	11389428	980	+	TandemRepeat	ID=TR004175;PeriodSize=4;CopyNumber=172.0;PercentMatches=91;PercentIndels=0;Consensus=TGTG;	138
MChr1	11389207	11389345	DEL	138	MChr1	11389094	11389425	911	+	Transposon	ID=TE273007;Target=Novosib-6_CR 2929 3168;Class=DNA/Novosib;PercDiv=6.7;PercDel=0.0;PercIns=0.0;	138
MChr1	11394761	11394865	DEL	104	MChr1	11394738	11394938	662	-	Transposon	ID=Denovo_TE0499435;Target=rnd-1_family-457 31 153;Class=Unknown;PercDiv=16.6;PercDel=1.2;PercIns=0.3;	104
MChr1	11394761	11394865	DEL	104	MChr1	11394723	11394898	262	+	TandemRepeat	ID=TR004176;PeriodSize=52;CopyNumber=3.4;PercentMatches=89;PercentIndels=0;Consensus=CCATTGTTCCAACATCCCATTAGTCCGACGGCCCAATAGTCCGAAAAATGGC;	104
MChr1	11434628	11435982	DEL	1354	MChr1	11434627	11435005	1794	-	Transposon	ID=Denovo_TE0499510;Target=rnd-1_family-13 60 548;Class=DNA/hAT-Ac;PercDiv=8.0;PercDel=18.4;PercIns=1.4;	377
MChr1	11434628	11435982	DEL	1354	MChr1	11435008	11435216	1783	+	Transposon	ID=Denovo_TE0499511;Target=rnd-6_family-29054 1 210;Class=Unknown;PercDiv=2.9;PercDel=0.5;PercIns=0.0;	208
MChr1	11434628	11435982	DEL	1354	MChr1	11435264	11435532	2291	-	Transposon	ID=Denovo_TE0499512;Target=rnd-1_family-87 1 274;Class=LINE/L1;PercDiv=1.9;PercDel=1.9;PercIns=0.0;	268
MChr1	11434628	11435982	DEL	1354	MChr1	11435464	11435606	928	-	Transposon	ID=Denovo_TE0499513;Target=rnd-1_family-11 1 158;Class=DNA/hAT-Ac;PercDiv=8.9;PercDel=0.2;PercIns=0.9;	142
MChr1	11434628	11435982	DEL	1354	MChr1	11435718	11435862	1213	+	Transposon	ID=Denovo_TE0499514;Target=rnd-1_family-619 1 144;Class=DNA/hAT-Ac;PercDiv=1.4;PercDel=0.7;PercIns=1.4;	144
MChr1	11434628	11435982	DEL	1354	MChr1	11435219	11435293	80	+	TandemRepeat	ID=TR004200;PeriodSize=16;CopyNumber=4.4;PercentMatches=78;PercentIndels=17;Consensus=CAAAAAAACAAACAAA;	74
MChr1	11434628	11435982	DEL	1354	MChr1	11435219	11435286	59	+	TandemRepeat	ID=TR004201;PeriodSize=4;CopyNumber=17.2;PercentMatches=73;PercentIndels=8;Consensus=CAAA;	67
MChr1	11434628	11435982	DEL	1354	MChr1	11435220	11435295	93	+	TandemRepeat	ID=TR004202;PeriodSize=35;CopyNumber=2.2;PercentMatches=82;PercentIndels=13;Consensus=AAAAAGAACAAACAAACAAAAAGAACAAAAAACA;	75
MChr1	11434628	11435982	DEL	1354	MChr1	11434627	11434812	440	-	Transposon	ID=TE273072;Target=hAT-35N1_SSa 412 574;Class=DNA/hAT-Ac;PercDiv=23.3;PercDel=5.4;PercIns=7.7;	184
MChr1	11434628	11435982	DEL	1354	MChr1	11434760	11434868	383	+	Transposon	ID=TE273073;Target=hAT-36_SSa 1234 1338;Class=DNA/hAT-Ac;PercDiv=24.8;PercDel=0.0;PercIns=3.8;	108
MChr1	11434628	11435982	DEL	1354	MChr1	11435141	11435191	228	-	Transposon	ID=TE273074;Target=BrapV 7754 7803;Class=LTR/Caulimovirus;PercDiv=18.0;PercDel=0.0;PercIns=2.0;	50
MChr1	11434628	11435982	DEL	1354	MChr1	11435381	11435424	260	-	Transposon	ID=TE273075;Target=L1-11_DR 4945 4988;Class=LINE/L1;PercDiv=15.9;PercDel=0.0;PercIns=0.0;	43
MChr1	11434628	11435982	DEL	1354	MChr1	11435491	11435604	403	-	Transposon	ID=TE273076;Target=DNA12_AFC 1 120;Class=DNA/hAT-Ac;PercDiv=19.6;PercDel=7.0;PercIns=1.7;	113
MChr1	11434628	11435982	DEL	1354	MChr1	11435715	11435862	509	+	Transposon	ID=TE273077;Target=hAT-N107_DR 720 876;Class=DNA/hAT-Ac;PercDiv=20.4;PercDel=6.8;PercIns=0.6;	147
MChr1	11434628	11435982	DEL	1354	MChr1	11435862	11436084	716	-	Transposon	ID=Denovo_TE0499515;Target=rnd-6_family-16750 163 406;Class=DNA/hAT-Tip100;PercDiv=17.7;PercDel=13.4;PercIns=3.7;	120
MChr1	12043250	12043407	DEL	157	MChr1	12043254	12043283	60	+	TandemRepeat	ID=TR004345;PeriodSize=1;CopyNumber=30.0;PercentMatches=100;PercentIndels=0;Consensus=C;	29
MChr1	12144790	12144940	DEL	150	MChr1	12144834	12145221	1542	+	Transposon	ID=Denovo_TE0500626;Target=rnd-1_family-2 1 740;Class=DNA/hAT-Tip100;PercDiv=9.3;PercDel=15.8;PercIns=0.1;	106
MChr1	12161816	12161941	DEL	125	MChr1	12161866	12161969	281	+	Transposon	ID=Denovo_TE0500658;Target=rnd-6_family-3291 50 154;Class=SINE/tRNA-Core-RTE;PercDiv=21.2;PercDel=5.8;PercIns=4.8;	75
MChr1	12185689	12186057	DEL	368	MChr1	12185639	12185800	1169	+	Transposon	ID=Denovo_TE0500715;Target=rnd-1_family-703 2 158;Class=Unknown;PercDiv=5.1;PercDel=0.0;PercIns=3.2;	111
MChr1	12185689	12186057	DEL	368	MChr1	12185806	12185925	515	+	Transposon	ID=Denovo_TE0500716;Target=rnd-6_family-10835 1 164;Class=Unknown;PercDiv=9.2;PercDel=36.7;PercIns=0.0;	119
MChr1	12185689	12186057	DEL	368	MChr1	12185933	12186047	943	+	Transposon	ID=Denovo_TE0500717;Target=rnd-1_family-210 45 159;Class=Unknown;PercDiv=2.6;PercDel=0.0;PercIns=0.0;	114
MChr1	12185689	12186057	DEL	368	MChr1	12186025	12186097	604	-	Transposon	ID=Denovo_TE0500718;Target=rnd-1_family-211 1 74;Class=RC/Helitron;PercDiv=0.0;PercDel=1.4;PercIns=0.0;	32
MChr1	12411207	12411371	DEL	164	MChr1	12411117	12411213	268	+	Transposon	ID=Denovo_TE0501079;Target=rnd-5_family-1360 70 171;Class=Unknown;PercDiv=20.4;PercDel=9.3;PercIns=3.9;	6
MChr1	12411207	12411371	DEL	164	MChr1	12411301	12411343	236	+	Transposon	ID=Denovo_TE0501080;Target=rnd-5_family-1360 136 177;Class=Unknown;PercDiv=14.3;PercDel=0.0;PercIns=2.4;	42
MChr1	12411207	12411371	DEL	164	MChr1	12411169	12411451	413	+	TandemRepeat	ID=TR004427;PeriodSize=41;CopyNumber=6.9;PercentMatches=95;PercentIndels=0;Consensus=TAAGTCAATGACATGTTTAGCGTAGCTTAGCACAAAGACTG;	164
MChr1	12573323	12573584	DEL	261	MChr1	12573238	12573507	403	-	Transposon	ID=Denovo_TE0501339;Target=rnd-3_family-327 119 405;Class=DNA/hAT-Ac;PercDiv=22.6;PercDel=11.5;PercIns=4.9;	184
MChr1	12573323	12573584	DEL	261	MChr1	12573550	12573672	531	-	Transposon	ID=Denovo_TE0501340;Target=rnd-1_family-23 15 136;Class=Unknown;PercDiv=21.5;PercDel=0.8;PercIns=1.6;	34
MChr1	12825829	12826339	DEL	510	MChr1	12825927	12826468	2237	-	Transposon	ID=Denovo_TE0501702;Target=rnd-1_family-357 1 347;Class=Unknown;PercDiv=7.4;PercDel=7.0;PercIns=0.3;	412
MChr1	12884494	12886024	DEL	1530	MChr1	12884488	12886029	14139	+	Transposon	ID=Denovo_TE0501766;Target=rnd-1_family-175 1 1544;Class=DNA/TcMar-Tc1;PercDiv=1.2;PercDel=0.1;PercIns=0.0;	1530
MChr1	12884494	12886024	DEL	1530	MChr1	12884450	12884502	247	-	Transposon	ID=TE274213;Target=L2-13_Hmel 3104 3155;Class=LINE/L2;PercDiv=13.5;PercDel=0.0;PercIns=1.9;	8
MChr1	12884494	12886024	DEL	1530	MChr1	12884466	12884527	233	-	Transposon	ID=TE274214;Target=L1-53_DR 1610 1680;Class=LINE/L1;PercDiv=11.3;PercDel=14.5;PercIns=0.0;	33
MChr1	12884494	12886024	DEL	1530	MChr1	12885102	12885844	364	+	Transposon	ID=TE274215;Target=Tc1-1_FR 533 1405;Class=DNA/TcMar-Tc1;PercDiv=30.0;PercDel=4.3;PercIns=5.1;	742
MChr1	12884494	12886024	DEL	1530	MChr1	12885961	12886060	235	-	Transposon	ID=TE274216;Target=ZFERV-2-I_DR 845 952;Class=LTR/ERV1;PercDiv=25.0;PercDel=8.0;PercIns=0.0;	63
MChr1	12884494	12886024	DEL	1530	MChr1	12885972	12885990	277	-	Transposon	ID=TE274217;Target=Gypsy-6_LCh-I 408 474;Class=LTR/Gypsy;PercDiv=21.0;PercDel=6.7;PercIns=3.7;	18
MChr1	12884494	12886024	DEL	1530	MChr1	12885991	12886066	301	+	Transposon	ID=TE274218;Target=L1-71_ACar 5782 5854;Class=LINE/L1;PercDiv=13.9;PercDel=1.3;PercIns=5.5;	33
MChr1	12884494	12886024	DEL	1530	MChr1	12886008	12886085	237	-	Transposon	ID=TE274219;Target=DNA9-3_DR 1202 1278;Class=DNA/MULE-MuDR;PercDiv=22.1;PercDel=0.0;PercIns=1.3;	16
MChr1	12884494	12886024	DEL	1530	MChr1	12886023	12886088	276	-	Transposon	ID=TE274220;Target=DNA-1-2_DR 524 592;Class=DNA/PIF-Harbinger;PercDiv=7.6;PercDel=4.5;PercIns=0.0;	1
MChr1	13070435	13070561	DEL	126	MChr1	13070440	13070881	1345	-	Transposon	ID=Denovo_TE0502005;Target=rnd-5_family-3101 1 779;Class=DNA/hAT-Tip100;PercDiv=16.3;PercDel=14.5;PercIns=1.5;	121
MChr1	13145825	13147490	DEL	1665	MChr1	13145835	13147495	14153	+	Transposon	ID=Denovo_TE0502098;Target=rnd-1_family-43 1 1666;Class=DNA/TcMar-Tc1;PercDiv=0.8;PercDel=0.4;PercIns=0.1;	1655
MChr1	13145825	13147490	DEL	1665	MChr1	13145787	13145837	102	+	TandemRepeat	ID=TR004540;PeriodSize=2;CopyNumber=25.5;PercentMatches=100;PercentIndels=0;Consensus=AT;	12
MChr1	13145825	13147490	DEL	1665	MChr1	13145771	13145837	323	+	Transposon	ID=TE274344;Target=DNA8-10_DR 1593 1658;Class=DNA/hAT-Ac;PercDiv=4.5;PercDel=0.0;PercIns=1.5;	12
MChr1	13145825	13147490	DEL	1665	MChr1	13145838	13146032	331	-	Transposon	ID=TE274345;Target=Mariner-N2_SSa 678 875;Class=DNA/TcMar-Tc1;PercDiv=30.4;PercDel=2.0;PercIns=0.5;	194
MChr1	13145825	13147490	DEL	1665	MChr1	13145841	13145857	317	-	Transposon	ID=TE274346;Target=EnSpm-N6B_HM 218 262;Class=DNA/CMC-EnSpm;PercDiv=11.8;PercDel=1.5;PercIns=2.8;	16
MChr1	13145825	13147490	DEL	1665	MChr1	13145951	13147473	3418	+	Transposon	ID=TE274347;Target=Mariner-11_SSa 114 1632;Class=DNA/TcMar-Tc1;PercDiv=28.3;PercDel=2.4;PercIns=2.7;	1522
MChr1	13153970	13154412	DEL	442	MChr1	13153869	13154232	1226	-	Transposon	ID=Denovo_TE0502104;Target=rnd-5_family-2596 1 376;Class=Unknown;PercDiv=15.2;PercDel=11.5;PercIns=8.0;	262
MChr1	13153970	13154412	DEL	442	MChr1	13154328	13154413	247	+	Transposon	ID=Denovo_TE0502105;Target=rnd-6_family-405 165 243;Class=Unknown;PercDiv=23.3;PercDel=1.2;PercIns=10.1;	84
MChr1	13223993	13224422	DEL	429	MChr1	13223714	13224351	3539	-	Transposon	ID=Denovo_TE0502186;Target=rnd-3_family-112 1086 1734;Class=LINE/L2;PercDiv=9.4;PercDel=5.5;PercIns=1.8;	358
MChr1	13223993	13224422	DEL	429	MChr1	13224385	13224429	253	-	Transposon	ID=Denovo_TE0502187;Target=rnd-6_family-1267 2995 3037;Class=Unknown;PercDiv=11.7;PercDel=0.0;PercIns=4.7;	37
MChr1	13223993	13224422	DEL	429	MChr1	13223715	13224352	1113	-	Transposon	ID=TE274373;Target=L2-3_GA 2064 2692;Class=LINE/L2;PercDiv=24.5;PercDel=7.7;PercIns=9.2;	359
MChr1	13412941	13419916	DEL	6975	MChr1	13412761	13412947	1095	+	Transposon	ID=Denovo_TE0502421;Target=rnd-3_family-208 60 250;Class=DNA/hAT-Tip100;PercDiv=16.7;PercDel=4.1;PercIns=2.2;	6
MChr1	13412941	13419916	DEL	6975	MChr1	13412948	13414725	15971	+	Transposon	ID=Denovo_TE0502422;Target=rnd-1_family-320 1 1787;Class=DNA/CMC-EnSpm;PercDiv=1.3;PercDel=0.6;PercIns=0.1;	1777
MChr1	13412941	13419916	DEL	6975	MChr1	13414727	13418160	31981	-	Transposon	ID=Denovo_TE0502423;Target=rnd-5_family-5449 1 3434;Class=LTR/ERV1;PercDiv=0.5;PercDel=0.0;PercIns=0.0;	3433
MChr1	13412941	13419916	DEL	6975	MChr1	13412995	13413032	67	+	TandemRepeat	ID=TR004578;PeriodSize=20;CopyNumber=1.9;PercentMatches=94;PercentIndels=0;Consensus=AAATAATTAATAATTATAGA;	37
MChr1	13412941	13419916	DEL	6975	MChr1	13417526	13417740	403	+	TandemRepeat	ID=TR004579;PeriodSize=96;CopyNumber=2.2;PercentMatches=97;PercentIndels=0;Consensus=TGGCAGTAACAGCCAGGTACAAAACTACGTTTCACAGGGCTGGAAGCACGCTGTGGCTCTATCTCAGGCTCTATTTCTTACTCTGGCTGGAATGCA;	214
MChr1	13412941	13419916	DEL	6975	MChr1	13413297	13413399	228	+	Transposon	ID=TE274471;Target=ENSPM-6_DR 21896 21999;Class=DNA/CMC-EnSpm;PercDiv=27.7;PercDel=2.9;PercIns=1.9;	102
MChr1	13412941	13419916	DEL	6975	MChr1	13413323	13413419	275	+	Transposon	ID=TE274472;Target=Chapaev-6_HM 3936 4032;Class=DNA/CMC-Chapaev;PercDiv=21.7;PercDel=5.2;PercIns=5.2;	96
MChr1	13412941	13419916	DEL	6975	MChr1	13415882	13416147	317	-	Transposon	ID=TE274473;Target=BHIKHARI-3-I_DR 1544 1809;Class=LTR/ERV1;PercDiv=35.3;PercDel=4.1;PercIns=4.1;	265
MChr1	13412941	13419916	DEL	6975	MChr1	13418517	13418613	275	+	Transposon	ID=TE274475;Target=Chapaev-6_HM 3936 4032;Class=DNA/CMC-Chapaev;PercDiv=21.7;PercDel=5.2;PercIns=5.2;	96
MChr1	13412941	13419916	DEL	6975	MChr1	13418162	13419916	15623	+	Transposon	ID=Denovo_TE0502424;Target=rnd-1_family-320 1 1787;Class=DNA/CMC-EnSpm;PercDiv=1.3;PercDel=1.9;PercIns=0.1;	1754
MChr1	13412941	13419916	DEL	6975	MChr1	13418491	13418593	228	+	Transposon	ID=TE274474;Target=ENSPM-6_DR 21896 21999;Class=DNA/CMC-EnSpm;PercDiv=27.7;PercDel=2.9;PercIns=1.9;	102
MChr1	13459782	13459941	DEL	159	MChr1	13459555	13459817	559	+	Transposon	ID=Denovo_TE0502475;Target=rnd-5_family-2516 334 581;Class=Unknown;PercDiv=26.4;PercDel=3.0;PercIns=9.3;	35
MChr1	13786419	13786690	DEL	271	MChr1	13786326	13786465	315	-	Transposon	ID=Denovo_TE0502923;Target=rnd-6_family-4077 103 237;Class=Unknown;PercDiv=21.8;PercDel=4.3;PercIns=8.2;	46
MChr1	13786419	13786690	DEL	271	MChr1	13786491	13786570	274	+	Transposon	ID=Denovo_TE0502924;Target=rnd-6_family-2592 948 1027;Class=Unknown;PercDiv=16.9;PercDel=3.8;PercIns=3.8;	79
MChr1	13808034	13808452	DEL	418	MChr1	13808043	13808336	2609	-	Transposon	ID=Denovo_TE0502950;Target=rnd-1_family-689 3 298;Class=LINE/L2;PercDiv=1.0;PercDel=0.7;PercIns=0.0;	293
MChr1	13808034	13808452	DEL	418	MChr1	13808314	13808453	1257	-	Transposon	ID=Denovo_TE0502951;Target=rnd-1_family-507 1026 1165;Class=LINE/L2;PercDiv=2.1;PercDel=0.0;PercIns=0.0;	138
MChr1	13808034	13808452	DEL	418	MChr1	13808025	13808059	63	+	TandemRepeat	ID=TR004660;PeriodSize=14;CopyNumber=2.4;PercentMatches=95;PercentIndels=4;Consensus=AATTTTGTAATTTGT;	25
MChr1	13808034	13808452	DEL	418	MChr1	13808057	13808219	691	-	Transposon	ID=TE274841;Target=CR1-49_DR 2257 2413;Class=LINE/L2;PercDiv=14.6;PercDel=3.7;PercIns=7.6;	162
MChr1	14647761	14649219	DEL	1458	MChr1	14647563	14649226	15077	+	Transposon	ID=Denovo_TE0504080;Target=rnd-1_family-43 1 1666;Class=DNA/TcMar-Tc1;PercDiv=1.3;PercDel=0.1;PercIns=0.0;	1458
MChr1	14647761	14649219	DEL	1458	MChr1	14647583	14649204	4053	+	Transposon	ID=TE275458;Target=Mariner-11_SSa 19 1632;Class=DNA/TcMar-Tc1;PercDiv=28.0;PercDel=2.6;PercIns=3.1;	1443
MChr1	14647761	14649219	DEL	1458	MChr1	14649082	14649221	319	-	Transposon	ID=TE275459;Target=Mariner-N2_SSa 1 140;Class=DNA/TcMar-Tc1;PercDiv=29.5;PercDel=0.7;PercIns=0.7;	137
MChr1	15072574	15072825	DEL	251	MChr1	15072636	15072672	480	+	Transposon	ID=Denovo_TE0504534;Target=rnd-3_family-252 252 461;Class=DNA/hAT-Ac;PercDiv=18.7;PercDel=22.4;PercIns=1.4;	36
MChr1	15072574	15072825	DEL	251	MChr1	15072673	15072809	676	-	Transposon	ID=Denovo_TE0504535;Target=rnd-3_family-327 77 226;Class=DNA/hAT-Ac;PercDiv=13.3;PercDel=10.9;PercIns=1.3;	136
MChr1	15072574	15072825	DEL	251	MChr1	15072776	15072860	355	+	Transposon	ID=Denovo_TE0504536;Target=rnd-5_family-219 184 261;Class=Unknown;PercDiv=19.4;PercDel=0.0;PercIns=9.0;	49
MChr1	15293505	15293865	DEL	360	MChr1	15293415	15293669	2100	+	Transposon	ID=Denovo_TE0504875;Target=rnd-1_family-255 10 268;Class=Unknown;PercDiv=4.3;PercDel=1.6;PercIns=0.0;	164
MChr1	15293505	15293865	DEL	360	MChr1	15293489	15293852	2373	-	Transposon	ID=Denovo_TE0504876;Target=rnd-6_family-3224 20 435;Class=Unknown;PercDiv=6.2;PercDel=15.1;PercIns=0.8;	347
MChr1	15312290	15312414	DEL	124	MChr1	15312066	15312291	1366	+	Transposon	ID=Denovo_TE0504894;Target=rnd-1_family-488 3 216;Class=Unknown;PercDiv=5.9;PercDel=9.7;PercIns=0.0;	1
MChr1	15312290	15312414	DEL	124	MChr1	15312267	15312569	543	+	TandemRepeat	ID=TR005041;PeriodSize=31;CopyNumber=9.7;PercentMatches=95;PercentIndels=0;Consensus=CAGAGAGGCTGATGGACTGGTTACAGTGGGA;	124
MChr1	15529612	15529754	DEL	142	MChr1	15529629	15529721	321	-	Transposon	ID=Denovo_TE0505296;Target=rnd-3_family-208 192 266;Class=DNA/hAT-Tip100;PercDiv=23.1;PercDel=6.4;PercIns=0.3;	92
MChr1	15529612	15529754	DEL	142	MChr1	15529733	15529783	243	-	Transposon	ID=Denovo_TE0505297;Target=rnd-4_family-1071 448 501;Class=Unknown;PercDiv=13.7;PercDel=5.9;PercIns=0.0;	21
MChr1	15556457	15556846	DEL	389	MChr1	15556462	15556847	3058	+	Transposon	ID=Denovo_TE0505343;Target=rnd-1_family-311 1 386;Class=LTR;PercDiv=6.5;PercDel=0.3;PercIns=0.3;	384
MChr1	15556457	15556846	DEL	389	MChr1	15556463	15556503	82	+	TandemRepeat	ID=TR005136;PeriodSize=21;CopyNumber=2.0;PercentMatches=100;PercentIndels=0;Consensus=GTGGTATCTGGTGTTCCATAC;	40
MChr1	15561060	15573891	DEL	12831	MChr1	15560767	15561066	2137	+	Transposon	ID=Denovo_TE0505350;Target=rnd-5_family-6138 1106 1390;Class=LINE/L2;PercDiv=8.1;PercDel=0.0;PercIns=5.3;	6
MChr1	15561060	15573891	DEL	12831	MChr1	15561066	15561917	5667	+	Transposon	ID=Denovo_TE0505351;Target=rnd-1_family-311 21 798;Class=LTR;PercDiv=6.8;PercDel=4.0;PercIns=0.5;	851
MChr1	15561060	15573891	DEL	12831	MChr1	15561918	15563568	24020	+	Transposon	ID=Denovo_TE0505352;Target=rnd-1_family-460 101 1700;Class=Unknown;PercDiv=2.3;PercDel=0.3;PercIns=2.1;	1650
MChr1	15561060	15573891	DEL	12831	MChr1	15561687	15561844	92	+	TandemRepeat	ID=TR005137;PeriodSize=15;CopyNumber=10.1;PercentMatches=69;PercentIndels=18;Consensus=AGAATAAGAAGTAAA;	157
MChr1	15561060	15573891	DEL	12831	MChr1	15561687	15561824	174	+	TandemRepeat	ID=TR005138;PeriodSize=30;CopyNumber=4.5;PercentMatches=83;PercentIndels=10;Consensus=AGAATAGAGAAGAAAAGAACAAGAAGTTAA;	137
MChr1	15561060	15573891	DEL	12831	MChr1	15561694	15561848	183	+	TandemRepeat	ID=TR005139;PeriodSize=63;CopyNumber=2.5;PercentMatches=84;PercentIndels=8;Consensus=AGAAGAAAAAGAAAAGAAGTTAAAGATAAAGAAGAAAAGAACAAGAAGTTAAAGAATAGAGA;	154
MChr1	15561060	15573891	DEL	12831	MChr1	15561825	15561873	59	+	TandemRepeat	ID=TR005140;PeriodSize=11;CopyNumber=4.2;PercentMatches=78;PercentIndels=17;Consensus=AAGGAAAATAAG;	48
MChr1	15561060	15573891	DEL	12831	MChr1	15561829	15561916	112	+	TandemRepeat	ID=TR005141;PeriodSize=35;CopyNumber=2.6;PercentMatches=85;PercentIndels=8;Consensus=AAATAAGAAGTTGAAGTAAAAGGAAAAGAAGAAGA;	87
MChr1	15561060	15573891	DEL	12831	MChr1	15562493	15562527	61	+	TandemRepeat	ID=TR005142;PeriodSize=11;CopyNumber=3.2;PercentMatches=91;PercentIndels=0;Consensus=GTCTCAGCTGT;	34
MChr1	15561060	15573891	DEL	12831	MChr1	15563882	15563929	60	+	TandemRepeat	ID=TR005143;PeriodSize=18;CopyNumber=2.7;PercentMatches=81;PercentIndels=9;Consensus=TAAGTATTTTAATTTAA;	47
MChr1	15561060	15573891	DEL	12831	MChr1	15561315	15561389	248	+	Transposon	ID=TE276596;Target=LTR3_FR 393 475;Class=LTR;PercDiv=17.8;PercDel=13.3;PercIns=2.4;	74
MChr1	15561060	15573891	DEL	12831	MChr1	15565592	15569174	32521	+	Transposon	ID=Denovo_TE0505354;Target=rnd-1_family-332 1 3592;Class=LTR/ERV1;PercDiv=0.9;PercDel=0.3;PercIns=0.1;	3582
MChr1	15561060	15573891	DEL	12831	MChr1	15569170	15569254	728	+	Transposon	ID=Denovo_TE0505355;Target=rnd-1_family-332 3893 3977;Class=LTR/ERV1;PercDiv=3.5;PercDel=0.0;PercIns=0.0;	84
MChr1	15561060	15573891	DEL	12831	MChr1	15569404	15572283	25692	+	Transposon	ID=Denovo_TE0505356;Target=rnd-6_family-21590 1 2900;Class=LTR/ERV1;PercDiv=1.4;PercDel=0.7;PercIns=0.0;	2879
MChr1	15561060	15573891	DEL	12831	MChr1	15572284	15572598	10580	+	Transposon	ID=Denovo_TE0505357;Target=rnd-1_family-576 1 329;Class=Unknown;PercDiv=2.1;PercDel=1.4;PercIns=0.3;	314
MChr1	15561060	15573891	DEL	12831	MChr1	15572599	15573893	10144	+	Transposon	ID=Denovo_TE0505358;Target=rnd-1_family-300 3 1318;Class=LTR;PercDiv=3.9;PercDel=2.1;PercIns=0.5;	1292
MChr1	15561060	15573891	DEL	12831	MChr1	15565582	15565622	73	+	TandemRepeat	ID=TR005144;PeriodSize=12;CopyNumber=3.4;PercentMatches=96;PercentIndels=0;Consensus=GAGGAAATTTCA;	40
MChr1	15561060	15573891	DEL	12831	MChr1	15565476	15565559	238	+	Transposon	ID=TE276597;Target=Copia-45_PX-I 763 843;Class=LTR/Copia;PercDiv=21.6;PercDel=2.4;PercIns=6.2;	83
MChr1	15561060	15573891	DEL	12831	MChr1	15565511	15565571	285	+	Transposon	ID=TE276598;Target=Gypsy-16_SB-I 2123 2175;Class=LTR/Gypsy;PercDiv=13.5;PercDel=0.0;PercIns=15.1;	60
MChr1	15561060	15573891	DEL	12831	MChr1	15565794	15566052	441	+	Transposon	ID=TE276599;Target=ERV1-1-I_DR 3992 4250;Class=LTR/ERV1;PercDiv=33.7;PercDel=2.7;PercIns=2.7;	258
MChr1	15561060	15573891	DEL	12831	MChr1	15566667	15567689	1198	+	Transposon	ID=TE276600;Target=ERV1-1-I_DR 4162 5245;Class=LTR/ERV1;PercDiv=32.0;PercDel=2.7;PercIns=3.3;	1022
MChr1	15561060	15573891	DEL	12831	MChr1	15567849	15567907	231	+	Transposon	ID=TE276601;Target=ERV1-1-I_DR 5580 5637;Class=LTR/ERV1;PercDiv=22.4;PercDel=0.0;PercIns=1.7;	58
MChr1	15561060	15573891	DEL	12831	MChr1	15567990	15568569	641	+	Transposon	ID=TE276602;Target=ERV1-1B_DR-I 5472 6057;Class=LTR/ERV1;PercDiv=31.6;PercDel=5.2;PercIns=4.1;	579
MChr1	15561060	15573891	DEL	12831	MChr1	15568537	15568575	241	+	Transposon	ID=TE276603;Target=I-2_DBi 4548 4586;Class=LINE/I;PercDiv=15.4;PercDel=0.0;PercIns=0.0;	38
MChr1	15561060	15573891	DEL	12831	MChr1	15568697	15569143	314	+	Transposon	ID=TE276604;Target=ERV1-1B_DR-I 6467 7048;Class=LTR/ERV1;PercDiv=30.4;PercDel=3.1;PercIns=3.3;	446
MChr1	15561060	15573891	DEL	12831	MChr1	15569328	15569487	306	+	Transposon	ID=TE276605;Target=ERV1-1-I_DR 7320 7451;Class=LTR/ERV1;PercDiv=31.3;PercDel=1.1;PercIns=1.1;	159
MChr1	15561060	15573891	DEL	12831	MChr1	15572166	15572235	251	+	Transposon	ID=TE276606;Target=ERV1-1_Gav-I 6597 6665;Class=LTR/ERV1;PercDiv=27.5;PercDel=0.0;PercIns=1.4;	69
MChr1	15561060	15573891	DEL	12831	MChr1	15573762	15573865	271	+	Transposon	ID=TE276607;Target=LTR3_FR 365 475;Class=LTR;PercDiv=24.7;PercDel=9.6;PercIns=2.7;	103
MChr1	15561060	15573891	DEL	12831	MChr1	15573880	15573957	245	+	Transposon	ID=TE276608;Target=L2-1_SSa 2426 2500;Class=LINE/L2;PercDiv=24.0;PercDel=0.0;PercIns=4.0;	11
MChr1	15561060	15573891	DEL	12831	MChr1	15563569	15565610	17881	+	Transposon	ID=Denovo_TE0505353;Target=rnd-1_family-515 1 2056;Class=LTR/ERV1;PercDiv=1.4;PercDel=0.7;PercIns=0.1;	2041
MChr1	15743556	15743915	DEL	359	MChr1	15743575	15743747	760	+	Transposon	ID=Denovo_TE0505617;Target=rnd-4_family-1635 151 314;Class=Unknown;PercDiv=14.2;PercDel=1.2;PercIns=6.7;	172
MChr1	15743556	15743915	DEL	359	MChr1	15743746	15743858	892	+	Transposon	ID=Denovo_TE0505618;Target=rnd-6_family-5542 448 560;Class=DNA/hAT-Ac;PercDiv=5.3;PercDel=0.0;PercIns=0.0;	112
MChr1	15743556	15743915	DEL	359	MChr1	15743859	15743989	878	+	Transposon	ID=Denovo_TE0505619;Target=rnd-5_family-766 993 1124;Class=DNA/PIF-Harbinger;PercDiv=10.6;PercDel=0.8;PercIns=0.0;	56
MChr1	15743556	15743915	DEL	359	MChr1	15743761	15743860	295	+	Transposon	ID=TE276726;Target=hAT-N6_EL 899 989;Class=DNA/hAT-Ac;PercDiv=20.2;PercDel=1.0;PercIns=11.0;	99
MChr1	15861727	15863713	DEL	1986	MChr1	15861349	15862539	10313	+	Transposon	ID=Denovo_TE0505850;Target=rnd-6_family-11061 1 1194;Class=DNA/Maverick;PercDiv=3.3;PercDel=0.4;PercIns=0.2;	812
MChr1	15861727	15863713	DEL	1986	MChr1	15862531	15862568	58	+	TandemRepeat	ID=TR005219;PeriodSize=2;CopyNumber=19.0;PercentMatches=88;PercentIndels=0;Consensus=TA;	37
MChr1	15861727	15863713	DEL	1986	MChr1	15861077	15862521	2499	+	Transposon	ID=TE276887;Target=Polinton-1_EL 3751 5291;Class=DNA/Maverick;PercDiv=34.4;PercDel=3.5;PercIns=3.3;	794
MChr1	15861727	15863713	DEL	1986	MChr1	15862455	15862475	268	+	Transposon	ID=TE276888;Target=DNA2-1_DR 2267 2378;Class=DNA/CMC-EnSpm;PercDiv=16.2;PercDel=6.1;PercIns=8.0;	20
MChr1	15861727	15863713	DEL	1986	MChr1	15862476	15862568	284	-	Transposon	ID=TE276889;Target=CryptonV-3_DR 433 525;Class=DNA/Crypton-V;PercDiv=17.6;PercDel=2.1;PercIns=2.1;	92
MChr1	15861727	15863713	DEL	1986	MChr1	15862498	15862511	279	-	Transposon	ID=TE276890;Target=EnSpm-N36B_DR 3106 3141;Class=DNA/CMC-EnSpm;PercDiv=19.2;PercDel=2.2;PercIns=4.9;	13
MChr1	15861727	15863713	DEL	1986	MChr1	15862512	15862568	309	+	Transposon	ID=TE276891;Target=Kolobok-4_DR 4974 5030;Class=DNA/Kolobok-T2;PercDiv=8.8;PercDel=0.0;PercIns=0.0;	56
MChr1	15861727	15863713	DEL	1986	MChr1	15862523	15862598	289	+	Transposon	ID=TE276892;Target=CryptonV-N5_DR 16131 16205;Class=DNA/Crypton-V;PercDiv=18.7;PercDel=0.0;PercIns=1.3;	75
MChr1	15861727	15863713	DEL	1986	MChr1	15862599	15862612	279	-	Transposon	ID=TE276893;Target=EnSpm-N36B_DR 3063 3105;Class=DNA/CMC-EnSpm;PercDiv=19.2;PercDel=2.2;PercIns=4.9;	13
MChr1	15876245	15880899	DEL	4654	MChr1	15876531	15876731	569	+	Transposon	ID=Denovo_TE0505879;Target=rnd-6_family-344 747 942;Class=DNA/CMC-EnSpm;PercDiv=19.9;PercDel=5.0;PercIns=7.7;	200
MChr1	15876245	15880899	DEL	4654	MChr1	15876798	15876998	424	+	Transposon	ID=Denovo_TE0505880;Target=rnd-6_family-7094 1435 1638;Class=LTR/Gypsy;PercDiv=23.5;PercDel=6.5;PercIns=4.9;	200
MChr1	15876245	15880899	DEL	4654	MChr1	15877566	15877670	245	-	Transposon	ID=Denovo_TE0505881;Target=rnd-6_family-2416 1 98;Class=Unknown;PercDiv=25.6;PercDel=0.0;PercIns=7.1;	104
MChr1	15876245	15880899	DEL	4654	MChr1	15879031	15879094	258	-	Transposon	ID=Denovo_TE0505882;Target=rnd-5_family-25 411 479;Class=Unknown;PercDiv=12.5;PercDel=7.8;PercIns=0.0;	63
MChr1	15876245	15880899	DEL	4654	MChr1	15879359	15879472	344	+	Transposon	ID=Denovo_TE0505883;Target=rnd-5_family-25 419 540;Class=Unknown;PercDiv=23.7;PercDel=7.0;PercIns=0.0;	113
MChr1	15876245	15880899	DEL	4654	MChr1	15876487	15876558	226	-	Transposon	ID=TE276908;Target=Merlin-N4_DR 1233 1305;Class=DNA/Merlin;PercDiv=19.7;PercDel=2.8;PercIns=1.4;	71
MChr1	15876245	15880899	DEL	4654	MChr1	15877348	15877388	230	+	Transposon	ID=TE276909;Target=5S-Sauria 91 134;Class=SINE/5S-Sauria-RTE;PercDiv=12.2;PercDel=7.3;PercIns=0.0;	40
MChr1	15876245	15880899	DEL	4654	MChr1	15877900	15878020	1045	+	Transposon	ID=TE276910;Target=5S-Sauria 1 121;Class=SINE/5S-Sauria-RTE;PercDiv=3.3;PercDel=0.0;PercIns=0.0;	120
MChr1	15876245	15880899	DEL	4654	MChr1	15877904	15878047	549	-	Transposon	ID=TE276911;Target=Sat-1_LVa 205 342;Class=Satellite;PercDiv=23.2;PercDel=0.0;PercIns=4.3;	143
MChr1	15981502	15981804	DEL	302	MChr1	15981775	15981895	604	-	Transposon	ID=Denovo_TE0506067;Target=rnd-6_family-8086 1 121;Class=DNA/hAT-Tip100;PercDiv=19.3;PercDel=1.6;PercIns=1.6;	29
MChr1	16087187	16087622	DEL	435	MChr1	16086903	16087208	1038	+	Transposon	ID=Denovo_TE0506284;Target=rnd-3_family-327 46 319;Class=DNA/hAT-Ac;PercDiv=17.0;PercDel=3.3;PercIns=11.6;	21
MChr1	16087187	16087622	DEL	435	MChr1	16087350	16087465	450	-	Transposon	ID=Denovo_TE0506285;Target=rnd-6_family-8117 1 134;Class=Unknown;PercDiv=13.9;PercDel=16.4;PercIns=0.8;	115
MChr1	16087187	16087622	DEL	435	MChr1	16087603	16087703	413	+	Transposon	ID=Denovo_TE0506286;Target=rnd-3_family-461 6 108;Class=Unknown;PercDiv=14.4;PercDel=5.9;PercIns=3.9;	19
MChr1	16105040	16105276	DEL	236	MChr1	16104850	16105135	850	-	Transposon	ID=Denovo_TE0506319;Target=rnd-4_family-1071 84 306;Class=Unknown;PercDiv=17.0;PercDel=1.8;PercIns=4.2;	95
MChr1	16105040	16105276	DEL	236	MChr1	16105162	16105285	374	-	Transposon	ID=Denovo_TE0506320;Target=rnd-4_family-1569 31 148;Class=Unknown;PercDiv=22.0;PercDel=3.2;PercIns=8.5;	114
MChr1	16107171	16107590	DEL	419	MChr1	16106920	16107206	1493	-	Transposon	ID=Denovo_TE0506323;Target=rnd-6_family-366 15 293;Class=DNA/hAT-Tip100;PercDiv=16.0;PercDel=1.4;PercIns=4.3;	35
MChr1	16107171	16107590	DEL	419	MChr1	16107238	16107297	377	-	Transposon	ID=Denovo_TE0506324;Target=rnd-1_family-488 143 202;Class=Unknown;PercDiv=11.7;PercDel=0.0;PercIns=0.0;	59
MChr1	16107171	16107590	DEL	419	MChr1	16107361	16107431	393	-	Transposon	ID=Denovo_TE0506325;Target=rnd-5_family-69 328 397;Class=DNA/hAT-Ac;PercDiv=14.3;PercDel=0.0;PercIns=1.4;	70
MChr1	16107171	16107590	DEL	419	MChr1	16107461	16107626	1100	-	Transposon	ID=Denovo_TE0506326;Target=rnd-5_family-69 1 169;Class=DNA/hAT-Ac;PercDiv=10.2;PercDel=1.8;PercIns=0.0;	129
MChr1	16107171	16107590	DEL	419	MChr1	16107532	16107624	422	-	Transposon	ID=TE277088;Target=hAT-N137_DR 86 178;Class=DNA/hAT-Ac;PercDiv=20.4;PercDel=0.0;PercIns=0.0;	58
MChr1	16207013	16207713	DEL	700	MChr1	16206938	16207689	2448	-	Transposon	ID=Denovo_TE0506544;Target=rnd-6_family-9609 1183 1927;Class=LTR/Gypsy;PercDiv=24.8;PercDel=1.3;PercIns=2.3;	676
MChr1	16207013	16207713	DEL	700	MChr1	16206875	16207630	1090	-	Transposon	ID=TE277198;Target=Gypsy-29_Adi-I 264 878;Class=LTR/Gypsy;PercDiv=31.7;PercDel=3.0;PercIns=3.7;	617
MChr1	16470306	16470772	DEL	466	MChr1	16470328	16470638	432	+	Transposon	ID=Denovo_TE0506976;Target=rnd-4_family-725 71 449;Class=Unknown;PercDiv=22.3;PercDel=28.9;PercIns=7.3;	310
MChr1	16527607	16527956	DEL	349	MChr1	16527566	16527868	1895	-	Transposon	ID=Denovo_TE0507082;Target=rnd-5_family-1003 28 340;Class=Unknown;PercDiv=12.3;PercDel=4.3;PercIns=1.0;	261
MChr1	16527607	16527956	DEL	349	MChr1	16527803	16527897	371	+	Transposon	ID=Denovo_TE0507083;Target=rnd-1_family-47 2 101;Class=Unknown;PercDiv=21.1;PercDel=5.3;PercIns=0.0;	94
MChr1	16614464	16614601	DEL	137	MChr1	16614320	16615397	1081	+	Transposon	ID=Denovo_TE0507249;Target=rnd-6_family-3226 248 457;Class=LINE/L2;PercDiv=12.9;PercDel=3.7;PercIns=10.6;	137
MChr1	16614464	16614601	DEL	137	MChr1	16614320	16615285	1218	+	TandemRepeat	ID=TR005408;PeriodSize=32;CopyNumber=29.6;PercentMatches=86;PercentIndels=8;Consensus=TAATACCTGCTTATCTTATATGTTTTTATATG;	137
MChr1	16614464	16614601	DEL	137	MChr1	16614455	16614535	135	+	TandemRepeat	ID=TR005409;PeriodSize=41;CopyNumber=2.0;PercentMatches=92;PercentIndels=0;Consensus=TAATACCTGCTTATCTTATATATTTATATATGTAATACCTC;	71
MChr1	16831840	16832637	DEL	797	MChr1	16831903	16832016	475	-	Transposon	ID=Denovo_TE0507721;Target=rnd-5_family-2864 130 246;Class=DNA/hAT-Ac;PercDiv=21.9;PercDel=2.6;PercIns=0.0;	113
MChr1	16831840	16832637	DEL	797	MChr1	16832148	16832299	454	+	Transposon	ID=Denovo_TE0507722;Target=rnd-4_family-351 16 163;Class=Unknown;PercDiv=22.9;PercDel=2.6;PercIns=5.4;	151
MChr1	16877733	16878300	DEL	567	MChr1	16877922	16877983	245	+	Transposon	ID=TE277895;Target=hAT-N6_AFC 542 604;Class=DNA/hAT-Ac;PercDiv=22.6;PercDel=1.6;PercIns=0.0;	61
MChr1	16877733	16878300	DEL	567	MChr1	16877933	16878032	349	+	Transposon	ID=TE277896;Target=DNA41_AFC 7 107;Class=DNA/PIF-Harbinger;PercDiv=27.0;PercDel=1.0;PercIns=0.0;	99
MChr1	16936478	16937611	DEL	1133	MChr1	16936750	16936835	377	+	Transposon	ID=Denovo_TE0507966;Target=rnd-5_family-560 56 139;Class=DNA;PercDiv=16.7;PercDel=0.0;PercIns=2.4;	85
MChr1	16936478	16937611	DEL	1133	MChr1	16936878	16937050	656	+	Transposon	ID=Denovo_TE0507967;Target=rnd-2_family-70 88 273;Class=DNA/hAT-Ac;PercDiv=13.2;PercDel=11.6;PercIns=3.8;	172
MChr1	16936478	16937611	DEL	1133	MChr1	16937240	16937452	522	+	Transposon	ID=Denovo_TE0507968;Target=rnd-6_family-3867 128 347;Class=Unknown;PercDiv=26.6;PercDel=4.7;PercIns=1.4;	212
MChr1	17016956	17017213	DEL	257	MChr1	17016054	17017585	13306	+	Transposon	ID=Denovo_TE0508156;Target=rnd-5_family-727 769 2271;Class=LINE/L2;PercDiv=1.5;PercDel=0.1;PercIns=2.0;	257
MChr1	17016956	17017213	DEL	257	MChr1	17017055	17017098	79	+	TandemRepeat	ID=TR005495;PeriodSize=3;CopyNumber=14.7;PercentMatches=95;PercentIndels=0;Consensus=TAT;	43
MChr1	17016956	17017213	DEL	257	MChr1	17017094	17017170	75	+	TandemRepeat	ID=TR005496;PeriodSize=18;CopyNumber=4.3;PercentMatches=80;PercentIndels=6;Consensus=TATTACTACTCATATTTC;	76
MChr1	17016956	17017213	DEL	257	MChr1	17017094	17017170	91	+	TandemRepeat	ID=TR005497;PeriodSize=36;CopyNumber=2.1;PercentMatches=82;PercentIndels=0;Consensus=TATTACTACTCATATTACAATTACTAGCCATATTTC;	76
MChr1	17016956	17017213	DEL	257	MChr1	17017103	17017178	107	+	TandemRepeat	ID=TR005498;PeriodSize=18;CopyNumber=4.2;PercentMatches=84;PercentIndels=0;Consensus=TCATATTTCTATTATTAG;	75
MChr1	17016956	17017213	DEL	257	MChr1	17016054	17017049	6292	+	Transposon	ID=TE277984;Target=L2-1_DL 128 1113;Class=LINE/L2;PercDiv=14.6;PercDel=0.1;PercIns=1.1;	93
MChr1	17016956	17017213	DEL	257	MChr1	17017026	17017261	542	-	Transposon	ID=TE277985;Target=Gypsy-30_SM-LTR 1740 1885;Class=LTR/Gypsy;PercDiv=21.1;PercDel=0.1;PercIns=3.9;	187
MChr1	17016956	17017213	DEL	257	MChr1	17017054	17017300	402	-	Transposon	ID=TE277986;Target=EnSpm-34_SBi 8782 8998;Class=DNA/CMC-EnSpm;PercDiv=18.0;PercDel=0.8;PercIns=14.8;	159
MChr1	17711515	17713802	DEL	2287	MChr1	17711544	17711859	1440	-	Transposon	ID=Denovo_TE0509822;Target=rnd-1_family-338 2 330;Class=LINE/Rex-Babar;PercDiv=13.3;PercDel=1.7;PercIns=1.6;	315
MChr1	17711515	17713802	DEL	2287	MChr1	17711875	17712360	3113	-	Transposon	ID=Denovo_TE0509823;Target=rnd-6_family-6281 20 540;Class=DNA/hAT-Ac;PercDiv=8.2;PercDel=9.9;PercIns=2.5;	485
MChr1	17711515	17713802	DEL	2287	MChr1	17712285	17712385	804	+	Transposon	ID=Denovo_TE0509824;Target=rnd-1_family-461 2 102;Class=Unknown;PercDiv=6.9;PercDel=0.0;PercIns=0.0;	100
MChr1	17711515	17713802	DEL	2287	MChr1	17712396	17712479	520	+	Transposon	ID=Denovo_TE0509825;Target=rnd-5_family-5386 3 85;Class=Unknown;PercDiv=8.8;PercDel=3.6;PercIns=4.8;	83
MChr1	17711515	17713802	DEL	2287	MChr1	17712483	17712649	1267	-	Transposon	ID=Denovo_TE0509826;Target=rnd-5_family-736 1 167;Class=DNA/hAT-Ac;PercDiv=9.6;PercDel=0.0;PercIns=0.0;	166
MChr1	17711515	17713802	DEL	2287	MChr1	17712650	17712737	695	-	Transposon	ID=Denovo_TE0509827;Target=rnd-1_family-480 3 90;Class=LINE/Rex-Babar;PercDiv=10.9;PercDel=0.0;PercIns=0.0;	87
MChr1	17711515	17713802	DEL	2287	MChr1	17712735	17712788	274	+	Transposon	ID=Denovo_TE0509828;Target=rnd-6_family-1509 324 387;Class=Unknown;PercDiv=13.0;PercDel=18.5;PercIns=0.0;	53
MChr1	17711515	17713802	DEL	2287	MChr1	17712795	17713024	1088	-	Transposon	ID=Denovo_TE0509829;Target=rnd-4_family-120 1 270;Class=Unknown;PercDiv=14.9;PercDel=18.7;PercIns=1.1;	229
MChr1	17711515	17713802	DEL	2287	MChr1	17711530	17711862	548	-	Transposon	ID=TE278575;Target=Rex1-7_SSa 812 1118;Class=LINE/Rex-Babar;PercDiv=29.4;PercDel=6.5;PercIns=3.8;	332
MChr1	18550804	18550929	DEL	125	MChr1	18550614	18551438	467	+	Transposon	ID=Denovo_TE0511850;Target=rnd-6_family-3028 32 1257;Class=LINE/L2;PercDiv=31.5;PercDel=2.4;PercIns=2.3;	125
MChr1	18550804	18550929	DEL	125	MChr1	18550596	18552114	4044	+	Transposon	ID=TE279768;Target=L2-1_PM 1162 2687;Class=LINE/L2;PercDiv=27.3;PercDel=1.4;PercIns=0.9;	125
MChr19	150044	150340	DEL	296	MChr19	149703	150683	1486	+	TandemRepeat	ID=TR171565;PeriodSize=19;CopyNumber=52.4;PercentMatches=90;PercentIndels=2;Consensus=GGCACAGGTAAGAGTTAAA;	296
MChr19	163067	163283	DEL	216	MChr19	162693	165618	1130	-	Transposon	ID=Denovo_TE0434762;Target=rnd-5_family-6217 74 729;Class=LTR/Gypsy;PercDiv=24.4;PercDel=6.8;PercIns=6.5;	216
MChr19	163067	163283	DEL	216	MChr19	162694	165177	2009	+	TandemRepeat	ID=TR171591;PeriodSize=36;CopyNumber=71.8;PercentMatches=76;PercentIndels=13;Consensus=ACACTTCAACTTCATTCAGTGCTAACACTTAAATTA;	216
MChr19	423758	424025	DEL	267	MChr19	423698	424376	1034	+	TandemRepeat	ID=TR171950;PeriodSize=23;CopyNumber=30.7;PercentMatches=89;PercentIndels=7;Consensus=CTCAGGTGTGGTGTTAACCAGAG;	267
MChr19	423758	424025	DEL	267	MChr19	423698	424376	1034	+	TandemRepeat	ID=TR171951;PeriodSize=66;CopyNumber=10.2;PercentMatches=89;PercentIndels=6;Consensus=CTCAGGTGTGGTGTTAACCAGAGCTCAGGTGTGGTGTTAACCAGAGCTCAGGTGTGGTGTTAACCAGAG;	267
MChr19	423758	424025	DEL	267	MChr19	423698	424376	1040	+	TandemRepeat	ID=TR171952;PeriodSize=43;CopyNumber=15.4;PercentMatches=92;PercentIndels=4;Consensus=CTCAGGTGTGGTGTTAACCAGAGCTCAGGTGTGGTGTTACAAG;	267
MChr19	427577	430091	DEL	2514	MChr19	427528	434371	10343	+	TandemRepeat	ID=TR171955;PeriodSize=18;CopyNumber=384.4;PercentMatches=90;PercentIndels=4;Consensus=GATGTTCTTTAACAGACA;	2514
MChr19	427577	430091	DEL	2514	MChr19	427705	427739	52	+	TandemRepeat	ID=TR171956;PeriodSize=16;CopyNumber=2.4;PercentMatches=82;PercentIndels=17;Consensus=ACAGATGTTCTTTA;	34
MChr19	427577	430091	DEL	2514	MChr19	428418	428452	52	+	TandemRepeat	ID=TR171957;PeriodSize=16;CopyNumber=2.4;PercentMatches=82;PercentIndels=17;Consensus=ACAGATGTTCTTTA;	34
MChr19	427577	430091	DEL	2514	MChr19	427527	427840	400	-	Transposon	ID=TE239163;Target=MuDR-1_SIn 3820 4002;Class=DNA/MULE-NOF;PercDiv=19.8;PercDel=4.2;PercIns=8.4;	263
MChr19	427577	430091	DEL	2514	MChr19	427842	428553	392	-	Transposon	ID=TE239164;Target=MuDR-1_SIn 3820 4002;Class=DNA/MULE-NOF;PercDiv=18.5;PercDel=4.8;PercIns=8.2;	711
MChr19	427577	430091	DEL	2514	MChr19	428548	430372	488	-	Transposon	ID=TE239165;Target=MuDR-1_SIn 3820 4008;Class=DNA/MULE-NOF;PercDiv=19.1;PercDel=5.3;PercIns=7.3;	1543
MChr19	431225	431349	DEL	124	MChr19	427528	434371	10343	+	TandemRepeat	ID=TR171955;PeriodSize=18;CopyNumber=384.4;PercentMatches=90;PercentIndels=4;Consensus=GATGTTCTTTAACAGACA;	124
MChr19	431225	431349	DEL	124	MChr19	430374	434375	479	-	Transposon	ID=TE239166;Target=MuDR-1_SIn 3820 4008;Class=DNA/MULE-NOF;PercDiv=18.7;PercDel=5.6;PercIns=7.0;	124
MChr19	487129	487250	DEL	121	MChr19	486204	487565	1274	+	TandemRepeat	ID=TR172003;PeriodSize=11;CopyNumber=120.8;PercentMatches=81;PercentIndels=15;Consensus=GTACACACACA;	121
MChr19	487129	487250	DEL	121	MChr19	486544	487132	540	+	Transposon	ID=TE239221;Target=Sola3-1_BF 2749 3299;Class=DNA/Sola-3;PercDiv=18.4;PercDel=4.1;PercIns=11.2;	3
MChr19	487129	487250	DEL	121	MChr19	486777	487336	730	+	Transposon	ID=TE239223;Target=Sola3-1_BF 2749 3295;Class=DNA/Sola-3;PercDiv=16.8;PercDel=8.2;PercIns=10.8;	121
MChr19	487129	487250	DEL	121	MChr19	487133	487385	246	-	Transposon	ID=TE239224;Target=Helitron-3N3_PM 836 1643;Class=RC/Helitron;PercDiv=21.6;PercDel=10.5;PercIns=6.9;	117
MChr19	912371	912483	DEL	112	MChr19	912159	913093	6007	-	Transposon	ID=Denovo_TE0436112;Target=rnd-4_family-182 147 1896;Class=LINE/Rex-Babar;PercDiv=8.0;PercDel=4.4;PercIns=1.5;	112
MChr19	912371	912483	DEL	112	MChr19	912161	913084	4130	-	Transposon	ID=TE239674;Target=Rex1-4_EL 1855 2816;Class=LINE/Rex-Babar;PercDiv=21.4;PercDel=4.1;PercIns=0.0;	112
MChr19	918431	918567	DEL	136	MChr19	918193	918495	611	-	Transposon	ID=Denovo_TE0436125;Target=rnd-6_family-2108 521 884;Class=LINE/L2;PercDiv=21.5;PercDel=10.0;PercIns=2.0;	64
MChr19	918431	918567	DEL	136	MChr19	918515	918563	249	-	Transposon	ID=Denovo_TE0436126;Target=rnd-6_family-15659 190 238;Class=DNA/hAT;PercDiv=18.4;PercDel=0.0;PercIns=0.0;	48
MChr19	918431	918567	DEL	136	MChr19	918195	918492	460	-	Transposon	ID=TE239679;Target=L2-12_EL 782 1064;Class=LINE/L2;PercDiv=24.6;PercDel=16.8;PercIns=2.3;	61
MChr19	1130995	1131422	DEL	427	MChr19	1130603	1131025	2925	-	Transposon	ID=Denovo_TE0436572;Target=rnd-6_family-27892 1 446;Class=Unknown;PercDiv=7.1;PercDel=5.7;PercIns=0.2;	30
MChr19	1130995	1131422	DEL	427	MChr19	1131060	1131281	1191	+	Transposon	ID=Denovo_TE0436573;Target=rnd-1_family-476 267 469;Class=Unknown;PercDiv=7.2;PercDel=2.7;PercIns=12.3;	221
MChr19	1130995	1131422	DEL	427	MChr19	1131245	1131397	581	+	Transposon	ID=Denovo_TE0436574;Target=rnd-1_family-586 14 274;Class=DNA/hAT-Ac;PercDiv=10.2;PercDel=26.7;PercIns=0.0;	152
MChr19	1232953	1233180	DEL	227	MChr19	1232855	1233218	215	+	TandemRepeat	ID=TR172456;PeriodSize=2;CopyNumber=203.5;PercentMatches=68;PercentIndels=22;Consensus=TA;	227
MChr19	1232953	1233180	DEL	227	MChr19	1232845	1233241	287	+	TandemRepeat	ID=TR172457;PeriodSize=68;CopyNumber=5.7;PercentMatches=76;PercentIndels=15;Consensus=TATTATTATTATTATATACATATACAGTATTAATTATTATTATATATATATATATATATATATATATATT;	227
MChr19	1232953	1233180	DEL	227	MChr19	1232845	1233244	521	+	TandemRepeat	ID=TR172458;PeriodSize=103;CopyNumber=3.9;PercentMatches=87;PercentIndels=8;Consensus=TATTAATATATATATATATTATTATATATATATATATTATTATATATATATATATATATATTATATATTATTATTATTATTACATATACACGTATTAATTAT;	227
MChr19	1232953	1233180	DEL	227	MChr19	1232636	1233154	379	+	Transposon	ID=TE239937;Target=EnSpm2_SB 6422 6949;Class=DNA/CMC-EnSpm;PercDiv=21.6;PercDel=5.5;PercIns=9.8;	201
MChr19	1232953	1233180	DEL	227	MChr19	1233155	1233235	227	+	Transposon	ID=TE239938;Target=Ginger1-N1_DR 651 734;Class=DNA/Ginger-1;PercDiv=1.2;PercDel=3.7;PercIns=0.0;	25
MChr19	1304617	1304753	DEL	136	MChr19	1304125	1304624	1441	+	Transposon	ID=Denovo_TE0436948;Target=rnd-5_family-3250 48 512;Class=Unknown;PercDiv=20.0;PercDel=5.2;PercIns=13.1;	7
MChr19	1574354	1574559	DEL	205	MChr19	1574330	1574377	96	+	TandemRepeat	ID=TR172609;PeriodSize=2;CopyNumber=24.0;PercentMatches=100;PercentIndels=0;Consensus=GT;	23
MChr19	1574354	1574559	DEL	205	MChr19	1574139	1574567	842	+	TandemRepeat	ID=TR172610;PeriodSize=191;CopyNumber=2.3;PercentMatches=99;PercentIndels=0;Consensus=GTGTGTGTGTGTGTGTGTGTGTGTGTGTGTGTGTGTGTGTGTGTGTGTCAGACATCCATCAAGCTACCTCACACCCTGCTGGTCTCTAAACAGGAACAGATAAGCTGGTGTTTCTGATCAGATAACGACTCAAACCTGCCGCTTTAATTAAAATGTGACAAACAGATCAAACTAAGTATGTATGTAAATTA;	205
MChr19	1574354	1574559	DEL	205	MChr19	1574521	1574567	87	+	TandemRepeat	ID=TR172612;PeriodSize=2;CopyNumber=24.0;PercentMatches=95;PercentIndels=4;Consensus=GT;	38
MChr19	1574354	1574559	DEL	205	MChr19	1574260	1574377	400	-	Transposon	ID=TE240321;Target=Gypsy-23-LTR_DR 564 685;Class=LTR/Gypsy;PercDiv=18.9;PercDel=5.1;PercIns=1.6;	23
MChr19	1574354	1574559	DEL	205	MChr19	1574311	1574414	375	-	Transposon	ID=TE240322;Target=ERV1-2_AFC-LTR 266 389;Class=LTR;PercDiv=10.8;PercDel=21.1;PercIns=1.6;	60
MChr19	1574354	1574559	DEL	205	MChr19	1574451	1574608	411	-	Transposon	ID=TE240323;Target=Gypsy-31-LTR_DR 71 203;Class=LTR/Gypsy;PercDiv=20.3;PercDel=2.4;PercIns=3.4;	108
MChr19	1574354	1574559	DEL	205	MChr19	1574505	1574633	352	+	Transposon	ID=TE240324;Target=Novosib-6_CR 3069 3197;Class=DNA/Novosib;PercDiv=23.0;PercDel=2.3;PercIns=2.3;	54
MChr19	1602577	1602698	DEL	121	MChr19	1602531	1602717	353	+	TandemRepeat	ID=TR172624;PeriodSize=30;CopyNumber=6.1;PercentMatches=96;PercentIndels=3;Consensus=CCGTCAGTCCGCTGTGGTCACTGTCGGTTCA;	121
MChr19	1602577	1602698	DEL	121	MChr19	1602531	1602717	374	+	TandemRepeat	ID=TR172625;PeriodSize=61;CopyNumber=3.1;PercentMatches=100;PercentIndels=0;Consensus=CCGTCAGTCCGCTGTGGTCACTGTCGGTTCACCGTCAGTCCGCTGTGTCACTGTCGGTTCA;	121
MChr19	1609798	1610274	DEL	476	MChr19	1609412	1611164	2777	+	TandemRepeat	ID=TR172629;PeriodSize=34;CopyNumber=51.6;PercentMatches=95;PercentIndels=0;Consensus=GTTTGGTCCAATATTCACTGTTGTTATAGTCCTG;	476
MChr19	1610450	1610960	DEL	510	MChr19	1609412	1611164	2777	+	TandemRepeat	ID=TR172629;PeriodSize=34;CopyNumber=51.6;PercentMatches=95;PercentIndels=0;Consensus=GTTTGGTCCAATATTCACTGTTGTTATAGTCCTG;	510
MChr19	1820871	1821212	DEL	341	MChr19	1820837	1821086	1534	-	Transposon	ID=Denovo_TE0438244;Target=rnd-1_family-151 148 390;Class=DNA/hAT-Ac;PercDiv=11.1;PercDel=0.0;PercIns=2.9;	215
MChr19	1820871	1821212	DEL	341	MChr19	1821086	1821176	689	+	Transposon	ID=Denovo_TE0438245;Target=rnd-5_family-760 32 123;Class=Unknown;PercDiv=7.5;PercDel=0.9;PercIns=0.0;	90
MChr19	1820871	1821212	DEL	341	MChr19	1821177	1821225	309	+	Transposon	ID=Denovo_TE0438246;Target=rnd-1_family-645 4 52;Class=DNA;PercDiv=12.2;PercDel=0.0;PercIns=0.0;	35
MChr19	1820871	1821212	DEL	341	MChr19	1821177	1821225	273	+	Transposon	ID=TE240672;Target=DNA-5-4_DR 1024 1072;Class=DNA;PercDiv=16.3;PercDel=0.0;PercIns=0.0;	35
MChr19	1871853	1893750	DEL	21897	MChr19	1871892	1872102	833	-	Transposon	ID=Denovo_TE0438376;Target=rnd-2_family-40 310 548;Class=DNA/hAT-Ac;PercDiv=12.8;PercDel=13.7;PercIns=0.4;	210
MChr19	1871853	1893750	DEL	21897	MChr19	1872107	1872534	1130	+	Transposon	ID=Denovo_TE0438377;Target=rnd-4_family-900 412 808;Class=DNA/hAT-Charlie;PercDiv=16.4;PercDel=5.1;PercIns=13.3;	427
MChr19	1871853	1893750	DEL	21897	MChr19	1872429	1872639	587	-	Transposon	ID=Denovo_TE0438378;Target=rnd-1_family-11 5 228;Class=DNA/hAT-Ac;PercDiv=20.9;PercDel=0.6;PercIns=2.5;	210
MChr19	1871853	1893750	DEL	21897	MChr19	1872662	1872843	936	-	Transposon	ID=Denovo_TE0438379;Target=rnd-1_family-17 47 248;Class=Unknown;PercDiv=7.8;PercDel=12.1;PercIns=1.0;	181
MChr19	1871853	1893750	DEL	21897	MChr19	1872883	1873001	434	-	Transposon	ID=Denovo_TE0438380;Target=rnd-4_family-144 168 292;Class=Unknown;PercDiv=24.4;PercDel=5.0;PercIns=0.0;	118
MChr19	1871853	1893750	DEL	21897	MChr19	1873021	1873104	273	+	Transposon	ID=Denovo_TE0438381;Target=rnd-4_family-725 184 269;Class=Unknown;PercDiv=15.4;PercDel=9.5;PercIns=7.0;	83
MChr19	1871853	1893750	DEL	21897	MChr19	1873134	1873237	388	+	Transposon	ID=Denovo_TE0438382;Target=rnd-6_family-2965 2 105;Class=LTR/Copia;PercDiv=19.6;PercDel=1.9;PercIns=1.9;	103
MChr19	1871853	1893750	DEL	21897	MChr19	1873634	1874145	3529	-	Transposon	ID=Denovo_TE0438383;Target=rnd-1_family-4 2 486;Class=DNA/hAT-Ac;PercDiv=3.1;PercDel=0.2;PercIns=5.8;	511
MChr19	1871853	1893750	DEL	21897	MChr19	1874146	1874555	2726	+	Transposon	ID=Denovo_TE0438384;Target=rnd-1_family-56 2 452;Class=Unknown;PercDiv=7.1;PercDel=10.0;PercIns=0.0;	409
MChr19	1871853	1893750	DEL	21897	MChr19	1874536	1874651	635	+	Transposon	ID=Denovo_TE0438385;Target=rnd-3_family-252 683 854;Class=DNA/hAT-Ac;PercDiv=7.4;PercDel=8.7;PercIns=1.0;	115
MChr19	1871853	1893750	DEL	21897	MChr19	1875742	1875782	402	+	Transposon	ID=Denovo_TE0438386;Target=rnd-4_family-900 69 114;Class=DNA/hAT-Charlie;PercDiv=21.1;PercDel=8.5;PercIns=5.5;	40
MChr19	1871853	1893750	DEL	21897	MChr19	1875783	1875927	754	-	Transposon	ID=Denovo_TE0438387;Target=rnd-1_family-19 1 147;Class=DNA/hAT-Ac;PercDiv=7.0;PercDel=14.2;PercIns=0.6;	144
MChr19	1871853	1893750	DEL	21897	MChr19	1875952	1876195	1604	-	Transposon	ID=Denovo_TE0438388;Target=rnd-6_family-29942 1 284;Class=Unknown;PercDiv=5.7;PercDel=16.4;PercIns=0.0;	243
MChr19	1871853	1893750	DEL	21897	MChr19	1876238	1876364	844	+	Transposon	ID=Denovo_TE0438389;Target=rnd-1_family-118 4 130;Class=Unknown;PercDiv=13.4;PercDel=0.0;PercIns=0.0;	126
MChr19	1871853	1893750	DEL	21897	MChr19	1876383	1876425	267	+	Transposon	ID=Denovo_TE0438390;Target=rnd-1_family-363 37 83;Class=Unknown;PercDiv=7.0;PercDel=9.3;PercIns=0.0;	42
MChr19	1871853	1893750	DEL	21897	MChr19	1876410	1876524	685	-	Transposon	ID=Denovo_TE0438391;Target=rnd-1_family-296 1 136;Class=Unknown;PercDiv=4.3;PercDel=18.3;PercIns=0.0;	114
MChr19	1871853	1893750	DEL	21897	MChr19	1876448	1876775	2239	+	Transposon	ID=Denovo_TE0438392;Target=rnd-1_family-185 1 349;Class=Unknown;PercDiv=6.1;PercDel=6.4;PercIns=0.0;	327
MChr19	1871853	1893750	DEL	21897	MChr19	1876777	1876841	469	+	Transposon	ID=Denovo_TE0438393;Target=rnd-5_family-766 1059 1124;Class=DNA/PIF-Harbinger;PercDiv=4.6;PercDel=1.5;PercIns=0.0;	64
MChr19	1871853	1893750	DEL	21897	MChr19	1876852	1876916	401	-	Transposon	ID=Denovo_TE0438394;Target=rnd-6_family-10274 183 248;Class=Unknown;PercDiv=7.7;PercDel=1.5;PercIns=0.0;	64
MChr19	1871853	1893750	DEL	21897	MChr19	1876957	1877017	261	-	Transposon	ID=Denovo_TE0438395;Target=rnd-6_family-2628 213 273;Class=Unknown;PercDiv=21.3;PercDel=0.0;PercIns=0.0;	60
MChr19	1871853	1893750	DEL	21897	MChr19	1877037	1877411	2314	-	Transposon	ID=Denovo_TE0438396;Target=rnd-1_family-433 17 417;Class=Unknown;PercDiv=7.3;PercDel=8.3;PercIns=1.2;	374
MChr19	1871853	1893750	DEL	21897	MChr19	1877410	1877774	2086	-	Transposon	ID=Denovo_TE0438397;Target=rnd-1_family-377 1 369;Class=DNA/Sola-2;PercDiv=6.9;PercDel=5.2;PercIns=4.1;	364
MChr19	1871853	1893750	DEL	21897	MChr19	1878176	1878316	940	-	Transposon	ID=Denovo_TE0438398;Target=rnd-1_family-19 8 148;Class=DNA/hAT-Ac;PercDiv=8.5;PercDel=0.0;PercIns=0.0;	140
MChr19	1871853	1893750	DEL	21897	MChr19	1878312	1878430	645	+	Transposon	ID=Denovo_TE0438399;Target=rnd-1_family-13 176 300;Class=DNA/hAT-Ac;PercDiv=9.3;PercDel=5.9;PercIns=0.8;	118
MChr19	1871853	1893750	DEL	21897	MChr19	1878431	1878670	657	+	Transposon	ID=Denovo_TE0438400;Target=rnd-5_family-2217 550 796;Class=LINE/L2;PercDiv=11.4;PercDel=15.4;PercIns=12.2;	239
MChr19	1871853	1893750	DEL	21897	MChr19	1878800	1879130	630	+	Transposon	ID=Denovo_TE0438401;Target=rnd-4_family-183 192 476;Class=LINE/L2;PercDiv=26.7;PercDel=4.8;PercIns=3.8;	330
MChr19	1871853	1893750	DEL	21897	MChr19	1879142	1879332	373	+	Transposon	ID=Denovo_TE0438402;Target=rnd-5_family-313 23 258;Class=LINE/L2;PercDiv=15.9;PercDel=6.4;PercIns=3.6;	190
MChr19	1871853	1893750	DEL	21897	MChr19	1879338	1879599	828	+	Transposon	ID=Denovo_TE0438403;Target=rnd-6_family-7320 12 242;Class=LINE/L2;PercDiv=8.3;PercDel=3.8;PercIns=17.8;	261
MChr19	1871853	1893750	DEL	21897	MChr19	1880055	1880106	303	+	Transposon	ID=Denovo_TE0438404;Target=rnd-1_family-80 22 73;Class=Unknown;PercDiv=13.5;PercDel=0.0;PercIns=0.0;	51
MChr19	1871853	1893750	DEL	21897	MChr19	1880076	1880122	236	+	Transposon	ID=Denovo_TE0438405;Target=rnd-6_family-188 71 123;Class=Unknown;PercDiv=12.8;PercDel=12.8;PercIns=0.0;	46
MChr19	1871853	1893750	DEL	21897	MChr19	1880138	1880226	280	-	Transposon	ID=Denovo_TE0438406;Target=rnd-6_family-2592 1571 1668;Class=Unknown;PercDiv=19.5;PercDel=12.4;PercIns=2.0;	88
MChr19	1871853	1893750	DEL	21897	MChr19	1880154	1880234	350	+	Transposon	ID=Denovo_TE0438407;Target=rnd-6_family-3347 297 392;Class=Unknown;PercDiv=11.2;PercDel=19.8;PercIns=1.0;	80
MChr19	1871853	1893750	DEL	21897	MChr19	1880380	1880807	2150	-	Transposon	ID=Denovo_TE0438408;Target=rnd-1_family-11 11 485;Class=DNA/hAT-Ac;PercDiv=8.8;PercDel=12.6;PercIns=1.5;	427
MChr19	1871853	1893750	DEL	21897	MChr19	1880873	1880963	332	-	Transposon	ID=Denovo_TE0438409;Target=rnd-5_family-2889 1 98;Class=LINE/I;PercDiv=14.9;PercDel=12.1;PercIns=4.1;	90
MChr19	1871853	1893750	DEL	21897	MChr19	1881339	1881455	490	-	Transposon	ID=Denovo_TE0438410;Target=rnd-5_family-1603 87 234;Class=DNA/PIF-Harbinger;PercDiv=15.4;PercDel=26.5;PercIns=0.0;	116
MChr19	1871853	1893750	DEL	21897	MChr19	1882415	1882499	501	-	Transposon	ID=Denovo_TE0438412;Target=rnd-6_family-103 53 137;Class=Unknown;PercDiv=10.7;PercDel=1.2;PercIns=1.2;	84
MChr19	1871853	1893750	DEL	21897	MChr19	1882500	1882568	438	-	Transposon	ID=Denovo_TE0438413;Target=rnd-5_family-926 141 286;Class=DNA/hAT-Tip100;PercDiv=17.8;PercDel=3.2;PercIns=8.9;	68
MChr19	1871853	1893750	DEL	21897	MChr19	1882678	1882738	315	-	Transposon	ID=Denovo_TE0438414;Target=rnd-5_family-722 15 75;Class=DNA/hAT-Tip100;PercDiv=18.0;PercDel=0.0;PercIns=0.0;	60
MChr19	1871853	1893750	DEL	21897	MChr19	1873865	1873931	134	+	TandemRepeat	ID=TR172742;PeriodSize=28;CopyNumber=2.4;PercentMatches=100;PercentIndels=0;Consensus=GAAAATAATCAGCTGATTGATCCAGAAT;	66
MChr19	1871853	1893750	DEL	21897	MChr19	1875019	1875053	61	+	TandemRepeat	ID=TR172743;PeriodSize=2;CopyNumber=17.5;PercentMatches=93;PercentIndels=0;Consensus=TA;	34
MChr19	1871853	1893750	DEL	21897	MChr19	1878548	1878580	57	+	TandemRepeat	ID=TR172744;PeriodSize=3;CopyNumber=11.0;PercentMatches=93;PercentIndels=0;Consensus=AAT;	32
MChr19	1871853	1893750	DEL	21897	MChr19	1879305	1879340	72	+	TandemRepeat	ID=TR172745;PeriodSize=3;CopyNumber=12.0;PercentMatches=100;PercentIndels=0;Consensus=TTA;	35
MChr19	1871853	1893750	DEL	21897	MChr19	1882125	1882156	55	+	TandemRepeat	ID=TR172746;PeriodSize=3;CopyNumber=10.7;PercentMatches=93;PercentIndels=0;Consensus=TTC;	31
MChr19	1871853	1893750	DEL	21897	MChr19	1882348	1882379	55	+	TandemRepeat	ID=TR172747;PeriodSize=14;CopyNumber=2.3;PercentMatches=94;PercentIndels=0;Consensus=GTGTATCTGTGTGT;	31
MChr19	1871853	1893750	DEL	21897	MChr19	1871892	1872016	293	-	Transposon	ID=TE240726;Target=DNA-8-32_DR 1325 1449;Class=DNA/hAT-Ac;PercDiv=25.6;PercDel=3.2;PercIns=3.2;	124
MChr19	1871853	1893750	DEL	21897	MChr19	1872518	1872639	279	-	Transposon	ID=TE240727;Target=DNA12_AFC 5 131;Class=DNA/hAT-Ac;PercDiv=25.6;PercDel=4.9;PercIns=0.8;	121
MChr19	1871853	1893750	DEL	21897	MChr19	1873877	1873944	248	-	Transposon	ID=TE240728;Target=hAT-N178B_DR 3 66;Class=DNA/hAT-Ac;PercDiv=18.8;PercDel=0.0;PercIns=6.2;	67
MChr19	1871853	1893750	DEL	21897	MChr19	1874552	1874651	236	+	Transposon	ID=TE240729;Target=DNA-8-32_DR 1398 1449;Class=DNA/hAT-Ac;PercDiv=24.1;PercDel=1.0;PercIns=0.5;	99
MChr19	1871853	1893750	DEL	21897	MChr19	1874979	1875053	274	-	Transposon	ID=TE240730;Target=DNA-8-7_DR 936 1009;Class=DNA/hAT-Tip100;PercDiv=14.9;PercDel=0.0;PercIns=1.4;	74
MChr19	1871853	1893750	DEL	21897	MChr19	1874985	1875000	225	-	Transposon	ID=TE240731;Target=L1_AC_8 6233 6329;Class=LINE/L1;PercDiv=18.3;PercDel=5.3;PercIns=1.0;	15
MChr19	1871853	1893750	DEL	21897	MChr19	1875001	1875077	268	+	Transposon	ID=TE240732;Target=Helitron-N3B_OS 2644 2708;Class=RC/Helitron;PercDiv=10.0;PercDel=0.0;PercIns=4.1;	76
MChr19	1871853	1893750	DEL	21897	MChr19	1875010	1875101	264	-	Transposon	ID=TE240733;Target=EnSpm-6N1_DR 1435 1520;Class=DNA/CMC-EnSpm;PercDiv=15.2;PercDel=0.0;PercIns=7.0;	91
MChr19	1871853	1893750	DEL	21897	MChr19	1878177	1878314	339	-	Transposon	ID=TE240734;Target=DNA-8-32_DR 1308 1445;Class=DNA/hAT-Ac;PercDiv=27.7;PercDel=0.7;PercIns=0.7;	137
MChr19	1871853	1893750	DEL	21897	MChr19	1878357	1878430	245	+	Transposon	ID=TE240735;Target=hAT-N100B_DR 1173 1252;Class=DNA/hAT-Ac;PercDiv=21.6;PercDel=8.1;PercIns=0.0;	73
MChr19	1871853	1893750	DEL	21897	MChr19	1878676	1879130	531	+	Transposon	ID=TE240736;Target=L2-6_SSa 2686 3155;Class=LINE/L2;PercDiv=33.5;PercDel=4.8;PercIns=1.5;	454
MChr19	1871853	1893750	DEL	21897	MChr19	1879200	1879280	272	+	Transposon	ID=TE240737;Target=L2-36_DRe 1710 1779;Class=LINE/L2;PercDiv=15.5;PercDel=0.4;PercIns=8.3;	80
MChr19	1871853	1893750	DEL	21897	MChr19	1879253	1879306	297	+	Transposon	ID=TE240738;Target=P-1_EL 2860 2909;Class=DNA/P;PercDiv=4.0;PercDel=0.0;PercIns=8.0;	53
MChr19	1871853	1893750	DEL	21897	MChr19	1879281	1879340	312	-	Transposon	ID=TE240739;Target=ERV1-N7-I_DR 5361 5420;Class=LTR/ERV1;PercDiv=6.7;PercDel=0.0;PercIns=0.0;	59
MChr19	1871853	1893750	DEL	21897	MChr19	1879307	1879330	236	+	Transposon	ID=TE240740;Target=hAT-N7_SSa 492 571;Class=DNA/hAT-Charlie;PercDiv=16.7;PercDel=5.0;PercIns=2.4;	23
MChr19	1871853	1893750	DEL	21897	MChr19	1879475	1879595	424	+	Transposon	ID=TE240741;Target=CR1-1_OL 3845 3967;Class=LINE/L2;PercDiv=18.6;PercDel=4.1;PercIns=2.4;	120
MChr19	1871853	1893750	DEL	21897	MChr19	1880389	1880534	547	+	Transposon	ID=TE240742;Target=hAT-36_SSa 1229 1371;Class=DNA/hAT-Ac;PercDiv=17.9;PercDel=2.0;PercIns=4.2;	145
MChr19	1871853	1893750	DEL	21897	MChr19	1880656	1880799	357	-	Transposon	ID=TE240743;Target=hAT-35N1_SSa 35 168;Class=DNA/hAT-Ac;PercDiv=22.5;PercDel=0.0;PercIns=7.5;	143
MChr19	1871853	1893750	DEL	21897	MChr19	1881078	1881125	231	+	Transposon	ID=TE240744;Target=Mariner-62_HSal 2267 2313;Class=DNA/TcMar-Tc1;PercDiv=17.0;PercDel=0.0;PercIns=2.1;	47
MChr19	1871853	1893750	DEL	21897	MChr19	1881342	1881415	284	-	Transposon	ID=TE240745;Target=Harbinger-2N2_DR 95 170;Class=DNA/PIF-Harbinger;PercDiv=21.6;PercDel=2.7;PercIns=0.0;	73
MChr19	1871853	1893750	DEL	21897	MChr19	1882333	1882383	244	-	Transposon	ID=TE240746;Target=Helitron-2_DR 5365 5413;Class=RC/Helitron;PercDiv=12.3;PercDel=0.0;PercIns=4.1;	50
MChr19	1871853	1893750	DEL	21897	MChr19	1882348	1882389	229	-	Transposon	ID=TE240747;Target=Gypsy120-LTR_DR 60 101;Class=LTR/Gypsy;PercDiv=11.9;PercDel=0.0;PercIns=0.0;	41
MChr19	1871853	1893750	DEL	21897	MChr19	1882518	1882568	228	-	Transposon	ID=TE240748;Target=hAT-N33_SSa 1817 1864;Class=DNA/hAT-Tip100;PercDiv=10.4;PercDel=0.0;PercIns=6.2;	50
MChr19	1871853	1893750	DEL	21897	MChr19	1885669	1885781	431	+	Transposon	ID=Denovo_TE0438416;Target=rnd-3_family-198 51 183;Class=DNA/hAT-Ac;PercDiv=8.8;PercDel=8.8;PercIns=6.5;	112
MChr19	1871853	1893750	DEL	21897	MChr19	1885758	1885917	305	+	Transposon	ID=Denovo_TE0438417;Target=rnd-3_family-198 196 360;Class=DNA/hAT-Ac;PercDiv=22.1;PercDel=6.9;PercIns=3.6;	159
MChr19	1871853	1893750	DEL	21897	MChr19	1885933	1886021	289	-	Transposon	ID=Denovo_TE0438418;Target=rnd-4_family-437 148 233;Class=DNA/hAT-Ac;PercDiv=7.5;PercDel=14.1;PercIns=4.1;	88
MChr19	1871853	1893750	DEL	21897	MChr19	1886160	1886217	381	+	Transposon	ID=Denovo_TE0438419;Target=rnd-6_family-5466 125 185;Class=Unknown;PercDiv=8.6;PercDel=5.2;PercIns=0.0;	57
MChr19	1871853	1893750	DEL	21897	MChr19	1886473	1886687	1188	-	Transposon	ID=Denovo_TE0438420;Target=rnd-1_family-13 59 287;Class=DNA/hAT-Ac;PercDiv=7.5;PercDel=7.0;PercIns=0.4;	214
MChr19	1871853	1893750	DEL	21897	MChr19	1886673	1886852	411	+	Transposon	ID=Denovo_TE0438422;Target=rnd-5_family-17 223 402;Class=DNA/hAT-Ac;PercDiv=17.5;PercDel=11.1;PercIns=11.1;	179
MChr19	1871853	1893750	DEL	21897	MChr19	1886698	1886931	1144	-	Transposon	ID=Denovo_TE0438423;Target=rnd-3_family-198 60 280;Class=DNA/hAT-Ac;PercDiv=8.4;PercDel=2.6;PercIns=8.6;	233
MChr19	1871853	1893750	DEL	21897	MChr19	1887721	1888101	2849	+	Transposon	ID=Denovo_TE0438424;Target=rnd-1_family-93 11 401;Class=Unknown;PercDiv=4.5;PercDel=2.6;PercIns=0.0;	380
MChr19	1871853	1893750	DEL	21897	MChr19	1888100	1888206	580	+	Transposon	ID=Denovo_TE0438425;Target=rnd-1_family-13 194 300;Class=DNA/hAT-Ac;PercDiv=12.3;PercDel=0.9;PercIns=0.9;	106
MChr19	1871853	1893750	DEL	21897	MChr19	1888879	1888935	242	+	Transposon	ID=Denovo_TE0438426;Target=rnd-5_family-313 200 255;Class=LINE/L2;PercDiv=14.3;PercDel=0.0;PercIns=1.8;	56
MChr19	1871853	1893750	DEL	21897	MChr19	1888976	1889068	321	+	Transposon	ID=Denovo_TE0438427;Target=rnd-6_family-5835 507 607;Class=Unknown;PercDiv=19.5;PercDel=9.7;PercIns=1.0;	92
MChr19	1871853	1893750	DEL	21897	MChr19	1889239	1889320	350	-	Transposon	ID=Denovo_TE0438428;Target=rnd-6_family-26 1 81;Class=DNA/hAT-Tip100;PercDiv=21.0;PercDel=0.0;PercIns=1.2;	81
MChr19	1871853	1893750	DEL	21897	MChr19	1889395	1889538	313	+	Transposon	ID=Denovo_TE0438429;Target=rnd-6_family-17405 1 174;Class=Unknown;PercDiv=16.8;PercDel=21.5;PercIns=0.6;	143
MChr19	1871853	1893750	DEL	21897	MChr19	1889467	1889632	394	+	Transposon	ID=Denovo_TE0438430;Target=rnd-6_family-827 23 191;Class=DNA/hAT-Ac;PercDiv=25.5;PercDel=7.2;PercIns=5.3;	165
MChr19	1871853	1893750	DEL	21897	MChr19	1889629	1889769	456	+	Transposon	ID=Denovo_TE0438431;Target=rnd-4_family-725 189 332;Class=Unknown;PercDiv=12.5;PercDel=11.3;PercIns=9.0;	140
MChr19	1871853	1893750	DEL	21897	MChr19	1890482	1890561	340	-	Transposon	ID=Denovo_TE0438432;Target=rnd-1_family-242 2 80;Class=DNA/Crypton-V;PercDiv=17.7;PercDel=0.0;PercIns=1.3;	79
MChr19	1871853	1893750	DEL	21897	MChr19	1890574	1890776	1113	+	Transposon	ID=Denovo_TE0438433;Target=rnd-2_family-38 14 271;Class=Unknown;PercDiv=10.9;PercDel=4.0;PercIns=1.0;	202
MChr19	1871853	1893750	DEL	21897	MChr19	1890727	1890791	305	-	Transposon	ID=Denovo_TE0438434;Target=rnd-3_family-256 429 489;Class=Unknown;PercDiv=13.2;PercDel=0.0;PercIns=6.6;	64
MChr19	1871853	1893750	DEL	21897	MChr19	1890811	1891003	982	-	Transposon	ID=Denovo_TE0438435;Target=rnd-2_family-38 18 276;Class=Unknown;PercDiv=9.7;PercDel=7.5;PercIns=1.3;	192
MChr19	1871853	1893750	DEL	21897	MChr19	1891287	1891547	1206	-	Transposon	ID=Denovo_TE0438436;Target=rnd-1_family-283 7 326;Class=DNA/hAT-Charlie;PercDiv=5.7;PercDel=22.6;PercIns=0.0;	260
MChr19	1871853	1893750	DEL	21897	MChr19	1891656	1891718	318	-	Transposon	ID=Denovo_TE0438437;Target=rnd-3_family-12 4 67;Class=DNA/Crypton-V;PercDiv=14.3;PercDel=1.6;PercIns=0.0;	62
MChr19	1871853	1893750	DEL	21897	MChr19	1892036	1892285	1784	+	Transposon	ID=Denovo_TE0438438;Target=rnd-1_family-255 1 268;Class=Unknown;PercDiv=5.2;PercDel=7.2;PercIns=0.0;	249
MChr19	1871853	1893750	DEL	21897	MChr19	1892123	1892503	2107	-	Transposon	ID=Denovo_TE0438439;Target=rnd-6_family-3224 24 435;Class=Unknown;PercDiv=10.6;PercDel=9.4;PercIns=1.2;	380
MChr19	1871853	1893750	DEL	21897	MChr19	1892523	1892757	614	-	Transposon	ID=Denovo_TE0438440;Target=rnd-3_family-313 376 690;Class=DNA;PercDiv=18.7;PercDel=36.2;PercIns=2.1;	234
MChr19	1871853	1893750	DEL	21897	MChr19	1892973	1893141	805	+	Transposon	ID=Denovo_TE0438441;Target=rnd-5_family-1105 1 193;Class=LTR/Copia;PercDiv=6.8;PercDel=19.5;PercIns=4.7;	168
MChr19	1871853	1893750	DEL	21897	MChr19	1893149	1893491	2507	-	Transposon	ID=Denovo_TE0438442;Target=rnd-1_family-121 1 371;Class=Unknown;PercDiv=4.4;PercDel=8.2;PercIns=0.0;	342
MChr19	1871853	1893750	DEL	21897	MChr19	1886324	1886371	80	+	TandemRepeat	ID=TR172748;PeriodSize=3;CopyNumber=16.3;PercentMatches=91;PercentIndels=4;Consensus=CCT;	47
MChr19	1871853	1893750	DEL	21897	MChr19	1887054	1887094	75	+	TandemRepeat	ID=TR172749;PeriodSize=2;CopyNumber=21.0;PercentMatches=95;PercentIndels=5;Consensus=TG;	40
MChr19	1871853	1893750	DEL	21897	MChr19	1885541	1885594	232	+	Transposon	ID=TE240749;Target=Copia52-PTR_I 2184 2239;Class=LTR/Copia;PercDiv=16.7;PercDel=3.7;PercIns=0.0;	53
MChr19	1871853	1893750	DEL	21897	MChr19	1886521	1886613	245	-	Transposon	ID=TE240750;Target=hAT-35N1_SSa 411 506;Class=DNA/hAT-Ac;PercDiv=17.8;PercDel=6.5;PercIns=3.1;	92
MChr19	1871853	1893750	DEL	21897	MChr19	1886593	1886687	307	+	Transposon	ID=TE240751;Target=hAT-36_SSa 1243 1339;Class=DNA/hAT-Ac;PercDiv=24.2;PercDel=2.1;PercIns=0.0;	94
MChr19	1871853	1893750	DEL	21897	MChr19	1886776	1886931	385	-	Transposon	ID=TE240752;Target=DNA12_AFC 1 165;Class=DNA/hAT-Ac;PercDiv=21.0;PercDel=8.3;PercIns=2.4;	155
MChr19	1871853	1893750	DEL	21897	MChr19	1887053	1887105	268	+	Transposon	ID=TE240753;Target=Zisupton-7_DR 11493 11546;Class=DNA/Zisupton;PercDiv=7.5;PercDel=1.9;PercIns=0.0;	52
MChr19	1871853	1893750	DEL	21897	MChr19	1887057	1887113	248	-	Transposon	ID=TE240754;Target=hAT-N47C_DR 1186 1241;Class=DNA/hAT-Tip100;PercDiv=14.3;PercDel=0.0;PercIns=1.8;	56
MChr19	1871853	1893750	DEL	21897	MChr19	1891502	1891547	269	-	Transposon	ID=TE240755;Target=Charlie1b 1 46;Class=DNA/hAT-Charlie;PercDiv=13.0;PercDel=0.0;PercIns=0.0;	45
MChr19	1950569	1951247	DEL	678	MChr19	1950268	1950614	779	+	Transposon	ID=Denovo_TE0438611;Target=rnd-6_family-6344 23 404;Class=DNA/hAT-Ac;PercDiv=20.1;PercDel=14.7;PercIns=4.2;	45
MChr19	1950569	1951247	DEL	678	MChr19	1950612	1950802	1041	+	Transposon	ID=Denovo_TE0438612;Target=rnd-6_family-97 120 306;Class=DNA/hAT-Ac;PercDiv=7.7;PercDel=2.6;PercIns=4.8;	190
MChr19	1950569	1951247	DEL	678	MChr19	1950802	1950991	1193	+	Transposon	ID=Denovo_TE0438613;Target=rnd-4_family-55 119 308;Class=Unknown;PercDiv=7.7;PercDel=3.7;PercIns=3.7;	189
MChr19	1950569	1951247	DEL	678	MChr19	1950992	1951053	937	+	Transposon	ID=Denovo_TE0438614;Target=rnd-3_family-252 84 160;Class=DNA/hAT-Ac;PercDiv=11.9;PercDel=4.6;PercIns=7.0;	61
MChr19	1950569	1951247	DEL	678	MChr19	1951054	1951200	958	+	Transposon	ID=Denovo_TE0438615;Target=rnd-1_family-67 9 159;Class=Unknown;PercDiv=7.5;PercDel=2.7;PercIns=0.0;	146
MChr19	1950569	1951247	DEL	678	MChr19	1951201	1951311	937	+	Transposon	ID=Denovo_TE0438616;Target=rnd-3_family-252 161 302;Class=DNA/hAT-Ac;PercDiv=11.9;PercDel=4.6;PercIns=7.0;	46
MChr19	1950569	1951247	DEL	678	MChr19	1950624	1950725	238	+	Transposon	ID=TE240887;Target=hAT-N100_DR 95 197;Class=DNA/hAT-Ac;PercDiv=23.0;PercDel=2.9;PercIns=1.9;	101
MChr19	2176161	2176321	DEL	160	MChr19	2176150	2176189	316	-	Transposon	ID=Denovo_TE0439278;Target=rnd-5_family-2852 1 40;Class=Unknown;PercDiv=5.0;PercDel=0.0;PercIns=0.0;	28
MChr19	2176161	2176321	DEL	160	MChr19	2176182	2176221	329	-	Transposon	ID=Denovo_TE0439279;Target=rnd-5_family-2852 1 40;Class=Unknown;PercDiv=5.0;PercDel=0.0;PercIns=0.0;	39
MChr19	2176161	2176321	DEL	160	MChr19	2176214	2176253	316	-	Transposon	ID=Denovo_TE0439280;Target=rnd-5_family-2852 1 40;Class=Unknown;PercDiv=5.0;PercDel=0.0;PercIns=0.0;	39
MChr19	2176161	2176321	DEL	160	MChr19	2176246	2176285	341	-	Transposon	ID=Denovo_TE0439281;Target=rnd-5_family-2852 1 40;Class=Unknown;PercDiv=2.5;PercDel=0.0;PercIns=0.0;	39
MChr19	2176161	2176321	DEL	160	MChr19	2176278	2176317	341	-	Transposon	ID=Denovo_TE0439282;Target=rnd-5_family-2852 1 40;Class=Unknown;PercDiv=2.5;PercDel=0.0;PercIns=0.0;	39
MChr19	2176161	2176321	DEL	160	MChr19	2176310	2176349	329	-	Transposon	ID=Denovo_TE0439283;Target=rnd-5_family-2852 1 40;Class=Unknown;PercDiv=5.0;PercDel=0.0;PercIns=0.0;	11
MChr19	2176161	2176321	DEL	160	MChr19	2175958	2176354	731	+	TandemRepeat	ID=TR172967;PeriodSize=32;CopyNumber=12.4;PercentMatches=97;PercentIndels=0;Consensus=TTCGAAGCTTCGGTGAGAATTACCCGTGAATA;	160
MChr19	2184589	2184850	DEL	261	MChr19	2184590	2185371	1006	+	TandemRepeat	ID=TR172971;PeriodSize=66;CopyNumber=11.2;PercentMatches=90;PercentIndels=9;Consensus=ACTACTACGACTACCAGAGCCCTGACCCAGCACATCCCAGTACTAATACCAGGTAATACTACTACTACC;	260
MChr19	2185556	2186042	DEL	486	MChr19	2185517	2185590	105	+	TandemRepeat	ID=TR172977;PeriodSize=3;CopyNumber=25.0;PercentMatches=86;PercentIndels=2;Consensus=TAC;	34
MChr19	2185556	2186042	DEL	486	MChr19	2185556	2185851	224	+	TandemRepeat	ID=TR172978;PeriodSize=81;CopyNumber=3.4;PercentMatches=66;PercentIndels=23;Consensus=ACTACTACTACTACTACTACTACTACTACTACTACCACCAGAGCCCTGACCCAGCACATCCCAGTACTAATACCAGGTAAT;	295
MChr19	2185556	2186042	DEL	486	MChr19	2185636	2185692	87	+	TandemRepeat	ID=TR172979;PeriodSize=3;CopyNumber=19.0;PercentMatches=88;PercentIndels=0;Consensus=TAC;	56
MChr19	2185556	2186042	DEL	486	MChr19	2185739	2185770	64	+	TandemRepeat	ID=TR172980;PeriodSize=3;CopyNumber=10.7;PercentMatches=100;PercentIndels=0;Consensus=ACT;	31
MChr19	2185556	2186042	DEL	486	MChr19	2185816	2185878	108	+	TandemRepeat	ID=TR172981;PeriodSize=3;CopyNumber=21.0;PercentMatches=93;PercentIndels=0;Consensus=TAC;	62
MChr19	2185556	2186042	DEL	486	MChr19	2185925	2185953	58	+	TandemRepeat	ID=TR172982;PeriodSize=3;CopyNumber=9.7;PercentMatches=100;PercentIndels=0;Consensus=ACT;	28
MChr19	2185556	2186042	DEL	486	MChr19	2186000	2186077	111	+	TandemRepeat	ID=TR172983;PeriodSize=3;CopyNumber=26.0;PercentMatches=86;PercentIndels=0;Consensus=TAC;	42
MChr19	2185556	2186042	DEL	486	MChr19	2185102	2185683	509	-	Transposon	ID=TE241295;Target=L1-11_DR 6422 6887;Class=LINE/L1;PercDiv=20.7;PercDel=3.5;PercIns=12.7;	127
MChr19	2185556	2186042	DEL	486	MChr19	2185246	2185692	572	-	Transposon	ID=TE241296;Target=L1-11_DR 6461 6935;Class=LINE/L1;PercDiv=22.9;PercDel=8.5;PercIns=2.1;	136
MChr19	2185556	2186042	DEL	486	MChr19	2185342	2185878	608	-	Transposon	ID=TE241297;Target=L1-11_DR 6440 6896;Class=LINE/L1;PercDiv=18.9;PercDel=0.7;PercIns=18.4;	322
MChr19	2185556	2186042	DEL	486	MChr19	2185545	2186080	580	-	Transposon	ID=TE241298;Target=L1-11_DR 6434 6923;Class=LINE/L1;PercDiv=23.2;PercDel=1.9;PercIns=11.4;	486
MChr19	2185556	2186042	DEL	486	MChr19	2185639	2186162	383	-	Transposon	ID=TE241299;Target=L1-11_DR 6421 6899;Class=LINE/L1;PercDiv=22.6;PercDel=4.0;PercIns=13.8;	403
MChr19	2185556	2186042	DEL	486	MChr19	2185822	2186338	548	-	Transposon	ID=TE241300;Target=L1-11_DR 6437 6933;Class=LINE/L1;PercDiv=22.2;PercDel=4.3;PercIns=8.4;	220
MChr19	2185556	2186042	DEL	486	MChr19	2185981	2186381	258	-	Transposon	ID=TE241301;Target=L1-11_DR 6555 6908;Class=LINE/L1;PercDiv=21.0;PercDel=4.2;PercIns=18.1;	61
MChr19	2252963	2253132	DEL	169	MChr19	2252933	2253158	328	+	TandemRepeat	ID=TR173032;PeriodSize=2;CopyNumber=113.5;PercentMatches=87;PercentIndels=0;Consensus=AC;	169
MChr19	2252963	2253132	DEL	169	MChr19	2252900	2252995	331	+	Transposon	ID=TE241386;Target=ENSPM-6_DR 13925 14016;Class=DNA/CMC-EnSpm;PercDiv=14.2;PercDel=0.0;PercIns=4.3;	32
MChr19	2252963	2253132	DEL	169	MChr19	2252917	2253016	400	+	Transposon	ID=TE241387;Target=Mariner-62_HSal 2205 2306;Class=DNA/TcMar-Tc1;PercDiv=10.0;PercDel=2.0;PercIns=0.0;	53
MChr19	2252963	2253132	DEL	169	MChr19	2252928	2253158	787	-	Transposon	ID=TE241388;Target=Novosib-6_CR 2940 3171;Class=DNA/Novosib;PercDiv=7.4;PercDel=0.4;PercIns=0.0;	169
MChr19	2252963	2253132	DEL	169	MChr19	2253016	2253198	298	-	Transposon	ID=TE241389;Target=DNA-8-5_DR 1492 1673;Class=DNA/hAT-Ac;PercDiv=15.3;PercDel=3.3;PercIns=3.9;	116
MChr19	2285749	2285917	DEL	168	MChr19	2285588	2286034	1231	+	Transposon	ID=Denovo_TE0439577;Target=rnd-6_family-1767 18 489;Class=DNA/CMC-EnSpm;PercDiv=22.7;PercDel=6.9;PercIns=1.3;	168
MChr19	2285749	2285917	DEL	168	MChr19	2285592	2285981	771	+	TandemRepeat	ID=TR173052;PeriodSize=42;CopyNumber=9.3;PercentMatches=99;PercentIndels=0;Consensus=ACTACTACTGCTACTGTTTATACTACTTATACTACTACTGTT;	168
MChr19	2285749	2285917	DEL	168	MChr19	2285611	2286035	1135	+	Transposon	ID=TE241421;Target=EnSpm1_SB 9698 10051;Class=DNA/CMC-EnSpm;PercDiv=19.8;PercDel=2.2;PercIns=8.4;	168
MChr19	2325420	2327132	DEL	1712	MChr19	2326788	2326861	647	-	Transposon	ID=Denovo_TE0439692;Target=rnd-6_family-11429 1 74;Class=DNA/TcMar-Tc1;PercDiv=0.0;PercDel=0.0;PercIns=0.0;	73
MChr19	2325420	2327132	DEL	1712	MChr19	2326863	2327080	1647	-	Transposon	ID=Denovo_TE0439693;Target=rnd-6_family-2883 1 218;Class=DNA/TcMar-Tc1;PercDiv=4.6;PercDel=0.5;PercIns=0.5;	217
MChr19	2325420	2327132	DEL	1712	MChr19	2327080	2327194	187	+	TandemRepeat	ID=TR173070;PeriodSize=10;CopyNumber=11.6;PercentMatches=96;PercentIndels=0;Consensus=TATATATATA;	52
MChr19	2325420	2327132	DEL	1712	MChr19	2327080	2327194	187	+	TandemRepeat	ID=TR173071;PeriodSize=6;CopyNumber=19.3;PercentMatches=93;PercentIndels=0;Consensus=TATATA;	52
MChr19	2325420	2327132	DEL	1712	MChr19	2327080	2327194	187	+	TandemRepeat	ID=TR173072;PeriodSize=4;CopyNumber=29.0;PercentMatches=94;PercentIndels=1;Consensus=TATA;	52
MChr19	2325420	2327132	DEL	1712	MChr19	2326867	2327081	825	-	Transposon	ID=TE241469;Target=Mariner-1C_EL 1 214;Class=DNA/TcMar-Tc1;PercDiv=23.4;PercDel=0.0;PercIns=0.5;	214
MChr19	2325420	2327132	DEL	1712	MChr19	2327082	2327194	559	+	Transposon	ID=TE241470;Target=Zisupton-6_DR 9210 9324;Class=DNA/Zisupton;PercDiv=15.3;PercDel=1.4;PercIns=0.0;	50
MChr19	2325420	2327132	DEL	1712	MChr19	2327069	2327079	600	+	Transposon	ID=TE241471;Target=Chapaev-20_HM 208 336;Class=DNA/CMC-Chapaev-3;PercDiv=7.0;PercDel=2.3;PercIns=0.0;	10
MChr19	2325420	2327132	DEL	1712	MChr19	2327080	2327194	820	+	Transposon	ID=TE241472;Target=Sola2-7_HMa 1387 1499;Class=DNA/Sola-2;PercDiv=2.7;PercDel=0.0;PercIns=1.8;	52
MChr19	2325420	2327132	DEL	1712	MChr19	2327085	2327220	565	+	Transposon	ID=TE241473;Target=hAT-N187_DR 190 336;Class=DNA/hAT-Charlie;PercDiv=6.0;PercDel=9.6;PercIns=1.4;	47
MChr19	2325420	2327132	DEL	1712	MChr19	2325432	2326786	10391	+	Transposon	ID=Denovo_TE0439691;Target=rnd-6_family-2883 1 1357;Class=DNA/TcMar-Tc1;PercDiv=3.7;PercDel=0.7;PercIns=0.6;	1354
MChr19	2325420	2327132	DEL	1712	MChr19	2325433	2326915	6335	+	Transposon	ID=TE241468;Target=Mariner-1B_EL 1 1468;Class=DNA/TcMar-Tc1;PercDiv=21.2;PercDel=0.6;PercIns=1.6;	1482
MChr19	2449713	2449987	DEL	274	MChr19	2449427	2449880	1915	+	Transposon	ID=Denovo_TE0439990;Target=rnd-1_family-12 2 579;Class=Unknown;PercDiv=13.5;PercDel=10.4;PercIns=0.5;	167
MChr19	2624369	2624489	DEL	120	MChr19	2624351	2624376	52	+	TandemRepeat	ID=TR173250;PeriodSize=1;CopyNumber=26.0;PercentMatches=100;PercentIndels=0;Consensus=G;	7
MChr19	2624369	2624489	DEL	120	MChr19	2624463	2624559	291	+	Transposon	ID=TE241830;Target=hAT-37_HM 3419 3515;Class=DNA/hAT-Ac;PercDiv=15.9;PercDel=9.3;PercIns=9.3;	26
MChr19	2627785	2628170	DEL	385	MChr19	2627685	2627896	730	+	Transposon	ID=Denovo_TE0440520;Target=rnd-5_family-1651 82 342;Class=DNA/TcMar-Tc1;PercDiv=12.9;PercDel=24.5;PercIns=1.1;	111
MChr19	2627785	2628170	DEL	385	MChr19	2627900	2628304	849	-	Transposon	ID=Denovo_TE0440521;Target=rnd-5_family-3966 5 430;Class=Unknown;PercDiv=22.3;PercDel=13.6;PercIns=8.0;	270
MChr19	2627785	2628170	DEL	385	MChr19	2627675	2627896	907	+	Transposon	ID=TE241833;Target=Mariner-5_SSa 613 895;Class=DNA/TcMar-Tc1;PercDiv=14.9;PercDel=27.5;PercIns=0.0;	111
MChr19	2646217	2646679	DEL	462	MChr19	2646343	2646375	373	+	Transposon	ID=Denovo_TE0440576;Target=rnd-6_family-6959 1 34;Class=Unknown;PercDiv=17.2;PercDel=1.6;PercIns=0.0;	32
MChr19	2646217	2646679	DEL	462	MChr19	2646376	2646625	1333	+	Transposon	ID=Denovo_TE0440577;Target=rnd-4_family-610 2 254;Class=DNA/Crypton-A;PercDiv=15.1;PercDel=3.2;PercIns=2.0;	249
MChr19	2646217	2646679	DEL	462	MChr19	2646674	2646831	685	-	Transposon	ID=Denovo_TE0440578;Target=rnd-3_family-64 286 469;Class=DNA;PercDiv=12.4;PercDel=19.6;PercIns=2.7;	5
MChr19	2646217	2646679	DEL	462	MChr19	2646255	2646347	422	+	Transposon	ID=TE241873;Target=TE-X-25_DR 747 826;Class=Unknown;PercDiv=9.1;PercDel=1.1;PercIns=17.5;	92
MChr19	2717151	2717260	DEL	109	MChr19	2717104	2717481	1034	+	Transposon	ID=Denovo_TE0440791;Target=rnd-5_family-192 7 362;Class=Unknown;PercDiv=18.2;PercDel=6.3;PercIns=12.9;	109
MChr19	2825817	2825954	DEL	137	MChr19	2825736	2825903	900	+	Transposon	ID=Denovo_TE0441087;Target=rnd-1_family-261 150 310;Class=Unknown;PercDiv=13.2;PercDel=1.2;PercIns=5.6;	86
MChr19	2885496	2885639	DEL	143	MChr19	2885181	2885723	441	+	TandemRepeat	ID=TR173372;PeriodSize=36;CopyNumber=15.1;PercentMatches=80;PercentIndels=7;Consensus=AAATAAATGTAAAAATATAAAATGAATTAAAAATC;	143
MChr19	2885496	2885639	DEL	143	MChr19	2885188	2885723	844	+	TandemRepeat	ID=TR173373;PeriodSize=71;CopyNumber=7.5;PercentMatches=94;PercentIndels=2;Consensus=GTAAAAACATAAAATGAATTAAAATCATAATAAATGTAAAAATATAAGATGAAGTTAAAATAATAATAAAA;	143
MChr19	3078217	3078779	DEL	562	MChr19	3078200	3078404	1285	+	Transposon	ID=Denovo_TE0441881;Target=rnd-1_family-17 51 232;Class=Unknown;PercDiv=9.6;PercDel=1.7;PercIns=1.0;	187
MChr19	3078217	3078779	DEL	562	MChr19	3078405	3080069	14877	+	Transposon	ID=Denovo_TE0441882;Target=rnd-1_family-135 1 1685;Class=DNA/TcMar-Tc1;PercDiv=1.7;PercDel=1.2;PercIns=0.0;	374
MChr19	3078217	3078779	DEL	562	MChr19	3078312	3078372	231	+	Transposon	ID=TE242461;Target=DNA6-2_EL 428 488;Class=DNA;PercDiv=21.7;PercDel=1.6;PercIns=1.6;	60
MChr19	3094604	3095068	DEL	464	MChr19	3093374	3095042	15273	-	Transposon	ID=Denovo_TE0441924;Target=rnd-1_family-43 1 1666;Class=DNA/TcMar-Tc1;PercDiv=0.8;PercDel=0.0;PercIns=0.2;	438
MChr19	3094604	3095068	DEL	464	MChr19	3095043	3095570	3633	+	Transposon	ID=Denovo_TE0441925;Target=rnd-5_family-5611 1200 1748;Class=DNA;PercDiv=6.8;PercDel=6.8;PercIns=2.7;	25
MChr19	3094604	3095068	DEL	464	MChr19	3093396	3095022	4136	-	Transposon	ID=TE242484;Target=Mariner-11_SSa 19 1632;Class=DNA/TcMar-Tc1;PercDiv=28.1;PercDel=2.4;PercIns=3.2;	418
MChr19	3214070	3214179	DEL	109	MChr19	3214076	3214520	3486	-	Transposon	ID=Denovo_TE0442278;Target=rnd-1_family-56 1 452;Class=Unknown;PercDiv=4.9;PercDel=1.6;PercIns=0.0;	103
MChr19	3236790	3237110	DEL	320	MChr19	3236662	3236938	1948	+	Transposon	ID=Denovo_TE0442357;Target=rnd-1_family-317 1 279;Class=DNA/TcMar-Tc1;PercDiv=6.2;PercDel=1.4;PercIns=0.7;	148
MChr19	3236790	3237110	DEL	320	MChr19	3237051	3237150	358	-	Transposon	ID=Denovo_TE0442360;Target=rnd-4_family-437 130 227;Class=DNA/hAT-Ac;PercDiv=14.8;PercDel=3.0;PercIns=5.1;	59
MChr19	3236790	3237110	DEL	320	MChr19	3236992	3237045	108	+	TandemRepeat	ID=TR173546;PeriodSize=2;CopyNumber=27.0;PercentMatches=100;PercentIndels=0;Consensus=AT;	53
MChr19	3236790	3237110	DEL	320	MChr19	3236664	3236938	1370	+	Transposon	ID=TE242655;Target=Mariner-25_SSa 2 278;Class=DNA/TcMar-Tc1;PercDiv=16.5;PercDel=1.8;PercIns=1.1;	148
MChr19	3236790	3237110	DEL	320	MChr19	3236926	3236939	291	-	Transposon	ID=TE242656;Target=Helitron-N2_DR 1506 1587;Class=RC/Helitron;PercDiv=15.4;PercDel=1.4;PercIns=6.8;	13
MChr19	3236790	3237110	DEL	320	MChr19	3236940	3237045	308	-	Transposon	ID=TE242657;Target=EnSpm-15_HM 6773 6878;Class=DNA/CMC-EnSpm;PercDiv=15.1;PercDel=0.0;PercIns=0.0;	105
MChr19	3236790	3237110	DEL	320	MChr19	3236978	3237058	295	+	Transposon	ID=TE242658;Target=Polinton-1_NVi 297 377;Class=DNA/Maverick;PercDiv=13.6;PercDel=0.0;PercIns=0.0;	80
MChr19	3236790	3237110	DEL	320	MChr19	3236992	3237064	322	-	Transposon	ID=TE242659;Target=Merlin-1_DR 2156 2229;Class=DNA/Merlin;PercDiv=5.5;PercDel=1.4;PercIns=0.0;	72
MChr19	3236790	3237110	DEL	320	MChr19	3237065	3237090	311	-	Transposon	ID=TE242660;Target=hAT-6_HRo 3524 3620;Class=DNA/hAT-Tip100;PercDiv=11.3;PercDel=2.0;PercIns=4.0;	25
MChr19	3274869	3275293	DEL	424	MChr19	3274852	3275156	1176	-	Transposon	ID=Denovo_TE0442457;Target=rnd-1_family-12 140 481;Class=Unknown;PercDiv=16.5;PercDel=13.1;PercIns=0.9;	287
MChr19	3274869	3275293	DEL	424	MChr19	3275126	3275270	525	+	Transposon	ID=Denovo_TE0442458;Target=rnd-5_family-2516 293 539;Class=Unknown;PercDiv=11.3;PercDel=3.7;PercIns=5.3;	144
MChr19	3662761	3662908	DEL	147	MChr19	3662719	3663080	1776	-	Transposon	ID=Denovo_TE0443329;Target=rnd-3_family-327 36 411;Class=DNA/hAT-Ac;PercDiv=17.8;PercDel=6.1;PercIns=2.1;	147
MChr19	3749475	3749668	DEL	193	MChr19	3749379	3749780	2380	+	Transposon	ID=Denovo_TE0443488;Target=rnd-1_family-552 1 313;Class=Unknown;PercDiv=6.4;PercDel=0.4;PercIns=0.9;	193
MChr19	3959549	3959655	DEL	106	MChr19	3959520	3959742	432	+	TandemRepeat	ID=TR173793;PeriodSize=112;CopyNumber=2.0;PercentMatches=98;PercentIndels=1;Consensus=TGAAAATGTTCAAAAAATCTATCCATTATATATATAAAAATCTGTCTATTTTACAATGTCAACAAATCTGTAGGTTCCTGTATTGACACCAAAACTAATTTGAAATTGAAAT;	106
MChr19	4994738	5010406	DEL	15668	MChr19	4995158	4995239	345	+	Transposon	ID=Denovo_TE0445828;Target=rnd-1_family-23 1 111;Class=Unknown;PercDiv=11.1;PercDel=36.6;PercIns=0.9;	81
MChr19	4994738	5010406	DEL	15668	MChr19	4995240	4995887	1935	-	Transposon	ID=Denovo_TE0445829;Target=rnd-3_family-208 26 758;Class=DNA/hAT-Tip100;PercDiv=16.0;PercDel=9.1;PercIns=4.7;	647
MChr19	4994738	5010406	DEL	15668	MChr19	4996025	4996311	1253	+	Transposon	ID=Denovo_TE0445830;Target=rnd-2_family-40 221 554;Class=DNA/hAT-Ac;PercDiv=13.9;PercDel=16.4;PercIns=0.0;	286
MChr19	4994738	5010406	DEL	15668	MChr19	4996374	4996839	833	+	Transposon	ID=Denovo_TE0445831;Target=rnd-2_family-40 50 530;Class=DNA/hAT-Ac;PercDiv=17.8;PercDel=17.9;PercIns=9.7;	465
MChr19	4994738	5010406	DEL	15668	MChr19	4996551	4996578	56	+	TandemRepeat	ID=TR174094;PeriodSize=11;CopyNumber=2.5;PercentMatches=100;PercentIndels=0;Consensus=AATATAATATT;	27
MChr19	4994738	5010406	DEL	15668	MChr19	4996730	4996760	55	+	TandemRepeat	ID=TR174095;PeriodSize=15;CopyNumber=2.0;PercentMatches=93;PercentIndels=6;Consensus=ATACTTTTACATTTTG;	30
MChr19	4994738	5010406	DEL	15668	MChr19	4996762	4996786	50	+	TandemRepeat	ID=TR174096;PeriodSize=13;CopyNumber=1.9;PercentMatches=100;PercentIndels=0;Consensus=TTTCCAATACTTC;	24
MChr19	4994738	5010406	DEL	15668	MChr19	4995741	4995825	261	-	Transposon	ID=TE244346;Target=hAT-N33_SSa 1730 1812;Class=DNA/hAT-Tip100;PercDiv=22.0;PercDel=1.2;PercIns=3.6;	84
MChr19	4994738	5010406	DEL	15668	MChr19	4996222	4996305	250	+	Transposon	ID=TE244347;Target=hAT-35_SSa 4115 4194;Class=DNA/hAT-Ac;PercDiv=21.9;PercDel=2.4;PercIns=7.5;	83
MChr19	4994738	5010406	DEL	15668	MChr19	4997625	4997745	1084	+	Transposon	ID=Denovo_TE0445833;Target=rnd-1_family-26 115 235;Class=DNA;PercDiv=2.4;PercDel=0.0;PercIns=0.0;	120
MChr19	4994738	5010406	DEL	15668	MChr19	4997746	4997879	933	+	Transposon	ID=Denovo_TE0445834;Target=rnd-1_family-493 1 146;Class=DNA/hAT-Charlie;PercDiv=6.7;PercDel=9.0;PercIns=0.0;	133
MChr19	4994738	5010406	DEL	15668	MChr19	4998115	4998556	2653	+	Transposon	ID=Denovo_TE0445837;Target=rnd-1_family-11 1 446;Class=DNA/hAT-Ac;PercDiv=8.4;PercDel=3.9;PercIns=2.9;	441
MChr19	4994738	5010406	DEL	15668	MChr19	4998524	4998611	583	+	Transposon	ID=Denovo_TE0445838;Target=rnd-1_family-13 211 298;Class=DNA/hAT-Ac;PercDiv=11.4;PercDel=0.0;PercIns=0.0;	87
MChr19	4994738	5010406	DEL	15668	MChr19	4998615	4998796	1100	+	Transposon	ID=Denovo_TE0445839;Target=rnd-6_family-97 643 813;Class=DNA/hAT-Ac;PercDiv=7.6;PercDel=0.0;PercIns=6.4;	181
MChr19	4994738	5010406	DEL	15668	MChr19	4999422	5000816	1028	-	Transposon	ID=Denovo_TE0445840;Target=rnd-4_family-79 13 360;Class=LINE/Rex-Babar;PercDiv=15.3;PercDel=16.4;PercIns=8.5;	1394
MChr19	4994738	5010406	DEL	15668	MChr19	5001164	5001228	228	-	Transposon	ID=Denovo_TE0445841;Target=rnd-5_family-1364 124 189;Class=Unknown;PercDiv=26.1;PercDel=1.5;PercIns=0.0;	64
MChr19	4994738	5010406	DEL	15668	MChr19	5002036	5002463	2878	+	Transposon	ID=Denovo_TE0445842;Target=rnd-1_family-56 1 452;Class=Unknown;PercDiv=7.3;PercDel=6.5;PercIns=0.9;	427
MChr19	4994738	5010406	DEL	15668	MChr19	5002461	5002659	727	+	Transposon	ID=Denovo_TE0445843;Target=rnd-1_family-11 51 248;Class=DNA/hAT-Ac;PercDiv=11.9;PercDel=6.5;PercIns=7.1;	198
MChr19	4994738	5010406	DEL	15668	MChr19	5002668	5002868	876	+	Transposon	ID=Denovo_TE0445844;Target=rnd-5_family-1203 1 216;Class=Unknown;PercDiv=10.2;PercDel=9.9;PercIns=2.3;	200
MChr19	4994738	5010406	DEL	15668	MChr19	5002892	5004102	5756	-	Transposon	ID=Denovo_TE0445845;Target=rnd-1_family-68 1 836;Class=DNA/TcMar-Tc1;PercDiv=3.6;PercDel=4.5;PercIns=0.6;	1210
MChr19	4994738	5010406	DEL	15668	MChr19	5004031	5004111	593	+	Transposon	ID=Denovo_TE0445846;Target=rnd-1_family-76 1 82;Class=DNA/TcMar-Tc1;PercDiv=6.2;PercDel=1.2;PercIns=0.0;	80
MChr19	4994738	5010406	DEL	15668	MChr19	5004136	5004376	1201	+	Transposon	ID=Denovo_TE0445847;Target=rnd-1_family-11 180 492;Class=DNA/hAT-Ac;PercDiv=12.5;PercDel=3.9;PercIns=0.6;	240
MChr19	4994738	5010406	DEL	15668	MChr19	5004556	5004737	776	-	Transposon	ID=Denovo_TE0445848;Target=rnd-3_family-327 49 241;Class=DNA/hAT-Ac;PercDiv=15.5;PercDel=6.6;PercIns=0.5;	181
MChr19	4994738	5010406	DEL	15668	MChr19	5005066	5005119	354	+	Transposon	ID=Denovo_TE0445849;Target=rnd-6_family-22995 1 61;Class=DNA/TcMar-Tc1;PercDiv=5.6;PercDel=13.0;PercIns=0.0;	53
MChr19	4994738	5010406	DEL	15668	MChr19	5005120	5005974	2228	+	Transposon	ID=Denovo_TE0445850;Target=rnd-6_family-22995 108 861;Class=DNA/TcMar-Tc1;PercDiv=22.4;PercDel=7.1;PercIns=3.1;	854
MChr19	4994738	5010406	DEL	15668	MChr19	5006208	5006334	464	+	Transposon	ID=Denovo_TE0445851;Target=rnd-4_family-204 8 151;Class=Unknown;PercDiv=19.7;PercDel=13.4;PercIns=0.0;	126
MChr19	4994738	5010406	DEL	15668	MChr19	5006388	5006486	594	+	Transposon	ID=Denovo_TE0445852;Target=rnd-6_family-16829 305 408;Class=LINE/Rex-Babar;PercDiv=10.1;PercDel=5.0;PercIns=0.0;	98
MChr19	4994738	5010406	DEL	15668	MChr19	5006684	5006755	236	+	Transposon	ID=Denovo_TE0445853;Target=rnd-6_family-3751 97 158;Class=Unknown;PercDiv=16.6;PercDel=0.0;PercIns=16.1;	71
MChr19	4994738	5010406	DEL	15668	MChr19	5007722	5007890	681	-	Transposon	ID=Denovo_TE0445854;Target=rnd-6_family-5466 6 184;Class=Unknown;PercDiv=16.5;PercDel=9.5;PercIns=3.4;	168
MChr19	4994738	5010406	DEL	15668	MChr19	5007930	5008024	501	+	Transposon	ID=Denovo_TE0445855;Target=rnd-6_family-10334 1 94;Class=DNA;PercDiv=18.3;PercDel=1.1;PercIns=2.1;	94
MChr19	4994738	5010406	DEL	15668	MChr19	5008333	5008582	831	+	Transposon	ID=Denovo_TE0445856;Target=rnd-2_family-77 111 336;Class=DNA/hAT-Ac;PercDiv=18.2;PercDel=7.8;PercIns=6.0;	249
MChr19	4994738	5010406	DEL	15668	MChr19	5009596	5009856	997	-	Transposon	ID=Denovo_TE0445857;Target=rnd-5_family-1784 127 406;Class=DNA/hAT-Ac;PercDiv=14.9;PercDel=10.0;PercIns=2.5;	260
MChr19	4994738	5010406	DEL	15668	MChr19	5009866	5010013	649	+	Transposon	ID=Denovo_TE0445858;Target=rnd-6_family-24711 627 794;Class=DNA/hAT-Ac;PercDiv=12.4;PercDel=15.5;PercIns=1.8;	147
MChr19	4994738	5010406	DEL	15668	MChr19	5010054	5010154	695	+	Transposon	ID=Denovo_TE0445859;Target=rnd-1_family-111 366 465;Class=Unknown;PercDiv=7.0;PercDel=0.0;PercIns=1.0;	100
MChr19	4994738	5010406	DEL	15668	MChr19	4999673	5000778	2019	+	TandemRepeat	ID=TR174097;PeriodSize=49;CopyNumber=22.6;PercentMatches=96;PercentIndels=2;Consensus=TATAAATACACTATAGGTCAGATATATACAGTATAAACAGTAGTAGAAG;	1105
MChr19	4994738	5010406	DEL	15668	MChr19	4997143	4997257	394	+	Transposon	ID=TE244348;Target=Rex1-3_GA 2419 2548;Class=LINE/Rex-Babar;PercDiv=19.3;PercDel=13.9;PercIns=0.8;	114
MChr19	4994738	5010406	DEL	15668	MChr19	4997746	4997812	281	+	Transposon	ID=TE244349;Target=hAT-2n1_DR 1 67;Class=DNA/hAT-Charlie;PercDiv=18.2;PercDel=1.5;PercIns=1.5;	66
MChr19	4994738	5010406	DEL	15668	MChr19	4997941	4998104	239	+	Transposon	ID=TE244350;Target=DNA50_AFC 916 1052;Class=DNA;PercDiv=25.3;PercDel=0.6;PercIns=20.4;	163
MChr19	4994738	5010406	DEL	15668	MChr19	4998115	4998308	406	+	Transposon	ID=TE244351;Target=hAT-35N1_SSa 1 182;Class=DNA/hAT-Ac;PercDiv=21.7;PercDel=5.2;PercIns=12.1;	193
MChr19	4994738	5010406	DEL	15668	MChr19	4998433	4998521	402	-	Transposon	ID=TE244352;Target=hAT-36_SSa 1283 1371;Class=DNA/hAT-Ac;PercDiv=20.2;PercDel=0.0;PercIns=0.0;	88
MChr19	4994738	5010406	DEL	15668	MChr19	4998525	4998611	274	+	Transposon	ID=TE244353;Target=DNA12_AFC 1627 1711;Class=DNA/hAT-Ac;PercDiv=20.5;PercDel=2.3;PercIns=4.7;	86
MChr19	4994738	5010406	DEL	15668	MChr19	4999419	4999592	490	-	Transposon	ID=TE244354;Target=Rex1-3_GA 2364 2546;Class=LINE/Rex-Babar;PercDiv=18.0;PercDel=9.8;PercIns=4.4;	173
MChr19	4994738	5010406	DEL	15668	MChr19	5002909	5003409	2875	-	Transposon	ID=TE244355;Target=Mariner-N3_SSa 38 547;Class=DNA/TcMar-Tc1;PercDiv=13.4;PercDel=2.4;PercIns=0.6;	500
MChr19	4994738	5010406	DEL	15668	MChr19	5003555	5004105	3827	+	Transposon	ID=TE244356;Target=DNA-19_EL 28 584;Class=DNA/TcMar-Tc1;PercDiv=9.2;PercDel=2.0;PercIns=0.9;	550
MChr19	4994738	5010406	DEL	15668	MChr19	5004209	5004342	470	-	Transposon	ID=TE244357;Target=hAT-36_SSa 1238 1371;Class=DNA/hAT-Ac;PercDiv=29.1;PercDel=0.0;PercIns=0.0;	133
MChr19	4994738	5010406	DEL	15668	MChr19	5004682	5004737	237	-	Transposon	ID=TE244358;Target=hAT-N178B_DR 6 65;Class=DNA/hAT-Ac;PercDiv=14.3;PercDel=7.1;PercIns=0.0;	55
MChr19	4994738	5010406	DEL	15668	MChr19	5004785	5004853	225	-	Transposon	ID=TE244359;Target=Gypsy-70_LMi-I 2162 2229;Class=LTR/Gypsy;PercDiv=22.7;PercDel=2.9;PercIns=4.4;	68
MChr19	4994738	5010406	DEL	15668	MChr19	5005061	5005116	298	+	Transposon	ID=TE244360;Target=Mariner-2B_EL 1 63;Class=DNA/TcMar-Tc1;PercDiv=12.5;PercDel=12.5;PercIns=0.0;	55
MChr19	4994738	5010406	DEL	15668	MChr19	5005119	5006171	6166	+	Transposon	ID=TE244361;Target=Mariner-11_EL 111 1220;Class=DNA/TcMar-Tc1;PercDiv=15.3;PercDel=5.4;PercIns=0.0;	1052
MChr19	4994738	5010406	DEL	15668	MChr19	5007922	5008010	307	+	Transposon	ID=TE244362;Target=TDR8C 17 108;Class=DNA;PercDiv=29.2;PercDel=3.4;PercIns=0.0;	88
MChr19	4994738	5010406	DEL	15668	MChr19	4996836	4997252	1110	+	Transposon	ID=Denovo_TE0445832;Target=rnd-4_family-79 13 360;Class=LINE/Rex-Babar;PercDiv=15.1;PercDel=3.1;PercIns=23.6;	416
MChr19	5025034	5026767	DEL	1733	MChr19	5024313	5026988	1017	-	Transposon	ID=Denovo_TE0445898;Target=rnd-4_family-79 13 360;Class=LINE/Rex-Babar;PercDiv=16.4;PercDel=17.1;PercIns=7.9;	1733
MChr19	5025034	5026767	DEL	1733	MChr19	5024549	5026950	4039	+	TandemRepeat	ID=TR174102;PeriodSize=49;CopyNumber=49.7;PercentMatches=94;PercentIndels=2;Consensus=GTATAAGTATAAATACACTATAGGTCAGATATATACAGTATTAACAGGA;	1733
MChr19	5025034	5026767	DEL	1733	MChr19	5026654	5026780	55	+	TandemRepeat	ID=TR174103;PeriodSize=17;CopyNumber=7.8;PercentMatches=64;PercentIndels=30;Consensus=ATATACAGTATAACAGT;	113
MChr19	5083820	5083951	DEL	131	MChr19	5083712	5083856	585	-	Transposon	ID=Denovo_TE0446087;Target=rnd-5_family-1784 70 220;Class=DNA/hAT-Ac;PercDiv=22.1;PercDel=4.1;PercIns=0.0;	36
MChr19	5083820	5083951	DEL	131	MChr19	5083788	5083856	229	-	Transposon	ID=TE244454;Target=hAT-N178B_DR 2 70;Class=DNA/hAT-Ac;PercDiv=23.2;PercDel=0.0;PercIns=0.0;	36
MChr19	5111673	5112044	DEL	371	MChr19	5111948	5112230	1335	-	Transposon	ID=Denovo_TE0446147;Target=rnd-5_family-25 8 314;Class=Unknown;PercDiv=13.1;PercDel=11.3;PercIns=2.6;	96
MChr19	5111673	5112044	DEL	371	MChr19	5111855	5111899	63	+	TandemRepeat	ID=TR174140;PeriodSize=21;CopyNumber=2.1;PercentMatches=87;PercentIndels=0;Consensus=GGTGATGTCATTCGGACAGCT;	44
MChr19	5111673	5112044	DEL	371	MChr19	5111917	5111947	53	+	TandemRepeat	ID=TR174141;PeriodSize=3;CopyNumber=10.3;PercentMatches=92;PercentIndels=0;Consensus=TTA;	30
MChr19	5111673	5112044	DEL	371	MChr19	5111381	5111906	4341	-	Transposon	ID=Denovo_TE0446146;Target=rnd-5_family-645 5345 5867;Class=LTR/Gypsy;PercDiv=1.0;PercDel=0.8;PercIns=1.3;	233
MChr19	5112733	5112862	DEL	129	MChr19	5112786	5112876	246	+	Transposon	ID=Denovo_TE0446148;Target=rnd-6_family-3177 71 193;Class=Unknown;PercDiv=14.3;PercDel=35.2;PercIns=0.0;	76
MChr19	5144364	5144778	DEL	414	MChr19	5144242	5144462	431	-	Transposon	ID=Denovo_TE0446218;Target=rnd-1_family-150 14 216;Class=Unknown;PercDiv=20.5;PercDel=4.5;PercIns=13.8;	98
MChr19	5178722	5179915	DEL	1193	MChr19	5178425	5182538	5206	+	TandemRepeat	ID=TR174161;PeriodSize=20;CopyNumber=213.5;PercentMatches=86;PercentIndels=11;Consensus=ACAAAACACACACAAATAC;	1193
MChr19	5178722	5179915	DEL	1193	MChr19	5178425	5182538	5080	+	TandemRepeat	ID=TR174162;PeriodSize=39;CopyNumber=106.7;PercentMatches=88;PercentIndels=8;Consensus=ACAAAACACACCAAATACACAAAACACACACAAATAC;	1193
MChr19	5181746	5181860	DEL	114	MChr19	5178425	5182538	5206	+	TandemRepeat	ID=TR174161;PeriodSize=20;CopyNumber=213.5;PercentMatches=86;PercentIndels=11;Consensus=ACAAAACACACACAAATAC;	114
MChr19	5181746	5181860	DEL	114	MChr19	5178425	5182538	5080	+	TandemRepeat	ID=TR174162;PeriodSize=39;CopyNumber=106.7;PercentMatches=88;PercentIndels=8;Consensus=ACAAAACACACCAAATACACAAAACACACACAAATAC;	114
MChr19	5182274	5182447	DEL	173	MChr19	5182418	5182645	274	+	Transposon	ID=Denovo_TE0446289;Target=rnd-4_family-139 35 254;Class=DNA;PercDiv=25.5;PercDel=3.5;PercIns=7.3;	29
MChr19	5182274	5182447	DEL	173	MChr19	5178425	5182538	5206	+	TandemRepeat	ID=TR174161;PeriodSize=20;CopyNumber=213.5;PercentMatches=86;PercentIndels=11;Consensus=ACAAAACACACACAAATAC;	173
MChr19	5182274	5182447	DEL	173	MChr19	5178425	5182538	5080	+	TandemRepeat	ID=TR174162;PeriodSize=39;CopyNumber=106.7;PercentMatches=88;PercentIndels=8;Consensus=ACAAAACACACCAAATACACAAAACACACACAAATAC;	173
MChr19	5306239	5306696	DEL	457	MChr19	5305744	5306728	6510	+	Transposon	ID=Denovo_TE0446596;Target=rnd-6_family-1237 52 1120;Class=DNA/Merlin;PercDiv=4.7;PercDel=9.1;PercIns=0.6;	457
MChr19	5325252	5325800	DEL	548	MChr19	5325180	5325590	1427	+	Transposon	ID=Denovo_TE0446630;Target=rnd-2_family-40 15 432;Class=DNA/hAT-Ac;PercDiv=12.8;PercDel=10.9;PercIns=9.1;	338
MChr19	5325252	5325800	DEL	548	MChr19	5325630	5325786	1147	+	Transposon	ID=Denovo_TE0446631;Target=rnd-1_family-385 1 153;Class=DNA/hAT-Ac;PercDiv=5.9;PercDel=0.6;PercIns=3.3;	156
MChr19	5325252	5325800	DEL	548	MChr19	5325184	5325315	335	+	Transposon	ID=TE244685;Target=hAT-35N1_SSa 38 187;Class=DNA/hAT-Ac;PercDiv=21.5;PercDel=15.2;PercIns=1.3;	63
MChr19	5325252	5325800	DEL	548	MChr19	5325614	5325629	245	-	Transposon	ID=TE244686;Target=DNA6-1_DR 849 870;Class=DNA/hAT-hAT5;PercDiv=24.2;PercDel=8.2;PercIns=1.9;	15
MChr19	5325252	5325800	DEL	548	MChr19	5325630	5325711	355	+	Transposon	ID=TE244687;Target=hAT-N28_EL 1 83;Class=DNA/hAT-Ac;PercDiv=16.8;PercDel=1.9;PercIns=0.5;	81
MChr19	5680222	5680438	DEL	216	MChr19	5680189	5680291	643	+	Transposon	ID=Denovo_TE0447474;Target=rnd-1_family-650 165 274;Class=Unknown;PercDiv=6.8;PercDel=6.8;PercIns=0.0;	69
MChr19	5680222	5680438	DEL	216	MChr19	5680294	5680361	419	-	Transposon	ID=Denovo_TE0447475;Target=rnd-5_family-863 1 68;Class=Unknown;PercDiv=10.3;PercDel=0.0;PercIns=0.0;	67
MChr19	5680222	5680438	DEL	216	MChr19	5680365	5680606	1463	-	Transposon	ID=Denovo_TE0447476;Target=rnd-5_family-2393 193 439;Class=DNA;PercDiv=11.7;PercDel=3.3;PercIns=1.2;	73
MChr19	5681355	5681585	DEL	230	MChr19	5681310	5681387	431	-	Transposon	ID=Denovo_TE0447483;Target=rnd-1_family-23 15 97;Class=Unknown;PercDiv=14.1;PercDel=6.4;PercIns=0.0;	32
MChr19	5681355	5681585	DEL	230	MChr19	5681311	5681368	358	+	Transposon	ID=Denovo_TE0447484;Target=rnd-6_family-734 427 485;Class=DNA/hAT-Tip100;PercDiv=20.1;PercDel=5.8;PercIns=7.2;	13
MChr19	5681355	5681585	DEL	230	MChr19	5681385	5681445	399	-	Transposon	ID=Denovo_TE0447485;Target=rnd-1_family-23 39 99;Class=Unknown;PercDiv=14.8;PercDel=0.0;PercIns=0.0;	60
MChr19	5681355	5681585	DEL	230	MChr19	5681440	5681463	373	+	Transposon	ID=Denovo_TE0447486;Target=rnd-6_family-16750 403 457;Class=DNA/hAT-Tip100;PercDiv=18.8;PercDel=6.5;PercIns=7.8;	23
MChr19	5681355	5681585	DEL	230	MChr19	5681464	5681541	430	-	Transposon	ID=Denovo_TE0447487;Target=rnd-1_family-23 15 97;Class=Unknown;PercDiv=15.4;PercDel=6.4;PercIns=0.0;	77
MChr19	5681355	5681585	DEL	230	MChr19	5681541	5681599	433	-	Transposon	ID=Denovo_TE0447488;Target=rnd-1_family-23 39 97;Class=Unknown;PercDiv=10.2;PercDel=0.0;PercIns=0.0;	44
MChr19	5681355	5681585	DEL	230	MChr19	5681154	5682628	2590	+	TandemRepeat	ID=TR174285;PeriodSize=77;CopyNumber=19.1;PercentMatches=95;PercentIndels=0;Consensus=TTAGCATGCTGACATTAGCATTTAGCTCAAAGCACTGTAGTGTTTAAGTACAGTCTGTAGACTAGTCTGGCTATATG;	230
MChr19	5722785	5723299	DEL	514	MChr19	5722367	5724448	1259	+	Transposon	ID=Denovo_TE0447591;Target=rnd-4_family-491 180 579;Class=Unknown;PercDiv=13.9;PercDel=2.8;PercIns=10.5;	514
MChr19	5722785	5723299	DEL	514	MChr19	5722367	5724217	2490	+	TandemRepeat	ID=TR174292;PeriodSize=33;CopyNumber=55.5;PercentMatches=89;PercentIndels=3;Consensus=AAAGTAATGTATAAATGGTTGAAATGTTAGCTT;	514
MChr19	5722785	5723299	DEL	514	MChr19	5723140	5723241	177	+	TandemRepeat	ID=TR174293;PeriodSize=53;CopyNumber=1.9;PercentMatches=94;PercentIndels=2;Consensus=AATGGTTGAAATGTTAGATAAAAGTAATGTATAATGGTTGAAATGTTAGCTT;	101
MChr19	5722785	5723299	DEL	514	MChr19	5723107	5723279	312	+	TandemRepeat	ID=TR174294;PeriodSize=85;CopyNumber=2.0;PercentMatches=95;PercentIndels=1;Consensus=AATGGTTGAAATGTTAGATAAAAGTAATGTATAAATGGTTGAAATGTTAGATAAAAGTAATGTATAAATGGTTGAAATGTTAGCTT;	172
MChr19	5826174	5826639	DEL	465	MChr19	5826164	5826262	418	+	Transposon	ID=Denovo_TE0447814;Target=rnd-4_family-437 177 283;Class=DNA/hAT-Ac;PercDiv=11.5;PercDel=12.1;PercIns=3.7;	88
MChr19	5826174	5826639	DEL	465	MChr19	5826270	5826491	677	+	Transposon	ID=Denovo_TE0447815;Target=rnd-2_family-40 266 538;Class=DNA/hAT-Ac;PercDiv=14.0;PercDel=23.4;PercIns=0.4;	221
MChr19	5826174	5826639	DEL	465	MChr19	5826498	5826757	1257	-	Transposon	ID=Denovo_TE0447816;Target=rnd-6_family-12434 39 290;Class=DNA/hAT-Tip100;PercDiv=17.6;PercDel=0.4;PercIns=3.6;	141
MChr19	5901494	5902219	DEL	725	MChr19	5901223	5901939	6253	+	Transposon	ID=Denovo_TE0447983;Target=rnd-1_family-664 1 717;Class=DNA/Kolobok-T2;PercDiv=3.1;PercDel=0.1;PercIns=0.1;	445
MChr19	5901494	5902219	DEL	725	MChr19	5901986	5902609	4620	+	Transposon	ID=Denovo_TE0447985;Target=rnd-5_family-4760 1 642;Class=DNA/Kolobok-T2;PercDiv=8.2;PercDel=3.2;PercIns=0.3;	233
MChr19	5901494	5902219	DEL	725	MChr19	5901922	5901979	107	+	TandemRepeat	ID=TR174319;PeriodSize=2;CopyNumber=29.0;PercentMatches=96;PercentIndels=0;Consensus=GA;	57
MChr19	5901494	5902219	DEL	725	MChr19	5901227	5901668	818	+	Transposon	ID=TE245152;Target=Kolobok-N4_DR 1 411;Class=DNA/Kolobok-T2;PercDiv=26.2;PercDel=3.4;PercIns=11.2;	174
MChr19	5901494	5902219	DEL	725	MChr19	5901740	5901769	225	-	Transposon	ID=TE245153;Target=Gypsy-35_PAb-I 9673 9702;Class=LTR/Gypsy;PercDiv=10.0;PercDel=0.0;PercIns=0.0;	29
MChr19	5901494	5902219	DEL	725	MChr19	5901752	5901835	306	+	Transposon	ID=TE245154;Target=Kolobok-N4_DR 430 504;Class=DNA/Kolobok-T2;PercDiv=20.3;PercDel=0.0;PercIns=12.0;	83
MChr19	5901494	5902219	DEL	725	MChr19	5901872	5901957	288	-	Transposon	ID=TE245155;Target=ISL2EU-18_CGi 1057 1148;Class=DNA/PIF-ISL2EU;PercDiv=23.3;PercDel=7.0;PercIns=0.0;	85
MChr19	5901494	5902219	DEL	725	MChr19	5901882	5901965	341	+	Transposon	ID=TE245156;Target=DNA2-7_CGi 568 651;Class=DNA;PercDiv=18.1;PercDel=1.2;PercIns=1.2;	83
MChr19	5901494	5902219	DEL	725	MChr19	5901889	5901977	336	-	Transposon	ID=TE245157;Target=Gypsy-9_ACe-LTR 950 1033;Class=LTR/Gypsy;PercDiv=10.9;PercDel=1.1;PercIns=7.1;	88
MChr19	5901494	5902219	DEL	725	MChr19	5901910	5901985	227	-	Transposon	ID=TE245158;Target=Harbinger2-2_ES 1139 1214;Class=DNA/PIF-Harbinger;PercDiv=13.2;PercDel=0.0;PercIns=0.0;	75
MChr19	5901494	5902219	DEL	725	MChr19	5901918	5902002	273	-	Transposon	ID=TE245159;Target=TE-X-4_NVi 191 275;Class=Unknown;PercDiv=14.1;PercDel=0.0;PercIns=0.0;	84
MChr19	5927918	5928126	DEL	208	MChr19	5927829	5928415	2447	-	Transposon	ID=Denovo_TE0448048;Target=rnd-3_family-208 60 795;Class=DNA/hAT-Tip100;PercDiv=16.9;PercDel=4.1;PercIns=6.6;	208
MChr19	5927918	5928126	DEL	208	MChr19	5928041	5928182	353	-	Transposon	ID=TE245183;Target=hAT-N33_SSa 1730 1870;Class=DNA/hAT-Tip100;PercDiv=27.0;PercDel=2.8;PercIns=3.5;	85
MChr19	6070288	6070542	DEL	254	MChr19	6070085	6070482	2527	+	Transposon	ID=Denovo_TE0448328;Target=rnd-5_family-6929 674 1103;Class=DNA/hAT-Tip100;PercDiv=8.8;PercDel=8.3;PercIns=0.2;	194
MChr19	6421552	6421964	DEL	412	MChr19	6421205	6421554	3083	+	Transposon	ID=Denovo_TE0448846;Target=rnd-1_family-84 1241 1594;Class=LINE/Penelope;PercDiv=1.4;PercDel=1.1;PercIns=0.0;	2
MChr19	6421552	6421964	DEL	412	MChr19	6421599	6421778	547	+	Transposon	ID=Denovo_TE0448847;Target=rnd-5_family-827 2 215;Class=Unknown;PercDiv=15.7;PercDel=24.4;PercIns=4.7;	179
MChr19	6421552	6421964	DEL	412	MChr19	6421781	6422004	1482	+	Transposon	ID=Denovo_TE0448848;Target=rnd-1_family-57 14 326;Class=LINE/L2;PercDiv=6.8;PercDel=9.4;PercIns=1.1;	183
MChr19	6421552	6421964	DEL	412	MChr19	6421781	6421991	756	+	Transposon	ID=TE245479;Target=L2-1_GA 4749 4982;Class=LINE/L2;PercDiv=21.1;PercDel=12.3;PercIns=1.3;	183
MChr19	6449952	6450395	DEL	443	MChr19	6449819	6449970	608	-	Transposon	ID=Denovo_TE0448913;Target=rnd-6_family-2592 901 1051;Class=Unknown;PercDiv=17.2;PercDel=4.0;PercIns=4.6;	18
MChr19	6449952	6450395	DEL	443	MChr19	6450027	6450066	232	+	Transposon	ID=TE245497;Target=Chapaev-5_HM 1819 1858;Class=DNA/CMC-Chapaev;PercDiv=15.0;PercDel=0.0;PercIns=0.0;	39
MChr19	6866549	6866689	DEL	140	MChr19	6866678	6866710	253	+	Transposon	ID=Denovo_TE0449423;Target=rnd-1_family-210 7 39;Class=Unknown;PercDiv=6.1;PercDel=0.0;PercIns=0.0;	11
MChr19	7126917	7127043	DEL	126	MChr19	7126768	7127277	703	-	Transposon	ID=Denovo_TE0449805;Target=rnd-6_family-8300 304 414;Class=Unknown;PercDiv=14.2;PercDel=0.1;PercIns=1.4;	126
MChr19	7126917	7127043	DEL	126	MChr19	7126798	7127190	378	+	TandemRepeat	ID=TR174483;PeriodSize=21;CopyNumber=18.8;PercentMatches=78;PercentIndels=2;Consensus=AATGACCACAAAGAGATGCAA;	126
MChr19	7372016	7372342	DEL	326	MChr19	7371944	7372107	516	+	Transposon	ID=Denovo_TE0450150;Target=rnd-6_family-97 255 442;Class=DNA/hAT-Ac;PercDiv=16.6;PercDel=20.1;PercIns=4.8;	91
MChr19	7802361	7802729	DEL	368	MChr19	7802302	7802508	663	-	Transposon	ID=Denovo_TE0450943;Target=rnd-4_family-725 118 332;Class=Unknown;PercDiv=17.7;PercDel=11.1;PercIns=7.0;	147
MChr19	7802361	7802729	DEL	368	MChr19	7802521	7802559	268	-	Transposon	ID=Denovo_TE0450944;Target=rnd-4_family-725 1 39;Class=Unknown;PercDiv=15.4;PercDel=0.0;PercIns=0.0;	38
MChr19	7975908	7976362	DEL	454	MChr19	7975967	7976196	1557	+	Transposon	ID=Denovo_TE0451233;Target=rnd-1_family-11 6 230;Class=DNA/hAT-Ac;PercDiv=7.6;PercDel=0.0;PercIns=2.2;	229
MChr19	7975908	7976362	DEL	454	MChr19	7976347	7976468	458	+	Transposon	ID=Denovo_TE0451236;Target=rnd-5_family-536 282 401;Class=LINE/Penelope;PercDiv=19.2;PercDel=0.0;PercIns=1.7;	15
MChr19	7975908	7976362	DEL	454	MChr19	7976204	7976252	62	+	TandemRepeat	ID=TR174602;PeriodSize=4;CopyNumber=12.2;PercentMatches=86;PercentIndels=0;Consensus=ATAT;	48
MChr19	7975908	7976362	DEL	454	MChr19	7976204	7976252	62	+	TandemRepeat	ID=TR174603;PeriodSize=6;CopyNumber=8.2;PercentMatches=90;PercentIndels=0;Consensus=ATATAT;	48
MChr19	7975908	7976362	DEL	454	MChr19	7976204	7976252	62	+	TandemRepeat	ID=TR174604;PeriodSize=10;CopyNumber=4.9;PercentMatches=89;PercentIndels=0;Consensus=ATATATATAT;	48
MChr19	7975908	7976362	DEL	454	MChr19	7976209	7976258	64	+	TandemRepeat	ID=TR174605;PeriodSize=10;CopyNumber=5.0;PercentMatches=90;PercentIndels=0;Consensus=TATATATACA;	49
MChr19	7975908	7976362	DEL	454	MChr19	7975965	7976127	416	+	Transposon	ID=TE246459;Target=hAT-35N1_SSa 1 159;Class=DNA/hAT-Ac;PercDiv=20.2;PercDel=3.1;PercIns=5.7;	162
MChr19	7975908	7976362	DEL	454	MChr19	7976140	7976256	267	-	Transposon	ID=TE246460;Target=hAT-N145_DR 1338 1441;Class=DNA/hAT-Ac;PercDiv=15.8;PercDel=0.8;PercIns=13.5;	116
MChr19	7975908	7976362	DEL	454	MChr19	7976153	7976275	308	-	Transposon	ID=TE246461;Target=EnSpm-22N2_DR 2326 2448;Class=DNA/CMC-EnSpm;PercDiv=22.3;PercDel=1.6;PercIns=1.6;	122
MChr19	7975908	7976362	DEL	454	MChr19	7976173	7976276	319	+	Transposon	ID=TE246462;Target=Dada-U6_DR 7099 7201;Class=DNA/Dada;PercDiv=21.4;PercDel=0.0;PercIns=1.0;	103
MChr19	7975908	7976362	DEL	454	MChr19	7976184	7976272	413	-	Transposon	ID=TE246463;Target=Dada-U6_SS 3927 4015;Class=DNA/Dada;PercDiv=14.6;PercDel=0.0;PercIns=0.0;	88
MChr19	7975908	7976362	DEL	454	MChr19	7976186	7976289	335	-	Transposon	ID=TE246464;Target=hATm-47_HM 3493 3594;Class=DNA/hAT-hATm;PercDiv=19.8;PercDel=1.0;PercIns=2.9;	103
MChr19	7975908	7976362	DEL	454	MChr19	7976194	7976286	407	-	Transposon	ID=TE246465;Target=Harbinger-2_DR 2328 2419;Class=DNA/PIF-Harbinger;PercDiv=18.5;PercDel=0.0;PercIns=1.1;	92
MChr19	7975908	7976362	DEL	454	MChr19	7976257	7976273	298	+	Transposon	ID=TE246466;Target=Ginger1-5_HM 4431 4550;Class=DNA/Ginger-1;PercDiv=19.1;PercDel=0.7;PercIns=12.2;	16
MChr19	7975908	7976362	DEL	454	MChr19	7976273	7976318	251	-	Transposon	ID=TE246467;Target=CryptonV-2_DR 8863 9003;Class=DNA/Crypton-V;PercDiv=24.8;PercDel=9.6;PercIns=4.9;	45
MChr19	7975908	7976362	DEL	454	MChr19	7976287	7976300	444	+	Transposon	ID=TE246468;Target=Helitron-2_DR 11785 11867;Class=RC/Helitron;PercDiv=15.2;PercDel=0.0;PercIns=0.5;	13
MChr19	8159249	8159371	DEL	122	MChr19	8159270	8159586	672	+	Transposon	ID=Denovo_TE0451565;Target=rnd-4_family-829 35 336;Class=Unknown;PercDiv=18.0;PercDel=8.8;PercIns=14.2;	101
MChr19	8169479	8169908	DEL	429	MChr19	8169880	8169960	300	+	Transposon	ID=Denovo_TE0451584;Target=rnd-5_family-1784 261 342;Class=DNA/hAT-Ac;PercDiv=15.4;PercDel=4.9;PercIns=3.7;	28
MChr19	8169479	8169908	DEL	429	MChr19	8169538	8169584	94	+	TandemRepeat	ID=TR174646;PeriodSize=3;CopyNumber=15.7;PercentMatches=100;PercentIndels=0;Consensus=ATA;	46
MChr19	8169479	8169908	DEL	429	MChr19	8169513	8169584	291	+	Transposon	ID=TE246599;Target=P4_AG 2156 2227;Class=DNA/P;PercDiv=11.1;PercDel=0.0;PercIns=0.0;	71
MChr19	8169479	8169908	DEL	429	MChr19	8169538	8169608	277	-	Transposon	ID=TE246600;Target=Ginger1-1_AC 3813 3885;Class=DNA/Ginger-1;PercDiv=18.3;PercDel=2.8;PercIns=0.0;	70
MChr19	8386024	8393032	DEL	7008	MChr19	8386031	8387815	15871	+	Transposon	ID=Denovo_TE0451983;Target=rnd-1_family-320 1 1787;Class=DNA/CMC-EnSpm;PercDiv=1.9;PercDel=0.3;PercIns=0.2;	1784
MChr19	8386024	8393032	DEL	7008	MChr19	8386391	8386474	236	+	Transposon	ID=TE246799;Target=Gypsy-22_DWil-I 1110 1198;Class=LTR/Gypsy;PercDiv=23.8;PercDel=6.0;PercIns=0.0;	83
MChr19	8386024	8393032	DEL	7008	MChr19	8386406	8386501	245	+	Transposon	ID=TE246800;Target=Chapaev-6_HM 3936 4032;Class=DNA/CMC-Chapaev;PercDiv=23.9;PercDel=5.2;PercIns=4.1;	95
MChr19	8386024	8393032	DEL	7008	MChr19	8391252	8393032	15843	+	Transposon	ID=Denovo_TE0451985;Target=rnd-1_family-320 1 1787;Class=DNA/CMC-EnSpm;PercDiv=1.9;PercDel=0.4;PercIns=0.1;	1780
MChr19	8386024	8393032	DEL	7008	MChr19	8390616	8390830	394	+	TandemRepeat	ID=TR174689;PeriodSize=96;CopyNumber=2.2;PercentMatches=96;PercentIndels=0;Consensus=TGGCAGTAACAGCCAGGTACAAAACTACGTTTCACAGGGCTGGAAGCACGCTGTGGCTCTATCTCAGGCTCTATTTCTTACTCTGGCTGGAATGCA;	214
MChr19	8386024	8393032	DEL	7008	MChr19	8388972	8389237	317	-	Transposon	ID=TE246801;Target=BHIKHARI-3-I_DR 1544 1809;Class=LTR/ERV1;PercDiv=35.3;PercDel=4.1;PercIns=4.1;	265
MChr19	8386024	8393032	DEL	7008	MChr19	8391612	8391695	236	+	Transposon	ID=TE246802;Target=Gypsy-22_DWil-I 1110 1198;Class=LTR/Gypsy;PercDiv=23.8;PercDel=6.0;PercIns=0.0;	83
MChr19	8386024	8393032	DEL	7008	MChr19	8391627	8391722	245	+	Transposon	ID=TE246803;Target=Chapaev-6_HM 3936 4032;Class=DNA/CMC-Chapaev;PercDiv=23.9;PercDel=5.2;PercIns=4.1;	95
MChr19	8386024	8393032	DEL	7008	MChr19	8387817	8391250	31771	-	Transposon	ID=Denovo_TE0451984;Target=rnd-5_family-5449 1 3434;Class=LTR/ERV1;PercDiv=0.8;PercDel=0.0;PercIns=0.0;	3433
MChr19	8427222	8427555	DEL	333	MChr19	8427375	8427408	243	+	Transposon	ID=Denovo_TE0452063;Target=rnd-1_family-29 76 110;Class=Unknown;PercDiv=5.9;PercDel=2.9;PercIns=0.0;	33
MChr19	8427222	8427555	DEL	333	MChr19	8427411	8427569	751	-	Transposon	ID=Denovo_TE0452064;Target=rnd-4_family-108 109 275;Class=DNA/PIF-Harbinger;PercDiv=13.6;PercDel=8.2;PercIns=3.0;	144
MChr19	8654975	8655115	DEL	140	MChr19	8655111	8655263	1121	+	Transposon	ID=Denovo_TE0452424;Target=rnd-1_family-208 137 292;Class=Unknown;PercDiv=7.2;PercDel=2.0;PercIns=0.0;	4
MChr19	8832504	8832667	DEL	163	MChr19	8832376	8832556	764	-	Transposon	ID=Denovo_TE0452631;Target=rnd-4_family-177 251 424;Class=Unknown;PercDiv=22.4;PercDel=0.0;PercIns=4.0;	52
MChr19	9728832	9750754	DEL	21922	MChr19	9728919	9729176	860	+	Transposon	ID=Denovo_TE0453527;Target=rnd-6_family-16832 650 907;Class=RC/Helitron;PercDiv=22.8;PercDel=1.6;PercIns=1.6;	257
MChr19	9728832	9750754	DEL	21922	MChr19	9729609	9729844	287	-	Transposon	ID=Denovo_TE0453528;Target=rnd-5_family-1708 216 451;Class=Unknown;PercDiv=28.2;PercDel=6.8;PercIns=6.8;	235
MChr19	9728832	9750754	DEL	21922	MChr19	9731052	9731246	657	+	Transposon	ID=Denovo_TE0453529;Target=rnd-6_family-12201 1 206;Class=LINE/L2;PercDiv=17.2;PercDel=10.8;PercIns=4.8;	194
MChr19	9728832	9750754	DEL	21922	MChr19	9733013	9733046	249	-	Transposon	ID=Denovo_TE0453531;Target=rnd-1_family-310 253 286;Class=Unknown;PercDiv=5.9;PercDel=0.0;PercIns=0.0;	33
MChr19	9728832	9750754	DEL	21922	MChr19	9733236	9733307	452	-	Transposon	ID=Denovo_TE0453532;Target=rnd-6_family-8688 1 72;Class=DNA/hAT-Ac;PercDiv=13.9;PercDel=0.0;PercIns=0.0;	71
MChr19	9728832	9750754	DEL	21922	MChr19	9733921	9734046	1119	+	Transposon	ID=Denovo_TE0453533;Target=rnd-3_family-198 57 167;Class=DNA/hAT-Ac;PercDiv=12.5;PercDel=0.0;PercIns=2.1;	125
MChr19	9728832	9750754	DEL	21922	MChr19	9734155	9734277	412	+	Transposon	ID=Denovo_TE0453535;Target=rnd-1_family-8 44 165;Class=Unknown;PercDiv=19.0;PercDel=0.8;PercIns=1.6;	122
MChr19	9728832	9750754	DEL	21922	MChr19	9734158	9734703	2624	+	Transposon	ID=Denovo_TE0453536;Target=rnd-3_family-252 241 791;Class=DNA/hAT-Ac;PercDiv=12.5;PercDel=5.1;PercIns=1.7;	545
MChr19	9728832	9750754	DEL	21922	MChr19	9734827	9735840	1573	+	Transposon	ID=Denovo_TE0453537;Target=rnd-6_family-322 2211 3100;Class=LINE/I;PercDiv=28.1;PercDel=2.4;PercIns=2.4;	1013
MChr19	9728832	9750754	DEL	21922	MChr19	9735929	9736583	666	+	Transposon	ID=Denovo_TE0453538;Target=rnd-4_family-375 38 680;Class=LINE/I;PercDiv=31.0;PercDel=2.0;PercIns=3.9;	654
MChr19	9728832	9750754	DEL	21922	MChr19	9736749	9737189	612	+	Transposon	ID=Denovo_TE0453539;Target=rnd-6_family-9872 846 1315;Class=LINE/I;PercDiv=27.6;PercDel=9.8;PercIns=3.0;	440
MChr19	9728832	9750754	DEL	21922	MChr19	9738019	9738072	369	-	Transposon	ID=Denovo_TE0453541;Target=rnd-6_family-13869 618 672;Class=DNA/hAT;PercDiv=5.6;PercDel=1.9;PercIns=0.0;	53
MChr19	9728832	9750754	DEL	21922	MChr19	9738108	9738171	373	+	Transposon	ID=Denovo_TE0453542;Target=rnd-6_family-13869 337 400;Class=DNA/hAT;PercDiv=15.6;PercDel=0.0;PercIns=0.0;	63
MChr19	9728832	9750754	DEL	21922	MChr19	9738254	9738472	863	+	Transposon	ID=Denovo_TE0453543;Target=rnd-6_family-6481 248 511;Class=DNA/hAT-Ac;PercDiv=9.2;PercDel=21.9;PercIns=1.1;	218
MChr19	9728832	9750754	DEL	21922	MChr19	9740222	9740714	347	-	Transposon	ID=Denovo_TE0453544;Target=rnd-6_family-9609 1290 1788;Class=LTR/Gypsy;PercDiv=30.8;PercDel=6.3;PercIns=5.0;	492
MChr19	9728832	9750754	DEL	21922	MChr19	9740743	9741367	4403	-	Transposon	ID=Denovo_TE0453545;Target=rnd-4_family-292 590 1243;Class=DNA/PIF-Harbinger;PercDiv=6.6;PercDel=5.1;PercIns=0.5;	624
MChr19	9728832	9750754	DEL	21922	MChr19	9741378	9741829	1820	-	Transposon	ID=Denovo_TE0453546;Target=rnd-1_family-111 1 390;Class=Unknown;PercDiv=8.5;PercDel=18.6;PercIns=1.4;	451
MChr19	9728832	9750754	DEL	21922	MChr19	9741826	9742283	2466	-	Transposon	ID=Denovo_TE0453547;Target=rnd-4_family-292 178 593;Class=DNA/PIF-Harbinger;PercDiv=9.4;PercDel=1.1;PercIns=11.3;	457
MChr19	9728832	9750754	DEL	21922	MChr19	9742284	9742346	426	-	Transposon	ID=Denovo_TE0453548;Target=rnd-4_family-292 13 76;Class=DNA/PIF-Harbinger;PercDiv=9.5;PercDel=1.6;PercIns=0.0;	62
MChr19	9728832	9750754	DEL	21922	MChr19	9743332	9743410	464	-	Transposon	ID=Denovo_TE0453549;Target=rnd-6_family-6481 709 789;Class=DNA/hAT-Ac;PercDiv=11.4;PercDel=2.5;PercIns=0.0;	78
MChr19	9728832	9750754	DEL	21922	MChr19	9743360	9743434	504	+	Transposon	ID=Denovo_TE0453550;Target=rnd-6_family-6481 514 588;Class=DNA/hAT-Ac;PercDiv=12.0;PercDel=0.0;PercIns=0.0;	74
MChr19	9728832	9750754	DEL	21922	MChr19	9743476	9744214	2822	+	Transposon	ID=Denovo_TE0453551;Target=rnd-6_family-10712 4 787;Class=Unknown;PercDiv=6.1;PercDel=7.7;PercIns=1.6;	738
MChr19	9728832	9750754	DEL	21922	MChr19	9744231	9744345	683	+	Transposon	ID=Denovo_TE0453552;Target=rnd-6_family-11025 2788 2904;Class=DNA/PIF-Harbinger;PercDiv=12.2;PercDel=1.7;PercIns=0.0;	114
MChr19	9728832	9750754	DEL	21922	MChr19	9744313	9744874	620	-	Transposon	ID=Denovo_TE0453553;Target=rnd-6_family-11025 2655 2904;Class=DNA/PIF-Harbinger;PercDiv=19.5;PercDel=5.5;PercIns=4.9;	561
MChr19	9728832	9750754	DEL	21922	MChr19	9744869	9744978	724	-	Transposon	ID=Denovo_TE0453554;Target=rnd-6_family-6481 297 405;Class=DNA/hAT-Ac;PercDiv=10.1;PercDel=0.0;PercIns=0.9;	109
MChr19	9728832	9750754	DEL	21922	MChr19	9744979	9745070	259	-	Transposon	ID=Denovo_TE0453555;Target=rnd-1_family-497 3 92;Class=LINE/L2;PercDiv=17.3;PercDel=3.3;PercIns=5.6;	91
MChr19	9728832	9750754	DEL	21922	MChr19	9745156	9745343	262	-	Transposon	ID=Denovo_TE0453556;Target=rnd-6_family-338 15 205;Class=LINE/L2;PercDiv=25.4;PercDel=5.3;PercIns=3.7;	187
MChr19	9728832	9750754	DEL	21922	MChr19	9745941	9746044	240	-	Transposon	ID=Denovo_TE0453557;Target=rnd-6_family-3932 978 1078;Class=LINE/L2;PercDiv=26.8;PercDel=0.0;PercIns=3.0;	103
MChr19	9728832	9750754	DEL	21922	MChr19	9746166	9746510	448	-	Transposon	ID=Denovo_TE0453558;Target=rnd-5_family-727 108 456;Class=LINE/L2;PercDiv=30.1;PercDel=2.0;PercIns=0.9;	344
MChr19	9728832	9750754	DEL	21922	MChr19	9746742	9746791	367	-	Transposon	ID=Denovo_TE0453559;Target=rnd-6_family-6481 248 297;Class=DNA/hAT-Ac;PercDiv=6.0;PercDel=0.0;PercIns=0.0;	49
MChr19	9728832	9750754	DEL	21922	MChr19	9747201	9747436	837	+	Transposon	ID=Denovo_TE0453560;Target=rnd-6_family-16832 649 884;Class=RC/Helitron;PercDiv=24.4;PercDel=0.8;PercIns=0.8;	235
MChr19	9728832	9750754	DEL	21922	MChr19	9747892	9748127	270	-	Transposon	ID=Denovo_TE0453561;Target=rnd-5_family-1708 216 451;Class=Unknown;PercDiv=28.2;PercDel=6.8;PercIns=6.8;	235
MChr19	9728832	9750754	DEL	21922	MChr19	9733924	9734105	409	+	Transposon	ID=TE247826;Target=DNA12_AFC 1 182;Class=DNA/hAT-Ac;PercDiv=20.9;PercDel=4.2;PercIns=2.5;	181
MChr19	9728832	9750754	DEL	21922	MChr19	9734347	9734410	369	-	Transposon	ID=TE247827;Target=hAT-N178B_DR 3 66;Class=DNA/hAT-Ac;PercDiv=14.1;PercDel=0.0;PercIns=0.0;	63
MChr19	9728832	9750754	DEL	21922	MChr19	9734538	9734702	320	+	Transposon	ID=TE247828;Target=hAT-35_SSa 4033 4194;Class=DNA/hAT-Ac;PercDiv=22.8;PercDel=4.8;PercIns=6.8;	164
MChr19	9728832	9750754	DEL	21922	MChr19	9734825	9737595	9370	+	Transposon	ID=TE247829;Target=Nimb-2_DR 2215 5011;Class=LINE/I;PercDiv=25.6;PercDel=1.6;PercIns=0.6;	2770
MChr19	9728832	9750754	DEL	21922	MChr19	9737585	9737711	398	+	Transposon	ID=TE247830;Target=Nimb-1_GA 3961 4097;Class=LINE/I;PercDiv=15.5;PercDel=11.8;PercIns=3.6;	126
MChr19	9728832	9750754	DEL	21922	MChr19	9737636	9737725	392	-	Transposon	ID=TE247831;Target=IS3EU-4_DR 13539 13639;Class=DNA/IS3EU;PercDiv=11.4;PercDel=15.6;PercIns=3.0;	89
MChr19	9728832	9750754	DEL	21922	MChr19	9738699	9739144	1509	-	Transposon	ID=TE247832;Target=Gypsy-9_SSa-I 3377 3822;Class=LTR/Gypsy;PercDiv=24.4;PercDel=1.8;PercIns=1.8;	445
MChr19	9728832	9750754	DEL	21922	MChr19	9739139	9740741	5558	-	Transposon	ID=TE247833;Target=Gypsy-9_SSa-I 1358 3011;Class=LTR/Gypsy;PercDiv=25.4;PercDel=3.8;PercIns=0.6;	1602
MChr19	9728832	9750754	DEL	21922	MChr19	9740797	9740910	260	-	Transposon	ID=TE247834;Target=Senkusha2A 990 1103;Class=DNA/PIF-Harbinger;PercDiv=30.1;PercDel=0.9;PercIns=0.9;	113
MChr19	9728832	9750754	DEL	21922	MChr19	9741078	9741158	226	-	Transposon	ID=TE247835;Target=Senkusha2A 402 480;Class=DNA/PIF-Harbinger;PercDiv=27.9;PercDel=0.0;PercIns=2.5;	80
MChr19	9728832	9750754	DEL	21922	MChr19	9742345	9743014	1421	-	Transposon	ID=TE247836;Target=Gypsy-9_SSa-I 331 1004;Class=LTR/Gypsy;PercDiv=28.2;PercDel=4.7;PercIns=3.1;	669
MChr19	9728832	9750754	DEL	21922	MChr19	9744800	9744871	230	-	Transposon	ID=TE247837;Target=Harbinger-5_DR 3082 3152;Class=DNA/PIF-Harbinger;PercDiv=18.9;PercDel=2.8;PercIns=4.2;	71
MChr19	9728832	9750754	DEL	21922	MChr19	9744979	9746679	5011	-	Transposon	ID=TE247838;Target=L2-41_DRe 1860 3558;Class=LINE/L2;PercDiv=23.4;PercDel=2.5;PercIns=2.6;	1700
MChr19	9728832	9750754	DEL	21922	MChr19	9748641	9748823	467	-	Transposon	ID=Denovo_TE0453563;Target=rnd-1_family-485 3 183;Class=Unknown;PercDiv=27.1;PercDel=2.2;PercIns=3.3;	182
MChr19	9728832	9750754	DEL	21922	MChr19	9749062	9749116	271	-	Transposon	ID=Denovo_TE0453564;Target=rnd-6_family-12201 316 373;Class=LINE/L2;PercDiv=14.6;PercDel=5.5;PercIns=0.0;	54
MChr19	9728832	9750754	DEL	21922	MChr19	9749670	9749787	653	+	Transposon	ID=Denovo_TE0453565;Target=rnd-5_family-3101 617 734;Class=DNA/hAT-Tip100;PercDiv=16.2;PercDel=0.8;PercIns=0.8;	117
MChr19	9728832	9750754	DEL	21922	MChr19	9749791	9749833	457	-	Transposon	ID=Denovo_TE0453566;Target=rnd-1_family-584 17 59;Class=Unknown;PercDiv=6.8;PercDel=0.0;PercIns=0.0;	42
MChr19	9728832	9750754	DEL	21922	MChr19	9749834	9749917	473	-	Transposon	ID=Denovo_TE0453567;Target=rnd-1_family-454 97 179;Class=DNA/Crypton-A;PercDiv=14.5;PercDel=0.0;PercIns=1.2;	83
MChr19	9728832	9750754	DEL	21922	MChr19	9749919	9750167	1941	+	Transposon	ID=Denovo_TE0453568;Target=rnd-5_family-274 1 255;Class=Unknown;PercDiv=4.4;PercDel=2.4;PercIns=0.0;	248
MChr19	9728832	9750754	DEL	21922	MChr19	9750166	9750200	253	+	Transposon	ID=Denovo_TE0453569;Target=rnd-1_family-454 145 179;Class=DNA/Crypton-A;PercDiv=8.6;PercDel=0.0;PercIns=0.0;	34
MChr19	9728832	9750754	DEL	21922	MChr19	9750201	9750243	422	+	Transposon	ID=Denovo_TE0453570;Target=rnd-1_family-584 17 58;Class=Unknown;PercDiv=6.9;PercDel=0.0;PercIns=1.7;	42
MChr19	9728832	9750754	DEL	21922	MChr19	9749863	9749907	227	-	Transposon	ID=TE247839;Target=CryptonA-1_DR 85 129;Class=DNA/Crypton-A;PercDiv=17.8;PercDel=0.0;PercIns=0.0;	44
MChr19	9728832	9750754	DEL	21922	MChr19	9731838	9732662	858	+	Transposon	ID=Denovo_TE0453530;Target=rnd-6_family-9872 628 1471;Class=LINE/I;PercDiv=33.0;PercDel=4.6;PercIns=2.2;	824
MChr19	9728832	9750754	DEL	21922	MChr19	9748149	9748535	371	-	Transposon	ID=Denovo_TE0453562;Target=rnd-1_family-485 286 678;Class=Unknown;PercDiv=31.2;PercDel=5.4;PercIns=3.8;	386
MChr19	9728832	9750754	DEL	21922	MChr19	9731817	9732662	529	+	Transposon	ID=TE247825;Target=Nimb-1_EL 3168 4763;Class=LINE/I;PercDiv=34.7;PercDel=3.7;PercIns=3.7;	845
MChr19	9996403	9996518	DEL	115	MChr19	9996378	9996668	790	+	Transposon	ID=Denovo_TE0453931;Target=rnd-5_family-3827 61 276;Class=Unknown;PercDiv=16.7;PercDel=1.1;PercIns=21.0;	115
MChr19	10050427	10050678	DEL	251	MChr19	10050393	10050898	1436	+	Transposon	ID=Denovo_TE0454035;Target=rnd-5_family-2275 525 1044;Class=DNA/hAT-Ac;PercDiv=19.6;PercDel=9.1;PercIns=6.2;	251
MChr19	10050427	10050678	DEL	251	MChr19	10050263	10050444	256	+	TandemRepeat	ID=TR174992;PeriodSize=54;CopyNumber=3.4;PercentMatches=85;PercentIndels=0;Consensus=TAGCTCAAGCAGCTAAAATGCAGTCCTGTCAGTCTGTGAAGCTAACGTTAAAGT;	17
MChr19	11240900	11260701	DEL	19801	MChr19	11240861	11240967	360	-	Transposon	ID=Denovo_TE0455363;Target=rnd-5_family-892 101 198;Class=SINE;PercDiv=19.6;PercDel=0.0;PercIns=9.2;	67
MChr19	11240900	11260701	DEL	19801	MChr19	11246586	11247173	1778	+	Transposon	ID=Denovo_TE0455369;Target=rnd-4_family-900 295 832;Class=DNA/hAT-Charlie;PercDiv=14.7;PercDel=6.8;PercIns=16.7;	587
MChr19	11240900	11260701	DEL	19801	MChr19	11247174	11247276	907	-	Transposon	ID=Denovo_TE0455370;Target=rnd-1_family-11 1 73;Class=DNA/hAT-Ac;PercDiv=12.8;PercDel=13.1;PercIns=3.1;	102
MChr19	11240900	11260701	DEL	19801	MChr19	11249586	11249689	382	-	Transposon	ID=Denovo_TE0455371;Target=rnd-6_family-50 74 187;Class=LINE/L2;PercDiv=17.6;PercDel=11.5;PercIns=1.8;	103
MChr19	11240900	11260701	DEL	19801	MChr19	11250755	11250876	267	-	Transposon	ID=Denovo_TE0455374;Target=rnd-5_family-531 51 223;Class=DNA/CMC-EnSpm;PercDiv=27.9;PercDel=5.5;PercIns=2.1;	121
MChr19	11240900	11260701	DEL	19801	MChr19	11251498	11251544	311	+	Transposon	ID=Denovo_TE0455375;Target=rnd-4_family-243 2 48;Class=Unknown;PercDiv=12.8;PercDel=0.0;PercIns=0.0;	46
MChr19	11240900	11260701	DEL	19801	MChr19	11251552	11251747	860	+	Transposon	ID=Denovo_TE0455376;Target=rnd-5_family-1444 249 430;Class=Unknown;PercDiv=19.9;PercDel=0.0;PercIns=7.7;	195
MChr19	11240900	11260701	DEL	19801	MChr19	11251971	11252025	301	-	Transposon	ID=Denovo_TE0455377;Target=rnd-3_family-116 460 514;Class=DNA;PercDiv=18.2;PercDel=0.0;PercIns=0.0;	54
MChr19	11240900	11260701	DEL	19801	MChr19	11252018	11252160	310	-	Transposon	ID=Denovo_TE0455378;Target=rnd-3_family-116 82 215;Class=DNA;PercDiv=24.4;PercDel=4.2;PercIns=11.2;	142
MChr19	11240900	11260701	DEL	19801	MChr19	11252925	11252977	282	+	Transposon	ID=Denovo_TE0455380;Target=rnd-6_family-6646 144 197;Class=SINE/tRNA-L2;PercDiv=20.8;PercDel=1.9;PercIns=0.0;	52
MChr19	11240900	11260701	DEL	19801	MChr19	11253884	11253972	388	+	Transposon	ID=Denovo_TE0455381;Target=rnd-4_family-1007 17 106;Class=Unknown;PercDiv=17.2;PercDel=3.4;PercIns=2.2;	88
MChr19	11240900	11260701	DEL	19801	MChr19	11253974	11254140	689	+	Transposon	ID=Denovo_TE0455382;Target=rnd-1_family-182 3 128;Class=Unknown;PercDiv=18.1;PercDel=2.6;PercIns=4.9;	166
MChr19	11240900	11260701	DEL	19801	MChr19	11254107	11254173	397	-	Transposon	ID=Denovo_TE0455383;Target=rnd-1_family-280 1 114;Class=Unknown;PercDiv=9.0;PercDel=0.0;PercIns=1.8;	66
MChr19	11240900	11260701	DEL	19801	MChr19	11254174	11254211	276	+	Transposon	ID=Denovo_TE0455384;Target=rnd-1_family-264 27 64;Class=Unknown;PercDiv=10.5;PercDel=0.0;PercIns=0.0;	37
MChr19	11240900	11260701	DEL	19801	MChr19	11254258	11254423	468	+	Transposon	ID=Denovo_TE0455385;Target=rnd-4_family-1007 110 284;Class=Unknown;PercDiv=16.7;PercDel=12.1;PercIns=6.3;	165
MChr19	11240900	11260701	DEL	19801	MChr19	11254527	11254658	384	-	Transposon	ID=Denovo_TE0455386;Target=rnd-4_family-1007 94 226;Class=Unknown;PercDiv=19.5;PercDel=3.7;PercIns=3.3;	131
MChr19	11240900	11260701	DEL	19801	MChr19	11244279	11244311	57	+	TandemRepeat	ID=TR175364;PeriodSize=15;CopyNumber=2.3;PercentMatches=94;PercentIndels=5;Consensus=GGAGGAAGAGAAGA;	32
MChr19	11240900	11260701	DEL	19801	MChr19	11244499	11244561	54	+	TandemRepeat	ID=TR175365;PeriodSize=4;CopyNumber=15.8;PercentMatches=76;PercentIndels=0;Consensus=TGTC;	62
MChr19	11240900	11260701	DEL	19801	MChr19	11244637	11244667	53	+	TandemRepeat	ID=TR175366;PeriodSize=2;CopyNumber=15.5;PercentMatches=93;PercentIndels=0;Consensus=GA;	30
MChr19	11240900	11260701	DEL	19801	MChr19	11244714	11244760	87	+	TandemRepeat	ID=TR175367;PeriodSize=2;CopyNumber=24.0;PercentMatches=95;PercentIndels=4;Consensus=TG;	46
MChr19	11240900	11260701	DEL	19801	MChr19	11244879	11244921	77	+	TandemRepeat	ID=TR175368;PeriodSize=2;CopyNumber=21.5;PercentMatches=95;PercentIndels=0;Consensus=GT;	42
MChr19	11240900	11260701	DEL	19801	MChr19	11244921	11244959	64	+	TandemRepeat	ID=TR175369;PeriodSize=2;CopyNumber=20.5;PercentMatches=89;PercentIndels=10;Consensus=GA;	38
MChr19	11240900	11260701	DEL	19801	MChr19	11245092	11245121	60	+	TandemRepeat	ID=TR175370;PeriodSize=2;CopyNumber=15.0;PercentMatches=100;PercentIndels=0;Consensus=TG;	29
MChr19	11240900	11260701	DEL	19801	MChr19	11245121	11245179	82	+	TandemRepeat	ID=TR175371;PeriodSize=2;CopyNumber=29.5;PercentMatches=85;PercentIndels=0;Consensus=GA;	58
MChr19	11240900	11260701	DEL	19801	MChr19	11250527	11250563	67	+	TandemRepeat	ID=TR175372;PeriodSize=2;CopyNumber=19.0;PercentMatches=94;PercentIndels=5;Consensus=AC;	36
MChr19	11240900	11260701	DEL	19801	MChr19	11250694	11250738	90	+	TandemRepeat	ID=TR175373;PeriodSize=2;CopyNumber=22.5;PercentMatches=100;PercentIndels=0;Consensus=CA;	44
MChr19	11240900	11260701	DEL	19801	MChr19	11250814	11250839	52	+	TandemRepeat	ID=TR175374;PeriodSize=2;CopyNumber=13.0;PercentMatches=100;PercentIndels=0;Consensus=AC;	25
MChr19	11240900	11260701	DEL	19801	MChr19	11252564	11252599	54	+	TandemRepeat	ID=TR175375;PeriodSize=2;CopyNumber=18.0;PercentMatches=88;PercentIndels=0;Consensus=GT;	35
MChr19	11240900	11260701	DEL	19801	MChr19	11253326	11253386	122	+	TandemRepeat	ID=TR175376;PeriodSize=2;CopyNumber=30.5;PercentMatches=100;PercentIndels=0;Consensus=TC;	60
MChr19	11240900	11260701	DEL	19801	MChr19	11241558	11241713	228	-	Transposon	ID=TE249384;Target=Vesta1b2_As_I 3622 3773;Class=LTR/Gypsy;PercDiv=24.4;PercDel=5.1;PercIns=7.9;	155
MChr19	11240900	11260701	DEL	19801	MChr19	11242273	11242362	270	-	Transposon	ID=TE249385;Target=Mariner-18_HSal 362 449;Class=DNA/TcMar-Tc1;PercDiv=23.6;PercDel=3.3;PercIns=5.7;	89
MChr19	11240900	11260701	DEL	19801	MChr19	11242420	11242494	237	+	Transposon	ID=TE249386;Target=hAT-N4_ALy 810 889;Class=DNA/hAT-Charlie;PercDiv=17.6;PercDel=8.0;PercIns=1.2;	74
MChr19	11240900	11260701	DEL	19801	MChr19	11244480	11244561	304	+	Transposon	ID=TE249387;Target=MINIME_DN 338 419;Class=Unknown;PercDiv=20.7;PercDel=0.0;PercIns=0.0;	81
MChr19	11240900	11260701	DEL	19801	MChr19	11244584	11244672	266	+	Transposon	ID=TE249388;Target=DIRS-8_Lch 625 712;Class=LTR/DIRS;PercDiv=22.1;PercDel=2.2;PercIns=3.4;	88
MChr19	11240900	11260701	DEL	19801	MChr19	11244628	11244679	234	-	Transposon	ID=TE249389;Target=Gypsy-5B_OS-LTR 1342 1395;Class=LTR/Gypsy;PercDiv=17.3;PercDel=3.9;PercIns=0.0;	51
MChr19	11240900	11260701	DEL	19801	MChr19	11244637	11244788	486	+	Transposon	ID=TE249390;Target=EnSpm-9_DR 677 802;Class=DNA/CMC-EnSpm;PercDiv=12.6;PercDel=0.7;PercIns=21.4;	151
MChr19	11240900	11260701	DEL	19801	MChr19	11244682	11244805	360	-	Transposon	ID=TE249391;Target=Sola3-1_BF 2783 2919;Class=DNA/Sola-3;PercDiv=20.3;PercDel=11.3;PercIns=0.7;	123
MChr19	11240900	11260701	DEL	19801	MChr19	11244696	11244821	241	-	Transposon	ID=TE249392;Target=Helitron-3_CRe 13433 13560;Class=RC/Helitron-2;PercDiv=18.9;PercDel=9.5;PercIns=7.8;	125
MChr19	11240900	11260701	DEL	19801	MChr19	11244823	11244877	282	-	Transposon	ID=TE249393;Target=ATCopia24I 2747 2801;Class=LTR/Copia;PercDiv=18.2;PercDel=0.0;PercIns=0.0;	54
MChr19	11240900	11260701	DEL	19801	MChr19	11244828	11244891	229	-	Transposon	ID=TE249394;Target=EnSpm-N4_HM 1249 1312;Class=DNA/CMC-EnSpm;PercDiv=17.5;PercDel=1.6;PercIns=1.6;	63
MChr19	11240900	11260701	DEL	19801	MChr19	11244854	11244921	259	+	Transposon	ID=TE249395;Target=Zisupton-7_DR 4600 4665;Class=DNA/Zisupton;PercDiv=15.2;PercDel=0.0;PercIns=3.0;	67
MChr19	11240900	11260701	DEL	19801	MChr19	11244869	11244942	232	-	Transposon	ID=TE249396;Target=HATN11B_DR 411 484;Class=DNA/hAT;PercDiv=11.0;PercDel=1.4;PercIns=1.4;	73
MChr19	11240900	11260701	DEL	19801	MChr19	11244879	11244959	501	+	Transposon	ID=TE249397;Target=EnSpm-9_DR 729 799;Class=DNA/CMC-EnSpm;PercDiv=4.3;PercDel=0.0;PercIns=14.1;	80
MChr19	11240900	11260701	DEL	19801	MChr19	11244887	11245024	262	+	Transposon	ID=TE249398;Target=Sola1-2_AC 2845 2984;Class=DNA/Sola-1;PercDiv=22.4;PercDel=4.3;PercIns=2.9;	137
MChr19	11240900	11260701	DEL	19801	MChr19	11245029	11245162	393	+	Transposon	ID=TE249399;Target=EnSpm-9_DR 958 1084;Class=DNA/CMC-EnSpm;PercDiv=13.9;PercDel=3.0;PercIns=8.7;	133
MChr19	11240900	11260701	DEL	19801	MChr19	11245060	11245080	324	-	Transposon	ID=TE249400;Target=Zisupton-7_DR 873 1001;Class=DNA/Zisupton;PercDiv=17.2;PercDel=8.2;PercIns=0.0;	20
MChr19	11240900	11260701	DEL	19801	MChr19	11245066	11245162	557	+	Transposon	ID=TE249401;Target=DNA2-5_DR 1443 1540;Class=DNA/hAT-Ac;PercDiv=15.5;PercDel=1.0;PercIns=0.0;	96
MChr19	11240900	11260701	DEL	19801	MChr19	11245081	11245178	500	+	Transposon	ID=TE249402;Target=ERV1-1_SSc-I 371 468;Class=LTR/ERV1;PercDiv=10.2;PercDel=0.0;PercIns=0.0;	97
MChr19	11240900	11260701	DEL	19801	MChr19	11245093	11245193	372	-	Transposon	ID=TE249403;Target=Mariner-79B_HSal 1171 1273;Class=DNA/TcMar-Tc1;PercDiv=16.8;PercDel=2.0;PercIns=0.0;	100
MChr19	11240900	11260701	DEL	19801	MChr19	11245121	11245202	244	-	Transposon	ID=TE249404;Target=DNA8-10_CGi 2025 2107;Class=DNA;PercDiv=15.8;PercDel=1.2;PercIns=0.0;	81
MChr19	11240900	11260701	DEL	19801	MChr19	11246733	11246803	226	+	Transposon	ID=TE249405;Target=LTR-1_GA-I 13330 13393;Class=LTR/ERV1;PercDiv=19.0;PercDel=0.0;PercIns=10.9;	70
MChr19	11240900	11260701	DEL	19801	MChr19	11247138	11247258	338	-	Transposon	ID=TE249406;Target=hAT-35N1_SSa 35 159;Class=DNA/hAT-Ac;PercDiv=27.5;PercDel=4.1;PercIns=0.8;	120
MChr19	11240900	11260701	DEL	19801	MChr19	11250512	11250574	237	-	Transposon	ID=TE249407;Target=LTR24_Sar 303 367;Class=LTR/ERVK;PercDiv=12.7;PercDel=3.2;PercIns=0.0;	62
MChr19	11240900	11260701	DEL	19801	MChr19	11250527	11250581	239	+	Transposon	ID=TE249408;Target=Sola1-1_AC 970 1025;Class=DNA/Sola-1;PercDiv=1.9;PercDel=5.5;PercIns=3.6;	54
MChr19	11240900	11260701	DEL	19801	MChr19	11250660	11250738	295	+	Transposon	ID=TE249409;Target=Sola3-1_BF 2716 2799;Class=DNA/Sola-3;PercDiv=8.9;PercDel=6.3;PercIns=0.0;	78
MChr19	11240900	11260701	DEL	19801	MChr19	11250678	11250856	399	-	Transposon	ID=TE249410;Target=EnSpm-2_TD 2335 2490;Class=DNA/CMC-EnSpm;PercDiv=22.8;PercDel=1.7;PercIns=16.7;	178
MChr19	11240900	11260701	DEL	19801	MChr19	11250739	11250758	401	-	Transposon	ID=TE249411;Target=hAT-N48C_DR 1679 1743;Class=DNA/hAT-Ac;PercDiv=11.9;PercDel=6.0;PercIns=0.3;	19
MChr19	11240900	11260701	DEL	19801	MChr19	11252545	11252599	234	+	Transposon	ID=TE249412;Target=Sola1-1_AC 3475 3529;Class=DNA/Sola-1;PercDiv=18.2;PercDel=0.0;PercIns=0.0;	54
MChr19	11240900	11260701	DEL	19801	MChr19	11252564	11252626	267	+	Transposon	ID=TE249413;Target=Ginger1-1_AC 938 1000;Class=DNA/Ginger-1;PercDiv=22.2;PercDel=0.0;PercIns=0.0;	62
MChr19	11240900	11260701	DEL	19801	MChr19	11252565	11252651	250	+	Transposon	ID=TE249414;Target=Helitron-2_CRe 13480 13565;Class=RC/Helitron-2;PercDiv=18.8;PercDel=6.9;PercIns=8.1;	86
MChr19	11240900	11260701	DEL	19801	MChr19	11253083	11253205	309	+	Transposon	ID=TE249415;Target=Harbinger1_DR 2697 2834;Class=DNA/PIF-Harbinger;PercDiv=21.6;PercDel=14.6;PercIns=2.2;	122
MChr19	11240900	11260701	DEL	19801	MChr19	11253147	11253415	527	+	Transposon	ID=TE249416;Target=IMPB_01 30 322;Class=Satellite;PercDiv=23.9;PercDel=9.7;PercIns=0.7;	268
MChr19	11240900	11260701	DEL	19801	MChr19	11256373	11256457	307	+	Transposon	ID=Denovo_TE0455387;Target=rnd-5_family-1157 84 163;Class=Unknown;PercDiv=12.1;PercDel=5.9;PercIns=12.5;	84
MChr19	11240900	11260701	DEL	19801	MChr19	11256418	11256524	319	-	Transposon	ID=Denovo_TE0455388;Target=rnd-6_family-11249 308 430;Class=Unknown;PercDiv=22.6;PercDel=15.9;PercIns=0.8;	106
MChr19	11240900	11260701	DEL	19801	MChr19	11256505	11256650	389	+	Transposon	ID=Denovo_TE0455389;Target=rnd-5_family-4120 436 636;Class=LINE/RTE-X;PercDiv=17.4;PercDel=42.5;PercIns=4.8;	145
MChr19	11240900	11260701	DEL	19801	MChr19	11256793	11256899	379	-	Transposon	ID=Denovo_TE0455390;Target=rnd-4_family-2474 167 262;Class=DNA/hAT-Tip100;PercDiv=23.5;PercDel=0.9;PercIns=12.5;	106
MChr19	11240900	11260701	DEL	19801	MChr19	11258073	11258247	546	+	Transposon	ID=Denovo_TE0455394;Target=rnd-6_family-4077 1 188;Class=Unknown;PercDiv=22.1;PercDel=10.2;PercIns=2.6;	174
MChr19	11240900	11260701	DEL	19801	MChr19	11258248	11258362	314	-	Transposon	ID=Denovo_TE0455395;Target=rnd-1_family-73 55 166;Class=DNA/hAT-Charlie;PercDiv=29.5;PercDel=0.0;PercIns=2.7;	114
MChr19	11240900	11260701	DEL	19801	MChr19	11258250	11258276	309	-	Transposon	ID=Denovo_TE0455396;Target=rnd-4_family-900 499 696;Class=DNA/hAT-Charlie;PercDiv=23.6;PercDel=5.4;PercIns=8.6;	26
MChr19	11240900	11260701	DEL	19801	MChr19	11258467	11258573	682	-	Transposon	ID=Denovo_TE0455397;Target=rnd-2_family-1 453 571;Class=Unknown;PercDiv=8.4;PercDel=11.2;PercIns=0.0;	106
MChr19	11240900	11260701	DEL	19801	MChr19	11258492	11258588	286	+	Transposon	ID=Denovo_TE0455398;Target=rnd-6_family-2911 87 172;Class=DNA/PIF-Harbinger;PercDiv=18.0;PercDel=1.0;PercIns=13.9;	96
MChr19	11240900	11260701	DEL	19801	MChr19	11258624	11258681	312	+	Transposon	ID=Denovo_TE0455399;Target=rnd-6_family-3291 72 129;Class=SINE/tRNA-Core-RTE;PercDiv=19.0;PercDel=0.0;PercIns=0.0;	57
MChr19	11240900	11260701	DEL	19801	MChr19	11260668	11260768	332	-	Transposon	ID=Denovo_TE0455400;Target=rnd-5_family-892 101 197;Class=SINE;PercDiv=17.3;PercDel=4.0;PercIns=8.2;	33
MChr19	11240900	11260701	DEL	19801	MChr19	11257309	11257342	68	+	TandemRepeat	ID=TR175377;PeriodSize=2;CopyNumber=17.0;PercentMatches=100;PercentIndels=0;Consensus=CT;	33
MChr19	11240900	11260701	DEL	19801	MChr19	11257345	11257379	70	+	TandemRepeat	ID=TR175378;PeriodSize=2;CopyNumber=17.5;PercentMatches=100;PercentIndels=0;Consensus=CA;	34
MChr19	11240900	11260701	DEL	19801	MChr19	11256066	11256126	227	-	Transposon	ID=TE249417;Target=Loa-1_DRh 4721 4783;Class=LINE/R1-LOA;PercDiv=15.5;PercDel=8.2;PercIns=4.8;	60
MChr19	11240900	11260701	DEL	19801	MChr19	11257241	11257298	437	-	Transposon	ID=TE249418;Target=EnSpm-9_DR 756 870;Class=DNA/CMC-EnSpm;PercDiv=18.2;PercDel=1.1;PercIns=0.8;	57
MChr19	11240900	11260701	DEL	19801	MChr19	11257299	11257379	478	-	Transposon	ID=TE249419;Target=hAT-N48B_DR 1633 1715;Class=DNA/hAT-Ac;PercDiv=3.7;PercDel=2.5;PercIns=0.0;	80
MChr19	11240900	11260701	DEL	19801	MChr19	11257309	11257390	229	-	Transposon	ID=TE249420;Target=hAT-N13_AMi 504 585;Class=DNA/hAT-Blackjack;PercDiv=22.2;PercDel=1.2;PercIns=1.2;	81
MChr19	11240900	11260701	DEL	19801	MChr19	11257345	11257395	304	-	Transposon	ID=TE249421;Target=Novosib-6_CR 2915 2965;Class=DNA/Novosib;PercDiv=11.8;PercDel=0.0;PercIns=0.0;	50
MChr19	11240900	11260701	DEL	19801	MChr19	11260015	11260051	240	-	Transposon	ID=TE249422;Target=Gypsy-44_MLP-I 9021 9057;Class=LTR/Gypsy;PercDiv=16.2;PercDel=0.0;PercIns=0.0;	36
MChr19	11240900	11260701	DEL	19801	MChr19	11260188	11260248	230	-	Transposon	ID=TE249423;Target=Zisupton-6_DR 9437 9496;Class=DNA/Zisupton;PercDiv=13.6;PercDel=1.6;PercIns=3.3;	60
MChr19	11240900	11260701	DEL	19801	MChr19	11260200	11260211	232	+	Transposon	ID=TE249424;Target=LatiHarb1-2 1322 1395;Class=DNA/PIF-Harbinger;PercDiv=22.8;PercDel=1.2;PercIns=7.9;	11
MChr19	11240900	11260701	DEL	19801	MChr19	11260216	11260263	242	+	Transposon	ID=TE249425;Target=Helitron-2_DR 6977 7025;Class=RC/Helitron;PercDiv=16.7;PercDel=2.1;PercIns=0.0;	47
MChr19	11240900	11260701	DEL	19801	MChr19	11260264	11260278	241	+	Transposon	ID=TE249426;Target=hAT-N182_DR 758 824;Class=DNA/hAT-Ac;PercDiv=21.2;PercDel=7.5;PercIns=1.4;	14
MChr19	11361939	11362171	DEL	232	MChr19	11361916	11362007	367	+	Transposon	ID=Denovo_TE0455535;Target=rnd-3_family-517 246 348;Class=Unknown;PercDiv=17.7;PercDel=14.1;PercIns=1.9;	68
MChr19	11361939	11362171	DEL	232	MChr19	11361956	11362055	530	-	Transposon	ID=Denovo_TE0455536;Target=rnd-5_family-1665 5 105;Class=Unknown;PercDiv=12.1;PercDel=2.0;PercIns=1.0;	99
MChr19	11437518	11439162	DEL	1644	MChr19	11437515	11439169	14063	+	Transposon	ID=Denovo_TE0455631;Target=rnd-1_family-43 1 1666;Class=DNA/TcMar-Tc1;PercDiv=0.9;PercDel=0.7;PercIns=0.0;	1644
MChr19	11437518	11439162	DEL	1644	MChr19	11437518	11437712	335	-	Transposon	ID=TE249637;Target=Mariner-N2_SSa 678 875;Class=DNA/TcMar-Tc1;PercDiv=29.0;PercDel=2.6;PercIns=1.0;	194
MChr19	11437518	11439162	DEL	1644	MChr19	11437631	11439147	3439	+	Transposon	ID=TE249638;Target=Mariner-11_SSa 114 1632;Class=DNA/TcMar-Tc1;PercDiv=28.2;PercDel=2.8;PercIns=2.7;	1516
MChr19	11462020	11462176	DEL	156	MChr19	11462086	11462222	348	-	Transposon	ID=Denovo_TE0455663;Target=rnd-6_family-6711 127 257;Class=Unknown;PercDiv=24.3;PercDel=5.1;PercIns=9.9;	90
MChr19	11541035	11541493	DEL	458	MChr19	11541237	11541377	310	+	Transposon	ID=Denovo_TE0455756;Target=rnd-5_family-17 520 651;Class=DNA/hAT-Ac;PercDiv=26.7;PercDel=2.8;PercIns=9.8;	140
MChr19	11541035	11541493	DEL	458	MChr19	11541269	11541413	594	-	Transposon	ID=Denovo_TE0455757;Target=rnd-1_family-8 13 156;Class=Unknown;PercDiv=20.4;PercDel=1.4;PercIns=2.1;	144
MChr19	11612432	11612603	DEL	171	MChr19	11612463	11612691	1440	+	Transposon	ID=Denovo_TE0455891;Target=rnd-6_family-9533 1 226;Class=Unknown;PercDiv=8.7;PercDel=3.5;PercIns=4.9;	140
MChr19	11718147	11718607	DEL	460	MChr19	11716786	11721099	8035	+	TandemRepeat	ID=TR175567;PeriodSize=463;CopyNumber=9.3;PercentMatches=97;PercentIndels=0;Consensus=GACTCTTAATCTCAGGGTCGTGGGTTCGAGCCCCACGTTGGGCGATTGCAGTTTTGAACTGCCCATTCCACTCTTCAAATCACTTCTCCTTGGATGTGCTGCACTCGTAATGGATGTACACCGAAAGACCAAAGTATGTTGACTCTGTCAATAACATCTGAACCCAGGACATCTGTGGTTGTTGTTGTTGGGAGCTCTTGTGTTAACTAGCATGAAGAGATACAGTATGAAACTTTCATGCACGGACAATATTGCTTGAAGAGTCTTAACCTTGAAGCCGTAATATGTTACCATAGGCTTCTTTAGCGACATA…	460
MChr19	11718147	11718607	DEL	460	MChr19	11716786	11721099	8147	+	TandemRepeat	ID=TR175568;PeriodSize=1385;CopyNumber=3.1;PercentMatches=97;PercentIndels=0;Consensus=GACTCTTAATCTCAGGGTCGTGGGTTCGAGCCCCACGTTGGGCGATTGCAGTTTTGAACTGCCCATTCCACTCTTCAAATCACTTCTCCTTGGATGTGCTGCACTCGTAATGGATGTACACCGAAAGACCAAAGTATGTTGACTCTGTCAATAACATCTGAACCCAGGACATCTGTGGTTGTTGTTGTTGGGAGCTCTTCTGTTAACTAGCATGAAGAGATACAGTATGAAACTTTCATGCACGGACAATATTGCTTGAAGAGTCTTAACCTTGAAGCCATAATATGTTACCATAGGCTTCTTTAGCGACAT…	460
MChr19	11718147	11718607	DEL	460	MChr19	11718143	11718219	659	+	Transposon	ID=TE250146;Target=tRNA-1_DRe 229 305;Class=Satellite;PercDiv=2.6;PercDel=0.0;PercIns=0.0;	72
MChr19	11718147	11718607	DEL	460	MChr19	11718146	11718228	246	+	Transposon	ID=TE250147;Target=MamSINE1 9 90;Class=SINE/tRNA-RTE;PercDiv=28.4;PercDel=1.2;PercIns=2.4;	81
MChr19	11718147	11718607	DEL	460	MChr19	11718603	11718679	669	+	Transposon	ID=TE250148;Target=tRNA-1_DRe 229 305;Class=Satellite;PercDiv=1.3;PercDel=0.0;PercIns=0.0;	4
MChr19	11718147	11718607	DEL	460	MChr19	11718606	11718688	228	+	Transposon	ID=TE250149;Target=MamSINE1 9 90;Class=SINE/tRNA-RTE;PercDiv=29.6;PercDel=1.2;PercIns=2.4;	1
MChr19	11719529	11719991	DEL	462	MChr19	11716786	11721099	8035	+	TandemRepeat	ID=TR175567;PeriodSize=463;CopyNumber=9.3;PercentMatches=97;PercentIndels=0;Consensus=GACTCTTAATCTCAGGGTCGTGGGTTCGAGCCCCACGTTGGGCGATTGCAGTTTTGAACTGCCCATTCCACTCTTCAAATCACTTCTCCTTGGATGTGCTGCACTCGTAATGGATGTACACCGAAAGACCAAAGTATGTTGACTCTGTCAATAACATCTGAACCCAGGACATCTGTGGTTGTTGTTGTTGGGAGCTCTTGTGTTAACTAGCATGAAGAGATACAGTATGAAACTTTCATGCACGGACAATATTGCTTGAAGAGTCTTAACCTTGAAGCCGTAATATGTTACCATAGGCTTCTTTAGCGACATA…	462
MChr19	11719529	11719991	DEL	462	MChr19	11716786	11721099	8147	+	TandemRepeat	ID=TR175568;PeriodSize=1385;CopyNumber=3.1;PercentMatches=97;PercentIndels=0;Consensus=GACTCTTAATCTCAGGGTCGTGGGTTCGAGCCCCACGTTGGGCGATTGCAGTTTTGAACTGCCCATTCCACTCTTCAAATCACTTCTCCTTGGATGTGCTGCACTCGTAATGGATGTACACCGAAAGACCAAAGTATGTTGACTCTGTCAATAACATCTGAACCCAGGACATCTGTGGTTGTTGTTGTTGGGAGCTCTTCTGTTAACTAGCATGAAGAGATACAGTATGAAACTTTCATGCACGGACAATATTGCTTGAAGAGTCTTAACCTTGAAGCCATAATATGTTACCATAGGCTTCTTTAGCGACAT…	462
MChr19	11719529	11719991	DEL	462	MChr19	11719525	11719601	669	+	Transposon	ID=TE250152;Target=tRNA-1_DRe 229 305;Class=Satellite;PercDiv=1.3;PercDel=0.0;PercIns=0.0;	72
MChr19	11719529	11719991	DEL	462	MChr19	11719528	11719610	228	+	Transposon	ID=TE250153;Target=MamSINE1 9 90;Class=SINE/tRNA-RTE;PercDiv=29.6;PercDel=1.2;PercIns=2.4;	81
MChr19	11719529	11719991	DEL	462	MChr19	11719987	11720063	659	+	Transposon	ID=TE250154;Target=tRNA-1_DRe 229 305;Class=Satellite;PercDiv=2.6;PercDel=0.0;PercIns=0.0;	4
MChr19	11719529	11719991	DEL	462	MChr19	11719990	11720072	246	+	Transposon	ID=TE250155;Target=MamSINE1 9 90;Class=SINE/tRNA-RTE;PercDiv=28.4;PercDel=1.2;PercIns=2.4;	1
MChr19	11790162	11790403	DEL	241	MChr19	11790158	11790198	261	-	Transposon	ID=Denovo_TE0456221;Target=rnd-6_family-7586 902 942;Class=LTR/DIRS;PercDiv=14.6;PercDel=0.0;PercIns=0.0;	36
MChr19	11790162	11790403	DEL	241	MChr19	11790207	11790289	319	-	Transposon	ID=Denovo_TE0456222;Target=rnd-3_family-454 35 118;Class=Unknown;PercDiv=21.9;PercDel=2.4;PercIns=1.2;	82
MChr19	11790162	11790403	DEL	241	MChr19	11790292	11790447	680	-	Transposon	ID=Denovo_TE0456223;Target=rnd-4_family-249 1 157;Class=Unknown;PercDiv=22.9;PercDel=2.6;PercIns=1.9;	111
MChr19	12190743	12190964	DEL	221	MChr19	12190594	12190882	2251	+	Transposon	ID=Denovo_TE0456899;Target=rnd-1_family-81 1 294;Class=Unknown;PercDiv=3.5;PercDel=1.7;PercIns=0.0;	139
MChr19	12190743	12190964	DEL	221	MChr19	12190727	12190905	1391	-	Transposon	ID=Denovo_TE0456900;Target=rnd-1_family-136 7 186;Class=Unknown;PercDiv=4.5;PercDel=0.6;PercIns=0.0;	162
MChr19	12190743	12190964	DEL	221	MChr19	12190905	12191519	4558	+	Transposon	ID=Denovo_TE0456901;Target=rnd-1_family-81 95 724;Class=Unknown;PercDiv=5.7;PercDel=2.8;PercIns=0.3;	59
MChr19	12190743	12190964	DEL	221	MChr19	12190690	12191098	674	+	TandemRepeat	ID=TR175761;PeriodSize=222;CopyNumber=1.9;PercentMatches=91;PercentIndels=2;Consensus=GATCCAAACTCCATTCAGAAAACAAGCATTTTAAAAGTTCTTTGTTGTATTGCAGACAGACATGACAAAGCATGAATTCAGACTTTCACAAATCAGCATCATGATGTAGTTATTTCGGCATCCCTTTGATCCGTTTATTGCAATTAAATCACAGCAAAATCTGTTTATCTTGGGATCATACCGCTGTATTAAGCCAGATTAATTCAGCCGATGTGTT;	221
MChr19	12484454	12484671	DEL	217	MChr19	12484434	12484495	263	-	Transposon	ID=Denovo_TE0457320;Target=rnd-4_family-1526 235 296;Class=Unknown;PercDiv=29.0;PercDel=0.0;PercIns=0.0;	41
MChr19	12484454	12484671	DEL	217	MChr19	12484570	12484750	703	+	Transposon	ID=Denovo_TE0457321;Target=rnd-6_family-396 46 260;Class=Unknown;PercDiv=16.6;PercDel=19.3;PercIns=0.5;	101
MChr19	12644547	12644689	DEL	142	MChr19	12644436	12644576	481	+	Transposon	ID=Denovo_TE0457590;Target=rnd-3_family-517 218 346;Class=Unknown;PercDiv=18.5;PercDel=2.1;PercIns=11.6;	29
MChr19	12644547	12644689	DEL	142	MChr19	12644528	12644640	389	-	Transposon	ID=Denovo_TE0457592;Target=rnd-5_family-1665 1 105;Class=Unknown;PercDiv=15.4;PercDel=1.9;PercIns=0.5;	93
MChr19	12644547	12644689	DEL	142	MChr19	12644644	12644781	330	+	Transposon	ID=Denovo_TE0457593;Target=rnd-4_family-243 97 222;Class=Unknown;PercDiv=23.0;PercDel=2.2;PercIns=11.9;	45
MChr19	12780136	12780241	DEL	105	MChr19	12780088	12780365	796	+	Transposon	ID=Denovo_TE0457772;Target=rnd-6_family-4077 26 293;Class=Unknown;PercDiv=20.3;PercDel=5.8;PercIns=9.7;	105
MChr19	14441893	14442296	DEL	403	MChr19	14441526	14441964	1722	-	Transposon	ID=Denovo_TE0459697;Target=rnd-5_family-413 161 624;Class=Unknown;PercDiv=18.6;PercDel=11.8;PercIns=5.8;	71
MChr19	14441893	14442296	DEL	403	MChr19	14441863	14442044	453	+	Transposon	ID=Denovo_TE0459698;Target=rnd-4_family-144 310 469;Class=Unknown;PercDiv=24.1;PercDel=1.6;PercIns=15.6;	151
MChr19	14441893	14442296	DEL	403	MChr19	14442096	14442143	246	+	Transposon	ID=Denovo_TE0459699;Target=rnd-5_family-131 315 361;Class=LINE/L2;PercDiv=13.1;PercDel=2.1;PercIns=4.3;	47
MChr19	14674256	14674528	DEL	272	MChr19	14673499	14674310	2060	+	Transposon	ID=Denovo_TE0460040;Target=rnd-3_family-252 2 759;Class=DNA/hAT-Ac;PercDiv=17.0;PercDel=8.7;PercIns=7.8;	54
MChr19	14674256	14674528	DEL	272	MChr19	14674400	14674672	2243	+	Transposon	ID=Denovo_TE0460043;Target=rnd-6_family-15007 234 506;Class=Unknown;PercDiv=6.6;PercDel=0.0;PercIns=0.0;	128
MChr19	14674256	14674528	DEL	272	MChr19	14674090	14674262	241	-	Transposon	ID=TE252865;Target=EnSpm-3_SSa 688 867;Class=DNA/CMC-EnSpm;PercDiv=26.3;PercDel=7.5;PercIns=3.3;	6
MChr19	14674256	14674528	DEL	272	MChr19	14674180	14674310	271	+	Transposon	ID=TE252866;Target=hAT-35_SSa 4035 4163;Class=DNA/hAT-Ac;PercDiv=23.6;PercDel=4.6;PercIns=6.2;	54
MChr19	14674256	14674528	DEL	272	MChr19	14674349	14674426	231	-	Transposon	ID=TE252867;Target=SART-1_LHu 5916 5994;Class=LINE/R1;PercDiv=22.4;PercDel=3.9;PercIns=2.5;	77
MChr19	16139181	16139444	DEL	263	MChr19	16139210	16139843	2224	+	Transposon	ID=Denovo_TE0462132;Target=rnd-3_family-313 1 677;Class=DNA;PercDiv=18.1;PercDel=11.5;PercIns=4.4;	234
MChr19	16139181	16139444	DEL	263	MChr19	16139093	16139185	235	+	Transposon	ID=TE254229;Target=DNA-1-10_DR 1 88;Class=DNA;PercDiv=28.5;PercDel=0.0;PercIns=5.7;	4
MChr19	16954748	16954988	DEL	240	MChr19	16954725	16954758	68	+	TandemRepeat	ID=TR177039;PeriodSize=17;CopyNumber=2.0;PercentMatches=100;PercentIndels=0;Consensus=ATATATACAGTATATAT;	10
MChr19	16954748	16954988	DEL	240	MChr19	16954968	16955020	226	-	Transposon	ID=TE255304;Target=DNA6-15_CGi 1068 1122;Class=DNA;PercDiv=11.5;PercDel=5.7;PercIns=1.8;	20
MChr19	17558751	17559319	DEL	568	MChr19	17558779	17559013	1315	+	Transposon	ID=Denovo_TE0464552;Target=rnd-1_family-244 1 234;Class=DNA/hAT-Tip100;PercDiv=12.8;PercDel=3.4;PercIns=3.9;	234
MChr19	17558751	17559319	DEL	568	MChr19	17559035	17559097	282	+	Transposon	ID=Denovo_TE0464553;Target=rnd-5_family-1726 396 463;Class=DNA/hAT-Ac;PercDiv=13.5;PercDel=14.3;PercIns=5.9;	62
MChr19	17558751	17559319	DEL	568	MChr19	17559095	17559310	1142	+	Transposon	ID=Denovo_TE0464554;Target=rnd-1_family-390 13 250;Class=Unknown;PercDiv=6.7;PercDel=13.9;PercIns=3.4;	215
MChr19	17558751	17559319	DEL	568	MChr19	17559298	17559678	2941	-	Transposon	ID=Denovo_TE0464555;Target=rnd-6_family-5894 1 407;Class=Unknown;PercDiv=5.0;PercDel=6.8;PercIns=0.0;	21
MChr19	17558751	17559319	DEL	568	MChr19	17558720	17558960	742	+	Transposon	ID=TE256024;Target=hAT-19N1_SSa 1 229;Class=DNA/hAT-Tip100;PercDiv=23.0;PercDel=2.5;PercIns=7.9;	209
MChr19	17680905	17681125	DEL	220	MChr19	17680543	17680907	1451	-	Transposon	ID=Denovo_TE0464799;Target=rnd-5_family-6929 674 1103;Class=DNA/hAT-Tip100;PercDiv=9.3;PercDel=19.2;PercIns=1.4;	2
MChr19	17680905	17681125	DEL	220	MChr19	17681078	17681526	2903	-	Transposon	ID=Denovo_TE0464801;Target=rnd-5_family-6929 1 426;Class=DNA/hAT-Tip100;PercDiv=7.6;PercDel=0.2;PercIns=5.6;	47
MChr19	17680905	17681125	DEL	220	MChr19	17680996	17681097	204	+	TandemRepeat	ID=TR177250;PeriodSize=2;CopyNumber=51.0;PercentMatches=100;PercentIndels=0;Consensus=GT;	101
MChr19	17680905	17681125	DEL	220	MChr19	17680976	17681109	466	+	Transposon	ID=TE256093;Target=EnSpm-7_DR 7076 7208;Class=DNA/CMC-EnSpm;PercDiv=14.3;PercDel=0.0;PercIns=0.8;	133
MChr19	17680905	17681125	DEL	220	MChr19	17681110	17681224	235	-	Transposon	ID=TE256094;Target=hAT-N195_DR 265 385;Class=DNA/hAT-Tip100;PercDiv=25.4;PercDel=6.1;PercIns=0.8;	15
MChr19	17958557	17960650	DEL	2093	MChr19	17958924	17960562	14537	+	Transposon	ID=Denovo_TE0465315;Target=rnd-1_family-43 1 1666;Class=DNA/TcMar-Tc1;PercDiv=1.4;PercDel=1.8;PercIns=0.2;	1638
MChr19	17958557	17960650	DEL	2093	MChr19	17960556	17960588	57	+	TandemRepeat	ID=TR177295;PeriodSize=2;CopyNumber=16.5;PercentMatches=93;PercentIndels=0;Consensus=TA;	32
MChr19	17958557	17960650	DEL	2093	MChr19	17958927	17959141	353	-	Transposon	ID=TE256256;Target=Mariner-N2_SSa 702 875;Class=DNA/TcMar-Tc1;PercDiv=27.6;PercDel=9.0;PercIns=5.0;	214
MChr19	17958557	17960650	DEL	2093	MChr19	17959034	17960540	3820	+	Transposon	ID=TE256257;Target=Mariner-11_SSa 114 1632;Class=DNA/TcMar-Tc1;PercDiv=27.7;PercDel=4.2;PercIns=3.4;	1506
MChr19	17958557	17960650	DEL	2093	MChr19	17960522	17960545	249	-	Transposon	ID=TE256258;Target=HELITRON7_OS 1645 1707;Class=RC/Helitron;PercDiv=17.5;PercDel=0.0;PercIns=6.3;	23
MChr19	17958557	17960650	DEL	2093	MChr19	17960546	17960588	256	-	Transposon	ID=TE256259;Target=EnSpm-N2_DR 3033 3077;Class=DNA/CMC-EnSpm;PercDiv=4.7;PercDel=4.7;PercIns=0.0;	42
MChr19	17958557	17960650	DEL	2093	MChr19	17960556	17960610	261	+	Transposon	ID=TE256260;Target=Sola2-7_HMa 1468 1524;Class=DNA/Sola-2;PercDiv=12.7;PercDel=3.6;PercIns=0.0;	54
MChr19	17958557	17960650	DEL	2093	MChr19	17960611	17960633	226	+	Transposon	ID=TE256261;Target=Harbinger-1_DR 2547 2630;Class=DNA/PIF-Harbinger;PercDiv=19.2;PercDel=7.7;PercIns=0.0;	22
MChr19	18160757	18160933	DEL	176	MChr19	18160710	18160767	405	+	Transposon	ID=Denovo_TE0465652;Target=rnd-1_family-188 47 104;Class=Unknown;PercDiv=12.1;PercDel=0.0;PercIns=0.0;	10
MChr19	18160757	18160933	DEL	176	MChr19	18160712	18160824	383	-	Transposon	ID=Denovo_TE0465653;Target=rnd-5_family-3673 32 150;Class=DNA;PercDiv=16.4;PercDel=14.2;PercIns=8.4;	67
MChr19	18160757	18160933	DEL	176	MChr19	18160826	18160863	243	-	Transposon	ID=TE256529;Target=hAT-N53_DR 2030 2068;Class=DNA/hAT-Ac;PercDiv=10.5;PercDel=2.6;PercIns=0.0;	37
MChr19	18643095	18643544	DEL	449	MChr19	18643292	18643452	1107	+	Transposon	ID=Denovo_TE0466479;Target=rnd-1_family-689 106 298;Class=LINE/L2;PercDiv=1.9;PercDel=19.9;PercIns=0.0;	160
MChr19	18643095	18643544	DEL	449	MChr19	18643533	18643595	230	-	Transposon	ID=Denovo_TE0466480;Target=rnd-6_family-4724 474 545;Class=Unknown;PercDiv=17.7;PercDel=15.9;PercIns=1.4;	11
MChr19	18643095	18643544	DEL	449	MChr19	18643289	18643439	510	+	Transposon	ID=TE257043;Target=CR1-49_DR 2243 2369;Class=LINE/L2;PercDiv=17.9;PercDel=5.7;PercIns=11.0;	150
MChr19	18743570	18743721	DEL	151	MChr19	18743521	18744059	3841	-	Transposon	ID=Denovo_TE0466637;Target=rnd-6_family-1060 1574 2104;Class=LINE/L1;PercDiv=7.6;PercDel=1.1;PercIns=2.6;	151
MChr19	19128031	19128301	DEL	270	MChr19	19127606	19128579	6697	-	Transposon	ID=Denovo_TE0467352;Target=rnd-1_family-320 1 1049;Class=DNA/CMC-EnSpm;PercDiv=8.0;PercDel=8.1;PercIns=0.4;	270
MChr19	19128031	19128301	DEL	270	MChr19	19128164	19128261	225	-	Transposon	ID=TE257470;Target=ENSPM-6_DR 21896 21999;Class=DNA/CMC-EnSpm;PercDiv=25.5;PercDel=6.1;PercIns=0.0;	97
MChr19	19200413	19200622	DEL	209	MChr19	19200259	19200421	1028	-	Transposon	ID=Denovo_TE0467514;Target=rnd-1_family-224 1 174;Class=Unknown;PercDiv=11.0;PercDel=6.8;PercIns=0.0;	8
MChr19	19200413	19200622	DEL	209	MChr19	19200540	19200684	930	-	Transposon	ID=Denovo_TE0467515;Target=rnd-6_family-5334 831 969;Class=DNA;PercDiv=2.9;PercDel=1.4;PercIns=5.8;	82
MChr19	19306892	19307444	DEL	552	MChr19	19307063	19307165	465	+	Transposon	ID=Denovo_TE0467678;Target=rnd-6_family-19611 494 588;Class=LINE/Penelope;PercDiv=18.0;PercDel=0.0;PercIns=8.4;	102
MChr19	19306892	19307444	DEL	552	MChr19	19307166	19307220	336	-	Transposon	ID=Denovo_TE0467679;Target=rnd-6_family-19611 1 55;Class=LINE/Penelope;PercDiv=14.6;PercDel=0.0;PercIns=0.0;	54
MChr19	19321105	19321316	DEL	211	MChr19	19321120	19321163	72	+	TandemRepeat	ID=TR177684;PeriodSize=22;CopyNumber=2.0;PercentMatches=90;PercentIndels=4;Consensus=GAAGGGAAGGGGATGATAAGGAG;	43
MChr19	19742379	19742667	DEL	288	MChr19	19742585	19742637	268	-	Transposon	ID=TE257914;Target=Tc1 1293 1345;Class=DNA/TcMar-Tc1;PercDiv=18.9;PercDel=0.0;PercIns=0.0;	52
MChr19	19742379	19742667	DEL	288	MChr19	19742377	19743903	12878	-	Transposon	ID=Denovo_TE0468357;Target=rnd-1_family-175 5 1544;Class=DNA/TcMar-Tc1;PercDiv=1.4;PercDel=1.2;PercIns=0.3;	288
MChr19	19747492	19747880	DEL	388	MChr19	19747428	19747496	401	-	Transposon	ID=Denovo_TE0468364;Target=rnd-1_family-103 1 68;Class=Unknown;PercDiv=13.2;PercDel=0.0;PercIns=1.5;	4
MChr19	19747492	19747880	DEL	388	MChr19	19747513	19747670	581	-	Transposon	ID=Denovo_TE0468365;Target=rnd-5_family-6690 322 502;Class=LINE/Rex-Babar;PercDiv=15.3;PercDel=15.2;PercIns=0.6;	157
MChr19	19747492	19747880	DEL	388	MChr19	19747742	19747802	305	-	Transposon	ID=Denovo_TE0468366;Target=rnd-6_family-10932 178 238;Class=SINE/tRNA-V-RTE;PercDiv=13.3;PercDel=1.6;PercIns=1.6;	60
MChr19	19747492	19747880	DEL	388	MChr19	19747735	19747754	406	-	Transposon	ID=TE257919;Target=MER6 327 367;Class=DNA/TcMar-Tigger;PercDiv=20.4;PercDel=10.3;PercIns=2.4;	19
MChr19	19747492	19747880	DEL	388	MChr19	19747755	19747837	298	-	Transposon	ID=TE257920;Target=SINE_FR2 278 369;Class=SINE/tRNA-V-RTE;PercDiv=19.3;PercDel=10.8;PercIns=0.0;	82
MChr19	19747492	19747880	DEL	388	MChr19	19747838	19747955	406	-	Transposon	ID=TE257921;Target=MER6 75 326;Class=DNA/TcMar-Tigger;PercDiv=20.4;PercDel=10.3;PercIns=2.4;	42
MChr19	19747492	19747880	DEL	388	MChr19	19747873	19747988	559	-	Transposon	ID=TE257922;Target=SINE_FR2 39 160;Class=SINE/tRNA-V-RTE;PercDiv=14.9;PercDel=6.9;PercIns=1.6;	7
MChr19	19965293	19965416	DEL	123	MChr19	19965355	19965463	515	+	Transposon	ID=Denovo_TE0468701;Target=rnd-5_family-4354 201 305;Class=Unknown;PercDiv=16.6;PercDel=0.2;PercIns=0.2;	61
MChr19	20267766	20268118	DEL	352	MChr19	20267758	20268227	1993	-	Transposon	ID=Denovo_TE0469355;Target=rnd-6_family-28379 223 669;Class=LINE/Rex-Babar;PercDiv=17.9;PercDel=1.1;PercIns=6.3;	352
MChr19	21113301	21114960	DEL	1659	MChr19	21113299	21114974	15073	+	Transposon	ID=Denovo_TE0471098;Target=rnd-1_family-135 1 1689;Class=DNA/TcMar-Tc1;PercDiv=1.1;PercDel=0.9;PercIns=0.2;	1659
MChr19	21113301	21114960	DEL	1659	MChr19	21114028	21114790	948	+	Transposon	ID=TE259062;Target=Tc1-5_AFC 678 1432;Class=DNA/TcMar-Tc1;PercDiv=31.9;PercDel=6.2;PercIns=4.1;	762
MChr19	21113301	21114960	DEL	1659	MChr19	21114930	21114992	262	+	Transposon	ID=TE259063;Target=Merlin-1_DR 2144 2205;Class=DNA/Merlin;PercDiv=17.8;PercDel=0.0;PercIns=1.6;	30
MChr19	21168789	21168919	DEL	130	MChr19	21168617	21168816	560	-	Transposon	ID=Denovo_TE0471202;Target=rnd-5_family-3503 75 230;Class=LINE/Rex-Babar;PercDiv=16.7;PercDel=0.0;PercIns=2.9;	27
MChr19	21168789	21168919	DEL	130	MChr19	21168817	21168885	496	-	Transposon	ID=Denovo_TE0471203;Target=rnd-1_family-480 21 89;Class=LINE/Rex-Babar;PercDiv=11.6;PercDel=0.0;PercIns=0.0;	68
MChr19	21168789	21168919	DEL	130	MChr19	21168893	21169253	815	+	Transposon	ID=Denovo_TE0471204;Target=rnd-4_family-1422 61 392;Class=Unknown;PercDiv=21.9;PercDel=17.4;PercIns=1.0;	26
MChr19	21168789	21168919	DEL	130	MChr19	21168620	21168826	445	-	Transposon	ID=TE259131;Target=REX1-7_XT 1586 1693;Class=LINE/Rex-Babar;PercDiv=21.3;PercDel=1.3;PercIns=3.4;	37
MChr19	21223145	21225766	DEL	2621	MChr19	21223403	21223550	485	-	Transposon	ID=Denovo_TE0471337;Target=rnd-3_family-116 26 156;Class=DNA;PercDiv=19.1;PercDel=2.0;PercIns=15.3;	147
MChr19	21223145	21225766	DEL	2621	MChr19	21223949	21224558	4482	-	Transposon	ID=Denovo_TE0471338;Target=rnd-6_family-15113 1 640;Class=DNA/hAT-Ac;PercDiv=7.2;PercDel=5.2;PercIns=0.3;	609
MChr19	21223145	21225766	DEL	2621	MChr19	21224646	21225044	785	-	Transposon	ID=Denovo_TE0471339;Target=rnd-5_family-4353 638 1008;Class=DNA/TcMar-ISRm11;PercDiv=25.7;PercDel=3.5;PercIns=11.3;	398
MChr19	21223145	21225766	DEL	2621	MChr19	21225049	21225307	652	-	Transposon	ID=Denovo_TE0471340;Target=rnd-1_family-420 242 516;Class=DNA/TcMar-ISRm11;PercDiv=23.1;PercDel=11.2;PercIns=4.7;	258
MChr19	21223145	21225766	DEL	2621	MChr19	21225368	21225424	511	+	Transposon	ID=Denovo_TE0471341;Target=rnd-5_family-10371 1 57;Class=DNA/TcMar-ISRm11;PercDiv=1.8;PercDel=0.0;PercIns=0.0;	56
MChr19	21223145	21225766	DEL	2621	MChr19	21225414	21225599	800	-	Transposon	ID=Denovo_TE0471342;Target=rnd-1_family-72 294 475;Class=LINE/Rex-Babar;PercDiv=23.1;PercDel=0.0;PercIns=2.2;	185
MChr19	21223145	21225766	DEL	2621	MChr19	21225640	21225897	1989	-	Transposon	ID=Denovo_TE0471343;Target=rnd-1_family-164 1 250;Class=LINE/Rex-Babar;PercDiv=6.4;PercDel=0.0;PercIns=3.2;	126
MChr19	21223145	21225766	DEL	2621	MChr19	21225035	21225068	50	+	TandemRepeat	ID=TR178046;PeriodSize=12;CopyNumber=2.8;PercentMatches=86;PercentIndels=0;Consensus=AGGAGGAGGACA;	33
MChr19	21223145	21225766	DEL	2621	MChr19	21223127	21223344	668	+	Transposon	ID=TE259199;Target=SINE_FR2 90 303;Class=SINE/tRNA-V-RTE;PercDiv=22.9;PercDel=4.1;PercIns=6.1;	199
MChr19	21223145	21225766	DEL	2621	MChr19	21224001	21224560	966	-	Transposon	ID=TE259200;Target=hAT-24N1_DR 1 719;Class=DNA/hAT-Ac;PercDiv=24.4;PercDel=2.8;PercIns=8.6;	559
MChr19	21223145	21225766	DEL	2621	MChr19	21224646	21225138	2868	+	Transposon	ID=TE259201;Target=Mariner-29_SSa 2 494;Class=DNA/TcMar-ISRm11;PercDiv=10.7;PercDel=5.5;PercIns=5.5;	492
MChr19	21223145	21225766	DEL	2621	MChr19	21225133	21225334	1150	+	Transposon	ID=TE259202;Target=Mariner-29_SSa 1690 1916;Class=DNA/TcMar-ISRm11;PercDiv=15.9;PercDel=0.1;PercIns=0.2;	201
MChr19	21223145	21225766	DEL	2621	MChr19	21225414	21225599	736	-	Transposon	ID=TE259203;Target=Rex1-40_DRe 2235 2446;Class=LINE/Rex-Babar;PercDiv=23.1;PercDel=0.1;PercIns=1.0;	185
MChr19	21223145	21225766	DEL	2621	MChr19	21225728	21225836	256	-	Transposon	ID=TE259204;Target=Rex1-1_EL 2804 2913;Class=LINE/Rex-Babar;PercDiv=28.7;PercDel=1.8;PercIns=0.9;	38
MChr19	21341732	21341836	DEL	104	MChr19	21341691	21342161	1462	+	Transposon	ID=Denovo_TE0471637;Target=rnd-6_family-5447 3039 3523;Class=LINE/L1-Tx1;PercDiv=27.7;PercDel=4.0;PercIns=1.0;	104
MChr19	21341732	21341836	DEL	104	MChr19	21341691	21342161	1008	+	Transposon	ID=TE259383;Target=KoshiTn1 3965 4626;Class=LINE/L1-Tx1;PercDiv=31.5;PercDel=5.3;PercIns=2.3;	104
MChr19	21451123	21451457	DEL	334	MChr19	21450822	21451528	4359	+	Transposon	ID=Denovo_TE0471859;Target=rnd-5_family-503 205 917;Class=LINE/L2;PercDiv=9.3;PercDel=3.5;PercIns=2.6;	334
MChr19	21451123	21451457	DEL	334	MChr19	21450834	21452251	2843	+	Transposon	ID=TE259508;Target=L2-5_GA 790 3250;Class=LINE/L2;PercDiv=26.2;PercDel=7.0;PercIns=0.7;	334
MChr19	21684296	21684747	DEL	451	MChr19	21684045	21684318	2108	+	Transposon	ID=Denovo_TE0472497;Target=rnd-1_family-409 1 271;Class=DNA/hAT-Tip100;PercDiv=5.5;PercDel=0.0;PercIns=1.1;	22
MChr19	21684296	21684747	DEL	451	MChr19	21684688	21684839	555	+	Transposon	ID=Denovo_TE0472498;Target=rnd-6_family-13869 526 675;Class=DNA/hAT;PercDiv=23.3;PercDel=2.6;PercIns=4.0;	59
MChr19	21684296	21684747	DEL	451	MChr19	21684366	21684395	60	+	TandemRepeat	ID=TR178199;PeriodSize=15;CopyNumber=2.0;PercentMatches=100;PercentIndels=0;Consensus=GAAGAGAACAGAGAG;	29
MChr19	21684296	21684747	DEL	451	MChr19	21684119	21684322	1552	+	Transposon	ID=TE259795;Target=hAT-28_SSa 3711 3912;Class=DNA/hAT-Tip100;PercDiv=5.4;PercDel=0.0;PercIns=1.0;	26
MChr19	21742897	21774499	DEL	31602	MChr19	21742898	21743781	6112	+	Transposon	ID=Denovo_TE0472660;Target=rnd-1_family-311 1 798;Class=LTR;PercDiv=6.2;PercDel=2.2;PercIns=0.2;	883
MChr19	21742897	21774499	DEL	31602	MChr19	21743782	21745388	24832	+	Transposon	ID=Denovo_TE0472661;Target=rnd-1_family-460 100 1699;Class=Unknown;PercDiv=1.6;PercDel=0.3;PercIns=0.6;	1606
MChr19	21742897	21774499	DEL	31602	MChr19	21745389	21747431	17790	+	Transposon	ID=Denovo_TE0472662;Target=rnd-1_family-515 1 2056;Class=LTR/ERV1;PercDiv=1.2;PercDel=0.8;PercIns=0.2;	2042
MChr19	21742897	21774499	DEL	31602	MChr19	21747414	21751381	35896	+	Transposon	ID=Denovo_TE0472663;Target=rnd-1_family-332 1 3978;Class=LTR/ERV1;PercDiv=1.0;PercDel=0.4;PercIns=0.1;	3967
MChr19	21742897	21774499	DEL	31602	MChr19	21751369	21752679	10311	+	Transposon	ID=Denovo_TE0472664;Target=rnd-1_family-300 1 1313;Class=LTR;PercDiv=3.2;PercDel=1.9;PercIns=1.8;	1310
MChr19	21742897	21774499	DEL	31602	MChr19	21753267	21753477	710	-	Transposon	ID=Denovo_TE0472665;Target=rnd-6_family-12201 1 208;Class=LINE/L2;PercDiv=20.3;PercDel=5.2;PercIns=6.7;	210
MChr19	21742897	21774499	DEL	31602	MChr19	21753595	21753735	518	+	Transposon	ID=Denovo_TE0472666;Target=rnd-5_family-6800 428 581;Class=Unknown;PercDiv=18.2;PercDel=12.1;PercIns=2.6;	140
MChr19	21742897	21774499	DEL	31602	MChr19	21753767	21754261	3258	-	Transposon	ID=Denovo_TE0472667;Target=rnd-1_family-275 104 610;Class=LTR/ERV1;PercDiv=10.0;PercDel=3.2;PercIns=0.8;	494
MChr19	21742897	21774499	DEL	31602	MChr19	21754262	21754627	3122	-	Transposon	ID=Denovo_TE0472668;Target=rnd-1_family-300 952 1318;Class=LTR;PercDiv=3.8;PercDel=0.3;PercIns=0.0;	365
MChr19	21742897	21774499	DEL	31602	MChr19	21754626	21754750	539	-	Transposon	ID=Denovo_TE0472669;Target=rnd-1_family-278 1 115;Class=Unknown;PercDiv=9.9;PercDel=2.4;PercIns=11.3;	124
MChr19	21742897	21774499	DEL	31602	MChr19	21755838	21756136	2334	+	Transposon	ID=Denovo_TE0472670;Target=rnd-6_family-9868 294 651;Class=Unknown;PercDiv=2.4;PercDel=0.3;PercIns=0.3;	298
MChr19	21742897	21774499	DEL	31602	MChr19	21756188	21756352	395	+	Transposon	ID=Denovo_TE0472671;Target=rnd-6_family-3932 328 487;Class=LINE/L2;PercDiv=25.7;PercDel=2.4;PercIns=5.6;	164
MChr19	21742897	21774499	DEL	31602	MChr19	21756350	21756775	662	+	Transposon	ID=Denovo_TE0472672;Target=rnd-6_family-3932 140 963;Class=LINE/L2;PercDiv=27.3;PercDel=9.3;PercIns=2.5;	425
MChr19	21742897	21774499	DEL	31602	MChr19	21756782	21756906	440	+	Transposon	ID=Denovo_TE0472673;Target=rnd-1_family-92 88 212;Class=LINE/L2;PercDiv=26.4;PercDel=0.0;PercIns=0.0;	124
MChr19	21742897	21774499	DEL	31602	MChr19	21742898	21742941	88	+	TandemRepeat	ID=TR178226;PeriodSize=21;CopyNumber=2.1;PercentMatches=100;PercentIndels=0;Consensus=TGTGGTATCTGGTGTTCCATA;	43
MChr19	21742897	21774499	DEL	31602	MChr19	21743552	21743709	120	+	TandemRepeat	ID=TR178227;PeriodSize=15;CopyNumber=10.1;PercentMatches=75;PercentIndels=9;Consensus=AGAATAAGAAGTTAA;	157
MChr19	21742897	21774499	DEL	31602	MChr19	21743552	21743692	239	+	TandemRepeat	ID=TR178228;PeriodSize=31;CopyNumber=4.6;PercentMatches=92;PercentIndels=1;Consensus=AGAATAGAGAAGAAAAAGAACAAGAAGTTAA;	140
MChr19	21742897	21774499	DEL	31602	MChr19	21743552	21743692	239	+	TandemRepeat	ID=TR178229;PeriodSize=61;CopyNumber=2.3;PercentMatches=93;PercentIndels=1;Consensus=AGAATAGAGAAGAAAAAGAACAAGAAGTTAAAGAATAAAGAAGAAAAAGAACAAGAAGTTAA;	140
MChr19	21742897	21774499	DEL	31602	MChr19	21743684	21743779	110	+	TandemRepeat	ID=TR178230;PeriodSize=35;CopyNumber=2.9;PercentMatches=83;PercentIndels=9;Consensus=AAGAAAAAGAAAATAAGAAGTTGAAGTAAAGGAA;	95
MChr19	21742897	21774499	DEL	31602	MChr19	21744359	21744393	52	+	TandemRepeat	ID=TR178231;PeriodSize=11;CopyNumber=3.2;PercentMatches=91;PercentIndels=0;Consensus=GTCTCAGCTGT;	34
MChr19	21742897	21774499	DEL	31602	MChr19	21746112	21746146	52	+	TandemRepeat	ID=TR178232;PeriodSize=10;CopyNumber=3.4;PercentMatches=88;PercentIndels=7;Consensus=AAAAAATGGA;	34
MChr19	21742897	21774499	DEL	31602	MChr19	21747404	21747443	64	+	TandemRepeat	ID=TR178233;PeriodSize=12;CopyNumber=3.4;PercentMatches=93;PercentIndels=6;Consensus=GAGGAAACTTCA;	39
MChr19	21742897	21774499	DEL	31602	MChr19	21752300	21752345	85	+	TandemRepeat	ID=TR178234;PeriodSize=20;CopyNumber=2.2;PercentMatches=96;PercentIndels=3;Consensus=ATATGTGGTATCTGGTGTTCC;	45
MChr19	21742897	21774499	DEL	31602	MChr19	21755850	21755889	53	+	TandemRepeat	ID=TR178235;PeriodSize=15;CopyNumber=2.8;PercentMatches=85;PercentIndels=7;Consensus=CACATATTCCTACA;	39
MChr19	21742897	21774499	DEL	31602	MChr19	21747334	21747393	248	+	Transposon	ID=TE259886;Target=Gypsy-16_SB-I 2123 2175;Class=LTR/Gypsy;PercDiv=13.7;PercDel=1.7;PercIns=15.1;	59
MChr19	21742897	21774499	DEL	31602	MChr19	21747402	21747448	231	+	Transposon	ID=TE259887;Target=MuDR-1_GR 6879 6923;Class=DNA/MULE-MuDR;PercDiv=8.9;PercDel=0.0;PercIns=4.4;	46
MChr19	21742897	21774499	DEL	31602	MChr19	21747512	21747852	400	+	Transposon	ID=TE259888;Target=ERV1-1B_DR-I 3883 4230;Class=LTR/ERV1;PercDiv=33.6;PercDel=5.3;PercIns=3.2;	340
MChr19	21742897	21774499	DEL	31602	MChr19	21748493	21750388	1765	+	Transposon	ID=TE259889;Target=ERV1-1B_DR-I 4162 6057;Class=LTR/ERV1;PercDiv=34.3;PercDel=3.5;PercIns=3.5;	1895
MChr19	21742897	21774499	DEL	31602	MChr19	21750356	21750394	241	+	Transposon	ID=TE259890;Target=I-2_DBi 4548 4586;Class=LINE/I;PercDiv=15.4;PercDel=0.0;PercIns=0.0;	38
MChr19	21742897	21774499	DEL	31602	MChr19	21750515	21751270	468	+	Transposon	ID=TE259891;Target=ERV1-1B_DR-I 6500 7074;Class=LTR/ERV1;PercDiv=32.4;PercDel=5.0;PercIns=4.0;	755
MChr19	21742897	21774499	DEL	31602	MChr19	21755523	21755689	286	+	Transposon	ID=TE259892;Target=L2-3_EL 1313 1479;Class=LINE/L2;PercDiv=30.2;PercDel=3.0;PercIns=3.0;	166
MChr19	21742897	21774499	DEL	31602	MChr19	21756188	21756356	293	+	Transposon	ID=TE259893;Target=L2-3_EL 1780 2017;Class=LINE/L2;PercDiv=31.9;PercDel=2.4;PercIns=2.7;	168
MChr19	21742897	21774499	DEL	31602	MChr19	21756349	21756774	772	+	Transposon	ID=TE259894;Target=L2-3_OL 1154 1475;Class=LINE/L2;PercDiv=32.6;PercDel=8.2;PercIns=1.3;	425
MChr19	21742897	21774499	DEL	31602	MChr19	21756772	21756902	468	+	Transposon	ID=TE259895;Target=L2-11_EL 2936 3049;Class=LINE/L2;PercDiv=25.2;PercDel=3.8;PercIns=3.0;	130
MChr19	21742897	21774499	DEL	31602	MChr19	21757152	21757232	239	+	Transposon	ID=TE259896;Target=hAT-6B_PM 187 260;Class=DNA/hAT-Charlie;PercDiv=21.8;PercDel=0.0;PercIns=9.5;	80
MChr19	21742897	21774499	DEL	31602	MChr19	21757992	21758140	754	-	Transposon	ID=Denovo_TE0472676;Target=rnd-5_family-3795 2 157;Class=DNA/PIF-Harbinger;PercDiv=12.5;PercDel=8.1;PercIns=3.2;	148
MChr19	21742897	21774499	DEL	31602	MChr19	21758196	21758370	609	-	Transposon	ID=Denovo_TE0472677;Target=rnd-1_family-263 12 290;Class=Unknown;PercDiv=16.9;PercDel=1.9;PercIns=8.3;	174
MChr19	21742897	21774499	DEL	31602	MChr19	21759213	21759254	277	-	Transposon	ID=Denovo_TE0472678;Target=rnd-1_family-165 23 64;Class=Unknown;PercDiv=11.9;PercDel=0.0;PercIns=0.0;	41
MChr19	21742897	21774499	DEL	31602	MChr19	21759568	21759651	555	-	Transposon	ID=Denovo_TE0472679;Target=rnd-6_family-7117 849 923;Class=Unknown;PercDiv=6.6;PercDel=0.0;PercIns=11.7;	83
MChr19	21742897	21774499	DEL	31602	MChr19	21759652	21760180	4249	+	Transposon	ID=Denovo_TE0472680;Target=rnd-1_family-287 1 538;Class=DNA/TcMar-Pogo;PercDiv=5.1;PercDel=2.1;PercIns=0.4;	528
MChr19	21742897	21774499	DEL	31602	MChr19	21760186	21760277	295	+	Transposon	ID=Denovo_TE0472681;Target=rnd-6_family-322 331 423;Class=LINE/I;PercDiv=29.4;PercDel=1.1;PercIns=0.0;	91
MChr19	21742897	21774499	DEL	31602	MChr19	21760636	21761011	3092	-	Transposon	ID=Denovo_TE0472682;Target=rnd-1_family-311 1 385;Class=LTR;PercDiv=4.5;PercDel=2.7;PercIns=0.3;	375
MChr19	21742897	21774499	DEL	31602	MChr19	21761641	21761783	487	+	Transposon	ID=Denovo_TE0472683;Target=rnd-6_family-322 2120 2278;Class=LINE/I;PercDiv=17.7;PercDel=12.6;PercIns=1.3;	142
MChr19	21742897	21774499	DEL	31602	MChr19	21762492	21762673	419	+	Transposon	ID=Denovo_TE0472684;Target=rnd-6_family-322 2311 2513;Class=LINE/I;PercDiv=25.8;PercDel=11.5;PercIns=0.0;	181
MChr19	21742897	21774499	DEL	31602	MChr19	21762662	21763065	1076	+	Transposon	ID=Denovo_TE0472685;Target=rnd-6_family-9133 534 939;Class=LINE/I;PercDiv=27.7;PercDel=3.0;PercIns=2.5;	403
MChr19	21742897	21774499	DEL	31602	MChr19	21763070	21763498	818	+	Transposon	ID=Denovo_TE0472686;Target=rnd-4_family-375 2 431;Class=LINE/I;PercDiv=25.9;PercDel=3.3;PercIns=3.0;	428
MChr19	21742897	21774499	DEL	31602	MChr19	21763855	21763990	397	+	Transposon	ID=Denovo_TE0472687;Target=rnd-1_family-278 68 199;Class=Unknown;PercDiv=15.2;PercDel=9.6;PercIns=12.9;	135
MChr19	21742897	21774499	DEL	31602	MChr19	21763954	21764109	576	+	Transposon	ID=Denovo_TE0472688;Target=rnd-1_family-275 203 362;Class=LTR/ERV1;PercDiv=19.7;PercDel=5.1;PercIns=2.5;	155
MChr19	21742897	21774499	DEL	31602	MChr19	21764110	21764458	2558	-	Transposon	ID=Denovo_TE0472689;Target=rnd-1_family-300 955 1318;Class=LTR;PercDiv=7.8;PercDel=4.9;PercIns=0.6;	348
MChr19	21742897	21774499	DEL	31602	MChr19	21764495	21765022	2954	+	Transposon	ID=Denovo_TE0472690;Target=rnd-1_family-278 1 569;Class=Unknown;PercDiv=10.8;PercDel=9.5;PercIns=1.6;	527
MChr19	21742897	21774499	DEL	31602	MChr19	21765064	21765948	6137	+	Transposon	ID=Denovo_TE0472691;Target=rnd-1_family-311 1 798;Class=LTR;PercDiv=6.3;PercDel=2.2;PercIns=0.2;	884
MChr19	21742897	21774499	DEL	31602	MChr19	21765949	21767544	25190	+	Transposon	ID=Denovo_TE0472692;Target=rnd-1_family-460 101 1693;Class=Unknown;PercDiv=1.6;PercDel=0.1;PercIns=0.2;	1595
MChr19	21742897	21774499	DEL	31602	MChr19	21767545	21769603	18311	+	Transposon	ID=Denovo_TE0472693;Target=rnd-1_family-515 1 2056;Class=LTR/ERV1;PercDiv=1.4;PercDel=0.1;PercIns=0.2;	2058
MChr19	21742897	21774499	DEL	31602	MChr19	21769585	21773565	36493	+	Transposon	ID=Denovo_TE0472694;Target=rnd-1_family-332 1 3978;Class=LTR/ERV1;PercDiv=1.0;PercDel=0.0;PercIns=0.1;	3980
MChr19	21742897	21774499	DEL	31602	MChr19	21759291	21759319	51	+	TandemRepeat	ID=TR178236;PeriodSize=14;CopyNumber=2.0;PercentMatches=93;PercentIndels=6;Consensus=TAGCTTTTTCACATG;	28
MChr19	21742897	21774499	DEL	31602	MChr19	21759353	21759408	96	+	TandemRepeat	ID=TR178237;PeriodSize=3;CopyNumber=19.0;PercentMatches=92;PercentIndels=3;Consensus=AAT;	55
MChr19	21742897	21774499	DEL	31602	MChr19	21760968	21761011	61	+	TandemRepeat	ID=TR178238;PeriodSize=21;CopyNumber=2.1;PercentMatches=86;PercentIndels=0;Consensus=CATATAGAACACCAAATACCA;	43
MChr19	21742897	21774499	DEL	31602	MChr19	21765064	21765107	88	+	TandemRepeat	ID=TR178239;PeriodSize=21;CopyNumber=2.1;PercentMatches=100;PercentIndels=0;Consensus=TGTGGTATCTGGTGTTCCATA;	43
MChr19	21742897	21774499	DEL	31602	MChr19	21765717	21765875	129	+	TandemRepeat	ID=TR178240;PeriodSize=16;CopyNumber=10.1;PercentMatches=75;PercentIndels=8;Consensus=AGAATAAGAAGTTAA;	158
MChr19	21742897	21774499	DEL	31602	MChr19	21765717	21765858	248	+	TandemRepeat	ID=TR178241;PeriodSize=31;CopyNumber=4.6;PercentMatches=94;PercentIndels=0;Consensus=AGAATAGAGAAGAAAAAGAACAAGAAGTTAA;	141
MChr19	21742897	21774499	DEL	31602	MChr19	21765850	21765947	123	+	TandemRepeat	ID=TR178242;PeriodSize=35;CopyNumber=2.9;PercentMatches=85;PercentIndels=7;Consensus=AAGAAAAAGAAAATAAGAAGTTGAAGTAAAAGGAA;	97
MChr19	21742897	21774499	DEL	31602	MChr19	21767862	21767910	62	+	TandemRepeat	ID=TR178243;PeriodSize=18;CopyNumber=2.7;PercentMatches=83;PercentIndels=0;Consensus=TAAGTAATTTTAATTTAA;	48
MChr19	21742897	21774499	DEL	31602	MChr19	21769575	21769615	73	+	TandemRepeat	ID=TR178244;PeriodSize=12;CopyNumber=3.4;PercentMatches=96;PercentIndels=0;Consensus=GAGGAAATTTCA;	40
MChr19	21742897	21774499	DEL	31602	MChr19	21758038	21758140	326	-	Transposon	ID=TE259897;Target=Harbinger-N1_SSa 2 114;Class=DNA/PIF-Harbinger;PercDiv=21.7;PercDel=11.7;PercIns=1.8;	102
MChr19	21742897	21774499	DEL	31602	MChr19	21759330	21759342	251	+	Transposon	ID=TE259898;Target=Gypsy-24_DEl-I 2578 2659;Class=LTR/Gypsy;PercDiv=13.9;PercDel=3.7;PercIns=3.7;	12
MChr19	21742897	21774499	DEL	31602	MChr19	21759352	21759411	294	+	Transposon	ID=TE259899;Target=Penelope-13_HM 194 253;Class=LINE/Penelope;PercDiv=5.0;PercDel=0.0;PercIns=0.0;	59
MChr19	21742897	21774499	DEL	31602	MChr19	21759353	21759427	278	-	Transposon	ID=TE259900;Target=L2-12_CTe 1584 1656;Class=LINE/L2;PercDiv=4.2;PercDel=1.3;PercIns=4.1;	74
MChr19	21742897	21774499	DEL	31602	MChr19	21759428	21759441	236	-	Transposon	ID=TE259901;Target=PIVE 866 957;Class=Other/DNA_virus;PercDiv=7.0;PercDel=6.7;PercIns=3.3;	13
MChr19	21742897	21774499	DEL	31602	MChr19	21759664	21759801	485	+	Transposon	ID=TE259902;Target=Mariner-17_LCh 10 148;Class=DNA/TcMar-Pogo;PercDiv=27.5;PercDel=0.7;PercIns=0.0;	137
MChr19	21742897	21774499	DEL	31602	MChr19	21759951	21760188	448	+	Transposon	ID=TE259903;Target=Mariner-17_LCh 265 509;Class=DNA/TcMar-Pogo;PercDiv=34.5;PercDel=2.9;PercIns=0.0;	237
MChr19	21742897	21774499	DEL	31602	MChr19	21760664	21760772	262	-	Transposon	ID=TE259904;Target=LTR3_FR 360 475;Class=LTR;PercDiv=28.9;PercDel=8.3;PercIns=1.7;	108
MChr19	21742897	21774499	DEL	31602	MChr19	21761544	21761599	269	-	Transposon	ID=TE259905;Target=Crack-11_SSa 3220 3271;Class=LINE/L2;PercDiv=11.6;PercDel=0.0;PercIns=7.7;	55
MChr19	21742897	21774499	DEL	31602	MChr19	21761593	21761784	321	+	Transposon	ID=TE259906;Target=Nimb-16_DR 2125 2418;Class=LINE/I;PercDiv=21.5;PercDel=11.4;PercIns=3.4;	191
MChr19	21742897	21774499	DEL	31602	MChr19	21762462	21762638	387	+	Transposon	ID=TE259907;Target=Nimb-5_DR 1897 2084;Class=LINE/I;PercDiv=30.4;PercDel=6.2;PercIns=0.9;	176
MChr19	21742897	21774499	DEL	31602	MChr19	21762639	21762687	241	-	Transposon	ID=TE259908;Target=LTR177_MD 1065 1114;Class=LTR/ERV1;PercDiv=14.6;PercDel=4.1;PercIns=2.0;	48
MChr19	21742897	21774499	DEL	31602	MChr19	21762688	21763494	2380	+	Transposon	ID=TE259909;Target=Nimb-5_DR 2508 3295;Class=LINE/I;PercDiv=27.5;PercDel=2.4;PercIns=0.5;	806
MChr19	21742897	21774499	DEL	31602	MChr19	21763505	21763743	376	+	Transposon	ID=TE259910;Target=I-5_DR 3859 4095;Class=LINE/I;PercDiv=33.6;PercDel=2.1;PercIns=3.0;	238
MChr19	21742897	21774499	DEL	31602	MChr19	21764138	21764212	242	-	Transposon	ID=TE259911;Target=LTR3_FR 393 475;Class=LTR;PercDiv=21.6;PercDel=12.0;PercIns=1.2;	74
MChr19	21742897	21774499	DEL	31602	MChr19	21769439	21769553	226	+	Transposon	ID=TE259912;Target=Copia-1_Adi-I 530 649;Class=LTR/Copia;PercDiv=25.9;PercDel=10.4;PercIns=5.8;	114
MChr19	21742897	21774499	DEL	31602	MChr19	21769504	21769564	285	+	Transposon	ID=TE259913;Target=Gypsy-16_SB-I 2123 2175;Class=LTR/Gypsy;PercDiv=13.5;PercDel=0.0;PercIns=15.1;	60
MChr19	21742897	21774499	DEL	31602	MChr19	21769646	21770046	418	+	Transposon	ID=TE259914;Target=ERV1-1B_DR-I 3612 4250;Class=LTR/ERV1;PercDiv=33.0;PercDel=6.7;PercIns=4.9;	400
MChr19	21742897	21774499	DEL	31602	MChr19	21770672	21772569	1752	+	Transposon	ID=TE259915;Target=ERV1-1B_DR-I 4162 6057;Class=LTR/ERV1;PercDiv=34.2;PercDel=3.6;PercIns=3.7;	1897
MChr19	21742897	21774499	DEL	31602	MChr19	21772537	21772575	241	+	Transposon	ID=TE259916;Target=I-2_DBi 4548 4586;Class=LINE/I;PercDiv=15.4;PercDel=0.0;PercIns=0.0;	38
MChr19	21742897	21774499	DEL	31602	MChr19	21772696	21773454	442	+	Transposon	ID=TE259917;Target=ERV1-1B_DR-I 6500 7048;Class=LTR/ERV1;PercDiv=32.5;PercDel=4.8;PercIns=4.2;	758
MChr19	21742897	21774499	DEL	31602	MChr19	21774497	21774543	94	+	TandemRepeat	ID=TR178245;PeriodSize=21;CopyNumber=2.2;PercentMatches=100;PercentIndels=0;Consensus=ATATGTGGTATCTGGTGTTCC;	2
MChr19	21742897	21774499	DEL	31602	MChr19	21773553	21774884	10866	+	Transposon	ID=Denovo_TE0472695;Target=rnd-1_family-300 1 1318;Class=LTR;PercDiv=3.4;PercDel=0.7;PercIns=1.8;	946
MChr19	21742897	21774499	DEL	31602	MChr19	21757331	21757982	3010	-	Transposon	ID=Denovo_TE0472675;Target=rnd-4_family-2172 4 621;Class=DNA/PIF-Harbinger;PercDiv=13.1;PercDel=5.2;PercIns=11.0;	651
MChr19	21865972	21866178	DEL	206	MChr19	21865836	21865998	410	+	Transposon	ID=Denovo_TE0472931;Target=rnd-6_family-15666 103 268;Class=Unknown;PercDiv=28.6;PercDel=5.5;PercIns=3.6;	26
MChr19	21948922	21949200	DEL	278	MChr19	21948953	21949346	392	+	TandemRepeat	ID=TR178311;PeriodSize=28;CopyNumber=13.4;PercentMatches=82;PercentIndels=9;Consensus=TATATATATATATATATATACACACACA;	247
MChr19	21948922	21949200	DEL	278	MChr19	21948952	21949346	214	+	TandemRepeat	ID=TR178312;PeriodSize=2;CopyNumber=197.5;PercentMatches=91;PercentIndels=0;Consensus=AT;	248
MChr19	21948922	21949200	DEL	278	MChr19	21948952	21949346	424	+	TandemRepeat	ID=TR178313;PeriodSize=30;CopyNumber=13.3;PercentMatches=87;PercentIndels=3;Consensus=ATATATATATATATATATACACACACACAT;	248
MChr19	21948922	21949200	DEL	278	MChr19	21948907	21949120	628	-	Transposon	ID=TE260145;Target=DNA-X-5_DR 995 1181;Class=DNA/hAT;PercDiv=13.8;PercDel=0.6;PercIns=6.1;	198
MChr19	21948922	21949200	DEL	278	MChr19	21948952	21949385	1696	-	Transposon	ID=TE260146;Target=Daphne-18_HM 4106 4548;Class=LINE/L2;PercDiv=16.0;PercDel=2.5;PercIns=0.5;	248
MChr19	22104712	22104905	DEL	193	MChr19	22104140	22105247	8315	+	Transposon	ID=Denovo_TE0473593;Target=rnd-5_family-766 1 1137;Class=DNA/PIF-Harbinger;PercDiv=6.7;PercDel=3.2;PercIns=0.5;	193
MChr19	22105235	22106096	DEL	861	MChr19	22104140	22105247	8315	+	Transposon	ID=Denovo_TE0473593;Target=rnd-5_family-766 1 1137;Class=DNA/PIF-Harbinger;PercDiv=6.7;PercDel=3.2;PercIns=0.5;	12
MChr19	22105235	22106096	DEL	861	MChr19	22105249	22105380	899	-	Transposon	ID=Denovo_TE0473594;Target=rnd-6_family-1053 148 278;Class=DNA/PIF-Harbinger;PercDiv=9.2;PercDel=0.8;PercIns=1.5;	131
MChr19	22105235	22106096	DEL	861	MChr19	22105882	22106108	1515	+	Transposon	ID=Denovo_TE0473595;Target=rnd-5_family-766 914 1137;Class=DNA/PIF-Harbinger;PercDiv=10.4;PercDel=0.9;PercIns=2.2;	214
MChr19	22119579	22119713	DEL	134	MChr19	22116081	22142465	39426	+	TandemRepeat	ID=TR178363;PeriodSize=899;CopyNumber=28.9;PercentMatches=88;PercentIndels=6;Consensus=TGGCGGAGTGACAAAAACGTTCAATACGCCTGGACCTGCATTTGAACCCTGTGGAACATCTTTTCTATGGGCACAAGTTTTCATTTAACATGACCTACATTTATTCAGTGTTCTCTATCAGAGAAGAGGTTTCTGAAGTGGCTGCAGGAAGTGAAGTCACATCGTGGGTTTGCCAGCTCGTGTAAAGTCAGGGAATTATCGAGTCCTTGATAGTTTGAGAGAAAGACAATGACAATACTTTTCCTCATTTTCGGCAGGGACCATAAAATTTGTCATCGAGTCACATTAAATTGGCAGTTACACATGAAGTGC…	134
MChr19	22119579	22119713	DEL	134	MChr19	22116081	22144393	38980	+	TandemRepeat	ID=TR178370;PeriodSize=1796;CopyNumber=15.5;PercentMatches=86;PercentIndels=7;Consensus=TGGCGGAGTGACAAAAACGTTCAATACGCCTGGACCTGCATTTGAACCCTGTGGAACATCTTTTCTATGGGCACAAGTTTTCATTTAACATGACCTACATTTATTCAGTGTTCTCTATCAGAGAAGAGGTTTCTGAAGTGGCTGCAGGAAGTGAAGTCACATCGTGGGTTTGCCAGCTCGTGTAAAGTCAGGGAATTATCGAGTCCTTGATAGTTTGAGAGAAAGACAATGACAATACTTTTCCTCATTTTCGGCAGGGACCATAAAATTTGTCATCGAGTCACATTAAATTGGCAGTTACACATGAAGTG…	134
MChr19	22126896	22127029	DEL	133	MChr19	22116081	22142465	39426	+	TandemRepeat	ID=TR178363;PeriodSize=899;CopyNumber=28.9;PercentMatches=88;PercentIndels=6;Consensus=TGGCGGAGTGACAAAAACGTTCAATACGCCTGGACCTGCATTTGAACCCTGTGGAACATCTTTTCTATGGGCACAAGTTTTCATTTAACATGACCTACATTTATTCAGTGTTCTCTATCAGAGAAGAGGTTTCTGAAGTGGCTGCAGGAAGTGAAGTCACATCGTGGGTTTGCCAGCTCGTGTAAAGTCAGGGAATTATCGAGTCCTTGATAGTTTGAGAGAAAGACAATGACAATACTTTTCCTCATTTTCGGCAGGGACCATAAAATTTGTCATCGAGTCACATTAAATTGGCAGTTACACATGAAGTGC…	133
MChr19	22126896	22127029	DEL	133	MChr19	22116081	22144393	38980	+	TandemRepeat	ID=TR178370;PeriodSize=1796;CopyNumber=15.5;PercentMatches=86;PercentIndels=7;Consensus=TGGCGGAGTGACAAAAACGTTCAATACGCCTGGACCTGCATTTGAACCCTGTGGAACATCTTTTCTATGGGCACAAGTTTTCATTTAACATGACCTACATTTATTCAGTGTTCTCTATCAGAGAAGAGGTTTCTGAAGTGGCTGCAGGAAGTGAAGTCACATCGTGGGTTTGCCAGCTCGTGTAAAGTCAGGGAATTATCGAGTCCTTGATAGTTTGAGAGAAAGACAATGACAATACTTTTCCTCATTTTCGGCAGGGACCATAAAATTTGTCATCGAGTCACATTAAATTGGCAGTTACACATGAAGTG…	133
MChr19	22135886	22137845	DEL	1959	MChr19	22136439	22136487	80	+	TandemRepeat	ID=TR178385;PeriodSize=22;CopyNumber=2.2;PercentMatches=92;PercentIndels=0;Consensus=ATGAAGAGCTAATTCAAATAAG;	48
MChr19	22135886	22137845	DEL	1959	MChr19	22137471	22137519	80	+	TandemRepeat	ID=TR178386;PeriodSize=22;CopyNumber=2.2;PercentMatches=92;PercentIndels=0;Consensus=ATGAAGAGCTAATTCAAATAAG;	48
MChr19	22135886	22137845	DEL	1959	MChr19	22136712	22136799	263	+	Transposon	ID=TE260445;Target=tRNA-3_DRe 1982 2067;Class=Satellite;PercDiv=23.6;PercDel=1.1;PercIns=3.5;	87
MChr19	22135886	22137845	DEL	1959	MChr19	22137727	22137744	459	+	Transposon	ID=TE260446;Target=LTR10B_BT 549 639;Class=LTR/ERV1;PercDiv=17.8;PercDel=1.1;PercIns=0.0;	17
MChr19	22135886	22137845	DEL	1959	MChr19	22137745	22137816	597	-	Transposon	ID=TE260447;Target=tRNA-3_DRe 85 156;Class=Satellite;PercDiv=2.8;PercDel=0.0;PercIns=0.0;	71
MChr19	22135886	22137845	DEL	1959	MChr19	22116081	22142465	39426	+	TandemRepeat	ID=TR178363;PeriodSize=899;CopyNumber=28.9;PercentMatches=88;PercentIndels=6;Consensus=TGGCGGAGTGACAAAAACGTTCAATACGCCTGGACCTGCATTTGAACCCTGTGGAACATCTTTTCTATGGGCACAAGTTTTCATTTAACATGACCTACATTTATTCAGTGTTCTCTATCAGAGAAGAGGTTTCTGAAGTGGCTGCAGGAAGTGAAGTCACATCGTGGGTTTGCCAGCTCGTGTAAAGTCAGGGAATTATCGAGTCCTTGATAGTTTGAGAGAAAGACAATGACAATACTTTTCCTCATTTTCGGCAGGGACCATAAAATTTGTCATCGAGTCACATTAAATTGGCAGTTACACATGAAGTGC…	1959
MChr19	22135886	22137845	DEL	1959	MChr19	22116081	22144393	38980	+	TandemRepeat	ID=TR178370;PeriodSize=1796;CopyNumber=15.5;PercentMatches=86;PercentIndels=7;Consensus=TGGCGGAGTGACAAAAACGTTCAATACGCCTGGACCTGCATTTGAACCCTGTGGAACATCTTTTCTATGGGCACAAGTTTTCATTTAACATGACCTACATTTATTCAGTGTTCTCTATCAGAGAAGAGGTTTCTGAAGTGGCTGCAGGAAGTGAAGTCACATCGTGGGTTTGCCAGCTCGTGTAAAGTCAGGGAATTATCGAGTCCTTGATAGTTTGAGAGAAAGACAATGACAATACTTTTCCTCATTTTCGGCAGGGACCATAAAATTTGTCATCGAGTCACATTAAATTGGCAGTTACACATGAAGTG…	1959
MChr19	22139623	22140519	DEL	896	MChr19	22140163	22140211	80	+	TandemRepeat	ID=TR178389;PeriodSize=22;CopyNumber=2.2;PercentMatches=92;PercentIndels=0;Consensus=ATGAAGAGCTAATTCAAATAAG;	48
MChr19	22139623	22140519	DEL	896	MChr19	22140419	22140508	459	+	Transposon	ID=TE260451;Target=LTR10B_BT 549 639;Class=LTR/ERV1;PercDiv=17.8;PercDel=1.1;PercIns=0.0;	89
MChr19	22139623	22140519	DEL	896	MChr19	22140435	22140523	300	+	Transposon	ID=TE260452;Target=tRNA-3_DRe 1982 2067;Class=Satellite;PercDiv=23.3;PercDel=0.0;PercIns=3.5;	84
MChr19	22139623	22140519	DEL	896	MChr19	22116081	22142465	39426	+	TandemRepeat	ID=TR178363;PeriodSize=899;CopyNumber=28.9;PercentMatches=88;PercentIndels=6;Consensus=TGGCGGAGTGACAAAAACGTTCAATACGCCTGGACCTGCATTTGAACCCTGTGGAACATCTTTTCTATGGGCACAAGTTTTCATTTAACATGACCTACATTTATTCAGTGTTCTCTATCAGAGAAGAGGTTTCTGAAGTGGCTGCAGGAAGTGAAGTCACATCGTGGGTTTGCCAGCTCGTGTAAAGTCAGGGAATTATCGAGTCCTTGATAGTTTGAGAGAAAGACAATGACAATACTTTTCCTCATTTTCGGCAGGGACCATAAAATTTGTCATCGAGTCACATTAAATTGGCAGTTACACATGAAGTGC…	896
MChr19	22139623	22140519	DEL	896	MChr19	22116081	22144393	38980	+	TandemRepeat	ID=TR178370;PeriodSize=1796;CopyNumber=15.5;PercentMatches=86;PercentIndels=7;Consensus=TGGCGGAGTGACAAAAACGTTCAATACGCCTGGACCTGCATTTGAACCCTGTGGAACATCTTTTCTATGGGCACAAGTTTTCATTTAACATGACCTACATTTATTCAGTGTTCTCTATCAGAGAAGAGGTTTCTGAAGTGGCTGCAGGAAGTGAAGTCACATCGTGGGTTTGCCAGCTCGTGTAAAGTCAGGGAATTATCGAGTCCTTGATAGTTTGAGAGAAAGACAATGACAATACTTTTCCTCATTTTCGGCAGGGACCATAAAATTTGTCATCGAGTCACATTAAATTGGCAGTTACACATGAAGTG…	896
MChr19	22142462	22142596	DEL	134	MChr19	22140667	22145425	9270	+	TandemRepeat	ID=TR178395;PeriodSize=1929;CopyNumber=2.5;PercentMatches=98;PercentIndels=0;Consensus=CAATTGCATACAAGTCTTGCAGACTTTCCCACAAGTTTGAAGCACTACAACTGCTGGAAAAAGCTTCCATGTTTTCAGGAAGACTTTCTGATGGCGGAGTGACAAAAACGTTCAATACGCCTGGACCTGCATTTGAACCCTGTGGAACATCTTTTCTATGGGCACAAGTTTTCATTTAACATGACCTACATTTATTCAGTGTTCTCTATCAGAGAAGAGGTTTCTGAATGGCTGCAGGAAGTGAAGTCACATCGTGGGTTTGCCAGCTCGTGTAAAGTCAGGGAATTATCGAGTCCTTGATAGTTTGAGAGA…	134
MChr19	22142462	22142596	DEL	134	MChr19	22116081	22142465	39426	+	TandemRepeat	ID=TR178363;PeriodSize=899;CopyNumber=28.9;PercentMatches=88;PercentIndels=6;Consensus=TGGCGGAGTGACAAAAACGTTCAATACGCCTGGACCTGCATTTGAACCCTGTGGAACATCTTTTCTATGGGCACAAGTTTTCATTTAACATGACCTACATTTATTCAGTGTTCTCTATCAGAGAAGAGGTTTCTGAAGTGGCTGCAGGAAGTGAAGTCACATCGTGGGTTTGCCAGCTCGTGTAAAGTCAGGGAATTATCGAGTCCTTGATAGTTTGAGAGAAAGACAATGACAATACTTTTCCTCATTTTCGGCAGGGACCATAAAATTTGTCATCGAGTCACATTAAATTGGCAGTTACACATGAAGTGC…	3
MChr19	22142462	22142596	DEL	134	MChr19	22116081	22144393	38980	+	TandemRepeat	ID=TR178370;PeriodSize=1796;CopyNumber=15.5;PercentMatches=86;PercentIndels=7;Consensus=TGGCGGAGTGACAAAAACGTTCAATACGCCTGGACCTGCATTTGAACCCTGTGGAACATCTTTTCTATGGGCACAAGTTTTCATTTAACATGACCTACATTTATTCAGTGTTCTCTATCAGAGAAGAGGTTTCTGAAGTGGCTGCAGGAAGTGAAGTCACATCGTGGGTTTGCCAGCTCGTGTAAAGTCAGGGAATTATCGAGTCCTTGATAGTTTGAGAGAAAGACAATGACAATACTTTTCCTCATTTTCGGCAGGGACCATAAAATTTGTCATCGAGTCACATTAAATTGGCAGTTACACATGAAGTG…	134
MChr19	22144915	22159353	DEL	14438	MChr19	22144918	22144966	80	+	TandemRepeat	ID=TR178394;PeriodSize=22;CopyNumber=2.2;PercentMatches=92;PercentIndels=0;Consensus=ATGAAGAGCTAATTCAAATAAG;	48
MChr19	22144915	22159353	DEL	14438	MChr19	22140667	22145425	9270	+	TandemRepeat	ID=TR178395;PeriodSize=1929;CopyNumber=2.5;PercentMatches=98;PercentIndels=0;Consensus=CAATTGCATACAAGTCTTGCAGACTTTCCCACAAGTTTGAAGCACTACAACTGCTGGAAAAAGCTTCCATGTTTTCAGGAAGACTTTCTGATGGCGGAGTGACAAAAACGTTCAATACGCCTGGACCTGCATTTGAACCCTGTGGAACATCTTTTCTATGGGCACAAGTTTTCATTTAACATGACCTACATTTATTCAGTGTTCTCTATCAGAGAAGAGGTTTCTGAATGGCTGCAGGAAGTGAAGTCACATCGTGGGTTTGCCAGCTCGTGTAAAGTCAGGGAATTATCGAGTCCTTGATAGTTTGAGAGA…	510
MChr19	22144915	22159353	DEL	14438	MChr19	22145950	22145998	80	+	TandemRepeat	ID=TR178396;PeriodSize=22;CopyNumber=2.2;PercentMatches=92;PercentIndels=0;Consensus=ATGAAGAGCTAATTCAAATAAG;	48
MChr19	22144915	22159353	DEL	14438	MChr19	22146979	22147027	80	+	TandemRepeat	ID=TR178397;PeriodSize=22;CopyNumber=2.2;PercentMatches=92;PercentIndels=0;Consensus=ATGAAGAGCTAATTCAAATAAG;	48
MChr19	22144915	22159353	DEL	14438	MChr19	22148010	22148058	80	+	TandemRepeat	ID=TR178398;PeriodSize=22;CopyNumber=2.2;PercentMatches=92;PercentIndels=0;Consensus=ATGAAGAGCTAATTCAAATAAG;	48
MChr19	22144915	22159353	DEL	14438	MChr19	22149040	22149088	80	+	TandemRepeat	ID=TR178400;PeriodSize=22;CopyNumber=2.2;PercentMatches=92;PercentIndels=0;Consensus=ATGAAGAGCTAATTCAAATAAG;	48
MChr19	22144915	22159353	DEL	14438	MChr19	22150072	22150120	80	+	TandemRepeat	ID=TR178401;PeriodSize=22;CopyNumber=2.2;PercentMatches=92;PercentIndels=0;Consensus=ATGAAGAGCTAATTCAAATAAG;	48
MChr19	22144915	22159353	DEL	14438	MChr19	22151103	22151151	80	+	TandemRepeat	ID=TR178402;PeriodSize=22;CopyNumber=2.2;PercentMatches=92;PercentIndels=0;Consensus=ATGAAGAGCTAATTCAAATAAG;	48
MChr19	22144915	22159353	DEL	14438	MChr19	22145191	22145279	266	+	Transposon	ID=TE260457;Target=tRNA-3_DRe 1982 2067;Class=Satellite;PercDiv=24.4;PercDel=0.0;PercIns=3.5;	88
MChr19	22144915	22159353	DEL	14438	MChr19	22146225	22146296	585	-	Transposon	ID=TE260458;Target=tRNA-3_DRe 85 156;Class=Satellite;PercDiv=2.8;PercDel=0.0;PercIns=0.0;	71
MChr19	22144915	22159353	DEL	14438	MChr19	22147252	22147340	266	+	Transposon	ID=TE260459;Target=tRNA-3_DRe 1982 2067;Class=Satellite;PercDiv=24.4;PercDel=0.0;PercIns=3.5;	88
MChr19	22144915	22159353	DEL	14438	MChr19	22148283	22148370	254	+	Transposon	ID=TE260460;Target=tRNA-3_DRe 1982 2067;Class=Satellite;PercDiv=23.6;PercDel=1.1;PercIns=3.5;	87
MChr19	22144915	22159353	DEL	14438	MChr19	22149313	22149401	266	+	Transposon	ID=TE260461;Target=tRNA-3_DRe 1982 2067;Class=Satellite;PercDiv=24.4;PercDel=0.0;PercIns=3.5;	88
MChr19	22144915	22159353	DEL	14438	MChr19	22150345	22150432	254	+	Transposon	ID=TE260462;Target=tRNA-3_DRe 1982 2067;Class=Satellite;PercDiv=23.6;PercDel=1.1;PercIns=3.5;	87
MChr19	22144915	22159353	DEL	14438	MChr19	22152135	22152183	73	+	TandemRepeat	ID=TR178403;PeriodSize=22;CopyNumber=2.2;PercentMatches=89;PercentIndels=7;Consensus=ATGAAGAGCTAATTCAAATTAG;	48
MChr19	22144915	22159353	DEL	14438	MChr19	22153165	22153213	80	+	TandemRepeat	ID=TR178404;PeriodSize=22;CopyNumber=2.2;PercentMatches=92;PercentIndels=0;Consensus=ATGAAGAGCTAATTCAAATAAG;	48
MChr19	22144915	22159353	DEL	14438	MChr19	22154195	22154243	80	+	TandemRepeat	ID=TR178405;PeriodSize=22;CopyNumber=2.2;PercentMatches=92;PercentIndels=0;Consensus=ATGAAGAGCTAATTCAAATAAG;	48
MChr19	22144915	22159353	DEL	14438	MChr19	22155228	22155276	73	+	TandemRepeat	ID=TR178406;PeriodSize=22;CopyNumber=2.2;PercentMatches=89;PercentIndels=7;Consensus=ATGAAGAGCTAATTCAAATTAG;	48
MChr19	22144915	22159353	DEL	14438	MChr19	22156259	22156307	80	+	TandemRepeat	ID=TR178407;PeriodSize=22;CopyNumber=2.2;PercentMatches=92;PercentIndels=0;Consensus=ATGAAGAGCTAATTCAAATAAG;	48
MChr19	22144915	22159353	DEL	14438	MChr19	22157290	22157338	73	+	TandemRepeat	ID=TR178408;PeriodSize=22;CopyNumber=2.2;PercentMatches=89;PercentIndels=7;Consensus=ATGAAGAGCTAATTCAAATTAG;	48
MChr19	22144915	22159353	DEL	14438	MChr19	22158323	22158371	73	+	TandemRepeat	ID=TR178409;PeriodSize=22;CopyNumber=2.2;PercentMatches=89;PercentIndels=7;Consensus=ATGAAGAGCTAATTCAAATTAG;	48
MChr19	22144915	22159353	DEL	14438	MChr19	22151376	22151464	238	+	Transposon	ID=TE260463;Target=tRNA-3_DRe 1982 2067;Class=Satellite;PercDiv=22.7;PercDel=2.2;PercIns=5.8;	88
MChr19	22144915	22159353	DEL	14438	MChr19	22152408	22152495	254	+	Transposon	ID=TE260464;Target=tRNA-3_DRe 1982 2067;Class=Satellite;PercDiv=23.6;PercDel=1.1;PercIns=3.5;	87
MChr19	22144915	22159353	DEL	14438	MChr19	22153440	22153511	585	-	Transposon	ID=TE260465;Target=tRNA-3_DRe 85 156;Class=Satellite;PercDiv=2.8;PercDel=0.0;PercIns=0.0;	71
MChr19	22144915	22159353	DEL	14438	MChr19	22154468	22154556	254	+	Transposon	ID=TE260466;Target=tRNA-3_DRe 1982 2067;Class=Satellite;PercDiv=21.5;PercDel=2.2;PercIns=5.8;	88
MChr19	22144915	22159353	DEL	14438	MChr19	22155501	22155588	254	+	Transposon	ID=TE260467;Target=tRNA-3_DRe 1982 2067;Class=Satellite;PercDiv=23.6;PercDel=1.1;PercIns=3.5;	87
MChr19	22144915	22159353	DEL	14438	MChr19	22156532	22156620	238	+	Transposon	ID=TE260468;Target=tRNA-3_DRe 1982 2067;Class=Satellite;PercDiv=22.7;PercDel=2.2;PercIns=5.8;	88
MChr19	22144915	22159353	DEL	14438	MChr19	22157563	22157651	291	+	Transposon	ID=TE260469;Target=tRNA-3_DRe 1982 2067;Class=Satellite;PercDiv=23.3;PercDel=0.0;PercIns=3.5;	88
MChr19	22144915	22159353	DEL	14438	MChr19	22158596	22158684	291	+	Transposon	ID=TE260470;Target=tRNA-3_DRe 1982 2067;Class=Satellite;PercDiv=23.3;PercDel=0.0;PercIns=3.5;	88
MChr19	22144915	22159353	DEL	14438	MChr19	22143495	22159872	31933	+	TandemRepeat	ID=TR178399;PeriodSize=1030;CopyNumber=15.9;PercentMatches=99;PercentIndels=0;Consensus=CAATTGCATACAAGTCTTGCAGACTTTCCCACAAGTTTGAAGCACTACAACTGCTGGAAAAAGCTTCCATGTTTTCAGGAAGACTTTCTGATGGCGGAGTGACAAAAACGTTCAATACGCCTGGACCTGCATTTGAACCCTGTGGAACATCTTTTCTATGGGCACAAGTTTTCATCTAACATGACCTACATTTATTCAGTGTTCTCTATCAGAGGAGAGGTTTCGAAGTGGCTGCAGGAAGTGAAGTCACATCGTGGGTTTGCCAGCTCGTGTAAAGTCAGGGAATTATCGAGTCCTTGATAGTTTGAGAG…	14438
MChr19	22169617	22170043	DEL	426	MChr19	22169752	22170076	306	-	Transposon	ID=TE260485;Target=DIRS-2B_DR 3241 3572;Class=LTR;PercDiv=33.2;PercDel=6.8;PercIns=4.5;	291
MChr19	22180685	22180887	DEL	202	MChr19	22180653	22181073	472	+	TandemRepeat	ID=TR178417;PeriodSize=28;CopyNumber=14.6;PercentMatches=80;PercentIndels=9;Consensus=GTTACAGCTCTGTAACTGTTACAACTCT;	202
MChr19	22180685	22180887	DEL	202	MChr19	22180653	22181002	394	+	TandemRepeat	ID=TR178418;PeriodSize=45;CopyNumber=7.3;PercentMatches=80;PercentIndels=13;Consensus=GTTACAACTCTGTAACTGTTACAACTCTGTTACAGCTCTGTAACT;	202
MChr19	22180685	22180887	DEL	202	MChr19	22180653	22181073	363	+	TandemRepeat	ID=TR178419;PeriodSize=45;CopyNumber=8.3;PercentMatches=85;PercentIndels=10;Consensus=GTTACAGCTTTGTAACTGTTACAACTCTGTTACAGCTCTGTAACTGTTACAACTCT;	202
MChr19	22180685	22180887	DEL	202	MChr19	22180653	22181069	292	-	Transposon	ID=TE260495;Target=L1-1_PAb 5611 6035;Class=LINE/L1;PercDiv=19.1;PercDel=14.4;PercIns=12.2;	202
MChr19	22202135	22202377	DEL	242	MChr19	22201766	22202381	3901	+	Transposon	ID=Denovo_TE0473719;Target=rnd-5_family-2598 1 624;Class=DNA/PIF-Harbinger;PercDiv=8.8;PercDel=5.7;PercIns=4.3;	242
MChr19	22730813	22730962	DEL	149	MChr19	22730816	22730925	431	-	Transposon	ID=Denovo_TE0475095;Target=rnd-6_family-125 179 293;Class=LINE/RTE-BovB;PercDiv=24.6;PercDel=4.5;PercIns=0.0;	109
MChr19	22730813	22730962	DEL	149	MChr19	22730914	22731038	329	-	Transposon	ID=Denovo_TE0475096;Target=rnd-5_family-232 367 524;Class=LINE/RTE-BovB;PercDiv=21.6;PercDel=26.4;PercIns=0.0;	48
MChr19	22730813	22730962	DEL	149	MChr19	22730823	22730925	306	-	Transposon	ID=TE261220;Target=RTE-1_AFC 782 889;Class=LINE/RTE-BovB;PercDiv=29.1;PercDel=4.8;PercIns=0.0;	102
MChr19	22730813	22730962	DEL	149	MChr19	22730910	22731047	290	-	Transposon	ID=TE261221;Target=RTE-1_AFC 436 599;Class=LINE/RTE-BovB;PercDiv=21.8;PercDel=13.8;PercIns=2.3;	52
MChr19	23014573	23014769	DEL	196	MChr19	23014698	23014794	376	+	Transposon	ID=Denovo_TE0475693;Target=rnd-5_family-1367 267 362;Class=Unknown;PercDiv=26.0;PercDel=0.0;PercIns=1.0;	71
MChr19	23014573	23014769	DEL	196	MChr19	23014554	23014638	170	+	TandemRepeat	ID=TR178712;PeriodSize=2;CopyNumber=42.5;PercentMatches=100;PercentIndels=0;Consensus=AC;	65
MChr19	23014573	23014769	DEL	196	MChr19	23014542	23014640	454	+	Transposon	ID=TE261497;Target=EnSpm-N14_DR 3550 3650;Class=DNA/CMC-EnSpm;PercDiv=3.0;PercDel=2.0;PercIns=0.0;	67
MChr19	23014573	23014769	DEL	196	MChr19	23014554	23014659	442	+	Transposon	ID=TE261498;Target=Mariner-N13_HSal 410 515;Class=DNA/TcMar-Mariner;PercDiv=8.5;PercDel=0.0;PercIns=0.0;	86
MChr19	23014573	23014769	DEL	196	MChr19	23014575	23014679	237	-	Transposon	ID=TE261499;Target=Penelope-44_LMi 4052 4151;Class=LINE/Penelope;PercDiv=19.1;PercDel=0.0;PercIns=5.0;	104
MChr19	23126722	23126844	DEL	122	MChr19	23125848	23127540	3943	-	Transposon	ID=Denovo_TE0475975;Target=rnd-1_family-102 1 1605;Class=LINE/Rex-Babar;PercDiv=20.0;PercDel=7.8;PercIns=5.1;	122
MChr19	23126722	23126844	DEL	122	MChr19	23125839	23127539	6982	-	Transposon	ID=TE261616;Target=REX1-1_GA 3 2659;Class=LINE/Rex-Babar;PercDiv=20.4;PercDel=7.4;PercIns=1.8;	122
MChr19	23266939	23267046	DEL	107	MChr19	23266840	23267251	1201	+	Transposon	ID=Denovo_TE0476324;Target=rnd-6_family-689 6917 7296;Class=LINE/R2-Hero;PercDiv=20.5;PercDel=3.4;PercIns=8.8;	107
MChr19	23299900	23300225	DEL	325	MChr19	23299881	23301395	13087	-	Transposon	ID=Denovo_TE0476395;Target=rnd-1_family-175 1 1544;Class=DNA/TcMar-Tc1;PercDiv=2.6;PercDel=2.2;PercIns=0.3;	325
MChr19	23299900	23300225	DEL	325	MChr19	23300075	23300124	283	-	Transposon	ID=TE261810;Target=Tc1 1293 1342;Class=DNA/TcMar-Tc1;PercDiv=18.0;PercDel=0.0;PercIns=0.0;	49
MChr19	23299900	23300225	DEL	325	MChr19	23300091	23300392	327	-	Transposon	ID=TE261811;Target=Mariner-1_MLP 822 1175;Class=DNA/TcMar-Tc1;PercDiv=25.9;PercDel=3.1;PercIns=3.3;	134
MChr19	23499319	23499431	DEL	112	MChr19	23499260	23499422	1405	+	Transposon	ID=Denovo_TE0476743;Target=rnd-5_family-736 2 164;Class=DNA/hAT-Ac;PercDiv=4.9;PercDel=0.0;PercIns=0.0;	103
MChr19	23499319	23499431	DEL	112	MChr19	23499425	23499488	446	-	Transposon	ID=Denovo_TE0476744;Target=rnd-5_family-5386 1 65;Class=Unknown;PercDiv=7.8;PercDel=1.6;PercIns=0.0;	6
MChr19	24042219	24042856	DEL	637	MChr19	24041276	24043591	15924	-	Transposon	ID=Denovo_TE0478192;Target=rnd-5_family-1236 1 2363;Class=LTR/DIRS;PercDiv=2.1;PercDel=0.1;PercIns=0.7;	637
MChr19	24042219	24042856	DEL	637	MChr19	24042537	24042592	235	+	Transposon	ID=TE262705;Target=Chompy-4_Crp 359 413;Class=DNA/PIF-Harbinger;PercDiv=21.8;PercDel=0.0;PercIns=1.8;	55
MChr19	24187957	24190117	DEL	2160	MChr19	24187922	24188269	2657	-	Transposon	ID=Denovo_TE0478551;Target=rnd-1_family-608 1 364;Class=DNA/hAT-Ac;PercDiv=7.5;PercDel=4.6;PercIns=0.0;	312
MChr19	24187957	24190117	DEL	2160	MChr19	24188304	24188404	830	-	Transposon	ID=Denovo_TE0478552;Target=rnd-1_family-461 2 102;Class=Unknown;PercDiv=5.9;PercDel=0.0;PercIns=0.0;	100
MChr19	24187957	24190117	DEL	2160	MChr19	24188329	24188496	1297	+	Transposon	ID=Denovo_TE0478553;Target=rnd-6_family-6281 20 180;Class=DNA/hAT-Ac;PercDiv=6.2;PercDel=0.0;PercIns=4.3;	167
MChr19	24187957	24190117	DEL	2160	MChr19	24188407	24188515	798	+	Transposon	ID=Denovo_TE0478554;Target=rnd-1_family-383 1 109;Class=Unknown;PercDiv=11.0;PercDel=0.0;PercIns=0.0;	108
MChr19	24187957	24190117	DEL	2160	MChr19	24188525	24188903	2082	-	Transposon	ID=Denovo_TE0478555;Target=rnd-5_family-1085 1 381;Class=DNA/hAT-Ac;PercDiv=6.8;PercDel=8.2;PercIns=7.6;	378
MChr19	24187957	24190117	DEL	2160	MChr19	24188904	24188955	358	+	Transposon	ID=Denovo_TE0478556;Target=rnd-4_family-21 527 578;Class=LINE/L2;PercDiv=11.3;PercDel=0.0;PercIns=0.0;	51
MChr19	24187957	24190117	DEL	2160	MChr19	24188948	24189708	2474	+	Transposon	ID=Denovo_TE0478557;Target=rnd-4_family-21 761 1499;Class=LINE/L2;PercDiv=10.1;PercDel=7.6;PercIns=11.7;	760
MChr19	24187957	24190117	DEL	2160	MChr19	24189709	24189755	380	+	Transposon	ID=Denovo_TE0478558;Target=rnd-1_family-547 84 130;Class=Unknown;PercDiv=2.1;PercDel=0.0;PercIns=0.0;	46
MChr19	24187957	24190117	DEL	2160	MChr19	24189761	24189820	348	-	Transposon	ID=Denovo_TE0478559;Target=rnd-1_family-484 8 66;Class=Unknown;PercDiv=8.5;PercDel=0.0;PercIns=1.7;	59
MChr19	24187957	24190117	DEL	2160	MChr19	24189809	24189917	613	+	Transposon	ID=Denovo_TE0478560;Target=rnd-1_family-387 1 141;Class=Unknown;PercDiv=3.7;PercDel=29.4;PercIns=0.0;	108
MChr19	24187957	24190117	DEL	2160	MChr19	24189824	24190092	1735	+	Transposon	ID=Denovo_TE0478561;Target=rnd-4_family-400 1 262;Class=LINE/L2;PercDiv=9.2;PercDel=0.7;PercIns=3.4;	268
MChr19	24187957	24190117	DEL	2160	MChr19	24190095	24190781	4740	-	Transposon	ID=Denovo_TE0478562;Target=rnd-6_family-18887 321 963;Class=LINE/Rex-Babar;PercDiv=6.9;PercDel=0.9;PercIns=7.8;	22
MChr19	24187957	24190117	DEL	2160	MChr19	24188815	24188906	330	+	Transposon	ID=TE262887;Target=DNA13_AFC 1286 1384;Class=DNA/hAT-Ac;PercDiv=16.6;PercDel=9.8;PercIns=2.0;	91
MChr19	24187957	24190117	DEL	2160	MChr19	24188907	24188944	241	+	Transposon	ID=TE262888;Target=L2-5_EL 1439 1476;Class=LINE/L2;PercDiv=16.7;PercDel=0.0;PercIns=0.0;	37
MChr19	24187957	24190117	DEL	2160	MChr19	24189015	24189233	310	+	Transposon	ID=TE262889;Target=L2-1_SSa 961 1126;Class=LINE/L2;PercDiv=28.4;PercDel=12.3;PercIns=1.9;	218
MChr19	24187957	24190117	DEL	2160	MChr19	24189359	24189658	664	+	Transposon	ID=TE262890;Target=L2-1_SSa 2211 2496;Class=LINE/L2;PercDiv=30.1;PercDel=1.0;PercIns=5.9;	299
MChr19	24192462	24194142	DEL	1680	MChr19	24192642	24193239	4162	+	Transposon	ID=Denovo_TE0478566;Target=rnd-6_family-7987 7 637;Class=Unknown;PercDiv=8.3;PercDel=6.3;PercIns=0.8;	597
MChr19	24192462	24194142	DEL	1680	MChr19	24193278	24193616	1669	-	Transposon	ID=Denovo_TE0478567;Target=rnd-5_family-3983 154 506;Class=Unknown;PercDiv=17.1;PercDel=8.4;PercIns=4.2;	338
MChr19	24192462	24194142	DEL	1680	MChr19	24193617	24193718	679	+	Transposon	ID=Denovo_TE0478568;Target=rnd-1_family-351 2 97;Class=DNA/TcMar-Tc1;PercDiv=9.4;PercDel=0.0;PercIns=6.2;	101
MChr19	24192462	24194142	DEL	1680	MChr19	24193723	24193937	1675	+	Transposon	ID=Denovo_TE0478569;Target=rnd-5_family-2065 1 229;Class=DNA/TcMar-Tc1;PercDiv=4.7;PercDel=6.5;PercIns=0.0;	214
MChr19	24192462	24194142	DEL	1680	MChr19	24194065	24194171	388	-	Transposon	ID=Denovo_TE0478570;Target=rnd-6_family-5206 1 106;Class=DNA/hAT-Tip100;PercDiv=24.8;PercDel=0.9;PercIns=1.9;	77
MChr19	24192462	24194142	DEL	1680	MChr19	24192508	24192540	50	+	TandemRepeat	ID=TR179155;PeriodSize=10;CopyNumber=3.4;PercentMatches=91;PercentIndels=4;Consensus=TCTGTGAGGT;	32
MChr19	24192462	24194142	DEL	1680	MChr19	24193617	24193937	2556	+	Transposon	ID=TE262893;Target=Tc1-6_AFC 1 335;Class=DNA/TcMar-Tc1;PercDiv=6.2;PercDel=4.4;PercIns=0.0;	320
MChr19	24192462	24194142	DEL	1680	MChr19	24193941	24193996	241	+	Transposon	ID=TE262894;Target=hAT-N33_LMi 1952 2007;Class=DNA/hAT-Tip100;PercDiv=23.2;PercDel=0.0;PercIns=0.0;	55
MChr19	24192462	24194142	DEL	1680	MChr19	24194072	24194176	289	-	Transposon	ID=TE262895;Target=hAT-N155_DR 1 109;Class=DNA/hAT-Tip100;PercDiv=22.9;PercDel=8.6;PercIns=4.6;	70
MChr19	24227386	24227514	DEL	128	MChr19	24227361	24227604	630	-	Transposon	ID=Denovo_TE0478645;Target=rnd-4_family-144 13 372;Class=Unknown;PercDiv=17.3;PercDel=48.0;PercIns=0.3;	128
MChr19	24470468	24470762	DEL	294	MChr19	24470507	24470618	280	-	Transposon	ID=TE263239;Target=DNA-2-32_DR 24 141;Class=DNA/CMC-EnSpm?;PercDiv=19.6;PercDel=9.8;PercIns=4.2;	111
MChr19	24470468	24470762	DEL	294	MChr19	24470618	24470683	257	+	Transposon	ID=TE263240;Target=CR1-2_FR 2747 2806;Class=LINE/Rex-Babar;PercDiv=25.8;PercDel=1.7;PercIns=0.0;	65
MChr19	24520451	24522141	DEL	1690	MChr19	24519191	24523181	5608	+	TandemRepeat	ID=TR179261;PeriodSize=338;CopyNumber=11.8;PercentMatches=90;PercentIndels=1;Consensus=GTGGTCTACTATCAGTCTGAAGTGAAATTAGTCTGTGGCAACAGGAAGTTTCCTTTTAATTGTAATCTGAATTCAGAGGGAACACAGCTTTATATAAGACATTTTAGGGGGCTTTAATTTTGAAATCCAACATCAGAATGTCTTGATACTGTCTGAGTGACACCCTGGGGTGGTCTACTATCAGTCTGAAGTGAAATTAGTCTGTGGCAACAGGAAGTTTCCTTTTAATTGTAATCTGAATCTCAGTCATAAATATAGCTTTATTAAGAGATTTTAGCGGGCTTTAATTTTGAAATGCAACATCAGAATGTC…	1690
MChr19	24520451	24522141	DEL	1690	MChr19	24519191	24523181	5535	+	TandemRepeat	ID=TR179262;PeriodSize=508;CopyNumber=7.9;PercentMatches=90;PercentIndels=2;Consensus=GTGGTCTACTATCAGTCTGAAGTGAAATTAGTCTGTGGCAACAGGAAGTTTCTTTTTAATTGTAATCTGAATCTCAGTATGAATATAGCTTTATTAAGAGATTTTAGCAGGCTTTAATTTTGAAATCCAACATCAGAATGTCTTGATACTGTCTGAGTGACACCCTGGGGTGGTCTACTATCAGTCTGAAGTGAAATTAGTCTGTGGCAACAGGAAGTTTCCTTTTAATTGTAATCTGAATCTCAGTTATGAATACAGCTTTATTAAGAGATTTTAGCGGGCTTTAATTTTGAAATCCAACATCAGAATGTCT…	1690
MChr19	24520451	24522141	DEL	1690	MChr19	24519191	24523180	6928	+	TandemRepeat	ID=TR179263;PeriodSize=1690;CopyNumber=2.4;PercentMatches=94;PercentIndels=1;Consensus=GTGGTCTACTATCAGTCTGAAATGAGATTAGTCTGTGGCAACAAGAAGTTTCCTTTTAATTGTAATCTGAATTTAGAGGGAACACAGTTTATATATGACATTTTAGGGGGCTTTAATTTTGAAATCCAACATCAGAATGTCTTGATACTGTCTGAGTGACACCCTGGGGTGGTCTACTATCAGTCTGAAGTGAAATTAGTCTGTGGCAACAGGAGTTTCCTTTTAATTGTAATCTGAATCTCAGTCATAAATATAGCTTTATTAAGAGATTTTAGCGGGCTTTCATTTTGAAATGCAACATCAGAATGTCTT…	1690
MChr19	24677216	24677390	DEL	174	MChr19	24674639	24677810	3786	+	TandemRepeat	ID=TR179313;PeriodSize=174;CopyNumber=18.3;PercentMatches=84;PercentIndels=4;Consensus=TTTTCTGCCTCAAAATGACTTGATTTCATTCTTGGGGGTTATATTTTAAAGATTATAGCTCACCTAGTACCTTTTACCTGTTGAAATACCTTTAAAGTGACAAAACAACCAGTAACAGCAGTTTTCCACTTGCCAAAAAGTGATTGCAGCTCCTACTATGTGACAGAACAGGTG;	174
MChr19	24677216	24677390	DEL	174	MChr19	24674639	24677810	3980	+	TandemRepeat	ID=TR179314;PeriodSize=520;CopyNumber=6.1;PercentMatches=85;PercentIndels=4;Consensus=TTTTCTGCCTCAAAATGACTTGATTTCATTCTTGGGGGTTATATTTTAAAGATTATAGCTCACCTAGTACCTTTTACCTGTTGAAATACCTTTAAAGGAAAAATACAACAAGTAACCAGCAGTTTTCCACTTGCCAAAAAGTGATTGCAGCTCCTACTATGTGACTGAACGGTGTTTTCTGCCTCAAAATGACTTGATTTCATTCATGGGGGTTGTATTTTAAAGATTATAGCTCACCTAGTACCTTTTACCAGTTGAAATACTTTAAAGTGACAATACAACCAGTAACCAGCAGTTTTCCACTTGCCAAAAA…	174
MChr19	24677216	24677390	DEL	174	MChr19	24674639	24677810	4289	+	TandemRepeat	ID=TR179315;PeriodSize=1039;CopyNumber=3.1;PercentMatches=85;PercentIndels=4;Consensus=TTTTCTGCCTCAAAATGACTTGATTTCATTCTTGGGGTTATATTTGAAAGATTATAGCTCACCTAGTAACTTTTACCTGTTGAAATACCTTTCAAGTAAAAATACAACAAGTCACATGCAGTTTTCCACTTACCAAAAAGTGATTGCAGCTCCTACTATGTGACTGAACGGTGTTTTCTACCTCAAACTGACTTGATTTCATTCATGGAGGTTGTATTTTAAAGATTATAGCTCACCTAGTACCTTTTAACAGTTAAATATCTTTCTGGTGACAAAACAACCAGTAACATGCAGTTTTCCACTTGCCAAAAA…	174
MChr19	24677216	24677390	DEL	174	MChr19	24677196	24677324	275	-	Transposon	ID=TE263477;Target=DNA-2_AFC 72 211;Class=DNA;PercDiv=27.1;PercDel=8.5;PercIns=0.0;	108
MChr19	24677216	24677390	DEL	174	MChr19	24677368	24677496	333	-	Transposon	ID=TE263478;Target=DNA-2_AFC 74 213;Class=DNA;PercDiv=25.6;PercDel=8.5;PercIns=0.0;	22
MChr19	24677216	24677390	DEL	174	MChr19	24674097	24677813	7473	-	Transposon	ID=Denovo_TE0479582;Target=rnd-6_family-6180 2 1098;Class=DNA;PercDiv=8.5;PercDel=1.4;PercIns=0.4;	174
MChr19	24688219	24688393	DEL	174	MChr19	24687902	24688807	4592	+	Transposon	ID=Denovo_TE0479593;Target=rnd-1_family-30 174 987;Class=RC/Helitron;PercDiv=11.9;PercDel=0.3;PercIns=0.8;	174
MChr19	24688219	24688393	DEL	174	MChr19	24688145	24688329	397	+	Transposon	ID=TE263486;Target=Helitron-4_DR 29287 29472;Class=RC/Helitron;PercDiv=30.4;PercDel=2.7;PercIns=2.1;	110
MChr19	24688219	24688393	DEL	174	MChr19	24688331	24688797	1253	+	Transposon	ID=TE263487;Target=Helitron-4_DR 29300 29766;Class=RC/Helitron;PercDiv=27.1;PercDel=1.9;PercIns=1.9;	62
MChr19	24726225	24726449	DEL	224	MChr19	24725080	24726310	5291	+	Transposon	ID=Denovo_TE0479639;Target=rnd-6_family-9432 9 1355;Class=LTR/Gypsy;PercDiv=7.9;PercDel=6.9;PercIns=5.1;	85
MChr19	24726225	24726449	DEL	224	MChr19	24726321	24728596	5383	-	Transposon	ID=TE263533;Target=L1-11_DR 2777 5047;Class=LINE/L1;PercDiv=28.1;PercDel=1.4;PercIns=1.6;	128
MChr17	160668	161914	DEL	1246	MChr17	158954	162335	1851	+	TandemRepeat	ID=TR155353;PeriodSize=126;CopyNumber=27.2;PercentMatches=79;PercentIndels=12;Consensus=GAGAACCAAGGTGGAGAACCACAGGTAGAGAACCAAGGGTGGAGAACCAAAAGCCACAGGTGGAGAACCACAGGTAGAGAACCACAGGTAGAGAACCAAAGCTACAGGTGGAGAACCACAGGTG;	1246
MChr17	160668	161914	DEL	1246	MChr17	158954	161209	1634	+	TandemRepeat	ID=TR155354;PeriodSize=63;CopyNumber=36.8;PercentMatches=79;PercentIndels=11;Consensus=GAGAACCACAGGTAGAGAACCACAGGTAGAGAACCAAGGGTGGAGAACCAAAAGCCACAGGTG;	541
MChr17	160668	161914	DEL	1246	MChr17	161276	161888	903	+	TandemRepeat	ID=TR155355;PeriodSize=63;CopyNumber=9.7;PercentMatches=90;PercentIndels=2;Consensus=CCACAGGTAGAGAACCACAGGTAGAGAACCAAGGGTGGAGAACCAAAAGCCACAGGTGGAGAA;	612
MChr17	160668	161914	DEL	1246	MChr17	159433	161811	1003	+	TandemRepeat	ID=TR155356;PeriodSize=112;CopyNumber=21.2;PercentMatches=74;PercentIndels=16;Consensus=GGTAGAGAACCAAGGGTGGAGAACCAAAAGCCACAGGTGGAGAACCACAGGTAGAGAACCAAGGTGGAGAACCAAAGCTAGAGGTGGAGAAGCCACAGGTGGAGAACCACA;	1143
MChr17	160668	161914	DEL	1246	MChr17	159090	162399	2241	+	TandemRepeat	ID=TR155359;PeriodSize=189;CopyNumber=17.5;PercentMatches=80;PercentIndels=13;Consensus=GGTGGAGAACCACAGGTAGAGAACCAAGGGTAGAGAACCAAAAGCCAAGGTGGAGAACCACAAGTAGAGAACCACAGGTAGAGAACCACAGGTAGAGAACCAAGGGTGGAGAACCAAAAGCCACAGGTGGAGAACCACAGGTAGAGAACCAAGGGTGGAGAACCAAGGGTGGAGAACCAAAAGCCACA;	1246
MChr17	160668	161914	DEL	1246	MChr17	159318	162287	1000	+	TandemRepeat	ID=TR155361;PeriodSize=112;CopyNumber=26.6;PercentMatches=75;PercentIndels=15;Consensus=AAGGGTGGAGAACCAAAAGCCACAGGTGGAGAACCACAGGTAGAGAACCAAGGGTGGAGAACCAAGGGTGGAGAACCAAAAGCCACAGGTGGAGAACCACAGGTAGAGAACC;	1246
MChr17	163476	163602	DEL	126	MChr17	163238	163724	902	+	TandemRepeat	ID=TR155369;PeriodSize=42;CopyNumber=11.6;PercentMatches=97;PercentIndels=0;Consensus=CTACAACTGTACTGTGTTTACTACATCTACTACTGCGTGTAG;	126
MChr17	163476	163602	DEL	126	MChr17	163133	163706	340	-	Transposon	ID=TE185494;Target=L1-11_DR 6431 6899;Class=LINE/L1;PercDiv=26.2;PercDel=5.4;PercIns=14.6;	126
MChr17	308109	309313	DEL	1204	MChr17	307900	309334	2084	+	TandemRepeat	ID=TR155475;PeriodSize=28;CopyNumber=51.2;PercentMatches=92;PercentIndels=0;Consensus=GGACAGGTGAGCATAGAGTGAGACAGCA;	1204
MChr17	482087	482872	DEL	785	MChr17	482101	482157	445	-	Transposon	ID=Denovo_TE0340302;Target=rnd-6_family-2479 2016 2072;Class=LINE/L1-Tx1;PercDiv=1.8;PercDel=0.0;PercIns=0.0;	56
MChr17	563338	563802	DEL	464	MChr17	563049	564118	1768	+	TandemRepeat	ID=TR155634;PeriodSize=29;CopyNumber=36.9;PercentMatches=94;PercentIndels=2;Consensus=TGCTCTGTGTGATGTGTTCACTGTCTCTT;	464
MChr17	580633	580741	DEL	108	MChr17	580392	581073	482	+	TandemRepeat	ID=TR155655;PeriodSize=4;CopyNumber=162.5;PercentMatches=73;PercentIndels=18;Consensus=TACA;	108
MChr17	580633	580741	DEL	108	MChr17	580396	581073	578	+	TandemRepeat	ID=TR155656;PeriodSize=18;CopyNumber=38.6;PercentMatches=77;PercentIndels=12;Consensus=TACATACATACATACATG;	108
MChr17	580633	580741	DEL	108	MChr17	580547	581084	260	+	TandemRepeat	ID=TR155657;PeriodSize=50;CopyNumber=10.5;PercentMatches=73;PercentIndels=18;Consensus=ATACATACATACATGTACATAAATACATACGTAGACATACACGTACATAT;	108
MChr17	580633	580741	DEL	108	MChr17	580324	581072	2320	-	Transposon	ID=TE186131;Target=Daphne-18_HM 4094 4681;Class=LINE/L2;PercDiv=21.1;PercDel=0.1;PercIns=5.7;	108
MChr17	580633	580741	DEL	108	MChr17	580392	581090	872	+	Transposon	ID=TE186132;Target=Dp_Skipper-1-I 559 1278;Class=LTR/Gypsy;PercDiv=23.9;PercDel=8.4;PercIns=5.3;	108
MChr17	683199	683347	DEL	148	MChr17	681904	683405	543	-	Transposon	ID=Denovo_TE0340784;Target=rnd-6_family-8300 281 414;Class=Unknown;PercDiv=16.1;PercDel=0.6;PercIns=2.0;	148
MChr17	683199	683347	DEL	148	MChr17	683345	683449	365	+	Transposon	ID=Denovo_TE0340785;Target=rnd-6_family-8300 282 397;Class=Unknown;PercDiv=22.9;PercDel=10.5;PercIns=0.0;	2
MChr17	683199	683347	DEL	148	MChr17	681904	683371	1170	+	TandemRepeat	ID=TR155744;PeriodSize=42;CopyNumber=34.7;PercentMatches=78;PercentIndels=3;Consensus=AAAACCACCACAAGGAGACACAAAACCACCACAAGGAGACGC;	148
MChr17	683199	683347	DEL	148	MChr17	681904	683371	1224	+	TandemRepeat	ID=TR155745;PeriodSize=63;CopyNumber=23.1;PercentMatches=79;PercentIndels=3;Consensus=AAAACCACCACAAGGAGACACAAAACCACCACAAGGAGACGCAAAACCACCACAAGGAGACGC;	148
MChr17	683199	683347	DEL	148	MChr17	681904	683371	682	+	TandemRepeat	ID=TR155746;PeriodSize=21;CopyNumber=69.4;PercentMatches=75;PercentIndels=6;Consensus=AAAACCACCACAAGGAGACGC;	148
MChr17	733210	733335	DEL	125	MChr17	733306	733377	307	-	Transposon	ID=TE186485;Target=DNA2-10_CGi 1965 2033;Class=DNA;PercDiv=13.1;PercDel=0.0;PercIns=4.3;	29
MChr17	749979	750903	DEL	924	MChr17	749230	751033	2287	+	TandemRepeat	ID=TR155840;PeriodSize=28;CopyNumber=64.5;PercentMatches=87;PercentIndels=0;Consensus=TGTCAGGTGTCCATTTAGAGACGATAAC;	924
MChr17	893222	894559	DEL	1337	MChr17	892990	894111	8092	-	Transposon	ID=Denovo_TE0341282;Target=rnd-4_family-226 4 1228;Class=DNA/PIF-Harbinger;PercDiv=6.9;PercDel=4.8;PercIns=0.1;	889
MChr17	893222	894559	DEL	1337	MChr17	894110	894381	2117	-	Transposon	ID=Denovo_TE0341283;Target=rnd-1_family-474 1 270;Class=DNA/PIF-Harbinger;PercDiv=5.6;PercDel=0.7;PercIns=1.5;	271
MChr17	893222	894559	DEL	1337	MChr17	894382	894417	333	+	Transposon	ID=Denovo_TE0341284;Target=rnd-4_family-226 1178 1228;Class=DNA/PIF-Harbinger;PercDiv=17.6;PercDel=19.5;PercIns=2.0;	35
MChr17	893222	894559	DEL	1337	MChr17	894422	894610	1343	-	Transposon	ID=Denovo_TE0341285;Target=rnd-6_family-29942 53 260;Class=Unknown;PercDiv=7.9;PercDel=10.1;PercIns=0.0;	137
MChr17	893222	894559	DEL	1337	MChr17	892991	893305	945	-	Transposon	ID=TE186768;Target=Harbinger-1_GA 3405 3721;Class=DNA/PIF-Harbinger;PercDiv=21.3;PercDel=7.9;PercIns=4.7;	83
MChr17	893222	894559	DEL	1337	MChr17	893343	893559	409	-	Transposon	ID=TE186769;Target=Harbinger-1_GA 2778 2995;Class=DNA/PIF-Harbinger;PercDiv=27.2;PercDel=5.5;PercIns=5.0;	216
MChr17	893222	894559	DEL	1337	MChr17	893790	894417	2037	-	Transposon	ID=TE186770;Target=Harbinger-1_SSa 1 673;Class=DNA/PIF-Harbinger;PercDiv=24.0;PercDel=9.2;PercIns=1.9;	627
MChr17	959294	959561	DEL	267	MChr17	957989	959722	15663	+	Transposon	ID=Denovo_TE0341444;Target=rnd-1_family-62 1297 3036;Class=LINE/L2;PercDiv=1.3;PercDel=0.4;PercIns=0.1;	267
MChr17	959294	959561	DEL	267	MChr17	957994	959723	8658	+	Transposon	ID=TE186889;Target=L2-1_GA 2048 3780;Class=LINE/L2;PercDiv=22.2;PercDel=0.8;PercIns=0.6;	267
MChr17	970166	970496	DEL	330	MChr17	969789	972165	1611	+	TandemRepeat	ID=TR156025;PeriodSize=27;CopyNumber=93.7;PercentMatches=76;PercentIndels=15;Consensus=CTCTAACGTCAGGTGACTCTCCGTCC;	330
MChr17	970166	970496	DEL	330	MChr17	969825	972143	1070	+	TandemRepeat	ID=TR156026;PeriodSize=48;CopyNumber=45.9;PercentMatches=76;PercentIndels=15;Consensus=TCAGGTGACCTCTCCGTCCCTCTAACGTCAGGTGACCTCTCCGTCCTC;	330
MChr17	970166	970496	DEL	330	MChr17	970103	970194	112	+	TandemRepeat	ID=TR156029;PeriodSize=21;CopyNumber=4.1;PercentMatches=80;PercentIndels=15;Consensus=TCAGGTGACCTCTACGTCCTC;	28
MChr17	970166	970496	DEL	330	MChr17	969797	972143	2003	+	TandemRepeat	ID=TR156030;PeriodSize=330;CopyNumber=7.1;PercentMatches=82;PercentIndels=10;Consensus=TCAGGTGACCTCTCCGTCCCTCTAACGTCAGGTGACCTCTCCGTCTCTACGTCAGGTGACCTCTCCGTCCTCTCTAACGTCAGGTGACCTCTCCGTCCTCTCTAACATCAGGTGACCTCTCCATCCTCTCAGGTGACCTCTCCGTCCCTCTAACGTCAGGTGATCTCTCCGTCTCTCTAACGTCAGGTGACCTCTCCGTCCCTCTAACGTCAGGTGACCTCTCCGTCTCTACGTCAGGTGACCTCTCCGTTCCTCTAACATCAGGTGACCTCTCCGTCCCTCTGACGTCAGGTGATCTCTCCGTCCCTCTAA…	330
MChr17	1027369	1027616	DEL	247	MChr17	1027227	1027422	1522	+	Transposon	ID=Denovo_TE0341581;Target=rnd-5_family-843 1 202;Class=DNA/PIF;PercDiv=5.1;PercDel=3.1;PercIns=0.0;	53
MChr17	1027369	1027616	DEL	247	MChr17	1026888	1027423	2740	-	Transposon	ID=TE187088;Target=DNA-5_EL 1 501;Class=DNA/PIF;PercDiv=10.2;PercDel=1.7;PercIns=8.8;	54
MChr17	1304527	1304705	DEL	178	MChr17	1304377	1304661	688	+	Transposon	ID=Denovo_TE0342337;Target=rnd-2_family-77 50 351;Class=DNA/hAT-Ac;PercDiv=17.2;PercDel=14.7;PercIns=8.3;	134
MChr17	1436950	1437143	DEL	193	MChr17	1436718	1437037	1353	+	Transposon	ID=Denovo_TE0342693;Target=rnd-6_family-6344 23 321;Class=DNA/hAT-Ac;PercDiv=14.2;PercDel=6.3;PercIns=12.6;	87
MChr17	1436950	1437143	DEL	193	MChr17	1437038	1437109	301	-	Transposon	ID=Denovo_TE0342694;Target=rnd-1_family-4 422 483;Class=DNA/hAT-Ac;PercDiv=11.6;PercDel=0.0;PercIns=16.1;	71
MChr17	1436950	1437143	DEL	193	MChr17	1437093	1437326	482	-	Transposon	ID=TE187812;Target=L1-11_DR 2540 2774;Class=LINE/L1;PercDiv=29.0;PercDel=1.7;PercIns=1.3;	50
MChr17	1449423	1449801	DEL	378	MChr17	1449324	1449548	932	-	Transposon	ID=Denovo_TE0342720;Target=rnd-4_family-865 80 326;Class=Unknown;PercDiv=12.2;PercDel=15.6;PercIns=5.3;	125
MChr17	1449423	1449801	DEL	378	MChr17	1449550	1449682	490	+	Transposon	ID=Denovo_TE0342721;Target=rnd-5_family-1173 21 169;Class=DNA/PIF-Harbinger;PercDiv=18.4;PercDel=14.3;PercIns=2.0;	132
MChr17	1449423	1449801	DEL	378	MChr17	1449720	1449900	749	+	Transposon	ID=Denovo_TE0342722;Target=rnd-6_family-669 22 235;Class=Unknown;PercDiv=16.6;PercDel=18.8;PercIns=0.5;	81
MChr17	1461145	1461507	DEL	362	MChr17	1461012	1461187	553	+	Transposon	ID=Denovo_TE0342762;Target=rnd-1_family-496 295 502;Class=Unknown;PercDiv=17.8;PercDel=19.3;PercIns=1.0;	42
MChr17	1461145	1461507	DEL	362	MChr17	1461231	1461348	605	+	Transposon	ID=Denovo_TE0342763;Target=rnd-1_family-512 32 149;Class=Unknown;PercDiv=19.5;PercDel=0.0;PercIns=0.0;	117
MChr17	1461145	1461507	DEL	362	MChr17	1461430	1461532	584	-	Transposon	ID=Denovo_TE0342764;Target=rnd-4_family-865 433 534;Class=Unknown;PercDiv=17.6;PercDel=0.0;PercIns=1.0;	77
MChr17	1706593	1706942	DEL	349	MChr17	1706685	1706740	96	+	TandemRepeat	ID=TR156517;PeriodSize=15;CopyNumber=3.7;PercentMatches=95;PercentIndels=4;Consensus=AAACAATCAATCAAT;	55
MChr17	1706593	1706942	DEL	349	MChr17	1706685	1706748	85	+	TandemRepeat	ID=TR156518;PeriodSize=16;CopyNumber=4.2;PercentMatches=86;PercentIndels=7;Consensus=AAACAATCAATTAAT;	63
MChr17	1706593	1706942	DEL	349	MChr17	1706615	1706678	395	+	Transposon	ID=TE188202;Target=SINE_FR2 145 217;Class=SINE/tRNA-V-RTE;PercDiv=9.4;PercDel=14.1;PercIns=0.0;	63
MChr17	1878674	1878986	DEL	312	MChr17	1878675	1879041	248	+	TandemRepeat	ID=TR156557;PeriodSize=2;CopyNumber=183.5;PercentMatches=84;PercentIndels=0;Consensus=AT;	311
MChr17	1878674	1878986	DEL	312	MChr17	1878671	1879041	325	+	TandemRepeat	ID=TR156558;PeriodSize=36;CopyNumber=10.6;PercentMatches=79;PercentIndels=8;Consensus=ACACATATATATATACATATATATATATACATATAT;	312
MChr17	1878674	1878986	DEL	312	MChr17	1878677	1879033	327	+	TandemRepeat	ID=TR156559;PeriodSize=34;CopyNumber=10.3;PercentMatches=81;PercentIndels=4;Consensus=ATATATATACACATATATATATACATACATACAC;	309
MChr17	1878674	1878986	DEL	312	MChr17	1878620	1878938	883	+	Transposon	ID=TE188389;Target=Chapaev-N1_HM 2573 2906;Class=DNA/CMC-Chapaev;PercDiv=17.4;PercDel=6.0;PercIns=1.2;	264
MChr17	1878674	1878986	DEL	312	MChr17	1878675	1878688	849	+	Transposon	ID=TE188390;Target=Mariner-30_HM 674 815;Class=DNA/TcMar-Fot1;PercDiv=20.9;PercDel=7.2;PercIns=1.9;	13
MChr17	1878674	1878986	DEL	312	MChr17	1878689	1878949	1694	+	Transposon	ID=TE188391;Target=EnSpm-1_HM 1193 1449;Class=DNA/CMC-EnSpm;PercDiv=12.8;PercDel=0.0;PercIns=1.6;	260
MChr17	1878674	1878986	DEL	312	MChr17	1878815	1879069	862	+	Transposon	ID=TE188392;Target=Transib-3_HM 583 840;Class=DNA/CMC-Transib;PercDiv=18.2;PercDel=2.4;PercIns=1.2;	171
MChr17	1878674	1878986	DEL	312	MChr17	1878939	1879041	1661	-	Transposon	ID=TE188393;Target=Daphne-18_HM 4166 4497;Class=LINE/L2;PercDiv=15.8;PercDel=1.5;PercIns=1.3;	47
MChr17	1878674	1878986	DEL	312	MChr17	1878983	1879142	254	+	Transposon	ID=TE188394;Target=EnSpm-4_VV 4893 5047;Class=DNA/CMC-EnSpm;PercDiv=25.1;PercDel=4.4;PercIns=7.7;	3
MChr17	1919588	1919917	DEL	329	MChr17	1919653	1919694	343	+	Transposon	ID=Denovo_TE0343909;Target=rnd-1_family-189 73 114;Class=Unknown;PercDiv=7.1;PercDel=0.0;PercIns=0.0;	41
MChr17	1919588	1919917	DEL	329	MChr17	1919659	1919727	387	-	Transposon	ID=Denovo_TE0343910;Target=rnd-4_family-1422 25 98;Class=Unknown;PercDiv=10.1;PercDel=7.2;PercIns=0.0;	68
MChr17	2046651	2047041	DEL	390	MChr17	2046603	2047167	889	+	TandemRepeat	ID=TR156620;PeriodSize=30;CopyNumber=18.9;PercentMatches=92;PercentIndels=0;Consensus=AATACAAACTGCAGAGATACAGGTGGAGAT;	390
MChr17	2046651	2047041	DEL	390	MChr17	2046710	2046917	242	+	Transposon	ID=TE188578;Target=SAT-2_Crp 3 205;Class=Satellite;PercDiv=20.1;PercDel=6.2;PercIns=8.9;	207
MChr17	2058279	2058808	DEL	529	MChr17	2058319	2058605	2128	-	Transposon	ID=Denovo_TE0344230;Target=rnd-4_family-292 977 1260;Class=DNA/PIF-Harbinger;PercDiv=8.4;PercDel=0.0;PercIns=1.1;	286
MChr17	2058279	2058808	DEL	529	MChr17	2058608	2058702	735	-	Transposon	ID=Denovo_TE0344231;Target=rnd-4_family-292 387 481;Class=DNA/PIF-Harbinger;PercDiv=5.3;PercDel=1.1;PercIns=1.1;	94
MChr17	2058279	2058808	DEL	529	MChr17	2058721	2059039	2108	-	Transposon	ID=Denovo_TE0344232;Target=rnd-4_family-292 1 400;Class=DNA/PIF-Harbinger;PercDiv=9.1;PercDel=25.4;PercIns=0.0;	87
MChr17	2058279	2058808	DEL	529	MChr17	2058391	2058522	258	-	Transposon	ID=TE188596;Target=Senkusha2A 973 1103;Class=DNA/PIF-Harbinger;PercDiv=34.6;PercDel=0.8;PercIns=1.5;	131
MChr17	2392147	2392536	DEL	389	MChr17	2392101	2392159	434	-	Transposon	ID=Denovo_TE0344917;Target=rnd-6_family-1053 220 278;Class=DNA/PIF-Harbinger;PercDiv=6.8;PercDel=0.0;PercIns=0.0;	12
MChr17	2392147	2392536	DEL	389	MChr17	2392148	2392279	1037	-	Transposon	ID=Denovo_TE0344918;Target=rnd-1_family-98 59 189;Class=LINE/Penelope;PercDiv=3.0;PercDel=0.0;PercIns=0.8;	131
MChr17	2392147	2392536	DEL	389	MChr17	2392277	2392369	786	-	Transposon	ID=Denovo_TE0344919;Target=rnd-1_family-98 59 151;Class=LINE/Penelope;PercDiv=2.1;PercDel=0.0;PercIns=0.0;	92
MChr17	2392147	2392536	DEL	389	MChr17	2392367	2392452	726	-	Transposon	ID=Denovo_TE0344920;Target=rnd-1_family-98 66 151;Class=LINE/Penelope;PercDiv=2.3;PercDel=0.0;PercIns=0.0;	85
MChr17	2392147	2392536	DEL	389	MChr17	2392462	2392537	669	+	Transposon	ID=Denovo_TE0344921;Target=rnd-1_family-98 68 143;Class=LINE/Penelope;PercDiv=0.0;PercDel=0.0;PercIns=0.0;	74
MChr17	2392147	2392536	DEL	389	MChr17	2392187	2392452	532	+	TandemRepeat	ID=TR156740;PeriodSize=90;CopyNumber=3.0;PercentMatches=100;PercentIndels=0;Consensus=TCATGATTATCTCAAGGAAATTGAATCGAACGCAACTGGATTTTTGGTTTTGTCTGTGAAGACGTTTCACCTCTCATCCAAGAGGCTTCA;	265
MChr17	2392147	2392536	DEL	389	MChr17	2392157	2392452	480	-	Transposon	ID=TE188995;Target=Penelope-5_XT 2722 2850;Class=LINE/Penelope;PercDiv=17.4;PercDel=7.1;PercIns=8.1;	295
MChr17	2392147	2392536	DEL	389	MChr17	2392464	2392527	255	+	Transposon	ID=TE188996;Target=Penelope-5_XT 2733 2797;Class=LINE/Penelope;PercDiv=16.1;PercDel=4.7;PercIns=3.1;	63
MChr17	2538817	2540430	DEL	1613	MChr17	2540144	2540215	612	-	Transposon	ID=Denovo_TE0345280;Target=rnd-6_family-11429 1 74;Class=DNA/TcMar-Tc1;PercDiv=1.4;PercDel=2.8;PercIns=0.0;	71
MChr17	2538817	2540430	DEL	1613	MChr17	2540216	2540431	1691	-	Transposon	ID=Denovo_TE0345281;Target=rnd-6_family-2883 1 219;Class=DNA/TcMar-Tc1;PercDiv=5.9;PercDel=1.4;PercIns=0.0;	214
MChr17	2538817	2540430	DEL	1613	MChr17	2540221	2540432	837	-	Transposon	ID=TE189184;Target=Mariner-1C_EL 1 214;Class=DNA/TcMar-Tc1;PercDiv=22.5;PercDel=2.4;PercIns=1.4;	209
MChr17	2538817	2540430	DEL	1613	MChr17	2538819	2540143	10009	+	Transposon	ID=Denovo_TE0345279;Target=rnd-6_family-2883 1 1357;Class=DNA/TcMar-Tc1;PercDiv=3.5;PercDel=3.2;PercIns=0.7;	1324
MChr17	2538817	2540430	DEL	1613	MChr17	2538820	2540269	6180	+	Transposon	ID=TE189183;Target=Mariner-1B_EL 1 1468;Class=DNA/TcMar-Tc1;PercDiv=20.0;PercDel=3.0;PercIns=1.7;	1449
MChr17	2567625	2567820	DEL	195	MChr17	2567611	2567661	231	+	Transposon	ID=TE189210;Target=EnSpm-7_DR 10536 10585;Class=DNA/CMC-EnSpm;PercDiv=14.3;PercDel=2.0;PercIns=4.0;	36
MChr17	2926276	2926880	DEL	604	MChr17	2926328	2926498	1021	-	Transposon	ID=Denovo_TE0345881;Target=rnd-6_family-18603 1 201;Class=Unknown;PercDiv=3.5;PercDel=17.5;PercIns=0.0;	170
MChr17	2926276	2926880	DEL	604	MChr17	2926508	2926572	380	+	Transposon	ID=Denovo_TE0345882;Target=rnd-3_family-208 574 625;Class=DNA/hAT-Tip100;PercDiv=10.5;PercDel=0.0;PercIns=0.0;	64
MChr17	2926276	2926880	DEL	604	MChr17	2926574	2926757	504	+	Transposon	ID=Denovo_TE0345883;Target=rnd-2_family-38 379 598;Class=Unknown;PercDiv=21.6;PercDel=21.7;PercIns=1.8;	183
MChr17	3029182	3029321	DEL	139	MChr17	3029311	3029352	285	+	Transposon	ID=Denovo_TE0346097;Target=rnd-6_family-2592 975 1016;Class=Unknown;PercDiv=9.5;PercDel=0.0;PercIns=0.0;	10
MChr17	3031148	3031519	DEL	371	MChr17	3031149	3031268	891	-	Transposon	ID=Denovo_TE0346103;Target=rnd-5_family-8476 4 129;Class=DNA/hAT-Ac;PercDiv=6.7;PercDel=5.0;PercIns=0.0;	119
MChr17	3031148	3031519	DEL	371	MChr17	3031393	3031613	1391	-	Transposon	ID=Denovo_TE0346104;Target=rnd-5_family-2609 709 935;Class=DNA/hAT-Ac;PercDiv=7.9;PercDel=5.4;PercIns=2.6;	126
MChr17	3031148	3031519	DEL	371	MChr17	3031168	3031186	260	+	Transposon	ID=TE189538;Target=DNA31b_AFC 917 961;Class=DNA/hAT-Ac;PercDiv=26.8;PercDel=5.0;PercIns=2.0;	18
MChr17	3031148	3031519	DEL	371	MChr17	3031187	3031245	302	-	Transposon	ID=TE189539;Target=DNA-8-22_DR 49 107;Class=DNA/hAT-Ac;PercDiv=20.3;PercDel=0.0;PercIns=0.0;	58
MChr17	3031148	3031519	DEL	371	MChr17	3031246	3031266	260	+	Transposon	ID=TE189540;Target=DNA31b_AFC 962 1018;Class=DNA/hAT-Ac;PercDiv=26.8;PercDel=5.0;PercIns=2.0;	20
MChr17	3031148	3031519	DEL	371	MChr17	3031388	3031581	462	-	Transposon	ID=TE189541;Target=hAT-N98_DR 591 788;Class=DNA/hAT-Ac;PercDiv=17.7;PercDel=9.3;PercIns=7.1;	131
MChr17	3117314	3117455	DEL	141	MChr17	3117314	3117352	233	-	Transposon	ID=Denovo_TE0346252;Target=rnd-1_family-503 14 57;Class=Unknown;PercDiv=10.3;PercDel=12.8;PercIns=0.0;	38
MChr17	3117314	3117455	DEL	141	MChr17	3117352	3117542	783	-	Transposon	ID=Denovo_TE0346253;Target=rnd-5_family-641 199 362;Class=Unknown;PercDiv=11.6;PercDel=2.1;PercIns=18.9;	103
MChr17	3212919	3213038	DEL	119	MChr17	3212862	3212971	391	+	Transposon	ID=Denovo_TE0346443;Target=rnd-6_family-9260 290 403;Class=Unknown;PercDiv=23.6;PercDel=3.6;PercIns=0.0;	52
MChr17	3212919	3213038	DEL	119	MChr17	3212976	3213049	385	-	Transposon	ID=Denovo_TE0346444;Target=rnd-1_family-53 6 77;Class=Unknown;PercDiv=18.1;PercDel=0.0;PercIns=2.8;	62
MChr17	3252639	3252974	DEL	335	MChr17	3252484	3253171	1144	+	TandemRepeat	ID=TR156898;PeriodSize=42;CopyNumber=16.4;PercentMatches=95;PercentIndels=0;Consensus=TCTCTTAGTGGTTGTTTTACTTCTCTTTAAAGTAATTTTGTG;	335
MChr17	3447256	3447477	DEL	221	MChr17	3447351	3447622	855	-	Transposon	ID=Denovo_TE0347003;Target=rnd-3_family-208 1 519;Class=DNA/hAT-Tip100;PercDiv=18.8;PercDel=7.9;PercIns=5.2;	126
MChr17	3484028	3484165	DEL	137	MChr17	3483870	3484254	2925	+	Transposon	ID=Denovo_TE0347102;Target=rnd-1_family-77 1 388;Class=Unknown;PercDiv=6.2;PercDel=0.8;PercIns=0.0;	137
MChr17	3525815	3526125	DEL	310	MChr17	3525805	3525898	321	+	Transposon	ID=Denovo_TE0347213;Target=rnd-5_family-1364 76 176;Class=Unknown;PercDiv=20.2;PercDel=7.5;PercIns=0.0;	83
MChr17	3566036	3566405	DEL	369	MChr17	3565828	3566062	761	+	Transposon	ID=Denovo_TE0347296;Target=rnd-3_family-327 172 416;Class=DNA/hAT-Ac;PercDiv=22.7;PercDel=5.1;PercIns=0.8;	26
MChr17	3566036	3566405	DEL	369	MChr17	3566362	3566616	908	+	Transposon	ID=Denovo_TE0347297;Target=rnd-2_family-77 1 264;Class=DNA/hAT-Ac;PercDiv=19.6;PercDel=7.8;PercIns=4.2;	43
MChr17	3567833	3568678	DEL	845	MChr17	3567767	3568799	1689	+	TandemRepeat	ID=TR156972;PeriodSize=47;CopyNumber=22.0;PercentMatches=92;PercentIndels=1;Consensus=TGATATATTCATAGTATTTTATGTAGTATTAAGTGTACTTTACCATT;	845
MChr17	3567833	3568678	DEL	845	MChr17	3568021	3568089	52	+	TandemRepeat	ID=TR156973;PeriodSize=21;CopyNumber=3.0;PercentMatches=68;PercentIndels=27;Consensus=ATGTAGTATTAAGAGTACTTT;	68
MChr17	3567833	3568678	DEL	845	MChr17	3568429	3568547	53	+	TandemRepeat	ID=TR156974;PeriodSize=21;CopyNumber=5.2;PercentMatches=62;PercentIndels=25;Consensus=TATTCATAGTATTTTATGTAG;	118
MChr17	3569328	3573197	DEL	3869	MChr17	3572009	3572045	56	+	TandemRepeat	ID=TR156977;PeriodSize=19;CopyNumber=1.9;PercentMatches=88;PercentIndels=0;Consensus=AAATACTACAAATACACAG;	36
MChr17	3569328	3573197	DEL	3869	MChr17	3572500	3572536	56	+	TandemRepeat	ID=TR156978;PeriodSize=19;CopyNumber=1.9;PercentMatches=88;PercentIndels=0;Consensus=AAATACTACAAATACACAG;	36
MChr17	3569328	3573197	DEL	3869	MChr17	3572591	3572627	56	+	TandemRepeat	ID=TR156979;PeriodSize=19;CopyNumber=1.9;PercentMatches=88;PercentIndels=0;Consensus=AAATACTACAAATACACAG;	36
MChr17	3569328	3573197	DEL	3869	MChr17	3569277	3573582	7651	+	TandemRepeat	ID=TR156976;PeriodSize=100;CopyNumber=43.4;PercentMatches=96;PercentIndels=1;Consensus=AAGTTAAAGAGATACTACAGCTCACAGGACATAAAATACTACTACTACACAGAAATACTACAAATACTACAAATACACAAGTTTATATTCATACACATTA;	3869
MChr17	3609280	3609972	DEL	692	MChr17	3608368	3610049	11206	+	Transposon	ID=Denovo_TE0347397;Target=rnd-6_family-2592 1 1678;Class=Unknown;PercDiv=7.7;PercDel=1.2;PercIns=1.5;	692
MChr17	3609280	3609972	DEL	692	MChr17	3608585	3610030	2795	+	TandemRepeat	ID=TR156987;PeriodSize=692;CopyNumber=2.1;PercentMatches=98;PercentIndels=0;Consensus=TTGTTCTGGAGCTTTCAACCGTATCACACGGTCTTCACCAGCAAATTGAGTTTGCTCAGTTATCACGGAAATGTTCAAGCTTTCCATCGCTCTGAACACCTCTGGACTTCTTGTCCGTGTTGACTTAAAAGTTCTTAACATTGGAAACAGCAGTTGACAAAGAAATCTCAACTCCAGGTCCACTTACTCGCTTGTTCTGGAGCTTTCAACCGTATCAAATAGCCTTCATCAGCAGGTTGAGTTTTCTCAGCTGATATGGAAATGTGACGTTCAAACTTGCCATTAATCTGAACACCTCTTCGACTTCTGGTTT…	692
MChr17	3767921	3769569	DEL	1648	MChr17	3769279	3769352	667	-	Transposon	ID=Denovo_TE0347751;Target=rnd-6_family-11429 1 74;Class=DNA/TcMar-Tc1;PercDiv=1.4;PercDel=0.0;PercIns=0.0;	73
MChr17	3767921	3769569	DEL	1648	MChr17	3769353	3769570	1784	-	Transposon	ID=Denovo_TE0347752;Target=rnd-6_family-2883 1 219;Class=DNA/TcMar-Tc1;PercDiv=5.4;PercDel=0.5;PercIns=0.0;	216
MChr17	3767921	3769569	DEL	1648	MChr17	3767923	3769277	11073	+	Transposon	ID=Denovo_TE0347750;Target=rnd-6_family-2883 1 1357;Class=DNA/TcMar-Tc1;PercDiv=3.6;PercDel=1.0;PercIns=0.9;	1354
MChr17	3767921	3769569	DEL	1648	MChr17	3767924	3769571	6957	+	Transposon	ID=TE190113;Target=Mariner-1B_EL 1 1468;Class=DNA/TcMar-Tc1;PercDiv=20.6;PercDel=1.1;PercIns=1.8;	1645
MChr17	3863469	3866853	DEL	3384	MChr17	3863000	3865239	4997	+	Transposon	ID=Denovo_TE0347981;Target=rnd-5_family-866 259 2813;Class=LINE/RTE-X;PercDiv=3.9;PercDel=14.9;PercIns=0.8;	1770
MChr17	3863469	3866853	DEL	3384	MChr17	3865242	3865910	4785	+	Transposon	ID=Denovo_TE0347982;Target=rnd-1_family-422 1 631;Class=LINE/RTE-X;PercDiv=3.5;PercDel=2.5;PercIns=0.0;	668
MChr17	3863469	3866853	DEL	3384	MChr17	3865915	3865991	302	+	Transposon	ID=Denovo_TE0347983;Target=rnd-1_family-24 1 92;Class=DNA/Zisupton;PercDiv=15.6;PercDel=19.5;PercIns=0.0;	76
MChr17	3863469	3866853	DEL	3384	MChr17	3866208	3866272	402	-	Transposon	ID=Denovo_TE0347986;Target=rnd-5_family-925 372 435;Class=DNA/hAT-Ac;PercDiv=9.4;PercDel=0.0;PercIns=1.6;	64
MChr17	3863469	3866853	DEL	3384	MChr17	3866312	3866392	390	-	Transposon	ID=Denovo_TE0347987;Target=rnd-5_family-925 91 174;Class=DNA/hAT-Ac;PercDiv=13.7;PercDel=4.9;PercIns=1.2;	80
MChr17	3863469	3866853	DEL	3384	MChr17	3866390	3866434	299	+	Transposon	ID=Denovo_TE0347988;Target=rnd-5_family-2085 624 668;Class=Unknown;PercDiv=11.1;PercDel=0.0;PercIns=0.0;	44
MChr17	3863469	3866853	DEL	3384	MChr17	3866436	3866475	277	+	Transposon	ID=Denovo_TE0347989;Target=rnd-6_family-17970 1 40;Class=Unknown;PercDiv=5.0;PercDel=0.0;PercIns=0.0;	39
MChr17	3863469	3866853	DEL	3384	MChr17	3863018	3863600	1348	+	Transposon	ID=TE190200;Target=RTEX-1_EL 2932 3545;Class=LINE/RTE-X;PercDiv=28.2;PercDel=6.3;PercIns=1.0;	131
MChr17	3863469	3866853	DEL	3384	MChr17	3863617	3864013	633	+	Transposon	ID=TE190201;Target=RTEX-3_SSa 4249 4681;Class=LINE/RTE-X;PercDiv=25.7;PercDel=10.3;PercIns=1.1;	396
MChr17	3863469	3866853	DEL	3384	MChr17	3864082	3864518	1506	+	Transposon	ID=TE190202;Target=RTEX-3_SSa 4808 5244;Class=LINE/RTE-X;PercDiv=27.9;PercDel=0.0;PercIns=0.0;	436
MChr17	3863469	3866853	DEL	3384	MChr17	3864574	3865896	3153	+	Transposon	ID=TE190203;Target=RTEX-1_EL 4755 6726;Class=LINE/RTE-X;PercDiv=25.9;PercDel=4.9;PercIns=1.9;	1322
MChr17	3863469	3866853	DEL	3384	MChr17	3866066	3866160	241	+	Transposon	ID=TE190204;Target=HATN16_DR 715 812;Class=DNA/hAT-Charlie;PercDiv=25.3;PercDel=3.2;PercIns=0.0;	94
MChr17	3863469	3866853	DEL	3384	MChr17	3866077	3866167	255	+	Transposon	ID=TE190205;Target=IS3EU-4_DR 14098 14190;Class=DNA/IS3EU;PercDiv=18.9;PercDel=3.3;PercIns=1.1;	90
MChr17	3863469	3866853	DEL	3384	MChr17	3866098	3866176	229	-	Transposon	ID=TE190206;Target=hAT-N21_DR 1688 1765;Class=DNA/hAT-Charlie;PercDiv=23.1;PercDel=0.0;PercIns=1.3;	78
MChr17	3863469	3866853	DEL	3384	MChr17	3866693	3866766	591	-	Transposon	ID=Denovo_TE0347991;Target=rnd-5_family-3618 1 74;Class=Unknown;PercDiv=2.7;PercDel=0.0;PercIns=0.0;	73
MChr17	3863469	3866853	DEL	3384	MChr17	3866780	3866850	256	-	Transposon	ID=Denovo_TE0347992;Target=rnd-1_family-704 74 148;Class=Unknown;PercDiv=8.9;PercDel=11.3;PercIns=5.3;	70
MChr17	3863469	3866853	DEL	3384	MChr17	3866477	3866671	1262	-	Transposon	ID=Denovo_TE0347990;Target=rnd-1_family-222 2 193;Class=Unknown;PercDiv=9.4;PercDel=0.0;PercIns=1.6;	194
MChr17	3876850	3877436	DEL	586	MChr17	3876748	3877542	3797	-	Transposon	ID=Denovo_TE0348021;Target=rnd-6_family-25252 355 1109;Class=Unknown;PercDiv=13.8;PercDel=2.5;PercIns=8.0;	586
MChr17	3920305	3920459	DEL	154	MChr17	3919869	3920612	950	+	TandemRepeat	ID=TR157055;PeriodSize=22;CopyNumber=33.8;PercentMatches=90;PercentIndels=0;Consensus=GCACGTTTTGATTCATTCGTTC;	154
MChr17	3920305	3920459	DEL	154	MChr17	3919880	3920616	840	+	Transposon	ID=TE190267;Target=hAT-N22_DR 307 1153;Class=DNA/hAT-Ac;PercDiv=22.1;PercDel=5.2;PercIns=15.9;	154
MChr17	4123331	4123483	DEL	152	MChr17	4123298	4123680	2130	-	Transposon	ID=Denovo_TE0348622;Target=rnd-6_family-4724 112 500;Class=Unknown;PercDiv=11.4;PercDel=3.1;PercIns=1.5;	152
MChr17	4205340	4205495	DEL	155	MChr17	4205125	4205426	1840	-	Transposon	ID=Denovo_TE0348820;Target=rnd-6_family-2917 1 294;Class=Unknown;PercDiv=10.6;PercDel=0.0;PercIns=2.7;	86
MChr17	4426281	4426383	DEL	102	MChr17	4426270	4427629	2015	+	TandemRepeat	ID=TR157166;PeriodSize=13;CopyNumber=104.8;PercentMatches=90;PercentIndels=0;Consensus=TATCTACTGTATG;	102
MChr17	4665257	4665402	DEL	145	MChr17	4665305	4665668	2231	-	Transposon	ID=Denovo_TE0349569;Target=rnd-5_family-1651 114 471;Class=DNA/TcMar-Tc1;PercDiv=9.7;PercDel=1.9;PercIns=3.6;	97
MChr17	4665257	4665402	DEL	145	MChr17	4665294	4665682	1850	-	Transposon	ID=TE190816;Target=Mariner-5_SSa 628 1054;Class=DNA/TcMar-Tc1;PercDiv=14.5;PercDel=10.5;PercIns=0.7;	108
MChr17	4937564	4937778	DEL	214	MChr17	4937403	4937602	1555	-	Transposon	ID=Denovo_TE0350024;Target=rnd-1_family-334 1 216;Class=DNA/TcMar-Pogo;PercDiv=4.5;PercDel=8.0;PercIns=0.0;	38
MChr17	4937564	4937778	DEL	214	MChr17	4937534	4937666	829	+	Transposon	ID=Denovo_TE0350025;Target=rnd-1_family-369 3 153;Class=DNA/TcMar-Pogo;PercDiv=6.8;PercDel=13.5;PercIns=0.0;	102
MChr17	4937564	4937778	DEL	214	MChr17	4937717	4937974	359	-	Transposon	ID=Denovo_TE0350026;Target=rnd-6_family-10778 550 833;Class=LINE/L2;PercDiv=24.4;PercDel=15.1;PercIns=4.6;	61
MChr17	5134783	5134916	DEL	133	MChr17	5134789	5135019	1136	-	Transposon	ID=Denovo_TE0350296;Target=rnd-5_family-338 266 515;Class=Unknown;PercDiv=13.3;PercDel=10.8;PercIns=2.4;	127
MChr17	5149596	5149844	DEL	248	MChr17	5149600	5149850	549	+	Transposon	ID=Denovo_TE0350331;Target=rnd-4_family-1422 1 301;Class=Unknown;PercDiv=21.4;PercDel=14.6;PercIns=3.2;	244
MChr17	5194735	5198324	DEL	3589	MChr17	5194487	5194739	1937	-	Transposon	ID=Denovo_TE0350396;Target=rnd-5_family-3151 252 507;Class=Unknown;PercDiv=7.1;PercDel=1.2;PercIns=0.0;	4
MChr17	5194735	5198324	DEL	3589	MChr17	5194731	5196931	3354	-	Transposon	ID=Denovo_TE0350397;Target=rnd-1_family-686 1 1658;Class=LINE/L2;PercDiv=24.2;PercDel=2.3;PercIns=2.8;	2196
MChr17	5194735	5198324	DEL	3589	MChr17	5197209	5198315	7398	-	Transposon	ID=Denovo_TE0350398;Target=rnd-6_family-23104 1 838;Class=LINE/L2;PercDiv=8.1;PercDel=1.2;PercIns=2.4;	1106
MChr17	5194735	5198324	DEL	3589	MChr17	5194741	5197778	7640	-	Transposon	ID=TE191202;Target=L2-3_OL 2 2687;Class=LINE/L2;PercDiv=27.6;PercDel=3.0;PercIns=2.2;	3037
MChr17	5194735	5198324	DEL	3589	MChr17	5198013	5198313	314	-	Transposon	ID=TE191203;Target=L2-3_OL 28 326;Class=LINE/L2;PercDiv=25.8;PercDel=8.0;PercIns=8.7;	300
MChr17	5209574	5209790	DEL	216	MChr17	5209683	5209737	53	+	TandemRepeat	ID=TR157315;PeriodSize=10;CopyNumber=5.8;PercentMatches=75;PercentIndels=12;Consensus=TCTCCTCTTG;	54
MChr17	5303726	5303860	DEL	134	MChr17	5303751	5303859	361	-	Transposon	ID=Denovo_TE0350567;Target=rnd-2_family-77 102 226;Class=DNA/hAT-Ac;PercDiv=20.2;PercDel=14.7;PercIns=0.0;	108
MChr17	5945684	5945988	DEL	304	MChr17	5945651	5946006	511	+	TandemRepeat	ID=TR157488;PeriodSize=2;CopyNumber=179.0;PercentMatches=87;PercentIndels=2;Consensus=AT;	304
MChr17	5945684	5945988	DEL	304	MChr17	5945570	5945822	789	+	Transposon	ID=TE191714;Target=DNA9-3_DR 9380 9628;Class=DNA/MULE-MuDR;PercDiv=15.4;PercDel=1.2;PercIns=2.8;	138
MChr17	5945684	5945988	DEL	304	MChr17	5945604	5945853	1066	+	Transposon	ID=TE191715;Target=Transib-3_HM 553 804;Class=DNA/CMC-Transib;PercDiv=11.3;PercDel=2.0;PercIns=1.2;	169
MChr17	5945684	5945988	DEL	304	MChr17	5945638	5946006	1764	-	Transposon	ID=TE191716;Target=MuDr-3_HM 4269 4636;Class=DNA/MULE-MuDR;PercDiv=6.8;PercDel=0.5;PercIns=0.8;	304
MChr17	5945684	5945988	DEL	304	MChr17	5945680	5946006	1777	-	Transposon	ID=TE191718;Target=EnSpm-7_HM 3425 3752;Class=DNA/CMC-EnSpm;PercDiv=9.3;PercDel=4.6;PercIns=4.3;	304
MChr17	6346783	6369078	DEL	22295	MChr17	6347108	6347157	310	-	Transposon	ID=Denovo_TE0352317;Target=rnd-4_family-1205 84 144;Class=SINE;PercDiv=6.0;PercDel=22.0;PercIns=0.0;	49
MChr17	6346783	6369078	DEL	22295	MChr17	6347154	6347360	1127	+	Transposon	ID=Denovo_TE0352318;Target=rnd-6_family-22494 766 1031;Class=LINE/L1;PercDiv=3.9;PercDel=29.0;PercIns=0.4;	206
MChr17	6346783	6369078	DEL	22295	MChr17	6347561	6347784	1415	-	Transposon	ID=Denovo_TE0352319;Target=rnd-1_family-11 272 492;Class=DNA/hAT-Ac;PercDiv=10.2;PercDel=2.4;PercIns=0.7;	223
MChr17	6346783	6369078	DEL	22295	MChr17	6347783	6347913	963	-	Transposon	ID=Denovo_TE0352320;Target=rnd-1_family-11 1 137;Class=DNA/hAT-Ac;PercDiv=6.9;PercDel=4.6;PercIns=0.0;	130
MChr17	6346783	6369078	DEL	22295	MChr17	6347914	6347969	369	-	Transposon	ID=Denovo_TE0352321;Target=rnd-1_family-141 1 49;Class=Unknown;PercDiv=12.9;PercDel=0.0;PercIns=0.7;	55
MChr17	6346783	6369078	DEL	22295	MChr17	6348760	6349286	2517	-	Transposon	ID=Denovo_TE0352322;Target=rnd-1_family-11 1 657;Class=DNA/hAT-Ac;PercDiv=8.7;PercDel=9.7;PercIns=1.4;	526
MChr17	6346783	6369078	DEL	22295	MChr17	6349287	6349627	2396	-	Transposon	ID=Denovo_TE0352323;Target=rnd-5_family-14466 1 384;Class=Unknown;PercDiv=7.2;PercDel=12.5;PercIns=0.0;	340
MChr17	6346783	6369078	DEL	22295	MChr17	6351495	6351589	583	-	Transposon	ID=Denovo_TE0352324;Target=rnd-4_family-1591 66 161;Class=Unknown;PercDiv=11.6;PercDel=1.1;PercIns=0.0;	94
MChr17	6346783	6369078	DEL	22295	MChr17	6351652	6351720	379	+	Transposon	ID=Denovo_TE0352325;Target=rnd-1_family-14 5 72;Class=Unknown;PercDiv=14.7;PercDel=0.0;PercIns=1.5;	68
MChr17	6346783	6369078	DEL	22295	MChr17	6351710	6351970	1428	+	Transposon	ID=Denovo_TE0352326;Target=rnd-3_family-198 51 311;Class=DNA/hAT-Ac;PercDiv=11.5;PercDel=3.1;PercIns=3.1;	260
MChr17	6346783	6369078	DEL	22295	MChr17	6351963	6352105	1122	-	Transposon	ID=Denovo_TE0352327;Target=rnd-5_family-358 241 399;Class=DNA/TcMar-Tc1;PercDiv=6.5;PercDel=10.5;PercIns=0.0;	142
MChr17	6346783	6369078	DEL	22295	MChr17	6352106	6352429	2534	+	Transposon	ID=Denovo_TE0352328;Target=rnd-1_family-283 1 331;Class=DNA/hAT-Charlie;PercDiv=5.6;PercDel=2.5;PercIns=0.3;	323
MChr17	6346783	6369078	DEL	22295	MChr17	6352430	6352656	1809	-	Transposon	ID=Denovo_TE0352329;Target=rnd-5_family-358 1 237;Class=DNA/TcMar-Tc1;PercDiv=5.2;PercDel=4.3;PercIns=0.0;	226
MChr17	6346783	6369078	DEL	22295	MChr17	6352670	6352848	985	+	Transposon	ID=Denovo_TE0352330;Target=rnd-1_family-13 101 300;Class=DNA/hAT-Ac;PercDiv=10.6;PercDel=11.7;PercIns=0.0;	178
MChr17	6346783	6369078	DEL	22295	MChr17	6353407	6354103	4513	-	Transposon	ID=Denovo_TE0352331;Target=rnd-6_family-97 104 838;Class=DNA/hAT-Ac;PercDiv=9.3;PercDel=6.3;PercIns=0.8;	696
MChr17	6346783	6369078	DEL	22295	MChr17	6354419	6354717	946	-	Transposon	ID=Denovo_TE0352332;Target=rnd-3_family-327 66 361;Class=DNA/hAT-Ac;PercDiv=22.6;PercDel=4.3;PercIns=5.4;	298
MChr17	6346783	6369078	DEL	22295	MChr17	6355448	6355500	232	+	Transposon	ID=Denovo_TE0352333;Target=rnd-6_family-15659 184 239;Class=DNA/hAT;PercDiv=18.9;PercDel=5.7;PercIns=0.0;	52
MChr17	6346783	6369078	DEL	22295	MChr17	6356486	6356548	318	-	Transposon	ID=Denovo_TE0352335;Target=rnd-6_family-7008 2 64;Class=DNA/hAT-Ac;PercDiv=25.4;PercDel=0.0;PercIns=0.0;	62
MChr17	6346783	6369078	DEL	22295	MChr17	6348213	6348242	51	+	TandemRepeat	ID=TR157572;PeriodSize=9;CopyNumber=3.2;PercentMatches=95;PercentIndels=4;Consensus=CATTAGCAT;	29
MChr17	6346783	6369078	DEL	22295	MChr17	6355348	6355382	70	+	TandemRepeat	ID=TR157573;PeriodSize=2;CopyNumber=17.5;PercentMatches=100;PercentIndels=0;Consensus=AC;	34
MChr17	6346783	6369078	DEL	22295	MChr17	6346762	6346826	247	-	Transposon	ID=TE192087;Target=Copia-101_Mad-I 4151 4221;Class=LTR/Copia;PercDiv=18.5;PercDel=9.2;PercIns=0.0;	43
MChr17	6346783	6369078	DEL	22295	MChr17	6347269	6347375	229	+	Transposon	ID=TE192088;Target=L1-11_LCh 4969 5079;Class=LINE/L1;PercDiv=20.9;PercDel=5.6;PercIns=1.8;	106
MChr17	6346783	6369078	DEL	22295	MChr17	6347599	6347746	553	+	Transposon	ID=TE192089;Target=hAT-36_SSa 1238 1384;Class=DNA/hAT-Ac;PercDiv=25.9;PercDel=0.0;PercIns=0.7;	147
MChr17	6346783	6369078	DEL	22295	MChr17	6347782	6347913	410	-	Transposon	ID=TE192090;Target=DNA12_AFC 1 142;Class=DNA/hAT-Ac;PercDiv=18.7;PercDel=10.6;PercIns=2.8;	131
MChr17	6346783	6369078	DEL	22295	MChr17	6348767	6348929	430	-	Transposon	ID=TE192091;Target=DNA-8-32_DR 1314 1586;Class=DNA/hAT-Ac;PercDiv=22.8;PercDel=1.5;PercIns=1.7;	162
MChr17	6346783	6369078	DEL	22295	MChr17	6348898	6349061	471	+	Transposon	ID=TE192092;Target=hAT-36_SSa 1234 1406;Class=DNA/hAT-Ac;PercDiv=23.5;PercDel=9.8;PercIns=4.0;	163
MChr17	6346783	6369078	DEL	22295	MChr17	6351719	6351865	380	+	Transposon	ID=TE192093;Target=DNA12_AFC 1 157;Class=DNA/hAT-Ac;PercDiv=20.8;PercDel=8.8;PercIns=1.9;	146
MChr17	6346783	6369078	DEL	22295	MChr17	6351963	6352111	1027	-	Transposon	ID=TE192094;Target=Mariner-24_SSa 235 399;Class=DNA/TcMar-Tc1;PercDiv=9.3;PercDel=10.6;PercIns=0.0;	148
[truncated: 21,333 more rows]
