# Supplementary material for: Innovative approach for high-throughput exploiting sex-specific markers in Japanese parrotfish Oplegnathus fasciatus
Source: Gigascience. 2024 Jul 19;13:giae045. doi: 10.1093/gigascience/giae045 (PMC11258905; doi:10.1093/gigascience/giae045)
Supplement: giae045_Supplemental_Files [file giae045_supplemental_files.zip › Female_reference_Male_DEL_repeattype.txt]

MChr1	417055	417566	DEL	511	-	TandemRepeat
MChr1	463002	463146	DEL	144	Transposon	TandemRepeat
MChr1	464741	464846	DEL	105	-	TandemRepeat
MChr1	637048	637166	DEL	118	-	TandemRepeat
MChr1	637220	637372	DEL	152	Transposon	TandemRepeat
MChr1	694405	695484	DEL	1079	Transposon	-
MChr1	1131457	1132042	DEL	585	-	-
MChr1	1180700	1181448	DEL	748	-	TandemRepeat
MChr1	1182052	1182499	DEL	447	-	TandemRepeat
MChr1	1183062	1183738	DEL	676	-	TandemRepeat
MChr1	1184976	1185085	DEL	109	-	TandemRepeat
MChr1	1185573	1185824	DEL	251	-	TandemRepeat
MChr1	1185857	1186095	DEL	238	-	TandemRepeat
MChr1	1186280	1186577	DEL	297	-	TandemRepeat
MChr1	1186918	1187097	DEL	179	-	TandemRepeat
MChr1	1264949	1275264	DEL	10315	Transposon	TandemRepeat
MChr1	1534252	1534392	DEL	140	Transposon	TandemRepeat
MChr1	1556630	1556808	DEL	178	Transposon	-
MChr1	1557782	1557886	DEL	104	Transposon	TandemRepeat
MChr1	1662353	1662733	DEL	380	Transposon	TandemRepeat
MChr1	1748575	1748773	DEL	198	-	TandemRepeat
MChr1	1748870	1749450	DEL	580	-	TandemRepeat
MChr1	1819663	1819857	DEL	194	Transposon	-
MChr1	1888540	1927009	DEL	38469	Transposon	TandemRepeat
MChr1	1933827	1934019	DEL	192	Transposon	TandemRepeat
MChr1	2126682	2126932	DEL	250	-	TandemRepeat
MChr1	2135716	2135886	DEL	170	-	TandemRepeat
MChr1	2282047	2316398	DEL	34351	Transposon	TandemRepeat
MChr1	2380298	2428409	DEL	48111	Transposon	TandemRepeat
MChr1	2899852	2901511	DEL	1659	Transposon	-
MChr1	3024000	3024183	DEL	183	Transposon	-
MChr1	3093254	3093449	DEL	195	Transposon	-
MChr1	3282957	3283131	DEL	174	Transposon	-
MChr1	3494146	3494331	DEL	185	-	-
MChr1	3546458	3546945	DEL	487	-	-
MChr1	3919281	3919584	DEL	303	-	-
MChr1	4026010	4026115	DEL	105	Transposon	-
MChr1	4075006	4075449	DEL	443	-	TandemRepeat
MChr1	4077494	4077666	DEL	172	-	TandemRepeat
MChr1	4109768	4110053	DEL	285	Transposon	TandemRepeat
MChr1	4135132	4135461	DEL	329	Transposon	-
MChr1	4259266	4259434	DEL	168	Transposon	TandemRepeat
MChr1	4272683	4272905	DEL	222	Transposon	-
MChr1	4358669	4358807	DEL	138	Transposon	TandemRepeat
MChr1	4413705	4413943	DEL	238	Transposon	-
MChr1	4634177	4634337	DEL	160	Transposon	TandemRepeat
MChr1	4681235	4681420	DEL	185	Transposon	-
MChr1	5139773	5140322	DEL	549	Transposon	-
MChr1	5390679	5391057	DEL	378	Transposon	-
MChr1	5516272	5516535	DEL	263	Transposon	-
MChr1	5558053	5558158	DEL	105	Transposon	TandemRepeat
MChr1	5733188	5733331	DEL	143	-	TandemRepeat
MChr1	5735686	5735828	DEL	142	-	TandemRepeat
MChr1	5737334	5737477	DEL	143	-	TandemRepeat
MChr1	5741190	5741333	DEL	143	-	TandemRepeat
MChr1	5757859	5758023	DEL	164	Transposon	-
MChr1	5783502	5784334	DEL	832	Transposon	TandemRepeat
MChr1	6244440	6244800	DEL	360	Transposon	-
MChr1	6498833	6501811	DEL	2978	Transposon	-
MChr1	6519791	6520199	DEL	408	Transposon	TandemRepeat
MChr1	6553133	6553246	DEL	113	Transposon	-
MChr1	6603267	6603483	DEL	216	-	-
MChr1	6643261	6643661	DEL	400	Transposon	-
MChr1	6812145	6813798	DEL	1653	Transposon	-
MChr1	7115032	7115136	DEL	104	-	-
MChr1	7576552	7576829	DEL	277	Transposon	-
MChr1	7884018	7884193	DEL	175	-	-
MChr1	7892500	7892624	DEL	124	Transposon	TandemRepeat
MChr1	7987814	7988212	DEL	398	-	-
MChr1	8005422	8005927	DEL	505	Transposon	-
MChr1	8153487	8153621	DEL	134	Transposon	TandemRepeat
MChr1	8153910	8154010	DEL	100	Transposon	TandemRepeat
MChr1	8332981	8333142	DEL	161	Transposon	-
MChr1	8393738	8393858	DEL	120	-	TandemRepeat
MChr1	8442146	8442375	DEL	229	Transposon	-
MChr1	8551819	8557238	DEL	5419	Transposon	TandemRepeat
MChr1	8568958	8569734	DEL	776	Transposon	-
MChr1	8826939	8828483	DEL	1544	Transposon	TandemRepeat
MChr1	9024188	9024473	DEL	285	Transposon	-
MChr1	9245823	9252016	DEL	6193	Transposon	TandemRepeat
MChr1	9688060	9688498	DEL	438	Transposon	-
MChr1	9767195	9767731	DEL	536	Transposon	-
MChr1	9805970	9806111	DEL	141	Transposon	-
MChr1	9896224	9896585	DEL	361	Transposon	-
MChr1	10071933	10072155	DEL	222	Transposon	-
MChr1	10366745	10366973	DEL	228	Transposon	-
MChr1	10627491	10627642	DEL	151	Transposon	-
MChr1	10634033	10634420	DEL	387	Transposon	-
MChr1	10640604	10640751	DEL	147	Transposon	-
MChr1	10712625	10713056	DEL	431	Transposon	-
MChr1	11079288	11079559	DEL	271	Transposon	TandemRepeat
MChr1	11157857	11158123	DEL	266	Transposon	-
MChr1	11255418	11255620	DEL	202	Transposon	-
MChr1	11369279	11369837	DEL	558	Transposon	-
MChr1	11381047	11389089	DEL	8042	Transposon	TandemRepeat
MChr1	11389207	11389345	DEL	138	Transposon	TandemRepeat
MChr1	11394761	11394865	DEL	104	Transposon	TandemRepeat
MChr1	11434628	11435982	DEL	1354	Transposon	TandemRepeat
MChr1	12043250	12043407	DEL	157	-	TandemRepeat
MChr1	12144790	12144940	DEL	150	Transposon	-
MChr1	12161816	12161941	DEL	125	Transposon	-
MChr1	12185689	12186057	DEL	368	Transposon	-
MChr1	12411207	12411371	DEL	164	Transposon	TandemRepeat
MChr1	12443603	12443848	DEL	245	-	-
MChr1	12573323	12573584	DEL	261	Transposon	-
MChr1	12678199	12678584	DEL	385	-	-
MChr1	12825829	12826339	DEL	510	Transposon	-
MChr1	12884494	12886024	DEL	1530	Transposon	-
MChr1	13070435	13070561	DEL	126	Transposon	-
MChr1	13145825	13147490	DEL	1665	Transposon	TandemRepeat
MChr1	13153970	13154412	DEL	442	Transposon	-
MChr1	13223993	13224422	DEL	429	Transposon	-
MChr1	13412941	13419916	DEL	6975	Transposon	TandemRepeat
MChr1	13459782	13459941	DEL	159	Transposon	-
MChr1	13786419	13786690	DEL	271	Transposon	-
MChr1	13808034	13808452	DEL	418	Transposon	TandemRepeat
MChr1	14078340	14078514	DEL	174	-	-
MChr1	14647761	14649219	DEL	1458	Transposon	-
MChr1	15072574	15072825	DEL	251	Transposon	-
MChr1	15096709	15097176	DEL	467	-	-
MChr1	15293505	15293865	DEL	360	Transposon	-
MChr1	15312290	15312414	DEL	124	Transposon	TandemRepeat
MChr1	15529612	15529754	DEL	142	Transposon	-
MChr1	15543394	15543604	DEL	210	-	-
MChr1	15556457	15556846	DEL	389	Transposon	TandemRepeat
MChr1	15561060	15573891	DEL	12831	Transposon	TandemRepeat
MChr1	15743556	15743915	DEL	359	Transposon	-
MChr1	15861727	15863713	DEL	1986	Transposon	TandemRepeat
MChr1	15876245	15880899	DEL	4654	Transposon	-
MChr1	15981502	15981804	DEL	302	Transposon	-
MChr1	16087187	16087622	DEL	435	Transposon	-
MChr1	16105040	16105276	DEL	236	Transposon	-
MChr1	16107171	16107590	DEL	419	Transposon	-
MChr1	16207013	16207713	DEL	700	Transposon	-
MChr1	16470306	16470772	DEL	466	Transposon	-
MChr1	16527607	16527956	DEL	349	Transposon	-
MChr1	16614464	16614601	DEL	137	Transposon	TandemRepeat
MChr1	16831840	16832637	DEL	797	Transposon	-
MChr1	16877733	16878300	DEL	567	Transposon	-
MChr1	16936478	16937611	DEL	1133	Transposon	-
MChr1	17016956	17017213	DEL	257	Transposon	TandemRepeat
MChr1	17711515	17713802	DEL	2287	Transposon	-
MChr1	18550804	18550929	DEL	125	Transposon	-
MChr19	150044	150340	DEL	296	-	TandemRepeat
MChr19	163067	163283	DEL	216	Transposon	TandemRepeat
MChr19	381299	381501	DEL	202	-	-
MChr19	423758	424025	DEL	267	-	TandemRepeat
MChr19	427577	430091	DEL	2514	Transposon	TandemRepeat
MChr19	431225	431349	DEL	124	Transposon	TandemRepeat
MChr19	487129	487250	DEL	121	Transposon	TandemRepeat
MChr19	912371	912483	DEL	112	Transposon	-
MChr19	918431	918567	DEL	136	Transposon	-
MChr19	1130995	1131422	DEL	427	Transposon	-
MChr19	1232953	1233180	DEL	227	Transposon	TandemRepeat
MChr19	1304617	1304753	DEL	136	Transposon	-
MChr19	1574354	1574559	DEL	205	Transposon	TandemRepeat
MChr19	1602577	1602698	DEL	121	-	TandemRepeat
MChr19	1609798	1610274	DEL	476	-	TandemRepeat
MChr19	1610450	1610960	DEL	510	-	TandemRepeat
MChr19	1820871	1821212	DEL	341	Transposon	-
MChr19	1871853	1893750	DEL	21897	Transposon	TandemRepeat
MChr19	1950569	1951247	DEL	678	Transposon	-
MChr19	2176161	2176321	DEL	160	Transposon	TandemRepeat
MChr19	2184589	2184850	DEL	261	-	TandemRepeat
MChr19	2185556	2186042	DEL	486	Transposon	TandemRepeat
MChr19	2252963	2253132	DEL	169	Transposon	TandemRepeat
MChr19	2285749	2285917	DEL	168	Transposon	TandemRepeat
MChr19	2325420	2327132	DEL	1712	Transposon	TandemRepeat
MChr19	2449713	2449987	DEL	274	Transposon	-
MChr19	2624369	2624489	DEL	120	Transposon	TandemRepeat
MChr19	2627785	2628170	DEL	385	Transposon	-
MChr19	2646217	2646679	DEL	462	Transposon	-
MChr19	2717151	2717260	DEL	109	Transposon	-
MChr19	2825817	2825954	DEL	137	Transposon	-
MChr19	2885496	2885639	DEL	143	-	TandemRepeat
MChr19	3073460	3073584	DEL	124	-	-
MChr19	3078217	3078779	DEL	562	Transposon	-
MChr19	3094604	3095068	DEL	464	Transposon	-
MChr19	3214070	3214179	DEL	109	Transposon	-
MChr19	3236790	3237110	DEL	320	Transposon	TandemRepeat
MChr19	3274869	3275293	DEL	424	Transposon	-
MChr19	3662761	3662908	DEL	147	Transposon	-
MChr19	3749475	3749668	DEL	193	Transposon	-
MChr19	3959549	3959655	DEL	106	-	TandemRepeat
MChr19	4318910	4319290	DEL	380	-	-
MChr19	4994738	5010406	DEL	15668	Transposon	TandemRepeat
MChr19	5025034	5026767	DEL	1733	Transposon	TandemRepeat
MChr19	5083820	5083951	DEL	131	Transposon	-
MChr19	5111673	5112044	DEL	371	Transposon	TandemRepeat
MChr19	5112733	5112862	DEL	129	Transposon	-
MChr19	5144364	5144778	DEL	414	Transposon	-
MChr19	5178722	5179915	DEL	1193	-	TandemRepeat
MChr19	5181746	5181860	DEL	114	-	TandemRepeat
MChr19	5182274	5182447	DEL	173	Transposon	TandemRepeat
MChr19	5306239	5306696	DEL	457	Transposon	-
MChr19	5325252	5325800	DEL	548	Transposon	-
MChr19	5680222	5680438	DEL	216	Transposon	-
MChr19	5681355	5681585	DEL	230	Transposon	TandemRepeat
MChr19	5722785	5723299	DEL	514	Transposon	TandemRepeat
MChr19	5826174	5826639	DEL	465	Transposon	-
MChr19	5889131	5889382	DEL	251	-	-
MChr19	5901494	5902219	DEL	725	Transposon	TandemRepeat
MChr19	5927918	5928126	DEL	208	Transposon	-
MChr19	6070288	6070542	DEL	254	Transposon	-
MChr19	6421552	6421964	DEL	412	Transposon	-
MChr19	6449952	6450395	DEL	443	Transposon	-
MChr19	6866549	6866689	DEL	140	Transposon	-
MChr19	7126917	7127043	DEL	126	Transposon	TandemRepeat
MChr19	7372016	7372342	DEL	326	Transposon	-
MChr19	7614905	7615073	DEL	168	-	-
MChr19	7802361	7802729	DEL	368	Transposon	-
MChr19	7975908	7976362	DEL	454	Transposon	TandemRepeat
MChr19	8159249	8159371	DEL	122	Transposon	-
MChr19	8169479	8169908	DEL	429	Transposon	TandemRepeat
MChr19	8386024	8393032	DEL	7008	Transposon	TandemRepeat
MChr19	8427222	8427555	DEL	333	Transposon	-
MChr19	8484722	8484863	DEL	141	-	-
MChr19	8654975	8655115	DEL	140	Transposon	-
MChr19	8832504	8832667	DEL	163	Transposon	-
MChr19	9380989	9381137	DEL	148	-	-
MChr19	9434617	9434940	DEL	323	-	-
MChr19	9581237	9581670	DEL	433	-	-
MChr19	9728832	9750754	DEL	21922	Transposon	-
MChr19	9996403	9996518	DEL	115	Transposon	-
MChr19	10050427	10050678	DEL	251	Transposon	TandemRepeat
MChr19	10087050	10087164	DEL	114	-	-
MChr19	10992857	10993007	DEL	150	-	-
MChr19	11240900	11260701	DEL	19801	Transposon	TandemRepeat
MChr19	11361939	11362171	DEL	232	Transposon	-
MChr19	11437518	11439162	DEL	1644	Transposon	-
MChr19	11462020	11462176	DEL	156	Transposon	-
MChr19	11494438	11494592	DEL	154	-	-
MChr19	11541035	11541493	DEL	458	Transposon	-
MChr19	11612432	11612603	DEL	171	Transposon	-
MChr19	11718147	11718607	DEL	460	Transposon	TandemRepeat
MChr19	11719529	11719991	DEL	462	Transposon	TandemRepeat
MChr19	11790162	11790403	DEL	241	Transposon	-
MChr19	12190743	12190964	DEL	221	Transposon	TandemRepeat
MChr19	12207745	12207856	DEL	111	-	-
MChr19	12484454	12484671	DEL	217	Transposon	-
MChr19	12644547	12644689	DEL	142	Transposon	-
MChr19	12780136	12780241	DEL	105	Transposon	-
MChr19	12791337	12791521	DEL	184	-	-
MChr19	14177597	14177761	DEL	164	-	-
MChr19	14441893	14442296	DEL	403	Transposon	-
MChr19	14637622	14637791	DEL	169	-	-
MChr19	14674256	14674528	DEL	272	Transposon	-
MChr19	14763492	14763810	DEL	318	-	-
MChr19	14904345	14904537	DEL	192	-	-
MChr19	15255265	15255498	DEL	233	-	-
MChr19	16139181	16139444	DEL	263	Transposon	-
MChr19	16954748	16954988	DEL	240	Transposon	TandemRepeat
MChr19	17558751	17559319	DEL	568	Transposon	-
MChr19	17680905	17681125	DEL	220	Transposon	TandemRepeat
MChr19	17958557	17960650	DEL	2093	Transposon	TandemRepeat
MChr19	18160757	18160933	DEL	176	Transposon	-
MChr19	18378075	18378407	DEL	332	-	-
MChr19	18548295	18548432	DEL	137	-	-
MChr19	18643095	18643544	DEL	449	Transposon	-
MChr19	18743570	18743721	DEL	151	Transposon	-
MChr19	19047286	19047563	DEL	277	-	-
MChr19	19128031	19128301	DEL	270	Transposon	-
MChr19	19200413	19200622	DEL	209	Transposon	-
MChr19	19306892	19307444	DEL	552	Transposon	-
MChr19	19321105	19321316	DEL	211	-	TandemRepeat
MChr19	19742379	19742667	DEL	288	Transposon	-
MChr19	19747492	19747880	DEL	388	Transposon	-
MChr19	19965293	19965416	DEL	123	Transposon	-
MChr19	20267766	20268118	DEL	352	Transposon	-
MChr19	21083112	21083364	DEL	252	-	-
MChr19	21113301	21114960	DEL	1659	Transposon	-
MChr19	21168789	21168919	DEL	130	Transposon	-
MChr19	21223145	21225766	DEL	2621	Transposon	TandemRepeat
MChr19	21327039	21327498	DEL	459	-	-
MChr19	21338359	21338732	DEL	373	-	-
MChr19	21341732	21341836	DEL	104	Transposon	-
MChr19	21451123	21451457	DEL	334	Transposon	-
MChr19	21684296	21684747	DEL	451	Transposon	TandemRepeat
MChr19	21742897	21774499	DEL	31602	Transposon	TandemRepeat
MChr19	21865972	21866178	DEL	206	Transposon	-
MChr19	21948922	21949200	DEL	278	Transposon	TandemRepeat
MChr19	22104712	22104905	DEL	193	Transposon	-
MChr19	22105235	22106096	DEL	861	Transposon	-
MChr19	22119579	22119713	DEL	134	-	TandemRepeat
MChr19	22126896	22127029	DEL	133	-	TandemRepeat
MChr19	22135886	22137845	DEL	1959	Transposon	TandemRepeat
MChr19	22139623	22140519	DEL	896	Transposon	TandemRepeat
MChr19	22142462	22142596	DEL	134	-	TandemRepeat
MChr19	22144915	22159353	DEL	14438	Transposon	TandemRepeat
MChr19	22169617	22170043	DEL	426	Transposon	-
MChr19	22180685	22180887	DEL	202	Transposon	TandemRepeat
MChr19	22202135	22202377	DEL	242	Transposon	-
MChr19	22730813	22730962	DEL	149	Transposon	-
MChr19	22920863	22920974	DEL	111	-	-
MChr19	23014573	23014769	DEL	196	Transposon	TandemRepeat
MChr19	23083218	23083325	DEL	107	-	-
MChr19	23126722	23126844	DEL	122	Transposon	-
MChr19	23266939	23267046	DEL	107	Transposon	-
MChr19	23299900	23300225	DEL	325	Transposon	-
MChr19	23499319	23499431	DEL	112	Transposon	-
MChr19	24042219	24042856	DEL	637	Transposon	-
MChr19	24187957	24190117	DEL	2160	Transposon	-
MChr19	24192462	24194142	DEL	1680	Transposon	TandemRepeat
MChr19	24227386	24227514	DEL	128	Transposon	-
MChr19	24470468	24470762	DEL	294	Transposon	-
MChr19	24520451	24522141	DEL	1690	-	TandemRepeat
MChr19	24677216	24677390	DEL	174	Transposon	TandemRepeat
MChr19	24688219	24688393	DEL	174	Transposon	-
MChr19	24726225	24726449	DEL	224	Transposon	-
MChr17	160668	161914	DEL	1246	-	TandemRepeat
MChr17	163476	163602	DEL	126	Transposon	TandemRepeat
MChr17	308109	309313	DEL	1204	-	TandemRepeat
MChr17	482087	482872	DEL	785	Transposon	-
MChr17	563338	563802	DEL	464	-	TandemRepeat
MChr17	580633	580741	DEL	108	Transposon	TandemRepeat
MChr17	683199	683347	DEL	148	Transposon	TandemRepeat
MChr17	733210	733335	DEL	125	Transposon	-
MChr17	749979	750903	DEL	924	-	TandemRepeat
MChr17	893222	894559	DEL	1337	Transposon	-
MChr17	959294	959561	DEL	267	Transposon	-
MChr17	970166	970496	DEL	330	-	TandemRepeat
MChr17	1027369	1027616	DEL	247	Transposon	-
MChr17	1304527	1304705	DEL	178	Transposon	-
MChr17	1436950	1437143	DEL	193	Transposon	-
MChr17	1449423	1449801	DEL	378	Transposon	-
MChr17	1461145	1461507	DEL	362	Transposon	-
MChr17	1559588	1559908	DEL	320	-	-
MChr17	1706593	1706942	DEL	349	Transposon	TandemRepeat
MChr17	1878674	1878986	DEL	312	Transposon	TandemRepeat
MChr17	1919588	1919917	DEL	329	Transposon	-
MChr17	2046651	2047041	DEL	390	Transposon	TandemRepeat
MChr17	2058279	2058808	DEL	529	Transposon	-
MChr17	2330530	2330862	DEL	332	-	-
MChr17	2359856	2359959	DEL	103	-	-
MChr17	2384020	2384165	DEL	145	-	-
MChr17	2392147	2392536	DEL	389	Transposon	TandemRepeat
MChr17	2482040	2482213	DEL	173	-	-
MChr17	2538817	2540430	DEL	1613	Transposon	-
MChr17	2567625	2567820	DEL	195	Transposon	-
MChr17	2854679	2854779	DEL	100	-	-
MChr17	2926276	2926880	DEL	604	Transposon	-
MChr17	3029182	3029321	DEL	139	Transposon	-
MChr17	3031148	3031519	DEL	371	Transposon	-
MChr17	3117314	3117455	DEL	141	Transposon	-
MChr17	3160422	3160619	DEL	197	-	-
MChr17	3212919	3213038	DEL	119	Transposon	-
MChr17	3252639	3252974	DEL	335	-	TandemRepeat
MChr17	3447256	3447477	DEL	221	Transposon	-
MChr17	3484028	3484165	DEL	137	Transposon	-
MChr17	3525815	3526125	DEL	310	Transposon	-
MChr17	3566036	3566405	DEL	369	Transposon	-
MChr17	3567833	3568678	DEL	845	-	TandemRepeat
MChr17	3569328	3573197	DEL	3869	-	TandemRepeat
MChr17	3606935	3607109	DEL	174	-	-
MChr17	3609280	3609972	DEL	692	Transposon	TandemRepeat
MChr17	3767921	3769569	DEL	1648	Transposon	-
MChr17	3863469	3866853	DEL	3384	Transposon	-
MChr17	3876850	3877436	DEL	586	Transposon	-
MChr17	3901754	3901864	DEL	110	-	-
MChr17	3920305	3920459	DEL	154	Transposon	TandemRepeat
MChr17	4123331	4123483	DEL	152	Transposon	-
MChr17	4205340	4205495	DEL	155	Transposon	-
MChr17	4426281	4426383	DEL	102	-	TandemRepeat
MChr17	4665257	4665402	DEL	145	Transposon	-
MChr17	4874006	4874240	DEL	234	-	-
MChr17	4937564	4937778	DEL	214	Transposon	-
MChr17	5134783	5134916	DEL	133	Transposon	-
MChr17	5149596	5149844	DEL	248	Transposon	-
MChr17	5194735	5198324	DEL	3589	Transposon	-
MChr17	5209574	5209790	DEL	216	-	TandemRepeat
MChr17	5303726	5303860	DEL	134	Transposon	-
MChr17	5574794	5574903	DEL	109	-	-
MChr17	5945684	5945988	DEL	304	Transposon	TandemRepeat
MChr17	6134644	6134936	DEL	292	-	-
MChr17	6346783	6369078	DEL	22295	Transposon	TandemRepeat
MChr17	7364323	7364533	DEL	210	Transposon	TandemRepeat
MChr17	7399049	7399248	DEL	199	Transposon	-
MChr17	7506223	7506415	DEL	192	Transposon	-
MChr17	7620693	7620870	DEL	177	Transposon	-
MChr17	7626773	7627022	DEL	249	Transposon	-
MChr17	8004383	8004540	DEL	157	Transposon	TandemRepeat
MChr17	8288196	8288340	DEL	144	Transposon	-
MChr17	8747088	8747238	DEL	150	Transposon	-
MChr17	8769361	8769513	DEL	152	-	-
MChr17	9309723	9310530	DEL	807	Transposon	-
MChr17	9441239	9441444	DEL	205	Transposon	-
MChr17	9576739	9576975	DEL	236	Transposon	-
MChr17	9876405	9880967	DEL	4562	Transposon	TandemRepeat
MChr17	10616020	10616155	DEL	135	Transposon	-
MChr17	11003310	11003503	DEL	193	Transposon	TandemRepeat
MChr17	11016061	11016394	DEL	333	Transposon	-
MChr17	11211471	11217216	DEL	5745	Transposon	TandemRepeat
MChr17	11365103	11365212	DEL	109	Transposon	-
MChr17	11553129	11553265	DEL	136	-	-
MChr17	11563896	11564669	DEL	773	Transposon	-
MChr17	11730833	11730941	DEL	108	-	-
MChr17	12228044	12247752	DEL	19708	Transposon	-
MChr17	12570972	12571354	DEL	382	Transposon	-
MChr17	12577574	12578871	DEL	1297	Transposon	TandemRepeat
MChr17	12728945	12729167	DEL	222	Transposon	TandemRepeat
MChr17	12851240	12851411	DEL	171	-	-
MChr17	13225845	13226191	DEL	346	Transposon	-
MChr17	13228513	13228986	DEL	473	Transposon	-
MChr17	13237333	13237711	DEL	378	Transposon	-
MChr17	13583385	13583528	DEL	143	Transposon	-
MChr17	13875774	13877450	DEL	1676	Transposon	-
MChr17	14100854	14101199	DEL	345	Transposon	-
MChr17	14272040	14272289	DEL	249	Transposon	TandemRepeat
MChr17	14294340	14294792	DEL	452	Transposon	-
MChr17	14305550	14305688	DEL	138	Transposon	-
MChr17	14325106	14325554	DEL	448	Transposon	TandemRepeat
MChr17	14560132	14560457	DEL	325	Transposon	-
MChr17	15172754	15172875	DEL	121	Transposon	-
MChr17	15301766	15302306	DEL	540	-	-
MChr17	15482588	15482719	DEL	131	-	-
MChr17	16207288	16207461	DEL	173	Transposon	TandemRepeat
MChr17	16207547	16207974	DEL	427	Transposon	TandemRepeat
MChr17	16208065	16208384	DEL	319	Transposon	TandemRepeat
MChr17	16351993	16352270	DEL	277	Transposon	-
MChr17	16751499	16751665	DEL	166	Transposon	-
MChr17	16780012	16780258	DEL	246	Transposon	-
MChr17	16801145	16806855	DEL	5710	Transposon	TandemRepeat
MChr17	16814630	16814953	DEL	323	Transposon	-
MChr17	16818331	16818572	DEL	241	Transposon	-
MChr17	17133664	17133850	DEL	186	Transposon	-
MChr17	17567020	17567412	DEL	392	Transposon	-
MChr17	17652216	17652566	DEL	350	Transposon	-
MChr17	17857078	17857319	DEL	241	-	-
MChr17	18003845	18004201	DEL	356	Transposon	TandemRepeat
MChr17	18682004	18682572	DEL	568	Transposon	-
MChr17	18988465	18988605	DEL	140	Transposon	-
MChr17	19247340	19247955	DEL	615	Transposon	TandemRepeat
MChr17	19248086	19250093	DEL	2007	Transposon	TandemRepeat
MChr17	19353312	19353753	DEL	441	Transposon	-
MChr17	19373826	19373939	DEL	113	-	-
MChr17	19726332	19726456	DEL	124	-	-
MChr17	19864794	19864906	DEL	112	Transposon	-
MChr17	20124151	20124256	DEL	105	-	-
MChr17	20164345	20164918	DEL	573	Transposon	TandemRepeat
MChr17	20230610	20230979	DEL	369	Transposon	-
MChr17	20408009	20408265	DEL	256	Transposon	-
MChr17	20462281	20462429	DEL	148	-	-
MChr17	20862868	20862981	DEL	113	Transposon	-
MChr17	20905239	20905442	DEL	203	-	-
MChr17	21263244	21263353	DEL	109	Transposon	-
MChr17	21285239	21285513	DEL	274	Transposon	-
MChr17	21465096	21465567	DEL	471	Transposon	-
MChr17	21581588	21581817	DEL	229	Transposon	-
MChr17	21616462	21616727	DEL	265	Transposon	-
MChr17	21698148	21698406	DEL	258	Transposon	-
MChr17	21939506	21939696	DEL	190	-	-
MChr17	22107732	22107928	DEL	196	-	-
MChr17	22679451	22679828	DEL	377	Transposon	-
MChr17	23015236	23015341	DEL	105	Transposon	-
MChr17	23070477	23070584	DEL	107	Transposon	-
MChr17	23239278	23240953	DEL	1675	Transposon	-
MChr17	23254918	23255095	DEL	177	Transposon	-
MChr17	23264687	23264797	DEL	110	-	TandemRepeat
MChr17	23339714	23340581	DEL	867	Transposon	TandemRepeat
MChr17	23359813	23360118	DEL	305	Transposon	TandemRepeat
MChr17	23683572	23683730	DEL	158	Transposon	-
MChr17	23741975	23750725	DEL	8750	Transposon	TandemRepeat
MChr17	24512521	24514157	DEL	1636	Transposon	-
MChr17	24518845	24523579	DEL	4734	Transposon	-
MChr17	24830273	24830862	DEL	589	Transposon	-
MChr17	24890167	24890342	DEL	175	-	TandemRepeat
MChr17	25055607	25062246	DEL	6639	Transposon	TandemRepeat
MChr17	25076144	25105753	DEL	29609	Transposon	TandemRepeat
MChr17	25162629	25172523	DEL	9894	Transposon	TandemRepeat
MChr17	25214446	25214957	DEL	511	Transposon	-
MChr17	25215034	25215814	DEL	780	Transposon	-
MChr17	25452586	25454373	DEL	1787	Transposon	TandemRepeat
MChr17	25475362	25475551	DEL	189	Transposon	-
MChr17	25782557	25782997	DEL	440	Transposon	-
MChr17	25785713	25786047	DEL	334	Transposon	TandemRepeat
MChr17	25873389	25873523	DEL	134	-	-
MChr15	89780	106143	DEL	16363	Transposon	TandemRepeat
MChr15	393566	393743	DEL	177	Transposon	-
MChr15	960646	960878	DEL	232	Transposon	TandemRepeat
MChr15	1426383	1427347	DEL	964	Transposon	-
MChr15	1764303	1764457	DEL	154	Transposon	-
MChr15	2087309	2087478	DEL	169	-	TandemRepeat
MChr15	2166264	2166394	DEL	130	-	-
MChr15	2257474	2257658	DEL	184	Transposon	-
MChr15	2262460	2263234	DEL	774	Transposon	TandemRepeat
MChr15	2303920	2304447	DEL	527	Transposon	-
MChr15	2315200	2316568	DEL	1368	Transposon	-
MChr15	2351785	2352046	DEL	261	Transposon	-
MChr15	2397339	2402139	DEL	4800	Transposon	-
MChr15	2417843	2417998	DEL	155	Transposon	-
MChr15	2826857	2827151	DEL	294	Transposon	-
MChr15	2933800	2934015	DEL	215	Transposon	-
MChr15	2967226	2967575	DEL	349	Transposon	-
MChr15	3050802	3051452	DEL	650	Transposon	TandemRepeat
MChr15	3090075	3091864	DEL	1789	Transposon	TandemRepeat
MChr15	3180408	3180679	DEL	271	Transposon	-
MChr15	3352179	3352285	DEL	106	Transposon	-
MChr15	3494674	3512572	DEL	17898	Transposon	TandemRepeat
MChr15	3568480	3568887	DEL	407	Transposon	-
MChr15	3742073	3742176	DEL	103	Transposon	-
MChr15	3810166	3810411	DEL	245	Transposon	-
MChr15	3836667	3837490	DEL	823	Transposon	-
MChr15	3848607	3848710	DEL	103	Transposon	-
MChr15	3990857	3991108	DEL	251	Transposon	-
MChr15	3994878	3995252	DEL	374	Transposon	-
MChr15	4207150	4207407	DEL	257	Transposon	-
MChr15	4278034	4278439	DEL	405	Transposon	-
MChr15	4416601	4416812	DEL	211	Transposon	-
MChr15	4460557	4460680	DEL	123	-	-
MChr15	5155088	5155425	DEL	337	Transposon	-
MChr15	5238237	5238475	DEL	238	Transposon	-
MChr15	5414444	5414565	DEL	121	Transposon	-
MChr15	5421550	5421701	DEL	151	-	-
MChr15	5546702	5546902	DEL	200	Transposon	-
MChr15	5611640	5611819	DEL	179	Transposon	-
MChr15	5643583	5644137	DEL	554	Transposon	-
MChr15	5661153	5661314	DEL	161	Transposon	-
MChr15	5701291	5701546	DEL	255	Transposon	TandemRepeat
MChr15	6112062	6112728	DEL	666	Transposon	-
MChr15	6447825	6448100	DEL	275	Transposon	-
MChr15	6567188	6567507	DEL	319	-	-
MChr15	6618376	6628971	DEL	10595	Transposon	TandemRepeat
MChr15	6652023	6652665	DEL	642	Transposon	TandemRepeat
MChr15	6663362	6663550	DEL	188	Transposon	TandemRepeat
MChr15	6848095	6848900	DEL	805	Transposon	-
MChr15	7094348	7094465	DEL	117	-	-
MChr15	7139627	7139859	DEL	232	Transposon	TandemRepeat
MChr15	7233219	7233526	DEL	307	Transposon	-
MChr15	7316019	7316297	DEL	278	Transposon	-
MChr15	7411661	7411884	DEL	223	-	-
MChr15	7491799	7501545	DEL	9746	Transposon	-
MChr15	8080240	8080635	DEL	395	-	-
MChr15	8150502	8157507	DEL	7005	Transposon	TandemRepeat
MChr15	8249819	8250000	DEL	181	Transposon	-
MChr15	8517206	8517683	DEL	477	Transposon	-
MChr15	8641182	8641450	DEL	268	Transposon	TandemRepeat
MChr15	8708105	8708206	DEL	101	Transposon	TandemRepeat
MChr15	8732928	8733030	DEL	102	-	-
MChr15	9092002	9092557	DEL	555	-	-
MChr15	9100354	9100545	DEL	191	Transposon	-
MChr15	9115800	9115910	DEL	110	-	-
MChr15	9277227	9277710	DEL	483	Transposon	-
MChr15	9360771	9361027	DEL	256	Transposon	-
MChr15	9370097	9370385	DEL	288	Transposon	-
MChr15	9442146	9442248	DEL	102	Transposon	TandemRepeat
MChr15	9528502	9529174	DEL	672	Transposon	-
MChr15	9914982	9915282	DEL	300	Transposon	-
MChr15	10550513	10550618	DEL	105	-	-
MChr15	10591910	10592351	DEL	441	Transposon	-
MChr15	11067975	11074526	DEL	6551	Transposon	-
MChr15	11383035	11383819	DEL	784	Transposon	-
MChr15	12062182	12062385	DEL	203	Transposon	-
MChr15	12422940	12423293	DEL	353	Transposon	-
MChr15	14099610	14099786	DEL	176	Transposon	-
MChr15	14480594	14480848	DEL	254	Transposon	-
MChr15	14570956	14571122	DEL	166	Transposon	-
MChr15	14707818	14707982	DEL	164	Transposon	-
MChr15	14939866	14939990	DEL	124	-	-
MChr15	15607108	15607249	DEL	141	Transposon	-
MChr15	16523755	16524059	DEL	304	Transposon	-
MChr15	16587771	16588123	DEL	352	Transposon	-
MChr15	16989698	16990053	DEL	355	-	-
MChr15	17078844	17090158	DEL	11314	Transposon	-
MChr15	17135324	17135446	DEL	122	Transposon	-
MChr15	17171939	17172050	DEL	111	Transposon	TandemRepeat
MChr15	17280255	17280549	DEL	294	-	TandemRepeat
MChr15	17367899	17368025	DEL	126	Transposon	TandemRepeat
MChr15	17531568	17531942	DEL	374	Transposon	-
MChr15	17906254	17906689	DEL	435	-	-
MChr15	17918624	17921420	DEL	2796	Transposon	TandemRepeat
MChr15	17924264	17924451	DEL	187	-	TandemRepeat
MChr15	17924867	17924997	DEL	130	-	TandemRepeat
MChr15	17925531	17925652	DEL	121	Transposon	-
MChr15	18055601	18056208	DEL	607	Transposon	-
MChr15	18193132	18193439	DEL	307	-	-
MChr15	18432517	18432792	DEL	275	Transposon	-
MChr15	18442642	18442831	DEL	189	Transposon	-
MChr15	18560701	18560839	DEL	138	Transposon	-
MChr15	18568872	18569024	DEL	152	Transposon	TandemRepeat
MChr15	19136053	19136315	DEL	262	Transposon	-
MChr15	19757807	19757983	DEL	176	-	TandemRepeat
MChr15	19824646	19826022	DEL	1376	Transposon	TandemRepeat
MChr15	20014265	20014393	DEL	128	Transposon	-
MChr15	20035334	20035526	DEL	192	-	-
MChr15	20090594	20091367	DEL	773	Transposon	TandemRepeat
MChr15	20550644	20550828	DEL	184	-	-
MChr15	20647471	20648370	DEL	899	Transposon	-
MChr15	20781172	20781525	DEL	353	Transposon	-
MChr15	21104341	21106070	DEL	1729	Transposon	TandemRepeat
MChr15	21925489	21925673	DEL	184	-	-
MChr15	21931849	21932338	DEL	489	Transposon	-
MChr15	21939689	21940061	DEL	372	Transposon	-
MChr15	22013109	22013211	DEL	102	Transposon	-
MChr15	22155409	22155774	DEL	365	Transposon	-
MChr15	22156542	22156703	DEL	161	-	-
MChr15	22194678	22194797	DEL	119	Transposon	-
MChr15	22322437	22322578	DEL	141	-	TandemRepeat
MChr15	22580866	22581089	DEL	223	Transposon	-
MChr15	22622475	22643210	DEL	20735	Transposon	TandemRepeat
MChr15	22944317	22949439	DEL	5122	Transposon	-
MChr15	23110630	23110815	DEL	185	Transposon	-
MChr15	23186773	23187097	DEL	324	Transposon	-
MChr15	23714955	23715175	DEL	220	-	-
MChr15	23859493	23859818	DEL	325	Transposon	-
MChr15	23995778	23996234	DEL	456	-	TandemRepeat
MChr15	24002321	24002515	DEL	194	-	-
MChr15	24130400	24130676	DEL	276	-	TandemRepeat
MChr15	24160242	24160424	DEL	182	Transposon	-
MChr15	25115549	25116167	DEL	618	Transposon	TandemRepeat
MChr15	25198131	25198698	DEL	567	Transposon	-
MChr15	25288626	25288744	DEL	118	Transposon	TandemRepeat
MChr15	25336299	25336603	DEL	304	Transposon	-
MChr15	25361966	25362697	DEL	731	Transposon	-
MChr15	25461456	25461601	DEL	145	Transposon	-
MChr15	25465817	25466007	DEL	190	Transposon	TandemRepeat
MChr15	25466164	25466987	DEL	823	Transposon	TandemRepeat
MChr15	25467271	25467451	DEL	180	Transposon	TandemRepeat
MChr15	25467568	25467671	DEL	103	Transposon	TandemRepeat
MChr15	25596231	25596341	DEL	110	Transposon	TandemRepeat
MChr15	25724683	25724808	DEL	125	-	-
MChr15	25744959	25745492	DEL	533	Transposon	TandemRepeat
MChr15	25777277	25778914	DEL	1637	Transposon	-
MChr15	25787904	25788012	DEL	108	Transposon	-
MChr15	26177216	26177379	DEL	163	-	TandemRepeat
MChr15	26177455	26177838	DEL	383	-	TandemRepeat
MChr15	26217408	26244441	DEL	27033	Transposon	TandemRepeat
MChr15	26252181	26252289	DEL	108	Transposon	-
MChr15	26416067	26416297	DEL	230	-	-
MChr15	26445956	26446893	DEL	937	Transposon	TandemRepeat
MChr15	26674039	26674177	DEL	138	Transposon	TandemRepeat
MChr15	26875743	26875896	DEL	153	Transposon	-
MChr15	27027906	27028059	DEL	153	Transposon	-
MChr15	27233004	27233215	DEL	211	-	TandemRepeat
MChr15	27294397	27295273	DEL	876	-	TandemRepeat
MChr15	27440185	27440675	DEL	490	Transposon	TandemRepeat
MChr15	27453526	27453715	DEL	189	Transposon	TandemRepeat
MChr16	294980	295304	DEL	324	Transposon	-
MChr16	1263528	1263865	DEL	337	Transposon	-
MChr16	1361158	1361349	DEL	191	Transposon	-
MChr16	1876431	1876551	DEL	120	Transposon	-
MChr16	2001068	2001552	DEL	484	Transposon	-
MChr16	2028935	2041917	DEL	12982	Transposon	TandemRepeat
MChr16	2598048	2598858	DEL	810	Transposon	-
MChr16	2625928	2626277	DEL	349	Transposon	-
MChr16	2758496	2758652	DEL	156	Transposon	-
MChr16	3027097	3027414	DEL	317	Transposon	-
MChr16	3031076	3031330	DEL	254	Transposon	TandemRepeat
MChr16	3094646	3094792	DEL	146	Transposon	-
MChr16	3272509	3272773	DEL	264	Transposon	-
MChr16	3299945	3300607	DEL	662	Transposon	-
MChr16	3372689	3376279	DEL	3590	Transposon	-
MChr16	3640608	3640713	DEL	105	Transposon	-
MChr16	4087963	4088084	DEL	121	Transposon	-
MChr16	4139570	4139794	DEL	224	Transposon	-
MChr16	4247831	4254877	DEL	7046	Transposon	-
MChr16	4479133	4479371	DEL	238	Transposon	-
MChr16	4734043	4734246	DEL	203	Transposon	-
MChr16	4748140	4748487	DEL	347	Transposon	-
MChr16	4792333	4792560	DEL	227	Transposon	TandemRepeat
MChr16	4975921	4976088	DEL	167	Transposon	-
MChr16	5006414	5006710	DEL	296	Transposon	-
MChr16	5007006	5007186	DEL	180	Transposon	-
MChr16	5049927	5050879	DEL	952	Transposon	-
MChr16	5106976	5107290	DEL	314	Transposon	TandemRepeat
MChr16	5235627	5235761	DEL	134	Transposon	-
MChr16	5237358	5237734	DEL	376	Transposon	-
MChr16	5446861	5446970	DEL	109	-	-
MChr16	5759139	5759281	DEL	142	Transposon	-
MChr16	5792539	5792665	DEL	126	Transposon	-
MChr16	5931306	5931406	DEL	100	-	TandemRepeat
MChr16	6057608	6057933	DEL	325	-	TandemRepeat
MChr16	6278439	6278556	DEL	117	-	-
MChr16	6339042	6339250	DEL	208	-	-
MChr16	6442897	6443109	DEL	212	Transposon	TandemRepeat
MChr16	6762257	6762441	DEL	184	Transposon	-
MChr16	7418639	7418804	DEL	165	-	-
MChr16	7612017	7612482	DEL	465	Transposon	-
MChr16	8230281	8230519	DEL	238	Transposon	-
MChr16	8394292	8394472	DEL	180	Transposon	-
MChr16	8685486	8685789	DEL	303	Transposon	-
MChr16	8763615	8764350	DEL	735	Transposon	-
MChr16	9085311	9085432	DEL	121	Transposon	-
MChr16	9203780	9203893	DEL	113	Transposon	-
MChr16	9272247	9272507	DEL	260	Transposon	-
MChr16	10077307	10077416	DEL	109	-	-
MChr16	10489380	10489741	DEL	361	-	-
MChr16	10730670	10731350	DEL	680	Transposon	-
MChr16	10761445	10761550	DEL	105	Transposon	-
MChr16	11060247	11060539	DEL	292	Transposon	-
MChr16	11181378	11181497	DEL	119	Transposon	-
MChr16	11185160	11185426	DEL	266	-	-
MChr16	11355156	11364511	DEL	9355	Transposon	TandemRepeat
MChr16	11510717	11512662	DEL	1945	Transposon	TandemRepeat
MChr16	11936308	11936501	DEL	193	Transposon	-
MChr16	12296694	12296817	DEL	123	-	-
MChr16	12311474	12311732	DEL	258	Transposon	-
MChr16	12612667	12613578	DEL	911	Transposon	TandemRepeat
MChr16	13690319	13690421	DEL	102	-	TandemRepeat
MChr16	13904808	13905209	DEL	401	Transposon	TandemRepeat
MChr16	14810881	14812405	DEL	1524	Transposon	-
MChr16	14824625	14824875	DEL	250	Transposon	-
MChr16	14835871	14836236	DEL	365	Transposon	-
MChr16	14838462	14840135	DEL	1673	Transposon	TandemRepeat
MChr16	15084710	15085030	DEL	320	-	-
MChr16	15447786	15447999	DEL	213	Transposon	-
MChr16	15551397	15551677	DEL	280	Transposon	-
MChr16	15630535	15630675	DEL	140	-	-
MChr16	15700605	15700836	DEL	231	-	-
MChr16	15832987	15833487	DEL	500	Transposon	-
MChr16	15903337	15903697	DEL	360	Transposon	-
MChr16	15969463	15969828	DEL	365	Transposon	-
MChr16	16309232	16310177	DEL	945	Transposon	-
MChr16	16582580	16582782	DEL	202	-	-
MChr16	16721268	16721923	DEL	655	Transposon	-
MChr16	16994028	16995676	DEL	1648	Transposon	-
MChr16	17272336	17272909	DEL	573	Transposon	TandemRepeat
MChr16	17305738	17306208	DEL	470	Transposon	-
MChr16	17987606	17987839	DEL	233	Transposon	-
MChr16	18165500	18165734	DEL	234	Transposon	-
MChr16	18341421	18343906	DEL	2485	Transposon	-
MChr16	18518669	18518770	DEL	101	Transposon	-
MChr16	18541571	18541680	DEL	109	Transposon	-
MChr16	18839880	18840693	DEL	813	Transposon	-
MChr16	18977275	18977649	DEL	374	Transposon	-
MChr16	19164702	19164947	DEL	245	Transposon	-
MChr16	19201493	19201687	DEL	194	-	-
MChr16	19501689	19501834	DEL	145	Transposon	-
MChr16	19644113	19644395	DEL	282	Transposon	-
MChr16	19798860	19799218	DEL	358	Transposon	-
MChr16	19802532	19802878	DEL	346	Transposon	-
MChr16	20273001	20273141	DEL	140	-	-
MChr16	20381929	20382071	DEL	142	Transposon	TandemRepeat
MChr16	20447721	20447985	DEL	264	Transposon	-
MChr16	20520142	20520444	DEL	302	Transposon	-
MChr16	20520620	20520873	DEL	253	Transposon	-
MChr16	20559428	20559668	DEL	240	Transposon	-
MChr16	20648462	20648656	DEL	194	Transposon	-
MChr16	20667566	20667740	DEL	174	-	TandemRepeat
MChr16	20752026	20752141	DEL	115	Transposon	-
MChr16	20852813	20853343	DEL	530	Transposon	-
MChr16	21455938	21456070	DEL	132	-	-
MChr16	21582885	21582986	DEL	101	Transposon	-
MChr16	21779022	21779251	DEL	229	Transposon	-
MChr16	21927536	21927659	DEL	123	-	TandemRepeat
MChr16	22566438	22567164	DEL	726	Transposon	TandemRepeat
MChr16	22567747	22567868	DEL	121	Transposon	TandemRepeat
MChr16	22568210	22568329	DEL	119	Transposon	TandemRepeat
MChr16	22976818	22977186	DEL	368	Transposon	-
MChr16	23080257	23080362	DEL	105	Transposon	TandemRepeat
MChr16	23130367	23130497	DEL	130	-	-
MChr16	23149412	23150046	DEL	634	Transposon	-
MChr16	23152534	23152747	DEL	213	Transposon	-
MChr16	23157969	23158603	DEL	634	Transposon	-
MChr16	23159421	23160910	DEL	1489	Transposon	-
MChr16	23163942	23164090	DEL	148	Transposon	-
MChr16	23427035	23427220	DEL	185	Transposon	-
MChr16	23648838	23649039	DEL	201	Transposon	-
MChr16	23752173	23752418	DEL	245	Transposon	TandemRepeat
MChr16	23759687	23762092	DEL	2405	Transposon	TandemRepeat
MChr16	23942723	23943121	DEL	398	Transposon	-
MChr16	24002530	24002671	DEL	141	Transposon	-
MChr16	24013771	24014155	DEL	384	Transposon	-
MChr16	24022229	24023863	DEL	1634	Transposon	TandemRepeat
MChr16	24131016	24131204	DEL	188	Transposon	TandemRepeat
MChr16	24131281	24131619	DEL	338	Transposon	TandemRepeat
MChr16	24131724	24131948	DEL	224	Transposon	TandemRepeat
MChr16	24132140	24132389	DEL	249	Transposon	TandemRepeat
MChr16	24132778	24133009	DEL	231	Transposon	TandemRepeat
MChr16	24133102	24133330	DEL	228	Transposon	TandemRepeat
MChr16	24133429	24133641	DEL	212	Transposon	TandemRepeat
MChr16	24133721	24134411	DEL	690	Transposon	TandemRepeat
MChr16	24134489	24134620	DEL	131	-	TandemRepeat
MChr16	24197155	24197274	DEL	119	Transposon	-
MChr16	24203666	24203921	DEL	255	Transposon	-
MChr16	24277682	24277981	DEL	299	Transposon	-
MChr16	24304442	24304608	DEL	166	-	TandemRepeat
MChr16	24334761	24335094	DEL	333	Transposon	TandemRepeat
MChr16	24335215	24336635	DEL	1420	Transposon	TandemRepeat
MChr16	24337055	24337865	DEL	810	Transposon	TandemRepeat
MChr16	24383204	24383348	DEL	144	Transposon	TandemRepeat
MChr16	24509963	24510065	DEL	102	Transposon	TandemRepeat
MChr16	24554129	24554272	DEL	143	Transposon	-
MChr16	24585614	24586383	DEL	769	Transposon	TandemRepeat
MChr16	24587082	24587226	DEL	144	Transposon	TandemRepeat
MChr16	24590399	24592032	DEL	1633	Transposon	TandemRepeat
MChr16	24653491	24653774	DEL	283	Transposon	-
MChr16	24689738	24689889	DEL	151	Transposon	TandemRepeat
MChr16	24689981	24690107	DEL	126	Transposon	TandemRepeat
MChr16	24690384	24690808	DEL	424	Transposon	TandemRepeat
MChr16	24693659	24693823	DEL	164	Transposon	TandemRepeat
MChr16	24709398	24709542	DEL	144	-	TandemRepeat
MChr16	24709922	24710066	DEL	144	Transposon	TandemRepeat
MChr16	24723450	24723631	DEL	181	Transposon	-
MChr16	24801723	24802148	DEL	425	-	-
MChr16	24849010	24849114	DEL	104	Transposon	TandemRepeat
MChr16	24880994	24881282	DEL	288	Transposon	TandemRepeat
MChr16	24882488	24882689	DEL	201	-	-
MChr16	24919492	24919636	DEL	144	Transposon	TandemRepeat
MChr16	24921566	24921709	DEL	143	Transposon	-
MChr16	24929278	24929980	DEL	702	Transposon	-
MChr16	24931806	24931952	DEL	146	Transposon	-
MChr16	24990675	24990883	DEL	208	Transposon	-
MChr16	25064541	25064725	DEL	184	-	-
MChr16	25086466	25086706	DEL	240	Transposon	TandemRepeat
MChr16	25109304	25110984	DEL	1680	Transposon	TandemRepeat
MChr16	25239314	25239485	DEL	171	Transposon	-
MChr16	25253717	25254321	DEL	604	Transposon	TandemRepeat
MChr16	25265309	25265668	DEL	359	Transposon	-
MChr16	25302712	25302812	DEL	100	Transposon	-
MChr16	25438368	25438607	DEL	239	Transposon	TandemRepeat
MChr16	25737130	25737623	DEL	493	Transposon	TandemRepeat
MChr16	25823536	25823648	DEL	112	Transposon	TandemRepeat
MChr16	25823936	25824271	DEL	335	Transposon	TandemRepeat
MChr16	26020705	26020890	DEL	185	-	TandemRepeat
MChr16	26229343	26229459	DEL	116	Transposon	-
MChr16	26269861	26270176	DEL	315	-	TandemRepeat
MChr16	26270486	26270759	DEL	273	-	TandemRepeat
MChr16	26270817	26271274	DEL	457	-	TandemRepeat
MChr16	26271402	26271709	DEL	307	-	TandemRepeat
MChr16	26410516	26410641	DEL	125	-	-
MChr16	26462968	26463268	DEL	300	Transposon	TandemRepeat
MChr16	26463775	26464215	DEL	440	Transposon	TandemRepeat
MChr16	26730743	26769102	DEL	38359	Transposon	TandemRepeat
MChr16	26796686	26827186	DEL	30500	Transposon	TandemRepeat
MChr16	26834156	26834270	DEL	114	Transposon	TandemRepeat
MChr16	26962013	26966296	DEL	4283	Transposon	TandemRepeat
MChr16	26979709	26980098	DEL	389	Transposon	-
MChr16	27176811	27176977	DEL	166	-	TandemRepeat
MChr16	27336642	27337142	DEL	500	Transposon	-
MChr16	27362887	27363067	DEL	180	-	TandemRepeat
MChr16	27363444	27365488	DEL	2044	Transposon	TandemRepeat
MChr16	27415374	27415486	DEL	112	Transposon	TandemRepeat
MChr13	1045414	1045874	DEL	460	Transposon	-
MChr13	1775604	1775848	DEL	244	Transposon	-
MChr13	1856359	1856480	DEL	121	Transposon	-
MChr13	2251605	2254837	DEL	3232	Transposon	-
MChr13	2256418	2257745	DEL	1327	Transposon	-
MChr13	2351039	2351259	DEL	220	Transposon	TandemRepeat
MChr13	2373777	2373891	DEL	114	Transposon	-
MChr13	2560941	2561065	DEL	124	-	-
MChr13	2690562	2690676	DEL	114	Transposon	-
MChr13	2753141	2753595	DEL	454	Transposon	-
MChr13	2997773	2997998	DEL	225	-	-
MChr13	3153235	3153643	DEL	408	Transposon	-
MChr13	3204792	3204969	DEL	177	Transposon	-
MChr13	3374367	3374482	DEL	115	Transposon	-
MChr13	3714752	3716466	DEL	1714	Transposon	TandemRepeat
MChr13	3868631	3868792	DEL	161	Transposon	-
MChr13	4384157	4384464	DEL	307	Transposon	-
MChr13	5260790	5260927	DEL	137	Transposon	-
MChr13	5268475	5270288	DEL	1813	Transposon	TandemRepeat
MChr13	5417708	5418371	DEL	663	Transposon	-
MChr13	5493777	5494605	DEL	828	Transposon	TandemRepeat
MChr13	5533394	5533499	DEL	105	Transposon	-
MChr13	5902277	5902391	DEL	114	-	-
MChr13	6616665	6616849	DEL	184	Transposon	-
MChr13	6647933	6648200	DEL	267	-	-
MChr13	6933230	6934054	DEL	824	Transposon	TandemRepeat
MChr13	6937303	6938190	DEL	887	Transposon	TandemRepeat
MChr13	6991288	6991654	DEL	366	Transposon	-
MChr13	7570254	7570461	DEL	207	Transposon	-
MChr13	7620670	7620887	DEL	217	Transposon	-
MChr13	8014561	8014661	DEL	100	Transposon	-
MChr13	8202854	8212042	DEL	9188	Transposon	-
MChr13	8849043	8849149	DEL	106	Transposon	-
MChr13	11929005	11929177	DEL	172	Transposon	-
MChr13	11939450	11939561	DEL	111	-	-
MChr13	12067349	12067800	DEL	451	Transposon	TandemRepeat
MChr13	12260720	12260844	DEL	124	-	-
MChr13	12307605	12307991	DEL	386	Transposon	-
MChr13	12427394	12429741	DEL	2347	Transposon	-
MChr13	12959283	12959653	DEL	370	Transposon	TandemRepeat
MChr13	12972232	12990212	DEL	17980	Transposon	TandemRepeat
MChr13	13089017	13089153	DEL	136	Transposon	-
MChr13	13689407	13689894	DEL	487	Transposon	-
MChr13	13962008	13962260	DEL	252	Transposon	TandemRepeat
MChr13	14129168	14129297	DEL	129	Transposon	-
MChr13	14152111	14156406	DEL	4295	Transposon	TandemRepeat
MChr13	14297679	14303256	DEL	5577	Transposon	-
MChr13	14304644	14304776	DEL	132	Transposon	-
MChr13	14349151	14349275	DEL	124	-	-
MChr13	14465764	14466353	DEL	589	-	-
MChr13	14788133	14788310	DEL	177	-	TandemRepeat
MChr13	14798587	14799566	DEL	979	Transposon	TandemRepeat
MChr13	14809997	14810214	DEL	217	Transposon	-
MChr13	14812515	14812617	DEL	102	Transposon	TandemRepeat
MChr13	14952290	14954089	DEL	1799	Transposon	TandemRepeat
MChr13	15233894	15236091	DEL	2197	Transposon	-
MChr13	15297445	15298014	DEL	569	-	TandemRepeat
MChr13	15486492	15486594	DEL	102	Transposon	-
MChr13	15762939	15764617	DEL	1678	Transposon	-
MChr13	15773345	15773448	DEL	103	-	-
MChr13	15912421	15914477	DEL	2056	Transposon	-
MChr13	15924816	15968491	DEL	43675	Transposon	TandemRepeat
MChr13	16064310	16065816	DEL	1506	Transposon	TandemRepeat
MChr13	16153359	16181474	DEL	28115	Transposon	TandemRepeat
MChr13	16324008	16369426	DEL	45418	Transposon	TandemRepeat
MChr13	16474845	16475705	DEL	860	Transposon	-
MChr13	16515837	16516030	DEL	193	-	TandemRepeat
MChr13	16710789	16719495	DEL	8706	Transposon	TandemRepeat
MChr13	16885911	16886151	DEL	240	Transposon	-
MChr13	17455147	17476168	DEL	21021	Transposon	TandemRepeat
MChr13	17552014	17552678	DEL	664	Transposon	-
MChr13	17622153	17623802	DEL	1649	Transposon	-
MChr13	17706423	17716823	DEL	10400	Transposon	-
MChr13	17760042	17760917	DEL	875	Transposon	-
MChr13	17771917	17774620	DEL	2703	Transposon	-
MChr13	17846498	17847691	DEL	1193	Transposon	-
MChr13	18100925	18101051	DEL	126	Transposon	TandemRepeat
MChr13	18101250	18101481	DEL	231	-	TandemRepeat
MChr13	18268915	18269935	DEL	1020	Transposon	-
MChr13	18281496	18281801	DEL	305	-	-
MChr13	18577642	18578039	DEL	397	Transposon	-
MChr13	18580241	18580446	DEL	205	Transposon	-
MChr13	18581936	18582141	DEL	205	Transposon	-
MChr13	18834839	18834988	DEL	149	-	-
MChr13	19038504	19038609	DEL	105	Transposon	TandemRepeat
MChr13	19603494	19605927	DEL	2433	Transposon	-
MChr13	19655012	19657004	DEL	1992	Transposon	-
MChr13	19667425	19667529	DEL	104	Transposon	-
MChr13	19857723	19857953	DEL	230	Transposon	-
MChr13	20211271	20211657	DEL	386	Transposon	-
MChr13	20215938	20216057	DEL	119	Transposon	-
MChr13	20394968	20395256	DEL	288	-	-
MChr13	20542769	20542994	DEL	225	Transposon	-
MChr13	20621691	20621864	DEL	173	Transposon	-
MChr13	20651831	20652258	DEL	427	Transposon	-
MChr13	20797313	20797651	DEL	338	-	-
MChr13	20814428	20814639	DEL	211	-	-
MChr13	21646981	21647944	DEL	963	-	TandemRepeat
MChr13	21651996	21652220	DEL	224	-	TandemRepeat
MChr13	21783760	21784325	DEL	565	Transposon	-
MChr13	21796763	21797056	DEL	293	-	-
MChr13	21809941	21810066	DEL	125	Transposon	-
MChr13	21812475	21812669	DEL	194	-	TandemRepeat
MChr13	21998798	22059544	DEL	60746	Transposon	TandemRepeat
MChr13	22213954	22214359	DEL	405	Transposon	-
MChr13	22240339	22269949	DEL	29610	Transposon	TandemRepeat
MChr13	22853321	22853531	DEL	210	-	TandemRepeat
MChr13	22853694	22854001	DEL	307	-	TandemRepeat
MChr13	22885483	22885719	DEL	236	-	-
MChr13	22993336	22993583	DEL	247	Transposon	-
MChr13	23142191	23142335	DEL	144	-	-
MChr13	23165790	23166040	DEL	250	Transposon	-
MChr13	23458708	23473375	DEL	14667	Transposon	TandemRepeat
MChr13	23612546	23623864	DEL	11318	Transposon	-
MChr13	23636235	23636351	DEL	116	-	-
MChr13	23680313	23680790	DEL	477	Transposon	TandemRepeat
MChr13	23824380	23824692	DEL	312	Transposon	-
MChr13	23850415	23868048	DEL	17633	Transposon	TandemRepeat
MChr13	23934422	24019840	DEL	85418	Transposon	TandemRepeat
MChr13	24019930	24031055	DEL	11125	Transposon	TandemRepeat
MChr13	24149733	24149870	DEL	137	Transposon	-
MChr13	24151007	24151242	DEL	235	Transposon	-
MChr13	24473731	24475022	DEL	1291	Transposon	TandemRepeat
MChr13	24490584	24490744	DEL	160	Transposon	-
MChr13	24797785	24798279	DEL	494	Transposon	-
MChr13	24810214	24810762	DEL	548	Transposon	-
MChr13	24992535	24992826	DEL	291	Transposon	-
MChr13	25043971	25046308	DEL	2337	Transposon	-
MChr13	25057087	25057571	DEL	484	Transposon	-
MChr13	25085610	25094539	DEL	8929	Transposon	TandemRepeat
MChr13	25189612	25190299	DEL	687	-	-
MChr13	25256649	25257346	DEL	697	Transposon	-
MChr13	25315708	25316098	DEL	390	Transposon	TandemRepeat
MChr13	25414938	25415889	DEL	951	Transposon	-
MChr13	25463129	25463274	DEL	145	Transposon	-
MChr13	25659357	25659625	DEL	268	Transposon	-
MChr13	25685244	25685853	DEL	609	Transposon	-
MChr13	25964186	25967757	DEL	3571	Transposon	-
MChr13	26095327	26095526	DEL	199	Transposon	-
MChr13	26221296	26221543	DEL	247	Transposon	TandemRepeat
MChr13	26221657	26221923	DEL	266	Transposon	TandemRepeat
MChr13	26227399	26227963	DEL	564	Transposon	TandemRepeat
MChr13	26228209	26228734	DEL	525	Transposon	TandemRepeat
MChr13	26254937	26255801	DEL	864	Transposon	TandemRepeat
MChr13	26256351	26256544	DEL	193	Transposon	TandemRepeat
MChr13	26465015	26465183	DEL	168	Transposon	TandemRepeat
MChr13	26505911	26506713	DEL	802	Transposon	-
MChr13	26513900	26514226	DEL	326	Transposon	-
MChr13	26613750	26613877	DEL	127	Transposon	-
MChr13	26991624	26993278	DEL	1654	Transposon	-
MChr13	27295932	27296539	DEL	607	Transposon	-
MChr13	27327232	27327556	DEL	324	-	TandemRepeat
MChr13	27434083	27434537	DEL	454	Transposon	TandemRepeat
MChr13	27469455	27469809	DEL	354	Transposon	-
MChr13	28201146	28201538	DEL	392	Transposon	TandemRepeat
MChr13	28275071	28275245	DEL	174	-	TandemRepeat
MChr13	28276518	28277300	DEL	782	-	TandemRepeat
MChr13	28286935	28287037	DEL	102	Transposon	TandemRepeat
MChr13	28291346	28291480	DEL	134	-	TandemRepeat
MChr13	28294182	28294415	DEL	233	-	TandemRepeat
MChr13	28311982	28312121	DEL	139	-	TandemRepeat
MChr13	28312230	28312506	DEL	276	-	TandemRepeat
MChr14	286963	287086	DEL	123	-	-
MChr14	315358	315649	DEL	291	-	TandemRepeat
MChr14	349174	351034	DEL	1860	-	TandemRepeat
MChr14	361753	361886	DEL	133	-	TandemRepeat
MChr14	1132818	1132942	DEL	124	Transposon	TandemRepeat
MChr14	1286701	1286815	DEL	114	-	TandemRepeat
MChr14	1299315	1299454	DEL	139	Transposon	TandemRepeat
MChr14	1300680	1301078	DEL	398	Transposon	TandemRepeat
MChr14	1307245	1307858	DEL	613	Transposon	-
MChr14	1381984	1382782	DEL	798	Transposon	TandemRepeat
MChr14	1477898	1478021	DEL	123	Transposon	-
MChr14	1489791	1489909	DEL	118	Transposon	-
MChr14	1733864	1734193	DEL	329	Transposon	TandemRepeat
MChr14	1984070	1984380	DEL	310	Transposon	-
MChr14	2073297	2073486	DEL	189	Transposon	TandemRepeat
MChr14	2099775	2100008	DEL	233	Transposon	TandemRepeat
MChr14	2144653	2145338	DEL	685	Transposon	-
MChr14	2273093	2273295	DEL	202	Transposon	-
MChr14	2279590	2280056	DEL	466	Transposon	-
MChr14	2408016	2409119	DEL	1103	-	TandemRepeat
MChr14	2409212	2409427	DEL	215	-	TandemRepeat
MChr14	2409571	2409847	DEL	276	-	TandemRepeat
MChr14	2442045	2442195	DEL	150	-	-
MChr14	2589791	2589969	DEL	178	Transposon	-
MChr14	2618040	2618258	DEL	218	-	-
MChr14	2625142	2625392	DEL	250	Transposon	-
MChr14	2830984	2831112	DEL	128	-	-
MChr14	2958998	2971087	DEL	12089	Transposon	TandemRepeat
MChr14	3028410	3028543	DEL	133	Transposon	-
MChr14	3145372	3147185	DEL	1813	Transposon	-
MChr14	3198182	3198286	DEL	104	Transposon	-
MChr14	3332889	3333015	DEL	126	-	-
MChr14	3333043	3334626	DEL	1583	Transposon	-
MChr14	3361230	3361341	DEL	111	Transposon	TandemRepeat
MChr14	3377381	3377505	DEL	124	Transposon	-
MChr14	3413882	3414142	DEL	260	Transposon	TandemRepeat
MChr14	3414411	3415295	DEL	884	Transposon	TandemRepeat
MChr14	3425770	3426178	DEL	408	Transposon	-
MChr14	3427929	3428085	DEL	156	Transposon	TandemRepeat
MChr14	3462262	3462431	DEL	169	Transposon	-
MChr14	3476221	3476423	DEL	202	Transposon	-
MChr14	3655473	3655573	DEL	100	Transposon	-
MChr14	3670014	3674949	DEL	4935	Transposon	TandemRepeat
MChr14	3745794	3746034	DEL	240	-	-
MChr14	3873291	3873393	DEL	102	Transposon	TandemRepeat
MChr14	3926380	3927191	DEL	811	Transposon	-
MChr14	4461062	4461284	DEL	222	Transposon	-
MChr14	4588972	4589417	DEL	445	Transposon	-
MChr14	4612299	4612399	DEL	100	Transposon	TandemRepeat
MChr14	4728565	4728684	DEL	119	Transposon	TandemRepeat
MChr14	5106814	5107051	DEL	237	Transposon	-
MChr14	5197547	5197848	DEL	301	Transposon	-
MChr14	5287074	5287184	DEL	110	Transposon	TandemRepeat
MChr14	5554929	5555503	DEL	574	Transposon	-
MChr14	5782051	5782182	DEL	131	-	-
MChr14	5889622	5891673	DEL	2051	-	-
MChr14	6415927	6416210	DEL	283	Transposon	-
MChr14	6499343	6499494	DEL	151	-	-
MChr14	6506900	6507543	DEL	643	Transposon	-
MChr14	6523399	6523605	DEL	206	Transposon	-
MChr14	6538212	6538437	DEL	225	Transposon	-
MChr14	6591232	6591364	DEL	132	Transposon	-
MChr14	6606488	6606760	DEL	272	Transposon	-
MChr14	6766097	6766227	DEL	130	-	-
MChr14	6775674	6775799	DEL	125	Transposon	-
MChr14	6871495	6871833	DEL	338	Transposon	-
MChr14	6994191	6994333	DEL	142	Transposon	-
MChr14	7056236	7056349	DEL	113	-	-
MChr14	7129048	7130014	DEL	966	Transposon	-
MChr14	7168953	7169061	DEL	108	Transposon	-
MChr14	7355050	7355165	DEL	115	Transposon	TandemRepeat
MChr14	7398251	7398355	DEL	104	Transposon	TandemRepeat
MChr14	7398893	7399167	DEL	274	-	-
MChr14	7438791	7439007	DEL	216	Transposon	-
MChr14	7504345	7504497	DEL	152	Transposon	-
MChr14	7555354	7555520	DEL	166	Transposon	-
MChr14	8041391	8041530	DEL	139	Transposon	-
MChr14	8108114	8108217	DEL	103	Transposon	-
MChr14	8128963	8129337	DEL	374	Transposon	-
MChr14	8181681	8181901	DEL	220	Transposon	-
MChr14	8251965	8252241	DEL	276	Transposon	-
MChr14	8338283	8338577	DEL	294	Transposon	TandemRepeat
MChr14	8340401	8341243	DEL	842	Transposon	TandemRepeat
MChr14	8374891	8375349	DEL	458	Transposon	-
MChr14	8509628	8509756	DEL	128	Transposon	-
MChr14	8600782	8602442	DEL	1660	Transposon	-
MChr14	8879720	8879978	DEL	258	-	-
MChr14	8913012	8913453	DEL	441	Transposon	-
MChr14	9351244	9351346	DEL	102	Transposon	-
MChr14	9614784	9618465	DEL	3681	Transposon	-
MChr14	9622828	9627087	DEL	4259	Transposon	-
MChr14	10135097	10135362	DEL	265	-	-
MChr14	10301669	10302052	DEL	383	Transposon	-
MChr14	10549757	10549952	DEL	195	-	-
MChr14	10673032	10676632	DEL	3600	Transposon	-
MChr14	10766859	10766970	DEL	111	-	-
MChr14	10824854	10824965	DEL	111	Transposon	-
MChr14	10848263	10848384	DEL	121	Transposon	-
MChr14	10902922	10903038	DEL	116	Transposon	-
MChr14	10921577	10921688	DEL	111	Transposon	-
MChr14	11018574	11018739	DEL	165	Transposon	-
MChr14	11561007	11561184	DEL	177	Transposon	-
MChr14	11801080	11801206	DEL	126	Transposon	TandemRepeat
MChr14	11938257	11938475	DEL	218	Transposon	TandemRepeat
MChr14	12019167	12019324	DEL	157	-	-
MChr14	12090214	12090530	DEL	316	Transposon	-
MChr14	12284875	12285188	DEL	313	Transposon	-
MChr14	12624852	12625166	DEL	314	Transposon	-
MChr14	13124040	13124323	DEL	283	Transposon	-
MChr14	13343062	13343582	DEL	520	Transposon	-
MChr14	13376422	13377105	DEL	683	Transposon	-
MChr14	13513255	13513375	DEL	120	Transposon	-
MChr14	13573421	13575065	DEL	1644	Transposon	-
MChr14	13741870	13743511	DEL	1641	Transposon	-
MChr14	13969570	13969778	DEL	208	-	-
MChr14	14254967	14255244	DEL	277	Transposon	-
MChr14	14709584	14709809	DEL	225	Transposon	-
MChr14	14733990	14734606	DEL	616	Transposon	-
MChr14	15306169	15306531	DEL	362	Transposon	TandemRepeat
MChr14	15866721	15867321	DEL	600	-	-
MChr14	16198912	16199158	DEL	246	-	-
MChr14	16428433	16428582	DEL	149	-	-
MChr14	16740132	16740486	DEL	354	Transposon	-
MChr14	16774410	16774595	DEL	185	-	-
MChr14	17084096	17084272	DEL	176	Transposon	TandemRepeat
MChr14	17290771	17291085	DEL	314	Transposon	TandemRepeat
MChr14	17495414	17495543	DEL	129	-	-
MChr14	17687807	17687985	DEL	178	-	-
MChr14	18541728	18541941	DEL	213	Transposon	-
MChr14	18562670	18562918	DEL	248	Transposon	-
MChr14	18563083	18563430	DEL	347	Transposon	-
MChr14	18676107	18676394	DEL	287	-	-
MChr14	18816079	18816210	DEL	131	Transposon	-
MChr14	19979702	19981351	DEL	1649	Transposon	-
MChr14	20002525	20003484	DEL	959	Transposon	TandemRepeat
MChr14	20031213	20031518	DEL	305	Transposon	-
MChr14	20714689	20714796	DEL	107	Transposon	-
MChr14	20812296	20812476	DEL	180	Transposon	-
MChr14	20920708	20921018	DEL	310	Transposon	-
MChr14	20980770	20981392	DEL	622	Transposon	-
MChr14	20991034	20991158	DEL	124	Transposon	-
MChr14	21089548	21090847	DEL	1299	Transposon	-
MChr14	21100718	21113596	DEL	12878	Transposon	TandemRepeat
MChr14	21120393	21120601	DEL	208	Transposon	-
MChr14	21432127	21432242	DEL	115	Transposon	-
MChr14	21508398	21508524	DEL	126	Transposon	-
MChr14	21511080	21511183	DEL	103	Transposon	TandemRepeat
MChr14	21575639	21576057	DEL	418	Transposon	-
MChr14	21687357	21687819	DEL	462	Transposon	-
MChr14	21715376	21716009	DEL	633	Transposon	-
MChr14	21740635	21740877	DEL	242	Transposon	-
MChr14	21745043	21745285	DEL	242	Transposon	TandemRepeat
MChr14	21751775	21752017	DEL	242	-	TandemRepeat
MChr14	21759619	21759859	DEL	240	Transposon	TandemRepeat
MChr14	21770770	21771777	DEL	1007	Transposon	-
MChr14	21799572	21799833	DEL	261	Transposon	-
MChr14	22037648	22037949	DEL	301	Transposon	-
MChr14	22517051	22517191	DEL	140	-	-
MChr14	22571520	22571790	DEL	270	-	TandemRepeat
MChr14	22680368	22680538	DEL	170	Transposon	-
MChr14	22848573	22849097	DEL	524	Transposon	-
MChr14	22900641	22900741	DEL	100	Transposon	-
MChr14	22991235	22991799	DEL	564	Transposon	-
MChr14	23274280	23274405	DEL	125	Transposon	-
MChr14	23304528	23304710	DEL	182	-	-
MChr14	23387784	23387932	DEL	148	Transposon	-
MChr14	23450192	23450307	DEL	115	-	-
MChr14	23464699	23465384	DEL	685	-	TandemRepeat
MChr14	23805670	23805892	DEL	222	-	-
MChr14	24158560	24158690	DEL	130	Transposon	TandemRepeat
MChr14	24233690	24233893	DEL	203	Transposon	-
MChr14	24385699	24385819	DEL	120	-	-
MChr14	24754549	24754728	DEL	179	-	-
MChr14	25106518	25106803	DEL	285	Transposon	-
MChr14	25172905	25175778	DEL	2873	Transposon	-
MChr14	25635690	25636281	DEL	591	Transposon	-
MChr14	25690399	25690971	DEL	572	Transposon	-
MChr14	25776380	25786416	DEL	10036	Transposon	-
MChr14	25795419	25795536	DEL	117	Transposon	-
MChr14	25832174	25833368	DEL	1194	Transposon	TandemRepeat
MChr14	26023950	26025338	DEL	1388	Transposon	-
MChr14	26028269	26028451	DEL	182	-	-
MChr14	26627479	26627816	DEL	337	Transposon	-
MChr14	26800922	26801629	DEL	707	Transposon	TandemRepeat
MChr14	27535483	27535589	DEL	106	-	-
MChr14	27897261	27897384	DEL	123	-	-
MChr14	27922011	27922201	DEL	190	Transposon	TandemRepeat
MChr14	28704341	28728748	DEL	24407	Transposon	TandemRepeat
MChr11	145277	147434	DEL	2157	Transposon	TandemRepeat
MChr11	299990	300254	DEL	264	Transposon	TandemRepeat
MChr11	919382	919499	DEL	117	Transposon	TandemRepeat
MChr11	936555	936719	DEL	164	Transposon	TandemRepeat
MChr11	961668	963337	DEL	1669	Transposon	-
MChr11	993216	995449	DEL	2233	-	TandemRepeat
MChr11	995860	996179	DEL	319	-	TandemRepeat
MChr11	1119128	1119383	DEL	255	Transposon	-
MChr11	1138535	1138875	DEL	340	-	TandemRepeat
MChr11	1139139	1139318	DEL	179	-	TandemRepeat
MChr11	1139405	1139904	DEL	499	-	TandemRepeat
MChr11	1139984	1140183	DEL	199	-	TandemRepeat
MChr11	1145981	1146274	DEL	293	Transposon	-
MChr11	1292008	1292188	DEL	180	-	-
MChr11	1469327	1469916	DEL	589	Transposon	-
MChr11	1496758	1496939	DEL	181	-	TandemRepeat
MChr11	1497344	1497554	DEL	210	-	TandemRepeat
MChr11	1497859	1498053	DEL	194	-	TandemRepeat
MChr11	1498208	1498410	DEL	202	-	TandemRepeat
MChr11	1498610	1498800	DEL	190	-	TandemRepeat
MChr11	1561081	1561230	DEL	149	Transposon	-
MChr11	1564245	1564431	DEL	186	Transposon	TandemRepeat
MChr11	1752679	1752785	DEL	106	-	-
MChr11	2037455	2038165	DEL	710	Transposon	-
MChr11	2351168	2351416	DEL	248	-	-
MChr11	2422207	2422363	DEL	156	-	-
MChr11	2574974	2576497	DEL	1523	Transposon	TandemRepeat
MChr11	2610878	2611108	DEL	230	Transposon	-
MChr11	2612033	2612296	DEL	263	Transposon	-
MChr11	2673581	2674617	DEL	1036	-	-
MChr11	2683029	2683615	DEL	586	Transposon	-
MChr11	2850869	2850988	DEL	119	Transposon	-
MChr11	2936298	2936425	DEL	127	Transposon	-
MChr11	3036797	3037137	DEL	340	-	-
MChr11	3081877	3081987	DEL	110	Transposon	-
MChr11	3105537	3105743	DEL	206	Transposon	-
MChr11	3133477	3133731	DEL	254	Transposon	-
MChr11	3299810	3300035	DEL	225	Transposon	-
MChr11	3430011	3430334	DEL	323	Transposon	-
MChr11	3465106	3465329	DEL	223	Transposon	-
MChr11	3554271	3554589	DEL	318	Transposon	TandemRepeat
MChr11	3931745	3931881	DEL	136	Transposon	-
MChr11	4117001	4117252	DEL	251	Transposon	-
MChr11	4149995	4150373	DEL	378	-	TandemRepeat
MChr11	4270899	4271112	DEL	213	Transposon	TandemRepeat
MChr11	4672921	4673131	DEL	210	Transposon	-
MChr11	4704764	4704900	DEL	136	-	-
MChr11	5227312	5227444	DEL	132	-	-
MChr11	5381609	5382154	DEL	545	Transposon	-
MChr11	5499198	5499457	DEL	259	Transposon	-
MChr11	5514807	5515031	DEL	224	Transposon	TandemRepeat
MChr11	5515292	5515495	DEL	203	Transposon	TandemRepeat
MChr11	5515577	5515746	DEL	169	Transposon	TandemRepeat
MChr11	5598279	5598686	DEL	407	Transposon	-
MChr11	5799898	5800308	DEL	410	Transposon	-
MChr11	5924899	5925062	DEL	163	-	-
MChr11	6124035	6124180	DEL	145	Transposon	-
MChr11	6769254	6769369	DEL	115	Transposon	-
MChr11	6912812	6913150	DEL	338	Transposon	-
MChr11	7085639	7085870	DEL	231	-	-
MChr11	7099492	7099619	DEL	127	-	-
MChr11	7193749	7193881	DEL	132	-	-
MChr11	7380207	7380444	DEL	237	-	-
MChr11	7457273	7457396	DEL	123	-	-
MChr11	7609432	7609730	DEL	298	Transposon	-
MChr11	7784670	7784811	DEL	141	Transposon	-
MChr11	7897310	7897621	DEL	311	Transposon	-
MChr11	7912001	7928846	DEL	16845	Transposon	TandemRepeat
MChr11	7929785	7943373	DEL	13588	Transposon	-
MChr11	8203220	8203338	DEL	118	Transposon	TandemRepeat
MChr11	8236868	8237000	DEL	132	Transposon	TandemRepeat
MChr11	8386420	8386616	DEL	196	Transposon	TandemRepeat
MChr11	8841445	8841905	DEL	460	Transposon	-
MChr11	8843383	8843590	DEL	207	Transposon	-
MChr11	9207946	9208236	DEL	290	Transposon	-
MChr11	9307561	9308177	DEL	616	Transposon	TandemRepeat
MChr11	9623545	9623735	DEL	190	Transposon	-
MChr11	9908533	9908671	DEL	138	Transposon	TandemRepeat
MChr11	10245851	10246088	DEL	237	Transposon	TandemRepeat
MChr11	10442681	10442860	DEL	179	Transposon	-
MChr11	10591382	10592035	DEL	653	Transposon	-
MChr11	11226593	11226764	DEL	171	-	-
MChr11	11305375	11305764	DEL	389	Transposon	-
MChr11	11375328	11375668	DEL	340	Transposon	-
MChr11	11599875	11602486	DEL	2611	Transposon	-
MChr11	11607810	11607936	DEL	126	-	-
MChr11	11697960	11698287	DEL	327	Transposon	-
MChr11	12223569	12223751	DEL	182	-	-
MChr11	12238822	12239133	DEL	311	Transposon	-
MChr11	12660792	12661048	DEL	256	-	-
MChr11	12665405	12665508	DEL	103	Transposon	TandemRepeat
MChr11	12927148	12927306	DEL	158	Transposon	-
MChr11	13957138	13957250	DEL	112	Transposon	-
MChr11	14017506	14017636	DEL	130	Transposon	TandemRepeat
MChr11	14355109	14355209	DEL	100	Transposon	-
MChr11	14412587	14412715	DEL	128	Transposon	-
MChr11	15061790	15062139	DEL	349	Transposon	-
MChr11	15390549	15396838	DEL	6289	Transposon	TandemRepeat
MChr11	16136299	16136445	DEL	146	-	-
MChr11	16368259	16368480	DEL	221	Transposon	-
MChr11	16376694	16382393	DEL	5699	Transposon	TandemRepeat
MChr11	16442720	16443023	DEL	303	Transposon	-
MChr11	16724708	16724874	DEL	166	-	-
MChr11	16818497	16818895	DEL	398	Transposon	TandemRepeat
MChr11	17375511	17375674	DEL	163	-	-
MChr11	18021556	18023326	DEL	1770	Transposon	TandemRepeat
MChr11	18145986	18146231	DEL	245	Transposon	-
MChr11	18220657	18221253	DEL	596	Transposon	-
MChr11	18536472	18536658	DEL	186	-	-
MChr11	18597955	18599616	DEL	1661	Transposon	-
MChr11	18631536	18631710	DEL	174	-	-
MChr11	19429423	19429559	DEL	136	-	-
MChr11	19603866	19604310	DEL	444	Transposon	-
MChr11	20055084	20055354	DEL	270	Transposon	-
MChr11	20574721	20574980	DEL	259	Transposon	-
MChr11	20864733	20864948	DEL	215	-	-
MChr11	21200773	21201069	DEL	296	-	TandemRepeat
MChr11	21425550	21425685	DEL	135	-	-
MChr11	21577652	21578090	DEL	438	Transposon	TandemRepeat
MChr11	21602365	21602547	DEL	182	Transposon	TandemRepeat
MChr11	22047947	22048055	DEL	108	Transposon	TandemRepeat
MChr11	22112405	22112528	DEL	123	-	-
MChr11	22112557	22113205	DEL	648	-	-
MChr11	22250082	22250263	DEL	181	-	-
MChr11	22321882	22322080	DEL	198	-	-
MChr11	22448517	22448773	DEL	256	Transposon	TandemRepeat
MChr11	22611946	22612084	DEL	138	Transposon	-
MChr11	23510001	23510171	DEL	170	Transposon	-
MChr11	23661021	23661768	DEL	747	Transposon	-
MChr11	23963704	23963952	DEL	248	Transposon	-
MChr11	23965706	23965871	DEL	165	Transposon	-
MChr11	24304049	24304183	DEL	134	Transposon	-
MChr11	24325315	24325690	DEL	375	Transposon	TandemRepeat
MChr11	24400504	24400703	DEL	199	Transposon	-
MChr11	24542498	24542623	DEL	125	-	TandemRepeat
MChr11	24787508	24787789	DEL	281	Transposon	-
MChr11	24826692	24826915	DEL	223	Transposon	TandemRepeat
MChr11	24908787	24908974	DEL	187	Transposon	-
MChr11	25150831	25151257	DEL	426	Transposon	-
MChr11	25397381	25397589	DEL	208	Transposon	-
MChr11	25425341	25425555	DEL	214	Transposon	-
MChr11	25520062	25527440	DEL	7378	Transposon	TandemRepeat
MChr11	25625527	25625845	DEL	318	Transposon	-
MChr11	25931154	25931590	DEL	436	Transposon	-
MChr11	26333304	26334936	DEL	1632	Transposon	-
MChr11	26654172	26654517	DEL	345	Transposon	-
MChr11	26940155	26941853	DEL	1698	Transposon	TandemRepeat
MChr11	26983830	26984301	DEL	471	Transposon	-
MChr11	27467968	27468388	DEL	420	Transposon	TandemRepeat
MChr11	27500621	27500862	DEL	241	Transposon	TandemRepeat
MChr11	27850918	27851264	DEL	346	Transposon	-
MChr11	27909098	27909555	DEL	457	Transposon	-
MChr11	28905264	28916281	DEL	11017	Transposon	-
MChr10	183472	185754	DEL	2282	Transposon	TandemRepeat
MChr10	205350	205867	DEL	517	Transposon	-
MChr10	275959	300334	DEL	24375	Transposon	TandemRepeat
MChr10	963372	963528	DEL	156	Transposon	-
MChr10	1219362	1219669	DEL	307	Transposon	-
MChr10	1919568	1919903	DEL	335	-	-
MChr10	2147111	2147334	DEL	223	Transposon	-
MChr10	2382376	2382506	DEL	130	Transposon	-
MChr10	2397140	2397505	DEL	365	Transposon	-
MChr10	2586500	2586765	DEL	265	Transposon	-
MChr10	2866509	2866631	DEL	122	Transposon	TandemRepeat
MChr10	2866757	2866909	DEL	152	Transposon	TandemRepeat
MChr10	2889783	2889900	DEL	117	-	-
MChr10	2953639	2953986	DEL	347	Transposon	-
MChr10	3126331	3126489	DEL	158	-	-
MChr10	3462347	3462796	DEL	449	Transposon	-
MChr10	3644835	3644935	DEL	100	-	-
MChr10	3698834	3707851	DEL	9017	Transposon	TandemRepeat
MChr10	4012019	4012332	DEL	313	Transposon	-
MChr10	4037658	4038022	DEL	364	Transposon	-
MChr10	4071763	4071911	DEL	148	-	-
MChr10	4127364	4127465	DEL	101	-	-
MChr10	4411334	4411515	DEL	181	-	-
MChr10	4531021	4531541	DEL	520	Transposon	-
MChr10	4749553	4749845	DEL	292	Transposon	-
MChr10	4767850	4768217	DEL	367	Transposon	-
MChr10	4775938	4776557	DEL	619	Transposon	-
MChr10	4777705	4777879	DEL	174	-	-
MChr10	4931684	4931972	DEL	288	Transposon	-
MChr10	5610090	5610215	DEL	125	-	-
MChr10	5682989	5683364	DEL	375	-	-
MChr10	5732467	5732873	DEL	406	Transposon	-
MChr10	5736320	5737049	DEL	729	Transposon	-
MChr10	5838173	5838400	DEL	227	Transposon	-
MChr10	6147701	6147861	DEL	160	Transposon	-
MChr10	6203658	6203784	DEL	126	Transposon	-
MChr10	6309821	6310054	DEL	233	Transposon	TandemRepeat
MChr10	6355972	6356073	DEL	101	Transposon	-
MChr10	6387344	6387846	DEL	502	-	-
MChr10	6399137	6399292	DEL	155	Transposon	-
MChr10	6422332	6422528	DEL	196	Transposon	TandemRepeat
MChr10	6802329	6802767	DEL	438	Transposon	-
MChr10	6809171	6809495	DEL	324	-	-
MChr10	6830846	6838727	DEL	7881	Transposon	-
MChr10	6981247	6981366	DEL	119	-	-
MChr10	6992511	6992768	DEL	257	Transposon	-
MChr10	7239373	7239535	DEL	162	-	-
MChr10	7241478	7244372	DEL	2894	Transposon	TandemRepeat
MChr10	7272921	7273112	DEL	191	Transposon	-
MChr10	8048979	8049179	DEL	200	-	-
MChr10	8057145	8057427	DEL	282	Transposon	-
MChr10	8633008	8633200	DEL	192	Transposon	-
MChr10	8668084	8668254	DEL	170	Transposon	-
MChr10	8871363	8871497	DEL	134	Transposon	-
MChr10	8907558	8907680	DEL	122	Transposon	-
MChr10	8990707	8992355	DEL	1648	Transposon	-
MChr10	9012672	9012876	DEL	204	Transposon	TandemRepeat
MChr10	9233659	9234382	DEL	723	-	-
MChr10	9316376	9318164	DEL	1788	Transposon	TandemRepeat
MChr10	9427721	9428019	DEL	298	-	-
MChr10	9635385	9635771	DEL	386	Transposon	-
MChr10	9788345	9788449	DEL	104	Transposon	-
MChr10	9792596	9792743	DEL	147	Transposon	-
MChr10	9995493	9995763	DEL	270	-	-
MChr10	10112232	10112334	DEL	102	Transposon	-
MChr10	10500102	10500377	DEL	275	Transposon	-
MChr10	10942750	10943352	DEL	602	Transposon	-
MChr10	11059186	11059449	DEL	263	Transposon	-
MChr10	11147507	11149144	DEL	1637	Transposon	-
MChr10	11183886	11184088	DEL	202	Transposon	-
MChr10	11259821	11259959	DEL	138	Transposon	-
MChr10	11659685	11660033	DEL	348	-	-
MChr10	11691454	11691749	DEL	295	-	-
MChr10	11916459	11916639	DEL	180	Transposon	-
MChr10	12065891	12066000	DEL	109	-	-
MChr10	12712555	12712809	DEL	254	Transposon	-
MChr10	13303533	13303738	DEL	205	Transposon	-
MChr10	13597167	13619802	DEL	22635	Transposon	TandemRepeat
MChr10	13791137	13791245	DEL	108	Transposon	-
MChr10	13793959	13814843	DEL	20884	Transposon	TandemRepeat
MChr10	14008773	14008902	DEL	129	Transposon	-
MChr10	14287954	14289602	DEL	1648	Transposon	-
MChr10	14503369	14503852	DEL	483	Transposon	-
MChr10	14580942	14581067	DEL	125	Transposon	TandemRepeat
MChr10	14587530	14587638	DEL	108	Transposon	-
MChr10	14675578	14675697	DEL	119	Transposon	TandemRepeat
MChr10	14795110	14795448	DEL	338	Transposon	-
MChr10	15074966	15079579	DEL	4613	Transposon	TandemRepeat
MChr10	15117126	15117281	DEL	155	-	-
MChr10	15253019	15253187	DEL	168	Transposon	-
MChr10	15312958	15313298	DEL	340	Transposon	TandemRepeat
MChr10	15489396	15489630	DEL	234	-	TandemRepeat
MChr10	15731400	15732105	DEL	705	Transposon	TandemRepeat
MChr10	16111056	16112171	DEL	1115	-	-
MChr10	16618201	16618523	DEL	322	Transposon	-
MChr10	16623939	16624221	DEL	282	Transposon	-
MChr10	16764950	16770336	DEL	5386	Transposon	TandemRepeat
MChr10	16974072	16974225	DEL	153	Transposon	-
MChr10	17216306	17216458	DEL	152	Transposon	-
MChr10	17219001	17219103	DEL	102	-	TandemRepeat
MChr10	17229297	17229636	DEL	339	-	TandemRepeat
MChr10	17794265	17794417	DEL	152	-	TandemRepeat
MChr10	18085181	18085733	DEL	552	Transposon	-
MChr10	18604484	18604633	DEL	149	Transposon	-
MChr10	18743869	18743979	DEL	110	Transposon	-
MChr10	18841901	18842269	DEL	368	Transposon	TandemRepeat
MChr10	19555951	19556189	DEL	238	-	-
MChr10	20045465	20045570	DEL	105	Transposon	TandemRepeat
MChr10	20052255	20052689	DEL	434	Transposon	-
MChr10	20246372	20247630	DEL	1258	-	-
MChr10	20511937	20512321	DEL	384	Transposon	-
MChr10	20723700	20723861	DEL	161	-	-
MChr10	20851736	20851875	DEL	139	-	-
MChr10	20878067	20878306	DEL	239	Transposon	-
MChr10	21364599	21364939	DEL	340	Transposon	-
MChr10	22012617	22012780	DEL	163	Transposon	-
MChr10	22214198	22214443	DEL	245	Transposon	-
MChr10	22265184	22265321	DEL	137	Transposon	-
MChr10	22282553	22282687	DEL	134	Transposon	-
MChr10	22577830	22578152	DEL	322	Transposon	-
MChr10	22721086	22721418	DEL	332	Transposon	-
MChr10	22760656	22760845	DEL	189	Transposon	-
MChr10	22944465	22946113	DEL	1648	Transposon	-
MChr10	23209487	23209610	DEL	123	Transposon	-
MChr10	24517927	24518124	DEL	197	Transposon	-
MChr10	24621073	24621256	DEL	183	Transposon	TandemRepeat
MChr10	24807445	24807579	DEL	134	Transposon	TandemRepeat
MChr10	24819857	24844916	DEL	25059	Transposon	TandemRepeat
MChr10	25002775	25002978	DEL	203	-	TandemRepeat
MChr10	25203850	25204009	DEL	159	Transposon	TandemRepeat
MChr10	25273354	25273526	DEL	172	Transposon	-
MChr10	25382438	25382585	DEL	147	-	-
MChr10	25403040	25403511	DEL	471	Transposon	-
MChr10	25404904	25405152	DEL	248	Transposon	TandemRepeat
MChr10	25470412	25470529	DEL	117	Transposon	TandemRepeat
MChr10	25470751	25471042	DEL	291	Transposon	TandemRepeat
MChr10	25531352	25531487	DEL	135	Transposon	TandemRepeat
MChr10	25532771	25533204	DEL	433	Transposon	TandemRepeat
MChr10	25533373	25534542	DEL	1169	Transposon	TandemRepeat
MChr10	25581692	25581963	DEL	271	Transposon	-
MChr10	25654540	25655626	DEL	1086	Transposon	-
MChr10	25733338	25739018	DEL	5680	Transposon	-
MChr10	25889788	25890248	DEL	460	Transposon	TandemRepeat
MChr10	25890424	25890746	DEL	322	Transposon	TandemRepeat
MChr10	25891111	25891433	DEL	322	Transposon	TandemRepeat
MChr10	26023805	26023950	DEL	145	-	-
MChr10	26048055	26048159	DEL	104	Transposon	-
MChr10	26066749	26066856	DEL	107	-	-
MChr10	26311322	26311462	DEL	140	Transposon	TandemRepeat
MChr10	26311942	26312481	DEL	539	Transposon	TandemRepeat
MChr10	26395893	26396142	DEL	249	Transposon	-
MChr10	26407977	26408382	DEL	405	Transposon	-
MChr10	26463019	26469624	DEL	6605	Transposon	TandemRepeat
MChr10	26595348	26595523	DEL	175	Transposon	-
MChr10	26782210	26782322	DEL	112	Transposon	-
MChr10	26839114	26839336	DEL	222	Transposon	-
MChr10	26980983	26981399	DEL	416	Transposon	-
MChr10	27032389	27032633	DEL	244	Transposon	-
MChr10	27046855	27047191	DEL	336	Transposon	-
MChr10	27182891	27183381	DEL	490	Transposon	TandemRepeat
MChr10	27303809	27304238	DEL	429	Transposon	-
MChr10	27966161	27968282	DEL	2121	Transposon	-
MChr10	27977671	27985767	DEL	8096	Transposon	TandemRepeat
MChr10	27990621	27990789	DEL	168	Transposon	-
MChr10	28044446	28045130	DEL	684	-	TandemRepeat
MChr10	28146877	28147093	DEL	216	Transposon	TandemRepeat
MChr10	28148372	28148492	DEL	120	Transposon	TandemRepeat
MChr10	28172114	28172362	DEL	248	Transposon	-
MChr10	28185355	28186152	DEL	797	Transposon	-
MChr10	28232771	28232915	DEL	144	Transposon	TandemRepeat
MChr10	28488186	28488414	DEL	228	Transposon	TandemRepeat
MChr10	28765180	28766549	DEL	1369	Transposon	TandemRepeat
MChr10	28774199	28774397	DEL	198	Transposon	TandemRepeat
MChr10	28774452	28774606	DEL	154	Transposon	TandemRepeat
MChr10	28803737	28803907	DEL	170	-	TandemRepeat
MChr10	28811120	28811675	DEL	555	Transposon	TandemRepeat
MChr10	28812706	28812965	DEL	259	Transposon	TandemRepeat
MChr10	28818225	28818361	DEL	136	-	TandemRepeat
MChr10	29050909	29051035	DEL	126	-	TandemRepeat
MChr20	614361	622623	DEL	8262	Transposon	TandemRepeat
MChr20	1198677	1198945	DEL	268	Transposon	TandemRepeat
MChr20	1545838	1546107	DEL	269	Transposon	TandemRepeat
MChr20	1913958	1914525	DEL	567	Transposon	TandemRepeat
MChr20	2185321	2185882	DEL	561	Transposon	-
MChr20	2388655	2388760	DEL	105	Transposon	-
MChr20	2735162	2735407	DEL	245	Transposon	-
MChr20	2755042	2755202	DEL	160	-	-
MChr20	2893188	2893300	DEL	112	Transposon	-
MChr20	3157691	3176991	DEL	19300	Transposon	TandemRepeat
MChr20	3249439	3249795	DEL	356	-	-
MChr20	3545280	3550996	DEL	5716	Transposon	TandemRepeat
MChr20	3710725	3711599	DEL	874	Transposon	TandemRepeat
MChr20	3983786	3983993	DEL	207	-	-
MChr20	4029817	4029919	DEL	102	-	-
MChr20	4133570	4133872	DEL	302	Transposon	-
MChr20	4147759	4148065	DEL	306	Transposon	TandemRepeat
MChr20	4232765	4233181	DEL	416	Transposon	-
MChr20	4495100	4496744	DEL	1644	Transposon	-
MChr20	4567428	4568458	DEL	1030	Transposon	-
MChr20	4682234	4682359	DEL	125	Transposon	-
MChr20	4963304	4963698	DEL	394	Transposon	-
MChr20	5010080	5010472	DEL	392	-	-
MChr20	5221140	5221450	DEL	310	Transposon	-
MChr20	5781261	5781433	DEL	172	Transposon	-
MChr20	5792152	5792824	DEL	672	Transposon	TandemRepeat
MChr20	5878075	5878181	DEL	106	-	-
MChr20	5885607	5885710	DEL	103	-	-
MChr20	6018714	6024281	DEL	5567	Transposon	TandemRepeat
MChr20	6258809	6258910	DEL	101	Transposon	TandemRepeat
MChr20	6302969	6303849	DEL	880	Transposon	-
MChr20	6395946	6396221	DEL	275	Transposon	-
MChr20	6475469	6475583	DEL	114	Transposon	-
MChr20	6476319	6476641	DEL	322	Transposon	-
MChr20	6477114	6477515	DEL	401	Transposon	-
MChr20	7166079	7166266	DEL	187	Transposon	-
MChr20	7430772	7430938	DEL	166	Transposon	-
MChr20	7502633	7502773	DEL	140	-	-
MChr20	7513223	7513344	DEL	121	Transposon	-
MChr20	7637981	7638214	DEL	233	Transposon	-
MChr20	7814473	7817322	DEL	2849	Transposon	TandemRepeat
MChr20	7860975	7877683	DEL	16708	Transposon	TandemRepeat
MChr20	8072443	8072574	DEL	131	Transposon	-
MChr20	8278126	8279896	DEL	1770	Transposon	TandemRepeat
MChr20	8379688	8379885	DEL	197	Transposon	-
MChr20	8392082	8392222	DEL	140	Transposon	-
MChr20	8576190	8576852	DEL	662	-	TandemRepeat
MChr20	8577024	8577333	DEL	309	-	TandemRepeat
MChr20	8601082	8601308	DEL	226	Transposon	-
MChr20	8656963	8657290	DEL	327	Transposon	-
MChr20	8683572	8683719	DEL	147	Transposon	-
MChr20	9102796	9103003	DEL	207	-	-
MChr20	9198406	9198664	DEL	258	-	-
MChr20	9341864	9342309	DEL	445	Transposon	-
MChr20	9964184	9964369	DEL	185	Transposon	-
MChr20	10608555	10608887	DEL	332	Transposon	-
MChr20	11021802	11022039	DEL	237	Transposon	TandemRepeat
MChr20	11468603	11468749	DEL	146	-	-
MChr20	11580265	11580411	DEL	146	Transposon	TandemRepeat
MChr20	11665795	11665978	DEL	183	Transposon	TandemRepeat
MChr20	11746520	11746827	DEL	307	Transposon	TandemRepeat
MChr20	11937591	11938225	DEL	634	Transposon	-
MChr20	11952894	11953228	DEL	334	Transposon	-
MChr20	13020110	13020275	DEL	165	Transposon	-
MChr20	13838754	13840427	DEL	1673	Transposon	-
MChr20	14011676	14011830	DEL	154	Transposon	-
MChr20	14285747	14285852	DEL	105	Transposon	TandemRepeat
MChr20	14402160	14402377	DEL	217	-	-
MChr20	14424153	14424391	DEL	238	Transposon	-
MChr20	14443838	14443941	DEL	103	Transposon	-
MChr20	14459144	14459296	DEL	152	Transposon	-
MChr20	14611112	14611363	DEL	251	Transposon	-
MChr20	14648275	14648663	DEL	388	Transposon	-
MChr20	15068552	15068668	DEL	116	-	-
MChr20	15246070	15246393	DEL	323	Transposon	-
MChr20	15277961	15278310	DEL	349	Transposon	-
MChr20	15570664	15571154	DEL	490	Transposon	-
MChr20	15631966	15633615	DEL	1649	Transposon	-
MChr20	15687313	15687605	DEL	292	Transposon	-
MChr20	15995046	15995157	DEL	111	Transposon	TandemRepeat
MChr20	16036280	16036431	DEL	151	Transposon	-
MChr20	16079665	16081310	DEL	1645	Transposon	-
MChr20	16154815	16156348	DEL	1533	Transposon	-
MChr20	16182657	16182954	DEL	297	Transposon	TandemRepeat
MChr20	16357097	16357289	DEL	192	Transposon	TandemRepeat
MChr20	16772308	16772877	DEL	569	Transposon	-
MChr20	16783709	16783867	DEL	158	Transposon	-
MChr20	16830242	16832148	DEL	1906	Transposon	-
MChr20	16864880	16865066	DEL	186	Transposon	-
MChr20	16954345	16954749	DEL	404	Transposon	-
MChr20	17283526	17284117	DEL	591	Transposon	-
MChr20	17389850	17390107	DEL	257	Transposon	TandemRepeat
MChr20	17564589	17583583	DEL	18994	Transposon	TandemRepeat
MChr20	17725351	17725638	DEL	287	-	-
MChr20	18204299	18204493	DEL	194	Transposon	-
MChr20	18994790	18995047	DEL	257	Transposon	-
MChr20	19034586	19034921	DEL	335	Transposon	TandemRepeat
MChr20	19082930	19083233	DEL	303	Transposon	-
MChr20	19179226	19179509	DEL	283	-	TandemRepeat
MChr20	19223676	19224180	DEL	504	Transposon	-
MChr20	19300271	19300491	DEL	220	-	-
MChr20	19405801	19406067	DEL	266	Transposon	-
MChr20	19474320	19484147	DEL	9827	Transposon	TandemRepeat
MChr20	19616257	19616855	DEL	598	Transposon	-
MChr20	19933208	19933317	DEL	109	-	-
MChr20	19956377	19956671	DEL	294	-	-
MChr20	20292401	20296435	DEL	4034	Transposon	TandemRepeat
MChr20	20524664	20525067	DEL	403	Transposon	TandemRepeat
MChr20	20607100	20607213	DEL	113	-	TandemRepeat
MChr20	20793980	20794277	DEL	297	Transposon	-
MChr20	21028366	21028569	DEL	203	Transposon	-
MChr20	21098949	21105388	DEL	6439	Transposon	TandemRepeat
MChr20	21109422	21109686	DEL	264	Transposon	-
MChr20	21139782	21139946	DEL	164	Transposon	-
MChr20	21350874	21351019	DEL	145	Transposon	-
MChr20	21405127	21405288	DEL	161	Transposon	-
MChr20	21495756	21496011	DEL	255	-	-
MChr20	21813894	21814269	DEL	375	Transposon	-
MChr20	22135449	22135627	DEL	178	Transposon	TandemRepeat
MChr20	22170563	22170685	DEL	122	Transposon	-
MChr20	22251180	22251348	DEL	168	Transposon	-
MChr20	22354363	22354491	DEL	128	Transposon	-
MChr20	22422427	22422620	DEL	193	Transposon	-
MChr20	22524887	22525185	DEL	298	Transposon	-
MChr20	22532969	22533072	DEL	103	-	-
MChr20	22662439	22662593	DEL	154	-	TandemRepeat
MChr20	22793291	22793833	DEL	542	Transposon	TandemRepeat
MChr20	22996907	23005946	DEL	9039	Transposon	-
MChr20	23128388	23129000	DEL	612	Transposon	-
MChr20	23218082	23218447	DEL	365	-	-
MChr20	23300129	23300570	DEL	441	Transposon	-
MChr20	23405424	23405724	DEL	300	Transposon	-
MChr20	23579931	23589048	DEL	9117	Transposon	TandemRepeat
MChr20	23845382	23845637	DEL	255	Transposon	-
MChr20	23851127	23871437	DEL	20310	Transposon	TandemRepeat
MChr20	24404392	24404595	DEL	203	-	-
MChr20	24409712	24409832	DEL	120	Transposon	-
MChr20	24427430	24427984	DEL	554	Transposon	TandemRepeat
MChr20	24535967	24537753	DEL	1786	Transposon	-
MChr20	24895852	24896002	DEL	150	-	-
MChr20	24913778	24913940	DEL	162	Transposon	-
MChr20	24922208	24922310	DEL	102	Transposon	TandemRepeat
MChr20	25106642	25106884	DEL	242	Transposon	-
MChr20	25247109	25247213	DEL	104	-	-
MChr20	25772084	25772470	DEL	386	Transposon	TandemRepeat
MChr20	25790512	25790612	DEL	100	-	-
MChr20	25832147	25834156	DEL	2009	Transposon	TandemRepeat
MChr20	25836036	25836854	DEL	818	-	-
MChr20	26239434	26239615	DEL	181	-	-
MChr20	26495203	26496516	DEL	1313	Transposon	-
MChr20	26615650	26615785	DEL	135	-	-
MChr20	26622273	26622414	DEL	141	-	-
MChr20	26624030	26652134	DEL	28104	Transposon	TandemRepeat
MChr20	26842321	26842499	DEL	178	Transposon	-
MChr20	26874636	26875548	DEL	912	Transposon	-
MChr20	26878005	26880071	DEL	2066	Transposon	TandemRepeat
MChr20	26994298	26994431	DEL	133	Transposon	-
MChr20	27000676	27000782	DEL	106	-	-
MChr20	27066882	27067122	DEL	240	-	-
MChr20	27071193	27071328	DEL	135	Transposon	TandemRepeat
MChr20	27117565	27117730	DEL	165	Transposon	-
MChr20	27165620	27166049	DEL	429	Transposon	-
MChr20	27346301	27346679	DEL	378	Transposon	TandemRepeat
MChr20	27450986	27451119	DEL	133	Transposon	-
MChr20	27527746	27529536	DEL	1790	Transposon	TandemRepeat
MChr20	27544181	27544314	DEL	133	Transposon	-
MChr20	27628774	27645808	DEL	17034	Transposon	TandemRepeat
MChr20	27695521	27695729	DEL	208	Transposon	-
MChr20	27715201	27715374	DEL	173	Transposon	TandemRepeat
MChr20	28002357	28002495	DEL	138	-	-
MChr20	28012813	28013176	DEL	363	Transposon	-
MChr20	28092573	28120814	DEL	28241	Transposon	TandemRepeat
MChr20	28147003	28147142	DEL	139	Transposon	-
MChr20	28376937	28377087	DEL	150	Transposon	-
MChr20	28382316	28382476	DEL	160	Transposon	TandemRepeat
MChr20	28484932	28485337	DEL	405	Transposon	-
MChr20	28504045	28504156	DEL	111	Transposon	-
MChr20	28658403	28658610	DEL	207	Transposon	-
MChr20	29107366	29107777	DEL	411	Transposon	TandemRepeat
MChr20	29160047	29160239	DEL	192	-	TandemRepeat
MChr20	29280283	29280542	DEL	259	Transposon	TandemRepeat
MChr20	29287061	29287221	DEL	160	Transposon	TandemRepeat
MChr20	29336120	29336304	DEL	184	-	TandemRepeat
MChr21	468827	469055	DEL	228	-	TandemRepeat
MChr21	494066	494181	DEL	115	-	TandemRepeat
MChr21	509830	510064	DEL	234	-	TandemRepeat
MChr21	572933	574127	DEL	1194	Transposon	TandemRepeat
MChr21	577460	577688	DEL	228	-	TandemRepeat
MChr21	733293	733683	DEL	390	-	-
MChr21	744683	745033	DEL	350	Transposon	-
MChr21	797246	797460	DEL	214	Transposon	TandemRepeat
MChr21	809449	809691	DEL	242	Transposon	TandemRepeat
MChr21	835867	837244	DEL	1377	Transposon	TandemRepeat
MChr21	860401	860554	DEL	153	-	TandemRepeat
MChr21	870743	870955	DEL	212	Transposon	TandemRepeat
MChr21	1033449	1034787	DEL	1338	Transposon	TandemRepeat
MChr21	1292728	1293079	DEL	351	Transposon	TandemRepeat
MChr21	1311063	1311243	DEL	180	Transposon	TandemRepeat
MChr21	1334035	1334222	DEL	187	Transposon	-
MChr21	1339244	1339440	DEL	196	-	TandemRepeat
MChr21	1358609	1358861	DEL	252	Transposon	TandemRepeat
MChr21	1421442	1421767	DEL	325	-	-
MChr21	2301646	2327967	DEL	26321	Transposon	TandemRepeat
MChr21	2335383	2336319	DEL	936	Transposon	TandemRepeat
MChr21	2351099	2351661	DEL	562	Transposon	-
MChr21	2391551	2392218	DEL	667	Transposon	TandemRepeat
MChr21	2398867	2399488	DEL	621	Transposon	-
MChr21	2461915	2462059	DEL	144	Transposon	TandemRepeat
MChr21	2508273	2508416	DEL	143	Transposon	TandemRepeat
MChr21	2608306	2608580	DEL	274	-	TandemRepeat
MChr21	2682061	2682355	DEL	294	Transposon	TandemRepeat
MChr21	2914769	2914888	DEL	119	-	-
MChr21	3149418	3149723	DEL	305	Transposon	-
MChr21	3301368	3301489	DEL	121	Transposon	-
MChr21	3353746	3353988	DEL	242	Transposon	-
MChr21	3354355	3354555	DEL	200	Transposon	-
MChr21	3624584	3624774	DEL	190	Transposon	-
MChr21	3648614	3662938	DEL	14324	Transposon	TandemRepeat
MChr21	3872721	3872893	DEL	172	-	-
MChr21	3951055	3951229	DEL	174	Transposon	TandemRepeat
MChr21	3988343	3988545	DEL	202	-	-
MChr21	4187312	4187417	DEL	105	-	-
MChr21	4265575	4265695	DEL	120	Transposon	TandemRepeat
MChr21	4270153	4270346	DEL	193	Transposon	-
MChr21	4289949	4290161	DEL	212	Transposon	-
MChr21	4304161	4304391	DEL	230	Transposon	-
MChr21	4390207	4390791	DEL	584	Transposon	-
MChr21	4458285	4458552	DEL	267	Transposon	-
MChr21	4701956	4702064	DEL	108	Transposon	-
MChr21	4771803	4771974	DEL	171	Transposon	-
MChr21	4774951	4775167	DEL	216	-	TandemRepeat
MChr21	4797184	4817003	DEL	19819	Transposon	TandemRepeat
MChr21	4841630	4841818	DEL	188	-	TandemRepeat
MChr21	4857909	4858521	DEL	612	Transposon	TandemRepeat
MChr21	4863299	4863720	DEL	421	Transposon	-
MChr21	4951604	4951785	DEL	181	-	-
MChr21	5295807	5295913	DEL	106	-	-
MChr21	5740467	5740737	DEL	270	Transposon	TandemRepeat
MChr21	5911466	5911627	DEL	161	-	-
MChr21	6392617	6392749	DEL	132	-	-
MChr21	6397594	6397700	DEL	106	Transposon	-
MChr21	6458635	6458744	DEL	109	Transposon	-
MChr21	6884146	6884375	DEL	229	Transposon	-
MChr21	6890570	6891102	DEL	532	Transposon	-
MChr21	7241439	7243087	DEL	1648	Transposon	-
MChr21	7779173	7779397	DEL	224	Transposon	-
MChr21	8191787	8191887	DEL	100	-	-
MChr21	8346823	8347073	DEL	250	-	-
MChr21	8542616	8542874	DEL	258	-	TandemRepeat
MChr21	8662445	8662571	DEL	126	Transposon	TandemRepeat
MChr21	8957637	8957877	DEL	240	Transposon	-
MChr21	9335239	9335673	DEL	434	Transposon	-
MChr21	9460781	9462409	DEL	1628	Transposon	-
MChr21	10373652	10373894	DEL	242	-	-
MChr21	11301534	11301643	DEL	109	-	-
MChr21	11409062	11409168	DEL	106	Transposon	TandemRepeat
MChr21	11728325	11740004	DEL	11679	Transposon	TandemRepeat
MChr21	11821347	11821504	DEL	157	Transposon	TandemRepeat
MChr21	11969687	11970143	DEL	456	Transposon	-
MChr21	12200442	12200834	DEL	392	Transposon	-
MChr21	12739738	12739925	DEL	187	-	TandemRepeat
MChr21	13612453	13612597	DEL	144	Transposon	-
MChr21	13967754	13967962	DEL	208	-	TandemRepeat
MChr21	14313104	14313569	DEL	465	-	-
MChr21	14325923	14326279	DEL	356	Transposon	TandemRepeat
MChr21	14473473	14474229	DEL	756	Transposon	TandemRepeat
MChr21	15058158	15058368	DEL	210	-	-
MChr21	15197745	15204753	DEL	7008	Transposon	TandemRepeat
MChr21	15297806	15305267	DEL	7461	Transposon	-
MChr21	15333055	15333550	DEL	495	Transposon	-
MChr21	15355870	15356223	DEL	353	Transposon	TandemRepeat
MChr21	15582675	15583055	DEL	380	Transposon	-
MChr21	15717854	15722974	DEL	5120	Transposon	TandemRepeat
MChr21	16836259	16836591	DEL	332	-	-
MChr21	17064773	17073104	DEL	8331	Transposon	TandemRepeat
MChr21	17168155	17204416	DEL	36261	Transposon	TandemRepeat
MChr21	17465631	17482667	DEL	17036	Transposon	TandemRepeat
MChr21	17512655	17515308	DEL	2653	Transposon	TandemRepeat
MChr21	17848144	17848259	DEL	115	-	-
MChr21	17953742	17953900	DEL	158	Transposon	-
MChr21	17965563	17965812	DEL	249	Transposon	-
MChr21	18289178	18290844	DEL	1666	Transposon	-
MChr21	18413982	18414262	DEL	280	-	-
MChr21	18656764	18657035	DEL	271	Transposon	TandemRepeat
MChr21	18868914	18869603	DEL	689	Transposon	-
MChr21	18932443	18932763	DEL	320	Transposon	-
MChr21	19097574	19097924	DEL	350	-	-
MChr21	19102265	19102777	DEL	512	Transposon	-
MChr21	19264455	19264779	DEL	324	Transposon	TandemRepeat
MChr21	19457066	19457368	DEL	302	Transposon	-
MChr21	19612589	19612919	DEL	330	Transposon	-
MChr21	19747844	19748318	DEL	474	Transposon	-
MChr21	19825684	19826025	DEL	341	Transposon	-
MChr21	20184399	20184620	DEL	221	-	-
MChr21	20351100	20351347	DEL	247	Transposon	TandemRepeat
MChr21	20946968	20947199	DEL	231	-	-
MChr21	21109773	21109986	DEL	213	Transposon	-
MChr21	21300804	21301185	DEL	381	-	-
MChr21	21303335	21303833	DEL	498	-	-
MChr21	21702276	21702699	DEL	423	-	-
MChr21	21840754	21841399	DEL	645	Transposon	TandemRepeat
MChr21	21852109	21852231	DEL	122	Transposon	TandemRepeat
MChr21	22339629	22339767	DEL	138	Transposon	TandemRepeat
MChr21	22465356	22466121	DEL	765	Transposon	TandemRepeat
MChr21	22721092	22721299	DEL	207	-	-
MChr21	23325848	23326157	DEL	309	Transposon	-
MChr21	23337980	23338149	DEL	169	Transposon	TandemRepeat
MChr21	23410611	23410731	DEL	120	-	-
MChr21	23421670	23422564	DEL	894	-	TandemRepeat
MChr21	23423459	23423756	DEL	297	-	TandemRepeat
MChr21	23590384	23590689	DEL	305	Transposon	-
MChr21	23655006	23655189	DEL	183	-	TandemRepeat
MChr21	23720232	23720880	DEL	648	Transposon	-
MChr21	23910243	23912271	DEL	2028	Transposon	TandemRepeat
MChr21	24113126	24113226	DEL	100	-	TandemRepeat
MChr21	24373298	24373497	DEL	199	Transposon	-
MChr21	24568670	24568924	DEL	254	Transposon	-
MChr21	24577319	24577559	DEL	240	-	-
MChr21	24924091	24924392	DEL	301	Transposon	-
MChr21	25074984	25075134	DEL	150	Transposon	TandemRepeat
MChr21	25321506	25321896	DEL	390	Transposon	TandemRepeat
MChr21	25421936	25422315	DEL	379	Transposon	-
MChr21	25479047	25479204	DEL	157	-	-
MChr21	25653369	25654148	DEL	779	Transposon	TandemRepeat
MChr21	25664022	25664182	DEL	160	-	-
MChr21	25854928	25855056	DEL	128	Transposon	TandemRepeat
MChr21	25881144	25881249	DEL	105	Transposon	-
MChr21	25897512	25897642	DEL	130	Transposon	-
MChr21	25946927	25947523	DEL	596	Transposon	TandemRepeat
MChr21	25951880	25952088	DEL	208	Transposon	-
MChr21	26271175	26271334	DEL	159	Transposon	-
MChr21	26481081	26481383	DEL	302	Transposon	-
MChr21	26530803	26531019	DEL	216	Transposon	TandemRepeat
MChr21	26532156	26532557	DEL	401	Transposon	TandemRepeat
MChr21	26695162	26695362	DEL	200	Transposon	-
MChr21	26903420	26903550	DEL	130	-	-
MChr21	26937203	26937454	DEL	251	Transposon	-
MChr21	26994803	26995293	DEL	490	Transposon	-
MChr21	27041076	27042715	DEL	1639	Transposon	-
MChr21	27579927	27580141	DEL	214	Transposon	-
MChr21	27594432	27594630	DEL	198	Transposon	-
MChr21	27904590	27923946	DEL	19356	Transposon	TandemRepeat
MChr21	27929545	27930151	DEL	606	Transposon	-
MChr21	28017443	28017574	DEL	131	Transposon	TandemRepeat
MChr21	28109626	28110097	DEL	471	Transposon	-
MChr21	28377405	28377823	DEL	418	Transposon	-
MChr21	28379871	28380802	DEL	931	Transposon	-
MChr21	29251755	29252815	DEL	1060	Transposon	-
MChr21	29406567	29408227	DEL	1660	Transposon	-
MChr21	29487938	29488232	DEL	294	Transposon	-
MChr8	71197	71338	DEL	141	Transposon	TandemRepeat
MChr8	135178	135387	DEL	209	-	TandemRepeat
MChr8	180715	182906	DEL	2191	Transposon	TandemRepeat
MChr8	186906	187026	DEL	120	Transposon	TandemRepeat
MChr8	883965	884441	DEL	476	-	TandemRepeat
MChr8	900795	900924	DEL	129	Transposon	TandemRepeat
MChr8	901076	901774	DEL	698	Transposon	TandemRepeat
MChr8	901880	902638	DEL	758	Transposon	TandemRepeat
MChr8	904937	905323	DEL	386	-	TandemRepeat
MChr8	905532	905919	DEL	387	-	TandemRepeat
MChr8	906597	906715	DEL	118	-	TandemRepeat
MChr8	909735	909891	DEL	156	Transposon	-
MChr8	1444433	1449526	DEL	5093	Transposon	-
MChr8	1469502	1470002	DEL	500	-	-
MChr8	1477789	1478191	DEL	402	Transposon	-
MChr8	1499795	1499973	DEL	178	Transposon	-
MChr8	1508196	1509978	DEL	1782	Transposon	TandemRepeat
MChr8	1532969	1533100	DEL	131	Transposon	-
MChr8	1564569	1564692	DEL	123	Transposon	-
MChr8	1686641	1694158	DEL	7517	Transposon	TandemRepeat
MChr8	1708134	1709681	DEL	1547	Transposon	TandemRepeat
MChr8	2040642	2040801	DEL	159	-	-
MChr8	2062180	2062386	DEL	206	Transposon	-
MChr8	2086974	2087310	DEL	336	Transposon	TandemRepeat
MChr8	2087449	2087641	DEL	192	Transposon	TandemRepeat
MChr8	2173674	2173774	DEL	100	Transposon	TandemRepeat
MChr8	2184108	2185324	DEL	1216	Transposon	TandemRepeat
MChr8	2201179	2201291	DEL	112	Transposon	TandemRepeat
MChr8	2350795	2351115	DEL	320	Transposon	-
MChr8	2477358	2477466	DEL	108	Transposon	-
MChr8	2487312	2487427	DEL	115	Transposon	TandemRepeat
MChr8	2517386	2517563	DEL	177	-	TandemRepeat
MChr8	2589776	2591010	DEL	1234	Transposon	TandemRepeat
MChr8	2591146	2592231	DEL	1085	Transposon	TandemRepeat
MChr8	2592309	2592414	DEL	105	Transposon	TandemRepeat
MChr8	2592714	2593298	DEL	584	Transposon	TandemRepeat
MChr8	2593390	2593516	DEL	126	Transposon	TandemRepeat
MChr8	2593754	2593901	DEL	147	Transposon	TandemRepeat
MChr8	2698133	2698243	DEL	110	-	-
MChr8	3134892	3135013	DEL	121	Transposon	-
MChr8	3240437	3240710	DEL	273	Transposon	-
MChr8	3379264	3379884	DEL	620	Transposon	-
MChr8	3702847	3704502	DEL	1655	Transposon	-
MChr8	3813349	3813466	DEL	117	Transposon	-
MChr8	3830434	3830571	DEL	137	-	TandemRepeat
MChr8	3830902	3831322	DEL	420	-	TandemRepeat
MChr8	3937797	3937959	DEL	162	Transposon	TandemRepeat
MChr8	4081175	4081574	DEL	399	Transposon	-
MChr8	4280067	4280313	DEL	246	Transposon	-
MChr8	4419119	4444059	DEL	24940	Transposon	TandemRepeat
MChr8	4493767	4494384	DEL	617	Transposon	-
MChr8	4497305	4497614	DEL	309	Transposon	-
MChr8	4612194	4612766	DEL	572	Transposon	-
MChr8	4743265	4753475	DEL	10210	Transposon	TandemRepeat
MChr8	4764696	4771066	DEL	6370	Transposon	TandemRepeat
MChr8	4996670	4996779	DEL	109	Transposon	TandemRepeat
MChr8	5059779	5059928	DEL	149	-	-
MChr8	5115101	5121699	DEL	6598	Transposon	-
MChr8	5124115	5137616	DEL	13501	Transposon	TandemRepeat
MChr8	5168199	5168502	DEL	303	Transposon	-
MChr8	5195502	5195731	DEL	229	Transposon	-
MChr8	5202438	5202546	DEL	108	-	TandemRepeat
MChr8	5431488	5433125	DEL	1637	Transposon	-
MChr8	5443952	5444097	DEL	145	Transposon	-
MChr8	5507063	5507200	DEL	137	Transposon	-
MChr8	5550655	5550797	DEL	142	-	-
MChr8	5557738	5557906	DEL	168	Transposon	TandemRepeat
MChr8	5674247	5674576	DEL	329	Transposon	TandemRepeat
MChr8	5675197	5675380	DEL	183	Transposon	TandemRepeat
MChr8	6029723	6029938	DEL	215	Transposon	TandemRepeat
MChr8	6103744	6104050	DEL	306	Transposon	TandemRepeat
MChr8	6137373	6137516	DEL	143	-	-
MChr8	6208901	6209027	DEL	126	Transposon	TandemRepeat
MChr8	6252321	6252502	DEL	181	Transposon	-
MChr8	6337149	6337313	DEL	164	-	-
MChr8	6400309	6400485	DEL	176	-	TandemRepeat
MChr8	6403920	6404304	DEL	384	-	-
MChr8	6453393	6453498	DEL	105	Transposon	-
MChr8	7174153	7174668	DEL	515	-	TandemRepeat
MChr8	7468506	7468608	DEL	102	-	-
MChr8	7780831	7780986	DEL	155	Transposon	-
MChr8	7901547	7907262	DEL	5715	Transposon	TandemRepeat
MChr8	7923961	7924147	DEL	186	Transposon	-
MChr8	8000024	8000173	DEL	149	Transposon	-
MChr8	8063303	8063446	DEL	143	Transposon	-
MChr8	8089967	8090420	DEL	453	Transposon	-
MChr8	8141206	8141539	DEL	333	Transposon	-
MChr8	8664423	8664573	DEL	150	-	-
MChr8	8673347	8673450	DEL	103	Transposon	TandemRepeat
MChr8	9320172	9320998	DEL	826	Transposon	-
MChr8	10063752	10065410	DEL	1658	Transposon	-
MChr8	10248932	10249250	DEL	318	Transposon	TandemRepeat
MChr8	10264813	10264934	DEL	121	Transposon	-
MChr8	10514382	10514783	DEL	401	Transposon	-
MChr8	10697285	10697558	DEL	273	Transposon	-
MChr8	10794240	10794669	DEL	429	Transposon	-
MChr8	11617159	11617500	DEL	341	Transposon	-
MChr8	11634378	11634534	DEL	156	-	-
MChr8	12012019	12012147	DEL	128	Transposon	-
MChr8	12068200	12068416	DEL	216	-	TandemRepeat
MChr8	12104040	12104179	DEL	139	Transposon	-
MChr8	12178497	12179053	DEL	556	Transposon	-
MChr8	12194203	12194730	DEL	527	Transposon	-
MChr8	12418141	12418393	DEL	252	Transposon	-
MChr8	12882305	12882599	DEL	294	Transposon	-
MChr8	12888375	12888538	DEL	163	Transposon	-
MChr8	12929618	12931264	DEL	1646	Transposon	-
MChr8	14111239	14111455	DEL	216	Transposon	-
MChr8	15004346	15004620	DEL	274	Transposon	-
MChr8	15178681	15178958	DEL	277	Transposon	-
MChr8	16018381	16019054	DEL	673	Transposon	-
MChr8	16229334	16229487	DEL	153	-	-
MChr8	16331731	16331910	DEL	179	Transposon	-
MChr8	17011592	17011976	DEL	384	Transposon	-
MChr8	18000440	18000807	DEL	367	Transposon	-
MChr8	18071054	18071346	DEL	292	-	-
MChr8	18144693	18144819	DEL	126	Transposon	-
MChr8	18185128	18185355	DEL	227	Transposon	TandemRepeat
MChr8	18270886	18271262	DEL	376	Transposon	-
MChr8	18653360	18653590	DEL	230	-	-
MChr8	18852559	18853147	DEL	588	Transposon	-
MChr8	19421414	19421689	DEL	275	Transposon	-
MChr8	19523819	19524023	DEL	204	Transposon	-
MChr8	19953644	19953838	DEL	194	-	-
MChr8	19956687	19957058	DEL	371	Transposon	-
MChr8	19979503	19979683	DEL	180	Transposon	-
MChr8	20482586	20483066	DEL	480	Transposon	-
MChr8	20778646	20780591	DEL	1945	Transposon	TandemRepeat
MChr8	21312207	21312316	DEL	109	-	-
MChr8	21323418	21323788	DEL	370	-	-
MChr8	21372342	21372637	DEL	295	-	-
MChr8	21652228	21653769	DEL	1541	Transposon	-
MChr8	21660659	21662302	DEL	1643	Transposon	-
MChr8	21662946	21663540	DEL	594	Transposon	-
MChr8	21918826	21919368	DEL	542	-	-
MChr8	22000815	22000942	DEL	127	Transposon	-
[truncated: 2,385 more rows]
