# Supplementary material for: Innovative approach for high-throughput exploiting sex-specific markers in Japanese parrotfish Oplegnathus fasciatus
Source: Gigascience. 2024 Jul 19;13:giae045. doi: 10.1093/gigascience/giae045 (PMC11258905; doi:10.1093/gigascience/giae045)
Supplement: giae045_Supplemental_Files [file giae045_supplemental_files.zip › Male_reference_Female_DEL_100p.ann.depthwith_CLR_reads_depth.xls]

chr	start	end	type	length	upstream_Gene	upstream_dis	downstream_Gene	downstream_dis	overlap_info	Ave_Depth
MChr22	24000996	24001307	DEL	311	Ofa011522	130500	Ofa011523	7794	-	0.003215434
MChr9	24671760	24672582	DEL	822	Ofa002688	111081	Ofa002689	387797	-	0.018248175
MChr6	22435189	22437663	DEL	2474	Ofa004803	11172	Ofa004804	5953	-	0.019805982
MChr19	24192462	24194142	DEL	1680	Ofa022932	237259	Ofa022933	15176	-	0.052380952
MChr3	4614748	4616402	DEL	1654	Ofa009627	7526	Ofa009628	26141	intron,-,Parent=Ofa009628.gene;gene,-,ID=Ofa009628;	0.057436518
MChr23	28931113	28941224	DEL	10111	Ofa013591	124515	Ofa013592	85659	-	0.058945703
MChr5	1848402	1850052	DEL	1650	Ofa003111	119037	Ofa003112	72819	-	0.063636364
MChr23	14174175	14175801	DEL	1626	Ofa013056	21925	Ofa013057	3624	intron,-,Parent=Ofa013057.gene;gene,-,ID=Ofa013057,Source=Maker:MAKER_DHR11000432.1,cegmaBusco:Busco01593;	0.076260763
MChr9	27319069	27319342	DEL	273	Ofa002787	39363	Ofa002786	4324	gene,-,ID=Ofa002751,Source=MAKER1:MAKER_DHR1002679.1|MAKER_DHR1002683.1,MAKER2:MAKER_DH1002692.1|MAKER_DH1002696.1|MAKER_DH1002699.1|MAKER_DH1002704.1,MAKER3:MAKER_DR1001988.1|MAKER_DR1001989.1,MAKER4:MAKER_HR1001696.1;intron,-,Parent=Ofa002751.gene;	0.084249084
MChr19	24187957	24190117	DEL	2160	Ofa022932	232754	Ofa022933	19681	-	0.097685185
MChr9	61991370	61992989	DEL	1619	Ofa001686	11911	Ofa001689	14210	-	0.123533045
MChr12	10632413	10633335	DEL	922	Ofa011957	79838	Ofa011958	18779	-	0.126898048
MChr15	3836667	3837490	DEL	823	Ofa020792	40570	Ofa020793	3515	-	0.132442284
MChr11	2574974	2576497	DEL	1523	Ofa017402	70196	Ofa017403	70740	intron,+,Parent=Ofa017402.gene;gene,+,ID=Ofa017402,Source=MAKER1:MAKER_DHR16000062.1,MAKER2:MAKER_DH16000063.1;	0.146421536
MChr6	19407057	19407545	DEL	488	Ofa004716	40952	Ofa004717	1611	intron,-,Parent=Ofa004717.gene;gene,-,ID=Ofa004717,Source=Maker:MAKER_DHR3000634.1,cegmaBusco:Busco04189;	0.172131148
MChr18	6229673	6230354	DEL	681	Ofa008601	12540	Ofa008602	16899	-	0.174743025
MChr14	5554929	5555503	DEL	574	Ofa018322	4592	Ofa018323	8254	-	0.177700348
MChr9	30383241	30383915	DEL	674	Ofa002845	27676	Ofa002846	4488	-	0.185459941
MChr13	27469455	27469809	DEL	354	Ofa019823	30889	Ofa019824	77326	intron,-,Parent=Ofa019824.gene;gene,-,ID=Ofa019824,Source=MAKER1:MAKER_DHR18000770.1,MAKER2:MAKER_DH18000714.1,MAKER3:MAKER_DR18000569.1;	0.189265537
MChr3	2849247	2849870	DEL	623	Ofa009610	144080	Ofa009611	197765	intron,-,Parent=Ofa009611.gene;gene,-,ID=Ofa009611;	0.1894061
MChr12	4567712	4568843	DEL	1131	Ofa011819	14176	Ofa011820	18669	-	0.193633952
MChr2	3291257	3292410	DEL	1153	Ofa006353	25107	Ofa006354	14278	-	0.196010408
MChr5	34717821	34719056	DEL	1235	Ofa004006	211634	Ofa004007	25488	-	0.207287449
MChr14	21089548	21090847	DEL	1299	Ofa018932	114993	Ofa018933	163138	-	0.224788299
MChr9	29981976	29982378	DEL	402	Ofa002835	15448	Ofa002836	25735	-	0.226368159
MChr23	14901309	14901801	DEL	492	Ofa013090	677	Ofa013091	828	-	0.229674797
MChr4	30321957	30322639	DEL	682	Ofa008352	46094	Ofa008353	40504	gene,+,ID=Ofa008352;	0.231671554
MChr22	29862656	29863327	DEL	671	Ofa011713	145613	Ofa011714	24674	-	0.232488823
MChr21	1421442	1421767	DEL	325	Ofa014524	7527	Ofa014525	11415	-	0.233846154
MChr9	27307886	27308602	DEL	716	Ofa002787	28180	Ofa002786	15507	intron,+,Parent=Ofa002787.gene;gene,+,ID=Ofa002787,Source=Maker:MAKER_DHR1002732.1,cegmaBusco:Busco01066;gene,-,ID=Ofa002751,Source=MAKER1:MAKER_DHR1002679.1|MAKER_DHR1002683.1,MAKER2:MAKER_DH1002692.1|MAKER_DH1002696.1|MAKER_DH1002699.1|MAKER_DH1002704.1,MAKER3:MAKER_DR1001988.1|MAKER_DR1001989.1,MAKER4:MAKER_HR1001696.1;intron,-,Parent=Ofa002751.gene;	0.241620112
MChr19	5306239	5306696	DEL	457	Ofa022444	54536	Ofa022445	2566	intron,-,Parent=Ofa022445.gene;gene,-,ID=Ofa022445;	0.251641138
MChr8	4493767	4494384	DEL	617	Ofa013727	23293	Ofa013728	49765	gene,+,ID=Ofa013727;intron,+,Parent=Ofa013727.gene;	0.252836305
MChr9	27336110	27336587	DEL	477	Ofa002786	12717	Ofa002785	50301	gene,+,ID=Ofa002786,Source=MAKER1:MAKER_DHR1002745.1,MAKER2:MAKER_DH1002753.1,MAKER3:MAKER_DR1002040.1;intron,+,Parent=Ofa002786.gene;gene,-,ID=Ofa002751,Source=MAKER1:MAKER_DHR1002679.1|MAKER_DHR1002683.1,MAKER2:MAKER_DH1002692.1|MAKER_DH1002696.1|MAKER_DH1002699.1|MAKER_DH1002704.1,MAKER3:MAKER_DR1001988.1|MAKER_DR1001989.1,MAKER4:MAKER_HR1001696.1;intron,-,Parent=Ofa002751.gene;	0.255765199
MChr5	34372514	34373913	DEL	1399	Ofa004004	31034	Ofa004005	93539	-	0.260185847
MChr6	7537363	7537842	DEL	479	Ofa004292	12542	Ofa004293	9872	-	0.260960334
MChr2	2033739	2034546	DEL	807	Ofa006339	224071	Ofa006340	91844	intron,-,Parent=Ofa006340.gene;gene,-,ID=Ofa006340,Source=MAKER1:MAKER_DHR5000044.1,MAKER2:MAKER_DH5000046.1|MAKER_DH5000048.1|MAKER_DH5000050.1,MAKER3:MAKER_DR5000041.1|MAKER_DR5000043.1|MAKER_DR5000044.1|MAKER_DR5000045.1,MAKER4:MAKER_HR5000026.1;	0.262701363
MChr23	13532344	13533286	DEL	942	Ofa013008	12524	Ofa013009	3054	-	0.266454352
MChr3	8249886	8250644	DEL	758	Ofa009728	31655	Ofa009729	22061	-	0.270448549
MChr9	28256682	28257141	DEL	459	Ofa002760	39375	Ofa002761	81839	intron,-,Parent=Ofa002761.gene;gene,-,ID=Ofa002761;	0.274509804
MChr18	17324948	17325634	DEL	686	Ofa009036	48819	Ofa009037	58814	intron,+,Parent=Ofa009036.gene;gene,+,ID=Ofa009036;	0.275510204
MChr22	24486716	24487130	DEL	414	Ofa011549	9330	Ofa011550	2410	-	0.292270531
MChr11	2683029	2683615	DEL	586	Ofa017403	37315	Ofa017404	77020	-	0.293515358
MChr19	2646217	2646679	DEL	462	Ofa022391	8931	Ofa022392	186728	intron,+,Parent=Ofa022391.gene;gene,+,ID=Ofa022391;	0.294372294
MChr13	17552014	17552678	DEL	664	Ofa019575	28570	Ofa019576	12934	intron,-,Parent=Ofa019576.gene;gene,-,ID=Ofa019576;	0.296686747
MChr6	7436442	7436881	DEL	439	Ofa004287	49249	Ofa004288	14409	intron,-,Parent=Ofa004288.gene;gene,-,ID=Ofa004288;	0.298405467
MChr7	16321274	16321806	DEL	532	Ofa005852	5154	Ofa005853	29006	gene,+,ID=Ofa005852;intron,+,Parent=Ofa005852.gene;	0.29887218
MChr15	18055601	18056208	DEL	607	Ofa021212	37905	Ofa021213	13004	gene,+,ID=Ofa021212,Source=Maker:MAKER_DHR20000450.1,cegmaBusco:Busco03114;intron,+,Parent=Ofa021212.gene;	0.299835255
MChr22	26087562	26088195	DEL	633	Ofa011620	68781	Ofa011621	101725	-	0.303317536
MChr18	24253598	24254149	DEL	551	Ofa009293	146179	Ofa009294	196829	intron,+,Parent=Ofa009293.gene;gene,+,ID=Ofa009293;	0.310344828
MChr6	27854525	27855065	DEL	540	Ofa005053	64052	Ofa005054	43999	-	0.314814815
MChr7	3949698	3950190	DEL	492	Ofa005427	1673	Ofa005428	17034	-	0.31504065
MChr16	10489380	10489741	DEL	361	Ofa020144	40550	Ofa020145	3878	-	0.318559557
MChr5	3794658	3795174	DEL	516	Ofa003176	2761	Ofa003177	54933	-	0.319767442
MChr9	63573657	63574063	DEL	406	Ofa001724	92233	Ofa001725	192501	-	0.322660099
MChr10	18841901	18842269	DEL	368	Ofa017058	12470	Ofa017059	40274	-	0.323369565
MChr11	25150831	25151257	DEL	426	Ofa018088	443630	Ofa018089	191595	-	0.328638498
MChr19	17558751	17559319	DEL	568	Ofa022770	21816	Ofa022771	13895	-	0.329225352
MChr21	29251755	29252815	DEL	1060	Ofa015600	56911	Ofa015601	24476	-	0.33490566
MChr15	9528502	9529174	DEL	672	Ofa020922	4246	Ofa020923	11239	-	0.336309524
MChr9	1515038	1515388	DEL	350	Ofa001893	81639	Ofa001894	143987	-	0.337142857
MChr23	6646240	6647403	DEL	1163	Ofa012851	15106	Ofa012852	206470	-	0.339638865
MChr20	24409712	24409832	DEL	120	Ofa016355	118596	Ofa016356	6044	-	0.35
MChr7	5852678	5853339	DEL	661	Ofa005522	72747	Ofa005523	72271	-	0.350983359
MChr2	29392920	29393387	DEL	467	Ofa007175	47928	Ofa007176	113636	-	0.35117773
MChr18	29847297	29847784	DEL	487	Ofa009446	116992	Ofa009447	133926	intron,-,Parent=Ofa009447.gene;gene,-,ID=Ofa009447;	0.357289528
MChr19	4318910	4319290	DEL	380	Ofa022415	436964	Ofa022416	61194	-	0.360526316
MChr9	26798548	26800267	DEL	1719	Ofa002747	24668	Ofa002748	20531	-	0.367655614
MChr21	2351099	2351661	DEL	562	Ofa014552	76010	Ofa014553	94144	-	0.368327402
MChr2	19627203	19627640	DEL	437	Ofa006781	8385	Ofa006782	32677	-	0.370709382
MChr2	4008036	4008471	DEL	435	Ofa006364	111335	Ofa006365	113906	-	0.372413793
MChr2	7107911	7108382	DEL	471	Ofa006430	228402	Ofa006431	52493	-	0.377919321
MChr18	27837848	27838535	DEL	687	Ofa009406	58055	Ofa009407	68339	intron,+,Parent=Ofa009406.gene;gene,+,ID=Ofa009406;	0.384279476
MChr14	18563083	18563430	DEL	347	Ofa018854	41576	Ofa018855	21289	gene,-,ID=Ofa018855;intron,-,Parent=Ofa018855.gene;	0.386167147
MChr5	13032797	13033371	DEL	574	Ofa003422	133190	Ofa003423	104534	-	0.386759582
MChr3	4083445	4083752	DEL	307	Ofa009621	189803	Ofa009622	169887	-	0.38762215
MChr18	23810313	23810708	DEL	395	Ofa009281	7019	Ofa009282	4762	-	0.389873418
MChr4	1317591	1318055	DEL	464	Ofa007366	25131	Ofa007367	41065	intron,+,Parent=Ofa007366.gene;gene,+,ID=Ofa007366,Source=MAKER1:MAKER_DHR6000012.1|MAKER_DHR6000023.1,MAKER2:MAKER_DH6000007.1,MAKER3:MAKER_DR6000013.1|MAKER_DR6000019.1,MAKER4:MAKER_HR6000013.1;	0.390086207
MChr14	20920708	20921018	DEL	310	Ofa018931	52390	Ofa018932	53847	-	0.393548387
MChr3	8154736	8155048	DEL	312	Ofa009727	31227	Ofa009728	63495	-	0.400641026
MChr16	24013771	24014155	DEL	384	Ofa020607	20461	Ofa020608	8199	intron,+,Parent=Ofa020607.gene;gene,+,ID=Ofa020607,Source=Maker:MAKER_DHR19000756.1,cegmaBusco:Busco04486;	0.401041667
MChr9	18132714	18133061	DEL	347	Ofa002473	772	Ofa002474	71825	-	0.403458213
MChr16	24277682	24277981	DEL	299	Ofa020620	23763	Ofa020621	9471	intron,+,Parent=Ofa020620.gene;gene,+,ID=Ofa020620;	0.404682274
MChr19	7975908	7976362	DEL	454	Ofa022517	10713	Ofa022518	8089	-	0.405286344
MChr7	11801795	11802369	DEL	574	Ofa005709	141127	Ofa005710	106943	-	0.405923345
MChr16	8763615	8764350	DEL	735	Ofa020087	66820	Ofa020088	97826	-	0.412244898
MChr9	26540700	26541338	DEL	638	Ofa002744	178876	Ofa002745	46029	-	0.413793103
MChr10	4037658	4038022	DEL	364	Ofa016561	19100	Ofa016562	38569	intron,+,Parent=Ofa016561.gene;gene,+,ID=Ofa016561;	0.414835165
MChr14	5197547	5197848	DEL	301	Ofa018302	37161	Ofa018303	2049	gene,-,ID=Ofa018303;intron,-,Parent=Ofa018303.gene;	0.415282392
MChr20	16079665	16081310	DEL	1645	Ofa016076	20404	Ofa016077	231530	-	0.415805471
MChr9	50601369	50602155	DEL	786	Ofa000565	27175	Ofa000566	2720	intron,-,Parent=Ofa000566.gene;gene,-,ID=Ofa000566;	0.416030534
MChr22	12049861	12050260	DEL	399	Ofa010980	2372	Ofa010981	8769	intron,-,Parent=Ofa010981.gene;gene,-,ID=Ofa010981;	0.4160401
MChr3	20880961	20881261	DEL	300	Ofa010321	20063	Ofa010322	75653	gene,+,ID=Ofa010321;intron,+,Parent=Ofa010321.gene;	0.42
MChr1	5139773	5140322	DEL	549	Ofa023099	189548	Ofa023100	114556	-	0.420765027
MChr8	1469502	1470002	DEL	500	Ofa013640	8813	Ofa013641	359	gene,-,ID=Ofa013641;	0.428
MChr22	10944427	10945001	DEL	574	Ofa010938	48748	Ofa010939	71297	gene,+,ID=Ofa010938;intron,+,Parent=Ofa010938.gene;	0.428571429
MChr19	5144364	5144778	DEL	414	Ofa022439	29674	Ofa022440	10421	intron,+,Parent=Ofa022439.gene;gene,+,ID=Ofa022439,Source=MAKER1:MAKER_DHR22000118.1|MAKER_DHR22000131.1,MAKER2:MAKER_DH22000110.1|MAKER_DH22000126.1,MAKER3:MAKER_DR22000108.1;intron,+,Parent=Ofa022439.gene;	0.429951691
MChr13	7570254	7570461	DEL	207	Ofa019285	6863	Ofa019286	146519	gene,+,ID=Ofa019285;	0.429951691
MChr22	9003464	9003807	DEL	343	Ofa010878	27294	Ofa010879	56076	intron,+,Parent=Ofa010878.gene;gene,+,ID=Ofa010878,Source=MAKER1:MAKER_DHR9000182.1,MAKER2:MAKER_DH9000176.1;	0.437317784
MChr2	2230567	2230916	DEL	349	Ofa006340	104984	Ofa006341	94074	-	0.438395415
MChr7	24823399	24823608	DEL	209	Ofa006109	37566	Ofa006110	23410	gene,-,ID=Ofa006110;intron,-,Parent=Ofa006110.gene;	0.449760766
MChr7	25506582	25506987	DEL	405	Ofa006126	41443	Ofa006127	31693	gene,-,ID=Ofa006127,Source=Maker:MAKER_DHR4000780.1|MAKER_DHR4000785.1,cegmaBusco:Busco01207;intron,-,Parent=Ofa006127.gene;	0.451851852
MChr18	27786280	27786559	DEL	279	Ofa009406	6487	Ofa009407	119907	gene,+,ID=Ofa009406;intron,+,Parent=Ofa009406.gene;	0.455197133
MChr4	29399269	29399590	DEL	321	Ofa008339	109500	Ofa008340	84560	-	0.457943925
MChr19	5325252	5325800	DEL	548	Ofa022445	16447	Ofa022446	13515	gene,-,ID=Ofa022446;intron,-,Parent=Ofa022446.gene;	0.458029197
MChr15	17906254	17906689	DEL	435	Ofa021207	61	Ofa021208	22543	gene,+,ID=Ofa021207;intron,+,Parent=Ofa021207.gene;	0.466666667
MChr15	14480594	14480848	DEL	254	Ofa021075	5255	Ofa021076	5032	-	0.468503937
MChr16	5006414	5006710	DEL	296	Ofa019998	21687	Ofa019999	13370	-	0.469594595
MChr10	4531021	4531541	DEL	520	Ofa016578	17291	Ofa016579	22068	gene,-,ID=Ofa016579;	0.471153846
MChr10	6802329	6802767	DEL	438	Ofa016644	42831	Ofa016645	82415	-	0.474885845
MChr22	10907330	10907636	DEL	306	Ofa010938	11651	Ofa010939	108394	gene,+,ID=Ofa010938;intron,+,Parent=Ofa010938.gene;	0.477124183
MChr14	3425770	3426178	DEL	408	Ofa018257	12096	Ofa018258	3073	gene,-,ID=Ofa018258;intron,-,Parent=Ofa018258.gene;	0.477941176
MChr16	15084710	15085030	DEL	320	Ofa020282	62742	Ofa020283	6119	intron,-,Parent=Ofa020283.gene;gene,-,ID=Ofa020283;	0.478125
MChr9	29911791	29912088	DEL	297	Ofa002832	22826	Ofa002833	41117	gene,+,ID=Ofa002832;intron,+,Parent=Ofa002832.gene;	0.481481481
MChr23	14001506	14001863	DEL	357	Ofa013049	8294	Ofa013050	7022	gene,+,ID=Ofa013049,Source=MAKER1:MAKER_DHR11000415.1,MAKER2:MAKER_DH11000392.1,MAKER3:MAKER_DR11000310.1;intron,+,Parent=Ofa013049.gene;	0.487394958
MChr7	26087711	26088211	DEL	500	Ofa006136	75463	Ofa006137	198342	intron,-,Parent=Ofa006137.gene;gene,-,ID=Ofa006137;	0.488
MChr2	13195256	13196718	DEL	1462	Ofa006584	178739	Ofa006585	77034	-	0.491792066
MChr12	16697087	16697716	DEL	629	Ofa012223	10948	Ofa012224	4967	-	0.492845787
MChr16	5007006	5007186	DEL	180	Ofa019998	22279	Ofa019999	12778	-	0.494444444
MChr7	2928991	2929334	DEL	343	Ofa005365	29586	Ofa005366	9275	intron,-,Parent=Ofa005366.gene;gene,-,ID=Ofa005366;	0.495626822
MChr4	8408773	8409287	DEL	514	Ofa007539	16062	Ofa007540	88540	gene,+,ID=Ofa007539;intron,+,Parent=Ofa007539.gene;	0.498054475
MChr7	14171154	14171302	DEL	148	Ofa005779	34344	Ofa005780	42253	gene,-,ID=Ofa005780;intron,-,Parent=Ofa005780.gene;	0.5
MChr20	21109422	21109686	DEL	264	Ofa016249	32287	Ofa016250	51271	-	0.503787879
MChr5	23098605	23098875	DEL	270	Ofa003748	16849	Ofa003749	8320	intron,+,Parent=Ofa003748.gene;gene,+,ID=Ofa003748;	0.511111111
MChr14	20031213	20031518	DEL	305	Ofa018907	22268	Ofa018908	14998	gene,-,ID=Ofa018908,Source=MAKER1:MAKER_DHR17000757.1,MAKER2:MAKER_DH17000754.1|MAKER_DH17000761.1,MAKER3:MAKER_DR17000584.1,MAKER4:MAKER_HR17000512.1;intron,-,Parent=Ofa018908.gene;	0.514754098
MChr8	25042948	25043357	DEL	409	Ofa014362	90115	Ofa014363	2961	intron,-,Parent=Ofa014363.gene;gene,-,ID=Ofa014363,Source=MAKER1:MAKER_DHR12000715.1,MAKER2:MAKER_DH12000709.1,MAKER3:MAKER_DR12000577.1,MAKER4:MAKER_HR12000523.1;	0.515892421
MChr15	7316019	7316297	DEL	278	Ofa020852	1963	Ofa020853	48917	intron,+,Parent=Ofa020852.gene;gene,+,ID=Ofa020852,Source=MAKER1:MAKER_DHR20000096.1|MAKER_DHR20000102.1,MAKER2:MAKER_DH20000089.1|MAKER_DH20000095.1,MAKER3:MAKER_DR20000078.1|MAKER_DR20000083.1,MAKER4:MAKER_HR20000057.1;	0.525179856
MChr20	28012813	28013176	DEL	363	Ofa016439	243597	Ofa016440	101558	-	0.526170799
MChr1	13808034	13808452	DEL	418	Ofa023325	47840	Ofa023326	25556	-	0.526315789
MChr18	30185506	30185878	DEL	372	Ofa009458	28446	Ofa009459	3844	gene,-,ID=Ofa009459;	0.52688172
MChr16	11060247	11060539	DEL	292	Ofa020164	2547	Ofa020165	1069	-	0.52739726
MChr7	12915097	12915324	DEL	227	Ofa005727	2517	Ofa005728	50440	intron,+,Parent=Ofa005727.gene;gene,+,ID=Ofa005727,Source=Maker:MAKER_DHR4000369.1|MAKER_DHR4000392.1,cegmaBusco:Busco00466|Busco01906;	0.533039648
MChr13	13689407	13689894	DEL	487	Ofa019431	321017	Ofa019432	78451	-	0.53798768
MChr17	1436950	1437143	DEL	193	Ofa021477	45405	Ofa021478	1441	-	0.538860104
MChr19	9434617	9434940	DEL	323	Ofa022566	23427	Ofa022567	88094	intron,-,Parent=Ofa022567.gene;gene,-,ID=Ofa022567;	0.541795666
MChr9	26569826	26570241	DEL	415	Ofa002744	208002	Ofa002745	16903	-	0.542168675
MChr9	62048764	62049501	DEL	737	Ofa001693	883	Ofa001694	6347	-	0.544097693
MChr6	33237193	33237494	DEL	301	Ofa005216	9222	Ofa005217	25481	gene,+,ID=Ofa005216;intron,+,Parent=Ofa005216.gene;	0.548172757
MChr15	16587771	16588123	DEL	352	Ofa021151	12956	Ofa021152	14830	-	0.548295455
MChr14	18562670	18562918	DEL	248	Ofa018854	41163	Ofa018855	21702	gene,-,ID=Ofa018855;intron,-,Parent=Ofa018855.gene;	0.548387097
MChr9	2701599	2701908	DEL	309	Ofa001932	92872	Ofa001933	4654	-	0.553398058
MChr19	24470468	24470762	DEL	294	Ofa022936	36401	Ofa022937	20890	-	0.554421769
MChr16	2001068	2001552	DEL	484	Ofa019915	50855	Ofa019916	51170	-	0.555785124
MChr6	7517226	7517600	DEL	374	Ofa004291	27487	Ofa004292	7595	gene,-,ID=Ofa004292;intron,-,Parent=Ofa004292.gene;	0.556149733
MChr19	3236790	3237110	DEL	320	Ofa022405	12705	Ofa022406	221202	-	0.55625
MChr23	20344892	20345241	DEL	349	Ofa013346	19985	Ofa013347	1599	-	0.558739255
MChr9	1624335	1624626	DEL	291	Ofa001893	190936	Ofa001894	34690	-	0.563573883
MChr5	23777739	23778194	DEL	455	Ofa003764	58905	Ofa003765	19076	gene,-,ID=Ofa003765,Source=Maker:MAKER_DHR2000720.1,cegmaBusco:Busco02146;intron,-,Parent=Ofa003765.gene;	0.567032967
MChr20	20524664	20525067	DEL	403	Ofa016232	41566	Ofa016233	5437	intron,-,Parent=Ofa016233.gene;gene,-,ID=Ofa016233,Source=Maker:MAKER_DHR14000593.1|MAKER_DHR14000628.1,cegmaBusco:Busco04153;	0.573200993
MChr20	23300129	23300570	DEL	441	Ofa016332	25967	Ofa016333	108483	-	0.573696145
MChr7	18222607	18223163	DEL	556	Ofa005909	15635	Ofa005910	3465	intron,-,Parent=Ofa005910.gene;gene,-,ID=Ofa005910;	0.573741007
MChr20	7637981	7638214	DEL	233	Ofa015769	48710	Ofa015770	9095	intron,+,Parent=Ofa015769.gene;gene,+,ID=Ofa015769;	0.587982833
MChr23	17987288	17987642	DEL	354	Ofa013227	6306	Ofa013228	1541	-	0.59039548
MChr16	17305738	17306208	DEL	470	Ofa020368	54882	Ofa020369	5312	intron,-,Parent=Ofa020369.gene;gene,-,ID=Ofa020369,Source=Maker:MAKER_DHR19000498.1,cegmaBusco:Busco04599;	0.593617021
MChr5	32167511	32168227	DEL	716	Ofa003957	47956	Ofa003958	140773	-	0.600558659
MChr9	9297246	9297540	DEL	294	Ofa002119	35979	Ofa002120	29055	-	0.602040816
MChr9	28232178	28232484	DEL	306	Ofa002760	14871	Ofa002761	106343	-	0.604575163
MChr8	12194203	12194730	DEL	527	Ofa013976	11472	Ofa013977	2173	gene,-,ID=Ofa013977;intron,-,Parent=Ofa013977.gene;	0.605313093
MChr22	22394081	22394531	DEL	450	Ofa011439	1580	Ofa011440	2123	-	0.608888889
MChr20	17725351	17725638	DEL	287	Ofa016141	6004	Ofa016142	31317	intron,+,Parent=Ofa016141.gene;gene,+,ID=Ofa016141;	0.609756098
MChr3	9926858	9927089	DEL	231	Ofa009763	1011	Ofa009764	2988	gene,+,ID=Ofa009763;intron,+,Parent=Ofa009763.gene;	0.614718615
MChr15	17531568	17531942	DEL	374	Ofa021192	23921	Ofa021193	114261	-	0.614973262
MChr6	25571458	25572286	DEL	828	Ofa004934	30869	Ofa004935	70497	-	0.625603865
MChr12	8987725	8988019	DEL	294	Ofa011904	14310	Ofa011905	4076	gene,-,ID=Ofa011905;intron,-,Parent=Ofa011905.gene;	0.62585034
MChr19	11790162	11790403	DEL	241	Ofa022621	4404	Ofa022622	20681	intron,+,Parent=Ofa022621.gene;gene,+,ID=Ofa022621,Source=MAKER1:MAKER_DHR22000339.1,MAKER3:MAKER_DR22000272.1;	0.630705394
MChr23	16276761	16277047	DEL	286	Ofa013146	9902	Ofa013147	54640	-	0.632867133
MChr18	27092576	27092965	DEL	389	Ofa009385	6650	Ofa009386	23871	-	0.63496144
MChr23	2224946	2225160	DEL	214	Ofa012748	1509	Ofa012749	11146	-	0.640186916
MChr9	6263101	6263453	DEL	352	Ofa002032	12299	Ofa002033	69962	-	0.642045455
MChr12	4312757	4312964	DEL	207	Ofa011816	15445	Ofa011817	89916	-	0.642512077
MChr7	4460628	4460875	DEL	247	Ofa005461	31606	Ofa005462	55311	gene,-,ID=Ofa005462;intron,-,Parent=Ofa005462.gene;	0.643724696
MChr6	27008311	27008587	DEL	276	Ofa005011	3564	Ofa005012	13564	gene,+,ID=Ofa005011;intron,+,Parent=Ofa005011.gene;	0.644927536
MChr2	5730689	5730895	DEL	206	Ofa006397	23382	Ofa006398	43605	intron,-,Parent=Ofa006398.gene;gene,-,ID=Ofa006398;	0.645631068
MChr8	26314225	26314495	DEL	270	Ofa014406	13167	Ofa014407	16253	three_prime_UTR,-,Parent=Ofa014407;gene,-,ID=Ofa014407,Source=Maker:MAKER_DHR12000747.1,cegmaBusco:Busco03780;	0.648148148
MChr14	8374891	8375349	DEL	458	Ofa018441	23607	Ofa018442	30489	intron,-,Parent=Ofa018442.gene;gene,-,ID=Ofa018442;	0.648471616
MChr10	4012019	4012332	DEL	313	Ofa016560	34155	Ofa016561	6539	-	0.6485623
MChr10	10942750	10943352	DEL	602	Ofa016771	3640	Ofa016772	50951	-	0.649501661
MChr14	7398893	7399167	DEL	274	Ofa018405	67125	Ofa018406	21374	gene,-,ID=Ofa018406;intron,-,Parent=Ofa018406.gene;	0.649635036
MChr2	17940359	17940832	DEL	473	Ofa006705	256937	Ofa006706	79962	-	0.653276956
MChr2	25510053	25510800	DEL	747	Ofa007009	13208	Ofa007010	35834	-	0.655957162
MChr9	62928718	62929387	DEL	669	Ofa001712	1246	Ofa001711	12561	-	0.656203288
MChr6	32517128	32517463	DEL	335	Ofa005207	171538	Ofa005208	18519	-	0.656716418
MChr21	3624584	3624774	DEL	190	Ofa014596	110753	Ofa014597	182769	-	0.657894737
MChr21	21303335	21303833	DEL	498	Ofa015321	2410	Ofa015322	1746	-	0.658634538
MChr6	6864172	6864486	DEL	314	Ofa004269	4748	Ofa004270	22503	gene,+,ID=Ofa004269,Source=MAKER1:MAKER_DHR3000194.1,MAKER2:MAKER_DH3000190.1,MAKER3:MAKER_DR3000128.1;intron,+,Parent=Ofa004269.gene;	0.659235669
MChr10	4767850	4768217	DEL	367	Ofa016586	37614	Ofa016587	90801	-	0.662125341
MChr13	23824380	23824692	DEL	312	Ofa019711	119511	Ofa019712	7202	intron,-,Parent=Ofa019712.gene;gene,-,ID=Ofa019712;	0.663461538
MChr18	5241182	5241412	DEL	230	Ofa008557	10928	Ofa008558	27379	-	0.669565217
MChr13	20211271	20211657	DEL	386	Ofa019640	133397	Ofa019641	207452	-	0.670984456
MChr3	22636999	22637473	DEL	474	Ofa010412	78746	Ofa010413	73036	intron,+,Parent=Ofa010412.gene;gene,+,ID=Ofa010412;	0.672995781
MChr11	2422207	2422363	DEL	156	Ofa017399	5016	Ofa017400	1836	-	0.673076923
MChr9	25779271	25779674	DEL	403	Ofa002719	41104	Ofa002720	39936	-	0.674937965
MChr9	39967679	39968370	DEL	691	Ofa000132	43900	Ofa000133	6619	-	0.678726483
MChr6	21754574	21755016	DEL	442	Ofa004778	13599	Ofa004779	50848	-	0.687782805
MChr9	26499536	26499982	DEL	446	Ofa002744	137712	Ofa002745	87193	intron,+,Parent=Ofa002744.gene;gene,+,ID=Ofa002744;	0.688340807
MChr9	50584680	50588277	DEL	3597	Ofa000565	10486	Ofa000566	19409	intron,+,Parent=Ofa000565.gene;gene,+,ID=Ofa000565;	0.692521546
MChr22	25376398	25376553	DEL	155	Ofa011607	76218	Ofa011608	35744	intron,+,Parent=Ofa011607.gene;gene,+,ID=Ofa011607;	0.696774194
MChr21	744683	745033	DEL	350	Ofa014497	12442	Ofa014498	12973	-	0.697142857
MChr13	27327232	27327556	DEL	324	Ofa019814	14815	Ofa019815	13472	-	0.700617284
MChr9	25469140	25469393	DEL	253	Ofa002711	58520	Ofa002712	78575	intron,+,Parent=Ofa002711.gene;gene,+,ID=Ofa002711;	0.703557312
MChr9	7686035	7686656	DEL	621	Ofa002087	53387	Ofa002088	118009	intron,-,Parent=Ofa002088.gene;gene,-,ID=Ofa002088;	0.706924316
MChr2	26063724	26064180	DEL	456	Ofa007024	95874	Ofa007025	7065	-	0.708333333
MChr2	18282763	18283087	DEL	324	Ofa006725	6952	Ofa006726	87020	intron,+,Parent=Ofa006725.gene;gene,+,ID=Ofa006725,Source=Maker:MAKER_DHR5000414.1|MAKER_DHR5000429.1|MAKER_DHR5000431.1,cegmaBusco:Busco01931|Busco03024|Busco04059;	0.709876543
MChr2	2648598	2648773	DEL	175	Ofa006346	104010	Ofa006347	75623	-	0.714285714
MChr3	4488957	4489171	DEL	214	Ofa009625	23007	Ofa009626	69587	-	0.714953271
MChr6	7351387	7351674	DEL	287	Ofa004285	62151	Ofa004286	20926	intron,-,Parent=Ofa004286.gene;gene,-,ID=Ofa004286;	0.721254355
MChr10	27966161	27968282	DEL	2121	Ofa017286	1037	Ofa017287	34667	-	0.725601132
MChr5	22854676	22854914	DEL	238	Ofa003740	81463	Ofa003741	22850	-	0.739495798
MChr7	3394326	3394499	DEL	173	Ofa005384	3689	Ofa005385	26776	gene,+,ID=Ofa005384;intron,+,Parent=Ofa005384.gene;	0.74566474
MChr9	3486794	3487083	DEL	289	Ofa001949	207200	Ofa001950	19344	intron,-,Parent=Ofa001950.gene;gene,-,ID=Ofa001950;	0.750865052
MChr16	24002530	24002671	DEL	141	Ofa020607	9220	Ofa020608	19440	gene,+,ID=Ofa020607,Source=Maker:MAKER_DHR19000756.1,cegmaBusco:Busco04486;intron,+,Parent=Ofa020607.gene;	0.75177305
MChr21	24568670	24568924	DEL	254	Ofa015469	2779	Ofa015470	19118	gene,+,ID=Ofa015469;intron,+,Parent=Ofa015469.gene;	0.751968504
MChr9	8217068	8217229	DEL	161	Ofa002101	54569	Ofa002102	45623	intron,-,Parent=Ofa002102.gene;gene,-,ID=Ofa002102;	0.757763975
MChr9	26573721	26574035	DEL	314	Ofa002744	211897	Ofa002745	13008	-	0.757961783
MChr5	1677786	1677899	DEL	113	Ofa003110	239133	Ofa003111	51579	gene,-,ID=Ofa003111;	0.761061947
MChr7	23528350	23528677	DEL	327	Ofa006054	15152	Ofa006055	63575	gene,+,ID=Ofa006054;intron,+,Parent=Ofa006054.gene;	0.76146789
MChr16	3027097	3027414	DEL	317	Ofa019948	16641	Ofa019949	87108	gene,+,ID=Ofa019948;intron,+,Parent=Ofa019948.gene;	0.76340694
MChr6	17753677	17753851	DEL	174	Ofa004662	8102	Ofa004663	20234	intron,-,Parent=Ofa004663.gene;gene,-,ID=Ofa004663;	0.764367816
MChr6	13328433	13328658	DEL	225	Ofa004496	74950	Ofa004497	2215	gene,-,ID=Ofa004497;intron,-,Parent=Ofa004497.gene;	0.764444444
MChr6	7924506	7924689	DEL	183	Ofa004303	9696	Ofa004304	5682	intron,-,Parent=Ofa004304.gene;gene,-,ID=Ofa004304,Source=Maker:MAKER_DHR3000288.1,cegmaBusco:Busco02303;	0.765027322
MChr2	17527518	17527870	DEL	352	Ofa006702	30111	Ofa006703	25993	-	0.767045455
MChr11	13957138	13957250	DEL	112	Ofa017690	26333	Ofa017691	1549	gene,-,ID=Ofa017691;intron,-,Parent=Ofa017691.gene;	0.767857143
MChr22	22819586	22819866	DEL	280	Ofa011462	51258	Ofa011463	6734	-	0.775
MChr20	7814473	7817322	DEL	2849	Ofa015772	31990	Ofa015773	10882	-	0.775359775
MChr4	32687751	32687992	DEL	241	Ofa008408	11816	Ofa008409	793	gene,-,ID=Ofa008409;intron,-,Parent=Ofa008409.gene;	0.77593361
MChr12	23275138	23275353	DEL	215	Ofa012450	7181	Ofa012451	3648	-	0.776744186
MChr21	4458285	4458552	DEL	267	Ofa014623	13216	Ofa014624	3140	-	0.786516854
MChr22	21101973	21102335	DEL	362	Ofa011352	1057	Ofa011353	5016	-	0.787292818
MChr17	11003310	11003503	DEL	193	Ofa021899	15073	Ofa021900	12986	intron,+,Parent=Ofa021899.gene;gene,+,ID=Ofa021899;	0.787564767
MChr1	12443603	12443848	DEL	245	Ofa023315	121408	Ofa023316	25072	-	0.787755102
MChr2	5725634	5725835	DEL	201	Ofa006397	18327	Ofa006398	48660	intron,-,Parent=Ofa006398.gene;gene,-,ID=Ofa006398;	0.7960199
MChr19	14674256	14674528	DEL	272	Ofa022698	1570	Ofa022699	12868	-	0.801470588
MChr6	19281644	19281942	DEL	298	Ofa004710	26371	Ofa004711	17043	-	0.812080537
MChr23	9771270	9771422	DEL	152	Ofa012902	98234	Ofa012903	152762	-	0.815789474
MChr23	15174897	15175218	DEL	321	Ofa013101	51709	Ofa013102	5442	intron,+,Parent=Ofa013101.gene;gene,+,ID=Ofa013101;	0.816199377
MChr6	30538500	30538793	DEL	293	Ofa005140	24060	Ofa005141	3346	-	0.819112628
MChr7	30427867	30428128	DEL	261	Ofa006256	29220	Ofa006257	2375	intron,-,Parent=Ofa006257.gene;gene,-,ID=Ofa006257;	0.819923372
MChr18	27633446	27633693	DEL	247	Ofa009403	15001	Ofa009404	36880	intron,+,Parent=Ofa009403.gene;gene,+,ID=Ofa009403,Source=Maker:MAKER_DHR7000874.1,cegmaBusco:Busco01077;	0.825910931
MChr4	7058016	7058365	DEL	349	Ofa007526	8821	Ofa007527	49562	-	0.830945559
MChr15	2351785	2352046	DEL	261	Ofa020781	158853	Ofa020782	223583	-	0.83908046
MChr8	3240437	3240710	DEL	273	Ofa013688	49140	Ofa013689	47551	intron,+,Parent=Ofa013688.gene;gene,+,ID=Ofa013688;	0.842490842
MChr12	29435083	29435339	DEL	256	Ofa012562	166260	Ofa012563	73525	-	0.84375
MChr9	67844534	67844710	DEL	176	Ofa001816	58854	Ofa001817	26069	-	0.846590909
MChr18	23804843	23805157	DEL	314	Ofa009281	1549	Ofa009282	10232	-	0.847133758
MChr10	27046855	27047191	DEL	336	Ofa017256	132561	Ofa017257	26329	gene,-,ID=Ofa017257;intron,-,Parent=Ofa017257.gene;	0.851190476
MChr2	11869371	11869608	DEL	237	Ofa006544	11693	Ofa006545	80203	gene,+,ID=Ofa006544;	0.852320675
MChr9	22942384	22942771	DEL	387	Ofa002643	9378	Ofa002644	3473	intron,-,Parent=Ofa002644.gene;gene,-,ID=Ofa002644,Source=Maker:MAKER_DHR1002574.1,cegmaBusco:Busco01512;	0.852713178
MChr15	4416601	4416812	DEL	211	Ofa020800	4781	Ofa020801	19509	-	0.853080569
MChr21	26271175	26271334	DEL	159	Ofa015515	24221	Ofa015516	32521	intron,-,Parent=Ofa015516.gene;gene,-,ID=Ofa015516;	0.855345912
MChr23	11427362	11427581	DEL	219	Ofa012927	3799	Ofa012928	41823	gene,+,ID=Ofa012927,Source=Maker:MAKER_DHR11000267.1,cegmaBusco:Busco02947;intron,+,Parent=Ofa012927.gene;	0.858447489
MChr10	8633008	8633200	DEL	192	Ofa016704	19042	Ofa016705	4458	gene,-,ID=Ofa016705;intron,-,Parent=Ofa016705.gene;	0.859375
MChr20	3983786	3983993	DEL	207	Ofa015690	3079	Ofa015691	4758	-	0.859903382
MChr1	3024000	3024183	DEL	183	Ofa023033	43212	Ofa023034	15022	intron,-,Parent=Ofa023034.gene;gene,-,ID=Ofa023034;	0.87431694
MChr3	30253987	30254178	DEL	191	Ofa010603	41082	Ofa010604	25731	-	0.87434555
MChr4	29130920	29131059	DEL	139	Ofa008337	81208	Ofa008338	150542	-	0.877697842
MChr6	6683850	6684082	DEL	232	Ofa004259	47522	Ofa004260	18379	-	0.879310345
MChr9	29795732	29796093	DEL	361	Ofa002825	25046	Ofa002826	22328	-	0.889196676
MChr8	12882305	12882599	DEL	294	Ofa013998	7581	Ofa013999	11970	intron,+,Parent=Ofa013998.gene;gene,+,ID=Ofa013998;	0.891156463
MChr2	2257553	2257862	DEL	309	Ofa006340	131970	Ofa006341	67088	-	0.896440129
MChr18	1817103	1817292	DEL	189	Ofa008479	56794	Ofa008480	13541	-	0.899470899
MChr9	27326598	27327380	DEL	782	Ofa002786	3205	Ofa002785	59813	gene,+,ID=Ofa002786,Source=MAKER1:MAKER_DHR1002745.1,MAKER2:MAKER_DH1002753.1,MAKER3:MAKER_DR1002040.1;intron,+,Parent=Ofa002786.gene;gene,-,ID=Ofa002751,Source=MAKER1:MAKER_DHR1002679.1|MAKER_DHR1002683.1,MAKER2:MAKER_DH1002692.1|MAKER_DH1002696.1|MAKER_DH1002699.1|MAKER_DH1002704.1,MAKER3:MAKER_DR1001988.1|MAKER_DR1001989.1,MAKER4:MAKER_HR1001696.1;intron,-,Parent=Ofa002751.gene;	0.901534527
MChr12	30448922	30449913	DEL	991	Ofa012575	126001	Ofa012576	111602	-	0.903128153
MChr17	14294340	14294792	DEL	452	Ofa021998	21296	Ofa021999	21264	intron,+,Parent=Ofa021998.gene;gene,+,ID=Ofa021998;	0.909292035
MChr19	16139181	16139444	DEL	263	Ofa022732	70616	Ofa022733	47938	intron,-,Parent=Ofa022733.gene;gene,-,ID=Ofa022733;	0.923954373
MChr2	5889760	5890038	DEL	278	Ofa006403	7643	Ofa006404	19258	intron,+,Parent=Ofa006403.gene;gene,+,ID=Ofa006403;	0.924460432
MChr17	20905239	20905442	DEL	203	Ofa022213	16835	Ofa022214	16017	intron,+,Parent=Ofa022213.gene;intron,+,Parent=Ofa022213.gene;gene,+,ID=Ofa022213;	0.926108374
MChr9	27737622	27737857	DEL	235	Ofa002751	222336	Ofa002752	52999	-	0.931914894
MChr1	1556630	1556808	DEL	178	Ofa022991	6516	Ofa022992	95870	-	0.93258427
MChr14	286963	287086	DEL	123	Ofa018176	1938	Ofa018177	20573	intron,-,Parent=Ofa018177.gene;gene,-,ID=Ofa018177;	0.93495935
MChr12	6038892	6039324	DEL	432	Ofa011831	154599	Ofa011832	21901	-	0.935185185
MChr9	22076414	22076653	DEL	239	Ofa002606	5366	Ofa002607	20264	-	0.945606695
MChr9	19539557	19540118	DEL	561	Ofa002539	11975	Ofa002540	3485	-	0.948306595
MChr22	23826732	23827010	DEL	278	Ofa011521	52637	Ofa011522	43764	-	0.949640288
MChr16	6339042	6339250	DEL	208	Ofa020045	84314	Ofa020046	74379	-	0.956730769
MChr16	4479133	4479371	DEL	238	Ofa019987	87422	Ofa019988	212096	gene,+,ID=Ofa019987;intron,+,Parent=Ofa019987.gene;	0.957983193
MChr16	15832987	15833487	DEL	500	Ofa020320	6814	Ofa020321	1928	gene,-,ID=Ofa020321,Source=cegmaBusco:Busco01186;intron,-,Parent=Ofa020321.gene;	0.958
MChr21	2398867	2399488	DEL	621	Ofa014552	123778	Ofa014553	46376	-	0.961352657
MChr17	3566036	3566405	DEL	369	Ofa021535	23205	Ofa021536	3426	intron,-,Parent=Ofa021536.gene;gene,-,ID=Ofa021536;	0.962059621
MChr5	16832231	16832453	DEL	222	Ofa003550	596	Ofa003551	2869	-	0.963963964
MChr15	11383035	11383819	DEL	784	Ofa020956	244221	Ofa020957	94973	gene,+,ID=Ofa020956;intron,+,Parent=Ofa020956.gene;	0.965561224
MChr21	19612589	19612919	DEL	330	Ofa015228	34981	Ofa015229	3153	-	0.966666667
MChr6	32487407	32487561	DEL	154	Ofa005207	141817	Ofa005208	48240	-	0.967532468
MChr5	12741781	12742928	DEL	1147	Ofa003420	64838	Ofa003421	56239	-	0.972101133
MChr23	3124624	3124792	DEL	168	Ofa012764	16377	Ofa012765	109046	gene,+,ID=Ofa012764;intron,+,Parent=Ofa012764.gene;	0.976190476
MChr15	5421550	5421701	DEL	151	Ofa020823	10633	Ofa020824	29385	-	0.98013245
MChr2	1168368	1168543	DEL	175	Ofa006329	242984	Ofa006330	228672	-	0.982857143
MChr9	28326199	28327183	DEL	984	Ofa002760	108892	Ofa002761	12322	intron,-,Parent=Ofa002761.gene;gene,-,ID=Ofa002761;	0.985772358
MChr22	7614127	7615919	DEL	1792	Ofa010824	2173	Ofa010825	95747	-	0.989397321
MChr22	1987170	1987319	DEL	149	Ofa010723	21873	Ofa010724	9496	-	0.993288591
MChr12	14921442	14921607	DEL	165	Ofa012160	731	Ofa012161	8549	-	0.993939394
MChr4	28111321	28111809	DEL	488	Ofa008289	16150	Ofa008290	26705	intron,+,Parent=Ofa008289.gene;gene,+,ID=Ofa008289;	1
MChr23	13680411	13680529	DEL	118	Ofa013018	17299	Ofa013019	5623	gene,-,ID=Ofa013019;intron,-,Parent=Ofa013019.gene;	1.008474576
MChr21	6397594	6397700	DEL	106	Ofa014707	51068	Ofa014708	83731	-	1.009433962
MChr3	29812879	29813078	DEL	199	Ofa010587	29439	Ofa010588	41743	-	1.015075377
MChr17	3160422	3160619	DEL	197	Ofa021515	1188	Ofa021516	8390	-	1.015228426
MChr4	3479872	3480200	DEL	328	Ofa007418	8479	Ofa007419	32944	-	1.015243902
MChr12	7727840	7727987	DEL	147	Ofa011850	56529	Ofa011851	6310	-	1.020408163
MChr21	27594432	27594630	DEL	198	Ofa015566	128429	Ofa015567	33555	-	1.03030303
MChr22	12418662	12419015	DEL	353	Ofa010995	36690	Ofa010996	73385	-	1.031161473
MChr21	12200442	12200834	DEL	392	Ofa014958	87758	Ofa014959	4747	-	1.035714286
MChr5	5239898	5240245	DEL	347	Ofa003222	43669	Ofa003223	37439	-	1.037463977
MChr20	22793291	22793833	DEL	542	Ofa016325	922	Ofa016326	64645	-	1.038745387
MChr10	8907558	8907680	DEL	122	Ofa016712	74796	Ofa016713	49057	-	1.040983607
MChr1	16107171	16107590	DEL	419	Ofa023391	46702	Ofa023392	20635	intron,+,Parent=Ofa023391.gene;gene,+,ID=Ofa023391;	1.042959427
MChr12	2886310	2887359	DEL	1049	Ofa011801	76717	Ofa011802	334184	-	1.043851287
MChr2	12686511	12686887	DEL	376	Ofa006574	67051	Ofa006575	79223	-	1.045212766
MChr7	233649	233914	DEL	265	Ofa005297	38558	Ofa005298	45873	intron,-,Parent=Ofa005298.gene;gene,-,ID=Ofa005298;	1.045283019
MChr8	2477358	2477466	DEL	108	Ofa013671	21032	Ofa013672	29289	-	1.055555556
MChr22	4636415	4647712	DEL	11297	Ofa010784	11228	Ofa010785	64927	-	1.055944056
MChr5	18680822	18681088	DEL	266	Ofa003600	39442	Ofa003601	8020	gene,+,ID=Ofa003600,Source=MAKER1:MAKER_DHR2000528.1,MAKER2:MAKER_DH2000535.1,MAKER3:MAKER_DR2000421.1|MAKER_DR2000423.1,MAKER4:MAKER_HR2000328.1|MAKER_HR2000329.1|MAKER_HR2000330.1;intron,+,Parent=Ofa003600.gene;	1.056390977
MChr9	48328294	48328566	DEL	272	Ofa000792	7138	Ofa000791	38845	gene,+,ID=Ofa000792;intron,+,Parent=Ofa000792.gene;	1.058823529
MChr22	6144660	6144963	DEL	303	Ofa010806	78618	Ofa010807	28826	-	1.062706271
MChr18	15035530	15035752	DEL	222	Ofa008927	13495	Ofa008928	6142	gene,-,ID=Ofa008928,Source=Maker:MAKER_DHR7000451.1|MAKER_DHR7000473.1,cegmaBusco:Busco02117|Busco02933;	1.063063063
MChr4	13327405	13327834	DEL	429	Ofa007662	24830	Ofa007663	25317	gene,-,ID=Ofa007663;intron,-,Parent=Ofa007663.gene;	1.065268065
MChr3	29175612	29175872	DEL	260	Ofa010571	143145	Ofa010572	12628	-	1.069230769
MChr15	14570956	14571122	DEL	166	Ofa021082	5829	Ofa021083	52775	gene,+,ID=Ofa021082;intron,+,Parent=Ofa021082.gene;	1.072289157
MChr3	24745864	24746135	DEL	271	Ofa010454	28709	Ofa010455	7552	-	1.073800738
MChr9	10691121	10691498	DEL	377	Ofa002156	108342	Ofa002157	30874	gene,-,ID=Ofa002157,Source=Maker:MAKER_DHR1002079.1|MAKER_DHR1002113.1,cegmaBusco:Busco03510;intron,-,Parent=Ofa002157.gene;	1.074270557
MChr10	11059186	11059449	DEL	263	Ofa016774	12437	Ofa016775	34890	gene,-,ID=Ofa016775;intron,-,Parent=Ofa016775.gene;	1.087452471
MChr17	1559588	1559908	DEL	320	Ofa021479	45509	Ofa021480	12656	-	1.0875
MChr14	20980770	20981392	DEL	622	Ofa018932	6215	Ofa018933	271916	intron,+,Parent=Ofa018932.gene;gene,+,ID=Ofa018932,Source=MAKER1:MAKER_DHR17000749.1,MAKER2:MAKER_DH17000737.1;	1.094855305
MChr2	14482640	14483153	DEL	513	Ofa006647	96832	Ofa006648	219978	-	1.097465887
MChr14	14709584	14709809	DEL	225	Ofa018657	6784	Ofa018658	1328	-	1.097777778
MChr21	26695162	26695362	DEL	200	Ofa015537	17311	Ofa015538	974	-	1.105
MChr7	25149679	25150314	DEL	635	Ofa006114	96053	Ofa006115	13889	-	1.105511811
MChr21	24577319	24577559	DEL	240	Ofa015469	11428	Ofa015470	10469	-	1.108333333
MChr1	5757859	5758023	DEL	164	Ofa023117	39421	Ofa023118	15023	intron,-,Parent=Ofa023118.gene;gene,-,ID=Ofa023118,Source=Maker:MAKER_DHR23000169.1,cegmaBusco:Busco00227;	1.109756098
MChr12	12434007	12434370	DEL	363	Ofa012032	34746	Ofa012033	90383	-	1.115702479
MChr3	20559738	20560898	DEL	1160	Ofa010306	9601	Ofa010307	5984	-	1.117241379
MChr9	36890382	36990237	DEL	99855	Ofa003064	158869	Ofa000061	174365	-	1.119483251
MChr18	23327531	23327706	DEL	175	Ofa009266	7425	Ofa009267	5252	gene,+,ID=Ofa009266,Source=Maker:MAKER_DHR7000718.1,cegmaBusco:Busco00169;intron,+,Parent=Ofa009266.gene;	1.12
MChr5	25151301	25151583	DEL	282	Ofa003807	37656	Ofa003808	11055	intron,-,Parent=Ofa003808.gene;gene,-,ID=Ofa003808,Source=Maker:MAKER_DHR2000730.1,cegmaBusco:Busco02282;	1.120567376
MChr22	4233833	4234459	DEL	626	Ofa010777	52292	Ofa010778	42146	-	1.121405751
MChr12	16244210	16244860	DEL	650	Ofa012201	19134	Ofa012202	152232	-	1.123076923
MChr22	27808294	27808435	DEL	141	Ofa011654	50434	Ofa011655	58319	-	1.127659574
MChr9	1593737	1593914	DEL	177	Ofa001893	160338	Ofa001894	65288	-	1.141242938
MChr9	4299649	4299761	DEL	112	Ofa001972	17583	Ofa001973	5965	-	1.151785714
MChr17	12851240	12851411	DEL	171	Ofa021950	24380	Ofa021951	12766	intron,+,Parent=Ofa021950.gene;gene,+,ID=Ofa021950;	1.157894737
MChr21	3149418	3149723	DEL	305	Ofa014590	3076	Ofa014591	8089	gene,+,ID=Ofa014590,Source=Maker:MAKER_DHR13000065.1,cegmaBusco:Busco03901;intron,+,Parent=Ofa014590.gene;	1.163934426
MChr3	30290956	30291166	DEL	210	Ofa010605	9709	Ofa010606	3512	-	1.166666667
MChr2	22243834	22243956	DEL	122	Ofa006884	31295	Ofa006885	24868	intron,+,Parent=Ofa006884.gene;gene,+,ID=Ofa006884;	1.172131148
MChr3	12858978	12859404	DEL	426	Ofa009886	15036	Ofa009887	1979	-	1.176056338
MChr20	19223676	19224180	DEL	504	Ofa016201	76201	Ofa016202	88930	intron,-,Parent=Ofa016202.gene;gene,-,ID=Ofa016202;	1.178571429
MChr5	22559403	22559604	DEL	201	Ofa003737	178769	Ofa003738	41448	intron,-,Parent=Ofa003738.gene;gene,-,ID=Ofa003738;	1.179104478
MChr20	6477114	6477515	DEL	401	Ofa015738	52322	Ofa015739	58841	-	1.182044888
MChr10	8057145	8057427	DEL	282	Ofa016679	34769	Ofa016680	73880	-	1.184397163
MChr11	12223569	12223751	DEL	182	Ofa017636	61149	Ofa017637	27806	gene,-,ID=Ofa017637;intron,-,Parent=Ofa017637.gene;	1.186813187
MChr9	25235399	25235578	DEL	179	Ofa002698	6400	Ofa002699	19307	-	1.189944134
MChr20	5878075	5878181	DEL	106	Ofa015724	155052	Ofa015725	90128	intron,-,Parent=Ofa015725.gene;gene,-,ID=Ofa015725;	1.198113208
MChr8	8063303	8063446	DEL	143	Ofa013828	19895	Ofa013829	30618	gene,+,ID=Ofa013828,Source=MAKER1:MAKER_DHR12000205.1,MAKER2:MAKER_DH12000202.1;intron,+,Parent=Ofa013828.gene;	1.20979021
MChr9	28235692	28235881	DEL	189	Ofa002760	18385	Ofa002761	102829	-	1.211640212
MChr9	16607915	16608099	DEL	184	Ofa002422	135534	Ofa002423	34713	-	1.211956522
MChr21	17965563	17965812	DEL	249	Ofa015172	14214	Ofa015173	17373	intron,-,Parent=Ofa015173.gene;gene,-,ID=Ofa015173;	1.21686747
MChr9	29378118	29379737	DEL	1619	Ofa002813	36376	Ofa002814	9356	gene,-,ID=Ofa002814,Source=Maker:MAKER_DHR1002736.1,cegmaBusco:Busco03284;intron,-,Parent=Ofa002814.gene;	1.220506485
MChr10	26395893	26396142	DEL	249	Ofa017242	35401	Ofa017243	44025	intron,-,Parent=Ofa017243.gene;gene,-,ID=Ofa017243;	1.220883534
MChr4	27320902	27321136	DEL	234	Ofa008265	11138	Ofa008266	8310	intron,+,Parent=Ofa008265.gene;gene,+,ID=Ofa008265,Source=Maker:MAKER_DHR6000891.1,cegmaBusco:Busco02015;	1.222222222
MChr23	22188080	22188530	DEL	450	Ofa013394	66491	Ofa013395	6267	-	1.224444444
MChr8	2350795	2351115	DEL	320	Ofa013669	31439	Ofa013670	49154	-	1.228125
MChr10	18604484	18604633	DEL	149	Ofa017052	50471	Ofa017053	74059	-	1.228187919
MChr3	19924686	19924942	DEL	256	Ofa010262	39913	Ofa010263	10221	-	1.234375
MChr1	6244440	6244800	DEL	360	Ofa023130	243028	Ofa023131	63352	-	1.236111111
MChr19	21451123	21451457	DEL	334	Ofa022891	81665	Ofa022892	25176	intron,+,Parent=Ofa022891.gene;gene,+,ID=Ofa022891;	1.236526946
MChr14	20812296	20812476	DEL	180	Ofa018929	10842	Ofa018930	53236	-	1.238888889
MChr15	25361966	25362697	DEL	731	Ofa021383	441084	Ofa021384	65335	intron,+,Parent=Ofa021383.gene;gene,+,ID=Ofa021383;	1.24623803
MChr20	21495756	21496011	DEL	255	Ofa016272	10226	Ofa016273	2483	-	1.247058824
MChr6	10232587	10232771	DEL	184	Ofa004394	3211	Ofa004395	8506	gene,+,ID=Ofa004394,Source=MAKER1:MAKER_DHR3000330.1,MAKER2:MAKER_DH3000310.1;intron,+,Parent=Ofa004394.gene;	1.25
MChr18	23724957	23725133	DEL	176	Ofa009277	14476	Ofa009278	34077	-	1.255681818
MChr2	11323249	11323405	DEL	156	Ofa006529	21974	Ofa006530	47176	intron,+,Parent=Ofa006529.gene;gene,+,ID=Ofa006529,Source=Maker:MAKER_DHR5000197.1,cegmaBusco:Busco04161;	1.256410256
MChr6	22463417	22465852	DEL	2435	Ofa004809	343	Ofa004810	3296	-	1.258316222
MChr19	24042219	24042856	DEL	637	Ofa022932	87016	Ofa022933	165419	-	1.260596546
MChr6	9186963	9187532	DEL	569	Ofa004348	88581	Ofa004349	10422	-	1.265377856
MChr12	10692375	10692592	DEL	217	Ofa011963	19863	Ofa011964	1964	-	1.267281106
MChr18	11988765	11989314	DEL	549	Ofa008823	2422	Ofa008824	23828	gene,+,ID=Ofa008823,Source=Maker:MAKER_DHR7000376.1|MAKER_DHR7000405.1,cegmaBusco:Busco02567;intron,+,Parent=Ofa008823.gene;	1.267759563
MChr9	51201873	51202839	DEL	966	Ofa000535	8033	Ofa000534	15796	intron,+,Parent=Ofa000535.gene;intron,+,Parent=Ofa000535.gene;gene,+,ID=Ofa000535,Source=Maker:MAKER_DHR1000479.1|MAKER_DHR1000514.1|MAKER_DHR1000528.1|MAKER_DHR1000555.1|MAKER_DHR1000591.1,cegmaBusco:Busco00815|Busco04212;	1.271221532
MChr14	16740132	16740486	DEL	354	Ofa018770	61616	Ofa018771	24424	-	1.274011299
MChr23	4551318	4551522	DEL	204	Ofa012799	7255	Ofa012800	3206	gene,-,ID=Ofa012800;intron,-,Parent=Ofa012800.gene;	1.274509804
MChr22	2941080	2941401	DEL	321	Ofa010735	38655	Ofa010736	946	gene,-,ID=Ofa010736;intron,-,Parent=Ofa010736.gene;	1.277258567
MChr21	14313104	14313569	DEL	465	Ofa015051	1121	Ofa015052	3674	-	1.277419355
MChr17	2392147	2392536	DEL	389	Ofa021489	302105	Ofa021490	18956	-	1.28277635
MChr13	25256649	25257346	DEL	697	Ofa019747	22431	Ofa019748	3296	-	1.284074605
MChr20	5781261	5781433	DEL	172	Ofa015724	58238	Ofa015725	186942	-	1.290697674
MChr7	25121641	25121799	DEL	158	Ofa006114	68015	Ofa006115	41927	-	1.291139241
MChr6	1871206	1871436	DEL	230	Ofa004117	103666	Ofa004118	71790	-	1.295652174
MChr19	8654975	8655115	DEL	140	Ofa022545	24596	Ofa022546	8775	-	1.3
MChr9	25803913	25804083	DEL	170	Ofa002719	65746	Ofa002720	15294	-	1.3
MChr5	31248615	31248771	DEL	156	Ofa003951	103344	Ofa003952	74600	-	1.301282051
MChr9	3495354	3495479	DEL	125	Ofa001949	215760	Ofa001950	10784	intron,-,Parent=Ofa001950.gene;gene,-,ID=Ofa001950;	1.304
MChr23	10317368	10319155	DEL	1787	Ofa012912	73223	Ofa012913	72071	-	1.312255176
MChr9	64066639	64066749	DEL	110	Ofa001725	300481	Ofa001726	230014	intron,-,Parent=Ofa001726.gene;gene,-,ID=Ofa001726;	1.318181818
MChr18	23885028	23885301	DEL	273	Ofa009284	7837	Ofa009285	7232	-	1.326007326
MChr16	6762257	6762441	DEL	184	Ofa020057	99446	Ofa020058	141623	-	1.326086957
MChr9	37315792	37315969	DEL	177	Ofa000062	113961	Ofa000063	102477	intron,+,Parent=Ofa000062.gene;gene,+,ID=Ofa000062,Source=MAKER1:MAKER_DHR1000069.1|MAKER_DHR1000083.1|MAKER_DHR1000084.1,MAKER2:MAKER_DH1000064.1|MAKER_DH1000081.1|MAKER_DH1000082.1,MAKER3:MAKER_DR1000056.1|MAKER_DR1000066.1,MAKER4:MAKER_HR1000031.1|MAKER_HR1000032.1;	1.327683616
MChr7	19183644	19183836	DEL	192	Ofa005930	26207	Ofa005931	21989	-	1.328125
MChr17	4665257	4665402	DEL	145	Ofa021589	19140	Ofa021590	90971	intron,+,Parent=Ofa021589.gene;gene,+,ID=Ofa021589;	1.331034483
MChr16	23648838	23649039	DEL	201	Ofa020596	30794	Ofa020597	24663	intron,+,Parent=Ofa020596.gene;gene,+,ID=Ofa020596;	1.333333333
MChr22	24420035	24420146	DEL	111	Ofa011546	14156	Ofa011547	21479	-	1.333333333
MChr18	18783803	18783953	DEL	150	Ofa009073	81211	Ofa009074	128563	intron,+,Parent=Ofa009073.gene;gene,+,ID=Ofa009073;	1.34
MChr1	8332981	8333142	DEL	161	Ofa023193	16463	Ofa023194	2074	-	1.341614907
MChr16	17272336	17272909	DEL	573	Ofa020368	21480	Ofa020369	38714	-	1.342059337
MChr6	3563393	3563805	DEL	412	Ofa004168	57140	Ofa004169	45910	intron,-,Parent=Ofa004169.gene;gene,-,ID=Ofa004169;	1.347087379
MChr23	8588890	8589072	DEL	182	Ofa012876	45275	Ofa012877	116476	-	1.357142857
MChr20	19405801	19406067	DEL	266	Ofa016203	37135	Ofa016204	37202	-	1.364661654
MChr10	26048055	26048159	DEL	104	Ofa017234	124121	Ofa017235	42159	intron,-,Parent=Ofa017235.gene;gene,-,ID=Ofa017235;	1.365384615
MChr22	4321913	4322104	DEL	191	Ofa010778	45934	Ofa010779	108304	intron,+,Parent=Ofa010778.gene;gene,+,ID=Ofa010778;	1.366492147
MChr9	4822455	4822759	DEL	304	Ofa001993	60796	Ofa001994	34482	intron,-,Parent=Ofa001994.gene;gene,-,ID=Ofa001994,Source=Maker:MAKER_DHR1001923.1|MAKER_DHR1001938.1,cegmaBusco:Busco00575;	1.371710526
MChr8	11634378	11634534	DEL	156	Ofa013946	11335	Ofa013947	36022	intron,-,Parent=Ofa013947.gene;gene,-,ID=Ofa013947,Source=Maker:MAKER_DHR12000278.1,cegmaBusco:Busco04281;	1.371794872
MChr21	18932443	18932763	DEL	320	Ofa015215	127889	Ofa015216	15154	-	1.38125
MChr9	8129021	8130645	DEL	1624	Ofa002099	14281	Ofa002100	30420	-	1.382389163
MChr22	5498931	5499076	DEL	145	Ofa010796	57641	Ofa010797	7551	gene,-,ID=Ofa010797;intron,-,Parent=Ofa010797.gene;	1.386206897
MChr20	25790512	25790612	DEL	100	Ofa016394	33479	Ofa016395	78423	-	1.39
MChr14	14733990	14734606	DEL	616	Ofa018661	1337	Ofa018662	1685	-	1.397727273
MChr23	3416733	3418044	DEL	1311	Ofa012767	108544	Ofa012768	109801	gene,+,ID=Ofa012767;intron,+,Parent=Ofa012767.gene;	1.398932113
MChr20	23845382	23845637	DEL	255	Ofa016350	6754	Ofa016351	49092	-	1.403921569
MChr2	9205491	9205623	DEL	132	Ofa006484	12815	Ofa006485	88013	-	1.409090909
MChr9	7535298	7535495	DEL	197	Ofa002081	97046	Ofa002082	5682	intron,-,Parent=Ofa002082.gene;gene,-,ID=Ofa002082;	1.416243655
MChr9	25646545	25647119	DEL	574	Ofa002714	45798	Ofa002715	48496	gene,-,ID=Ofa002715;intron,-,Parent=Ofa002715.gene;	1.423344948
MChr14	3198182	3198286	DEL	104	Ofa018249	20393	Ofa018250	14481	-	1.432692308
MChr6	4077224	4077412	DEL	188	Ofa004193	44887	Ofa004194	21265	-	1.436170213
MChr18	31890020	31890261	DEL	241	Ofa009512	19495	Ofa009513	18355	intron,+,Parent=Ofa009512.gene;gene,+,ID=Ofa009512,Source=MAKER1:MAKER_DHR7000993.1|MAKER_DHR7000998.1|MAKER_DHR7001008.1|MAKER_DHR7001016.1,MAKER2:MAKER_DH7000978.1|MAKER_DH7000980.1|MAKER_DH7001009.1,MAKER3:MAKER_DR7000798.1|MAKER_DR7000823.1,MAKER4:MAKER_HR7000691.1|MAKER_HR7000692.1;	1.443983402
MChr21	25321506	25321896	DEL	390	Ofa015500	93378	Ofa015501	9074	-	1.453846154
MChr7	14509896	14510033	DEL	137	Ofa005794	567	Ofa005795	52840	-	1.459854015
MChr15	7233219	7233526	DEL	307	Ofa020849	17313	Ofa020850	42158	-	1.462540717
MChr13	24992535	24992826	DEL	291	Ofa019738	52075	Ofa019739	126362	intron,+,Parent=Ofa019738.gene;gene,+,ID=Ofa019738,Source=MAKER1:MAKER_DHR18000644.1|MAKER_DHR18000660.1|MAKER_DHR18000673.1|MAKER_DHR18000677.1,MAKER2:MAKER_DH18000603.1|MAKER_DH18000632.1|MAKER_DH18000636.1,MAKER3:MAKER_DR18000512.1,MAKER4:MAKER_HR18000407.1;	1.463917526
MChr7	4728195	4728320	DEL	125	Ofa005470	31312	Ofa005471	86138	-	1.464
MChr10	22012617	22012780	DEL	163	Ofa017136	93664	Ofa017137	5946	intron,-,Parent=Ofa017137.gene;gene,-,ID=Ofa017137;	1.466257669
MChr8	2591146	2592231	DEL	1085	Ofa013675	4830	Ofa013676	33097	-	1.469124424
MChr22	22340089	22340400	DEL	311	Ofa011432	9156	Ofa011433	7344	-	1.475884244
MChr16	25064541	25064725	DEL	184	Ofa020654	3925	Ofa020655	13045	-	1.47826087
MChr2	31096255	31096424	DEL	169	Ofa007222	129870	Ofa007223	78376	-	1.485207101
MChr9	62816774	62816987	DEL	213	Ofa001708	77395	Ofa001709	14293	-	1.488262911
MChr1	9805970	9806111	DEL	141	Ofa023229	22265	Ofa023230	15605	intron,-,Parent=Ofa023230.gene;gene,-,ID=Ofa023230;	1.489361702
MChr2	30896439	30896678	DEL	239	Ofa007218	14120	Ofa007219	1437	gene,-,ID=Ofa007219;intron,-,Parent=Ofa007219.gene;	1.493723849
MChr12	7833736	7833993	DEL	257	Ofa011853	15055	Ofa011854	4952	gene,-,ID=Ofa011854,Source=Maker:MAKER_DHR10000149.1,cegmaBusco:Busco00660;intron,-,Parent=Ofa011854.gene;	1.501945525
MChr21	27579927	27580141	DEL	214	Ofa015566	113924	Ofa015567	48060	-	1.504672897
MChr14	3476221	3476423	DEL	202	Ofa018259	45114	Ofa018260	30657	-	1.504950495
MChr23	1988086	1988261	DEL	175	Ofa012741	22019	Ofa012742	94480	-	1.508571429
MChr12	29582722	29584375	DEL	1653	Ofa012564	30865	Ofa012565	29693	-	1.50877193
MChr8	5059779	5059928	DEL	149	Ofa013745	5117	Ofa013746	49039	-	1.510067114
MChr9	25217003	25217126	DEL	123	Ofa002697	8230	Ofa002698	11996	-	1.512195122
MChr6	7504415	7504700	DEL	285	Ofa004291	14676	Ofa004292	20406	-	1.512280702
MChr11	5924899	5925062	DEL	163	Ofa017456	100116	Ofa017457	56364	intron,+,Parent=Ofa017456.gene;gene,+,ID=Ofa017456;	1.527607362
MChr9	4302082	4302208	DEL	126	Ofa001972	20016	Ofa001973	3532	-	1.531746032
MChr21	6884146	6884375	DEL	229	Ofa014714	68958	Ofa014715	41289	-	1.532751092
MChr23	2489911	2490060	DEL	149	Ofa012755	14266	Ofa012756	85790	-	1.536912752
MChr18	3245986	3246114	DEL	128	Ofa008512	10860	Ofa008513	47468	intron,+,Parent=Ofa008512.gene;gene,+,ID=Ofa008512;	1.5390625
MChr6	28624141	28624447	DEL	306	Ofa005092	79310	Ofa005093	9893	gene,-,ID=Ofa005093,Source=Maker:MAKER_DHR3000961.1|MAKER_DHR3000965.1,cegmaBusco:Busco02835;intron,-,Parent=Ofa005093.gene;	1.545751634
MChr19	12780136	12780241	DEL	105	Ofa022653	71216	Ofa022654	53511	gene,-,ID=Ofa022654,Source=MAKER1:MAKER_DHR22000362.1,MAKER2:MAKER_DH22000356.1|MAKER_DH22000361.1|MAKER_DH22000363.1|MAKER_DH22000366.1,MAKER3:MAKER_DR22000289.1|MAKER_DR22000296.1|MAKER_DR22000297.1,MAKER4:MAKER_HR22000225.1;intron,-,Parent=Ofa022654.gene;	1.561904762
MChr18	26998936	26999052	DEL	116	Ofa009379	58890	Ofa009380	13008	gene,-,ID=Ofa009380;intron,-,Parent=Ofa009380.gene;	1.577586207
MChr17	11365103	11365212	DEL	109	Ofa021911	29549	Ofa021912	57816	-	1.587155963
MChr22	6530614	6530888	DEL	274	Ofa010812	12967	Ofa010813	350503	gene,+,ID=Ofa010812;intron,+,Parent=Ofa010812.gene;	1.587591241
MChr10	8668084	8668254	DEL	170	Ofa016706	20015	Ofa016707	2551	-	1.594117647
MChr9	25442700	25443026	DEL	326	Ofa002711	32080	Ofa002712	105015	gene,+,ID=Ofa002711;intron,+,Parent=Ofa002711.gene;	1.595092025
MChr4	22448927	22449031	DEL	104	Ofa008076	18957	Ofa008077	21145	-	1.596153846
MChr15	25777277	25778914	DEL	1637	Ofa021390	1049	Ofa021391	31189	-	1.609651802
MChr10	4411334	4411515	DEL	181	Ofa016573	50201	Ofa016574	13829	-	1.613259669
MChr7	8446042	8446220	DEL	178	Ofa005601	9217	Ofa005602	2975	-	1.617977528
MChr5	31675714	31675892	DEL	178	Ofa003954	16780	Ofa003955	8213	-	1.617977528
MChr8	18653360	18653590	DEL	230	Ofa014214	135072	Ofa014215	287581	gene,+,ID=Ofa014214;intron,+,Parent=Ofa014214.gene;	1.62173913
MChr2	11442124	11442720	DEL	596	Ofa006536	17852	Ofa006537	32135	intron,-,Parent=Ofa006537.gene;gene,-,ID=Ofa006537;	1.627516779
MChr12	29892694	29894483	DEL	1789	Ofa012569	142272	Ofa012570	227300	-	1.638345444
MChr10	22760656	22760845	DEL	189	Ofa017154	234298	Ofa017155	65428	-	1.64021164
MChr5	8159708	8160132	DEL	424	Ofa003288	8958	Ofa003289	6929	gene,-,ID=Ofa003289;intron,-,Parent=Ofa003289.gene;	1.655660377
MChr12	14409480	14411142	DEL	1662	Ofa012132	92160	Ofa012133	29544	gene,-,ID=Ofa012133;intron,-,Parent=Ofa012133.gene;	1.656438026
MChr14	27535483	27535589	DEL	106	Ofa019066	85689	Ofa019067	4776	-	1.660377358
MChr9	26854643	26854893	DEL	250	Ofa002748	35564	Ofa002749	15856	intron,-,Parent=Ofa002749.gene;gene,-,ID=Ofa002749;	1.664
MChr16	22976818	22977186	DEL	368	Ofa020582	166686	Ofa020583	14776	intron,-,Parent=Ofa020583.gene;gene,-,ID=Ofa020583,Source=MAKER1:MAKER_DHR19000704.1|MAKER_DHR19000727.1|MAKER_DHR19000737.1,MAKER2:MAKER_DH19000721.1|MAKER_DH19000730.1,MAKER3:MAKER_DR19000605.1|MAKER_DR19000615.1|MAKER_DR19000622.1,MAKER4:MAKER_HR19000490.1|MAKER_HR19000510.1;	1.676630435
MChr11	26940155	26941853	DEL	1698	Ofa018118	107618	Ofa018119	27920	intron,+,Parent=Ofa018118.gene;gene,+,ID=Ofa018118;	1.677267373
MChr15	12062182	12062385	DEL	203	Ofa020986	690	Ofa020987	6485	-	1.679802956
MChr9	22464481	22465020	DEL	539	Ofa002625	11479	Ofa002626	19482	-	1.680890538
MChr14	11018574	11018739	DEL	165	Ofa018550	8219	Ofa018551	57723	-	1.684848485
MChr19	24227386	24227514	DEL	128	Ofa022933	19748	Ofa022934	178629	intron,+,Parent=Ofa022933.gene;gene,+,ID=Ofa022933,Source=Maker:MAKER_DHR22000590.1,cegmaBusco:Busco03035;	1.6875
MChr3	30296208	30296320	DEL	112	Ofa010606	1740	Ofa010607	49623	intron,+,Parent=Ofa010606.gene;gene,+,ID=Ofa010606,Source=Maker:MAKER_DHR8000988.1,cegmaBusco:Busco02455;	1.6875
MChr9	12288336	12288609	DEL	273	Ofa002225	2521	Ofa002226	45720	gene,-,ID=Ofa002226;	1.688644689
MChr16	6278439	6278556	DEL	117	Ofa020045	23711	Ofa020046	134982	-	1.692307692
MChr16	8394292	8394472	DEL	180	Ofa020082	15851	Ofa020083	118581	gene,+,ID=Ofa020082;intron,+,Parent=Ofa020082.gene;	1.694444444
MChr11	8386420	8386616	DEL	196	Ofa017522	9131	Ofa017523	422	gene,-,ID=Ofa017523;intron,-,Parent=Ofa017523.gene;	1.704081633
MChr7	3872600	3872755	DEL	155	Ofa005424	2792	Ofa005425	20314	intron,+,Parent=Ofa005424.gene;gene,+,ID=Ofa005424;	1.709677419
MChr3	28915372	28915559	DEL	187	Ofa010567	10805	Ofa010568	26436	gene,-,ID=Ofa010568;intron,-,Parent=Ofa010568.gene;	1.711229947
MChr20	11952894	11953228	DEL	334	Ofa015906	60838	Ofa015907	56959	-	1.736526946
MChr23	2529587	2529739	DEL	152	Ofa012755	53942	Ofa012756	46114	-	1.736842105
MChr22	5380013	5380331	DEL	318	Ofa010795	76774	Ofa010796	61277	intron,+,Parent=Ofa010795.gene;gene,+,ID=Ofa010795;	1.742138365
MChr14	6871495	6871833	DEL	338	Ofa018378	5098	Ofa018379	1804	-	1.74852071
MChr5	2845538	2845675	DEL	137	Ofa003136	19788	Ofa003137	2236	gene,-,ID=Ofa003137;intron,-,Parent=Ofa003137.gene;	1.751824818
MChr23	20457248	20457348	DEL	100	Ofa013353	28589	Ofa013354	21291	intron,-,Parent=Ofa013354.gene;gene,-,ID=Ofa013354;	1.76
MChr19	14904345	14904537	DEL	192	Ofa022708	78326	Ofa022709	9399	-	1.760416667
MChr23	30364897	30365156	DEL	259	Ofa013609	2720	Ofa013610	25195	-	1.760617761
MChr6	12157886	12158009	DEL	123	Ofa004452	195	Ofa004453	1714	-	1.764227642
MChr2	9398291	9398416	DEL	125	Ofa006486	23184	Ofa006487	31728	-	1.776
MChr22	15133751	15133981	DEL	230	Ofa011096	9214	Ofa011097	15991	-	1.782608696
MChr2	5354246	5354383	DEL	137	Ofa006384	7620	Ofa006385	2908	gene,-,ID=Ofa006385,Source=MAKER1:MAKER_DHR5000082.1,MAKER2:MAKER_DH5000085.1;intron,-,Parent=Ofa006385.gene;	1.788321168
MChr8	2487312	2487427	DEL	115	Ofa013671	30986	Ofa013672	19335	intron,-,Parent=Ofa013672.gene;gene,-,ID=Ofa013672,Source=MAKER1:MAKER_DHR12000058.1|MAKER_DHR12000071.1,MAKER2:MAKER_DH12000067.1,MAKER3:MAKER_DR12000049.1;	1.791304348
MChr18	26877627	26879271	DEL	1644	Ofa009373	37197	Ofa009374	18566	gene,-,ID=Ofa009374;intron,-,Parent=Ofa009374.gene;	1.793187348
MChr20	10608555	10608887	DEL	332	Ofa015850	1502	Ofa015851	3154	-	1.801204819
MChr11	15390549	15396838	DEL	6289	Ofa017752	60368	Ofa017753	43604	gene,-,ID=Ofa017753;intron,-,Parent=Ofa017753.gene;	1.801240261
MChr21	17168155	17204416	DEL	36261	Ofa015151	203761	Ofa015152	103478	gene,-,ID=Ofa015152;intron,-,Parent=Ofa015152.gene;	1.808085822
MChr15	7139627	7139859	DEL	232	Ofa020848	34429	Ofa020849	76279	-	1.814655172
MChr9	5228360	5228468	DEL	108	Ofa002006	31896	Ofa002007	16021	-	1.814814815
MChr1	1662353	1662733	DEL	380	Ofa022994	360	Ofa022995	6045	gene,+,ID=Ofa022994;intron,+,Parent=Ofa022994.gene;	1.815789474
MChr23	21265959	21266172	DEL	213	Ofa013374	10127	Ofa013375	167665	-	1.816901408
MChr9	25456889	25457559	DEL	670	Ofa002711	46269	Ofa002712	90826	intron,+,Parent=Ofa002711.gene;gene,+,ID=Ofa002711;	1.82238806
MChr23	10478005	10478146	DEL	141	Ofa012915	3442	Ofa012916	3849	-	1.822695035
MChr17	8288196	8288340	DEL	144	Ofa021740	563	Ofa021741	3086	-	1.826388889
MChr19	8484722	8484863	DEL	141	Ofa022541	203350	Ofa022542	122195	intron,+,Parent=Ofa022541.gene;gene,+,ID=Ofa022541;	1.836879433
MChr5	28077971	28078127	DEL	156	Ofa003872	2419	Ofa003873	68035	gene,+,ID=Ofa003872;intron,+,Parent=Ofa003872.gene;	1.83974359
MChr16	24197155	24197274	DEL	119	Ofa020617	16808	Ofa020618	28163	gene,+,ID=Ofa020617;intron,+,Parent=Ofa020617.gene;	1.840336134
MChr22	23399263	23399381	DEL	118	Ofa011498	17057	Ofa011499	6510	gene,-,ID=Ofa011499;intron,-,Parent=Ofa011499.gene;	1.847457627
MChr7	11319226	11320862	DEL	1636	Ofa005693	2143	Ofa005694	7580	-	1.849633252
MChr10	26066749	26066856	DEL	107	Ofa017234	142815	Ofa017235	23465	intron,-,Parent=Ofa017235.gene;gene,-,ID=Ofa017235;	1.85046729
MChr15	20035334	20035526	DEL	192	Ofa021272	7202	Ofa021273	36280	intron,+,Parent=Ofa021272.gene;gene,+,ID=Ofa021272;	1.854166667
MChr21	25951880	25952088	DEL	208	Ofa015508	29447	Ofa015509	102747	-	1.855769231
MChr9	27729434	27729534	DEL	100	Ofa002751	214148	Ofa002752	61187	-	1.86
MChr9	13441670	13443293	DEL	1623	Ofa002286	14074	Ofa002288	37636	-	1.860135551
MChr20	25247109	25247213	DEL	104	Ofa016376	146806	Ofa016377	3838	-	1.865384615
MChr15	26875743	26875896	DEL	153	Ofa021410	10113	Ofa021411	15006	gene,+,ID=Ofa021410;intron,+,Parent=Ofa021410.gene;	1.882352941
MChr9	3993601	3993797	DEL	196	Ofa001964	17737	Ofa001965	10205	intron,-,Parent=Ofa001965.gene;gene,-,ID=Ofa001965;	1.882653061
MChr9	30390291	30390394	DEL	103	Ofa002846	2562	Ofa002848	50584	intron,+,Parent=Ofa002846.gene;gene,+,ID=Ofa002846;	1.883495146
MChr19	11361939	11362171	DEL	232	Ofa022608	3937	Ofa022609	20491	intron,+,Parent=Ofa022608.gene;gene,+,ID=Ofa022608;	1.88362069
MChr9	12811133	12811411	DEL	278	Ofa002240	6744	Ofa002241	5130	intron,+,Parent=Ofa002240.gene;gene,+,ID=Ofa002240,Source=Maker:MAKER_DHR1002181.1,cegmaBusco:Busco03201;	1.888489209
MChr4	21983848	21983998	DEL	150	Ofa008052	15798	Ofa008053	10789	-	1.893333333
MChr20	8379688	8379885	DEL	197	Ofa015797	4845	Ofa015798	9046	gene,+,ID=Ofa015797,Source=Maker:MAKER_DHR14000169.1|MAKER_DHR14000204.1,cegmaBusco:Busco00699;intron,+,Parent=Ofa015797.gene;	1.893401015
MChr3	22728352	22728457	DEL	105	Ofa010414	17438	Ofa010415	17627	gene,-,ID=Ofa010415,Source=Maker:MAKER_DHR8000796.1|MAKER_DHR8000834.1|MAKER_DHR8000841.1,cegmaBusco:Busco03870;intron,-,Parent=Ofa010415.gene;	1.895238095
MChr23	2750697	2750867	DEL	170	Ofa012760	35546	Ofa012761	5189	intron,+,Parent=Ofa012760.gene;gene,+,ID=Ofa012760,Source=Maker:MAKER_DHR11000094.1,cegmaBusco:Busco00440|Busco01955;	1.9
MChr7	5179888	5180968	DEL	1080	Ofa005489	10097	Ofa005490	2138	gene,-,ID=Ofa005490;intron,-,Parent=Ofa005490.gene;	1.901851852
MChr21	4951604	4951785	DEL	181	Ofa014636	3919	Ofa014637	3404	gene,-,ID=Ofa014637;intron,-,Parent=Ofa014637.gene;	1.906077348
MChr12	6980464	6980673	DEL	209	Ofa011840	9717	Ofa011841	6461	intron,-,Parent=Ofa011841.gene;gene,-,ID=Ofa011841;	1.909090909
MChr13	24797785	24798279	DEL	494	Ofa019732	208352	Ofa019733	4868	intron,-,Parent=Ofa019733.gene;gene,-,ID=Ofa019733,Source=MAKER1:MAKER_DHR18000674.1,MAKER2:MAKER_DH18000633.1;	1.912955466
MChr23	4357796	4358126	DEL	330	Ofa012792	105019	Ofa012793	41265	intron,+,Parent=Ofa012792.gene;gene,+,ID=Ofa012792;	1.915151515
MChr8	23110833	23111019	DEL	186	Ofa014315	39986	Ofa014316	13239	intron,-,Parent=Ofa014316.gene;gene,-,ID=Ofa014316,Source=MAKER1:MAKER_DHR12000678.1,MAKER2:MAKER_DH12000667.1;	1.935483871
MChr1	18550804	18550929	DEL	125	Ofa023435	39588	Ofa023436	5816	gene,-,ID=Ofa023436,Source=MAKER1:MAKER_DHR23000472.1,MAKER2:MAKER_DH23000469.1,MAKER3:MAKER_DR23000383.1,MAKER4:MAKER_HR23000326.1;intron,-,Parent=Ofa023436.gene;	1.944
MChr5	22949622	22949733	DEL	111	Ofa003741	72096	Ofa003742	29187	-	1.945945946
MChr22	3898962	3899085	DEL	123	Ofa010771	98153	Ofa010772	23461	-	1.951219512
MChr15	25787904	25788012	DEL	108	Ofa021390	11676	Ofa021391	20562	-	1.953703704
MChr5	24127447	24129097	DEL	1650	Ofa003775	749	Ofa003776	21648	-	1.96
MChr18	20642824	20642950	DEL	126	Ofa009123	87498	Ofa009124	60313	gene,-,ID=Ofa009124;intron,-,Parent=Ofa009124.gene;	1.96031746
MChr23	24460767	24460879	DEL	112	Ofa013483	84968	Ofa013484	90561	-	1.982142857
MChr12	3341845	3341999	DEL	154	Ofa011802	121351	Ofa011803	255131	-	1.987012987
MChr18	25355287	25356955	DEL	1668	Ofa009330	76289	Ofa009331	34021	gene,-,ID=Ofa009331;intron,-,Parent=Ofa009331.gene;	1.996402878
MChr11	2850869	2850988	DEL	119	Ofa017407	46281	Ofa017408	10282	gene,-,ID=Ofa017408;intron,-,Parent=Ofa017408.gene;	2
MChr20	27117565	27117730	DEL	165	Ofa016420	47417	Ofa016421	56132	-	2
MChr23	8100926	8101056	DEL	130	Ofa012867	28446	Ofa012868	55775	intron,+,Parent=Ofa012867.gene;gene,+,ID=Ofa012867,Source=Maker:MAKER_DHR11000222.1,cegmaBusco:Busco02325;	2
MChr6	26144614	26145100	DEL	486	Ofa004953	6110	Ofa004954	17073	-	2
MChr5	3939078	3939291	DEL	213	Ofa003179	5810	Ofa003180	11482	-	2.004694836
MChr16	5446861	5446970	DEL	109	Ofa020013	75139	Ofa020014	43995	-	2.009174312
MChr9	19992893	19993105	DEL	212	Ofa002552	9264	Ofa002553	14907	-	2.009433962
MChr5	1088137	1089041	DEL	904	Ofa003100	12454	Ofa003101	75053	-	2.01880531
MChr12	29435466	29435599	DEL	133	Ofa012562	166643	Ofa012563	73142	-	2.022556391
MChr2	13585284	13585419	DEL	135	Ofa006603	6761	Ofa006604	14617	intron,+,Parent=Ofa006603.gene;gene,+,ID=Ofa006603,Source=MAKER1:MAKER_DHR5000260.1,MAKER2:MAKER_DH5000261.1,MAKER3:MAKER_DR5000225.1;	2.02962963
MChr9	1425321	1426976	DEL	1655	Ofa001892	36483	Ofa001893	8078	gene,-,ID=Ofa001893,Source=MAKER1:MAKER_DHR1001838.1,MAKER2:MAKER_DH1001830.1;intron,-,Parent=Ofa001893.gene;	2.032024169
MChr22	3920266	3920446	DEL	180	Ofa010771	119457	Ofa010772	2157	-	2.038888889
MChr20	6018714	6024281	DEL	5567	Ofa015725	50511	Ofa015726	76538	gene,-,ID=Ofa015726,Source=MAKER1:MAKER_DHR14000164.1,MAKER2:MAKER_DH14000155.1,MAKER3:MAKER_DR14000135.1,MAKER4:MAKER_HR14000086.1;intron,-,Parent=Ofa015726.gene;	2.062511227
MChr19	6070288	6070542	DEL	254	Ofa022471	9973	Ofa022472	55088	-	2.062992126
MChr23	13177084	13177463	DEL	379	Ofa012985	87285	Ofa012986	56417	-	2.068601583
MChr22	4169972	4176689	DEL	6717	Ofa010776	50789	Ofa010777	11569	intron,-,Parent=Ofa010777.gene;gene,-,ID=Ofa010777;	2.082626172
MChr23	9831839	9833633	DEL	1794	Ofa012902	158803	Ofa012903	92193	-	2.094760312
MChr23	21624431	21624599	DEL	168	Ofa013376	23796	Ofa013377	81494	-	2.095238095
MChr22	29701325	29707056	DEL	5731	Ofa011712	146515	Ofa011713	15718	-	2.101727447
MChr8	3702847	3704502	DEL	1655	Ofa013699	125345	Ofa013700	10731	gene,-,ID=Ofa013700,Source=Maker:MAKER_DHR12000059.1,cegmaBusco:Busco01634;intron,-,Parent=Ofa013700.gene;	2.103927492
MChr6	14941477	14941650	DEL	173	Ofa004566	7285	Ofa004567	7958	gene,-,ID=Ofa004567;intron,-,Parent=Ofa004567.gene;	2.115606936
MChr18	23066071	23066481	DEL	410	Ofa009248	292	Ofa009249	42873	-	2.124390244
MChr5	23454691	23454894	DEL	203	Ofa003759	206135	Ofa003760	233801	-	2.133004926
MChr21	19264455	19264779	DEL	324	Ofa015218	6559	Ofa015219	8690	-	2.138888889
MChr15	14099610	14099786	DEL	176	Ofa021046	7115	Ofa021047	4723	-	2.147727273
MChr10	4775938	4776557	DEL	619	Ofa016586	45702	Ofa016587	82713	-	2.176090468
MChr9	64825899	64826142	DEL	243	Ofa001744	27732	Ofa001745	6591	-	2.176954733
MChr5	1538554	1538660	DEL	106	Ofa003110	99901	Ofa003111	190811	-	2.188679245
MChr4	1931589	1931840	DEL	251	Ofa007373	67653	Ofa007374	10306	-	2.195219124
MChr12	28730580	28730740	DEL	160	Ofa012551	155241	Ofa012552	9964	gene,-,ID=Ofa012552;	2.2
MChr22	19011495	19011595	DEL	100	Ofa011245	38960	Ofa011246	45535	intron,+,Parent=Ofa011245.gene;gene,+,ID=Ofa011245;	2.2
MChr13	3714752	3716466	DEL	1714	Ofa019175	3010	Ofa019176	8923	-	2.212952159
MChr10	13791137	13791245	DEL	108	Ofa016871	45532	Ofa016872	144610	intron,+,Parent=Ofa016871.gene;gene,+,ID=Ofa016871;	2.212962963
MChr9	4401421	4401692	DEL	271	Ofa001976	19229	Ofa001977	3822	-	2.21402214
MChr23	9848244	9848395	DEL	151	Ofa012902	175208	Ofa012903	75788	intron,-,Parent=Ofa012903.gene;gene,-,ID=Ofa012903;	2.218543046
MChr19	18743570	18743721	DEL	151	Ofa022810	2652	Ofa022811	3384	gene,+,ID=Ofa022810,Source=Maker:MAKER_DHR22000486.1|MAKER_DHR22000509.1,cegmaBusco:Busco01377|Busco01378;intron,+,Parent=Ofa022810.gene;	2.225165563
MChr9	25495292	25495642	DEL	350	Ofa002711	84672	Ofa002712	52423	intron,+,Parent=Ofa002711.gene;gene,+,ID=Ofa002711;	2.228571429
MChr17	11730833	11730941	DEL	108	Ofa021915	116820	Ofa021916	118520	intron,+,Parent=Ofa021915.gene;gene,+,ID=Ofa021915;	2.231481481
MChr19	14177597	14177761	DEL	164	Ofa022692	25266	Ofa022693	329	-	2.231707317
MChr7	15131298	15131655	DEL	357	Ofa005814	2596	Ofa005815	17662	-	2.232492997
MChr12	10280620	10281034	DEL	414	Ofa011950	193532	Ofa011951	121818	-	2.234299517
MChr17	3447256	3447477	DEL	221	Ofa021532	36503	Ofa021533	60584	-	2.235294118
MChr16	26834156	26834270	DEL	114	Ofa020710	25620	Ofa020711	30819	intron,-,Parent=Ofa020711.gene;gene,-,ID=Ofa020711;	2.236842105
MChr22	10216509	10216885	DEL	376	Ofa010921	22759	Ofa010922	22372	-	2.25
MChr17	16801145	16806855	DEL	5710	Ofa022102	17451	Ofa022103	6538	gene,-,ID=Ofa022103;intron,-,Parent=Ofa022103.gene;	2.276182137
MChr9	23566447	23566572	DEL	125	Ofa002660	39496	Ofa002661	34931	-	2.28
MChr3	19137359	19137515	DEL	156	Ofa010226	4374	Ofa010227	22917	intron,+,Parent=Ofa010226.gene;gene,+,ID=Ofa010226;	2.294871795
MChr23	7994294	7994528	DEL	234	Ofa012862	54694	Ofa012863	8204	gene,-,ID=Ofa012863,Source=Maker:MAKER_DHR11000244.1|MAKER_DHR11000246.1,cegmaBusco:Busco03811;intron,-,Parent=Ofa012863.gene;	2.303418803
MChr2	2030799	2032178	DEL	1379	Ofa006339	221131	Ofa006340	94784	intron,-,Parent=Ofa006340.gene;gene,-,ID=Ofa006340,Source=MAKER1:MAKER_DHR5000044.1,MAKER2:MAKER_DH5000046.1|MAKER_DH5000048.1|MAKER_DH5000050.1,MAKER3:MAKER_DR5000041.1|MAKER_DR5000043.1|MAKER_DR5000044.1|MAKER_DR5000045.1,MAKER4:MAKER_HR5000026.1;	2.310369833
MChr19	12791337	12791521	DEL	184	Ofa022653	82417	Ofa022654	42310	gene,-,ID=Ofa022654,Source=MAKER1:MAKER_DHR22000362.1,MAKER2:MAKER_DH22000356.1|MAKER_DH22000361.1|MAKER_DH22000363.1|MAKER_DH22000366.1,MAKER3:MAKER_DR22000289.1|MAKER_DR22000296.1|MAKER_DR22000297.1,MAKER4:MAKER_HR22000225.1;intron,-,Parent=Ofa022654.gene;	2.315217391
MChr2	30327386	30327533	DEL	147	Ofa007197	3807	Ofa007198	5357	-	2.326530612
MChr17	3212919	3213038	DEL	119	Ofa021520	4217	Ofa021521	25735	-	2.344537815
MChr17	21581588	21581817	DEL	229	Ofa022233	91128	Ofa022234	1788	-	2.344978166
MChr17	4205340	4205495	DEL	155	Ofa021562	37028	Ofa021563	11074	-	2.35483871
MChr18	30116728	30118393	DEL	1665	Ofa009454	15731	Ofa009455	21352	intron,-,Parent=Ofa009455.gene;gene,-,ID=Ofa009455;	2.355555556
MChr4	26562148	26563821	DEL	1673	Ofa008231	2689	Ofa008232	12660	gene,+,ID=Ofa008231;intron,+,Parent=Ofa008231.gene;	2.364614465
MChr12	18725602	18725859	DEL	257	Ofa012312	6069	Ofa012313	19537	gene,+,ID=Ofa012312,Source=cegmaBusco:Busco04107;intron,+,Parent=Ofa012312.gene;	2.365758755
MChr14	23450192	23450307	DEL	115	Ofa018976	10725	Ofa018977	8268	intron,-,Parent=Ofa018977.gene;gene,-,ID=Ofa018977;	2.373913043
MChr14	3145372	3147185	DEL	1813	Ofa018248	122946	Ofa018249	32417	-	2.380584666
MChr6	33954638	33956304	DEL	1666	Ofa005242	16814	Ofa005243	19704	gene,+,ID=Ofa005242;intron,+,Parent=Ofa005242.gene;	2.382352941
MChr14	16774410	16774595	DEL	185	Ofa018772	7236	Ofa018773	8288	gene,+,ID=Ofa018772;intron,+,Parent=Ofa018772.gene;	2.389189189
MChr1	1819663	1819857	DEL	194	Ofa023003	41024	Ofa023004	114514	-	2.391752577
MChr6	6442273	6442376	DEL	103	Ofa004257	24676	Ofa004258	156869	-	2.398058252
MChr3	2145630	2151332	DEL	5702	Ofa009605	10552	Ofa009606	6901	-	2.405997895
MChr12	32348171	32348343	DEL	172	Ofa012616	5688	Ofa012617	3938	gene,-,ID=Ofa012617;intron,-,Parent=Ofa012617.gene;	2.412790698
MChr2	30319124	30319266	DEL	142	Ofa007196	2070	Ofa007197	4455	-	2.464788732
MChr10	6355972	6356073	DEL	101	Ofa016629	29733	Ofa016630	34279	-	2.465346535
MChr15	9100354	9100545	DEL	191	Ofa020898	163817	Ofa020899	12151	gene,-,ID=Ofa020899;intron,-,Parent=Ofa020899.gene;	2.471204188
MChr23	612752	612921	DEL	169	Ofa012645	4169	Ofa012646	7056	-	2.473372781
MChr10	15117126	15117281	DEL	155	Ofa016911	31614	Ofa016912	36488	intron,+,Parent=Ofa016911.gene;gene,+,ID=Ofa016911;	2.483870968
MChr4	1844858	1856295	DEL	11437	Ofa007372	38232	Ofa007373	19078	-	2.488414794
MChr5	10873799	10873999	DEL	200	Ofa003369	2235	Ofa003370	10631	gene,+,ID=Ofa003369;intron,+,Parent=Ofa003369.gene;	2.5
MChr6	11600456	11600647	DEL	191	Ofa004440	7145	Ofa004441	17008	-	2.502617801
MChr16	25239314	25239485	DEL	171	Ofa020660	39846	Ofa020661	36525	-	2.514619883
MChr21	19747844	19748318	DEL	474	Ofa015237	7638	Ofa015238	24863	intron,+,Parent=Ofa015237.gene;gene,+,ID=Ofa015237;	2.516877637
MChr18	29163900	29164039	DEL	139	Ofa009435	5731	Ofa009436	8995	-	2.525179856
MChr2	5607920	5608024	DEL	104	Ofa006395	11120	Ofa006396	74446	intron,+,Parent=Ofa006395.gene;gene,+,ID=Ofa006395,Source=MAKER1:MAKER_DHR5000061.1,MAKER2:MAKER_DH5000062.1,MAKER3:MAKER_DR5000053.1,MAKER4:MAKER_HR5000039.1;	2.528846154
MChr9	67513794	67513898	DEL	104	Ofa001814	61241	Ofa001815	101005	-	2.528846154
MChr4	12996700	12996881	DEL	181	Ofa007644	29325	Ofa007645	26888	intron,-,Parent=Ofa007645.gene;gene,-,ID=Ofa007645,Source=Maker:MAKER_DHR6000282.1|MAKER_DHR6000324.1,cegmaBusco:Busco03452|Busco03827;	2.541436464
MChr14	23387784	23387932	DEL	148	Ofa018974	57749	Ofa018975	32221	intron,+,Parent=Ofa018974.gene;gene,+,ID=Ofa018974;	2.547297297
MChr22	4903776	4903899	DEL	123	Ofa010792	11281	Ofa010793	83298	gene,+,ID=Ofa010792;intron,+,Parent=Ofa010792.gene;	2.56097561
MChr2	3375108	3375236	DEL	128	Ofa006355	39633	Ofa006356	2129	-	2.5703125
MChr16	24554129	24554272	DEL	143	Ofa020633	7614	Ofa020634	35629	intron,+,Parent=Ofa020633.gene;gene,+,ID=Ofa020633;	2.573426573
MChr8	7901547	7907262	DEL	5715	Ofa013821	14173	Ofa013822	29696	gene,+,ID=Ofa013821;intron,+,Parent=Ofa013821.gene;	2.605249344
MChr17	5303726	5303860	DEL	134	Ofa021600	36699	Ofa021601	3402	intron,-,Parent=Ofa021601.gene;gene,-,ID=Ofa021601;	2.619402985
MChr14	24385699	24385819	DEL	120	Ofa019005	11850	Ofa019006	4875	intron,+,Parent=Ofa019005.gene;gene,+,ID=Ofa019005,Source=Maker:MAKER_DHR17000835.1,cegmaBusco:Busco03351;	2.633333333
MChr21	27041076	27042715	DEL	1639	Ofa015549	5423	Ofa015550	15108	-	2.636973764
MChr3	28470617	28470721	DEL	104	Ofa010557	1729	Ofa010558	254209	-	2.653846154
MChr20	17389850	17390107	DEL	257	Ofa016126	905	Ofa016127	21563	gene,+,ID=Ofa016126;intron,+,Parent=Ofa016126.gene;	2.661478599
MChr17	22107732	22107928	DEL	196	Ofa022249	47561	Ofa022250	252042	-	2.663265306
MChr20	24895852	24896002	DEL	150	Ofa016374	42828	Ofa016375	134068	-	2.666666667
MChr9	5214235	5214346	DEL	111	Ofa002006	17771	Ofa002007	30146	-	2.666666667
MChr15	22194678	22194797	DEL	119	Ofa021296	29685	Ofa021297	74996	-	2.672268908
MChr9	25812975	25813152	DEL	177	Ofa002719	74808	Ofa002720	6232	-	2.672316384
MChr18	22193061	22193195	DEL	134	Ofa009194	6620	Ofa009195	24425	intron,+,Parent=Ofa009194.gene;gene,+,ID=Ofa009194;	2.679104478
MChr6	20425636	20425739	DEL	103	Ofa004744	38248	Ofa004745	15244	-	2.67961165
MChr7	30096619	30101734	DEL	5115	Ofa006247	8742	Ofa006248	35741	gene,+,ID=Ofa006247,Source=MAKER1:MAKER_DHR4000890.1,MAKER2:MAKER_DH4000887.1,MAKER3:MAKER_DR4000702.1;intron,+,Parent=Ofa006247.gene;	2.697360704
MChr19	10087050	10087164	DEL	114	Ofa022585	221	Ofa022586	47922	intron,+,Parent=Ofa022585.gene;gene,+,ID=Ofa022585;	2.701754386
MChr13	3868631	3868792	DEL	161	Ofa019182	11853	Ofa019183	9525	-	2.757763975
MChr19	2449713	2449987	DEL	274	Ofa022387	10995	Ofa022388	18316	gene,+,ID=Ofa022387;intron,+,Parent=Ofa022387.gene;	2.762773723
MChr11	1292008	1292188	DEL	180	Ofa017371	80517	Ofa017372	36981	intron,-,Parent=Ofa017372.gene;gene,-,ID=Ofa017372;	2.777777778
MChr10	15074966	15079579	DEL	4613	Ofa016910	15440	Ofa016911	10546	-	2.79319315
MChr1	1888540	1927009	DEL	38469	Ofa023003	109901	Ofa023004	45637	-	2.80984689
MChr2	3317210	3317423	DEL	213	Ofa006354	11675	Ofa006355	18265	intron,+,Parent=Ofa006354.gene;gene,+,ID=Ofa006354,Source=MAKER1:MAKER_DHR5000039.1,MAKER2:MAKER_DH5000033.1;	2.821596244
MChr15	22580866	22581089	DEL	223	Ofa021310	23438	Ofa021311	42544	intron,-,Parent=Ofa021311.gene;gene,-,ID=Ofa021311;	2.829596413
MChr20	27527746	27529536	DEL	1790	Ofa016429	258861	Ofa016430	25137	-	2.850837989
MChr9	65371792	65371922	DEL	130	Ofa001780	59471	Ofa001781	2485	-	2.853846154
MChr3	5225402	5225870	DEL	468	Ofa009642	9170	Ofa009643	10649	-	2.863247863
MChr10	20723700	20723861	DEL	161	Ofa017111	4669	Ofa017112	103590	-	2.863354037
MChr12	29354201	29354332	DEL	131	Ofa012562	85378	Ofa012563	154407	-	2.870229008
MChr6	27372553	27374210	DEL	1657	Ofa005033	35585	Ofa005034	31681	intron,+,Parent=Ofa005033.gene;gene,+,ID=Ofa005033;	2.872057936
MChr10	25382438	25382585	DEL	147	Ofa017219	10376	Ofa017220	9788	-	2.884353741
MChr10	6399137	6399292	DEL	155	Ofa016630	8886	Ofa016631	5781	-	2.909677419
MChr6	20516162	20516264	DEL	102	Ofa004745	75282	Ofa004746	18207	-	2.921568627
MChr6	13836841	13836991	DEL	150	Ofa004528	7431	Ofa004529	3240	-	2.933333333
MChr13	6616665	6616849	DEL	184	Ofa019245	50772	Ofa019246	44270	intron,+,Parent=Ofa019245.gene;gene,+,ID=Ofa019245;	2.940217391
MChr3	32481413	32481554	DEL	141	Ofa010668	9434	Ofa010669	25851	intron,+,Parent=Ofa010668.gene;gene,+,ID=Ofa010668,Source=Maker:MAKER_DHR8001011.1,cegmaBusco:Busco03860;	2.95035461
MChr19	21113301	21114960	DEL	1659	Ofa022880	5480	Ofa022881	4673	-	2.96503918
MChr11	16818497	16818895	DEL	398	Ofa017834	37965	Ofa017835	128947	intron,-,Parent=Ofa017835.gene;gene,-,ID=Ofa017835;	2.984924623
MChr19	5901494	5902219	DEL	725	Ofa022466	100948	Ofa022467	96798	gene,-,ID=Ofa022467;intron,-,Parent=Ofa022467.gene;	2.986206897
MChr8	5507063	5507200	DEL	137	Ofa013753	3939	Ofa013754	20292	-	3
MChr8	8141206	8141539	DEL	333	Ofa013830	31503	Ofa013831	13726	-	3.003003003
MChr4	5230213	5230420	DEL	207	Ofa007460	11104	Ofa007461	12599	intron,-,Parent=Ofa007461.gene;gene,-,ID=Ofa007461;	3.004830918
MChr22	12080789	12080914	DEL	125	Ofa010983	5464	Ofa010984	712	-	3.008
MChr9	29958029	29968127	DEL	10098	Ofa002833	5121	Ofa002835	8499	intron,-,Parent=Ofa002835.gene;intron,-,Parent=Ofa002835.gene;intron,-,Parent=Ofa002835.gene;gene,-,ID=Ofa002835,Source=MAKER1:MAKER_DHR1002767.1|MAKER_DHR1002821.1,MAKER2:MAKER_DH1002776.1|MAKER_DH1002794.1|MAKER_DH1002820.1,MAKER3:MAKER_DR1002057.1,MAKER4:MAKER_HR1001733.1;	3.012675777
MChr23	13441137	13442802	DEL	1665	Ofa013000	23008	Ofa013001	8402	gene,-,ID=Ofa013001;intron,-,Parent=Ofa013001.gene;	3.027627628
MChr9	1609479	1610101	DEL	622	Ofa001893	176080	Ofa001894	49546	-	3.048231511
MChr7	24268570	24268948	DEL	378	Ofa006089	9745	Ofa006090	13014	-	3.05026455
MChr20	28658403	28658610	DEL	207	Ofa016456	12751	Ofa016457	36713	intron,-,Parent=Ofa016457.gene;gene,-,ID=Ofa016457,Source=MAKER1:MAKER_DHR14000791.1|MAKER_DHR14000792.1|MAKER_DHR14000794.1|MAKER_DHR14000797.1|MAKER_DHR14000802.1|MAKER_DHR14000835.1|MAKER_DHR14000836.1|MAKER_DHR14000837.1|MAKER_DHR14000844.1,MAKER2:MAKER_DH14000762.1|MAKER_DH14000764.1|MAKER_DH14000775.1|MAKER_DH14000776.1|MAKER_DH14000782.1|MAKER_DH14000805.1|MAKER_DH14000806.1|MAKER_DH140008…	3.06763285
MChr9	25757255	25757549	DEL	294	Ofa002719	19088	Ofa002720	61952	gene,+,ID=Ofa002719,Source=Maker:MAKER_DHR1002668.1|MAKER_DHR1002680.1,cegmaBusco:Busco02691;intron,+,Parent=Ofa002719.gene;	3.074829932
MChr6	17285112	17285231	DEL	119	Ofa004633	42080	Ofa004634	20390	intron,-,Parent=Ofa004634.gene;gene,-,ID=Ofa004634;	3.092436975
MChr23	9856726	9856929	DEL	203	Ofa012902	183690	Ofa012903	67306	intron,-,Parent=Ofa012903.gene;gene,-,ID=Ofa012903;	3.098522167
MChr14	18816079	18816210	DEL	131	Ofa018862	28244	Ofa018863	118433	-	3.106870229
MChr18	15660042	15660149	DEL	107	Ofa008963	2681	Ofa008964	16355	-	3.121495327
MChr3	11302344	11302490	DEL	146	Ofa009807	4161	Ofa009808	3809	gene,+,ID=Ofa009807,Source=MAKER1:MAKER_DHR8000219.1,MAKER2:MAKER_DH8000217.1;intron,+,Parent=Ofa009807.gene;	3.130136986
MChr13	14465764	14466353	DEL	589	Ofa019473	1181	Ofa019474	1064	-	3.140916808
MChr8	12012019	12012147	DEL	128	Ofa013967	8212	Ofa013968	33525	intron,+,Parent=Ofa013967.gene;gene,+,ID=Ofa013967,Source=Maker:MAKER_DHR12000315.1,cegmaBusco:Busco01972;	3.1484375
MChr21	25881144	25881249	DEL	105	Ofa015507	344815	Ofa015508	41289	gene,-,ID=Ofa015508;	3.152380952
MChr15	17135324	17135446	DEL	122	Ofa021173	1724	Ofa021174	29151	gene,-,ID=Ofa021174,Source=Maker:MAKER_DHR20000412.1,cegmaBusco:Busco04331;intron,-,Parent=Ofa021174.gene;	3.155737705
MChr14	20714689	20714796	DEL	107	Ofa018926	5903	Ofa018927	14322	-	3.158878505
MChr11	20574721	20574980	DEL	259	Ofa017948	35136	Ofa017949	13667	-	3.162162162
MChr22	18170159	18170358	DEL	199	Ofa011219	7448	Ofa011220	5605	-	3.180904523
MChr10	14587530	14587638	DEL	108	Ofa016894	5908	Ofa016895	29380	-	3.185185185
MChr8	23605895	23606068	DEL	173	Ofa014335	15352	Ofa014336	21150	-	3.190751445
MChr23	10557541	10559184	DEL	1643	Ofa012917	35025	Ofa012918	93427	intron,+,Parent=Ofa012917.gene;gene,+,ID=Ofa012917;	3.199026172
MChr2	5381079	5382725	DEL	1646	Ofa006386	12756	Ofa006387	23174	-	3.199878493
MChr9	26686181	26686313	DEL	132	Ofa002745	99452	Ofa002746	50025	-	3.204545455
MChr4	31126150	31126285	DEL	135	Ofa008371	16858	Ofa008372	44347	-	3.207407407
MChr16	24590399	24592032	DEL	1633	Ofa020634	641	Ofa020635	12602	-	3.210042866
MChr15	8249819	8250000	DEL	181	Ofa020881	24636	Ofa020882	198669	intron,+,Parent=Ofa020881.gene;gene,+,ID=Ofa020881;	3.220994475
MChr15	9115800	9115910	DEL	110	Ofa020899	3295	Ofa020900	22792	-	3.227272727
MChr8	6453393	6453498	DEL	105	Ofa013783	7621	Ofa013784	36224	-	3.228571429
MChr1	9024188	9024473	DEL	285	Ofa023211	81464	Ofa023212	106784	-	3.235087719
MChr15	5661153	5661314	DEL	161	Ofa020827	56104	Ofa020828	52863	-	3.236024845
MChr19	912371	912483	DEL	112	Ofa022334	43482	Ofa022335	22089	-	3.258928571
MChr13	12427394	12429741	DEL	2347	Ofa019418	4610	Ofa019419	11081	gene,+,ID=Ofa019418,Source=MAKER1:MAKER_DHR18000311.1,MAKER3:MAKER_DR18000256.1,MAKER4:MAKER_HR18000185.1;intron,+,Parent=Ofa019418.gene;	3.262462718
MChr9	24507481	24507676	DEL	195	Ofa002687	206836	Ofa002688	53198	gene,-,ID=Ofa002688;intron,-,Parent=Ofa002688.gene;	3.266666667
MChr1	14647761	14649219	DEL	1458	Ofa023342	11819	Ofa023343	178694	intron,+,Parent=Ofa023342.gene;gene,+,ID=Ofa023342;	3.277091907
MChr9	7966708	7966914	DEL	206	Ofa002092	38581	Ofa002093	21637	intron,+,Parent=Ofa002092.gene;gene,+,ID=Ofa002092,Source=Maker:MAKER_DHR1002033.1,cegmaBusco:Busco00050;	3.281553398
MChr2	31537662	31544979	DEL	7317	Ofa007226	215230	Ofa007227	261216	-	3.28563619
MChr14	8600782	8602442	DEL	1660	Ofa018449	15308	Ofa018450	7734	-	3.290963855
MChr6	5594933	5600271	DEL	5338	Ofa004238	24567	Ofa004239	47729	-	3.294492319
MChr3	11959488	11965201	DEL	5713	Ofa009845	49992	Ofa009846	18599	intron,-,Parent=Ofa009846.gene;intron,-,Parent=Ofa009846.gene;gene,-,ID=Ofa009846,Source=MAKER1:MAKER_DHR8000344.1,MAKER2:MAKER_DH8000343.1,MAKER3:MAKER_DR8000270.1,MAKER4:MAKER_HR8000201.1;intron,-,Parent=Ofa009846.gene;	3.304393489
MChr7	10254579	10256191	DEL	1612	Ofa005667	80660	Ofa005668	50586	-	3.313275434
MChr9	11708006	11708161	DEL	155	Ofa002200	33599	Ofa002201	620	-	3.316129032
MChr10	26463019	26469624	DEL	6605	Ofa017243	23101	Ofa017244	80263	-	3.319606359
MChr5	6126952	6127197	DEL	245	Ofa003241	29266	Ofa003242	28806	gene,+,ID=Ofa003241;intron,+,Parent=Ofa003241.gene;	3.342857143
MChr2	13815626	13815751	DEL	125	Ofa006615	12409	Ofa006616	6072	-	3.376
MChr9	51180025	51187874	DEL	7849	Ofa000537	14150	Ofa000535	13815	-	3.409478915
MChr3	26883237	26883361	DEL	124	Ofa010515	2558	Ofa010516	10278	gene,+,ID=Ofa010515,Source=MAKER1:MAKER_DHR8000903.1,MAKER2:MAKER_DH8000919.1;intron,+,Parent=Ofa010515.gene;	3.419354839
MChr5	3943287	3943659	DEL	372	Ofa003179	10019	Ofa003180	7273	-	3.419354839
MChr23	9328037	9328335	DEL	298	Ofa012899	11446	Ofa012900	215519	intron,+,Parent=Ofa012899.gene;gene,+,ID=Ofa012899,Source=MAKER1:MAKER_DHR11000225.1,MAKER3:MAKER_DR11000168.1;	3.429530201
MChr3	12907200	12907300	DEL	100	Ofa009889	13969	Ofa009890	10006	-	3.44
MChr7	10953017	10953210	DEL	193	Ofa005682	103859	Ofa005683	23933	-	3.440414508
MChr12	28139553	28141221	DEL	1668	Ofa012543	67241	Ofa012544	63542	-	3.450839329
MChr9	39527128	39527274	DEL	146	Ofa000127	79533	Ofa000128	7755	intron,-,Parent=Ofa000128.gene;gene,-,ID=Ofa000128;	3.45890411
MChr7	26305578	26305707	DEL	129	Ofa006138	10012	Ofa006139	27520	-	3.465116279
MChr14	10549757	10549952	DEL	195	Ofa018524	11120	Ofa018525	9696	-	3.523076923
MChr22	23958990	23960143	DEL	1153	Ofa011522	88494	Ofa011523	49800	-	3.524718127
MChr13	11929005	11929177	DEL	172	Ofa019387	13551	Ofa019388	4352	-	3.540697674
MChr17	5194735	5198324	DEL	3589	Ofa021599	12377	Ofa021600	72292	-	3.572582892
MChr12	20104233	20104334	DEL	101	Ofa012372	952	Ofa012373	1346	-	3.594059406
MChr18	19892489	19894136	DEL	1647	Ofa009108	119671	Ofa009109	59147	-	3.599878567
MChr14	7398251	7398355	DEL	104	Ofa018405	66483	Ofa018406	22016	gene,-,ID=Ofa018406;intron,-,Parent=Ofa018406.gene;	3.605769231
MChr17	23239278	23240953	DEL	1675	Ofa022262	7580	Ofa022263	144587	intron,-,Parent=Ofa022263.gene;gene,-,ID=Ofa022263;	3.610746269
MChr8	6029723	6029938	DEL	215	Ofa013764	78020	Ofa013765	35512	gene,-,ID=Ofa013765;intron,-,Parent=Ofa013765.gene;	3.623255814
MChr6	239849	240033	DEL	184	Ofa004068	25140	Ofa004069	6930	-	3.652173913
MChr15	17924264	17924451	DEL	187	Ofa021207	18071	Ofa021208	4533	-	3.657754011
MChr12	14928699	14929278	DEL	579	Ofa012160	7988	Ofa012161	1292	intron,-,Parent=Ofa012161.gene;gene,-,ID=Ofa012161;	3.659758204
MChr5	1870543	1870721	DEL	178	Ofa003111	141178	Ofa003112	50678	-	3.662921348
MChr15	22013109	22013211	DEL	102	Ofa021294	105183	Ofa021295	83795	-	3.666666667
MChr8	3134892	3135013	DEL	121	Ofa013686	43706	Ofa013687	53502	intron,-,Parent=Ofa013687.gene;gene,-,ID=Ofa013687;	3.669421488
MChr20	16357097	16357289	DEL	192	Ofa016077	45902	Ofa016078	101362	-	3.677083333
MChr16	2758496	2758652	DEL	156	Ofa019941	46921	Ofa019942	17479	-	3.724358974
MChr12	31860917	31861087	DEL	170	Ofa012600	27233	Ofa012601	47658	intron,+,Parent=Ofa012600.gene;gene,+,ID=Ofa012600,Source=MAKER1:MAKER_DHR10000792.1,MAKER2:MAKER_DH10000783.1,MAKER3:MAKER_DR10000608.1,MAKER4:MAKER_HR10000492.1|MAKER_HR10000493.1;	3.747058824
MChr18	24596360	24596611	DEL	251	Ofa009294	145933	Ofa009295	62364	-	3.760956175
MChr12	28672716	28672868	DEL	152	Ofa012551	97377	Ofa012552	67828	intron,-,Parent=Ofa012552.gene;gene,-,ID=Ofa012552;	3.769736842
MChr22	30016918	30017042	DEL	124	Ofa011715	122092	Ofa011716	29477	gene,+,ID=Ofa011715;intron,+,Parent=Ofa011715.gene;	3.782258065
MChr12	29505312	29505479	DEL	167	Ofa012562	236489	Ofa012563	3296	-	3.784431138
MChr1	7892500	7892624	DEL	124	Ofa023169	18504	Ofa023170	21906	-	3.806451613
MChr6	4138259	4138409	DEL	150	Ofa004196	24882	Ofa004197	1644	intron,-,Parent=Ofa004197.gene;gene,-,ID=Ofa004197,Source=Maker:MAKER_DHR3000161.1,cegmaBusco:Busco01224;	3.806666667
MChr9	28362256	28454859	DEL	92603	Ofa002761	23735	Ofa002762	30400	gene,-,ID=Ofa002762;intron,-,Parent=Ofa002762.gene;intron,-,Parent=Ofa002762.gene;intron,-,Parent=Ofa002762.gene;intron,-,Parent=Ofa002762.gene;intron,-,Parent=Ofa002762.gene;intron,-,Parent=Ofa002762.gene;intron,-,Parent=Ofa002762.gene;gene,-,ID=Ofa002763;intron,-,Parent=Ofa002763.gene;intron,-,Parent=Ofa002763.gene;intron,-,Parent=Ofa002763.gene;intron,-,Parent=Ofa002763.gene;intron,-,Parent=Of…	3.810060149
MChr23	12642928	12644633	DEL	1705	Ofa012956	27755	Ofa012957	10999	-	3.841055718
MChr7	3119579	3119683	DEL	104	Ofa005373	1444	Ofa005374	44501	-	3.865384615
MChr14	2144653	2145338	DEL	685	Ofa018226	14381	Ofa018227	41036	-	3.868613139
MChr13	14129168	14129297	DEL	129	Ofa019453	8726	Ofa019454	48901	-	3.906976744
MChr16	18341421	18343906	DEL	2485	Ofa020385	320163	Ofa020386	41906	intron,-,Parent=Ofa020386.gene;gene,-,ID=Ofa020386;	3.911066398
MChr2	27942004	27942353	DEL	349	Ofa007124	26079	Ofa007125	10624	intron,+,Parent=Ofa007124.gene;gene,+,ID=Ofa007124;	3.916905444
MChr9	4485399	4485696	DEL	297	Ofa001982	12406	Ofa001983	35956	gene,+,ID=Ofa001982;intron,+,Parent=Ofa001982.gene;	3.95959596
MChr5	5829562	5829713	DEL	151	Ofa003237	74803	Ofa003238	28868	-	3.966887417
MChr22	26659719	26661365	DEL	1646	Ofa011635	16978	Ofa011636	6268	-	3.989671932
MChr20	16830242	16832148	DEL	1906	Ofa016090	48536	Ofa016091	4838	-	3.998950682
MChr9	3176663	3176788	DEL	125	Ofa001946	2183	Ofa001947	6537	-	4
MChr3	25969034	25970685	DEL	1651	Ofa010482	10856	Ofa010483	2740	intron,-,Parent=Ofa010483.gene;gene,-,ID=Ofa010483,Source=Maker:MAKER_DHR8000916.1,cegmaBusco:Busco03027;	4.019987886
MChr11	6124035	6124180	DEL	145	Ofa017459	35319	Ofa017460	35957	intron,+,Parent=Ofa017459.gene;gene,+,ID=Ofa017459;	4.027586207
MChr14	24158560	24158690	DEL	130	Ofa019000	94520	Ofa019001	130811	-	4.030769231
MChr17	24512521	24514157	DEL	1636	Ofa022290	120151	Ofa022291	333324	-	4.060513447
MChr7	32510731	32517245	DEL	6514	Ofa006284	30161	Ofa006285	24103	intron,-,Parent=Ofa006285.gene;gene,-,ID=Ofa006285,Source=MAKER1:MAKER_DHR4000951.1,MAKER2:MAKER_DH4000948.1;	4.072459318
MChr22	1930108	1930245	DEL	137	Ofa010721	55148	Ofa010722	11424	gene,-,ID=Ofa010722,Source=MAKER1:MAKER_DHR9000075.1,MAKER2:MAKER_DH9000073.1;intron,-,Parent=Ofa010722.gene;	4.087591241
MChr4	30637924	30638103	DEL	179	Ofa008360	48193	Ofa008361	14326	gene,-,ID=Ofa008361,Source=Maker:MAKER_DHR6001073.1,cegmaBusco:Busco03099;intron,-,Parent=Ofa008361.gene;	4.094972067
MChr19	11437518	11439162	DEL	1644	Ofa022612	27152	Ofa022613	20137	-	4.105839416
MChr8	2592309	2592414	DEL	105	Ofa013675	5993	Ofa013676	31934	-	4.114285714
MChr8	2592714	2593298	DEL	584	Ofa013675	6398	Ofa013676	31529	-	4.181506849
MChr19	9728832	9750754	DEL	21922	Ofa022570	4275	Ofa022571	90	gene,+,ID=Ofa022571;gene,+,ID=Ofa022572;	4.192135754
MChr8	12888375	12888538	DEL	163	Ofa013998	13651	Ofa013999	5900	-	4.208588957
MChr6	6734999	6735377	DEL	378	Ofa004262	4293	Ofa004263	22362	gene,+,ID=Ofa004262;intron,+,Parent=Ofa004262.gene;	4.211640212
MChr5	10841382	10841899	DEL	517	Ofa003365	55148	Ofa003366	8	five_prime_UTR,-,Parent=Ofa003366;gene,-,ID=Ofa003366;	4.218568665
MChr9	8252937	8253038	DEL	101	Ofa002101	90438	Ofa002102	9754	gene,-,ID=Ofa002102;intron,-,Parent=Ofa002102.gene;	4.227722772
MChr14	13741870	13743511	DEL	1641	Ofa018637	4291	Ofa018638	56808	intron,+,Parent=Ofa018637.gene;gene,+,ID=Ofa018637;	4.251675807
MChr13	26991624	26993278	DEL	1654	Ofa019799	98925	Ofa019800	8517	gene,-,ID=Ofa019800,Source=MAKER1:MAKER_DHR18000731.1|MAKER_DHR18000774.1,MAKER3:MAKER_DR18000542.1|MAKER_DR18000566.1,MAKER4:MAKER_HR18000432.1|MAKER_HR18000451.1;intron,-,Parent=Ofa019800.gene;	4.259371221
MChr6	15345654	15345976	DEL	322	Ofa004583	1328	Ofa004584	13683	-	4.267080745
MChr15	22944317	22949439	DEL	5122	Ofa021318	56472	Ofa021319	36653	-	4.292073409
MChr1	10712625	10713056	DEL	431	Ofa023260	30428	Ofa023261	24320	gene,+,ID=Ofa023260;intron,+,Parent=Ofa023260.gene;	4.331786543
MChr16	3372689	3376279	DEL	3590	Ofa019956	46332	Ofa019957	13320	gene,-,ID=Ofa019957,Source=MAKER1:MAKER_DHR19000110.1,MAKER2:MAKER_DH19000108.1,MAKER3:MAKER_DR19000084.1,MAKER4:MAKER_HR19000073.1;	4.35264624
MChr12	11802359	11802621	DEL	262	Ofa012003	26494	Ofa012004	24356	-	4.36259542
MChr14	2099775	2100008	DEL	233	Ofa018225	85042	Ofa018226	30497	gene,-,ID=Ofa018226,Source=Maker:MAKER_DHR17000081.1,cegmaBusco:Busco01200;intron,-,Parent=Ofa018226.gene;	4.369098712
MChr6	10873387	10873645	DEL	258	Ofa004422	113263	Ofa004423	58715	-	4.395348837
MChr6	29085628	29087254	DEL	1626	Ofa005106	58677	Ofa005107	54139	intron,-,Parent=Ofa005107.gene;gene,-,ID=Ofa005107;	4.404674047
MChr15	25198131	25198698	DEL	567	Ofa021383	277249	Ofa021384	229170	intron,+,Parent=Ofa021383.gene;gene,+,ID=Ofa021383;	4.41622575
MChr14	10848263	10848384	DEL	121	Ofa018538	2251	Ofa018539	7487	-	4.446280992
MChr12	15407468	15407590	DEL	122	Ofa012180	87566	Ofa012181	18332	-	4.475409836
MChr23	10900213	10900320	DEL	107	Ofa012922	143158	Ofa012923	78099	-	4.523364486
MChr21	24924091	24924392	DEL	301	Ofa015485	26090	Ofa015486	15815	gene,-,ID=Ofa015486;	4.541528239
MChr12	4962516	4967389	DEL	4873	Ofa011824	28242	Ofa011825	107622	-	4.55099528
MChr16	25109304	25110984	DEL	1680	Ofa020657	11468	Ofa020658	2222	-	4.569642857
MChr5	33809713	33817785	DEL	8072	Ofa003984	99702	Ofa003985	11632	-	4.645069376
MChr20	11665795	11665978	DEL	183	Ofa015890	20065	Ofa015891	17078	gene,+,ID=Ofa015890,Source=Maker:MAKER_DHR14000219.1,cegmaBusco:Busco04404;intron,+,Parent=Ofa015890.gene;	4.650273224
MChr23	12859011	12859388	DEL	377	Ofa012972	1287	Ofa012973	7481	-	4.705570292
MChr5	37226845	37227081	DEL	236	Ofa004049	41892	Ofa004050	1708	-	4.716101695
MChr22	30218571	30218676	DEL	105	Ofa011719	104880	Ofa011720	9502	intron,-,Parent=Ofa011720.gene;gene,-,ID=Ofa011720;	4.742857143
MChr4	14540064	14541723	DEL	1659	Ofa007698	37260	Ofa007699	57190	-	4.746835443
MChr4	2091737	2092901	DEL	1164	Ofa007382	33922	Ofa007383	200694	intron,+,Parent=Ofa007382.gene;gene,+,ID=Ofa007382;	4.760309278
MChr3	32346358	32346564	DEL	206	Ofa010664	5948	Ofa010665	24335	intron,-,Parent=Ofa010665.gene;gene,-,ID=Ofa010665;	4.766990291
MChr4	25770033	25772545	DEL	2512	Ofa008205	46391	Ofa008206	47326	-	4.785429936
MChr8	2589776	2591010	DEL	1234	Ofa013675	3460	Ofa013676	34467	-	4.800648298
MChr20	27066882	27067122	DEL	240	Ofa016419	73353	Ofa016420	3266	gene,-,ID=Ofa016420,Source=MAKER1:MAKER_DHR14000823.1,MAKER2:MAKER_DH14000803.1|MAKER_DH14000814.1|MAKER_DH14000820.1,MAKER3:MAKER_DR14000659.1,MAKER4:MAKER_HR14000572.1;	4.841666667
MChr7	1472910	1474693	DEL	1783	Ofa005331	336510	Ofa005332	100301	-	4.842961301
MChr1	8826939	8828483	DEL	1544	Ofa023210	64276	Ofa023211	115785	-	4.852331606
MChr19	24688219	24688393	DEL	174	Ofa022938	149052	Ofa022939	13437	-	4.902298851
MChr9	4420165	4420473	DEL	308	Ofa001978	2966	Ofa001979	33828	intron,+,Parent=Ofa001978.gene;gene,+,ID=Ofa001978;	4.909090909
MChr6	26186690	26188601	DEL	1911	Ofa004955	13900	Ofa004956	7407	-	4.919413919
MChr16	14838462	14840135	DEL	1673	Ofa020274	43384	Ofa020275	69271	-	4.943813509
MChr21	25897512	25897642	DEL	130	Ofa015507	361183	Ofa015508	24921	gene,-,ID=Ofa015508;	5.030769231
MChr4	1069662	1071278	DEL	1616	Ofa007358	21409	Ofa007359	10233	-	5.036509901
MChr16	26410516	26410641	DEL	125	Ofa020694	45687	Ofa020695	65785	-	5.12
MChr15	19757807	19757983	DEL	176	Ofa021263	2022	Ofa021264	11036	gene,+,ID=Ofa021263;intron,+,Parent=Ofa021263.gene;	5.159090909
MChr8	20778646	20780591	DEL	1945	Ofa014269	68367	Ofa014270	25186	gene,-,ID=Ofa014270;intron,-,Parent=Ofa014270.gene;	5.177377892
MChr21	4701956	4702064	DEL	108	Ofa014631	18819	Ofa014632	7431	-	5.231481481
MChr9	65585857	65586727	DEL	870	Ofa001754	2205	Ofa001753	12176	-	5.250574713
MChr23	10233438	10235093	DEL	1655	Ofa012910	11173	Ofa012911	9543	intron,-,Parent=Ofa012911.gene;gene,-,ID=Ofa012911;	5.256797583
MChr5	18281836	18281983	DEL	147	Ofa003588	18891	Ofa003589	51006	intron,+,Parent=Ofa003588.gene;gene,+,ID=Ofa003588;	5.265306122
MChr10	5838173	5838400	DEL	227	Ofa016609	45173	Ofa016610	73335	intron,+,Parent=Ofa016609.gene;gene,+,ID=Ofa016609,Source=MAKER1:MAKER_DHR15000120.1,MAKER2:MAKER_DH15000119.1,MAKER3:MAKER_DR15000089.1,MAKER4:MAKER_HR15000053.1;	5.273127753
MChr23	2323529	2323655	DEL	126	Ofa012753	32772	Ofa012754	46147	intron,+,Parent=Ofa012753.gene;gene,+,ID=Ofa012753;	5.277777778
MChr17	5945684	5945988	DEL	304	Ofa021633	47847	Ofa021634	2122	gene,-,ID=Ofa021634;intron,-,Parent=Ofa021634.gene;	5.279605263
MChr7	30019973	30021803	DEL	1830	Ofa006243	25039	Ofa006244	12646	-	5.287431694
MChr18	30406832	30408101	DEL	1269	Ofa009468	10129	Ofa009469	111593	-	5.33963751
MChr8	3830902	3831322	DEL	420	Ofa013703	7184	Ofa013704	8784	-	5.35
MChr14	12090214	12090530	DEL	316	Ofa018569	37152	Ofa018570	1950	-	5.367088608
MChr3	22951937	22952142	DEL	205	Ofa010425	44903	Ofa010426	2754	gene,-,ID=Ofa010426;intron,-,Parent=Ofa010426.gene;	5.385365854
MChr2	24540993	24544802	DEL	3809	Ofa006960	125026	Ofa006961	45278	intron,+,Parent=Ofa006960.gene;gene,+,ID=Ofa006960,Source=MAKER1:MAKER_DHR5000655.1|MAKER_DHR5000657.1|MAKER_DHR5000667.1,MAKER2:MAKER_DH5000659.1,MAKER3:MAKER_DR5000545.1,MAKER4:MAKER_HR5000437.1;	5.392491468
MChr15	26445956	26446893	DEL	937	Ofa021401	61101	Ofa021402	15330	gene,-,ID=Ofa021402;	5.421558164
MChr17	2538817	2540430	DEL	1613	Ofa021493	13935	Ofa021494	21560	gene,+,ID=Ofa021493;intron,+,Parent=Ofa021493.gene;	5.450092994
MChr9	30146822	30250589	DEL	103767	Ofa002841	22496	Ofa002842	31395	intron,+,Parent=Ofa002842.gene;intron,+,Parent=Ofa002842.gene;intron,+,Parent=Ofa002842.gene;intron,+,Parent=Ofa002842.gene;intron,+,Parent=Ofa002842.gene;gene,+,ID=Ofa002842,Source=MAKER1:MAKER_DHR1002793.1|MAKER_DHR1002796.1,MAKER2:MAKER_DH1002789.1,MAKER3:MAKER_DR1002074.1|MAKER_DR1002080.1,MAKER4:MAKER_HR1001736.1;intron,+,Parent=Ofa002842.gene;intron,+,Parent=Ofa002842.gene;intron,+,Parent=O…	5.451010437
MChr2	10274872	10276539	DEL	1667	Ofa006509	39854	Ofa006510	102713	-	5.454709058
MChr13	16324008	16369426	DEL	45418	Ofa019536	19506	Ofa019537	56608	-	5.456999428
MChr16	23163942	23164090	DEL	148	Ofa020588	73939	Ofa020589	11272	-	5.466216216
MChr8	10063752	10065410	DEL	1658	Ofa013885	5171	Ofa013886	51374	intron,+,Parent=Ofa013885.gene;gene,+,ID=Ofa013885;	5.474668275
MChr14	10921577	10921688	DEL	111	Ofa018543	2562	Ofa018544	1759	gene,-,ID=Ofa018544;intron,-,Parent=Ofa018544.gene;	5.504504505
MChr17	19864794	19864906	DEL	112	Ofa022181	65436	Ofa022182	1327	-	5.508928571
MChr21	8957637	8957877	DEL	240	Ofa014805	32950	Ofa014806	6540	intron,-,Parent=Ofa014806.gene;gene,-,ID=Ofa014806;	5.520833333
MChr16	24653491	24653774	DEL	283	Ofa020639	133	Ofa020640	13901	gene,+,ID=Ofa020639;intron,+,Parent=Ofa020639.gene;	5.537102473
MChr12	6040643	6041217	DEL	574	Ofa011831	156350	Ofa011832	20150	-	5.543554007
MChr9	8535658	8535862	DEL	204	Ofa002103	187561	Ofa002104	87286	-	5.56372549
MChr6	15346147	15346749	DEL	602	Ofa004583	1821	Ofa004584	13190	-	5.566445183
MChr9	48042662	48067916	DEL	25254	Ofa000804	8459	Ofa000803	77120	intron,+,Parent=Ofa000804.gene;intron,+,Parent=Ofa000804.gene;intron,+,Parent=Ofa000804.gene;intron,+,Parent=Ofa000804.gene;intron,+,Parent=Ofa000804.gene;intron,+,Parent=Ofa000804.gene;gene,+,ID=Ofa000804,Source=MAKER1:MAKER_DHR1000742.1|MAKER_DHR1000815.1,MAKER2:MAKER_DH1000741.1|MAKER_DH1000852.1|MAKER_DH1000863.1,MAKER3:MAKER_DR1000608.1,MAKER4:MAKER_HR1000522.1;	5.56711808
MChr9	62060527	62060821	DEL	294	Ofa001694	5416	Ofa001695	14892	intron,+,Parent=Ofa001694.gene;gene,+,ID=Ofa001694;	5.581632653
MChr9	22423456	22432449	DEL	8993	Ofa002624	18928	Ofa002625	29546	-	5.582008229
MChr9	29511423	29563329	DEL	51906	Ofa002819	21855	Ofa002820	30792	intron,-,Parent=Ofa002820.gene;intron,-,Parent=Ofa002820.gene;intron,-,Parent=Ofa002820.gene;intron,-,Parent=Ofa002820.gene;intron,-,Parent=Ofa002820.gene;intron,-,Parent=Ofa002820.gene;gene,-,ID=Ofa002820,Source=MAKER1:MAKER_DHR1002758.1,MAKER2:MAKER_DH1002763.1,MAKER3:MAKER_DR1002052.1|MAKER_DR1002053.1;intron,-,Parent=Ofa002820.gene;intron,-,Parent=Ofa002820.gene;	5.58848688
MChr9	8093068	8093212	DEL	144	Ofa002098	30397	Ofa002099	21672	-	5.625
MChr12	16796283	16796386	DEL	103	Ofa012231	15838	Ofa012232	17508	-	5.631067961
MChr3	6609645	6609745	DEL	100	Ofa009680	38418	Ofa009681	9371	intron,+,Parent=Ofa009680.gene;gene,+,ID=Ofa009680;	5.64
MChr7	7393719	7400613	DEL	6894	Ofa005559	30712	Ofa005560	19870	-	5.663910647
MChr14	3655473	3655573	DEL	100	Ofa018265	3117	Ofa018266	56550	-	5.67
MChr15	17924867	17924997	DEL	130	Ofa021207	18674	Ofa021208	3930	-	5.692307692
MChr9	25242221	25244022	DEL	1801	Ofa002698	13222	Ofa002699	12485	intron,-,Parent=Ofa002699.gene;gene,-,ID=Ofa002699,Source=MAKER1:MAKER_DHR1002621.1,MAKER3:MAKER_DR1001943.1,MAKER4:MAKER_HR1001671.1;	5.732926152
MChr17	23359813	23360118	DEL	305	Ofa022262	128115	Ofa022263	24052	intron,-,Parent=Ofa022263.gene;gene,-,ID=Ofa022263;	5.8
MChr5	14448722	14448893	DEL	171	Ofa003477	32002	Ofa003478	35582	-	5.830409357
MChr15	14707818	14707982	DEL	164	Ofa021089	793	Ofa021090	25036	-	5.87195122
MChr12	13152270	13164380	DEL	12110	Ofa012061	1848	Ofa012062	2379	gene,+,ID=Ofa012062,Source=MAKER1:MAKER_DHR10000274.1,MAKER2:MAKER_DH10000264.1;intron,+,Parent=Ofa012062.gene;intron,+,Parent=Ofa012062.gene;intron,+,Parent=Ofa012062.gene;gene,-,ID=Ofa012063;gene,+,ID=Ofa012064,Source=MAKER1:MAKER_DHR10000261.1,MAKER2:MAKER_DH10000242.1;intron,+,Parent=Ofa012064.gene;intron,+,Parent=Ofa012064.gene;intron,+,Parent=Ofa012064.gene;intron,-,Parent=Ofa012063.gene;in…	5.902559868
MChr20	19616257	19616855	DEL	598	Ofa016208	60492	Ofa016209	1589	gene,-,ID=Ofa016209;	5.914715719
MChr2	33714552	33714723	DEL	171	Ofa007294	18272	Ofa007295	21599	-	5.923976608
MChr8	12418141	12418393	DEL	252	Ofa013987	39068	Ofa013988	32236	gene,-,ID=Ofa013988;intron,-,Parent=Ofa013988.gene;	6.011904762
MChr8	22000815	22000942	DEL	127	Ofa014291	109633	Ofa014292	43765	-	6.015748031
MChr4	1602967	1603091	DEL	124	Ofa007368	209227	Ofa007369	69916	intron,-,Parent=Ofa007369.gene;gene,-,ID=Ofa007369;	6.024193548
MChr4	31183997	31184130	DEL	133	Ofa008373	2537	Ofa008374	18184	-	6.060150376
MChr20	24404392	24404595	DEL	203	Ofa016355	113276	Ofa016356	11364	-	6.103448276
MChr6	4097303	4097423	DEL	120	Ofa004193	64966	Ofa004194	1186	intron,-,Parent=Ofa004194.gene;gene,-,ID=Ofa004194;	6.108333333
MChr11	18021556	18023326	DEL	1770	Ofa017857	270572	Ofa017858	68211	-	6.198870056
MChr21	797246	797460	DEL	214	Ofa014500	14067	Ofa014501	10051	intron,+,Parent=Ofa014500.gene;gene,+,ID=Ofa014500;	6.214953271
MChr17	13875774	13877450	DEL	1676	Ofa021991	33035	Ofa021992	169740	-	6.289379475
MChr8	5431488	5433125	DEL	1637	Ofa013752	66192	Ofa013753	71636	-	6.307269395
MChr18	13899484	13899841	DEL	357	Ofa008860	85516	Ofa008861	45510	-	6.392156863
MChr8	2593390	2593516	DEL	126	Ofa013675	7074	Ofa013676	30853	-	6.587301587
MChr14	10673032	10676632	DEL	3600	Ofa018529	46633	Ofa018530	50393	-	6.588333333
MChr5	1561199	1561680	DEL	481	Ofa003110	122546	Ofa003111	168166	-	6.677754678
MChr21	25479047	25479204	DEL	157	Ofa015506	57472	Ofa015507	57282	-	6.681528662
MChr14	5287074	5287184	DEL	110	Ofa018307	28743	Ofa018308	40625	intron,-,Parent=Ofa018308.gene;gene,-,ID=Ofa018308;	6.681818182
MChr6	5158061	5158463	DEL	402	Ofa004232	8541	Ofa004233	347872	gene,+,ID=Ofa004232;intron,+,Parent=Ofa004232.gene;	6.684079602
MChr6	16832213	16833827	DEL	1614	Ofa004629	270660	Ofa004630	382316	intron,+,Parent=Ofa004629.gene;gene,+,ID=Ofa004629;	6.69826518
MChr1	2899852	2901511	DEL	1659	Ofa023029	31697	Ofa023030	38586	intron,-,Parent=Ofa023030.gene;gene,-,ID=Ofa023030;	6.758288125
MChr6	19844260	19844439	DEL	179	Ofa004733	24827	Ofa004734	150486	-	6.787709497
MChr18	31872342	31872531	DEL	189	Ofa009512	1817	Ofa009513	36033	intron,+,Parent=Ofa009512.gene;gene,+,ID=Ofa009512,Source=MAKER1:MAKER_DHR7000993.1|MAKER_DHR7000998.1|MAKER_DHR7001008.1|MAKER_DHR7001016.1,MAKER2:MAKER_DH7000978.1|MAKER_DH7000980.1|MAKER_DH7001009.1,MAKER3:MAKER_DR7000798.1|MAKER_DR7000823.1,MAKER4:MAKER_HR7000691.1|MAKER_HR7000692.1;	6.814814815
MChr2	27648170	27648276	DEL	106	Ofa007103	9373	Ofa007104	33302	gene,+,ID=Ofa007103;intron,+,Parent=Ofa007103.gene;	6.839622642
MChr5	35254943	35255438	DEL	495	Ofa004017	22804	Ofa004018	22538	-	6.898989899
MChr6	536911	537477	DEL	566	Ofa004079	6269	Ofa004080	1076	-	6.939929329
MChr7	1375317	1376977	DEL	1660	Ofa005331	238917	Ofa005332	197894	-	6.981927711
MChr7	1469451	1469614	DEL	163	Ofa005331	333051	Ofa005332	103760	-	7.012269939
MChr11	28905264	28916281	DEL	11017	Ofa018165	45322	Ofa018166	34451	-	7.049832078
MChr4	2089568	2089781	DEL	213	Ofa007382	31753	Ofa007383	202863	intron,+,Parent=Ofa007382.gene;gene,+,ID=Ofa007382;	7.070422535
MChr7	3521876	3522162	DEL	286	Ofa005389	9009	Ofa005390	14029	-	7.146853147
MChr23	16367537	16373246	DEL	5709	Ofa013147	36136	Ofa013148	232611	-	7.160098091
MChr19	2624369	2624489	DEL	120	Ofa022390	91212	Ofa022391	12917	-	7.183333333
MChr2	20098464	20100124	DEL	1660	Ofa006797	7965	Ofa006798	137432	-	7.219879518
MChr15	2826857	2827151	DEL	294	Ofa020784	16429	Ofa020785	58757	-	7.224489796
MChr7	1870135	1870357	DEL	222	Ofa005336	100465	Ofa005337	185968	-	7.225225225
MChr21	11821347	11821504	DEL	157	Ofa014950	13305	Ofa014951	22247	-	7.248407643
MChr23	4114166	4115812	DEL	1646	Ofa012789	7877	Ofa012790	7215	intron,+,Parent=Ofa012789.gene;gene,+,ID=Ofa012789;	7.27217497
MChr1	15743556	15743915	DEL	359	Ofa023380	78760	Ofa023381	15504	-	7.306406685
MChr6	33285620	33286012	DEL	392	Ofa005218	6718	Ofa005219	71119	intron,+,Parent=Ofa005218.gene;gene,+,ID=Ofa005218,Source=MAKER1:MAKER_DHR3001086.1,MAKER2:MAKER_DH3001080.1|MAKER_DH3001082.1,MAKER3:MAKER_DR3000827.1;	7.31377551
MChr18	22299794	22299897	DEL	103	Ofa009199	20578	Ofa009200	5426	intron,+,Parent=Ofa009199.gene;gene,+,ID=Ofa009199;	7.330097087
MChr9	27080828	27095439	DEL	14611	Ofa002805	54108	Ofa002797	33898	gene,-,ID=Ofa002751,Source=MAKER1:MAKER_DHR1002679.1|MAKER_DHR1002683.1,MAKER2:MAKER_DH1002692.1|MAKER_DH1002696.1|MAKER_DH1002699.1|MAKER_DH1002704.1,MAKER3:MAKER_DR1001988.1|MAKER_DR1001989.1,MAKER4:MAKER_HR1001696.1;intron,-,Parent=Ofa002751.gene;	7.367120663
MChr17	749979	750903	DEL	924	Ofa021457	61791	Ofa021458	34464	-	7.380952381
MChr17	683199	683347	DEL	148	Ofa021456	3830	Ofa021457	4989	-	7.432432432
MChr9	20303465	20305160	DEL	1695	Ofa002569	69669	Ofa002570	265734	-	7.441887906
MChr22	28516413	28516827	DEL	414	Ofa011676	6287	Ofa011677	21785	-	7.463768116
MChr14	11938257	11938475	DEL	218	Ofa018565	21637	Ofa018566	10423	-	7.486238532
MChr20	24535967	24537753	DEL	1786	Ofa016360	21916	Ofa016361	21926	intron,+,Parent=Ofa016360.gene;gene,+,ID=Ofa016360,Source=MAKER1:MAKER_DHR14000738.1,MAKER2:MAKER_DH14000720.1,MAKER3:MAKER_DR14000609.1;	7.557670773
MChr7	739954	744218	DEL	4264	Ofa005319	36901	Ofa005320	15973	-	7.563789869
MChr9	25244273	25293133	DEL	48860	Ofa002698	15274	Ofa002699	10433	intron,-,Parent=Ofa002699.gene;intron,-,Parent=Ofa002699.gene;five_prime_UTR,-,Parent=Ofa002699;intron,-,Parent=Ofa002699.gene;intron,-,Parent=Ofa002699.gene;intron,-,Parent=Ofa002699.gene;intron,-,Parent=Ofa002699.gene;intron,-,Parent=Ofa002700.gene;intron,-,Parent=Ofa002700.gene;intron,-,Parent=Ofa002700.gene;intron,-,Parent=Ofa002700.gene;intron,-,Parent=Ofa002700.gene;intron,-,Parent=Ofa00270…	7.644167008
MChr9	64711900	64726098	DEL	14198	Ofa001740	1932	Ofa001741	17313	three_prime_UTR,-,Parent=Ofa001741;five_prime_UTR,-,Parent=Ofa001741;gene,-,ID=Ofa001741,Source=MAKER1:MAKER_DHR1001753.1,MAKER3:MAKER_DR1001273.1,MAKER4:MAKER_HR1001026.1;	7.694323144
MChr11	18597955	18599616	DEL	1661	Ofa017882	21359	Ofa017883	47658	gene,+,ID=Ofa017882,Source=Maker:MAKER_DHR16000524.1|MAKER_DHR16000573.1,cegmaBusco:Busco01516;intron,+,Parent=Ofa017882.gene;	7.767007827
MChr19	22105235	22106096	DEL	861	Ofa022904	142587	Ofa022905	66149	-	7.778164925
MChr6	19318437	19318698	DEL	261	Ofa004712	15095	Ofa004713	691	intron,-,Parent=Ofa004713.gene;gene,-,ID=Ofa004713;	7.789272031
MChr12	18276946	18278606	DEL	1660	Ofa012285	10093	Ofa012286	2522	-	7.815662651
MChr9	58230137	58251281	DEL	21144	Ofa000236	189411	Ofa000234	34054	intron,-,Parent=Ofa000234.gene;intron,-,Parent=Ofa000234.gene;intron,-,Parent=Ofa000234.gene;gene,-,ID=Ofa000234;intron,-,Parent=Ofa000234.gene;	7.834326523
MChr21	25854928	25855056	DEL	128	Ofa015507	318599	Ofa015508	67505	gene,-,ID=Ofa015508;intron,-,Parent=Ofa015508.gene;	7.890625
MChr11	27467968	27468388	DEL	420	Ofa018131	10681	Ofa018132	37016	-	7.892857143
MChr7	2679173	2679363	DEL	190	Ofa005354	10844	Ofa005355	45804	-	7.915789474
MChr5	18948548	18949030	DEL	482	Ofa003618	1440	Ofa003619	10033	gene,+,ID=Ofa003618;intron,+,Parent=Ofa003618.gene;	7.927385892
MChr1	10640604	10640751	DEL	147	Ofa023259	7925	Ofa023260	41593	intron,+,Parent=Ofa023259.gene;gene,+,ID=Ofa023259;	7.993197279
MChr5	33822284	33825502	DEL	3218	Ofa003985	939	Ofa003986	47067	gene,+,ID=Ofa003985,Source=MAKER1:MAKER_DHR2000924.1,MAKER3:MAKER_DR2000734.1,MAKER4:MAKER_HR2000607.1;	8.008390305
MChr20	23579931	23589048	DEL	9117	Ofa016342	18837	Ofa016343	96552	-	8.052758583
MChr15	25288626	25288744	DEL	118	Ofa021383	367744	Ofa021384	138675	intron,+,Parent=Ofa021383.gene;gene,+,ID=Ofa021383;	8.084745763
MChr3	32406190	32406573	DEL	383	Ofa010666	10536	Ofa010667	3106	-	8.09921671
MChr14	3333043	3334626	DEL	1583	Ofa018255	27939	Ofa018256	18416	-	8.118130133
MChr16	26270817	26271274	DEL	457	Ofa020688	7865	Ofa020689	10401	intron,-,Parent=Ofa020689.gene;gene,-,ID=Ofa020689;	8.140043764
MChr13	24019930	24031055	DEL	11125	Ofa019721	2426	Ofa019722	46987	-	8.215910112
MChr4	2066772	2067346	DEL	574	Ofa007382	8957	Ofa007383	225659	intron,+,Parent=Ofa007382.gene;gene,+,ID=Ofa007382;	8.273519164
MChr13	21809941	21810066	DEL	125	Ofa019666	24360	Ofa019667	3063	intron,-,Parent=Ofa019667.gene;gene,-,ID=Ofa019667;	8.28
MChr17	3876850	3877436	DEL	586	Ofa021548	25962	Ofa021549	16505	-	8.281569966
MChr11	145277	147434	DEL	2157	Ofa017344	11242	Ofa017345	31157	gene,+,ID=Ofa017344;intron,+,Parent=Ofa017344.gene;	8.282800185
MChr9	24942197	24984656	DEL	42459	Ofa002688	381518	Ofa002689	117360	-	8.359452648
MChr6	6254072	6254234	DEL	162	Ofa004253	31830	Ofa004254	133118	-	8.432098765
MChr14	6775674	6775799	DEL	125	Ofa018374	5157	Ofa018375	43061	-	8.448
MChr23	165807	166022	DEL	215	Ofa012627	8524	Ofa012628	6536	gene,-,ID=Ofa012628;intron,-,Parent=Ofa012628.gene;	8.474418605
MChr19	3959549	3959655	DEL	106	Ofa022415	77603	Ofa022416	420555	-	8.481132075
MChr3	714682	714908	DEL	226	Ofa009572	34803	Ofa009573	7111	-	8.522123894
MChr8	2087449	2087641	DEL	192	Ofa013664	44312	Ofa013665	3935	-	8.526041667
MChr3	125505	125704	DEL	199	Ofa009559	42778	Ofa009560	2942	intron,-,Parent=Ofa009560.gene;gene,-,ID=Ofa009560,Source=MAKER1:MAKER_DHR8000035.1,MAKER2:MAKER_DH8000035.1;	8.542713568
MChr15	17918624	17921420	DEL	2796	Ofa021207	12431	Ofa021208	10173	-	8.61230329
MChr12	22575027	22575342	DEL	315	Ofa012434	282	Ofa012435	93081	-	8.711111111
MChr5	37225243	37226148	DEL	905	Ofa004049	40290	Ofa004050	3310	-	8.78121547
MChr19	22142462	22142596	DEL	134	Ofa022904	179814	Ofa022905	28922	-	8.820895522
MChr18	18158240	18158358	DEL	118	Ofa009063	14319	Ofa009064	4999	intron,-,Parent=Ofa009064.gene;gene,-,ID=Ofa009064;	8.872881356
MChr9	64729727	64765058	DEL	35331	Ofa001741	514	Ofa001742	15033	gene,+,ID=Ofa001742;	8.896974328
MChr9	68717089	68717677	DEL	588	Ofa001841	5707	Ofa001842	39963	intron,+,Parent=Ofa001841.gene;gene,+,ID=Ofa001841,Source=Maker:MAKER_DHR1001795.1,cegmaBusco:Busco01402;	8.921768707
MChr20	27450986	27451119	DEL	133	Ofa016429	182101	Ofa016430	101897	-	8.939849624
MChr7	19711082	19711262	DEL	180	Ofa005952	43572	Ofa005953	31595	-	8.983333333
MChr13	27434083	27434537	DEL	454	Ofa019822	23099	Ofa019823	4483	gene,-,ID=Ofa019823,Source=MAKER1:MAKER_DHR18000776.1,MAKER2:MAKER_DH18000722.1;intron,-,Parent=Ofa019823.gene;	9.017621145
MChr2	28728584	28728718	DEL	134	Ofa007148	10843	Ofa007149	64804	-	9.052238806
MChr21	7241439	7243087	DEL	1648	Ofa014728	11254	Ofa014729	109958	gene,+,ID=Ofa014728;intron,+,Parent=Ofa014728.gene;	9.057645631
MChr11	4270899	4271112	DEL	213	Ofa017430	64580	Ofa017431	73810	-	9.117370892
MChr12	18347110	18347233	DEL	123	Ofa012288	47333	Ofa012289	89999	intron,+,Parent=Ofa012288.gene;gene,+,ID=Ofa012288;	9.138211382
MChr16	26271402	26271709	DEL	307	Ofa020688	8450	Ofa020689	9816	intron,-,Parent=Ofa020689.gene;gene,-,ID=Ofa020689;	9.361563518
MChr5	37219595	37219831	DEL	236	Ofa004049	34642	Ofa004050	8958	gene,+,ID=Ofa004049,Source=MAKER1:MAKER_DHR2000915.1,MAKER2:MAKER_DH2000926.1,MAKER3:MAKER_DR2000723.1,MAKER4:MAKER_HR2000625.1;	9.381355932
MChr8	5674247	5674576	DEL	329	Ofa013759	24866	Ofa013760	1422	-	9.404255319
MChr21	21702276	21702699	DEL	423	Ofa015352	27369	Ofa015353	30954	-	9.406619385
MChr1	15556457	15556846	DEL	389	Ofa023372	73	Ofa023373	26061	gene,+,ID=Ofa023372;intron,+,Parent=Ofa023372.gene;	9.413881748
MChr12	28857111	28857418	DEL	307	Ofa012553	45733	Ofa012554	34168	-	9.433224756
MChr8	2086974	2087310	DEL	336	Ofa013664	43837	Ofa013665	4410	-	9.476190476
MChr18	11676049	11676161	DEL	112	Ofa008813	22575	Ofa008814	28272	intron,+,Parent=Ofa008813.gene;gene,+,ID=Ofa008813,Source=Maker:MAKER_DHR7000292.1,cegmaBusco:Busco03797;	9.482142857
MChr22	13745671	13745935	DEL	264	Ofa011043	7994	Ofa011044	43778	-	9.545454545
MChr23	21232313	21257272	DEL	24959	Ofa013373	1445	Ofa013374	23519	intron,-,Parent=Ofa013374.gene;intron,-,Parent=Ofa013374.gene;intron,-,Parent=Ofa013374.gene;intron,-,Parent=Ofa013374.gene;intron,-,Parent=Ofa013374.gene;intron,-,Parent=Ofa013374.gene;gene,-,ID=Ofa013374;intron,-,Parent=Ofa013374.gene;	9.560639449
MChr8	1444433	1449526	DEL	5093	Ofa013639	3705	Ofa013640	16256	-	9.579422737
MChr16	24880994	24881282	DEL	288	Ofa020648	20225	Ofa020649	9979	-	9.701388889
MChr10	18743869	18743979	DEL	110	Ofa017053	65326	Ofa017054	13096	-	9.818181818
MChr20	27544181	27544314	DEL	133	Ofa016429	275296	Ofa016430	8702	gene,-,ID=Ofa016430;intron,-,Parent=Ofa016430.gene;	9.84962406
MChr6	12223755	12223940	DEL	185	Ofa004453	64155	Ofa004454	105005	-	9.864864865
MChr17	3863469	3866853	DEL	3384	Ofa021548	12581	Ofa021549	29886	intron,+,Parent=Ofa021548.gene;gene,+,ID=Ofa021548;	9.872340426
MChr4	6908975	6909195	DEL	220	Ofa007521	50487	Ofa007522	15361	intron,-,Parent=Ofa007522.gene;gene,-,ID=Ofa007522,Source=Maker:MAKER_DHR6000218.1,cegmaBusco:Busco01722;	9.922727273
MChr4	31449112	31449384	DEL	272	Ofa008379	127768	Ofa008380	74380	-	10.00735294
MChr9	65067001	65067711	DEL	710	Ofa001772	31128	Ofa001769	38606	-	10.03661972
MChr20	29280283	29280542	DEL	259	Ofa016480	15281	Ofa016481	57169	gene,+,ID=Ofa016480,Source=MAKER1:MAKER_DHR14000784.1,MAKER3:MAKER_DR14000644.1,MAKER4:MAKER_HR14000559.1;intron,+,Parent=Ofa016480.gene;	10.13513514
MChr12	32356470	32356619	DEL	149	Ofa012617	4361	Ofa012618	1058	-	10.16107383
MChr15	27294397	27295273	DEL	876	Ofa021424	19546	Ofa021425	11189	gene,+,ID=Ofa021424,Source=MAKER1:MAKER_DHR20000611.1,MAKER2:MAKER_DH20000588.1;intron,+,Parent=Ofa021424.gene;	10.22945205
MChr1	13145825	13147490	DEL	1665	Ofa023318	105660	Ofa023319	295195	-	10.25165165
MChr8	2593754	2593901	DEL	147	Ofa013675	7438	Ofa013676	30489	-	10.27891156
MChr6	29306440	29307588	DEL	1148	Ofa005109	151261	Ofa005110	92656	-	10.31620209
MChr15	26217408	26244441	DEL	27033	Ofa021397	31235	Ofa021398	88461	intron,+,Parent=Ofa021397.gene;gene,+,ID=Ofa021397,Source=MAKER1:MAKER_DHR20000617.1,MAKER2:MAKER_DH20000591.1;intron,+,Parent=Ofa021397.gene;	10.31687197
MChr23	4377945	4379334	DEL	1389	Ofa012792	125168	Ofa012793	21116	-	10.35205184
MChr8	2201179	2201291	DEL	112	Ofa013667	162	Ofa013668	87948	gene,+,ID=Ofa013667;intron,+,Parent=Ofa013667.gene;	10.36607143
MChr16	23752173	23752418	DEL	245	Ofa020603	29707	Ofa020604	18046	-	10.36734694
MChr16	26270486	26270759	DEL	273	Ofa020688	7534	Ofa020689	10732	intron,-,Parent=Ofa020689.gene;gene,-,ID=Ofa020689;	10.38827839
MChr5	2842943	2843686	DEL	743	Ofa003136	17193	Ofa003137	4831	gene,-,ID=Ofa003137;intron,-,Parent=Ofa003137.gene;	10.4333782
MChr9	26135743	26172397	DEL	36654	Ofa002734	4506	Ofa002736	38943	intron,+,Parent=Ofa002734.gene;intron,+,Parent=Ofa002734.gene;intron,+,Parent=Ofa002734.gene;intron,+,Parent=Ofa002734.gene;intron,+,Parent=Ofa002734.gene;intron,+,Parent=Ofa002734.gene;intron,+,Parent=Ofa002734.gene;intron,+,Parent=Ofa002734.gene;intron,+,Parent=Ofa002734.gene;intron,+,Parent=Ofa002734.gene;intron,+,Parent=Ofa002734.gene;intron,+,Parent=Ofa002734.gene;intron,+,Parent=Ofa002734.g…	10.46524254
MChr2	33082250	33084112	DEL	1862	Ofa007270	5057	Ofa007271	41664	gene,+,ID=Ofa007270;intron,+,Parent=Ofa007270.gene;	10.52416756
MChr8	1508196	1509978	DEL	1782	Ofa013644	18066	Ofa013645	8222	-	10.52525253
MChr16	16994028	16995676	DEL	1648	Ofa020361	5034	Ofa020362	40187	-	10.60800971
MChr20	27715201	27715374	DEL	173	Ofa016436	10030	Ofa016437	15192	-	10.68786127
MChr2	6407355	6427076	DEL	19721	Ofa006420	60690	Ofa006421	152734	gene,-,ID=Ofa006421;intron,-,Parent=Ofa006421.gene;	10.69758126
MChr22	13375466	13412655	DEL	37189	Ofa011028	84904	Ofa011029	146442	gene,-,ID=Ofa011029;intron,-,Parent=Ofa011029.gene;	10.75022184
MChr17	25452586	25454373	DEL	1787	Ofa022296	119033	Ofa022297	64703	intron,-,Parent=Ofa022297.gene;gene,-,ID=Ofa022297;	10.75489647
MChr18	15989573	15991546	DEL	1973	Ofa008979	16711	Ofa008980	11055	gene,+,ID=Ofa008979;intron,+,Parent=Ofa008979.gene;	10.76887988
MChr1	15561060	15573891	DEL	12831	Ofa023372	4676	Ofa023373	21458	-	10.80539319
MChr10	27182891	27183381	DEL	490	Ofa017259	91137	Ofa017260	8822	-	10.83061224
MChr18	27137782	27138005	DEL	223	Ofa009386	21335	Ofa009387	16865	gene,+,ID=Ofa009386;	10.92825112
MChr7	23263535	23265223	DEL	1688	Ofa006047	152947	Ofa006048	80419	-	10.98104265
MChr18	30221109	30221222	DEL	113	Ofa009459	31759	Ofa009460	490	-	11.00884956
MChr14	13573421	13575065	DEL	1644	Ofa018626	760	Ofa018627	5426	-	11.01824818
MChr12	20905344	20907147	DEL	1803	Ofa012407	90895	Ofa012408	473360	-	11.03549639
MChr2	2954776	2955019	DEL	243	Ofa006350	5483	Ofa006351	126374	-	11.09876543
MChr4	30642570	30643997	DEL	1427	Ofa008360	52839	Ofa008361	9680	intron,-,Parent=Ofa008361.gene;gene,-,ID=Ofa008361,Source=Maker:MAKER_DHR6001073.1,cegmaBusco:Busco03099;	11.12473721
MChr6	27985150	27986309	DEL	1159	Ofa005055	50805	Ofa005056	31534	-	11.13201035
MChr12	1124110	1148450	DEL	24340	Ofa011776	57667	Ofa011777	183395	-	11.19018077
MChr23	2132142	2132914	DEL	772	Ofa012744	12174	Ofa012745	47637	gene,+,ID=Ofa012744;intron,+,Parent=Ofa012744.gene;	11.21243523
MChr6	28915465	28915958	DEL	493	Ofa005102	25496	Ofa005103	15286	-	11.21298174
MChr9	29146105	29199499	DEL	53394	Ofa002806	22539	Ofa002807	5959	intron,+,Parent=Ofa002807.gene;intron,+,Parent=Ofa002807.gene;intron,+,Parent=Ofa002807.gene;intron,+,Parent=Ofa002807.gene;intron,+,Parent=Ofa002807.gene;intron,+,Parent=Ofa002807.gene;intron,+,Parent=Ofa002807.gene;intron,+,Parent=Ofa002807.gene;intron,+,Parent=Ofa002807.gene;intron,+,Parent=Ofa002807.gene;intron,+,Parent=Ofa002808.gene;intron,+,Parent=Ofa002808.gene;intron,+,Parent=Ofa002808.g…	11.25907405
MChr9	67687979	67688212	DEL	233	Ofa001815	73180	Ofa001816	97701	-	11.3304721
MChr17	23741975	23750725	DEL	8750	Ofa022271	133560	Ofa022272	47600	-	11.35211429
MChr23	1885371	1909695	DEL	24324	Ofa012739	77091	Ofa012740	36020	intron,-,Parent=Ofa012740.gene;intron,-,Parent=Ofa012740.gene;intron,-,Parent=Ofa012740.gene;intron,-,Parent=Ofa012740.gene;intron,-,Parent=Ofa012740.gene;intron,-,Parent=Ofa012740.gene;intron,-,Parent=Ofa012740.gene;intron,-,Parent=Ofa012740.gene;intron,-,Parent=Ofa012740.gene;intron,-,Parent=Ofa012740.gene;intron,-,Parent=Ofa012740.gene;gene,-,ID=Ofa012740,Source=MAKER1:MAKER_DHR11000125.1,MAKE…	11.39467193
MChr9	65068487	65068767	DEL	280	Ofa001772	32614	Ofa001769	37120	-	11.45
MChr1	2282047	2316398	DEL	34351	Ofa023017	54027	Ofa023018	172095	-	11.50740881
MChr17	2330530	2330862	DEL	332	Ofa021489	240488	Ofa021490	80573	-	11.59638554
MChr23	10899024	10899299	DEL	275	Ofa012922	141969	Ofa012923	79288	-	11.62909091
MChr5	29288524	29294237	DEL	5713	Ofa003906	50864	Ofa003907	53120	-	11.62944162
MChr15	2397339	2402139	DEL	4800	Ofa020781	204407	Ofa020782	178029	-	11.64833333
MChr7	12747435	12780072	DEL	32637	Ofa005721	32001	Ofa005722	63149	intron,-,Parent=Ofa005722.gene;intron,-,Parent=Ofa005722.gene;intron,-,Parent=Ofa005722.gene;intron,-,Parent=Ofa005722.gene;gene,-,ID=Ofa005722,Source=MAKER1:MAKER_DHR4000405.1,MAKER2:MAKER_DH4000409.1;intron,-,Parent=Ofa005722.gene;intron,-,Parent=Ofa005722.gene;	11.68379447
MChr9	65066789	65066909	DEL	120	Ofa001772	30916	Ofa001769	38818	-	11.79166667
MChr22	1715149	1742667	DEL	27518	Ofa010718	141633	Ofa010719	37895	-	11.84628243
MChr14	6766097	6766227	DEL	130	Ofa018373	2452	Ofa018374	4420	-	11.87692308
MChr18	20947403	20947554	DEL	151	Ofa009143	18028	Ofa009144	21608	-	11.93377483
MChr19	22119579	22119713	DEL	134	Ofa022904	156931	Ofa022905	51805	-	11.96268657
MChr5	37222774	37222997	DEL	223	Ofa004049	37821	Ofa004050	5779	-	11.97309417
MChr9	27047622	27076354	DEL	28732	Ofa002805	20902	Ofa002797	67104	gene,-,ID=Ofa002751,Source=MAKER1:MAKER_DHR1002679.1|MAKER_DHR1002683.1,MAKER2:MAKER_DH1002692.1|MAKER_DH1002696.1|MAKER_DH1002699.1|MAKER_DH1002704.1,MAKER3:MAKER_DR1001988.1|MAKER_DR1001989.1,MAKER4:MAKER_HR1001696.1;intron,-,Parent=Ofa002751.gene;	11.97859529
MChr4	26273066	26273176	DEL	110	Ofa008213	5241	Ofa008214	437	-	12
MChr3	23070669	23072313	DEL	1644	Ofa010430	18155	Ofa010431	62555	gene,-,ID=Ofa010431;intron,-,Parent=Ofa010431.gene;	12.08029197
MChr16	12612667	12613578	DEL	911	Ofa020215	41138	Ofa020216	14372	-	12.09659715
MChr7	13434307	13435268	DEL	961	Ofa005740	188688	Ofa005741	33600	intron,+,Parent=Ofa005740.gene;gene,+,ID=Ofa005740;	12.10405827
MChr1	3546458	3546945	DEL	487	Ofa023060	16832	Ofa023061	25728	gene,+,ID=Ofa023060,Source=MAKER1:MAKER_DHR23000089.1,MAKER2:MAKER_DH23000085.1,MAKER3:MAKER_DR23000053.1,MAKER4:MAKER_HR23000052.1;intron,+,Parent=Ofa023060.gene;	12.11909651
MChr19	7126917	7127043	DEL	126	Ofa022491	91709	Ofa022492	666	intron,-,Parent=Ofa022492.gene;gene,-,ID=Ofa022492,Source=MAKER1:MAKER_DHR22000198.1,MAKER3:MAKER_DR22000156.1;	12.15079365
MChr1	637220	637372	DEL	152	Ofa022978	38417	Ofa022979	254616	-	12.17105263
MChr5	6706111	6719663	DEL	13552	Ofa003251	68319	Ofa003252	51090	-	12.26697166
MChr22	17226264	17226441	DEL	177	Ofa011175	11502	Ofa011176	14708	intron,-,Parent=Ofa011176.gene;gene,-,ID=Ofa011176;	12.36723164
MChr2	30701441	30701545	DEL	104	Ofa007215	29388	Ofa007216	41957	gene,+,ID=Ofa007215;intron,+,Parent=Ofa007215.gene;	12.42307692
MChr13	17622153	17623802	DEL	1649	Ofa019582	7154	Ofa019583	16046	intron,-,Parent=Ofa019583.gene;gene,-,ID=Ofa019583;	12.49181322
MChr2	29267034	29268691	DEL	1657	Ofa007170	3194	Ofa007171	8352	gene,+,ID=Ofa007170,Source=Maker:MAKER_DHR5000819.1,cegmaBusco:Busco00215;intron,+,Parent=Ofa007170.gene;	12.50211225
MChr16	26269861	26270176	DEL	315	Ofa020688	6909	Ofa020689	11357	intron,-,Parent=Ofa020689.gene;gene,-,ID=Ofa020689;	12.5047619
MChr1	637048	637166	DEL	118	Ofa022978	38245	Ofa022979	254788	-	12.52542373
MChr2	33882271	33883111	DEL	840	Ofa007301	26875	Ofa007302	65826	gene,+,ID=Ofa007301,Source=Maker:MAKER_DHR5000918.1|MAKER_DHR5000932.1|MAKER_DHR5000966.1,cegmaBusco:Busco02671;intron,+,Parent=Ofa007301.gene;	12.53690476
MChr19	22126896	22127029	DEL	133	Ofa022904	164248	Ofa022905	44488	-	12.58646617
MChr13	23850415	23868048	DEL	17633	Ofa019713	9185	Ofa019714	1986	five_prime_UTR,+,Parent=Ofa019714;five_prime_UTR,+,Parent=Ofa019714;three_prime_UTR,+,Parent=Ofa019714;gene,+,ID=Ofa019715;intron,+,Parent=Ofa019715.gene;intron,+,Parent=Ofa019714.gene;intron,+,Parent=Ofa019714.gene;intron,+,Parent=Ofa019714.gene;gene,+,ID=Ofa019716;intron,+,Parent=Ofa019716.gene;gene,+,ID=Ofa019714,Source=MAKER1:MAKER_DHR18000659.1,MAKER3:MAKER_DR18000509.1,MAKER4:MAKER_HR180004…	12.59530426
MChr1	2380298	2428409	DEL	48111	Ofa023017	152278	Ofa023018	73844	-	12.71160441
MChr1	6519791	6520199	DEL	408	Ofa023137	36847	Ofa023138	53439	-	12.88970588
MChr9	38757890	38768345	DEL	10455	Ofa000119	9964	Ofa000101	10118	five_prime_UTR,+,Parent=Ofa000101;gene,+,ID=Ofa000119,Source=Maker:MAKER_DHR1000073.1,cegmaBusco:Busco02508;gene,+,ID=Ofa000101;intron,+,Parent=Ofa000119.gene;	12.92615973
MChr10	8990707	8992355	DEL	1648	Ofa016713	34092	Ofa016714	5105	-	12.96783981
MChr12	23460891	23460995	DEL	104	Ofa012454	165256	Ofa012455	85980	gene,-,ID=Ofa012455;intron,-,Parent=Ofa012455.gene;	13.02884615
MChr5	37220097	37220324	DEL	227	Ofa004049	35144	Ofa004050	8456	-	13.04405286
MChr12	4275269	4281926	DEL	6657	Ofa011814	19723	Ofa011815	11008	-	13.04431426
MChr22	6601694	6601795	DEL	101	Ofa010812	84047	Ofa010813	279423	intron,+,Parent=Ofa010812.gene;gene,+,ID=Ofa010812;	13.07920792
MChr18	31498975	31504690	DEL	5715	Ofa009502	6866	Ofa009503	36646	-	13.08311461
MChr12	7017895	7018396	DEL	501	Ofa011841	30970	Ofa011842	1748	gene,-,ID=Ofa011842;intron,-,Parent=Ofa011842.gene;	13.09780439
MChr9	16373073	16374741	DEL	1668	Ofa002421	58368	Ofa002422	99308	-	13.10611511
MChr15	25466164	25466987	DEL	823	Ofa021384	38863	Ofa021385	34650	intron,-,Parent=Ofa021385.gene;gene,-,ID=Ofa021385;	13.14580802
MChr16	24882488	24882689	DEL	201	Ofa020648	21719	Ofa020649	8485	-	13.17412935
MChr14	349174	351034	DEL	1860	Ofa018177	41638	Ofa018178	6377	intron,-,Parent=Ofa018178.gene;gene,-,ID=Ofa018178;	13.19301075
MChr8	5202438	5202546	DEL	108	Ofa013749	11899	Ofa013750	36498	-	13.28703704
MChr14	28704341	28728748	DEL	24407	Ofa019083	7702		971295659	-	13.43909534
MChr16	25253717	25254321	DEL	604	Ofa020660	54249	Ofa020661	22122	-	13.46523179
MChr2	17629192	17629300	DEL	108	Ofa006704	58950	Ofa006705	54230	-	13.57407407
MChr10	14287954	14289602	DEL	1648	Ofa016878	54078	Ofa016879	19493	intron,+,Parent=Ofa016878.gene;gene,+,ID=Ofa016878;	13.60254854
MChr4	31308578	31308844	DEL	266	Ofa008378	23898	Ofa008379	12766	gene,-,ID=Ofa008379,Source=MAKER1:MAKER_DHR6001094.1,MAKER2:MAKER_DH6001063.1;intron,-,Parent=Ofa008379.gene;	13.62406015
MChr15	960646	960878	DEL	232	Ofa020758	68936	Ofa020759	36392	intron,-,Parent=Ofa020759.gene;gene,-,ID=Ofa020759;	13.65948276
MChr20	15995046	15995157	DEL	111	Ofa016074	107718	Ofa016075	12710	intron,-,Parent=Ofa016075.gene;gene,-,ID=Ofa016075,Source=MAKER1:MAKER_DHR14000515.1,MAKER2:MAKER_DH14000511.1;	13.7027027
MChr23	17288374	17288869	DEL	495	Ofa013193	34982	Ofa013194	16039	intron,+,Parent=Ofa013193.gene;gene,+,ID=Ofa013193;	13.73535354
MChr5	635870	636038	DEL	168	Ofa003077	43872	Ofa003078	26227	intron,+,Parent=Ofa003077.gene;gene,+,ID=Ofa003077;	13.74404762
MChr6	34239598	34254745	DEL	15147	Ofa005251	39370	Ofa005252	12231	gene,+,ID=Ofa005252;intron,+,Parent=Ofa005252.gene;gene,+,ID=Ofa005251;intron,+,Parent=Ofa005251.gene;	13.76450782
MChr10	275959	300334	DEL	24375	Ofa016488	93658	Ofa016489	64434	-	13.76754872
MChr3	32406606	32406756	DEL	150	Ofa010666	10952	Ofa010667	2690	-	13.80666667
MChr9	65067996	65068386	DEL	390	Ofa001772	32123	Ofa001769	37611	-	13.82820513
MChr14	1733864	1734193	DEL	329	Ofa018223	70791	Ofa018224	11910	intron,-,Parent=Ofa018224.gene;gene,-,ID=Ofa018224,Source=MAKER1:MAKER_DHR17000028.1|MAKER_DHR17000057.1,MAKER2:MAKER_DH17000027.1|MAKER_DH17000056.1;	13.85410334
MChr4	884100	884460	DEL	360	Ofa007349	3648	Ofa007350	1693	-	13.92222222
MChr14	24233690	24233893	DEL	203	Ofa019000	169650	Ofa019001	55681	-	13.9408867
MChr20	4495100	4496744	DEL	1644	Ofa015699	141438	Ofa015700	261705	intron,+,Parent=Ofa015699.gene;gene,+,ID=Ofa015699,Source=MAKER1:MAKER_DHR14000087.1,MAKER2:MAKER_DH14000088.1,MAKER3:MAKER_DR14000066.1,MAKER4:MAKER_HR14000047.1;	13.97323601
MChr10	9316376	9318164	DEL	1788	Ofa016723	1529	Ofa016724	230625	gene,+,ID=Ofa016723;intron,+,Parent=Ofa016723.gene;	13.98266219
MChr7	1880531	1880684	DEL	153	Ofa005336	110861	Ofa005337	175572	-	14.03267974
MChr17	12228044	12247752	DEL	19708	Ofa021924	19357	Ofa021925	100694	three_prime_UTR,+,Parent=Ofa021924;intron,+,Parent=Ofa021924.gene;intron,+,Parent=Ofa021924.gene;gene,+,ID=Ofa021924;	14.08808606
MChr21	1311063	1311243	DEL	180	Ofa014521	13618	Ofa014522	33088	gene,-,ID=Ofa014522;intron,-,Parent=Ofa014522.gene;	14.11666667
MChr6	19721833	19721947	DEL	114	Ofa004732	35713	Ofa004733	97600	intron,-,Parent=Ofa004733.gene;gene,-,ID=Ofa004733;	14.12280702
MChr13	28312230	28312506	DEL	276	Ofa019855	7982	Ofa019856	48524	gene,+,ID=Ofa019855;intron,+,Parent=Ofa019855.gene;	14.15942029
MChr9	18999528	19000245	DEL	717	Ofa002506	15044	Ofa002507	8653	intron,-,Parent=Ofa002507.gene;gene,-,ID=Ofa002507;	14.19246862
MChr19	2252963	2253132	DEL	169	Ofa022379	23758	Ofa022380	7658	intron,+,Parent=Ofa022379.gene;gene,+,ID=Ofa022379;	14.19526627
MChr2	28759212	28761569	DEL	2357	Ofa007148	41471	Ofa007149	34176	-	14.2011031
MChr16	4247831	4254877	DEL	7046	Ofa019986	8588	Ofa019987	143880	gene,+,ID=Ofa019986;	14.24666477
MChr10	22944465	22946113	DEL	1648	Ofa017155	118381	Ofa017156	48283	intron,+,Parent=Ofa017155.gene;gene,+,ID=Ofa017155;	14.31614078
MChr22	27511312	27531538	DEL	20226	Ofa011649	6329	Ofa011650	41711	-	14.35874617
MChr2	10138660	10139790	DEL	1130	Ofa006505	20800	Ofa006506	27516	intron,+,Parent=Ofa006505.gene;gene,+,ID=Ofa006505;	14.37522124
MChr5	1871061	1909561	DEL	38500	Ofa003111	141696	Ofa003112	50160	-	14.42849351
MChr19	1610450	1610960	DEL	510	Ofa022357	14587	Ofa022358	48996	intron,-,Parent=Ofa022358.gene;gene,-,ID=Ofa022358;	14.45098039
MChr11	1139405	1139904	DEL	499	Ofa017368	14684	Ofa017369	7451	-	14.46092184
MChr10	24807445	24807579	DEL	134	Ofa017199	27273	Ofa017200	38063	-	14.47014925
MChr19	11240900	11260701	DEL	19801	Ofa022604	45518	Ofa022605	30186	-	14.47578405
MChr9	66038923	66057064	DEL	18141	Ofa001788	25567	Ofa001789	7909	intron,+,Parent=Ofa001789.gene;intron,+,Parent=Ofa001789.gene;intron,+,Parent=Ofa001789.gene;intron,+,Parent=Ofa001789.gene;gene,+,ID=Ofa001789;	14.52599085
MChr3	32015086	32015372	DEL	286	Ofa010650	31008	Ofa010651	14057	intron,+,Parent=Ofa010650.gene;gene,+,ID=Ofa010650;	14.53496503
MChr17	6346783	6369078	DEL	22295	Ofa021651	4080	Ofa021652	3053	intron,+,Parent=Ofa021652.gene;intron,+,Parent=Ofa021652.gene;intron,+,Parent=Ofa021652.gene;intron,+,Parent=Ofa021652.gene;intron,+,Parent=Ofa021652.gene;intron,+,Parent=Ofa021652.gene;gene,-,ID=Ofa021653;intron,-,Parent=Ofa021653.gene;intron,-,Parent=Ofa021653.gene;intron,+,Parent=Ofa021652.gene;gene,+,ID=Ofa021652;intron,+,Parent=Ofa021652.gene;	14.53760933
MChr10	28488186	28488414	DEL	228	Ofa017305	5478	Ofa017306	8564	-	14.5745614
MChr9	27945758	27959621	DEL	13863	Ofa002753	59216	Ofa002754	116369	-	14.57794128
MChr16	24022229	24023863	DEL	1634	Ofa020608	259	Ofa020609	25863	intron,+,Parent=Ofa020608.gene;gene,+,ID=Ofa020608,Source=Maker:MAKER_DHR19000743.1,cegmaBusco:Busco02179;	14.6505508
MChr2	2975858	2976214	DEL	356	Ofa006350	26565	Ofa006351	105292	-	14.65730337
MChr20	25772084	25772470	DEL	386	Ofa016394	15051	Ofa016395	96851	-	14.79533679
MChr20	23851127	23871437	DEL	20310	Ofa016350	12499	Ofa016351	43347	three_prime_UTR,-,Parent=Ofa016351;gene,-,ID=Ofa016351,Source=MAKER1:MAKER_DHR14000737.1|MAKER_DHR14000754.1,MAKER3:MAKER_DR14000607.1|MAKER_DR14000622.1;	14.87149188
MChr5	17491699	17491962	DEL	263	Ofa003572	64905	Ofa003573	9891	-	14.88212928
MChr3	30027071	30028147	DEL	1076	Ofa010598	5795	Ofa010599	27344	gene,+,ID=Ofa010598;intron,+,Parent=Ofa010598.gene;	14.89219331
MChr13	24810214	24810762	DEL	548	Ofa019733	7561	Ofa019734	26580	-	14.91058394
MChr18	17016852	17018509	DEL	1657	Ofa009034	60917	Ofa009035	148322	intron,+,Parent=Ofa009034.gene;gene,+,ID=Ofa009034;	14.91188896
MChr21	8662445	8662571	DEL	126	Ofa014793	4304	Ofa014794	14285	intron,+,Parent=Ofa014793.gene;gene,+,ID=Ofa014793;	14.91269841
MChr6	12509019	12509403	DEL	384	Ofa004461	14427	Ofa004462	1601	intron,-,Parent=Ofa004462.gene;gene,-,ID=Ofa004462;	14.9609375
MChr13	25414938	25415889	DEL	951	Ofa019751	13468	Ofa019752	32054	-	14.97581493
MChr9	27491139	27501314	DEL	10175	Ofa002783	19750	Ofa002751	24147	gene,-,ID=Ofa002751,Source=MAKER1:MAKER_DHR1002679.1|MAKER_DHR1002683.1,MAKER2:MAKER_DH1002692.1|MAKER_DH1002696.1|MAKER_DH1002699.1|MAKER_DH1002704.1,MAKER3:MAKER_DR1001988.1|MAKER_DR1001989.1,MAKER4:MAKER_HR1001696.1;intron,-,Parent=Ofa002751.gene;	14.9960688
MChr10	14795110	14795448	DEL	338	Ofa016903	34873	Ofa016904	3348	gene,-,ID=Ofa016904;intron,-,Parent=Ofa016904.gene;	15.04733728
MChr22	24580237	24580345	DEL	108	Ofa011557	3881	Ofa011558	14278	-	15.05555556
MChr23	28429702	28430619	DEL	917	Ofa013582	27482	Ofa013583	24325	intron,+,Parent=Ofa013582.gene;gene,+,ID=Ofa013582,Source=MAKER1:MAKER_DHR11000894.1,MAKER2:MAKER_DH11000876.1;	15.10796074
MChr14	19979702	19981351	DEL	1649	Ofa018905	4832	Ofa018906	12762	gene,+,ID=Ofa018905;intron,+,Parent=Ofa018905.gene;	15.13947847
MChr20	7860975	7877683	DEL	16708	Ofa015774	22526	Ofa015775	29796	-	15.34677999
MChr9	66953202	66953357	DEL	155	Ofa001809	9276	Ofa001810	117097	-	15.43870968
MChr9	50515000	50525717	DEL	10717	Ofa000560	43701	Ofa000561	35116	intron,-,Parent=Ofa000561.gene;intron,-,Parent=Ofa000561.gene;gene,-,ID=Ofa000561;intron,-,Parent=Ofa000561.gene;	15.51833536
MChr17	25076144	25105753	DEL	29609	Ofa022292	165783	Ofa022293	144319	intron,+,Parent=Ofa022292.gene;intron,+,Parent=Ofa022292.gene;gene,+,ID=Ofa022292;	15.53257456
MChr21	2391551	2392218	DEL	667	Ofa014552	116462	Ofa014553	53692	-	15.56221889
MChr5	31721975	31745889	DEL	23914	Ofa003955	38048	Ofa003956	51985	-	15.60169775
MChr15	3494674	3512572	DEL	17898	Ofa020791	164239	Ofa020792	301423	-	15.6276679
MChr9	50526545	50527134	DEL	589	Ofa000560	55246	Ofa000561	23571	gene,-,ID=Ofa000561;intron,-,Parent=Ofa000561.gene;	15.72156197
MChr16	6442897	6443109	DEL	212	Ofa020046	29476	Ofa020047	55572	intron,+,Parent=Ofa020046.gene;gene,+,ID=Ofa020046;	15.73113208
MChr9	65069167	65069437	DEL	270	Ofa001772	33294	Ofa001769	36440	-	15.74074074
MChr9	27928398	27930193	DEL	1795	Ofa002753	41856	Ofa002754	133729	-	15.76713092
MChr11	9908533	9908671	DEL	138	Ofa017569	71064	Ofa017570	7166	-	15.76811594
MChr14	7555354	7555520	DEL	166	Ofa018416	2870	Ofa018417	4445	-	15.77108434
MChr8	22556227	22556335	DEL	108	Ofa014305	121184	Ofa014306	129491	intron,+,Parent=Ofa014305.gene;gene,+,ID=Ofa014305;	15.78703704
MChr16	27362887	27363067	DEL	180	Ofa020733	7870	Ofa020734	4802	-	15.91666667
MChr11	936555	936719	DEL	164	Ofa017363	64648	Ofa017364	4672	-	15.93292683
MChr7	12382354	12391121	DEL	8767	Ofa005717	15851	Ofa005718	7803	gene,+,ID=Ofa005718,Source=MAKER1:MAKER_DHR4000380.1,MAKER2:MAKER_DH4000384.1;intron,+,Parent=Ofa005718.gene;gene,+,ID=Ofa005717,Source=MAKER1:MAKER_DHR4000379.1,MAKER2:MAKER_DH4000382.1;	15.98608418
MChr19	17958557	17960650	DEL	2093	Ofa022780	3329	Ofa022781	69097	intron,+,Parent=Ofa022780.gene;gene,+,ID=Ofa022780;	16.01576684
MChr16	26730743	26769102	DEL	38359	Ofa020706	7079	Ofa020707	32582	gene,+,ID=Ofa020707;intron,+,Parent=Ofa020707.gene;intron,+,Parent=Ofa020708.gene;gene,+,ID=Ofa020708,Source=Maker:MAKER_DHR19000788.1,cegmaBusco:Busco03971;	16.02442712
MChr6	2360659	2361555	DEL	896	Ofa004132	14894	Ofa004133	1850	-	16.11941964
MChr4	13610695	13613125	DEL	2430	Ofa007669	18221	Ofa007670	111893	-	16.17572016
MChr2	33106306	33106616	DEL	310	Ofa007270	29113	Ofa007271	17608	gene,-,ID=Ofa007271;intron,-,Parent=Ofa007271.gene;	16.18709677
MChr13	19603494	19605927	DEL	2433	Ofa019624	34291	Ofa019625	61017	-	16.30045212
MChr6	6560664	6560911	DEL	247	Ofa004257	143067	Ofa004258	38478	intron,-,Parent=Ofa004258.gene;gene,-,ID=Ofa004258,Source=MAKER1:MAKER_DHR3000218.1,MAKER2:MAKER_DH3000205.1,MAKER3:MAKER_DR3000153.1,MAKER4:MAKER_HR3000115.1|MAKER_HR3000116.1;	16.33198381
MChr5	12972871	12982365	DEL	9494	Ofa003422	73264	Ofa003423	164460	-	16.39382768
MChr3	24696661	24697018	DEL	357	Ofa010452	86485	Ofa010453	10520	-	16.43417367
MChr3	27344160	27344285	DEL	125	Ofa010529	22226	Ofa010530	6681	-	16.44
MChr6	2361710	2361936	DEL	226	Ofa004132	15945	Ofa004133	799	-	16.44247788
MChr10	26311942	26312481	DEL	539	Ofa017241	92549	Ofa017242	48550	intron,+,Parent=Ofa017241.gene;gene,+,ID=Ofa017241;	16.4471243
MChr7	3641152	3650967	DEL	9815	Ofa005398	6618	Ofa005399	1149	gene,-,ID=Ofa005399;	16.47763627
MChr20	1913958	1914525	DEL	567	Ofa015645	2954	Ofa015646	38262	gene,+,ID=Ofa015645;intron,+,Parent=Ofa015645.gene;	16.49911817
MChr11	16376694	16382393	DEL	5699	Ofa017819	22645	Ofa017820	7101	-	16.50324618
MChr9	63589885	63626957	DEL	37072	Ofa001724	108461	Ofa001725	176273	-	16.57161739
MChr14	3414411	3415295	DEL	884	Ofa018257	737	Ofa018258	14432	-	16.59276018
MChr9	66125831	66125998	DEL	167	Ofa001789	78999	Ofa001790	139795	intron,-,Parent=Ofa001790.gene;gene,-,ID=Ofa001790;	16.5988024
MChr10	26311322	26311462	DEL	140	Ofa017241	91929	Ofa017242	49170	intron,+,Parent=Ofa017241.gene;gene,+,ID=Ofa017241;	16.63571429
MChr13	15912421	15914477	DEL	2056	Ofa019530	123500	Ofa019531	206851	-	16.66828794
MChr20	3157691	3176991	DEL	19300	Ofa015670	48122	Ofa015671	67007	-	16.69321244
MChr19	1602577	1602698	DEL	121	Ofa022357	6714	Ofa022358	56869	gene,+,ID=Ofa022357,Source=MAKER1:MAKER_DHR22000030.1,MAKER3:MAKER_DR22000018.1;intron,+,Parent=Ofa022357.gene;	16.76859504
MChr12	16694554	16694657	DEL	103	Ofa012223	8415	Ofa012224	7500	-	16.77669903
MChr22	3107263	3107546	DEL	283	Ofa010741	20312	Ofa010742	30823	intron,+,Parent=Ofa010741.gene;gene,+,ID=Ofa010741;	16.79858657
MChr11	993216	995449	DEL	2233	Ofa017364	51989	Ofa017365	9645	intron,+,Parent=Ofa017364.gene;gene,+,ID=Ofa017364,Source=cegmaBusco:Busco04286;	16.89565607
MChr14	21740635	21740877	DEL	242	Ofa018936	63737	Ofa018937	113562	-	16.90495868
MChr6	8729963	8730558	DEL	595	Ofa004330	22055	Ofa004331	15262	-	16.90756303
MChr23	6940743	6941071	DEL	328	Ofa012852	88033	Ofa012853	176443	-	16.95121951
MChr6	35960598	35966177	DEL	5579	Ofa005270	64964	Ofa005271	13272	intron,-,Parent=Ofa005271.gene;gene,-,ID=Ofa005271;	16.95483061
MChr22	24580808	24589434	DEL	8626	Ofa011557	4452	Ofa011558	13707	-	16.95988871
MChr17	2046651	2047041	DEL	390	Ofa021488	19935	Ofa021489	43391	-	16.97692308
MChr17	482087	482872	DEL	785	Ofa021448	5539	Ofa021449	17190	-	16.97961783
MChr8	4612194	4612766	DEL	572	Ofa013729	49029	Ofa013730	130895	-	16.99125874
MChr23	8431801	8432071	DEL	270	Ofa012872	12655	Ofa012873	26106	intron,-,Parent=Ofa012873.gene;gene,-,ID=Ofa012873;	17.01481481
MChr15	25467271	25467451	DEL	180	Ofa021384	39970	Ofa021385	33543	intron,-,Parent=Ofa021385.gene;gene,-,ID=Ofa021385;	17.04444444
MChr13	12972232	12990212	DEL	17980	Ofa019428	208292	Ofa019429	55803	-	17.05873192
MChr12	2406131	2406239	DEL	108	Ofa011798	133304	Ofa011799	130051	-	17.08333333
MChr2	33035451	33036096	DEL	645	Ofa007267	3492	Ofa007268	27219	intron,+,Parent=Ofa007267.gene;gene,+,ID=Ofa007267;	17.10077519
MChr1	13412941	13419916	DEL	6975	Ofa023318	372776	Ofa023319	28079	-	17.10308244
MChr18	31679379	31679482	DEL	103	Ofa009508	4634	Ofa009509	17973	-	17.15533981
MChr17	14272040	14272289	DEL	249	Ofa021997	43906	Ofa021998	1004	-	17.1686747
MChr9	19000292	19000455	DEL	163	Ofa002506	15808	Ofa002507	7889	intron,-,Parent=Ofa002507.gene;gene,-,ID=Ofa002507;	17.20245399
MChr3	576048	577933	DEL	1885	Ofa009571	16046	Ofa009572	103831	gene,+,ID=Ofa009571,Source=MAKER1:MAKER_DHR8000014.1,MAKER2:MAKER_DH8000015.1,MAKER3:MAKER_DR8000010.1,MAKER4:MAKER_HR8000004.1;intron,+,Parent=Ofa009571.gene;	17.24350133
MChr18	29203498	29204396	DEL	898	Ofa009436	30603	Ofa009437	3905	-	17.28062361
MChr16	11355156	11364511	DEL	9355	Ofa020175	2022	Ofa020176	52711	gene,+,ID=Ofa020175;intron,+,Parent=Ofa020175.gene;	17.30080171
MChr13	21812475	21812669	DEL	194	Ofa019666	26894	Ofa019667	529	intron,-,Parent=Ofa019667.gene;gene,-,ID=Ofa019667;	17.32474227
MChr7	4143690	4143928	DEL	238	Ofa005439	28915	Ofa005440	7116	-	17.36134454
MChr20	614361	622623	DEL	8262	Ofa015609	284309	Ofa015610	67096	intron,-,Parent=Ofa015610.gene;gene,-,ID=Ofa015610,Source=MAKER1:MAKER_DHR14000033.1,MAKER2:MAKER_DH14000032.1;	17.36177681
MChr11	25520062	25527440	DEL	7378	Ofa018091	33436	Ofa018092	98347	-	17.39739767
MChr6	15145333	15145668	DEL	335	Ofa004571	62863	Ofa004572	24405	-	17.42985075
MChr9	24833327	24839089	DEL	5762	Ofa002688	272648	Ofa002689	226230	-	17.49878514
MChr11	2351168	2351416	DEL	248	Ofa017398	107917	Ofa017399	66023	-	17.56048387
MChr6	2602146	2602382	DEL	236	Ofa004138	63852	Ofa004139	44375	-	17.58898305
MChr9	25015314	25015505	DEL	191	Ofa002688	454635	Ofa002689	44243	-	17.62827225
MChr12	29765910	29766081	DEL	171	Ofa012569	15488	Ofa012570	354084	-	17.65497076
MChr4	4002395	4002817	DEL	422	Ofa007435	44165	Ofa007436	30743	-	17.66113744
MChr6	13336402	13337996	DEL	1594	Ofa004497	5754	Ofa004498	15922	-	17.68569636
MChr14	20002525	20003484	DEL	959	Ofa018906	10061	Ofa018907	6420	gene,+,ID=Ofa018906;intron,+,Parent=Ofa018906.gene;	17.77580813
MChr5	10637231	10637425	DEL	194	Ofa003354	5494	Ofa003355	13828	gene,+,ID=Ofa003354,Source=Maker:MAKER_DHR2000273.1,cegmaBusco:Busco03310;intron,+,Parent=Ofa003354.gene;	17.79896907
MChr8	4419119	4444059	DEL	24940	Ofa013725	2031	Ofa013726	28739	-	17.8659583
MChr21	15355870	15356223	DEL	353	Ofa015091	163718	Ofa015092	11035	-	17.90651558
MChr9	17400162	17401822	DEL	1660	Ofa002451	1043	Ofa002452	28767	-	17.91506024
MChr8	5550655	5550797	DEL	142	Ofa013754	23300	Ofa013755	3488	-	17.91549296
MChr2	33080340	33081931	DEL	1591	Ofa007270	3147	Ofa007271	43574	gene,+,ID=Ofa007270;intron,+,Parent=Ofa007270.gene;	17.91703331
MChr17	959294	959561	DEL	267	Ofa021466	22429	Ofa021467	70731	gene,+,ID=Ofa021466,Source=MAKER1:MAKER_DHR21000027.1,MAKER2:MAKER_DH21000020.1,MAKER3:MAKER_DR21000016.1;intron,+,Parent=Ofa021466.gene;	17.92134831
MChr9	25177913	25195456	DEL	17543	Ofa002695	27325	Ofa002696	6278	intron,+,Parent=Ofa002696.gene;intron,+,Parent=Ofa002696.gene;intron,+,Parent=Ofa002696.gene;intron,+,Parent=Ofa002696.gene;intron,+,Parent=Ofa002696.gene;intron,+,Parent=Ofa002696.gene;intron,+,Parent=Ofa002696.gene;intron,+,Parent=Ofa002696.gene;intron,+,Parent=Ofa002696.gene;intron,+,Parent=Ofa002696.gene;intron,+,Parent=Ofa002696.gene;intron,+,Parent=Ofa002696.gene;intron,+,Parent=Ofa002696.g…	17.92595337
MChr11	12660792	12661048	DEL	256	Ofa017653	82287	Ofa017654	60210	intron,-,Parent=Ofa017654.gene;gene,-,ID=Ofa017654;	17.9375
MChr21	860401	860554	DEL	153	Ofa014502	39842	Ofa014503	19999	intron,-,Parent=Ofa014503.gene;gene,-,ID=Ofa014503;	17.95424837
MChr21	509830	510064	DEL	234	Ofa014486	25626	Ofa014487	30725	intron,+,Parent=Ofa014486.gene;gene,+,ID=Ofa014486,Source=MAKER1:MAKER_DHR13000008.1|MAKER_DHR13000009.1|MAKER_DHR13000044.1,MAKER2:MAKER_DH13000008.1|MAKER_DH13000013.1|MAKER_DH13000021.1|MAKER_DH13000037.1,MAKER3:MAKER_DR13000004.1|MAKER_DR13000009.1,MAKER4:MAKER_HR13000005.1|MAKER_HR13000006.1;	17.96153846
MChr6	21465012	21465302	DEL	290	Ofa004770	44582	Ofa004771	36167	-	17.98275862
MChr13	25315708	25316098	DEL	390	Ofa019748	55763	Ofa019749	72884	-	18.00769231
MChr3	7132082	7132318	DEL	236	Ofa009693	83626	Ofa009694	64414	intron,-,Parent=Ofa009694.gene;gene,-,ID=Ofa009694;	18.02966102
MChr13	2997773	2997998	DEL	225	Ofa019163	156498	Ofa019164	28613	gene,-,ID=Ofa019164;intron,-,Parent=Ofa019164.gene;	18.04888889
MChr23	4624202	4624357	DEL	155	Ofa012802	46112	Ofa012803	103403	intron,-,Parent=Ofa012803.gene;gene,-,ID=Ofa012803;	18.0516129
MChr12	13143357	13145134	DEL	1777	Ofa012060	15424	Ofa012061	7065	intron,-,Parent=Ofa012061.gene;gene,-,ID=Ofa012061;	18.09116488
MChr5	21478907	21479111	DEL	204	Ofa003691	17651	Ofa003692	43275	gene,+,ID=Ofa003691;intron,+,Parent=Ofa003691.gene;	18.09803922
MChr23	23783061	23783641	DEL	580	Ofa013462	5668	Ofa013463	69475	intron,+,Parent=Ofa013462.gene;gene,+,ID=Ofa013462;	18.10344828
MChr14	8340401	8341243	DEL	842	Ofa018440	88946	Ofa018441	10883	-	18.13064133
MChr18	24685937	24686103	DEL	166	Ofa009296	1444	Ofa009297	27649	gene,+,ID=Ofa009296;intron,+,Parent=Ofa009296.gene;	18.15060241
MChr7	15448091	15448247	DEL	156	Ofa005827	9812	Ofa005828	80672	-	18.19871795
MChr23	13097964	13098590	DEL	626	Ofa012985	8165	Ofa012986	135537	intron,+,Parent=Ofa012985.gene;gene,+,ID=Ofa012985;	18.23642173
MChr13	14812515	14812617	DEL	102	Ofa019485	38859	Ofa019486	7683	-	18.25490196
MChr7	29490875	29491012	DEL	137	Ofa006234	13820	Ofa006235	140507	-	18.27737226
MChr12	7435108	7435465	DEL	357	Ofa011848	311592	Ofa011849	120446	-	18.29411765
MChr5	29577716	29584816	DEL	7100	Ofa003920	3245	Ofa003921	777	gene,-,ID=Ofa003921;gene,-,ID=Ofa003922;gene,-,ID=Ofa003923;	18.30098592
MChr17	3767921	3769569	DEL	1648	Ofa021543	6301	Ofa021544	35668	gene,+,ID=Ofa021543;intron,+,Parent=Ofa021543.gene;	18.30279126
MChr22	6617563	6634833	DEL	17270	Ofa010812	99916	Ofa010813	263554	intron,+,Parent=Ofa010812.gene;intron,+,Parent=Ofa010812.gene;intron,+,Parent=Ofa010812.gene;gene,+,ID=Ofa010812;	18.32814129
MChr19	22169617	22170043	DEL	426	Ofa022904	206969	Ofa022905	1767	intron,-,Parent=Ofa022905.gene;gene,-,ID=Ofa022905;intron,-,Parent=Ofa022905.gene;	18.342723
MChr18	12236309	12237483	DEL	1174	Ofa008832	1995	Ofa008833	1180	gene,-,ID=Ofa008833,Source=MAKER1:MAKER_DHR7000402.1,MAKER2:MAKER_DH7000393.1,MAKER3:MAKER_DR7000317.1,MAKER4:MAKER_HR7000260.1;five_prime_UTR,-,Parent=Ofa008833;five_prime_UTR,-,Parent=Ofa008833;	18.42163543
MChr17	733210	733335	DEL	125	Ofa021457	45022	Ofa021458	51233	-	18.424
MChr14	2279590	2280056	DEL	466	Ofa018235	4699	Ofa018236	25016	gene,+,ID=Ofa018235,Source=MAKER1:MAKER_DHR17000068.1|MAKER_DHR17000076.1,MAKER2:MAKER_DH17000064.1|MAKER_DH17000066.1|MAKER_DH17000074.1|MAKER_DH17000076.1,MAKER3:MAKER_DR17000048.1|MAKER_DR17000054.1,MAKER4:MAKER_HR17000041.1|MAKER_HR17000042.1;intron,+,Parent=Ofa018235.gene;	18.43562232
MChr9	24863634	24863891	DEL	257	Ofa002688	302955	Ofa002689	195923	-	18.48249027
MChr5	28186016	28186180	DEL	164	Ofa003874	13654	Ofa003875	2307	intron,+,Parent=Ofa003874.gene;gene,+,ID=Ofa003874,Source=MAKER1:MAKER_DHR2000800.1,MAKER2:MAKER_DH2000802.1;	18.52439024
MChr9	5130979	5131218	DEL	239	Ofa002002	28321	Ofa002003	42068	-	18.57740586
MChr5	13226608	13227265	DEL	657	Ofa003432	334	Ofa003433	6650	-	18.58599696
MChr3	4097198	4098136	DEL	938	Ofa009621	203556	Ofa009622	156134	-	18.59488273
MChr4	29405308	29405987	DEL	679	Ofa008339	115539	Ofa008340	78521	-	18.59793814
MChr19	22139623	22140519	DEL	896	Ofa022904	176975	Ofa022905	31761	-	18.67410714
MChr19	5025034	5026767	DEL	1733	Ofa022434	30089	Ofa022435	3570	-	18.68493941
MChr12	17034618	17035121	DEL	503	Ofa012249	32177	Ofa012250	11397	-	18.72166998
MChr10	20246372	20247630	DEL	1258	Ofa017099	123183	Ofa017100	145823	intron,+,Parent=Ofa017099.gene;gene,+,ID=Ofa017099;	18.7281399
MChr23	2881593	2881730	DEL	137	Ofa012762	67090	Ofa012763	186003	-	18.72992701
MChr18	26464416	26464517	DEL	101	Ofa009362	23983	Ofa009363	107402	-	18.74257426
MChr18	289155	289385	DEL	230	Ofa008446	59994	Ofa008447	27184	gene,-,ID=Ofa008447;intron,-,Parent=Ofa008447.gene;	18.74347826
MChr23	9280127	9280265	DEL	138	Ofa012897	2650	Ofa012898	16113	intron,+,Parent=Ofa012897.gene;gene,+,ID=Ofa012897,Source=Maker:MAKER_DHR11000216.1,cegmaBusco:Busco01979;	18.78985507
MChr20	17564589	17583583	DEL	18994	Ofa016135	21166	Ofa016136	91976	gene,+,ID=Ofa016135;intron,+,Parent=Ofa016135.gene;	18.79493524
MChr14	361753	361886	DEL	133	Ofa018178	6202	Ofa018179	25041	gene,-,ID=Ofa018179,Source=Maker:MAKER_DHR17000009.1|MAKER_DHR17000033.1,cegmaBusco:Busco04268;three_prime_UTR,-,Parent=Ofa018179;	18.83458647
MChr9	3571768	3572369	DEL	601	Ofa001953	12066	Ofa001954	8254	gene,+,ID=Ofa001953;intron,+,Parent=Ofa001953.gene;	18.8718802
MChr4	24197787	24197902	DEL	115	Ofa008135	16437	Ofa008136	13573	intron,-,Parent=Ofa008136.gene;gene,-,ID=Ofa008136;	18.90434783
MChr12	12427525	12427636	DEL	111	Ofa012032	28264	Ofa012033	96865	-	18.93693694
MChr9	26105287	26132031	DEL	26744	Ofa002732	31153	Ofa002735	1449	intron,+,Parent=Ofa002735.gene;intron,+,Parent=Ofa002735.gene;intron,+,Parent=Ofa002735.gene;intron,+,Parent=Ofa002735.gene;intron,+,Parent=Ofa002735.gene;intron,+,Parent=Ofa002735.gene;intron,+,Parent=Ofa002735.gene;gene,+,ID=Ofa002735;gene,+,ID=Ofa002734,Source=Maker:MAKER_DHR1002681.1|MAKER_DHR1002685.1,cegmaBusco:Busco02433;intron,+,Parent=Ofa002734.gene;intron,+,Parent=Ofa002735.gene;	18.96204756
MChr2	31387402	31387512	DEL	110	Ofa007226	64970	Ofa007227	411476	intron,+,Parent=Ofa007226.gene;gene,+,ID=Ofa007226;	18.99090909
MChr9	14380541	14411110	DEL	30569	Ofa002331	23360	Ofa002332	40748	-	19.00664071
MChr17	160668	161914	DEL	1246	Ofa021434	2073	Ofa021435	13207	intron,+,Parent=Ofa021434.gene;gene,+,ID=Ofa021434;	19.0152488
MChr2	4732981	4733369	DEL	388	Ofa006369	235178	Ofa006370	233836	intron,+,Parent=Ofa006369.gene;gene,+,ID=Ofa006369;	19.02319588
MChr10	7241478	7244372	DEL	2894	Ofa016658	164255	Ofa016659	165144	gene,-,ID=Ofa016659;intron,-,Parent=Ofa016659.gene;	19.06841742
MChr9	7651603	7651716	DEL	113	Ofa002087	18955	Ofa002088	152441	intron,-,Parent=Ofa002088.gene;gene,-,ID=Ofa002088;	19.07964602
MChr9	67940741	67941050	DEL	309	Ofa001817	70138	Ofa001818	322941	gene,+,ID=Ofa001817;intron,+,Parent=Ofa001817.gene;	19.09385113
MChr22	24307959	24308425	DEL	466	Ofa011539	13132	Ofa011540	11954	intron,-,Parent=Ofa011540.gene;gene,-,ID=Ofa011540;	19.10729614
MChr22	7477582	7504141	DEL	26559	Ofa010822	59344	Ofa010823	17902	intron,+,Parent=Ofa010823.gene;gene,+,ID=Ofa010823,Source=MAKER1:MAKER_DHR9000123.1,MAKER2:MAKER_DH9000113.1;intron,+,Parent=Ofa010823.gene;	19.11178885
MChr5	35136014	35137629	DEL	1615	Ofa004014	10680	Ofa004015	13476	-	19.14613003
MChr5	453801	454168	DEL	367	Ofa003072	1404	Ofa003073	7258	-	19.28337875
MChr11	8236868	8237000	DEL	132	Ofa017516	9284	Ofa017517	27588	-	19.3030303
MChr7	10673543	10673996	DEL	453	Ofa005677	73143	Ofa005678	41882	gene,+,ID=Ofa005677,Source=Maker:MAKER_DHR4000320.1,cegmaBusco:Busco01819;	19.32671082
MChr15	89780	106143	DEL	16363		89779	Ofa020745	115489	gene,-,ID=Ofa020745,Source=MAKER1:MAKER_DHR20000020.1,MAKER2:MAKER_DH20000022.1,MAKER3:MAKER_DR20000024.1,MAKER4:MAKER_HR20000008.1;intron,-,Parent=Ofa020745.gene;	19.337102
MChr21	23325848	23326157	DEL	309	Ofa015428	4140	Ofa015429	26077	intron,+,Parent=Ofa015428.gene;gene,+,ID=Ofa015428,Source=MAKER1:MAKER_DHR13000882.1,MAKER2:MAKER_DH13000888.1,MAKER3:MAKER_DR13000663.1;	19.35598706
MChr22	20175610	20175825	DEL	215	Ofa011312	50690	Ofa011313	31942	intron,-,Parent=Ofa011313.gene;gene,-,ID=Ofa011313;	19.3627907
MChr3	23017911	23019980	DEL	2069	Ofa010428	11520	Ofa010429	6673	-	19.37071049
MChr6	3632203	3643459	DEL	11256	Ofa004170	66	Ofa004171	22284	-	19.42048685
MChr5	26369518	26369825	DEL	307	Ofa003841	59009	Ofa003842	77977	-	19.45276873
MChr19	918431	918567	DEL	136	Ofa022334	49542	Ofa022335	16029	-	19.47058824
MChr15	19824646	19826022	DEL	1376	Ofa021267	30740	Ofa021268	59212	-	19.4869186
MChr11	3554271	3554589	DEL	318	Ofa017413	175751	Ofa017414	57267	-	19.5408805
MChr19	9996403	9996518	DEL	115	Ofa022582	71597	Ofa022583	64910	gene,-,ID=Ofa022583,Source=Maker:MAKER_DHR22000305.1,cegmaBusco:Busco01881;	19.55652174
MChr11	17375511	17375674	DEL	163	Ofa017844	15836	Ofa017845	9245	gene,-,ID=Ofa017845,Source=Maker:MAKER_DHR16000463.1|MAKER_DHR16000486.1,cegmaBusco:Busco03522;intron,-,Parent=Ofa017845.gene;	19.57055215
MChr22	27407631	27412922	DEL	5291	Ofa011646	88111	Ofa011647	20228	-	19.58665659
MChr16	2028935	2041917	DEL	12982	Ofa019915	78722	Ofa019916	23303	-	19.60537668
MChr8	9320172	9320998	DEL	826	Ofa013867	49627	Ofa013868	26623	-	19.71428571
MChr6	26971595	26971775	DEL	180	Ofa005009	12458	Ofa005010	11754	-	19.72222222
MChr10	13793959	13814843	DEL	20884	Ofa016871	48354	Ofa016872	141788	intron,+,Parent=Ofa016871.gene;intron,+,Parent=Ofa016871.gene;gene,+,ID=Ofa016871;	19.72615399
MChr5	34867234	34867424	DEL	190	Ofa004008	91523	Ofa004009	109325	-	19.75263158
MChr13	25043971	25046308	DEL	2337	Ofa019738	103511	Ofa019739	74926	intron,+,Parent=Ofa019738.gene;gene,+,ID=Ofa019738,Source=MAKER1:MAKER_DHR18000644.1|MAKER_DHR18000660.1|MAKER_DHR18000673.1|MAKER_DHR18000677.1,MAKER2:MAKER_DH18000603.1|MAKER_DH18000632.1|MAKER_DH18000636.1,MAKER3:MAKER_DR18000512.1,MAKER4:MAKER_HR18000407.1;	19.75524176
MChr14	4612299	4612399	DEL	100	Ofa018290	84095	Ofa018291	98896	intron,+,Parent=Ofa018290.gene;gene,+,ID=Ofa018290;	19.78
MChr16	27415374	27415486	DEL	112	Ofa020735	15983	Ofa020736	23953	intron,+,Parent=Ofa020735.gene;gene,+,ID=Ofa020735;	19.78571429
MChr5	1666571	1667125	DEL	554	Ofa003110	227918	Ofa003111	62794	intron,-,Parent=Ofa003111.gene;gene,-,ID=Ofa003111;	19.79241877
MChr7	20028644	20044932	DEL	16288	Ofa005965	26991	Ofa005966	35852	-	19.79733546
MChr20	24427430	24427984	DEL	554	Ofa016357	6917	Ofa016358	25492	gene,+,ID=Ofa016357,Source=MAKER1:MAKER_DHR14000724.1,MAKER2:MAKER_DH14000724.1,MAKER3:MAKER_DR14000599.1,MAKER4:MAKER_HR14000518.1;intron,+,Parent=Ofa016357.gene;	19.79963899
MChr22	28888966	28910935	DEL	21969	Ofa011694	13410	Ofa011695	6068	intron,+,Parent=Ofa011694.gene;intron,+,Parent=Ofa011695.gene;intron,+,Parent=Ofa011695.gene;intron,+,Parent=Ofa011695.gene;intron,+,Parent=Ofa011695.gene;intron,+,Parent=Ofa011695.gene;gene,+,ID=Ofa011694,Source=MAKER1:MAKER_DHR9000976.1,MAKER2:MAKER_DH9000966.1;gene,+,ID=Ofa011695,Source=MAKER1:MAKER_DHR9000972.1,MAKER2:MAKER_DH9000953.1;intron,+,Parent=Ofa011695.gene;	19.80458828
MChr9	18814655	18814759	DEL	104	Ofa002498	116543	Ofa002499	55888	gene,-,ID=Ofa002499;intron,-,Parent=Ofa002499.gene;	19.82692308
MChr19	5083820	5083951	DEL	131	Ofa022436	15665	Ofa022437	781	-	19.83206107
MChr10	6387344	6387846	DEL	502	Ofa016629	61105	Ofa016630	2907	-	19.84661355
MChr4	31372360	31385059	DEL	12699	Ofa008379	51016	Ofa008380	151132	-	19.94007402
MChr19	2285749	2285917	DEL	168	Ofa022381	4924	Ofa022382	28858	gene,+,ID=Ofa022381;intron,+,Parent=Ofa022381.gene;	19.9702381
MChr8	21652228	21653769	DEL	1541	Ofa014290	119125	Ofa014291	238954	-	20.02465931
MChr17	5134783	5134916	DEL	133	Ofa021598	16716	Ofa021599	47575	-	20.05263158
MChr10	22214198	22214443	DEL	245	Ofa017139	52667	Ofa017140	123696	-	20.08979592
MChr17	25162629	25172523	DEL	9894	Ofa022292	252268	Ofa022293	57834	-	20.0998585
MChr21	19102265	19102777	DEL	512	Ofa015217	80823	Ofa015218	155631	-	20.11132813
MChr3	15970034	15970264	DEL	230	Ofa010006	2355	Ofa010007	32221	-	20.14782609
MChr13	22213954	22214359	DEL	405	Ofa019683	15812	Ofa019684	4978	intron,-,Parent=Ofa019684.gene;intron,-,Parent=Ofa019684.gene;gene,-,ID=Ofa019684;	20.17037037
MChr12	28835796	28840937	DEL	5141	Ofa012553	24418	Ofa012554	55483	-	20.21007586
MChr6	19053143	19053349	DEL	206	Ofa004707	15897	Ofa004708	85868	-	20.21359223
MChr16	7612017	7612482	DEL	465	Ofa020072	45776	Ofa020073	1965	-	20.21505376
MChr5	32782442	32791535	DEL	9093	Ofa003966	13678	Ofa003967	5551	gene,-,ID=Ofa003967;gene,+,ID=Ofa003968;intron,-,Parent=Ofa003967.gene;intron,+,Parent=Ofa003968.gene;	20.27306719
MChr21	835867	837244	DEL	1377	Ofa014502	15308	Ofa014503	44533	-	20.28685548
MChr9	68641475	68641606	DEL	131	Ofa001839	8472	Ofa001840	61339	intron,+,Parent=Ofa001839.gene;gene,+,ID=Ofa001839;	20.29007634
MChr9	40362856	40362980	DEL	124	Ofa000144	13958	Ofa000145	3462	intron,-,Parent=Ofa000145.gene;gene,-,ID=Ofa000145,Source=Maker:MAKER_DHR1000160.1,cegmaBusco:Busco04081;	20.31451613
MChr8	11617159	11617500	DEL	341	Ofa013944	18733	Ofa013945	1541	-	20.35190616
MChr7	29547925	29556141	DEL	8216	Ofa006234	70870	Ofa006235	83457	-	20.36368062
MChr17	1878674	1878986	DEL	312	Ofa021486	159562	Ofa021487	50072	gene,-,ID=Ofa021487,Source=Maker:MAKER_DHR21000096.1|MAKER_DHR21000098.1|MAKER_DHR21000101.1,cegmaBusco:Busco03671;intron,-,Parent=Ofa021487.gene;	20.39102564
MChr1	15543394	15543604	DEL	210	Ofa023370	15276	Ofa023371	3247	-	20.3952381
MChr9	27825149	27825479	DEL	330	Ofa002752	34528	Ofa002753	61393	-	20.3969697
MChr3	29098322	29098463	DEL	141	Ofa010571	65855	Ofa010572	89918	-	20.41134752
MChr11	7912001	7928846	DEL	16845	Ofa017501	9080	Ofa017502	7965	gene,+,ID=Ofa017502;intron,+,Parent=Ofa017502.gene;intron,+,Parent=Ofa017502.gene;intron,+,Parent=Ofa017502.gene;intron,+,Parent=Ofa017502.gene;intron,+,Parent=Ofa017502.gene;intron,+,Parent=Ofa017502.gene;intron,+,Parent=Ofa017502.gene;intron,+,Parent=Ofa017502.gene;intron,+,Parent=Ofa017502.gene;intron,+,Parent=Ofa017502.gene;intron,+,Parent=Ofa017502.gene;intron,+,Parent=Ofa017502.gene;intron,…	20.41549421
MChr21	13612453	13612597	DEL	144	Ofa015021	5438	Ofa015022	29102	intron,+,Parent=Ofa015021.gene;gene,+,ID=Ofa015021;	20.4375
MChr13	14152111	14156406	DEL	4295	Ofa019453	31669	Ofa019454	25958	-	20.45983702
MChr22	3107947	3108201	DEL	254	Ofa010741	20996	Ofa010742	30139	intron,+,Parent=Ofa010741.gene;gene,+,ID=Ofa010741;	20.46850394
MChr18	2480324	2480625	DEL	301	Ofa008493	54332	Ofa008494	43501	intron,-,Parent=Ofa008494.gene;gene,-,ID=Ofa008494;	20.49501661
MChr4	15047369	15047504	DEL	135	Ofa007710	35804	Ofa007711	24129	intron,-,Parent=Ofa007711.gene;gene,-,ID=Ofa007711;	20.5037037
MChr11	25425341	25425555	DEL	214	Ofa018090	29293	Ofa018091	61285	-	20.53271028
MChr18	4775446	4794030	DEL	18584	Ofa008544	123807	Ofa008545	105374	intron,+,Parent=Ofa008544.gene;gene,+,ID=Ofa008544;	20.58754843
MChr15	24002321	24002515	DEL	194	Ofa021357	243695	Ofa021358	16433	intron,-,Parent=Ofa021358.gene;gene,-,ID=Ofa021358;	20.61340206
MChr11	26333304	26334936	DEL	1632	Ofa018101	4719	Ofa018102	15025	-	20.61397059
MChr15	9442146	9442248	DEL	102	Ofa020919	11091	Ofa020920	55426	intron,+,Parent=Ofa020919.gene;gene,+,ID=Ofa020919;	20.62745098
MChr10	25273354	25273526	DEL	172	Ofa017216	2287	Ofa017217	29039	intron,+,Parent=Ofa017216.gene;gene,+,ID=Ofa017216;	20.63372093
MChr18	8661437	8662943	DEL	1506	Ofa008684	9301	Ofa008685	3794	-	20.6752988
MChr8	4764696	4771066	DEL	6370	Ofa013731	10090	Ofa013732	103	gene,+,ID=Ofa013732;intron,+,Parent=Ofa013732.gene;intron,+,Parent=Ofa013732.gene;gene,-,ID=Ofa013733;	20.67629513
MChr9	1558590	1566049	DEL	7459	Ofa001893	125191	Ofa001894	100435	-	20.69285427
MChr11	8203220	8203338	DEL	118	Ofa017515	7410	Ofa017516	24364	intron,-,Parent=Ofa017516.gene;gene,-,ID=Ofa017516;	20.69491525
MChr16	20447721	20447985	DEL	264	Ofa020469	1897	Ofa020470	30294	gene,+,ID=Ofa020469;intron,+,Parent=Ofa020469.gene;	20.71590909
MChr7	3926334	3944180	DEL	17846	Ofa005426	13192	Ofa005427	21691	-	20.74044604
MChr14	2830984	2831112	DEL	128	Ofa018245	28192	Ofa018246	147500	-	20.7578125
MChr16	24203666	24203921	DEL	255	Ofa020617	23319	Ofa020618	21652	intron,+,Parent=Ofa020617.gene;gene,+,ID=Ofa020617;	20.76862745
MChr8	2184108	2185324	DEL	1216	Ofa013665	92724	Ofa013666	3870	gene,-,ID=Ofa013666;intron,-,Parent=Ofa013666.gene;	20.78125
MChr6	18528300	18528646	DEL	346	Ofa004692	20556	Ofa004693	25887	intron,-,Parent=Ofa004693.gene;gene,-,ID=Ofa004693,Source=Maker:MAKER_DHR3000645.1,cegmaBusco:Busco02055;	20.78323699
MChr12	30345997	30346175	DEL	178	Ofa012575	23076	Ofa012576	214527	-	20.80337079
MChr19	10992857	10993007	DEL	150	Ofa022596	6634	Ofa022597	13888	-	20.82
MChr22	25097867	25098369	DEL	502	Ofa011595	18812	Ofa011596	19969	-	20.83266932
MChr14	2408016	2409119	DEL	1103	Ofa018238	60946	Ofa018239	21335	-	20.8368087
MChr15	2315200	2316568	DEL	1368	Ofa020781	122268	Ofa020782	260168	-	20.87792398
MChr10	24819857	24844916	DEL	25059	Ofa017199	39685	Ofa017200	25651	intron,-,Parent=Ofa017200.gene;intron,-,Parent=Ofa017200.gene;intron,-,Parent=Ofa017200.gene;gene,-,ID=Ofa017200;intron,-,Parent=Ofa017200.gene;	20.88674728
MChr17	19248086	19250093	DEL	2007	Ofa022166	29172	Ofa022167	12689	gene,+,ID=Ofa022166;intron,+,Parent=Ofa022166.gene;	20.96412556
MChr10	26407977	26408382	DEL	405	Ofa017242	47485	Ofa017243	31941	intron,-,Parent=Ofa017243.gene;gene,-,ID=Ofa017243;	20.96790123
MChr15	27233004	27233215	DEL	211	Ofa021422	8511	Ofa021423	35018	gene,+,ID=Ofa021422,Source=MAKER1:MAKER_DHR20000589.1,MAKER2:MAKER_DH20000577.1,MAKER3:MAKER_DR20000490.1,MAKER4:MAKER_HR20000417.1;intron,+,Parent=Ofa021422.gene;	20.97630332
MChr9	12979141	12979475	DEL	334	Ofa002251	31690	Ofa002252	9095	-	20.99101796
MChr5	2441870	2461572	DEL	19702	Ofa003129	46794	Ofa003130	64982	-	20.99888336
MChr1	8442146	8442375	DEL	229	Ofa023196	38366	Ofa023197	5104	-	21.02620087
MChr6	22351547	22352068	DEL	521	Ofa004797	17283	Ofa004798	1747	intron,-,Parent=Ofa004798.gene;gene,-,ID=Ofa004798;	21.07677543
MChr15	6618376	6628971	DEL	10595	Ofa020836	10617	Ofa020837	4082	intron,-,Parent=Ofa020837.gene;gene,-,ID=Ofa020838,Source=Maker:MAKER_DHR20000116.1,cegmaBusco:Busco04240;intron,-,Parent=Ofa020837.gene;intron,-,Parent=Ofa020837.gene;intron,-,Parent=Ofa020837.gene;intron,-,Parent=Ofa020838.gene;intron,-,Parent=Ofa020838.gene;intron,-,Parent=Ofa020838.gene;intron,-,Parent=Ofa020838.gene;intron,-,Parent=Ofa020838.gene;intron,-,Parent=Ofa020838.gene;intron,-,Paren…	21.10363379
MChr6	6626203	6626448	DEL	245	Ofa004258	27061	Ofa004259	10125	-	21.12244898
MChr12	7585983	7586151	DEL	168	Ofa011849	30429	Ofa011850	85328	gene,+,ID=Ofa011849,Source=MAKER1:MAKER_DHR10000067.1,MAKER2:MAKER_DH10000061.1;intron,+,Parent=Ofa011849.gene;	21.13095238
MChr7	13163271	13179912	DEL	16641	Ofa005734	14682	Ofa005735	22496	gene,+,ID=Ofa005734;intron,+,Parent=Ofa005734.gene;	21.16459347
MChr13	26228209	26228734	DEL	525	Ofa019778	15920	Ofa019779	3058	-	21.16952381
MChr10	6830846	6838727	DEL	7881	Ofa016644	71348	Ofa016645	53898	-	21.17320137
MChr5	22439764	22440087	DEL	323	Ofa003737	59130	Ofa003738	161087	intron,-,Parent=Ofa003738.gene;gene,-,ID=Ofa003738;	21.17956656
MChr2	26528978	26529094	DEL	116	Ofa007057	3269	Ofa007058	10794	-	21.20689655
MChr13	7620670	7620887	DEL	217	Ofa019285	57279	Ofa019286	96103	intron,+,Parent=Ofa019285.gene;gene,+,ID=Ofa019285;	21.22580645
MChr10	2953639	2953986	DEL	347	Ofa016542	43981	Ofa016543	209917	-	21.23919308
MChr22	24578648	24580091	DEL	1443	Ofa011557	2292	Ofa011558	15867	-	21.24393624
MChr5	2116748	2116870	DEL	122	Ofa003115	135982	Ofa003116	28207	gene,-,ID=Ofa003116;intron,-,Parent=Ofa003116.gene;	21.26229508
MChr6	6739049	6739584	DEL	535	Ofa004262	8343	Ofa004263	18312	intron,+,Parent=Ofa004262.gene;gene,+,ID=Ofa004262;	21.27850467
MChr10	17229297	17229636	DEL	339	Ofa016991	10489	Ofa016992	5631	gene,+,ID=Ofa016991,Source=MAKER1:MAKER_DHR15000463.1,MAKER2:MAKER_DH15000467.1;	21.35988201
MChr17	9876405	9880967	DEL	4562	Ofa021815	134015	Ofa021816	20326	intron,-,Parent=Ofa021816.gene;gene,-,ID=Ofa021816;	21.37067076
MChr20	2388655	2388760	DEL	105	Ofa015659	29174	Ofa015660	52090	-	21.37142857
MChr9	26730665	26733418	DEL	2753	Ofa002745	143936	Ofa002746	5541	intron,-,Parent=Ofa002746.gene;gene,-,ID=Ofa002746,Source=MAKER1:MAKER_DHR1002692.1,MAKER2:MAKER_DH1002690.1,MAKER3:MAKER_DR1002001.1,MAKER4:MAKER_HR1001695.1;	21.37631675
MChr23	16298962	16299216	DEL	254	Ofa013146	32103	Ofa013147	32439	-	21.4015748
MChr2	3063892	3064251	DEL	359	Ofa006350	114599	Ofa006351	17258	-	21.42618384
MChr13	25085610	25094539	DEL	8929	Ofa019738	145150	Ofa019739	33287	-	21.4499944
MChr4	26215764	26226279	DEL	10515	Ofa008210	100017	Ofa008211	29002	-	21.46504993
MChr16	19644113	19644395	DEL	282	Ofa020432	36802	Ofa020433	5073	-	21.5248227
MChr23	6233459	6233681	DEL	222	Ofa012838	1050	Ofa012839	1115	-	21.55405405
MChr3	24695538	24695817	DEL	279	Ofa010452	85362	Ofa010453	11643	-	21.58064516
MChr9	19334639	19334780	DEL	141	Ofa002526	14679	Ofa002527	4074	intron,-,Parent=Ofa002527.gene;gene,-,ID=Ofa002527;	21.59574468
MChr22	24616428	24616591	DEL	163	Ofa011559	10454	Ofa011560	16813	gene,-,ID=Ofa011560;intron,-,Parent=Ofa011560.gene;	21.60122699
MChr20	27628774	27645808	DEL	17034	Ofa016434	16412	Ofa016435	40153	-	21.62686392
MChr12	9091139	9104014	DEL	12875	Ofa011911	2240	Ofa011912	42325	-	21.63495146
MChr9	67688499	67688847	DEL	348	Ofa001815	73700	Ofa001816	97181	-	21.66954023
MChr11	21602365	21602547	DEL	182	Ofa017984	34467	Ofa017985	3582	gene,-,ID=Ofa017985;	21.6978022
MChr21	11409062	11409168	DEL	106	Ofa014920	1784	Ofa014921	4850	-	21.70754717
MChr7	12519159	12519280	DEL	121	Ofa005718	129002	Ofa005719	45304	intron,-,Parent=Ofa005719.gene;gene,-,ID=Ofa005719,Source=MAKER1:MAKER_DHR4000408.1,MAKER2:MAKER_DH4000411.1;	21.71900826
MChr9	30258564	30259933	DEL	1369	Ofa002842	80347	Ofa002843	40952	gene,+,ID=Ofa002842,Source=MAKER1:MAKER_DHR1002793.1|MAKER_DHR1002796.1,MAKER2:MAKER_DH1002789.1,MAKER3:MAKER_DR1002074.1|MAKER_DR1002080.1,MAKER4:MAKER_HR1001736.1;intron,+,Parent=Ofa002842.gene;	21.72461651
MChr16	27176811	27176977	DEL	166	Ofa020725	29940	Ofa020726	4933	intron,-,Parent=Ofa020726.gene;gene,-,ID=Ofa020726,Source=MAKER1:MAKER_DHR19000840.1,MAKER2:MAKER_DH19000860.1,MAKER3:MAKER_DR19000699.1,MAKER4:MAKER_HR19000594.1|MAKER_HR19000595.1;	21.72891566
MChr5	37361518	37361673	DEL	155	Ofa004050	132965	Ofa004051	6350	intron,-,Parent=Ofa004051.gene;gene,-,ID=Ofa004051,Source=MAKER1:MAKER_DHR2000960.1,MAKER2:MAKER_DH2000963.1;	21.7483871
MChr15	22622475	22643210	DEL	20735	Ofa021310	65047	Ofa021311	935	five_prime_UTR,-,Parent=Ofa021311;intron,-,Parent=Ofa021311.gene;intron,-,Parent=Ofa021312.gene;intron,-,Parent=Ofa021312.gene;intron,-,Parent=Ofa021312.gene;intron,-,Parent=Ofa021312.gene;intron,-,Parent=Ofa021312.gene;intron,-,Parent=Ofa021312.gene;intron,-,Parent=Ofa021312.gene;intron,-,Parent=Ofa021312.gene;intron,-,Parent=Ofa021312.gene;intron,-,Parent=Ofa021312.gene;gene,-,ID=Ofa021311;gene…	21.75982638
MChr3	32728092	32728202	DEL	110	Ofa010679	5089	Ofa010680	47941	intron,+,Parent=Ofa010679.gene;gene,+,ID=Ofa010679,Source=MAKER1:MAKER_DHR8001017.1|MAKER_DHR8001053.1,MAKER2:MAKER_DH8001050.1|MAKER_DH8001076.1,MAKER3:MAKER_DR8000824.1|MAKER_DR8000841.1,MAKER4:MAKER_HR8000696.1;	21.81818182
MChr9	273665	273949	DEL	284	Ofa001846	36461	Ofa001859	69076	-	21.82746479
MChr9	3774763	3775770	DEL	1007	Ofa001960	55369	Ofa001961	4809	intron,-,Parent=Ofa001961.gene;gene,-,ID=Ofa001961;	21.8510427
MChr21	4265575	4265695	DEL	120	Ofa014613	4505	Ofa014614	9232	gene,+,ID=Ofa014613;intron,+,Parent=Ofa014613.gene;	21.88333333
MChr11	1561081	1561230	DEL	149	Ofa017377	21749	Ofa017378	70516	-	21.89932886
MChr4	18927960	18928172	DEL	212	Ofa007932	24116	Ofa007933	129841	-	21.9245283
MChr7	2248808	2249085	DEL	277	Ofa005342	29139	Ofa005343	87682	-	21.93140794
MChr4	28605498	28605774	DEL	276	Ofa008316	4867	Ofa008317	768	-	21.95652174
MChr21	25653369	25654148	DEL	779	Ofa015507	117040	Ofa015508	269064	-	22.03465982
MChr7	8367133	8367540	DEL	407	Ofa005593	2546	Ofa005594	3039	-	22.03931204
MChr13	28294182	28294415	DEL	233	Ofa019853	86797	Ofa019854	978	intron,-,Parent=Ofa019854.gene;gene,-,ID=Ofa019854;	22.06008584
MChr22	19446073	19446289	DEL	216	Ofa011272	18809	Ofa011273	45628	-	22.06481481
MChr3	24692271	24692583	DEL	312	Ofa010452	82095	Ofa010453	14910	-	22.08333333
MChr10	3644835	3644935	DEL	100	Ofa016552	16632	Ofa016553	37690	-	22.12
MChr11	10245851	10246088	DEL	237	Ofa017573	108312	Ofa017574	23594	intron,-,Parent=Ofa017574.gene;gene,-,ID=Ofa017574,Source=MAKER1:MAKER_DHR16000228.1|MAKER_DHR16000254.1|MAKER_DHR16000262.1,MAKER2:MAKER_DH16000234.1|MAKER_DH16000256.1|MAKER_DH16000268.1|MAKER_DH16000281.1,MAKER3:MAKER_DR16000178.1|MAKER_DR16000206.1|MAKER_DR16000218.1,MAKER4:MAKER_HR16000121.1;	22.14345992
MChr6	8658966	8664333	DEL	5367	Ofa004329	36235	Ofa004330	48942	gene,-,ID=Ofa004330;intron,-,Parent=Ofa004330.gene;	22.15390348
MChr18	30180997	30184036	DEL	3039	Ofa009458	23937	Ofa009459	8353	gene,-,ID=Ofa009459;	22.17703192
MChr8	10697285	10697558	DEL	273	Ofa013909	84950	Ofa013910	57410	-	22.27106227
MChr6	15757209	15757386	DEL	177	Ofa004601	9607	Ofa004602	6547	intron,-,Parent=Ofa004602.gene;gene,-,ID=Ofa004602;	22.28813559
MChr6	15143702	15144458	DEL	756	Ofa004571	61232	Ofa004572	26036	-	22.28968254
MChr22	27707057	27707663	DEL	606	Ofa011653	111925	Ofa011654	50803	-	22.30528053
MChr10	22577830	22578152	DEL	322	Ofa017154	51472	Ofa017155	248254	intron,+,Parent=Ofa017154.gene;gene,+,ID=Ofa017154;	22.31677019
MChr4	31279721	31307818	DEL	28097	Ofa008377	32530	Ofa008378	4959	intron,-,Parent=Ofa008378.gene;intron,-,Parent=Ofa008378.gene;intron,-,Parent=Ofa008378.gene;intron,-,Parent=Ofa008379.gene;intron,-,Parent=Ofa008379.gene;intron,-,Parent=Ofa008379.gene;intron,-,Parent=Ofa008379.gene;intron,-,Parent=Ofa008379.gene;intron,-,Parent=Ofa008379.gene;intron,-,Parent=Ofa008379.gene;intron,-,Parent=Ofa008379.gene;intron,-,Parent=Ofa008379.gene;intron,-,Parent=Ofa008379.g…	22.33473325
MChr10	11916459	11916639	DEL	180	Ofa016816	18652	Ofa016817	12297	intron,+,Parent=Ofa016816.gene;gene,+,ID=Ofa016816,Source=MAKER1:MAKER_DHR15000316.1,MAKER2:MAKER_DH15000315.1,MAKER3:MAKER_DR15000262.1,MAKER4:MAKER_HR15000194.1;	22.33888889
MChr22	21348465	21348605	DEL	140	Ofa011366	15578	Ofa011367	3063	-	22.37142857
MChr7	6356414	6356602	DEL	188	Ofa005531	13385	Ofa005532	49712	gene,+,ID=Ofa005531;intron,+,Parent=Ofa005531.gene;	22.37234043
MChr19	22135886	22137845	DEL	1959	Ofa022904	173238	Ofa022905	35498	-	22.39612047
MChr9	3259974	3260155	DEL	181	Ofa001947	76774	Ofa001948	2976	gene,-,ID=Ofa001948,Source=Maker:MAKER_DHR1001881.1,cegmaBusco:Busco01104;intron,-,Parent=Ofa001948.gene;	22.40883978
MChr2	18899767	18899943	DEL	176	Ofa006748	86849	Ofa006749	4554	gene,-,ID=Ofa006749;	22.41477273
MChr6	14176558	14176662	DEL	104	Ofa004539	31849	Ofa004540	42785	intron,-,Parent=Ofa004540.gene;gene,-,ID=Ofa004540,Source=MAKER1:MAKER_DHR3000511.1,MAKER2:MAKER_DH3000490.1,MAKER3:MAKER_DR3000382.1,MAKER4:MAKER_HR3000340.1;	22.42307692
MChr14	2273093	2273295	DEL	202	Ofa018234	4958	Ofa018235	1798	-	22.43069307
MChr2	33106922	33107512	DEL	590	Ofa007270	29729	Ofa007271	16992	gene,-,ID=Ofa007271;intron,-,Parent=Ofa007271.gene;	22.44915254
MChr18	13094668	13094814	DEL	146	Ofa008847	22189	Ofa008848	18711	-	22.46575342
MChr22	4235103	4235549	DEL	446	Ofa010777	53562	Ofa010778	40876	-	22.51121076
MChr17	25055607	25062246	DEL	6639	Ofa022292	145246	Ofa022293	164856	intron,+,Parent=Ofa022292.gene;gene,+,ID=Ofa022292;	22.52538033
MChr7	13635693	13635816	DEL	123	Ofa005750	6481	Ofa005751	6239	-	22.53658537
MChr4	30646387	30647368	DEL	981	Ofa008360	56656	Ofa008361	5863	intron,-,Parent=Ofa008361.gene;gene,-,ID=Ofa008361,Source=Maker:MAKER_DHR6001073.1,cegmaBusco:Busco03099;	22.54638124
MChr8	18270886	18271262	DEL	376	Ofa014212	9605	Ofa014213	217694	-	22.59574468
MChr9	39017761	39017911	DEL	150	Ofa000120	4834	Ofa000121	1172	-	22.61333333
MChr5	20752915	20753094	DEL	179	Ofa003673	33407	Ofa003674	11376	gene,-,ID=Ofa003674;intron,-,Parent=Ofa003674.gene;	22.61452514
MChr6	34432701	34432818	DEL	117	Ofa005252	180872	Ofa005253	673542	-	22.62393162
MChr16	23427035	23427220	DEL	185	Ofa020591	52098	Ofa020592	50406	-	22.64324324
MChr16	8685486	8685789	DEL	303	Ofa020086	34747	Ofa020087	11309	-	22.64356436
MChr4	880629	880827	DEL	198	Ofa007349	177	Ofa007350	5164	gene,+,ID=Ofa007349;	22.65656566
MChr7	8983251	8983462	DEL	211	Ofa005606	47666	Ofa005607	46805	gene,-,ID=Ofa005607,Source=MAKER1:MAKER_DHR4000307.1,MAKER2:MAKER_DH4000316.1;intron,-,Parent=Ofa005607.gene;	22.65876777
MChr4	31025323	31025679	DEL	356	Ofa008367	45239	Ofa008368	9921	-	22.67134831
MChr14	24754549	24754728	DEL	179	Ofa019017	21782	Ofa019018	37617	intron,+,Parent=Ofa019017.gene;gene,+,ID=Ofa019017;	22.67597765
MChr14	3670014	3674949	DEL	4935	Ofa018265	17658	Ofa018266	42009	-	22.69381966
MChr12	14908787	14908934	DEL	147	Ofa012159	3091	Ofa012160	11924	-	22.71428571
MChr13	25659357	25659625	DEL	268	Ofa019760	24971	Ofa019761	98751	-	22.73134328
MChr11	24542498	24542623	DEL	125	Ofa018082	34337	Ofa018083	18304	-	22.736
MChr12	377765	383134	DEL	5369	Ofa011768	12888	Ofa011769	118435	-	22.75656547
MChr6	33435876	33435979	DEL	103	Ofa005224	14259	Ofa005225	34199	intron,+,Parent=Ofa005224.gene;gene,+,ID=Ofa005224;	22.75728155
MChr18	5440905	5441270	DEL	365	Ofa008562	3411	Ofa008563	1292	-	22.80273973
MChr7	29524601	29524890	DEL	289	Ofa006234	47546	Ofa006235	106781	-	22.82352941
MChr19	24520451	24522141	DEL	1690	Ofa022937	29093	Ofa022938	18716	-	22.82662722
MChr6	27525921	27526135	DEL	214	Ofa005045	17162	Ofa005046	602	gene,-,ID=Ofa005046;intron,-,Parent=Ofa005046.gene;	22.8411215
MChr9	2678155	2678645	DEL	490	Ofa001932	69428	Ofa001933	28098	-	22.86122449
MChr21	19825684	19826025	DEL	341	Ofa015241	8244	Ofa015242	445	-	22.8797654
MChr6	8233629	8233877	DEL	248	Ofa004316	40397	Ofa004317	18489	intron,-,Parent=Ofa004317.gene;gene,-,ID=Ofa004317,Source=MAKER1:MAKER_DHR3000280.1,MAKER2:MAKER_DH3000265.1,MAKER3:MAKER_DR3000190.1,MAKER4:MAKER_HR3000174.1;	22.88709677
MChr8	6103744	6104050	DEL	306	Ofa013766	14658	Ofa013767	42433	-	22.95098039
MChr14	10135097	10135362	DEL	265	Ofa018512	13	Ofa018513	20984	-	22.99245283
MChr21	11728325	11740004	DEL	11679	Ofa014945	20385	Ofa014946	2678	gene,+,ID=Ofa014946,Source=MAKER1:MAKER_DHR13000356.1,MAKER2:MAKER_DH13000345.1;intron,+,Parent=Ofa014946.gene;	23.00136998
MChr7	3078054	3078390	DEL	336	Ofa005371	13867	Ofa005372	27302	-	23.01785714
MChr19	1871853	1893750	DEL	21897	Ofa022367	10231	Ofa022368	35623	-	23.03653469
MChr9	63996731	63996896	DEL	165	Ofa001725	230573	Ofa001726	299922	intron,-,Parent=Ofa001726.gene;gene,-,ID=Ofa001726;	23.07878788
MChr22	4617392	4617719	DEL	327	Ofa010783	8213	Ofa010784	7795	-	23.10091743
MChr5	11497311	11497602	DEL	291	Ofa003404	12555	Ofa003405	20748	intron,+,Parent=Ofa003404.gene;gene,+,ID=Ofa003404,Source=Maker:MAKER_DHR2000252.1,cegmaBusco:Busco01428;	23.11683849
MChr3	15395252	15396962	DEL	1710	Ofa009988	12910	Ofa009989	4249	gene,-,ID=Ofa009989;intron,-,Parent=Ofa009989.gene;intron,-,Parent=Ofa009989.gene;	23.12982456
MChr6	1208331	1208525	DEL	194	Ofa004106	41845	Ofa004107	8925	-	23.14948454
MChr16	25823936	25824271	DEL	335	Ofa020680	3839	Ofa020681	1223	-	23.15820896
MChr11	3465106	3465329	DEL	223	Ofa017413	86586	Ofa017414	146432	-	23.17040359
MChr6	29574071	29574329	DEL	258	Ofa005110	174975	Ofa005111	92899	-	23.20542636
MChr20	14402160	14402377	DEL	217	Ofa016026	1899	Ofa016027	11035	-	23.22119816
MChr10	25002775	25002978	DEL	203	Ofa017209	5558	Ofa017210	144619	gene,+,ID=Ofa017209;	23.26108374
MChr17	17567020	17567412	DEL	392	Ofa022129	154725	Ofa022130	85774	-	23.26785714
MChr15	6567188	6567507	DEL	319	Ofa020834	477959	Ofa020835	21955	intron,-,Parent=Ofa020835.gene;gene,-,ID=Ofa020835;	23.27272727
MChr10	28765180	28766549	DEL	1369	Ofa017315	53147	Ofa017316	12360	gene,-,ID=Ofa017316;	23.27392257
MChr5	31837326	31854437	DEL	17111	Ofa003956	63366	Ofa003957	282229	-	23.28005377
MChr12	15460587	15460959	DEL	372	Ofa012181	34787	Ofa012182	24627	gene,+,ID=Ofa012181;	23.30107527
MChr8	5443952	5444097	DEL	145	Ofa013752	78656	Ofa013753	59172	-	23.31034483
MChr17	24518845	24523579	DEL	4734	Ofa022290	126475	Ofa022291	327000	-	23.31939163
MChr16	20852813	20853343	DEL	530	Ofa020497	5326	Ofa020498	5069	-	23.32075472
MChr13	26227399	26227963	DEL	564	Ofa019778	15110	Ofa019779	3868	-	23.32801418
MChr8	4996670	4996779	DEL	109	Ofa013744	23379	Ofa013745	57992	intron,-,Parent=Ofa013745.gene;gene,-,ID=Ofa013745;	23.34862385
MChr2	11075806	11076127	DEL	321	Ofa006524	52885	Ofa006525	15009	gene,+,ID=Ofa006524,Source=Maker:MAKER_DHR5000198.1,cegmaBusco:Busco01363;intron,+,Parent=Ofa006524.gene;	23.34890966
MChr18	31219014	31219273	DEL	259	Ofa009494	7567	Ofa009495	4015	-	23.35907336
MChr6	29760902	29761105	DEL	203	Ofa005112	3125	Ofa005113	276995	-	23.36453202
MChr7	27325773	27325884	DEL	111	Ofa006198	10591	Ofa006199	9464	gene,+,ID=Ofa006198;intron,+,Parent=Ofa006198.gene;	23.36936937
MChr5	19377010	19377848	DEL	838	Ofa003636	2217	Ofa003637	1570	-	23.38544153
MChr11	1139139	1139318	DEL	179	Ofa017368	14418	Ofa017369	7717	-	23.40782123
MChr7	16902245	16902352	DEL	107	Ofa005869	20624	Ofa005870	8218	intron,-,Parent=Ofa005870.gene;gene,-,ID=Ofa005870,Source=Maker:MAKER_DHR4000525.1,cegmaBusco:Busco03938;	23.42056075
MChr5	35645534	35646180	DEL	646	Ofa004029	17275	Ofa004030	212867	-	23.42105263
MChr6	31710177	31710430	DEL	253	Ofa005187	12070	Ofa005188	9784	intron,-,Parent=Ofa005188.gene;gene,-,ID=Ofa005188;	23.44664032
MChr17	21263244	21263353	DEL	109	Ofa022224	4270	Ofa022225	96580	intron,+,Parent=Ofa022224.gene;gene,+,ID=Ofa022224;	23.44954128
MChr4	3700978	3701250	DEL	272	Ofa007429	9322	Ofa007430	16605	-	23.49632353
MChr23	6162128	6162531	DEL	403	Ofa012833	39995	Ofa012834	10313	gene,-,ID=Ofa012834;intron,-,Parent=Ofa012834.gene;	23.50124069
MChr5	3018628	3019620	DEL	992	Ofa003147	1425	Ofa003148	36059	-	23.50201613
MChr9	39081990	39082298	DEL	308	Ofa000122	30560	Ofa000123	137707	intron,+,Parent=Ofa000122.gene;gene,+,ID=Ofa000122;	23.50974026
MChr7	26977905	26983271	DEL	5366	Ofa006174	3569	Ofa006175	20902	-	23.52981737
MChr10	5732467	5732873	DEL	406	Ofa016606	84543	Ofa016607	32202	gene,-,ID=Ofa016607;intron,-,Parent=Ofa016607.gene;	23.56403941
MChr17	308109	309313	DEL	1204	Ofa021442	5323	Ofa021443	24534	gene,+,ID=Ofa021442;intron,+,Parent=Ofa021442.gene;	23.56478405
MChr18	24688393	24688614	DEL	221	Ofa009296	3900	Ofa009297	25193	gene,+,ID=Ofa009296;intron,+,Parent=Ofa009296.gene;	23.57013575
MChr14	8509628	8509756	DEL	128	Ofa018444	23264	Ofa018445	25065	-	23.5703125
MChr14	17290771	17291085	DEL	314	Ofa018801	46478	Ofa018802	17523	-	23.57324841
MChr8	8673347	8673450	DEL	103	Ofa013845	29838	Ofa013846	15947	gene,-,ID=Ofa013846;intron,-,Parent=Ofa013846.gene;	23.58252427
MChr21	20351100	20351347	DEL	247	Ofa015259	33666	Ofa015260	484	intron,-,Parent=Ofa015260.gene;gene,-,ID=Ofa015260,Source=MAKER1:MAKER_DHR13000849.1,MAKER3:MAKER_DR13000642.1;	23.58704453
MChr2	33833754	33833958	DEL	204	Ofa007299	34634	Ofa007300	11147	intron,-,Parent=Ofa007300.gene;gene,-,ID=Ofa007300;	23.60294118
MChr9	63730863	63730980	DEL	117	Ofa001724	249439	Ofa001725	35295	-	23.60683761
MChr12	13892359	13892550	DEL	191	Ofa012108	24227	Ofa012109	30419	-	23.61256545
MChr16	25823536	25823648	DEL	112	Ofa020680	3439	Ofa020681	1623	-	23.65178571
MChr4	31024055	31024250	DEL	195	Ofa008367	43971	Ofa008368	11189	-	23.65641026
MChr13	16474845	16475705	DEL	860	Ofa019537	94229	Ofa019538	20621	-	23.66162791
MChr2	33084368	33085773	DEL	1405	Ofa007270	7175	Ofa007271	39546	gene,+,ID=Ofa007270;intron,+,Parent=Ofa007270.gene;	23.66761566
MChr21	572933	574127	DEL	1194	Ofa014487	32378	Ofa014488	10449	gene,+,ID=Ofa014487;	23.67755444
MChr20	2755042	2755202	DEL	160	Ofa015662	84896	Ofa015663	80122	-	23.6875
MChr1	4075006	4075449	DEL	443	Ofa023075	16883	Ofa023076	19620	intron,+,Parent=Ofa023075.gene;gene,+,ID=Ofa023075;	23.68848758
MChr22	24642834	24643354	DEL	520	Ofa011560	9593	Ofa011561	2387	-	23.69807692
MChr23	7363212	7363643	DEL	431	Ofa012858	134722	Ofa012859	284322	-	23.7099768
MChr10	3462347	3462796	DEL	449	Ofa016545	121237	Ofa016546	25506	-	23.71046771
MChr18	9674721	9675100	DEL	379	Ofa008707	23334	Ofa008708	39699	gene,+,ID=Ofa008707,Source=Maker:MAKER_DHR7000186.1,cegmaBusco:Busco04617;intron,+,Parent=Ofa008707.gene;	23.7176781
MChr11	23965706	23965871	DEL	165	Ofa018065	43836	Ofa018066	91062	-	23.72121212
MChr19	18160757	18160933	DEL	176	Ofa022789	30956	Ofa022790	26416	intron,-,Parent=Ofa022790.gene;gene,-,ID=Ofa022790;	23.72727273
MChr21	733293	733683	DEL	390	Ofa014497	1052	Ofa014498	24363	-	23.74615385
MChr4	30315296	30315892	DEL	596	Ofa008352	39433	Ofa008353	47165	gene,+,ID=Ofa008352;	23.7533557
MChr22	7604542	7604657	DEL	115	Ofa010823	109058	Ofa010824	7412	-	23.80869565
MChr7	3182194	3182537	DEL	343	Ofa005376	8142	Ofa005377	88973	gene,+,ID=Ofa005376,Source=MAKER1:MAKER_DHR4000054.1,MAKER2:MAKER_DH4000058.1|MAKER_DH4000061.1|MAKER_DH4000070.1,MAKER3:MAKER_DR4000040.1,MAKER4:MAKER_HR4000033.1|MAKER_HR4000034.1|MAKER_HR4000035.1;intron,+,Parent=Ofa005376.gene;	23.81924198
MChr10	13597167	13619802	DEL	22635	Ofa016866	116416	Ofa016867	42638	-	23.82014579
MChr23	28929482	28929597	DEL	115	Ofa013591	122884	Ofa013592	87290	-	23.82608696
MChr10	25532771	25533204	DEL	433	Ofa017224	1840	Ofa017225	10428	-	23.84988453
MChr10	4127364	4127465	DEL	101	Ofa016564	25670	Ofa016565	71223	gene,+,ID=Ofa016564;	23.88118812
MChr19	23299900	23300225	DEL	325	Ofa022924	98238	Ofa022925	298815	-	23.89846154
MChr1	4358669	4358807	DEL	138	Ofa023088	50586	Ofa023089	5201	gene,-,ID=Ofa023089;intron,-,Parent=Ofa023089.gene;	23.94202899
MChr16	26962013	26966296	DEL	4283	Ofa020714	7165	Ofa020715	10305	-	23.98318935
MChr4	4338533	4338735	DEL	202	Ofa007439	42471	Ofa007440	1703	-	24
MChr8	4497305	4497614	DEL	309	Ofa013727	26831	Ofa013728	46227	gene,+,ID=Ofa013727;intron,+,Parent=Ofa013727.gene;	24.00647249
MChr4	11613508	11614189	DEL	681	Ofa007590	102048	Ofa007591	81091	intron,-,Parent=Ofa007591.gene;gene,-,ID=Ofa007591;	24.00734214
MChr8	1477789	1478191	DEL	402	Ofa013642	1199	Ofa013643	7294	-	24.02487562
MChr6	35281772	35282885	DEL	1113	Ofa005254	75190	Ofa005255	111410	intron,+,Parent=Ofa005254.gene;gene,+,ID=Ofa005254;	24.02515723
MChr20	29107366	29107777	DEL	411	Ofa016476	167	Ofa016477	30810	-	24.04379562
MChr16	24693659	24693823	DEL	164	Ofa020641	4319	Ofa020642	15192	-	24.06707317
MChr2	8398079	8398186	DEL	107	Ofa006457	74627	Ofa006458	121063	-	24.07476636
MChr21	18413982	18414262	DEL	280	Ofa015203	73166	Ofa015204	26887	-	24.08214286
MChr20	6395946	6396221	DEL	275	Ofa015736	19082	Ofa015737	767	-	24.11272727
MChr10	14675578	14675697	DEL	119	Ofa016896	39903	Ofa016897	24771	-	24.15966387
MChr10	23209487	23209610	DEL	123	Ofa017158	47245	Ofa017159	26867	-	24.16260163
MChr14	3028410	3028543	DEL	133	Ofa018248	5984	Ofa018249	149379	-	24.16541353
MChr20	11937591	11938225	DEL	634	Ofa015906	45535	Ofa015907	72262	-	24.16719243
MChr6	8615430	8615542	DEL	112	Ofa004328	135660	Ofa004329	7301	-	24.19642857
MChr6	10814133	10814250	DEL	117	Ofa004422	54009	Ofa004423	117969	-	24.1965812
MChr16	9203780	9203893	DEL	113	Ofa020101	2449	Ofa020102	7109	gene,+,ID=Ofa020101,Source=MAKER1:MAKER_DHR19000239.1,MAKER3:MAKER_DR19000197.1,MAKER4:MAKER_HR19000149.1;intron,+,Parent=Ofa020101.gene;	24.20353982
MChr17	163476	163602	DEL	126	Ofa021434	4881	Ofa021435	10399	gene,+,ID=Ofa021434;intron,+,Parent=Ofa021434.gene;	24.21428571
MChr22	29156324	29156505	DEL	181	Ofa011706	3977	Ofa011707	8400	-	24.22099448
MChr12	4382251	4382444	DEL	193	Ofa011816	84939	Ofa011817	20422	-	24.22279793
MChr1	2135716	2135886	DEL	170	Ofa023012	45573	Ofa023013	8503	-	24.22941176
MChr7	14590473	14590867	DEL	394	Ofa005795	27737	Ofa005796	36079	intron,+,Parent=Ofa005795.gene;gene,+,ID=Ofa005795;	24.24111675
MChr3	27920124	27920253	DEL	129	Ofa010543	49608	Ofa010544	46422	-	24.26356589
MChr15	25467568	25467671	DEL	103	Ofa021384	40267	Ofa021385	33246	intron,-,Parent=Ofa021385.gene;gene,-,ID=Ofa021385;	24.27184466
MChr22	11105833	11106574	DEL	741	Ofa010946	36012	Ofa010947	191503	-	24.31578947
MChr20	14011676	14011830	DEL	154	Ofa015999	935	Ofa016000	10467	-	24.33766234
MChr6	9268956	9269499	DEL	543	Ofa004355	530	Ofa004356	1076	-	24.3388582
MChr15	9360771	9361027	DEL	256	Ofa020914	2995	Ofa020915	1166	-	24.35546875
MChr7	3296258	3313259	DEL	17001	Ofa005377	25091	Ofa005378	235	gene,-,ID=Ofa005379,Source=Maker:MAKER_DHR4000094.1|MAKER_DHR4000102.1,cegmaBusco:Busco01863;intron,-,Parent=Ofa005378.gene;intron,-,Parent=Ofa005379.gene;intron,-,Parent=Ofa005379.gene;intron,-,Parent=Ofa005379.gene;intron,-,Parent=Ofa005379.gene;intron,-,Parent=Ofa005379.gene;intron,-,Parent=Ofa005379.gene;intron,-,Parent=Ofa005379.gene;intron,-,Parent=Ofa005379.gene;intron,-,Parent=Ofa005379.g…	24.36186107
MChr18	3225487	3225744	DEL	257	Ofa008511	172576	Ofa008512	9639	-	24.38132296
MChr6	26972817	26973021	DEL	204	Ofa005009	13680	Ofa005010	10532	-	24.3872549
MChr4	22412383	22414539	DEL	2156	Ofa008074	3789	Ofa008075	1437	gene,+,ID=Ofa008075,Source=Maker:MAKER_DHR6000734.1,cegmaBusco:Busco02049;intron,+,Parent=Ofa008075.gene;	24.39053803
MChr12	25426518	25426639	DEL	121	Ofa012491	94391	Ofa012492	26644	-	24.39669421
MChr21	22721092	22721299	DEL	207	Ofa015400	13371	Ofa015401	171	gene,-,ID=Ofa015401,Source=Maker:MAKER_DHR13000904.1,cegmaBusco:Busco01685;five_prime_UTR,-,Parent=Ofa015401;	24.41062802
MChr4	32430292	32430786	DEL	494	Ofa008403	15111	Ofa008404	4966	gene,-,ID=Ofa008404;	24.43724696
MChr22	8084477	8084606	DEL	129	Ofa010829	8033	Ofa010830	167	-	24.4496124
MChr16	3031076	3031330	DEL	254	Ofa019948	20620	Ofa019949	83129	gene,+,ID=Ofa019948;intron,+,Parent=Ofa019948.gene;	24.46456693
MChr20	28376937	28377087	DEL	150	Ofa016443	166179	Ofa016444	16895	gene,-,ID=Ofa016444,Source=MAKER1:MAKER_DHR14000833.1,MAKER2:MAKER_DH14000818.1,MAKER3:MAKER_DR14000678.1,MAKER4:MAKER_HR14000578.1;intron,-,Parent=Ofa016444.gene;	24.46666667
MChr8	30216038	30217357	DEL	1319	Ofa014468	4523	Ofa014469	56127	-	24.47081122
MChr5	1994022	1994166	DEL	144	Ofa003115	13256	Ofa003116	150933	intron,+,Parent=Ofa003115.gene;gene,+,ID=Ofa003115;	24.47916667
MChr15	17171939	17172050	DEL	111	Ofa021174	7464	Ofa021175	216	-	24.48648649
MChr5	32719662	32719912	DEL	250	Ofa003961	224735	Ofa003962	9388	-	24.492
MChr22	27705254	27705676	DEL	422	Ofa011653	110122	Ofa011654	52606	-	24.50236967
MChr23	3458359	3458574	DEL	215	Ofa012767	150170	Ofa012768	68175	-	24.51627907
MChr11	16368259	16368480	DEL	221	Ofa017819	14210	Ofa017820	15536	gene,+,ID=Ofa017819;intron,+,Parent=Ofa017819.gene;	24.52488688
MChr14	7438791	7439007	DEL	216	Ofa018406	18524	Ofa018407	13181	intron,-,Parent=Ofa018407.gene;gene,-,ID=Ofa018407;	24.55092593
MChr7	886542	903352	DEL	16810	Ofa005322	20766	Ofa005323	36432	intron,+,Parent=Ofa005322.gene;intron,+,Parent=Ofa005322.gene;intron,+,Parent=Ofa005322.gene;intron,+,Parent=Ofa005322.gene;intron,+,Parent=Ofa005322.gene;gene,+,ID=Ofa005322;	24.55288519
MChr4	12349465	12349621	DEL	156	Ofa007605	41010	Ofa007606	60790	-	24.57051282
MChr4	29888324	29888523	DEL	199	Ofa008345	108541	Ofa008346	12688	gene,-,ID=Ofa008346;intron,-,Parent=Ofa008346.gene;	24.59798995
MChr22	21041022	21041246	DEL	224	Ofa011348	14124	Ofa011349	4228	-	24.60267857
MChr20	20292401	20296435	DEL	4034	Ofa016222	166283	Ofa016223	66986	-	24.6117997
MChr18	15964283	15964530	DEL	247	Ofa008977	5031	Ofa008978	8388	gene,+,ID=Ofa008977;intron,+,Parent=Ofa008977.gene;	24.62753036
MChr4	8559457	8560308	DEL	851	Ofa007541	43864	Ofa007542	24371	-	24.65687427
MChr19	12484454	12484671	DEL	217	Ofa022650	42981	Ofa022651	38720	-	24.65898618
MChr21	27929545	27930151	DEL	606	Ofa015579	20837	Ofa015580	29584	-	24.67821782
MChr12	15867208	15867738	DEL	530	Ofa012196	39501	Ofa012197	122185	gene,+,ID=Ofa012196;intron,+,Parent=Ofa012196.gene;	24.70566038
MChr18	15240929	15241104	DEL	175	Ofa008939	9076	Ofa008940	17127	-	24.72
MChr15	8150502	8157507	DEL	7005	Ofa020879	142380	Ofa020880	62321	-	24.7200571
MChr14	25795419	25795536	DEL	117	Ofa019031	28773	Ofa019032	67821	-	24.76068376
MChr19	17680905	17681125	DEL	220	Ofa022771	108259	Ofa022772	12664	gene,-,ID=Ofa022772;intron,-,Parent=Ofa022772.gene;	24.79545455
MChr5	1192267	1192451	DEL	184	Ofa003101	29077	Ofa003102	25163	-	24.80434783
MChr7	3578907	3579019	DEL	112	Ofa005394	5981	Ofa005395	26497	intron,+,Parent=Ofa005394.gene;gene,+,ID=Ofa005394;	24.82142857
MChr12	21493339	21493583	DEL	244	Ofa012409	18525	Ofa012410	34683	gene,+,ID=Ofa012409;intron,+,Parent=Ofa012409.gene;	24.87704918
MChr13	26095327	26095526	DEL	199	Ofa019770	2035	Ofa019771	11229	-	24.87939698
MChr13	2256418	2257745	DEL	1327	Ofa019145	16592	Ofa019146	17129	gene,+,ID=Ofa019145,Source=MAKER1:MAKER_DHR18000073.1,MAKER2:MAKER_DH18000071.1;intron,+,Parent=Ofa019145.gene;	24.89675961
MChr2	5463984	5464162	DEL	178	Ofa006387	59731	Ofa006388	15718	-	24.8988764
MChr10	20851736	20851875	DEL	139	Ofa017113	13875	Ofa017114	12707	-	24.90647482
MChr17	21616462	21616727	DEL	265	Ofa022234	33086	Ofa022235	172350	intron,+,Parent=Ofa022234.gene;gene,+,ID=Ofa022234;	24.92075472
MChr12	6088870	6089050	DEL	180	Ofa011832	28077	Ofa011833	56314	-	24.92222222
MChr16	18977275	18977649	DEL	374	Ofa020410	12883	Ofa020411	18473	-	24.92513369
MChr7	16780461	16780936	DEL	475	Ofa005867	29583	Ofa005868	11401	intron,+,Parent=Ofa005867.gene;gene,+,ID=Ofa005867;	24.93263158
MChr1	11434628	11435982	DEL	1354	Ofa023291	38134	Ofa023292	52687	-	24.96971935
MChr20	9102796	9103003	DEL	207	Ofa015814	153237	Ofa015815	74801	intron,+,Parent=Ofa015814.gene;gene,+,ID=Ofa015814;	24.97101449
MChr21	870743	870955	DEL	212	Ofa014502	50184	Ofa014503	9657	gene,-,ID=Ofa014503;intron,-,Parent=Ofa014503.gene;	24.99528302
MChr8	180715	182906	DEL	2191	Ofa013614	62927	Ofa013615	57699	-	25.00775901
MChr3	25910057	25910278	DEL	221	Ofa010479	1275	Ofa010480	7056	gene,+,ID=Ofa010479;intron,+,Parent=Ofa010479.gene;	25.01809955
MChr15	23995778	23996234	DEL	456	Ofa021357	237152	Ofa021358	22976	intron,-,Parent=Ofa021358.gene;gene,-,ID=Ofa021358;	25.02192982
MChr12	28519617	28519739	DEL	122	Ofa012549	66200	Ofa012550	9035	intron,-,Parent=Ofa012550.gene;gene,-,ID=Ofa012550;	25.02459016
MChr12	2454311	2454673	DEL	362	Ofa011798	181484	Ofa011799	81871	-	25.02486188
MChr5	15333301	15333670	DEL	369	Ofa003510	65087	Ofa003511	4012	-	25.03794038
MChr23	21827886	21828226	DEL	340	Ofa013383	20764	Ofa013384	628	-	25.04117647
MChr3	3475279	3478406	DEL	3127	Ofa009617	28924	Ofa009618	107237	-	25.05180684
MChr6	31040018	31040284	DEL	266	Ofa005155	81758	Ofa005156	3539	-	25.09022556
MChr13	16153359	16181474	DEL	28115	Ofa019531	34087	Ofa019532	23891	gene,+,ID=Ofa019532,Source=MAKER1:MAKER_DHR18000463.1,MAKER2:MAKER_DH18000446.1;intron,+,Parent=Ofa019532.gene;	25.09823937
MChr7	9488570	9488905	DEL	335	Ofa005637	20467	Ofa005638	3318	gene,-,ID=Ofa005638;intron,-,Parent=Ofa005638.gene;	25.11641791
MChr11	7099492	7099619	DEL	127	Ofa017485	27568	Ofa017486	125166	intron,-,Parent=Ofa017486.gene;gene,-,ID=Ofa017486;	25.11811024
MChr6	1710351	1710668	DEL	317	Ofa004115	132047	Ofa004116	33594	-	25.13564669
MChr11	1138535	1138875	DEL	340	Ofa017368	13814	Ofa017369	8321	-	25.14117647
MChr14	5889622	5891673	DEL	2051	Ofa018332	4122	Ofa018333	853	gene,-,ID=Ofa018333;intron,-,Parent=Ofa018333.gene;	25.16235982
MChr22	27828767	27828958	DEL	191	Ofa011654	70907	Ofa011655	37846	-	25.17277487
MChr4	2857961	2858277	DEL	316	Ofa007405	6924	Ofa007406	2004	-	25.18037975
MChr20	7430772	7430938	DEL	166	Ofa015762	19557	Ofa015763	74440	-	25.20481928
MChr17	21939506	21939696	DEL	190	Ofa022243	800	Ofa022244	12945	gene,+,ID=Ofa022243;intron,+,Parent=Ofa022243.gene;	25.22631579
MChr5	1993693	1993929	DEL	236	Ofa003115	12927	Ofa003116	151262	intron,+,Parent=Ofa003115.gene;gene,+,ID=Ofa003115;	25.22881356
MChr11	2610878	2611108	DEL	230	Ofa017402	106100	Ofa017403	34836	gene,+,ID=Ofa017402,Source=MAKER1:MAKER_DHR16000062.1,MAKER2:MAKER_DH16000063.1;intron,+,Parent=Ofa017402.gene;	25.23913043
MChr4	2125680	2125818	DEL	138	Ofa007382	67865	Ofa007383	166751	intron,+,Parent=Ofa007382.gene;gene,+,ID=Ofa007382;	25.24637681
MChr1	5783502	5784334	DEL	832	Ofa023119	1236	Ofa023120	12515	-	25.26442308
MChr22	12668262	12668774	DEL	512	Ofa011002	68318	Ofa011003	62526	-	25.26757813
MChr14	25776380	25786416	DEL	10036	Ofa019031	9734	Ofa019032	86860	-	25.28098844
MChr16	6057608	6057933	DEL	325	Ofa020042	13926	Ofa020043	66932	gene,-,ID=Ofa020043;intron,-,Parent=Ofa020043.gene;	25.29538462
MChr6	35041341	35041483	DEL	142	Ofa005252	789512	Ofa005253	64902	-	25.3028169
MChr2	31980410	31980677	DEL	267	Ofa007232	34136	Ofa007233	14003	-	25.30337079
MChr2	33759380	33761343	DEL	1963	Ofa007296	13463	Ofa007297	9956	intron,-,Parent=Ofa007297.gene;gene,-,ID=Ofa007297;	25.31074885
MChr13	4384157	4384464	DEL	307	Ofa019188	416563	Ofa019189	257143	intron,-,Parent=Ofa019189.gene;gene,-,ID=Ofa019189;	25.31270358
MChr12	5632043	5632332	DEL	289	Ofa011827	101732	Ofa011828	12924	-	25.31487889
MChr23	17290806	17291296	DEL	490	Ofa013193	37414	Ofa013194	13607	intron,+,Parent=Ofa013193.gene;gene,+,ID=Ofa013193;	25.31632653
MChr18	18418815	18419001	DEL	186	Ofa009071	52974	Ofa009072	83096	-	25.32258065
MChr17	24890167	24890342	DEL	175	Ofa022291	44322	Ofa022292	20194	-	25.33714286
MChr10	15489396	15489630	DEL	234	Ofa016934	11972	Ofa016935	1738	-	25.33760684
MChr19	11541035	11541493	DEL	458	Ofa022613	83380	Ofa022614	15932	gene,-,ID=Ofa022614,Source=MAKER1:MAKER_DHR22000303.1|MAKER_DHR22000308.1|MAKER_DHR22000309.1,MAKER2:MAKER_DH22000286.1|MAKER_DH22000289.1,MAKER3:MAKER_DR22000249.1|MAKER_DR22000250.1,MAKER4:MAKER_HR22000198.1|MAKER_HR22000199.1;intron,-,Parent=Ofa022614.gene;	25.33842795
MChr11	23963704	23963952	DEL	248	Ofa018065	41834	Ofa018066	93064	-	25.34274194
MChr19	8832504	8832667	DEL	163	Ofa022553	59618	Ofa022554	16795	-	25.37423313
MChr16	18518669	18518770	DEL	101	Ofa020387	95432	Ofa020388	56117	intron,-,Parent=Ofa020388.gene;gene,-,ID=Ofa020388;	25.37623762
MChr17	16751499	16751665	DEL	166	Ofa022101	25453	Ofa022102	32195	-	25.38554217
MChr19	19306892	19307444	DEL	552	Ofa022835	10689	Ofa022836	130683	intron,-,Parent=Ofa022836.gene;gene,-,ID=Ofa022836;	25.38768116
MChr2	15732885	15733205	DEL	320	Ofa006666	23493	Ofa006667	12563	intron,-,Parent=Ofa006667.gene;gene,-,ID=Ofa006667,Source=Maker:MAKER_DHR5000311.1|MAKER_DHR5000349.1,cegmaBusco:Busco03906|Busco03907;	25.390625
MChr17	18003845	18004201	DEL	356	Ofa022135	10725	Ofa022136	37028	-	25.41573034
MChr20	23218082	23218447	DEL	365	Ofa016331	110557	Ofa016332	56080	gene,-,ID=Ofa016332,Source=MAKER1:MAKER_DHR14000707.1|MAKER_DHR14000715.1,MAKER2:MAKER_DH14000697.1,MAKER3:MAKER_DR14000584.1|MAKER_DR14000593.1,MAKER4:MAKER_HR14000510.1;intron,-,Parent=Ofa016332.gene;	25.43013699
MChr11	1497344	1497554	DEL	210	Ofa017376	5381	Ofa017377	41988	intron,+,Parent=Ofa017376.gene;gene,+,ID=Ofa017376;	25.43333333
MChr23	13802770	13803084	DEL	314	Ofa013026	7531	Ofa013027	3116	-	25.43949045
MChr5	1465423	1465609	DEL	186	Ofa003110	26770	Ofa003111	263942	-	25.44086022
MChr12	5196035	5196203	DEL	168	Ofa011825	125897	Ofa011826	30828	-	25.45238095
MChr22	28811947	28812188	DEL	241	Ofa011692	10097	Ofa011693	39273	intron,+,Parent=Ofa011692.gene;gene,+,ID=Ofa011692;	25.46473029
MChr2	10448985	10449357	DEL	372	Ofa006510	71400	Ofa006511	72269	intron,+,Parent=Ofa006510.gene;gene,+,ID=Ofa006510;	25.48655914
MChr15	9914982	9915282	DEL	300	Ofa020925	65206	Ofa020926	37468	-	25.50333333
MChr6	2460739	2460931	DEL	192	Ofa004135	20237	Ofa004136	10756	-	25.51041667
MChr18	31076999	31077154	DEL	155	Ofa009493	10784	Ofa009494	134448	-	25.53548387
MChr7	31500968	31501560	DEL	592	Ofa006267	297033	Ofa006268	106285	-	25.54054054
MChr12	31933315	31933479	DEL	164	Ofa012601	24740	Ofa012602	2474	gene,-,ID=Ofa012602;intron,-,Parent=Ofa012602.gene;	25.54268293
MChr3	30414297	30414576	DEL	279	Ofa010608	50294	Ofa010609	2076	intron,-,Parent=Ofa010609.gene;gene,-,ID=Ofa010609,Source=MAKER1:MAKER_DHR8001052.1,MAKER2:MAKER_DH8001069.1,MAKER3:MAKER_DR8000842.1,MAKER4:MAKER_HR8000704.1|MAKER_HR8000706.1;	25.56989247
MChr16	15447786	15447999	DEL	213	Ofa020303	12501	Ofa020304	8100	intron,-,Parent=Ofa020304.gene;gene,-,ID=Ofa020304;	25.57746479
MChr3	22059767	22061399	DEL	1632	Ofa010383	267045	Ofa010384	39855	-	25.57904412
MChr6	31281682	31281937	DEL	255	Ofa005165	10365	Ofa005166	7107	-	25.58039216
MChr18	18417978	18418491	DEL	513	Ofa009071	52137	Ofa009072	83933	-	25.582846
MChr4	30059886	30060612	DEL	726	Ofa008347	29622	Ofa008348	91408	-	25.58539945
MChr17	23339714	23340581	DEL	867	Ofa022262	108016	Ofa022263	44151	intron,-,Parent=Ofa022263.gene;gene,-,ID=Ofa022263;	25.58708189
MChr12	7140074	7140402	DEL	328	Ofa011848	16558	Ofa011849	415480	-	25.58841463
MChr10	27977671	27985767	DEL	8096	Ofa017286	12547	Ofa017287	23157	-	25.60993083
MChr22	9373592	9373760	DEL	168	Ofa010889	93009	Ofa010890	7797	-	25.63095238
MChr4	4503748	4503899	DEL	151	Ofa007446	17431	Ofa007447	285	-	25.64900662
MChr14	15866721	15867321	DEL	600	Ofa018717	138969	Ofa018718	30841	intron,-,Parent=Ofa018718.gene;gene,-,ID=Ofa018718;	25.67
MChr4	31027501	31027767	DEL	266	Ofa008367	47417	Ofa008368	7743	-	25.67669173
MChr6	24271	24706	DEL	435	Ofa004061	12543	Ofa004062	11935	-	25.67816092
MChr9	12779082	12779226	DEL	144	Ofa002238	10601	Ofa002239	16649	-	25.68055556
MChr3	29258438	29258655	DEL	217	Ofa010574	947	Ofa010575	18081	intron,+,Parent=Ofa010574.gene;gene,+,ID=Ofa010574;	25.68663594
MChr8	2062180	2062386	DEL	206	Ofa013664	19043	Ofa013665	29204	-	25.68932039
MChr10	25531352	25531487	DEL	135	Ofa017224	421	Ofa017225	11847	-	25.6962963
MChr23	17289729	17290211	DEL	482	Ofa013193	36337	Ofa013194	14684	intron,+,Parent=Ofa013193.gene;gene,+,ID=Ofa013193;	25.7033195
MChr7	24078093	24078202	DEL	109	Ofa006083	13326	Ofa006084	7485	-	25.72477064
MChr16	1361158	1361349	DEL	191	Ofa019901	10334	Ofa019902	36414	-	25.72774869
MChr17	25782557	25782997	DEL	440	Ofa022301	2141	Ofa022302	144174	gene,+,ID=Ofa022301;	25.73863636
MChr16	11185160	11185426	DEL	266	Ofa020170	3608	Ofa020171	63781	gene,+,ID=Ofa020170;intron,+,Parent=Ofa020170.gene;	25.7443609
MChr16	27363444	27365488	DEL	2044	Ofa020733	8427	Ofa020734	4245	-	25.7446184
MChr14	2958998	2971087	DEL	12089	Ofa018245	156206	Ofa018246	19486	gene,-,ID=Ofa018246;intron,-,Parent=Ofa018246.gene;	25.75374307
MChr6	26972147	26972427	DEL	280	Ofa005009	13010	Ofa005010	11202	-	25.75714286
MChr9	68637770	68640855	DEL	3085	Ofa001839	4767	Ofa001840	65044	intron,+,Parent=Ofa001839.gene;gene,+,ID=Ofa001839;	25.7828201
MChr3	32157844	32158092	DEL	248	Ofa010656	17461	Ofa010657	11715	intron,-,Parent=Ofa010657.gene;gene,-,ID=Ofa010657;	25.79435484
MChr12	26588861	26589321	DEL	460	Ofa012515	17343	Ofa012516	97465	-	25.79565217
MChr11	7193749	7193881	DEL	132	Ofa017485	121825	Ofa017486	30909	gene,-,ID=Ofa017486;intron,-,Parent=Ofa017486.gene;	25.8030303
MChr2	3342979	3343526	DEL	547	Ofa006355	7504	Ofa006356	34258	intron,+,Parent=Ofa006355.gene;gene,+,ID=Ofa006355;	25.80804388
MChr10	26839114	26839336	DEL	222	Ofa017253	42400	Ofa017254	16317	gene,+,ID=Ofa017253;intron,+,Parent=Ofa017253.gene;	25.84234234
MChr13	3374367	3374482	DEL	115	Ofa019172	46213	Ofa019173	100887	gene,+,ID=Ofa019172,Source=MAKER1:MAKER_DHR18000071.1,MAKER2:MAKER_DH18000061.1,MAKER3:MAKER_DR18000053.1;intron,+,Parent=Ofa019172.gene;	25.84347826
MChr6	26446767	26446995	DEL	228	Ofa004974	1608	Ofa004975	13590	-	25.85964912
MChr23	14735453	14735892	DEL	439	Ofa013085	6489	Ofa013086	57900	gene,+,ID=Ofa013085;intron,+,Parent=Ofa013085.gene;	25.88610478
MChr17	5149596	5149844	DEL	248	Ofa021598	31529	Ofa021599	32762	-	25.89516129
MChr22	24086552	24086751	DEL	199	Ofa011530	3368	Ofa011531	30163	gene,+,ID=Ofa011530;intron,+,Parent=Ofa011530.gene;	25.90452261
MChr2	29691684	29691846	DEL	162	Ofa007179	84938	Ofa007180	14398	gene,-,ID=Ofa007180;intron,-,Parent=Ofa007180.gene;	25.90740741
MChr6	27806776	27807061	DEL	285	Ofa005053	16303	Ofa005054	91748	intron,+,Parent=Ofa005053.gene;gene,+,ID=Ofa005053;	25.91929825
MChr10	25533373	25534542	DEL	1169	Ofa017224	2442	Ofa017225	9826	-	25.94610778
MChr18	3224093	3224196	DEL	103	Ofa008511	171182	Ofa008512	11033	-	25.96116505
MChr12	8104171	8104284	DEL	113	Ofa011859	2039	Ofa011860	476	-	25.96460177
MChr7	18607702	18607821	DEL	119	Ofa005921	62862	Ofa005922	14186	-	25.96638655
MChr18	12184360	12184475	DEL	115	Ofa008828	110659	Ofa008829	21811	-	25.97391304
MChr2	3343748	3344098	DEL	350	Ofa006355	8273	Ofa006356	33489	intron,+,Parent=Ofa006355.gene;gene,+,ID=Ofa006355;	25.99428571
MChr19	23266939	23267046	DEL	107	Ofa022924	65277	Ofa022925	331776	-	26
MChr9	65642170	65642383	DEL	213	Ofa001753	44137	Ofa001752	1016	gene,-,ID=Ofa001752;intron,-,Parent=Ofa001752.gene;	26
MChr16	27336642	27337142	DEL	500	Ofa020732	46777	Ofa020733	18375	-	26.01
MChr9	15934383	15934516	DEL	133	Ofa002406	28686	Ofa002407	17437	-	26.03759398
MChr20	26878005	26880071	DEL	2066	Ofa016414	73948	Ofa016415	32122	-	26.04840271
MChr9	9193526	9193653	DEL	127	Ofa002113	8767	Ofa002114	867	gene,-,ID=Ofa002114,Source=Maker:MAKER_DHR1002057.1,cegmaBusco:Busco01579;intron,-,Parent=Ofa002114.gene;	26.06299213
MChr15	12422940	12423293	DEL	353	Ofa020992	56630	Ofa020993	14696	-	26.06515581
MChr5	22690520	22690646	DEL	126	Ofa003738	89669	Ofa003739	3734	intron,-,Parent=Ofa003739.gene;gene,-,ID=Ofa003739;	26.07142857
MChr22	29347460	29347682	DEL	222	Ofa011709	61329	Ofa011710	92060	-	26.07207207
MChr1	15861727	15863713	DEL	1986	Ofa023382	20438	Ofa023383	39759	-	26.081571
MChr16	11510717	11512662	DEL	1945	Ofa020183	36933	Ofa020184	26021	intron,+,Parent=Ofa020183.gene;gene,+,ID=Ofa020183;	26.09305913
MChr9	25485646	25485807	DEL	161	Ofa002711	75026	Ofa002712	62069	intron,+,Parent=Ofa002711.gene;gene,+,ID=Ofa002711;	26.10559006
MChr9	1229094	1229247	DEL	153	Ofa001886	21036	Ofa001887	16793	intron,-,Parent=Ofa001887.gene;gene,-,ID=Ofa001887;	26.11764706
MChr14	8041391	8041530	DEL	139	Ofa018436	26633	Ofa018437	8875	gene,-,ID=Ofa018437,Source=Maker:MAKER_DHR17000312.1,cegmaBusco:Busco03905;intron,-,Parent=Ofa018437.gene;	26.12230216
MChr3	32391992	32392473	DEL	481	Ofa010665	21299	Ofa010666	3662	intron,-,Parent=Ofa010666.gene;gene,-,ID=Ofa010666;	26.12474012
MChr18	1249536	1249804	DEL	268	Ofa008464	57451	Ofa008465	90314	gene,+,ID=Ofa008464;	26.13059701
MChr16	23942723	23943121	DEL	398	Ofa020606	68217	Ofa020607	50587	intron,+,Parent=Ofa020606.gene;gene,+,ID=Ofa020606;	26.13065327
MChr12	30598137	30598261	DEL	124	Ofa012576	37613	Ofa012577	23968	-	26.16129032
MChr11	4149995	4150373	DEL	378	Ofa017427	14433	Ofa017428	36541	-	26.16137566
MChr5	33458624	33458873	DEL	249	Ofa003978	88233	Ofa003979	22420	-	26.17269076
MChr14	12284875	12285188	DEL	313	Ofa018581	16121	Ofa018582	75821	-	26.17571885
MChr21	1033449	1034787	DEL	1338	Ofa014509	9455	Ofa014510	1520	-	26.18684604
MChr5	4708664	4709051	DEL	387	Ofa003207	3093	Ofa003208	5087	-	26.19121447
MChr10	28803737	28803907	DEL	170	Ofa017316	26197	Ofa017317	34363	intron,-,Parent=Ofa017317.gene;gene,-,ID=Ofa017317;	26.19411765
MChr6	28925842	28925969	DEL	127	Ofa005102	35873	Ofa005103	4909	-	26.20472441
MChr20	28002357	28002495	DEL	138	Ofa016439	233141	Ofa016440	112014	-	26.2173913
MChr7	16870566	16870830	DEL	264	Ofa005868	78704	Ofa005869	11055	-	26.21969697
MChr12	3730290	3730403	DEL	113	Ofa011804	22964	Ofa011805	39178	-	26.2300885
MChr16	24990675	24990883	DEL	208	Ofa020653	20361	Ofa020654	69941	-	26.26923077
MChr16	24132140	24132389	DEL	249	Ofa020614	1643	Ofa020615	18692	gene,+,ID=Ofa020614;intron,+,Parent=Ofa020614.gene;	26.28514056
MChr5	18694643	18694822	DEL	179	Ofa003601	5801	Ofa003602	4202	gene,-,ID=Ofa003602;intron,-,Parent=Ofa003602.gene;	26.29050279
MChr15	25336299	25336603	DEL	304	Ofa021383	415417	Ofa021384	91002	intron,+,Parent=Ofa021383.gene;gene,+,ID=Ofa021383;	26.29934211
MChr18	20386813	20387209	DEL	396	Ofa009120	225135	Ofa009121	40576	gene,-,ID=Ofa009121;intron,-,Parent=Ofa009121.gene;	26.30050505
MChr17	21285239	21285513	DEL	274	Ofa022224	26265	Ofa022225	74585	intron,+,Parent=Ofa022224.gene;gene,+,ID=Ofa022224;	26.30291971
MChr19	22144915	22159353	DEL	14438	Ofa022904	182267	Ofa022905	26469	-	26.3059288
MChr4	891906	892186	DEL	280	Ofa007350	6113	Ofa007351	6115	gene,+,ID=Ofa007350;intron,+,Parent=Ofa007350.gene;	26.30714286
MChr21	11301534	11301643	DEL	109	Ofa014913	245	Ofa014914	1860	-	26.32110092
MChr2	32301755	32302255	DEL	500	Ofa007245	968	Ofa007246	18714	-	26.33
MChr17	3252639	3252974	DEL	335	Ofa021521	13985	Ofa021522	1059	-	26.35522388
MChr7	18000700	18000979	DEL	279	Ofa005899	189358	Ofa005900	54284	-	26.36200717
MChr5	13266155	13266985	DEL	830	Ofa003436	11242	Ofa003437	1357	-	26.37108434
MChr16	19201493	19201687	DEL	194	Ofa020414	135497	Ofa020415	16183	-	26.3814433
MChr7	7217984	7218109	DEL	125	Ofa005558	1830	Ofa005559	145023	-	26.392
MChr4	28423388	28423647	DEL	259	Ofa008304	29894	Ofa008305	18431	-	26.39382239
MChr6	33670082	33670477	DEL	395	Ofa005236	45557	Ofa005237	15128	intron,-,Parent=Ofa005237.gene;gene,-,ID=Ofa005237,Source=MAKER1:MAKER_DHR3001105.1,MAKER2:MAKER_DH3001095.1,MAKER3:MAKER_DR3000846.1,MAKER4:MAKER_HR3000742.1;	26.39493671
MChr12	21524780	21524962	DEL	182	Ofa012409	49966	Ofa012410	3242	-	26.41758242
MChr11	14412587	14412715	DEL	128	Ofa017716	9743	Ofa017717	3466	gene,-,ID=Ofa017717;intron,-,Parent=Ofa017717.gene;	26.421875
MChr9	6280871	6281148	DEL	277	Ofa002032	30069	Ofa002033	52192	-	26.433213
MChr23	18656374	18657392	DEL	1018	Ofa013257	2002	Ofa013258	4289	-	26.44302554
MChr6	25539462	25540166	DEL	704	Ofa004933	40220	Ofa004934	1127	intron,-,Parent=Ofa004934.gene;gene,-,ID=Ofa004934,Source=MAKER1:MAKER_DHR3000818.1|MAKER_DHR3000820.1|MAKER_DHR3000822.1,MAKER2:MAKER_DH3000799.1|MAKER_DH3000805.1|MAKER_DH3000807.1,MAKER3:MAKER_DR3000625.1,MAKER4:MAKER_HR3000556.1;	26.44460227
MChr17	19373826	19373939	DEL	113	Ofa022170	83194	Ofa022171	62661	gene,+,ID=Ofa022170;intron,+,Parent=Ofa022170.gene;	26.45132743
MChr4	880931	881156	DEL	225	Ofa007349	479	Ofa007350	4862	gene,+,ID=Ofa007349;	26.46222222
MChr14	1984070	1984380	DEL	310	Ofa018224	238296	Ofa018225	30663	intron,-,Parent=Ofa018225.gene;gene,-,ID=Ofa018225;	26.47096774
MChr16	20559428	20559668	DEL	240	Ofa020476	11201	Ofa020477	26972	intron,-,Parent=Ofa020477.gene;gene,-,ID=Ofa020477;	26.48333333
MChr21	20184399	20184620	DEL	221	Ofa015250	69460	Ofa015251	16356	gene,-,ID=Ofa015251;intron,-,Parent=Ofa015251.gene;	26.48868778
MChr21	23590384	23590689	DEL	305	Ofa015440	4091	Ofa015441	46642	intron,+,Parent=Ofa015440.gene;gene,+,ID=Ofa015440,Source=MAKER1:MAKER_DHR13000891.1|MAKER_DHR13000907.1,MAKER2:MAKER_DH13000893.1|MAKER_DH13000895.1|MAKER_DH13000915.1,MAKER3:MAKER_DR13000675.1;	26.49180328
MChr11	4672921	4673131	DEL	210	Ofa017437	204817	Ofa017438	432541	-	26.5047619
MChr15	21931849	21932338	DEL	489	Ofa021294	23923	Ofa021295	165055	-	26.50511247
MChr7	10259184	10259385	DEL	201	Ofa005667	85265	Ofa005668	45981	-	26.51243781
MChr11	4704764	4704900	DEL	136	Ofa017437	236660	Ofa017438	400698	-	26.52205882
MChr4	12229041	12229184	DEL	143	Ofa007603	134089	Ofa007604	7147	-	26.52447552
MChr17	19247340	19247955	DEL	615	Ofa022166	28426	Ofa022167	13435	gene,+,ID=Ofa022166;intron,+,Parent=Ofa022166.gene;	26.53658537
MChr13	18281496	18281801	DEL	305	Ofa019600	34565	Ofa019601	255900	-	26.54098361
MChr18	23224844	23225044	DEL	200	Ofa009255	9288	Ofa009256	7220	-	26.555
MChr15	2262460	2263234	DEL	774	Ofa020781	69528	Ofa020782	312908	-	26.55555556
MChr5	24648178	24648418	DEL	240	Ofa003797	19851	Ofa003798	47363	intron,-,Parent=Ofa003798.gene;gene,-,ID=Ofa003798;	26.55833333
MChr6	1728227	1751819	DEL	23592	Ofa004115	149923	Ofa004116	15718	gene,+,ID=Ofa004116;intron,+,Parent=Ofa004116.gene;	26.56430146
MChr17	23015236	23015341	DEL	105	Ofa022256	51634	Ofa022257	35736	-	26.58095238
MChr10	4071763	4071911	DEL	148	Ofa016561	53205	Ofa016562	4464	intron,+,Parent=Ofa016561.gene;gene,+,ID=Ofa016561;	26.58108108
MChr9	66402270	66402691	DEL	421	Ofa001792	87452	Ofa001793	14822	gene,-,ID=Ofa001793;	26.58194774
MChr6	10114077	10114251	DEL	174	Ofa004386	6092	Ofa004387	457	-	26.59195402
MChr20	5885607	5885710	DEL	103	Ofa015724	162584	Ofa015725	82596	intron,-,Parent=Ofa015725.gene;gene,-,ID=Ofa015725;	26.62135922
MChr15	25461456	25461601	DEL	145	Ofa021384	34155	Ofa021385	39358	intron,-,Parent=Ofa021385.gene;gene,-,ID=Ofa021385;	26.64827586
MChr22	25252782	25253138	DEL	356	Ofa011606	40252	Ofa011607	47398	-	26.65168539
MChr14	22680368	22680538	DEL	170	Ofa018963	33885	Ofa018964	67334	-	26.65294118
MChr5	29659587	29659927	DEL	340	Ofa003927	1757	Ofa003928	34322	-	26.67058824
MChr19	9380989	9381137	DEL	148	Ofa022565	169	Ofa022566	30201	five_prime_UTR,+,Parent=Ofa022565;gene,+,ID=Ofa022565;	26.67567568
MChr8	7468506	7468608	DEL	102	Ofa013810	37225	Ofa013811	24740	intron,-,Parent=Ofa013811.gene;gene,-,ID=Ofa013811;	26.67647059
MChr22	24095250	24095431	DEL	181	Ofa011530	12066	Ofa011531	21465	intron,+,Parent=Ofa011530.gene;gene,+,ID=Ofa011530;	26.67955801
MChr22	13454015	13454222	DEL	207	Ofa011028	163453	Ofa011029	67893	intron,-,Parent=Ofa011029.gene;gene,-,ID=Ofa011029;	26.68115942
MChr2	31471488	31471629	DEL	141	Ofa007226	149056	Ofa007227	327390	gene,+,ID=Ofa007226;intron,+,Parent=Ofa007226.gene;	26.70212766
MChr11	10591382	10592035	DEL	653	Ofa017587	5659	Ofa017588	18881	intron,-,Parent=Ofa017588.gene;gene,-,ID=Ofa017588,Source=Maker:MAKER_DHR16000251.1|MAKER_DHR16000270.1,cegmaBusco:Busco01457;	26.72434916
MChr23	25718689	25718967	DEL	278	Ofa013522	16198	Ofa013523	45082	intron,+,Parent=Ofa013522.gene;gene,+,ID=Ofa013522,Source=Maker:MAKER_DHR11000803.1,cegmaBusco:Busco03113;	26.72661871
MChr10	9427721	9428019	DEL	298	Ofa016723	112874	Ofa016724	119280	intron,-,Parent=Ofa016724.gene;gene,-,ID=Ofa016724;	26.75503356
MChr2	7732481	7732758	DEL	277	Ofa006438	3823	Ofa006439	16175	-	26.76534296
MChr5	28068732	28069028	DEL	296	Ofa003871	2840	Ofa003872	6820	-	26.78040541
MChr20	23128388	23129000	DEL	612	Ofa016331	20863	Ofa016332	145774	-	26.79248366
MChr12	21765937	21766192	DEL	255	Ofa012416	147794	Ofa012417	45258	gene,-,ID=Ofa012417;intron,-,Parent=Ofa012417.gene;	26.79607843
MChr17	23683572	23683730	DEL	158	Ofa022271	75157	Ofa022272	106003	intron,+,Parent=Ofa022271.gene;gene,+,ID=Ofa022271;	26.80379747
MChr8	5168199	5168502	DEL	303	Ofa013748	27633	Ofa013749	22340	gene,-,ID=Ofa013749;intron,-,Parent=Ofa013749.gene;	26.80858086
MChr17	18682004	18682572	DEL	568	Ofa022157	57010	Ofa022158	64780	-	26.82394366
MChr19	1950569	1951247	DEL	678	Ofa022368	43093	Ofa022369	1100	intron,-,Parent=Ofa022369.gene;gene,-,ID=Ofa022369,Source=MAKER1:MAKER_DHR22000096.1|MAKER_DHR22000102.1,MAKER2:MAKER_DH22000100.1|MAKER_DH22000103.1,MAKER3:MAKER_DR22000069.1|MAKER_DR22000074.1,MAKER4:MAKER_HR22000057.1;	26.84513274
MChr6	12777998	12778268	DEL	270	Ofa004473	4595	Ofa004474	41470	gene,+,ID=Ofa004473;intron,+,Parent=Ofa004473.gene;	26.87037037
MChr19	21168789	21168919	DEL	130	Ofa022886	3315	Ofa022887	12555	intron,+,Parent=Ofa022886.gene;gene,+,ID=Ofa022886;	26.89230769
MChr7	13567227	13567338	DEL	111	Ofa005747	4941	Ofa005748	42461	gene,-,ID=Ofa005748,Source=Maker:MAKER_DHR4000393.1,cegmaBusco:Busco03344;intron,-,Parent=Ofa005748.gene;	26.9009009
MChr5	1995099	1995205	DEL	106	Ofa003115	14333	Ofa003116	149856	intron,+,Parent=Ofa003115.gene;gene,+,ID=Ofa003115;	26.90566038
MChr5	1992655	1993515	DEL	860	Ofa003115	11889	Ofa003116	152300	intron,+,Parent=Ofa003115.gene;gene,+,ID=Ofa003115;	26.90930233
MChr11	26654172	26654517	DEL	345	Ofa018113	17058	Ofa018114	43035	intron,+,Parent=Ofa018113.gene;gene,+,ID=Ofa018113;	26.91594203
MChr22	14272023	14272133	DEL	110	Ofa011061	31974	Ofa011062	6822	-	26.92727273
MChr23	14917038	14917702	DEL	664	Ofa013091	14901	Ofa013092	5005	-	26.94427711
MChr7	25491576	25491833	DEL	257	Ofa006126	26437	Ofa006127	46699	-	26.94941634
MChr10	9995493	9995763	DEL	270	Ofa016737	78559	Ofa016738	45865	intron,-,Parent=Ofa016738.gene;gene,-,ID=Ofa016738,Source=Maker:MAKER_DHR15000282.1,cegmaBusco:Busco04046;	26.96296296
MChr2	21471931	21472150	DEL	219	Ofa006845	95992	Ofa006846	58829	intron,-,Parent=Ofa006846.gene;gene,-,ID=Ofa006846;	26.96347032
MChr4	29488149	29488360	DEL	211	Ofa008340	4320	Ofa008341	97936	-	26.96682464
MChr12	25143904	25144026	DEL	122	Ofa012485	67450	Ofa012486	20953	gene,-,ID=Ofa012486;intron,-,Parent=Ofa012486.gene;	26.97540984
MChr15	19136053	19136315	DEL	262	Ofa021240	31619	Ofa021241	2910	-	26.97709924
MChr22	1793507	1901322	DEL	107815	Ofa010720	7477	Ofa010721	81453	intron,-,Parent=Ofa010721.gene;intron,-,Parent=Ofa010721.gene;gene,-,ID=Ofa010721;intron,-,Parent=Ofa010721.gene;	26.98116218
MChr23	17211175	17211557	DEL	382	Ofa013187	13240	Ofa013188	24978	-	26.98691099
MChr6	16488581	16489104	DEL	523	Ofa004628	6959	Ofa004629	72972	-	26.98852772
MChr2	10866223	10866508	DEL	285	Ofa006521	44621	Ofa006522	52221	-	26.99298246
MChr8	21312207	21312316	DEL	109	Ofa014282	23687	Ofa014283	1094	-	27
MChr18	6877750	6878087	DEL	337	Ofa008608	44745	Ofa008609	48899	-	27.00593472
MChr20	19933208	19933317	DEL	109	Ofa016219	14957	Ofa016220	7959	intron,-,Parent=Ofa016220.gene;gene,-,ID=Ofa016220;	27.00917431
MChr19	1232953	1233180	DEL	227	Ofa022342	88197	Ofa022343	23188	intron,+,Parent=Ofa022342.gene;gene,+,ID=Ofa022342;	27.02643172
MChr18	33036428	33036530	DEL	102	Ofa009557	25813	Ofa009558	10757	-	27.02941176
MChr2	2301982	2302414	DEL	432	Ofa006340	176399	Ofa006341	22659	-	27.04166667
MChr19	4994738	5010406	DEL	15668	Ofa022433	16646	Ofa022434	207	gene,-,ID=Ofa022434;intron,-,Parent=Ofa022434.gene;	27.04576206
MChr10	6309821	6310054	DEL	233	Ofa016628	9937	Ofa016629	16418	gene,+,ID=Ofa016628;intron,+,Parent=Ofa016628.gene;	27.05150215
MChr3	30991185	30991367	DEL	182	Ofa010622	1569	Ofa010623	27423	intron,+,Parent=Ofa010622.gene;gene,+,ID=Ofa010622;	27.06593407
MChr1	463002	463146	DEL	144	Ofa022969	1194	Ofa022970	14634	gene,+,ID=Ofa022969;intron,+,Parent=Ofa022969.gene;	27.07638889
MChr22	30355400	30355901	DEL	501	Ofa011723	17319	Ofa011724	15125	-	27.08183633
MChr9	1882706	1882820	DEL	114	Ofa001899	90100	Ofa001900	4131	-	27.0877193
MChr9	66089510	66089714	DEL	204	Ofa001789	42678	Ofa001790	176116	intron,-,Parent=Ofa001790.gene;gene,-,ID=Ofa001790;	27.10294118
MChr6	33455950	33456327	DEL	377	Ofa005224	34333	Ofa005225	14125	gene,-,ID=Ofa005225;intron,-,Parent=Ofa005225.gene;	27.13793103
MChr7	17570927	17571078	DEL	151	Ofa005897	37653	Ofa005898	47924	-	27.13907285
MChr3	5018903	5020431	DEL	1528	Ofa009637	6009	Ofa009638	11313	-	27.14594241
MChr15	9277227	9277710	DEL	483	Ofa020909	65513	Ofa020910	9240	-	27.14699793
MChr9	29616312	29616762	DEL	450	Ofa002820	74097	Ofa002821	19417	-	27.15777778
MChr22	4339476	4340210	DEL	734	Ofa010778	63497	Ofa010779	90741	intron,+,Parent=Ofa010778.gene;gene,+,ID=Ofa010778;	27.15803815
MChr12	31939140	31939259	DEL	119	Ofa012603	1513	Ofa012604	17160	gene,+,ID=Ofa012603;intron,+,Parent=Ofa012603.gene;	27.15966387
MChr18	23687353	23689142	DEL	1789	Ofa009275	37006	Ofa009276	9525	gene,-,ID=Ofa009276,Source=MAKER1:MAKER_DHR7000847.1|MAKER_DHR7000850.1,MAKER2:MAKER_DH7000853.1|MAKER_DH7000856.1,MAKER3:MAKER_DR7000639.1|MAKER_DR7000640.1,MAKER4:MAKER_HR7000586.1|MAKER_HR7000587.1;intron,-,Parent=Ofa009276.gene;	27.16992733
MChr14	21715376	21716009	DEL	633	Ofa018936	38478	Ofa018937	138821	-	27.17219589
MChr5	3166890	3167243	DEL	353	Ofa003151	3505	Ofa003152	12391	-	27.20113314
MChr7	17580384	17580831	DEL	447	Ofa005897	47110	Ofa005898	38467	-	27.20134228
MChr6	5231311	5231561	DEL	250	Ofa004232	81791	Ofa004233	274622	intron,+,Parent=Ofa004232.gene;gene,+,ID=Ofa004232;	27.224
MChr2	806843	807172	DEL	329	Ofa006323	31501	Ofa006324	10635	intron,-,Parent=Ofa006324.gene;gene,-,ID=Ofa006324,Source=MAKER1:MAKER_DHR5000003.1|MAKER_DHR5000026.1,MAKER2:MAKER_DH5000018.1,MAKER3:MAKER_DR5000003.1|MAKER_DR5000026.1,MAKER4:MAKER_HR5000006.1;	27.23100304
MChr14	6415927	6416210	DEL	283	Ofa018359	97791	Ofa018360	21511	gene,-,ID=Ofa018360;intron,-,Parent=Ofa018360.gene;	27.28621908
MChr14	7355050	7355165	DEL	115	Ofa018405	23282	Ofa018406	65217	intron,+,Parent=Ofa018405.gene;gene,+,ID=Ofa018405;	27.28695652
MChr9	21371870	21372142	DEL	272	Ofa002587	70595	Ofa002588	22065	intron,-,Parent=Ofa002588.gene;gene,-,ID=Ofa002588;	27.30882353
MChr1	16105040	16105276	DEL	236	Ofa023391	44571	Ofa023392	22766	intron,+,Parent=Ofa023391.gene;gene,+,ID=Ofa023391;	27.31779661
MChr6	17711444	17711558	DEL	114	Ofa004658	25337	Ofa004659	5082	intron,-,Parent=Ofa004659.gene;gene,-,ID=Ofa004659,Source=Maker:MAKER_DHR3000558.1,cegmaBusco:Busco00651;	27.3245614
MChr5	4686995	4687235	DEL	240	Ofa003205	72665	Ofa003206	8748	gene,-,ID=Ofa003206;intron,-,Parent=Ofa003206.gene;	27.33333333
MChr11	18220657	18221253	DEL	596	Ofa017862	34040	Ofa017863	4250	gene,-,ID=Ofa017863;intron,-,Parent=Ofa017863.gene;	27.33389262
MChr4	29375471	29376006	DEL	535	Ofa008339	85702	Ofa008340	108358	-	27.34579439
MChr6	7974469	7974689	DEL	220	Ofa004309	14737	Ofa004310	1570	-	27.35454545
MChr5	25552019	25552470	DEL	451	Ofa003812	87054	Ofa003813	19783	intron,-,Parent=Ofa003813.gene;gene,-,ID=Ofa003813;	27.37250554
MChr22	27551647	27551747	DEL	100	Ofa011649	46664	Ofa011650	1376	-	27.39
MChr20	6302969	6303849	DEL	880	Ofa015733	23172	Ofa015734	14685	-	27.39545455
MChr10	11259821	11259959	DEL	138	Ofa016782	35048	Ofa016783	19703	gene,+,ID=Ofa016782,Source=Maker:MAKER_DHR15000247.1,cegmaBusco:Busco04095;intron,+,Parent=Ofa016782.gene;	27.39855072
MChr23	3704632	3705130	DEL	498	Ofa012773	33775	Ofa012774	9933	intron,-,Parent=Ofa012774.gene;gene,-,ID=Ofa012774,Source=Maker:MAKER_DHR11000117.1,cegmaBusco:Busco01093;	27.41767068
MChr20	16783709	16783867	DEL	158	Ofa016090	2003	Ofa016091	51371	-	27.41772152
MChr5	15426018	15426160	DEL	142	Ofa003512	52754	Ofa003513	18366	-	27.46478873
MChr14	3926380	3927191	DEL	811	Ofa018275	12382	Ofa018276	1499	-	27.46609125
MChr7	8378508	8379327	DEL	819	Ofa005595	3285	Ofa005596	2880	-	27.48473748
MChr3	5164410	5164679	DEL	269	Ofa009639	44668	Ofa009640	1038	-	27.48698885
MChr20	3249439	3249795	DEL	356	Ofa015672	4328	Ofa015673	16548	-	27.48876404
MChr2	28981894	28982060	DEL	166	Ofa007160	28520	Ofa007161	28778	intron,-,Parent=Ofa007161.gene;gene,-,ID=Ofa007161;	27.5060241
MChr10	19555951	19556189	DEL	238	Ofa017081	6935	Ofa017082	21881	three_prime_UTR,-,Parent=Ofa017082;gene,-,ID=Ofa017082;	27.53361345
MChr23	27755811	27756188	DEL	377	Ofa013562	228822	Ofa013563	7609	gene,-,ID=Ofa013563;intron,-,Parent=Ofa013563.gene;	27.54111406
MChr6	3770261	3771335	DEL	1074	Ofa004178	5296	Ofa004179	6392	-	27.5679702
MChr9	19996597	19996737	DEL	140	Ofa002552	12968	Ofa002553	11203	-	27.57142857
MChr1	16207013	16207713	DEL	700	Ofa023393	38502	Ofa023394	84729	gene,+,ID=Ofa023393;intron,+,Parent=Ofa023393.gene;	27.58
MChr4	28616013	28616202	DEL	189	Ofa008317	9747	Ofa008318	1185	-	27.58201058
MChr16	294980	295304	DEL	324	Ofa019867	32709	Ofa019868	46220	gene,+,ID=Ofa019867;intron,+,Parent=Ofa019867.gene;	27.58641975
MChr2	6263206	6263559	DEL	353	Ofa006413	3004	Ofa006414	11374	-	27.59206799
MChr17	19353312	19353753	DEL	441	Ofa022170	62680	Ofa022171	83175	gene,+,ID=Ofa022170;intron,+,Parent=Ofa022170.gene;	27.59637188
MChr12	16650373	16650550	DEL	177	Ofa012220	324	Ofa012221	6547	-	27.61581921
MChr6	26313016	26313437	DEL	421	Ofa004964	7529	Ofa004965	18809	gene,+,ID=Ofa004964,Source=Maker:MAKER_DHR3000858.1,cegmaBusco:Busco03220;intron,+,Parent=Ofa004964.gene;	27.62470309
MChr13	26465015	26465183	DEL	168	Ofa019792	14657	Ofa019793	13914	intron,+,Parent=Ofa019792.gene;gene,+,ID=Ofa019792,Source=MAKER1:MAKER_DHR18000709.1,MAKER2:MAKER_DH18000666.1;	27.625
MChr9	5176274	5176560	DEL	286	Ofa002003	3227	Ofa002004	2577	-	27.62587413
MChr10	26023805	26023950	DEL	145	Ofa017234	99871	Ofa017235	66409	intron,-,Parent=Ofa017235.gene;gene,-,ID=Ofa017235;	27.62758621
MChr19	423758	424025	DEL	267	Ofa022317	22186	Ofa022318	32246	-	27.6329588
MChr5	3168000	3168194	DEL	194	Ofa003151	4615	Ofa003152	11281	-	27.63402062
MChr23	13853069	13854306	DEL	1237	Ofa013038	5082	Ofa013039	3506	gene,-,ID=Ofa013039;intron,-,Parent=Ofa013039.gene;	27.6410671
MChr10	16111056	16112171	DEL	1115	Ofa016956	50165	Ofa016957	2950	intron,-,Parent=Ofa016957.gene;gene,-,ID=Ofa016957,Source=Maker:MAKER_DHR15000481.1,cegmaBusco:Busco04323;	27.64304933
MChr22	9246162	9246262	DEL	100	Ofa010887	15964	Ofa010888	6989	-	27.65
MChr1	15876245	15880899	DEL	4654	Ofa023382	34956	Ofa023383	25241	-	27.66201117
MChr7	9053442	9053576	DEL	134	Ofa005607	23386	Ofa005608	124363	-	27.6641791
MChr22	21651488	21651617	DEL	129	Ofa011382	6359	Ofa011383	13847	-	27.66666667
MChr9	63813753	63814980	DEL	1227	Ofa001725	47595	Ofa001726	482900	-	27.66992665
MChr5	3165133	3165754	DEL	621	Ofa003151	1748	Ofa003152	14148	-	27.67149758
MChr4	6671565	6671807	DEL	242	Ofa007517	66550	Ofa007518	82320	intron,+,Parent=Ofa007517.gene;gene,+,ID=Ofa007517;	27.67768595
MChr8	8000024	8000173	DEL	149	Ofa013825	30152	Ofa013826	35459	intron,-,Parent=Ofa013826.gene;gene,-,ID=Ofa013826,Source=MAKER1:MAKER_DHR12000189.1|MAKER_DHR12000217.1|MAKER_DHR12000230.1,MAKER2:MAKER_DH12000195.1|MAKER_DH12000217.1,MAKER3:MAKER_DR12000158.1|MAKER_DR12000173.1,MAKER4:MAKER_HR12000133.1|MAKER_HR12000152.1;	27.69127517
MChr6	35295387	35295897	DEL	510	Ofa005254	88805	Ofa005255	97795	intron,+,Parent=Ofa005254.gene;gene,+,ID=Ofa005254;	27.70196078
MChr22	30931136	30931589	DEL	453	Ofa011735	9740	Ofa011736	5630	-	27.71743929
MChr6	17361190	17372277	DEL	11087	Ofa004637	19665	Ofa004638	23280	-	27.71913051
MChr3	30397494	30397751	DEL	257	Ofa010608	33491	Ofa010609	18879	intron,-,Parent=Ofa010609.gene;gene,-,ID=Ofa010609,Source=MAKER1:MAKER_DHR8001052.1,MAKER2:MAKER_DH8001069.1,MAKER3:MAKER_DR8000842.1,MAKER4:MAKER_HR8000704.1|MAKER_HR8000706.1;	27.71984436
MChr3	4856109	4856419	DEL	310	Ofa009634	41639	Ofa009635	68130	-	27.72903226
MChr21	8191787	8191887	DEL	100	Ofa014772	4364	Ofa014773	67125	-	27.73
MChr12	2262896	2263456	DEL	560	Ofa011797	74430	Ofa011798	9931	-	27.73035714
MChr9	7353249	7354033	DEL	784	Ofa002077	4519	Ofa002078	4403	-	27.74234694
MChr4	6900007	6900397	DEL	390	Ofa007521	41519	Ofa007522	24329	gene,-,ID=Ofa007522,Source=Maker:MAKER_DHR6000218.1,cegmaBusco:Busco01722;intron,-,Parent=Ofa007522.gene;	27.74615385
MChr17	2058279	2058808	DEL	529	Ofa021488	31563	Ofa021489	31763	-	27.75425331
MChr23	20506194	20506605	DEL	411	Ofa013354	27655	Ofa013355	10537	-	27.76399027
MChr1	5558053	5558158	DEL	105	Ofa023111	55407	Ofa023112	12839	-	27.77142857
MChr14	22517051	22517191	DEL	140	Ofa018962	210094	Ofa018963	129432	intron,-,Parent=Ofa018963.gene;gene,-,ID=Ofa018963;	27.77142857
MChr5	28397614	28397910	DEL	296	Ofa003884	44169	Ofa003885	29212	intron,-,Parent=Ofa003885.gene;gene,-,ID=Ofa003885;	27.77702703
MChr4	1396266	1396428	DEL	162	Ofa007368	2526	Ofa007369	276617	gene,+,ID=Ofa007368;intron,+,Parent=Ofa007368.gene;	27.79012346
MChr14	8879720	8879978	DEL	258	Ofa018458	3415	Ofa018459	137897	-	27.79844961
MChr18	30620860	30621199	DEL	339	Ofa009472	14901	Ofa009473	28732	-	27.79941003
MChr6	29004158	29004385	DEL	227	Ofa005104	13221	Ofa005105	491	-	27.8061674
MChr2	24560199	24560498	DEL	299	Ofa006960	144232	Ofa006961	26072	intron,+,Parent=Ofa006960.gene;gene,+,ID=Ofa006960,Source=MAKER1:MAKER_DHR5000655.1|MAKER_DHR5000657.1|MAKER_DHR5000667.1,MAKER2:MAKER_DH5000659.1,MAKER3:MAKER_DR5000545.1,MAKER4:MAKER_HR5000437.1;	27.82608696
MChr4	24417450	24417577	DEL	127	Ofa008146	16570	Ofa008147	30185	-	27.84251969
MChr8	27718944	27719909	DEL	965	Ofa014432	300421	Ofa014433	459948	-	27.84559585
MChr5	4712765	4713606	DEL	841	Ofa003207	7194	Ofa003208	986	gene,-,ID=Ofa003208;intron,-,Parent=Ofa003208.gene;	27.8549346
MChr3	26161420	26161668	DEL	248	Ofa010491	368	Ofa010492	12366	-	27.86290323
MChr23	20526508	20526722	DEL	214	Ofa013355	9777	Ofa013356	14114	-	27.87383178
MChr14	14254967	14255244	DEL	277	Ofa018644	45493	Ofa018645	162650	-	27.88808664
MChr2	27618241	27618406	DEL	165	Ofa007101	10489	Ofa007102	3058	gene,-,ID=Ofa007102;intron,-,Parent=Ofa007102.gene;	27.9030303
MChr10	22721086	22721418	DEL	332	Ofa017154	194728	Ofa017155	104998	-	27.90963855
MChr17	2359856	2359959	DEL	103	Ofa021489	269814	Ofa021490	51247	-	27.91262136
MChr1	417055	417566	DEL	511	Ofa022966	20534	Ofa022967	3936	-	27.91780822
MChr20	9341864	9342309	DEL	445	Ofa015817	8624	Ofa015818	12344	-	27.91910112
MChr10	9635385	9635771	DEL	386	Ofa016726	37485	Ofa016727	4151	-	27.92746114
MChr6	14011180	14011402	DEL	222	Ofa004535	625	Ofa004536	100337	-	27.95945946
MChr18	30429342	30429477	DEL	135	Ofa009468	32639	Ofa009469	89083	-	27.96296296
MChr5	16719117	16719961	DEL	844	Ofa003549	461	Ofa003550	112518	intron,+,Parent=Ofa003549.gene;gene,+,ID=Ofa003549;	27.96919431
MChr7	3742084	3742375	DEL	291	Ofa005408	2897	Ofa005409	2772	-	27.97594502
MChr12	29986937	29987043	DEL	106	Ofa012569	236515	Ofa012570	133057	-	27.98113208
MChr10	4777705	4777879	DEL	174	Ofa016586	47469	Ofa016587	80946	-	27.98850575
MChr22	5167494	5170115	DEL	2621	Ofa010794	171064	Ofa010795	135745	-	27.98855399
MChr4	30990249	30990375	DEL	126	Ofa008367	10165	Ofa008368	44995	intron,+,Parent=Ofa008367.gene;gene,+,ID=Ofa008367,Source=Maker:MAKER_DHR6001033.1,cegmaBusco:Busco02008;	27.99206349
MChr10	16974072	16974225	DEL	153	Ofa016987	47217	Ofa016988	33838	-	28
MChr7	4143962	4144111	DEL	149	Ofa005439	29187	Ofa005440	6844	-	28
MChr16	24931806	24931952	DEL	146	Ofa020650	7660	Ofa020651	16693	-	28.02739726
MChr4	3879525	3879769	DEL	244	Ofa007433	6782	Ofa007434	25567	gene,+,ID=Ofa007433,Source=Maker:MAKER_DHR6000135.1,cegmaBusco:Busco01462;intron,+,Parent=Ofa007433.gene;	28.02868852
MChr16	4975921	4976088	DEL	167	Ofa019997	26206	Ofa019998	8806	-	28.02994012
MChr3	29262537	29262683	DEL	146	Ofa010574	5046	Ofa010575	13982	gene,+,ID=Ofa010574;intron,+,Parent=Ofa010574.gene;	28.03424658
MChr3	7359286	7359484	DEL	198	Ofa009703	58229	Ofa009704	24421	-	28.06060606
MChr16	19802532	19802878	DEL	346	Ofa020437	4024	Ofa020438	159607	intron,+,Parent=Ofa020437.gene;gene,+,ID=Ofa020437;	28.07514451
MChr16	25302712	25302812	DEL	100	Ofa020661	26873	Ofa020662	32028	gene,+,ID=Ofa020661;intron,+,Parent=Ofa020661.gene;	28.11
MChr10	6203658	6203784	DEL	126	Ofa016622	14042	Ofa016623	21064	intron,+,Parent=Ofa016622.gene;gene,+,ID=Ofa016622;	28.11904762
MChr8	14111239	14111455	DEL	216	Ofa014055	53414	Ofa014056	40121	gene,+,ID=Ofa014055;intron,+,Parent=Ofa014055.gene;	28.14351852
MChr4	21724364	21724596	DEL	232	Ofa008040	1586	Ofa008041	12827	gene,+,ID=Ofa008040;intron,+,Parent=Ofa008040.gene;	28.14655172
MChr3	20362410	20362601	DEL	191	Ofa010292	461	Ofa010293	3320	-	28.14659686
MChr6	7869757	7869881	DEL	124	Ofa004301	8807	Ofa004302	17720	intron,+,Parent=Ofa004301.gene;gene,+,ID=Ofa004301;	28.16129032
MChr6	34634428	34634599	DEL	171	Ofa005252	382599	Ofa005253	471815	-	28.16959064
MChr4	18444808	18444978	DEL	170	Ofa007908	21607	Ofa007909	14834	intron,+,Parent=Ofa007908.gene;gene,+,ID=Ofa007908;	28.19411765
MChr11	12665405	12665508	DEL	103	Ofa017653	86900	Ofa017654	55597	intron,-,Parent=Ofa017654.gene;gene,-,ID=Ofa017654;	28.19417476
MChr4	21977965	21978396	DEL	431	Ofa008052	9915	Ofa008053	16672	-	28.19721578
MChr16	20752026	20752141	DEL	115	Ofa020489	542	Ofa020490	6970	-	28.2
MChr14	26627479	26627816	DEL	337	Ofa019044	16407	Ofa019045	45519	-	28.20178042
MChr7	21978729	21978914	DEL	185	Ofa006008	69307	Ofa006009	47958	gene,-,ID=Ofa006009;intron,-,Parent=Ofa006009.gene;	28.20540541
MChr16	7418639	7418804	DEL	165	Ofa020065	10797	Ofa020066	11111	intron,-,Parent=Ofa020066.gene;gene,-,ID=Ofa020066,Source=MAKER1:MAKER_DHR19000214.1,MAKER3:MAKER_DR19000173.1;	28.20606061
MChr22	15042057	15042169	DEL	112	Ofa011091	51388	Ofa011092	20404	-	28.21428571
MChr19	12207745	12207856	DEL	111	Ofa022631	26903	Ofa022632	4801	intron,-,Parent=Ofa022632.gene;gene,-,ID=Ofa022632;	28.22522523
MChr15	5546702	5546902	DEL	200	Ofa020826	40550	Ofa020827	58347	-	28.23
MChr8	2173674	2173774	DEL	100	Ofa013665	82290	Ofa013666	14304	gene,-,ID=Ofa013666;intron,-,Parent=Ofa013666.gene;	28.23
MChr4	17947900	17948052	DEL	152	Ofa007873	1040	Ofa007874	2298	-	28.23026316
MChr18	25820581	25820820	DEL	239	Ofa009339	41115	Ofa009340	44426	-	28.25523013
MChr20	28382316	28382476	DEL	160	Ofa016443	171558	Ofa016444	11516	gene,-,ID=Ofa016444,Source=MAKER1:MAKER_DHR14000833.1,MAKER2:MAKER_DH14000818.1,MAKER3:MAKER_DR14000678.1,MAKER4:MAKER_HR14000578.1;intron,-,Parent=Ofa016444.gene;	28.25625
MChr6	33666855	33667079	DEL	224	Ofa005236	42330	Ofa005237	18355	gene,-,ID=Ofa005237,Source=MAKER1:MAKER_DHR3001105.1,MAKER2:MAKER_DH3001095.1,MAKER3:MAKER_DR3000846.1,MAKER4:MAKER_HR3000742.1;intron,-,Parent=Ofa005237.gene;	28.26339286
MChr20	14648275	14648663	DEL	388	Ofa016035	11587	Ofa016036	2249	-	28.26546392
MChr7	27204682	27204910	DEL	228	Ofa006189	14457	Ofa006190	2976	intron,-,Parent=Ofa006190.gene;gene,-,ID=Ofa006190;	28.26754386
MChr18	28081823	28083947	DEL	2124	Ofa009408	14075	Ofa009409	43184	-	28.27071563
MChr12	29498924	29499145	DEL	221	Ofa012562	230101	Ofa012563	9684	-	28.27149321
MChr1	17016956	17017213	DEL	257	Ofa023418	43021	Ofa023419	25017	-	28.29182879
MChr11	23661021	23661768	DEL	747	Ofa018061	2731	Ofa018062	39470	-	28.29718876
MChr15	6663362	6663550	DEL	188	Ofa020840	17635	Ofa020841	25175	gene,+,ID=Ofa020840;intron,+,Parent=Ofa020840.gene;	28.31914894
MChr15	4278034	4278439	DEL	405	Ofa020796	47574	Ofa020797	27755	gene,-,ID=Ofa020797,Source=MAKER1:MAKER_DHR20000073.1,MAKER2:MAKER_DH20000061.1,MAKER3:MAKER_DR20000063.1;intron,-,Parent=Ofa020797.gene;	28.32592593
MChr16	24133429	24133641	DEL	212	Ofa020614	2932	Ofa020615	17403	gene,+,ID=Ofa020614;intron,+,Parent=Ofa020614.gene;	28.33490566
MChr19	21742897	21774499	DEL	31602	Ofa022897	42851	Ofa022898	32198	-	28.36143282
MChr16	19164702	19164947	DEL	245	Ofa020414	98706	Ofa020415	52974	-	28.36326531
MChr4	31412944	31415189	DEL	2245	Ofa008379	91600	Ofa008380	110548	-	28.37728285
MChr19	3749475	3749668	DEL	193	Ofa022414	63974	Ofa022415	132471	intron,-,Parent=Ofa022415.gene;gene,-,ID=Ofa022415;	28.37823834
MChr11	24908787	24908974	DEL	187	Ofa018088	201586	Ofa018089	433639	-	28.39037433
MChr8	25021789	25022411	DEL	622	Ofa014362	68956	Ofa014363	24120	intron,-,Parent=Ofa014363.gene;gene,-,ID=Ofa014363,Source=MAKER1:MAKER_DHR12000715.1,MAKER2:MAKER_DH12000709.1,MAKER3:MAKER_DR12000577.1,MAKER4:MAKER_HR12000523.1;	28.41157556
MChr1	12144790	12144940	DEL	150	Ofa023310	107978	Ofa023311	45013	intron,-,Parent=Ofa023311.gene;gene,-,ID=Ofa023311;	28.41333333
MChr7	12379234	12379531	DEL	297	Ofa005717	12731	Ofa005718	10923	gene,+,ID=Ofa005717,Source=MAKER1:MAKER_DHR4000379.1,MAKER2:MAKER_DH4000382.1;intron,+,Parent=Ofa005717.gene;	28.41414141
MChr12	8792960	8793208	DEL	248	Ofa011892	61605	Ofa011893	58022	intron,-,Parent=Ofa011893.gene;gene,-,ID=Ofa011893;	28.43548387
MChr12	31796099	31797733	DEL	1634	Ofa012598	28731	Ofa012599	22510	intron,+,Parent=Ofa012598.gene;gene,+,ID=Ofa012598,Source=Maker:MAKER_DHR10000788.1,cegmaBusco:Busco04133;	28.43818849
MChr3	32729716	32730212	DEL	496	Ofa010679	6713	Ofa010680	46317	intron,+,Parent=Ofa010679.gene;gene,+,ID=Ofa010679,Source=MAKER1:MAKER_DHR8001017.1|MAKER_DHR8001053.1,MAKER2:MAKER_DH8001050.1|MAKER_DH8001076.1,MAKER3:MAKER_DR8000824.1|MAKER_DR8000841.1,MAKER4:MAKER_HR8000696.1;	28.44153226
MChr21	8542616	8542874	DEL	258	Ofa014785	34427	Ofa014786	5470	-	28.44573643
MChr20	14443838	14443941	DEL	103	Ofa016028	18049	Ofa016029	49757	-	28.44660194
MChr12	5530911	5531344	DEL	433	Ofa011827	600	Ofa011828	114056	intron,+,Parent=Ofa011827.gene;gene,+,ID=Ofa011827,Source=MAKER1:MAKER_DHR10000051.1,MAKER2:MAKER_DH10000045.1;	28.44803695
MChr20	21028366	21028569	DEL	203	Ofa016248	49961	Ofa016249	48769	-	28.44827586
MChr9	7737973	7738382	DEL	409	Ofa002087	105325	Ofa002088	66071	gene,-,ID=Ofa002088;intron,-,Parent=Ofa002088.gene;	28.45476773
MChr22	27706313	27706469	DEL	156	Ofa011653	111181	Ofa011654	51547	-	28.46153846
MChr15	20090594	20091367	DEL	773	Ofa021273	18980	Ofa021274	10869	-	28.47477361
MChr6	5675790	5676028	DEL	238	Ofa004239	33128	Ofa004240	24932	gene,+,ID=Ofa004239;intron,+,Parent=Ofa004239.gene;	28.4789916
MChr19	381299	381501	DEL	202	Ofa022316	33914	Ofa022317	20273	-	28.48019802
MChr17	12570972	12571354	DEL	382	Ofa021938	3934	Ofa021939	42408	-	28.48429319
MChr10	10112232	10112334	DEL	102	Ofa016742	16287	Ofa016743	3753	intron,-,Parent=Ofa016743.gene;gene,-,ID=Ofa016743,Source=Maker:MAKER_DHR15000253.1,cegmaBusco:Busco01936;	28.5
MChr5	21488641	21488916	DEL	275	Ofa003691	27385	Ofa003692	33541	intron,+,Parent=Ofa003691.gene;gene,+,ID=Ofa003691;	28.50545455
MChr2	14045593	14045748	DEL	155	Ofa006625	4642	Ofa006626	34626	intron,+,Parent=Ofa006625.gene;gene,+,ID=Ofa006625,Source=MAKER1:MAKER_DHR5000319.1|MAKER_DHR5000351.1,MAKER2:MAKER_DH5000332.1|MAKER_DH5000344.1,MAKER3:MAKER_DR5000274.1,MAKER4:MAKER_HR5000219.1;	28.51612903
MChr10	25403040	25403511	DEL	471	Ofa017220	10814	Ofa017221	48306	intron,+,Parent=Ofa017220.gene;gene,+,ID=Ofa017220;	28.51804671
MChr23	2933965	2934100	DEL	135	Ofa012762	119462	Ofa012763	133631	-	28.53333333
MChr17	3606935	3607109	DEL	174	Ofa021537	18061	Ofa021538	8163	-	28.53448276
MChr11	21200773	21201069	DEL	296	Ofa017966	15680	Ofa017967	6571	-	28.53716216
MChr6	19033089	19033191	DEL	102	Ofa004706	2776	Ofa004707	4157	-	28.53921569
MChr2	11609873	11610316	DEL	443	Ofa006537	135614	Ofa006538	45725	intron,-,Parent=Ofa006538.gene;gene,-,ID=Ofa006538;	28.56433409
MChr5	34449308	34449692	DEL	384	Ofa004004	107828	Ofa004005	16745	-	28.58854167
MChr3	29977698	29977940	DEL	242	Ofa010593	38542	Ofa010594	771	intron,-,Parent=Ofa010594.gene;gene,-,ID=Ofa010594;	28.59090909
MChr7	29686725	29686845	DEL	120	Ofa006240	1855	Ofa006241	5494	-	28.60833333
MChr12	1603389	1603536	DEL	147	Ofa011779	97093	Ofa011780	24495	-	28.6122449
MChr12	29479057	29479616	DEL	559	Ofa012562	210234	Ofa012563	29551	-	28.64221825
MChr16	24383204	24383348	DEL	144	Ofa020625	2527	Ofa020626	22916	gene,+,ID=Ofa020625;intron,+,Parent=Ofa020625.gene;	28.64583333
MChr14	11801080	11801206	DEL	126	Ofa018560	64604	Ofa018561	52027	-	28.65873016
MChr22	10801254	10801454	DEL	200	Ofa010937	6033	Ofa010938	94425	gene,+,ID=Ofa010937;intron,+,Parent=Ofa010937.gene;	28.66
MChr20	4682234	4682359	DEL	125	Ofa015699	328572	Ofa015700	74571	-	28.672
MChr10	6147701	6147861	DEL	160	Ofa016618	53815	Ofa016619	1841	gene,-,ID=Ofa016619,Source=MAKER1:MAKER_DHR15000145.1,MAKER2:MAKER_DH15000152.1,MAKER3:MAKER_DR15000113.1,MAKER4:MAKER_HR15000078.1;intron,-,Parent=Ofa016619.gene;	28.7
MChr9	8954641	8954802	DEL	161	Ofa002106	111796	Ofa002107	28877	gene,+,ID=Ofa002106;	28.72049689
MChr12	4586492	4586854	DEL	362	Ofa011820	111	Ofa011821	45036	-	28.72099448
MChr11	8843383	8843590	DEL	207	Ofa017531	6560	Ofa017532	35626	gene,+,ID=Ofa017531;intron,+,Parent=Ofa017531.gene;	28.72463768
MChr8	22514856	22514982	DEL	126	Ofa014305	79813	Ofa014306	170862	intron,+,Parent=Ofa014305.gene;gene,+,ID=Ofa014305;	28.73015873
MChr11	1496758	1496939	DEL	181	Ofa017376	4795	Ofa017377	42574	intron,+,Parent=Ofa017376.gene;gene,+,ID=Ofa017376;	28.73480663
MChr6	4934251	4934556	DEL	305	Ofa004221	36106	Ofa004222	20397	-	28.76065574
MChr16	5049927	5050879	DEL	952	Ofa019999	30143	Ofa020000	50079	gene,-,ID=Ofa020000,Source=MAKER1:MAKER_DHR19000163.1,MAKER3:MAKER_DR19000128.1;intron,-,Parent=Ofa020000.gene;	28.76365546
MChr23	13506425	13506666	DEL	241	Ofa013006	22291	Ofa013007	8168	gene,-,ID=Ofa013007;intron,-,Parent=Ofa013007.gene;	28.78008299
MChr8	1564569	1564692	DEL	123	Ofa013647	2001	Ofa013648	44678	-	28.7804878
MChr9	14419021	14419150	DEL	129	Ofa002331	61840	Ofa002332	2268	-	28.78294574
MChr21	2608306	2608580	DEL	274	Ofa014563	19263	Ofa014564	12277	intron,-,Parent=Ofa014564.gene;gene,-,ID=Ofa014564,Source=MAKER1:MAKER_DHR13000088.1,MAKER2:MAKER_DH13000109.1,MAKER3:MAKER_DR13000053.1;	28.78832117
MChr19	7802361	7802729	DEL	368	Ofa022504	40851	Ofa022505	15839	intron,-,Parent=Ofa022505.gene;gene,-,ID=Ofa022505,Source=MAKER1:MAKER_DHR22000260.1,MAKER2:MAKER_DH22000253.1,MAKER3:MAKER_DR22000210.1;	28.79347826
MChr5	23986721	23986833	DEL	112	Ofa003770	37588	Ofa003771	19149	gene,+,ID=Ofa003770;intron,+,Parent=Ofa003770.gene;	28.79464286
MChr8	19523819	19524023	DEL	204	Ofa014236	23888	Ofa014237	29912	-	28.80392157
MChr1	3282957	3283131	DEL	174	Ofa023048	11931	Ofa023049	15301	intron,+,Parent=Ofa023048.gene;gene,+,ID=Ofa023048;	28.81034483
MChr16	24801723	24802148	DEL	425	Ofa020644	69114	Ofa020645	12526	-	28.81176471
MChr7	8376068	8376335	DEL	267	Ofa005595	845	Ofa005596	5320	-	28.81273408
MChr20	29336120	29336304	DEL	184	Ofa016480	71118	Ofa016481	1332	intron,-,Parent=Ofa016481.gene;gene,-,ID=Ofa016481,Source=Maker:MAKER_DHR14000815.1,cegmaBusco:Busco04125;	28.81521739
MChr22	11450490	11450976	DEL	486	Ofa010950	3563	Ofa010951	14969	-	28.82716049
MChr10	15731400	15732105	DEL	705	Ofa016943	492	Ofa016944	51548	-	28.82978723
MChr18	14075085	14075266	DEL	181	Ofa008865	3167	Ofa008866	5066	-	28.83977901
MChr10	6981247	6981366	DEL	119	Ofa016651	1924	Ofa016652	1646	-	28.84033613
MChr6	34997432	34998225	DEL	793	Ofa005252	745603	Ofa005253	108811	-	28.84615385
MChr23	14737654	14737826	DEL	172	Ofa013085	8690	Ofa013086	55699	gene,+,ID=Ofa013085;intron,+,Parent=Ofa013085.gene;	28.86627907
MChr11	18631536	18631710	DEL	174	Ofa017882	54940	Ofa017883	14077	-	28.86781609
MChr9	20755654	20755929	DEL	275	Ofa002570	186455	Ofa002571	54981	-	28.86909091
MChr16	4792333	4792560	DEL	227	Ofa019991	15579	Ofa019992	14600	-	28.8722467
MChr16	9272247	9272507	DEL	260	Ofa020108	11286	Ofa020109	5889	-	28.87307692
MChr8	5195502	5195731	DEL	229	Ofa013749	4963	Ofa013750	43434	-	28.87336245
MChr4	28325931	28326267	DEL	336	Ofa008300	6878	Ofa008301	2107	-	28.88690476
MChr12	6045299	6045712	DEL	413	Ofa011831	161006	Ofa011832	15494	-	28.89830508
[truncated: 2,386 more rows]
