# Supplementary material for: Innovative approach for high-throughput exploiting sex-specific markers in Japanese parrotfish Oplegnathus fasciatus
Source: Gigascience. 2024 Jul 19;13:giae045. doi: 10.1093/gigascience/giae045 (PMC11258905; doi:10.1093/gigascience/giae045)
Supplement: giae045_Supplemental_Files [file giae045_supplemental_files.zip › Male_reference_Female_DEL_repeat.txt]

FChr1	103973	106582	DEL	2609	FChr1	105082	105261	950	-	Transposon	ID=Denovo_TE0533398;Target=rnd-6_family-13253 23 199;Class=SINE/5S;PercDiv=17.5;PercDel=0.0;PercIns=1.7;	179
FChr1	103973	106582	DEL	2609	FChr1	98862	106845	9701	+	TandemRepeat	ID=TR000045;PeriodSize=438;CopyNumber=18.4;PercentMatches=84;PercentIndels=4;Consensus=GCTTATCATAGGCTGTATTATAAAACTGTTATTGGATTATTATTACTATGTAAGAACATACCAATCAAATACTGTATAATTCTTGCACAACTGAAATAATTTTAAATCCAGGGACAAACTGCTGTGTTTTTCCAAGCCTTGCCGCTTGTCAAGAGAAATGAAAAAGCTTACAGCACCTGGTATTCCCAGGCGGTCTCCCATCCAAGTACTAACCAGGCCCGACCCTGCTTTGCTTCCGAGATCGGACGAGATCGGGCGTGTTCAGGGTGGTATGGCCGTAAGCCACTGGTAGATCTACAAACGGCCCTTTTA…	2609
FChr1	103973	106582	DEL	2609	FChr1	98862	106845	8965	+	TandemRepeat	ID=TR000046;PeriodSize=863;CopyNumber=9.2;PercentMatches=83;PercentIndels=6;Consensus=GCTTATCATAGGCTGTATTATAAAACTGTTATTGGATTATTATTACTATGTAAGAACATACCAATCAAATACTGTATAATTCTTGCACAACTGAAATAATTTTAAATCCAGGGACAAACTGCTGTGGTTTTCCAAGCCTCCTGCTGCTTGTCAAGAGAAATGAAAAAGCTTACAGCACCTGGTATTCCCAGGCGGTCTCCCATCCAAGTACTAACCAGGCCCGACCCTGCTTTGCTTCCGAGATCGGGCGTGTTCAGGGTGGTATGGCCGTAAGCCACTGGTAGTTCTACAAACGGCCCTTTTAAAGATGAAT…	2609
FChr1	103973	106582	DEL	2609	FChr1	98863	106845	10165	+	TandemRepeat	ID=TR000047;PeriodSize=1732;CopyNumber=4.6;PercentMatches=85;PercentIndels=4;Consensus=CTTATCATAGGCTGTATTATAAAACTGTTATTGCATTATTATTACTATGTAAGAACATACCAATCAAATACTGTATAATTCTTGCACAACTGAAATAATTTTAAATCCAAGGACAAACTGCTGTGTTTTTCCAAGCCTTGCCGCTTGTCAAGAGAAATGAAAAAGCTTACAGCACCTGGTATTCCCAGGCGGTCTCCCATCCAAGTACTAACCAGGCCCGACCCTGCTTTGCTTCCGAGATCAGACGAGATCGGGCGTGTTCAGGGTGGTATGGCCGTAAGCCACTGGTTGTTCTACAAACGGCCTTTTTAA…	2609
FChr1	103973	106582	DEL	2609	FChr1	104215	104335	981	-	Transposon	ID=TE291635;Target=5S-Sauria 1 121;Class=SINE/5S-Sauria-RTE;PercDiv=5.8;PercDel=0.0;PercIns=0.0;	120
FChr1	103973	106582	DEL	2609	FChr1	104656	104776	984	-	Transposon	ID=TE291636;Target=5S-Sauria 1 121;Class=SINE/5S-Sauria-RTE;PercDiv=5.8;PercDel=0.0;PercIns=0.0;	120
FChr1	103973	106582	DEL	2609	FChr1	105505	105640	497	+	Transposon	ID=TE291637;Target=Sat-1_LVa 213 342;Class=Satellite;PercDiv=24.7;PercDel=0.0;PercIns=4.6;	135
FChr1	103973	106582	DEL	2609	FChr1	105958	106077	948	-	Transposon	ID=TE291638;Target=5S-Sauria 1 120;Class=SINE/5S-Sauria-RTE;PercDiv=6.7;PercDel=0.0;PercIns=0.0;	119
FChr1	103973	106582	DEL	2609	FChr1	106396	106506	809	-	Transposon	ID=TE291639;Target=5S-Sauria 1 121;Class=SINE/5S-Sauria-RTE;PercDiv=6.3;PercDel=9.0;PercIns=0.0;	110
FChr1	347615	347784	DEL	169	FChr1	347614	347746	271	+	Transposon	ID=Denovo_TE0533905;Target=rnd-4_family-1062 52 220;Class=Unknown;PercDiv=17.6;PercDel=29.3;PercIns=1.8;	131
FChr1	347615	347784	DEL	169	FChr1	347577	347625	1148	-	Transposon	ID=TE291882;Target=MuDr-3_HM 4232 4396;Class=DNA/MULE-MuDR;PercDiv=9.8;PercDel=2.6;PercIns=0.4;	10
FChr1	347615	347784	DEL	169	FChr1	347626	347660	944	-	Transposon	ID=TE291883;Target=Mariner-29_HM 732 1003;Class=DNA/TcMar-Fot1;PercDiv=11.4;PercDel=2.9;PercIns=5.2;	34
FChr1	691338	691541	DEL	203	FChr1	691003	691512	2870	+	Transposon	ID=Denovo_TE0534686;Target=rnd-6_family-5979 78 790;Class=LTR/ERV1;PercDiv=11.3;PercDel=2.8;PercIns=0.8;	174
FChr1	691338	691541	DEL	203	FChr1	691511	693013	10530	+	Transposon	ID=Denovo_TE0534687;Target=rnd-6_family-5979 1104 2679;Class=LTR/ERV1;PercDiv=10.2;PercDel=5.0;PercIns=0.1;	30
FChr1	2105978	2106288	DEL	310	FChr1	2105951	2106001	312	+	Transposon	ID=Denovo_TE0538080;Target=rnd-5_family-8797 925 973;Class=LINE/L2;PercDiv=4.1;PercDel=0.0;PercIns=4.1;	23
FChr1	2791669	2837291	DEL	45622	FChr1	2793197	2793732	4543	+	Transposon	ID=Denovo_TE0539733;Target=rnd-1_family-620 1 544;Class=DNA/PIF-Harbinger;PercDiv=3.2;PercDel=1.5;PercIns=0.0;	535
FChr1	2791669	2837291	DEL	45622	FChr1	2793733	2793833	2236	-	Transposon	ID=Denovo_TE0539734;Target=rnd-1_family-660 84 187;Class=Unknown;PercDiv=4.0;PercDel=1.8;PercIns=0.7;	100
FChr1	2791669	2837291	DEL	45622	FChr1	2793964	2794039	298	+	Transposon	ID=Denovo_TE0539735;Target=rnd-6_family-13253 23 98;Class=SINE/5S;PercDiv=24.0;PercDel=1.3;PercIns=1.3;	75
FChr1	2791669	2837291	DEL	45622	FChr1	2801246	2801398	1052	+	Transposon	ID=Denovo_TE0539739;Target=rnd-6_family-13253 67 221;Class=SINE/5S;PercDiv=10.5;PercDel=1.3;PercIns=0.0;	152
FChr1	2791669	2837291	DEL	45622	FChr1	2790295	2791865	1108	+	Transposon	ID=TE294718;Target=Tx1-12_SSa 2481 4078;Class=LINE/L1-Tx1;PercDiv=34.1;PercDel=4.0;PercIns=3.7;	196
FChr1	2791669	2837291	DEL	45622	FChr1	2793200	2793386	469	+	Transposon	ID=TE294719;Target=DNA-7_EL 1 188;Class=DNA/PIF-Harbinger;PercDiv=30.3;PercDel=1.6;PercIns=1.1;	186
FChr1	2791669	2837291	DEL	45622	FChr1	2794253	2795021	1330	+	Transposon	ID=TE294720;Target=Tx1-12_SSa 228 947;Class=LINE/L1-Tx1;PercDiv=30.3;PercDel=2.5;PercIns=6.9;	768
FChr1	2791669	2837291	DEL	45622	FChr1	2795652	2798108	1427	+	Transposon	ID=TE294721;Target=Tx1-12_SSa 1553 4009;Class=LINE/L1-Tx1;PercDiv=35.3;PercDel=4.0;PercIns=4.0;	2456
FChr1	2791669	2837291	DEL	45622	FChr1	2799971	2800091	996	+	Transposon	ID=TE294722;Target=5S-Sauria 1 121;Class=SINE/5S-Sauria-RTE;PercDiv=5.8;PercDel=0.0;PercIns=0.0;	120
FChr1	2791669	2837291	DEL	45622	FChr1	2799975	2800110	473	-	Transposon	ID=TE294723;Target=Sat-1_LVa 213 342;Class=Satellite;PercDiv=25.4;PercDel=0.0;PercIns=4.6;	135
FChr1	2791669	2837291	DEL	45622	FChr1	2800402	2800522	1045	+	Transposon	ID=TE294724;Target=5S-Sauria 1 121;Class=SINE/5S-Sauria-RTE;PercDiv=4.1;PercDel=0.0;PercIns=0.0;	120
FChr1	2791669	2837291	DEL	45622	FChr1	2800834	2800953	993	+	Transposon	ID=TE294725;Target=5S-Sauria 1 120;Class=SINE/5S-Sauria-RTE;PercDiv=5.0;PercDel=0.0;PercIns=0.0;	119
FChr1	2791669	2837291	DEL	45622	FChr1	2800838	2800973	450	-	Transposon	ID=TE294726;Target=Sat-1_LVa 213 342;Class=Satellite;PercDiv=26.2;PercDel=0.0;PercIns=4.6;	135
FChr1	2791669	2837291	DEL	45622	FChr1	2802974	2803108	1013	+	Transposon	ID=Denovo_TE0539743;Target=rnd-6_family-13253 67 199;Class=SINE/5S;PercDiv=8.3;PercDel=0.0;PercIns=1.5;	134
FChr1	2791669	2837291	DEL	45622	FChr1	2803833	2803967	917	+	Transposon	ID=Denovo_TE0539745;Target=rnd-6_family-13253 67 199;Class=SINE/5S;PercDiv=10.5;PercDel=0.0;PercIns=1.5;	134
FChr1	2791669	2837291	DEL	45622	FChr1	2804227	2804433	1053	+	Transposon	ID=Denovo_TE0539746;Target=rnd-6_family-13253 23 221;Class=SINE/5S;PercDiv=16.8;PercDel=1.0;PercIns=5.0;	206
FChr1	2791669	2837291	DEL	45622	FChr1	2805150	2805284	1027	+	Transposon	ID=Denovo_TE0539748;Target=rnd-6_family-13253 67 199;Class=SINE/5S;PercDiv=6.8;PercDel=0.0;PercIns=1.5;	134
FChr1	2791669	2837291	DEL	45622	FChr1	2805588	2805735	1095	+	Transposon	ID=Denovo_TE0539749;Target=rnd-6_family-13253 67 216;Class=SINE/5S;PercDiv=8.1;PercDel=1.4;PercIns=0.0;	147
FChr1	2791669	2837291	DEL	45622	FChr1	2813213	2813347	959	+	Transposon	ID=Denovo_TE0539753;Target=rnd-6_family-13253 67 199;Class=SINE/5S;PercDiv=9.8;PercDel=0.0;PercIns=1.5;	134
FChr1	2791669	2837291	DEL	45622	FChr1	2813652	2813681	245	+	Transposon	ID=Denovo_TE0539754;Target=rnd-6_family-13253 67 96;Class=SINE/5S;PercDiv=3.3;PercDel=0.0;PercIns=0.0;	29
FChr1	2791669	2837291	DEL	45622	FChr1	2817617	2818001	2760	-	Transposon	ID=Denovo_TE0539756;Target=rnd-1_family-407 1 376;Class=LTR;PercDiv=8.5;PercDel=0.3;PercIns=2.7;	384
FChr1	2791669	2837291	DEL	45622	FChr1	2804301	2804329	58	+	TandemRepeat	ID=TR001016;PeriodSize=10;CopyNumber=2.9;PercentMatches=100;PercentIndels=0;Consensus=CCGATCTCGT;	28
FChr1	2791669	2837291	DEL	45622	FChr1	2811415	2811804	762	+	TandemRepeat	ID=TR001017;PeriodSize=103;CopyNumber=3.8;PercentMatches=98;PercentIndels=0;Consensus=TTTGATTTCTTTTATTTGGTGGGAAGCCTGAAGGCTGGAGGTTCTGCTAAAGGCCTGCAGGGGACCCCACTATTTTCTGTCCTGTCGATCAGTGTGTTTAACT;	389
FChr1	2791669	2837291	DEL	45622	FChr1	2817958	2818004	94	+	TandemRepeat	ID=TR001018;PeriodSize=21;CopyNumber=2.2;PercentMatches=100;PercentIndels=0;Consensus=CATATGGAACACCAGATACCA;	46
FChr1	2791669	2837291	DEL	45622	FChr1	2801690	2801825	500	-	Transposon	ID=TE294727;Target=Sat-1_LVa 213 342;Class=Satellite;PercDiv=24.7;PercDel=0.0;PercIns=4.6;	135
FChr1	2791669	2837291	DEL	45622	FChr1	2802117	2802227	838	+	Transposon	ID=TE294728;Target=5S-Sauria 1 121;Class=SINE/5S-Sauria-RTE;PercDiv=5.4;PercDel=9.0;PercIns=0.0;	110
FChr1	2791669	2837291	DEL	45622	FChr1	2802545	2802665	1013	+	Transposon	ID=TE294729;Target=5S-Sauria 1 121;Class=SINE/5S-Sauria-RTE;PercDiv=5.0;PercDel=0.0;PercIns=0.0;	120
FChr1	2791669	2837291	DEL	45622	FChr1	2803414	2803524	751	+	Transposon	ID=TE294730;Target=5S-Sauria 1 121;Class=SINE/5S-Sauria-RTE;PercDiv=9.0;PercDel=9.0;PercIns=0.0;	110
FChr1	2791669	2837291	DEL	45622	FChr1	2804721	2804841	1034	+	Transposon	ID=TE294731;Target=5S-Sauria 1 121;Class=SINE/5S-Sauria-RTE;PercDiv=5.0;PercDel=0.0;PercIns=0.0;	120
FChr1	2791669	2837291	DEL	45622	FChr1	2805277	2805327	231	-	Transposon	ID=TE294732;Target=MuDR-N268_OS 860 909;Class=DNA/MULE-MuDR;PercDiv=20.0;PercDel=0.0;PercIns=2.0;	50
FChr1	2791669	2837291	DEL	45622	FChr1	2806021	2806048	227	+	Transposon	ID=TE294733;Target=5S-Sauria 1 28;Class=SINE/5S-Sauria-RTE;PercDiv=3.6;PercDel=0.0;PercIns=0.0;	27
FChr1	2791669	2837291	DEL	45622	FChr1	2806161	2807143	1620	+	Transposon	ID=TE294734;Target=Tx1-12_SSa 147 1127;Class=LINE/L1-Tx1;PercDiv=29.1;PercDel=3.8;PercIns=3.9;	982
FChr1	2791669	2837291	DEL	45622	FChr1	2807640	2810499	1185	+	Transposon	ID=TE294735;Target=Tx1-47_DR 1538 4402;Class=LINE/L1-Tx1;PercDiv=34.4;PercDel=3.7;PercIns=3.5;	2859
FChr1	2791669	2837291	DEL	45622	FChr1	2810731	2811339	349	+	Transposon	ID=TE294736;Target=L1-17_SSa 4733 5300;Class=LINE/L1-Tx1;PercDiv=29.4;PercDel=2.6;PercIns=10.0;	608
FChr1	2791669	2837291	DEL	45622	FChr1	2811926	2812025	789	+	Transposon	ID=TE294737;Target=5S-Sauria 22 121;Class=SINE/5S-Sauria-RTE;PercDiv=7.0;PercDel=0.0;PercIns=0.0;	99
FChr1	2791669	2837291	DEL	45622	FChr1	2812321	2812335	815	+	Transposon	ID=TE294738;Target=MEG-TR 47 61;Class=SINE/tRNA-5S;PercDiv=13.1;PercDel=2.3;PercIns=2.3;	14
FChr1	2791669	2837291	DEL	45622	FChr1	2812336	2812456	946	+	Transposon	ID=TE294739;Target=5S-Sauria 1 121;Class=SINE/5S-Sauria-RTE;PercDiv=8.3;PercDel=0.0;PercIns=0.0;	120
FChr1	2791669	2837291	DEL	45622	FChr1	2814006	2814678	858	+	Transposon	ID=TE294740;Target=L1-17_SSa 307 1019;Class=LINE/L1-Tx1;PercDiv=34.7;PercDel=4.9;PercIns=2.8;	672
FChr1	2791669	2837291	DEL	45622	FChr1	2815642	2816209	263	+	Transposon	ID=TE294741;Target=Tx1-12_SSa 1668 2235;Class=LINE/L1-Tx1;PercDiv=35.0;PercDel=5.5;PercIns=5.5;	567
FChr1	2791669	2837291	DEL	45622	FChr1	2816448	2817619	950	+	Transposon	ID=TE294742;Target=Tx1-47_DR 2477 3626;Class=LINE/L1-Tx1;PercDiv=33.4;PercDel=4.3;PercIns=4.2;	1171
FChr1	2791669	2837291	DEL	45622	FChr1	2818948	2822609	27597	-	Transposon	ID=Denovo_TE0539758;Target=rnd-1_family-368 309 4033;Class=LTR/ERV1;PercDiv=6.1;PercDel=1.9;PercIns=0.2;	3661
FChr1	2791669	2837291	DEL	45622	FChr1	2822606	2826105	24107	-	Transposon	ID=Denovo_TE0539759;Target=rnd-5_family-4584 1 3585;Class=LTR/ERV1;PercDiv=1.4;PercDel=0.6;PercIns=0.7;	3499
FChr1	2791669	2837291	DEL	45622	FChr1	2826072	2826139	291	-	Transposon	ID=Denovo_TE0539760;Target=rnd-1_family-391 648 714;Class=LTR;PercDiv=10.0;PercDel=0.0;PercIns=1.1;	67
FChr1	2791669	2837291	DEL	45622	FChr1	2826140	2826857	5533	-	Transposon	ID=Denovo_TE0539761;Target=rnd-1_family-391 1 715;Class=LTR;PercDiv=6.0;PercDel=1.2;PercIns=1.7;	717
FChr1	2791669	2837291	DEL	45622	FChr1	2826832	2826880	414	-	Transposon	ID=Denovo_TE0539762;Target=rnd-1_family-602 948 996;Class=Unknown;PercDiv=0.0;PercDel=0.0;PercIns=0.0;	48
FChr1	2791669	2837291	DEL	45622	FChr1	2823686	2823720	52	+	TandemRepeat	ID=TR001019;PeriodSize=10;CopyNumber=3.4;PercentMatches=88;PercentIndels=7;Consensus=TTTTTCCATT;	34
FChr1	2791669	2837291	DEL	45622	FChr1	2824820	2824857	51	+	TandemRepeat	ID=TR001020;PeriodSize=20;CopyNumber=1.9;PercentMatches=84;PercentIndels=10;Consensus=CCTCCTCTTCTCACTCTCCT;	37
FChr1	2791669	2837291	DEL	45622	FChr1	2825432	2825474	77	+	TandemRepeat	ID=TR001021;PeriodSize=11;CopyNumber=3.9;PercentMatches=93;PercentIndels=0;Consensus=ACACAGCTGAA;	42
FChr1	2791669	2837291	DEL	45622	FChr1	2825432	2825477	92	+	TandemRepeat	ID=TR001022;PeriodSize=22;CopyNumber=2.1;PercentMatches=100;PercentIndels=0;Consensus=ACACAGCTGAAACACAGCTGAG;	45
FChr1	2791669	2837291	DEL	45622	FChr1	2826055	2826142	112	+	TandemRepeat	ID=TR001023;PeriodSize=35;CopyNumber=2.6;PercentMatches=85;PercentIndels=8;Consensus=TTTTACTTCAACTTCTTATTTTCTTCTTCCTTTCC;	87
FChr1	2791669	2837291	DEL	45622	FChr1	2826151	2826224	80	+	TandemRepeat	ID=TR001024;PeriodSize=15;CopyNumber=4.8;PercentMatches=76;PercentIndels=6;Consensus=CTTCTCTATTCTTTAA;	73
FChr1	2791669	2837291	DEL	45622	FChr1	2826146	2826224	140	+	TandemRepeat	ID=TR001025;PeriodSize=31;CopyNumber=2.5;PercentMatches=95;PercentIndels=0;Consensus=TTTTTCTTCTCTATTCTTTAACTTCGTATTC;	78
FChr1	2791669	2837291	DEL	45622	FChr1	2826146	2826224	90	+	TandemRepeat	ID=TR001026;PeriodSize=16;CopyNumber=5.1;PercentMatches=75;PercentIndels=6;Consensus=TTTTTCTTCTCTATTC;	78
FChr1	2791669	2837291	DEL	45622	FChr1	2826835	2826880	92	+	TandemRepeat	ID=TR001027;PeriodSize=21;CopyNumber=2.2;PercentMatches=100;PercentIndels=0;Consensus=CATATGGAACACCAGATACCA;	45
FChr1	2791669	2837291	DEL	45622	FChr1	2819043	2819806	467	-	Transposon	ID=TE294743;Target=ERV1-1B_DR-I 6500 7074;Class=LTR/ERV1;PercDiv=31.8;PercDel=5.0;PercIns=4.3;	763
FChr1	2791669	2837291	DEL	45622	FChr1	2819927	2819965	242	-	Transposon	ID=TE294744;Target=I-2_DBi 4548 4586;Class=LINE/I;PercDiv=15.4;PercDel=0.0;PercIns=0.0;	38
FChr1	2791669	2837291	DEL	45622	FChr1	2819933	2820515	608	-	Transposon	ID=TE294745;Target=ERV1-1B_DR-I 5472 6057;Class=LTR/ERV1;PercDiv=32.1;PercDel=5.5;PercIns=5.0;	582
FChr1	2791669	2837291	DEL	45622	FChr1	2820598	2820655	288	-	Transposon	ID=TE294746;Target=ERV1-1-I_DR 5580 5637;Class=LTR/ERV1;PercDiv=20.7;PercDel=0.0;PercIns=0.0;	57
FChr1	2791669	2837291	DEL	45622	FChr1	2820816	2821841	1230	-	Transposon	ID=TE294747;Target=ERV1-1-I_DR 4162 5245;Class=LTR/ERV1;PercDiv=31.9;PercDel=2.8;PercIns=3.9;	1025
FChr1	2791669	2837291	DEL	45622	FChr1	2822458	2822557	293	-	Transposon	ID=TE294748;Target=ERV1-1-I_DR 4151 4250;Class=LTR/ERV1;PercDiv=29.3;PercDel=1.0;PercIns=1.0;	99
FChr1	2791669	2837291	DEL	45622	FChr1	2826890	2827312	341	+	Transposon	ID=TE294749;Target=Tx1-12_SSa 3650 4078;Class=LINE/L1-Tx1;PercDiv=36.4;PercDel=2.6;PercIns=1.2;	422
FChr1	2791669	2837291	DEL	45622	FChr1	2829275	2830080	1550	+	Transposon	ID=TE294750;Target=L1-17_SSa 286 1121;Class=LINE/L1-Tx1;PercDiv=30.1;PercDel=6.7;PercIns=2.9;	805
FChr1	2791669	2837291	DEL	45622	FChr1	2830571	2833421	1580	+	Transposon	ID=TE294751;Target=Tx1-12_SSa 1538 4402;Class=LINE/L1-Tx1;PercDiv=33.4;PercDel=3.8;PercIns=3.3;	2850
FChr1	2791669	2837291	DEL	45622	FChr1	2835606	2835650	232	+	Transposon	ID=TE294753;Target=Tx1-12_SSa 2191 2235;Class=LINE/L1-Tx1;PercDiv=22.2;PercDel=0.0;PercIns=0.0;	44
FChr1	2791669	2837291	DEL	45622	FChr1	2835920	2837487	1147	+	Transposon	ID=TE294754;Target=Tx1-12_SSa 2481 4078;Class=LINE/L1-Tx1;PercDiv=34.1;PercDel=4.0;PercIns=3.5;	1371
FChr1	2791669	2837291	DEL	45622	FChr1	2818002	2818947	8489	-	Transposon	ID=Denovo_TE0539757;Target=rnd-1_family-602 1 949;Class=Unknown;PercDiv=1.6;PercDel=0.7;PercIns=0.4;	945
FChr1	2791669	2837291	DEL	45622	FChr1	2799861	2806048	7350	+	TandemRepeat	ID=TR001013;PeriodSize=431;CopyNumber=14.3;PercentMatches=83;PercentIndels=4;Consensus=TGTCATCATAGTGTGGCCATTTCTTGTGTTTCCTGACATTCGACAGTTGCTAGCTGCATAGACCTGATGTTATGCATCTTTAAAAAGGGCCGTTTGTAGAACTACCAGTGGCTTACGGCCATACCACCCTGAACACGCCCGATCTCGTCTGATCTCGGAAGCAAAGCAGGGTCGGGCCTGGTTAGTACTTGGATGGGAGACCGCCTGGGAATACCAGGTGCTGTAAGCTTTTTCATTTCTCTTGACAAGCAGCAGGGCTTGGGAAAACACAGCAGTTTGTCCTTTAAATTATGTGAGTTGTAAAAAAATTAT…	6187
FChr1	2791669	2837291	DEL	45622	FChr1	2801008	2806044	6033	+	TandemRepeat	ID=TR001014;PeriodSize=438;CopyNumber=11.6;PercentMatches=83;PercentIndels=4;Consensus=CAAGAATTATACAGTATTTGATTGGTATGTTCTTACATAGTAATAATAATCCAATAACAGTTTTATAATACAGCCTATGATAAGTTAACACTGACAGGCGGCCTGCAGAGTTTGTTATAAAGACTCATTTTGTCATCATAGTGTGGCCATTTCTTGTGTTTCCTGACATTCGACAGTTGCTAGCTGCATAGACCTGATGTTATAGCATCTTTAAAAGGGCCGTTTGTAGAACTACCAGTGGCTTACGGCCATACCACCCTGAACGCGCCCGATCTCGTCTGATCTCGGAAGCAAAGCAGGGTCGGGCCTGGT…	5036
FChr1	2791669	2837291	DEL	45622	FChr1	2799861	2806048	7559	+	TandemRepeat	ID=TR001015;PeriodSize=859;CopyNumber=7.2;PercentMatches=85;PercentIndels=4;Consensus=TGTCATCATAGTGTGGCCATTTCTTGTGTTTCCTGACATTCGACAGTTGCTAGCTGCATAGACCTGATGTTATAGCATCTTTAAAAGGGCCGTTTGTAGAACTACCAGTGGCTTACGGCCATACCACCCTGAACACGCCCGATCTCGTCTGATCTCGGAAGCAAAGCAGGGTCGGGCCTGGTTAGTACTTGGATGGGAGACCGCCTGGGAATACCAGGTGCTGTAAGCTTTTTATTTCTCTTGACAAGCAGCAGGGCTTGGGAAAACACAGCAGTTTGTCCTTTGAATTATGTGACTTGTAAAGAAAATATAC…	6187
FChr1	2791669	2837291	DEL	45622	FChr1	2834268	2834855	787	+	Transposon	ID=TE294752;Target=L1-17_SSa 307 893;Class=LINE/L1-Tx1;PercDiv=36.5;PercDel=0.7;PercIns=0.8;	587
FChr1	3060762	3060999	DEL	237	FChr1	3060770	3060855	265	+	Transposon	ID=Denovo_TE0540206;Target=rnd-6_family-865 132 221;Class=DNA/hAT-Ac;PercDiv=21.2;PercDel=5.8;PercIns=1.1;	85
FChr1	3405746	3406114	DEL	368	FChr1	3405749	3406114	2616	-	Transposon	ID=Denovo_TE0540837;Target=rnd-1_family-391 1 357;Class=LTR;PercDiv=8.2;PercDel=0.6;PercIns=3.1;	365
FChr1	3405746	3406114	DEL	368	FChr1	3405779	3405882	259	-	Transposon	ID=TE295249;Target=LTR3_FR 365 475;Class=LTR;PercDiv=27.4;PercDel=8.7;PercIns=1.8;	103
FChr1	3430676	3431319	DEL	643	FChr1	3430709	3430775	358	+	Transposon	ID=Denovo_TE0540903;Target=rnd-5_family-1187 552 612;Class=DNA;PercDiv=14.9;PercDel=0.0;PercIns=9.8;	66
FChr1	3430676	3431319	DEL	643	FChr1	3430806	3431067	1705	-	Transposon	ID=Denovo_TE0540904;Target=rnd-5_family-3708 1310 1574;Class=Unknown;PercDiv=11.9;PercDel=1.9;PercIns=0.8;	261
FChr1	3430676	3431319	DEL	643	FChr1	3431087	3431666	2700	-	Transposon	ID=Denovo_TE0540905;Target=rnd-5_family-5231 2 634;Class=DNA/PIF-Harbinger;PercDiv=14.2;PercDel=12.4;PercIns=3.0;	232
FChr1	3430676	3431319	DEL	643	FChr1	3430623	3430680	233	+	Transposon	ID=TE295292;Target=DNA2-23_CGi 1284 1344;Class=DNA;PercDiv=10.9;PercDel=10.3;PercIns=4.9;	4
FChr1	3435610	3493855	DEL	58245	FChr1	3439258	3440593	11105	-	Transposon	ID=Denovo_TE0540913;Target=rnd-6_family-12813 497 1851;Class=DNA/Crypton-A;PercDiv=3.8;PercDel=2.2;PercIns=0.7;	1335
FChr1	3435610	3493855	DEL	58245	FChr1	3437289	3437317	51	+	TandemRepeat	ID=TR001196;PeriodSize=12;CopyNumber=2.5;PercentMatches=94;PercentIndels=5;Consensus=ATACCAAAATAG;	28
FChr1	3435610	3493855	DEL	58245	FChr1	3436888	3436943	237	+	Transposon	ID=TE295296;Target=CR1-16_Croc 2705 2762;Class=LINE/CR1;PercDiv=21.4;PercDel=3.6;PercIns=0.0;	55
FChr1	3435610	3493855	DEL	58245	FChr1	3439171	3439216	226	+	Transposon	ID=TE295297;Target=LTR-10_EL-LTR 649 698;Class=LTR;PercDiv=15.2;PercDel=8.7;PercIns=0.0;	45
FChr1	3435610	3493855	DEL	58245	FChr1	3439176	3439217	234	+	Transposon	ID=TE295298;Target=Harbinger-2_SSa 4980 5026;Class=DNA/PIF-Harbinger;PercDiv=9.7;PercDel=14.3;PercIns=2.1;	41
FChr1	3435610	3493855	DEL	58245	FChr1	3439252	3439344	315	-	Transposon	ID=TE295299;Target=TE-X-1B_DR 1273 1362;Class=DNA;PercDiv=18.6;PercDel=4.3;PercIns=7.8;	92
FChr1	3435610	3493855	DEL	58245	FChr1	3439271	3439494	629	-	Transposon	ID=TE295300;Target=hAT-24_LSal 267 494;Class=DNA/hAT-Tip100;PercDiv=17.6;PercDel=10.7;PercIns=8.8;	223
FChr1	3435610	3493855	DEL	58245	FChr1	3439849	3440593	2232	-	Transposon	ID=TE295301;Target=CryptonA-1_DR 1227 1958;Class=DNA/Crypton-A;PercDiv=28.9;PercDel=2.0;PercIns=3.8;	744
FChr1	3435610	3493855	DEL	58245	FChr1	3440813	3440884	282	+	Transposon	ID=Denovo_TE0540915;Target=rnd-6_family-2657 178 249;Class=Unknown;PercDiv=25.4;PercDel=1.4;PercIns=1.4;	71
FChr1	3435610	3493855	DEL	58245	FChr1	3442475	3442564	493	-	Transposon	ID=Denovo_TE0540916;Target=rnd-5_family-2108 690 780;Class=DNA/PIF-Harbinger;PercDiv=15.7;PercDel=2.2;PercIns=1.1;	89
FChr1	3435610	3493855	DEL	58245	FChr1	3442495	3442628	406	-	Transposon	ID=Denovo_TE0540917;Target=rnd-5_family-956 363 482;Class=LINE/Rex-Babar;PercDiv=21.3;PercDel=0.8;PercIns=12.5;	133
FChr1	3435610	3493855	DEL	58245	FChr1	3442633	3442714	274	-	Transposon	ID=Denovo_TE0540918;Target=rnd-5_family-956 118 184;Class=LINE/Rex-Babar;PercDiv=15.7;PercDel=0.0;PercIns=22.4;	81
FChr1	3435610	3493855	DEL	58245	FChr1	3443775	3443902	354	-	Transposon	ID=Denovo_TE0540919;Target=rnd-5_family-1235 1088 1215;Class=DNA/PiggyBac;PercDiv=27.3;PercDel=0.0;PercIns=0.0;	127
FChr1	3435610	3493855	DEL	58245	FChr1	3444279	3444494	741	+	Transposon	ID=Denovo_TE0540920;Target=rnd-5_family-2425 684 870;Class=DNA/hAT-Ac;PercDiv=14.6;PercDel=4.6;PercIns=20.9;	215
FChr1	3435610	3493855	DEL	58245	FChr1	3444488	3444759	307	+	Transposon	ID=Denovo_TE0540921;Target=rnd-6_family-5275 25 288;Class=LTR/Pao;PercDiv=24.2;PercDel=8.5;PercIns=11.7;	271
FChr1	3435610	3493855	DEL	58245	FChr1	3444749	3444849	364	-	Transposon	ID=Denovo_TE0540922;Target=rnd-6_family-14534 56 167;Class=DNA/hAT-Ac;PercDiv=15.0;PercDel=11.9;PercIns=0.9;	100
FChr1	3435610	3493855	DEL	58245	FChr1	3444769	3444859	334	+	Transposon	ID=Denovo_TE0540923;Target=rnd-3_family-155 331 424;Class=DNA/hAT-Ac;PercDiv=22.0;PercDel=3.3;PercIns=0.0;	90
FChr1	3435610	3493855	DEL	58245	FChr1	3444892	3445001	542	-	Transposon	ID=Denovo_TE0540924;Target=rnd-5_family-4823 7 115;Class=Unknown;PercDiv=14.2;PercDel=2.7;PercIns=3.7;	109
FChr1	3435610	3493855	DEL	58245	FChr1	3445336	3445775	1378	-	Transposon	ID=Denovo_TE0540925;Target=rnd-2_family-32 113 587;Class=DNA/hAT-Ac;PercDiv=19.5;PercDel=10.2;PercIns=2.1;	439
FChr1	3435610	3493855	DEL	58245	FChr1	3447115	3447305	1057	+	Transposon	ID=Denovo_TE0540926;Target=rnd-6_family-3766 85 265;Class=Unknown;PercDiv=12.3;PercDel=0.5;PercIns=6.1;	190
FChr1	3435610	3493855	DEL	58245	FChr1	3447305	3447437	567	-	Transposon	ID=Denovo_TE0540927;Target=rnd-5_family-1773 343 513;Class=DNA/PIF-Harbinger;PercDiv=10.7;PercDel=30.1;PercIns=1.2;	132
FChr1	3435610	3493855	DEL	58245	FChr1	3447437	3447951	2141	+	Transposon	ID=Denovo_TE0540928;Target=rnd-3_family-40 68 547;Class=LINE/Rex-Babar;PercDiv=10.3;PercDel=5.8;PercIns=13.5;	514
FChr1	3435610	3493855	DEL	58245	FChr1	3451318	3451435	623	-	Transposon	ID=Denovo_TE0540935;Target=rnd-6_family-1086 7 128;Class=Unknown;PercDiv=10.5;PercDel=6.8;PercIns=3.3;	117
FChr1	3435610	3493855	DEL	58245	FChr1	3451587	3451661	622	-	Transposon	ID=Denovo_TE0540936;Target=rnd-6_family-9374 217 293;Class=DNA/CMC-EnSpm;PercDiv=2.7;PercDel=2.7;PercIns=0.0;	74
FChr1	3435610	3493855	DEL	58245	FChr1	3451698	3451785	401	-	Transposon	ID=Denovo_TE0540937;Target=rnd-6_family-11085 454 545;Class=DNA/hAT-Tip100;PercDiv=13.8;PercDel=5.7;PercIns=1.1;	87
FChr1	3435610	3493855	DEL	58245	FChr1	3452621	3452908	2219	-	Transposon	ID=Denovo_TE0540940;Target=rnd-1_family-269 1 287;Class=Unknown;PercDiv=5.6;PercDel=0.7;PercIns=1.1;	287
FChr1	3435610	3493855	DEL	58245	FChr1	3452829	3452926	685	+	Transposon	ID=Denovo_TE0540941;Target=rnd-1_family-555 4 98;Class=Unknown;PercDiv=7.4;PercDel=0.0;PercIns=3.2;	97
FChr1	3435610	3493855	DEL	58245	FChr1	3452925	3452968	267	-	Transposon	ID=Denovo_TE0540942;Target=rnd-6_family-11285 116 159;Class=DNA/hAT-Tip100;PercDiv=9.5;PercDel=4.5;PercIns=4.5;	43
FChr1	3435610	3493855	DEL	58245	FChr1	3452934	3453274	1585	+	Transposon	ID=Denovo_TE0540943;Target=rnd-1_family-646 1 314;Class=Unknown;PercDiv=6.6;PercDel=12.6;PercIns=0.3;	340
FChr1	3435610	3493855	DEL	58245	FChr1	3453253	3453330	620	+	Transposon	ID=Denovo_TE0540944;Target=rnd-1_family-584 1 78;Class=Unknown;PercDiv=6.4;PercDel=0.0;PercIns=0.0;	77
FChr1	3435610	3493855	DEL	58245	FChr1	3453319	3453379	524	-	Transposon	ID=Denovo_TE0540945;Target=rnd-1_family-241 355 415;Class=Unknown;PercDiv=3.3;PercDel=0.0;PercIns=0.0;	60
FChr1	3435610	3493855	DEL	58245	FChr1	3453409	3453458	233	-	Transposon	ID=Denovo_TE0540946;Target=rnd-4_family-902 887 937;Class=LINE/L2;PercDiv=22.0;PercDel=2.0;PercIns=0.0;	49
FChr1	3435610	3493855	DEL	58245	FChr1	3453487	3453637	431	+	Transposon	ID=Denovo_TE0540947;Target=rnd-1_family-640 1 113;Class=Unknown;PercDiv=22.7;PercDel=0.0;PercIns=1.6;	150
FChr1	3435610	3493855	DEL	58245	FChr1	3453614	3453949	718	-	Transposon	ID=Denovo_TE0540948;Target=rnd-4_family-902 173 520;Class=LINE/L2;PercDiv=25.2;PercDel=8.0;PercIns=4.3;	335
FChr1	3435610	3493855	DEL	58245	FChr1	3455969	3456187	1460	+	Transposon	ID=Denovo_TE0540951;Target=rnd-6_family-2801 336 554;Class=Unknown;PercDiv=8.8;PercDel=1.8;PercIns=1.8;	218
FChr1	3435610	3493855	DEL	58245	FChr1	3447983	3448014	64	+	TandemRepeat	ID=TR001197;PeriodSize=2;CopyNumber=16.0;PercentMatches=100;PercentIndels=0;Consensus=TG;	31
FChr1	3435610	3493855	DEL	58245	FChr1	3449378	3449642	503	+	TandemRepeat	ID=TR001198;PeriodSize=75;CopyNumber=3.5;PercentMatches=98;PercentIndels=0;Consensus=ACTGTCCAGACATCCTTCACTCTTAGGTGACTCAGGGTCCGCCACCTTGTCTGAACTGGAACCCTCCAAGAAATC;	264
FChr1	3435610	3493855	DEL	58245	FChr1	3450809	3450875	134	+	TandemRepeat	ID=TR001199;PeriodSize=2;CopyNumber=33.5;PercentMatches=100;PercentIndels=0;Consensus=GT;	66
FChr1	3435610	3493855	DEL	58245	FChr1	3452094	3452149	112	+	TandemRepeat	ID=TR001200;PeriodSize=3;CopyNumber=18.7;PercentMatches=100;PercentIndels=0;Consensus=ATA;	55
FChr1	3435610	3493855	DEL	58245	FChr1	3452610	3452643	50	+	TandemRepeat	ID=TR001201;PeriodSize=12;CopyNumber=2.8;PercentMatches=86;PercentIndels=0;Consensus=ACTGAGTGAGTG;	33
FChr1	3435610	3493855	DEL	58245	FChr1	3453723	3453769	58	+	TandemRepeat	ID=TR001202;PeriodSize=21;CopyNumber=2.2;PercentMatches=84;PercentIndels=0;Consensus=GGCTGGTAGCTGGAAACCTGG;	46
FChr1	3435610	3493855	DEL	58245	FChr1	3453817	3453851	61	+	TandemRepeat	ID=TR001203;PeriodSize=15;CopyNumber=2.3;PercentMatches=95;PercentIndels=0;Consensus=GCTGGAGGCTAGCAT;	34
FChr1	3435610	3493855	DEL	58245	FChr1	3454026	3454084	118	+	TandemRepeat	ID=TR001204;PeriodSize=2;CopyNumber=29.5;PercentMatches=100;PercentIndels=0;Consensus=TA;	58
FChr1	3435610	3493855	DEL	58245	FChr1	3442311	3442354	321	-	Transposon	ID=TE295302;Target=piggyBac-N20_DR 599 642;Class=DNA/PiggyBac;PercDiv=11.4;PercDel=0.0;PercIns=0.0;	43
FChr1	3435610	3493855	DEL	58245	FChr1	3442415	3442467	253	-	Transposon	ID=TE295303;Target=CR1-10_DR 2226 2277;Class=LINE/L2;PercDiv=17.3;PercDel=0.0;PercIns=1.9;	52
FChr1	3435610	3493855	DEL	58245	FChr1	3443405	3443469	262	-	Transposon	ID=TE295304;Target=piggyBac-16_SM 1781 1845;Class=DNA/PiggyBac;PercDiv=19.1;PercDel=3.1;PercIns=3.1;	64
FChr1	3435610	3493855	DEL	58245	FChr1	3443678	3443941	823	-	Transposon	ID=TE295305;Target=piggyBac-16_SM 1256 1737;Class=DNA/PiggyBac;PercDiv=24.3;PercDel=0.6;PercIns=0.8;	263
FChr1	3435610	3493855	DEL	58245	FChr1	3444742	3444848	290	-	Transposon	ID=TE295306;Target=DNA-8-27_DR 1 103;Class=DNA/hAT-Ac;PercDiv=20.3;PercDel=0.0;PercIns=2.0;	106
FChr1	3435610	3493855	DEL	58245	FChr1	3445184	3445251	226	+	Transposon	ID=TE295307;Target=DIRS-1_NGr 1107 1161;Class=LTR/DIRS;PercDiv=13.5;PercDel=0.0;PercIns=23.6;	67
FChr1	3435610	3493855	DEL	58245	FChr1	3445688	3445775	272	-	Transposon	ID=TE295308;Target=hAT-35N1_SSa 88 180;Class=DNA/hAT-Ac;PercDiv=20.7;PercDel=6.8;PercIns=1.1;	87
FChr1	3435610	3493855	DEL	58245	FChr1	3447940	3448013	271	-	Transposon	ID=TE295309;Target=DNA8-26_DR 1479 1563;Class=DNA;PercDiv=17.6;PercDel=14.9;PercIns=0.0;	73
FChr1	3435610	3493855	DEL	58245	FChr1	3447968	3448042	241	+	Transposon	ID=TE295310;Target=LatiHarb1-2 1313 1378;Class=DNA/PIF-Harbinger;PercDiv=17.0;PercDel=0.0;PercIns=13.6;	74
FChr1	3435610	3493855	DEL	58245	FChr1	3447980	3448053	299	-	Transposon	ID=TE295311;Target=hATa-1_EHux 2010 2077;Class=DNA/hAT;PercDiv=13.3;PercDel=0.0;PercIns=8.8;	73
FChr1	3435610	3493855	DEL	58245	FChr1	3448054	3448065	250	-	Transposon	ID=TE295312;Target=ERV1-N3-I_DR 3561 3651;Class=LTR/ERV1;PercDiv=17.6;PercDel=7.0;PercIns=1.1;	11
FChr1	3435610	3493855	DEL	58245	FChr1	3448235	3448403	690	-	Transposon	ID=TE295313;Target=Lun1 26 195;Class=SINE?;PercDiv=21.6;PercDel=1.8;PercIns=1.2;	168
FChr1	3435610	3493855	DEL	58245	FChr1	3448255	3448427	771	-	Transposon	ID=TE295314;Target=DIRS-1E-LTR_DR 206 400;Class=LTR/Ngaro;PercDiv=12.3;PercDel=13.9;PercIns=1.0;	172
FChr1	3435610	3493855	DEL	58245	FChr1	3448269	3448453	467	-	Transposon	ID=TE295315;Target=DNAX-25_DR 2120 2301;Class=DNA/Zisupton;PercDiv=17.9;PercDel=10.8;PercIns=12.6;	184
FChr1	3435610	3493855	DEL	58245	FChr1	3448404	3448426	667	-	Transposon	ID=TE295316;Target=SINE_FR2 1 187;Class=SINE/tRNA-V-RTE;PercDiv=20.2;PercDel=17.6;PercIns=0.4;	22
FChr1	3435610	3493855	DEL	58245	FChr1	3450772	3450875	371	-	Transposon	ID=TE295317;Target=Helitron-2_DR 6039 6141;Class=RC/Helitron;PercDiv=10.8;PercDel=1.0;PercIns=1.9;	103
FChr1	3435610	3493855	DEL	58245	FChr1	3450812	3450904	306	-	Transposon	ID=TE295318;Target=EnSpm-21_DR 6905 6978;Class=DNA/CMC-EnSpm;PercDiv=9.4;PercDel=0.0;PercIns=0.9;	92
FChr1	3435610	3493855	DEL	58245	FChr1	3451075	3451164	230	+	Transposon	ID=TE295319;Target=Mariner-15_SIn 2101 2185;Class=DNA/TcMar-Tc1;PercDiv=26.6;PercDel=2.2;PercIns=8.2;	89
FChr1	3435610	3493855	DEL	58245	FChr1	3451698	3451785	424	+	Transposon	ID=TE295320;Target=hAT-28_SSa 58 139;Class=DNA/hAT-Tip100;PercDiv=13.7;PercDel=1.1;PercIns=8.5;	87
FChr1	3435610	3493855	DEL	58245	FChr1	3452053	3452147	318	-	Transposon	ID=TE295321;Target=CR1-3_HM 4449 4542;Class=LINE/L2;PercDiv=18.1;PercDel=0.0;PercIns=1.1;	94
FChr1	3435610	3493855	DEL	58245	FChr1	3452079	3452149	330	+	Transposon	ID=TE295322;Target=Gypsy-18_PBa-I 10310 10379;Class=LTR/Gypsy;PercDiv=5.7;PercDel=0.0;PercIns=1.4;	70
FChr1	3435610	3493855	DEL	58245	FChr1	3452094	3452182	399	+	Transposon	ID=TE295323;Target=DNA-8-27_DR 138 224;Class=DNA/hAT-Ac;PercDiv=10.5;PercDel=1.1;PercIns=3.5;	88
FChr1	3435610	3493855	DEL	58245	FChr1	3452150	3452162	317	-	Transposon	ID=TE295324;Target=Gypsy1-SM_LTR 368 449;Class=LTR/Gypsy;PercDiv=9.8;PercDel=0.0;PercIns=2.4;	12
FChr1	3435610	3493855	DEL	58245	FChr1	3452507	3452583	247	-	Transposon	ID=TE295325;Target=piggyBac-N20_DR 170 244;Class=DNA/PiggyBac;PercDiv=20.9;PercDel=3.9;PercIns=6.7;	76
FChr1	3435610	3493855	DEL	58245	FChr1	3452575	3452636	233	+	Transposon	ID=TE295326;Target=Helitron-N2_EL 13 77;Class=RC/Helitron;PercDiv=22.6;PercDel=4.8;PercIns=0.0;	61
FChr1	3435610	3493855	DEL	58245	FChr1	3452602	3452649	247	+	Transposon	ID=TE295327;Target=piggyBac-N13B_DR 1058 1108;Class=DNA/PiggyBac;PercDiv=12.5;PercDel=6.2;PercIns=0.0;	47
FChr1	3435610	3493855	DEL	58245	FChr1	3453931	3454087	375	+	Transposon	ID=TE295328;Target=hAT-N134B_DR 664 815;Class=DNA/hAT?;PercDiv=16.2;PercDel=2.5;PercIns=5.9;	156
FChr1	3435610	3493855	DEL	58245	FChr1	3453948	3454092	503	+	Transposon	ID=TE295329;Target=Zisupton-7_DR 12204 12339;Class=DNA/Zisupton;PercDiv=21.8;PercDel=1.4;PercIns=8.1;	144
FChr1	3435610	3493855	DEL	58245	FChr1	3453997	3454008	413	-	Transposon	ID=TE295330;Target=EnSpm-22_HMa 5654 5694;Class=DNA/CMC-EnSpm;PercDiv=7.7;PercDel=2.1;PercIns=7.3;	11
FChr1	3435610	3493855	DEL	58245	FChr1	3454009	3454115	450	-	Transposon	ID=TE295331;Target=Gypsy6-NVi_LTR 366 473;Class=LTR/Gypsy;PercDiv=10.5;PercDel=2.8;PercIns=1.9;	106
FChr1	3435610	3493855	DEL	58245	FChr1	3454116	3454134	413	-	Transposon	ID=TE295332;Target=EnSpm-22_HMa 5576 5653;Class=DNA/CMC-EnSpm;PercDiv=7.7;PercDel=2.1;PercIns=7.3;	18
FChr1	3435610	3493855	DEL	58245	FChr1	3457646	3457949	1906	-	Transposon	ID=Denovo_TE0540953;Target=rnd-5_family-3668 164 504;Class=DNA/PIF-Harbinger;PercDiv=7.1;PercDel=14.8;PercIns=2.4;	303
FChr1	3435610	3493855	DEL	58245	FChr1	3459180	3459300	1078	+	Transposon	ID=Denovo_TE0540954;Target=rnd-3_family-135 113 233;Class=LINE/L2;PercDiv=0.8;PercDel=0.0;PercIns=0.0;	120
FChr1	3435610	3493855	DEL	58245	FChr1	3459515	3459646	534	+	Transposon	ID=Denovo_TE0540955;Target=rnd-5_family-1665 77 218;Class=Unknown;PercDiv=17.4;PercDel=7.6;PercIns=0.0;	131
FChr1	3435610	3493855	DEL	58245	FChr1	3460628	3460822	1615	+	Transposon	ID=Denovo_TE0540956;Target=rnd-1_family-302 79 278;Class=DNA/TcMar-Tc1;PercDiv=4.1;PercDel=2.6;PercIns=0.0;	194
FChr1	3435610	3493855	DEL	58245	FChr1	3461198	3461264	265	-	Transposon	ID=Denovo_TE0540957;Target=rnd-5_family-2567 227 301;Class=Unknown;PercDiv=21.2;PercDel=13.4;PercIns=1.3;	66
FChr1	3435610	3493855	DEL	58245	FChr1	3462110	3462153	354	-	Transposon	ID=Denovo_TE0540958;Target=rnd-6_family-553 1 44;Class=Unknown;PercDiv=9.1;PercDel=0.0;PercIns=0.0;	43
FChr1	3435610	3493855	DEL	58245	FChr1	3462157	3462189	275	-	Transposon	ID=Denovo_TE0540959;Target=rnd-5_family-4472 1455 1487;Class=RC/Helitron;PercDiv=3.0;PercDel=0.0;PercIns=0.0;	32
FChr1	3435610	3493855	DEL	58245	FChr1	3462189	3462236	264	-	Transposon	ID=Denovo_TE0540960;Target=rnd-5_family-4472 71 120;Class=RC/Helitron;PercDiv=14.6;PercDel=4.2;PercIns=0.0;	47
FChr1	3435610	3493855	DEL	58245	FChr1	3462247	3462395	836	-	Transposon	ID=Denovo_TE0540961;Target=rnd-5_family-4472 1194 1356;Class=RC/Helitron;PercDiv=12.2;PercDel=10.1;PercIns=0.6;	148
FChr1	3435610	3493855	DEL	58245	FChr1	3462575	3464246	14685	+	Transposon	ID=Denovo_TE0540963;Target=rnd-1_family-117 105 1773;Class=LINE/Penelope;PercDiv=1.7;PercDel=0.4;PercIns=0.5;	1671
FChr1	3435610	3493855	DEL	58245	FChr1	3464548	3464621	291	+	Transposon	ID=Denovo_TE0540965;Target=rnd-6_family-13253 23 96;Class=SINE/5S;PercDiv=13.0;PercDel=6.8;PercIns=6.8;	73
FChr1	3435610	3493855	DEL	58245	FChr1	3467573	3467688	558	-	Transposon	ID=Denovo_TE0540966;Target=rnd-6_family-2895 427 540;Class=Unknown;PercDiv=10.8;PercDel=2.6;PercIns=4.4;	115
FChr1	3435610	3493855	DEL	58245	FChr1	3467686	3467758	473	+	Transposon	ID=Denovo_TE0540967;Target=rnd-6_family-2895 369 437;Class=Unknown;PercDiv=2.9;PercDel=0.0;PercIns=5.8;	72
FChr1	3435610	3493855	DEL	58245	FChr1	3467744	3468112	2737	-	Transposon	ID=Denovo_TE0540968;Target=rnd-6_family-2895 1 371;Class=Unknown;PercDiv=4.7;PercDel=2.2;PercIns=1.6;	368
FChr1	3435610	3493855	DEL	58245	FChr1	3468501	3468570	276	-	Transposon	ID=Denovo_TE0540969;Target=rnd-6_family-5325 978 1051;Class=LINE/I;PercDiv=14.9;PercDel=10.0;PercIns=4.0;	69
FChr1	3435610	3493855	DEL	58245	FChr1	3468543	3468608	486	+	Transposon	ID=Denovo_TE0540970;Target=rnd-6_family-5325 848 911;Class=LINE/I;PercDiv=6.3;PercDel=0.0;PercIns=3.1;	65
FChr1	3435610	3493855	DEL	58245	FChr1	3468615	3468791	1081	-	Transposon	ID=Denovo_TE0540971;Target=rnd-6_family-5325 653 832;Class=LINE/I;PercDiv=12.4;PercDel=3.9;PercIns=2.2;	176
FChr1	3435610	3493855	DEL	58245	FChr1	3468792	3469045	548	-	Transposon	ID=Denovo_TE0540972;Target=rnd-6_family-13066 688 941;Class=DNA/TcMar-ISRm11;PercDiv=23.2;PercDel=5.1;PercIns=5.1;	253
FChr1	3435610	3493855	DEL	58245	FChr1	3469328	3469402	360	+	Transposon	ID=Denovo_TE0540973;Target=rnd-6_family-4624 888 955;Class=DNA/TcMar-ISRm11;PercDiv=16.4;PercDel=0.0;PercIns=10.3;	74
FChr1	3435610	3493855	DEL	58245	FChr1	3469351	3469480	347	-	Transposon	ID=Denovo_TE0540974;Target=rnd-6_family-13066 19 158;Class=DNA/TcMar-ISRm11;PercDiv=27.3;PercDel=9.2;PercIns=1.4;	129
FChr1	3435610	3493855	DEL	58245	FChr1	3469478	3469519	251	-	Transposon	ID=Denovo_TE0540975;Target=rnd-6_family-5325 621 666;Class=LINE/I;PercDiv=9.5;PercDel=9.5;PercIns=0.0;	41
FChr1	3435610	3493855	DEL	58245	FChr1	3469541	3469735	1223	+	Transposon	ID=Denovo_TE0540976;Target=rnd-1_family-83 1 221;Class=Unknown;PercDiv=9.7;PercDel=13.3;PercIns=0.0;	194
FChr1	3435610	3493855	DEL	58245	FChr1	3469734	3469844	855	-	Transposon	ID=Denovo_TE0540977;Target=rnd-6_family-5325 499 609;Class=LINE/I;PercDiv=8.1;PercDel=0.0;PercIns=0.0;	110
FChr1	3435610	3493855	DEL	58245	FChr1	3469958	3470228	2022	-	Transposon	ID=Denovo_TE0540978;Target=rnd-1_family-62 170 453;Class=Unknown;PercDiv=7.4;PercDel=5.2;PercIns=0.3;	270
FChr1	3435610	3493855	DEL	58245	FChr1	3470573	3470680	313	+	Transposon	ID=Denovo_TE0540980;Target=rnd-5_family-2963 43 162;Class=DNA/hAT-Ac;PercDiv=20.5;PercDel=12.0;PercIns=0.8;	107
FChr1	3435610	3493855	DEL	58245	FChr1	3470682	3470969	2037	+	Transposon	ID=Denovo_TE0540981;Target=rnd-6_family-5911 3 299;Class=DNA/hAT-Ac;PercDiv=8.7;PercDel=3.1;PercIns=0.0;	287
FChr1	3435610	3493855	DEL	58245	FChr1	3470959	3471229	1916	+	Transposon	ID=Denovo_TE0540982;Target=rnd-6_family-5911 366 641;Class=DNA/hAT-Ac;PercDiv=6.7;PercDel=3.0;PercIns=1.1;	270
FChr1	3435610	3493855	DEL	58245	FChr1	3471333	3471644	1347	+	Transposon	ID=Denovo_TE0540983;Target=rnd-6_family-5911 586 914;Class=DNA/hAT-Ac;PercDiv=9.0;PercDel=7.3;PercIns=9.7;	311
FChr1	3435610	3493855	DEL	58245	FChr1	3471934	3472328	918	-	Transposon	ID=Denovo_TE0540984;Target=rnd-6_family-2611 5 420;Class=LTR/Gypsy;PercDiv=18.2;PercDel=10.9;PercIns=5.3;	394
FChr1	3435610	3493855	DEL	58245	FChr1	3472868	3473035	1056	+	Transposon	ID=Denovo_TE0540985;Target=rnd-5_family-2585 280 440;Class=Unknown;PercDiv=9.4;PercDel=0.6;PercIns=5.0;	167
FChr1	3435610	3493855	DEL	58245	FChr1	3457949	3458059	280	-	Transposon	ID=TE295334;Target=L1-17_SSa 694 808;Class=LINE/L1-Tx1;PercDiv=24.8;PercDel=5.4;PercIns=1.7;	110
FChr1	3435610	3493855	DEL	58245	FChr1	3458432	3458492	818	-	Transposon	ID=TE295335;Target=Tx1-47_DR 3416 3529;Class=LINE/L1-Tx1;PercDiv=28.3;PercDel=6.2;PercIns=2.3;	60
FChr1	3435610	3493855	DEL	58245	FChr1	3458493	3458718	295	-	Transposon	ID=TE295336;Target=L1-18_SSa 3243 3472;Class=LINE/L1;PercDiv=35.6;PercDel=3.5;PercIns=1.7;	225
FChr1	3435610	3493855	DEL	58245	FChr1	3458719	3458952	818	-	Transposon	ID=TE295337;Target=Tx1-47_DR 2972 3415;Class=LINE/L1-Tx1;PercDiv=28.3;PercDel=6.2;PercIns=2.3;	233
FChr1	3435610	3493855	DEL	58245	FChr1	3459169	3459301	500	+	Transposon	ID=TE295338;Target=L2-6_AFC 331 455;Class=LINE/L2;PercDiv=11.9;PercDel=4.5;PercIns=11.2;	132
FChr1	3435610	3493855	DEL	58245	FChr1	3460631	3460822	1204	+	Transposon	ID=TE295339;Target=Mariner-11_DR 63 252;Class=DNA/TcMar-Tc1;PercDiv=10.3;PercDel=2.6;PercIns=3.7;	191
FChr1	3435610	3493855	DEL	58245	FChr1	3462410	3462488	225	-	Transposon	ID=TE295340;Target=REP-3_EL 1670 1746;Class=RC/Helitron?;PercDiv=27.3;PercDel=0.0;PercIns=2.6;	78
FChr1	3435610	3493855	DEL	58245	FChr1	3462581	3463896	5014	+	Transposon	ID=TE295341;Target=Penelope-5_XT 1194 2508;Class=LINE/Penelope;PercDiv=26.0;PercDel=1.1;PercIns=1.1;	1315
FChr1	3435610	3493855	DEL	58245	FChr1	3464158	3464236	376	+	Transposon	ID=TE295342;Target=Penelope-5_XT 2718 2797;Class=LINE/Penelope;PercDiv=15.6;PercDel=3.8;PercIns=2.5;	78
FChr1	3435610	3493855	DEL	58245	FChr1	3464446	3464525	386	-	Transposon	ID=TE295343;Target=Sat-1_LVa 5665 5743;Class=Satellite;PercDiv=20.3;PercDel=0.0;PercIns=1.3;	79
FChr1	3435610	3493855	DEL	58245	FChr1	3464832	3465486	952	+	Transposon	ID=TE295344;Target=Tx1-12_SSa 228 892;Class=LINE/L1-Tx1;PercDiv=31.8;PercDel=3.5;PercIns=4.2;	654
FChr1	3435610	3493855	DEL	58245	FChr1	3466014	3466081	257	+	Transposon	ID=TE295345;Target=Tx1-12_SSa 2021 2088;Class=LINE/L1-Tx1;PercDiv=27.9;PercDel=0.0;PercIns=0.0;	67
FChr1	3435610	3493855	DEL	58245	FChr1	3466315	3466602	528	+	Transposon	ID=TE295346;Target=L1-17_SSa 3297 3581;Class=LINE/L1-Tx1;PercDiv=28.2;PercDel=2.8;PercIns=3.9;	287
FChr1	3435610	3493855	DEL	58245	FChr1	3466547	3466693	229	+	Transposon	ID=TE295347;Target=L1-17b_Lch 4525 4667;Class=LINE/L1;PercDiv=26.5;PercDel=4.8;PercIns=7.7;	146
FChr1	3435610	3493855	DEL	58245	FChr1	3468792	3469318	3446	-	Transposon	ID=TE295348;Target=Mariner-18_SSa 1738 2326;Class=DNA/TcMar-ISRm11;PercDiv=5.9;PercDel=12.9;PercIns=1.0;	526
FChr1	3435610	3493855	DEL	58245	FChr1	3469318	3469481	1181	-	Transposon	ID=TE295349;Target=Mariner-18_SSa 19 192;Class=DNA/TcMar-ISRm11;PercDiv=7.9;PercDel=6.1;PercIns=0.0;	163
FChr1	3435610	3493855	DEL	58245	FChr1	3469729	3469765	226	+	Transposon	ID=TE295350;Target=Gypsy-87_MLP-I 932 968;Class=LTR/Gypsy;PercDiv=13.5;PercDel=0.0;PercIns=0.0;	36
FChr1	3435610	3493855	DEL	58245	FChr1	3470226	3470345	256	-	Transposon	ID=TE295351;Target=Sat-1_LVa 205 327;Class=Satellite;PercDiv=25.2;PercDel=10.0;PercIns=7.3;	119
FChr1	3435610	3493855	DEL	58245	FChr1	3470252	3470368	244	+	Transposon	ID=TE295352;Target=SINE-2_EL 40 165;Class=SINE/5S-Deu-L2;PercDiv=25.8;PercDel=12.0;PercIns=4.0;	116
FChr1	3435610	3493855	DEL	58245	FChr1	3470560	3470994	660	+	Transposon	ID=TE295353;Target=hAT-24_DR 35 433;Class=DNA/hAT-Ac;PercDiv=22.9;PercDel=8.7;PercIns=8.7;	434
FChr1	3435610	3493855	DEL	58245	FChr1	3471453	3471652	1007	+	Transposon	ID=TE295354;Target=hAT-24N1_DR 1307 1527;Class=DNA/hAT-Ac;PercDiv=10.6;PercDel=12.0;PercIns=1.4;	199
FChr1	3435610	3493855	DEL	58245	FChr1	3473720	3473864	362	-	Transposon	ID=Denovo_TE0540986;Target=rnd-5_family-6752 1 53;Class=Unknown;PercDiv=15.0;PercDel=13.9;PercIns=0.8;	144
FChr1	3435610	3493855	DEL	58245	FChr1	3473794	3473941	467	+	Transposon	ID=Denovo_TE0540987;Target=rnd-4_family-2532 1 237;Class=Unknown;PercDiv=16.7;PercDel=7.4;PercIns=6.0;	147
FChr1	3435610	3493855	DEL	58245	FChr1	3473859	3474118	447	+	Transposon	ID=Denovo_TE0540988;Target=rnd-6_family-17814 302 594;Class=LTR/Gypsy;PercDiv=21.8;PercDel=18.1;PercIns=4.8;	259
FChr1	3435610	3493855	DEL	58245	FChr1	3474116	3474162	327	+	Transposon	ID=Denovo_TE0540989;Target=rnd-6_family-8357 307 353;Class=DNA/hAT;PercDiv=14.9;PercDel=0.0;PercIns=0.0;	46
FChr1	3435610	3493855	DEL	58245	FChr1	3474162	3474228	532	+	Transposon	ID=Denovo_TE0540990;Target=rnd-1_family-398 1 67;Class=Unknown;PercDiv=9.0;PercDel=0.0;PercIns=0.0;	66
FChr1	3435610	3493855	DEL	58245	FChr1	3474228	3474689	3825	+	Transposon	ID=Denovo_TE0540991;Target=rnd-1_family-154 181 641;Class=DNA/Kolobok-T2;PercDiv=4.6;PercDel=0.2;PercIns=0.4;	461
FChr1	3435610	3493855	DEL	58245	FChr1	3474690	3474816	1315	-	Transposon	ID=Denovo_TE0540992;Target=rnd-1_family-358 1 126;Class=Unknown;PercDiv=7.2;PercDel=1.1;PercIns=1.6;	126
FChr1	3435610	3493855	DEL	58245	FChr1	3474830	3474993	1181	+	Transposon	ID=Denovo_TE0540993;Target=rnd-1_family-143 456 617;Class=Unknown;PercDiv=9.3;PercDel=0.0;PercIns=1.2;	163
FChr1	3435610	3493855	DEL	58245	FChr1	3474903	3475012	650	-	Transposon	ID=Denovo_TE0540994;Target=rnd-1_family-339 10 115;Class=Unknown;PercDiv=14.2;PercDel=0.0;PercIns=3.8;	109
FChr1	3435610	3493855	DEL	58245	FChr1	3475042	3475095	298	-	Transposon	ID=Denovo_TE0540995;Target=rnd-6_family-4935 1 54;Class=DNA/hAT-Ac;PercDiv=13.0;PercDel=0.0;PercIns=0.0;	53
FChr1	3435610	3493855	DEL	58245	FChr1	3475177	3475476	2088	-	Transposon	ID=Denovo_TE0540996;Target=rnd-6_family-4116 56 385;Class=DNA/hAT-Ac;PercDiv=8.3;PercDel=10.0;PercIns=0.0;	299
FChr1	3435610	3493855	DEL	58245	FChr1	3475749	3475934	1257	-	Transposon	ID=Denovo_TE0540997;Target=rnd-5_family-1773 1 186;Class=DNA/PIF-Harbinger;PercDiv=11.8;PercDel=0.0;PercIns=0.0;	185
FChr1	3435610	3493855	DEL	58245	FChr1	3475937	3475969	252	-	Transposon	ID=Denovo_TE0540998;Target=rnd-6_family-16635 4 36;Class=Unknown;PercDiv=9.1;PercDel=0.0;PercIns=0.0;	32
FChr1	3435610	3493855	DEL	58245	FChr1	3480006	3480123	623	-	Transposon	ID=Denovo_TE0541002;Target=rnd-6_family-1086 7 128;Class=Unknown;PercDiv=10.5;PercDel=6.8;PercIns=3.3;	117
FChr1	3435610	3493855	DEL	58245	FChr1	3480275	3480349	622	-	Transposon	ID=Denovo_TE0541003;Target=rnd-6_family-9374 217 293;Class=DNA/CMC-EnSpm;PercDiv=2.7;PercDel=2.7;PercIns=0.0;	74
FChr1	3435610	3493855	DEL	58245	FChr1	3480386	3480473	401	-	Transposon	ID=Denovo_TE0541004;Target=rnd-6_family-11085 454 545;Class=DNA/hAT-Tip100;PercDiv=13.8;PercDel=5.7;PercIns=1.1;	87
FChr1	3435610	3493855	DEL	58245	FChr1	3481283	3481570	2189	-	Transposon	ID=Denovo_TE0541006;Target=rnd-1_family-269 1 287;Class=Unknown;PercDiv=6.3;PercDel=0.7;PercIns=1.1;	287
FChr1	3435610	3493855	DEL	58245	FChr1	3481491	3481588	675	+	Transposon	ID=Denovo_TE0541007;Target=rnd-1_family-555 4 98;Class=Unknown;PercDiv=8.4;PercDel=0.0;PercIns=3.2;	97
FChr1	3435610	3493855	DEL	58245	FChr1	3481596	3481936	1554	+	Transposon	ID=Denovo_TE0541008;Target=rnd-1_family-646 1 314;Class=Unknown;PercDiv=7.3;PercDel=12.6;PercIns=0.3;	340
FChr1	3435610	3493855	DEL	58245	FChr1	3481915	3481992	620	+	Transposon	ID=Denovo_TE0541009;Target=rnd-1_family-584 1 78;Class=Unknown;PercDiv=6.4;PercDel=0.0;PercIns=0.0;	77
FChr1	3435610	3493855	DEL	58245	FChr1	3481981	3482391	3354	-	Transposon	ID=Denovo_TE0541010;Target=rnd-1_family-241 3 415;Class=Unknown;PercDiv=5.1;PercDel=0.5;PercIns=0.0;	410
FChr1	3435610	3493855	DEL	58245	FChr1	3482273	3482568	2055	+	Transposon	ID=Denovo_TE0541011;Target=rnd-1_family-386 1 300;Class=Unknown;PercDiv=7.2;PercDel=2.4;PercIns=1.0;	295
FChr1	3435610	3493855	DEL	58245	FChr1	3482399	3482619	1588	-	Transposon	ID=Denovo_TE0541012;Target=rnd-1_family-383 1 235;Class=Unknown;PercDiv=5.9;PercDel=6.3;PercIns=0.0;	220
FChr1	3435610	3493855	DEL	58245	FChr1	3482627	3482670	278	+	Transposon	ID=Denovo_TE0541013;Target=rnd-1_family-585 1 46;Class=Unknown;PercDiv=6.8;PercDel=4.5;PercIns=0.0;	43
FChr1	3435610	3493855	DEL	58245	FChr1	3482669	3482756	706	-	Transposon	ID=Denovo_TE0541014;Target=rnd-1_family-584 102 190;Class=Unknown;PercDiv=4.5;PercDel=1.1;PercIns=0.0;	87
FChr1	3435610	3493855	DEL	58245	FChr1	3482756	3482831	296	-	Transposon	ID=Denovo_TE0541015;Target=rnd-5_family-3719 246 335;Class=DNA/MULE-MuDR;PercDiv=14.5;PercDel=18.4;PercIns=0.0;	75
FChr1	3435610	3493855	DEL	58245	FChr1	3482830	3482957	437	+	Transposon	ID=Denovo_TE0541016;Target=rnd-1_family-640 4 113;Class=Unknown;PercDiv=21.1;PercDel=0.0;PercIns=1.6;	127
FChr1	3435610	3493855	DEL	58245	FChr1	3482934	3483192	405	-	Transposon	ID=Denovo_TE0541017;Target=rnd-4_family-902 304 520;Class=LINE/L2;PercDiv=23.5;PercDel=1.5;PercIns=21.2;	258
FChr1	3435610	3493855	DEL	58245	FChr1	3483189	3483249	311	-	Transposon	ID=Denovo_TE0541018;Target=rnd-5_family-1350 3 81;Class=LTR/Gypsy;PercDiv=4.9;PercDel=29.5;PercIns=0.0;	60
FChr1	3435610	3493855	DEL	58245	FChr1	3483699	3485356	15152	+	Transposon	ID=Denovo_TE0541020;Target=rnd-1_family-56 3 1668;Class=DNA/TcMar-Tc1;PercDiv=0.6;PercDel=0.5;PercIns=0.1;	1657
FChr1	3435610	3493855	DEL	58245	FChr1	3486093	3486300	723	-	Transposon	ID=Denovo_TE0541021;Target=rnd-5_family-7168 1384 1597;Class=DNA;PercDiv=26.1;PercDel=3.4;PercIns=0.5;	207
FChr1	3435610	3493855	DEL	58245	FChr1	3486334	3486565	709	-	Transposon	ID=Denovo_TE0541022;Target=rnd-6_family-2838 1 232;Class=DNA;PercDiv=19.6;PercDel=4.0;PercIns=5.3;	231
FChr1	3435610	3493855	DEL	58245	FChr1	3486622	3486752	800	+	Transposon	ID=Denovo_TE0541023;Target=rnd-6_family-13545 1 131;Class=DNA/CMC-EnSpm;PercDiv=10.9;PercDel=1.5;PercIns=1.5;	130
FChr1	3435610	3493855	DEL	58245	FChr1	3487352	3487545	278	-	Transposon	ID=Denovo_TE0541024;Target=rnd-5_family-1450 343 589;Class=LINE/L2;PercDiv=20.9;PercDel=4.1;PercIns=13.5;	193
FChr1	3435610	3493855	DEL	58245	FChr1	3487995	3488072	230	+	Transposon	ID=Denovo_TE0541025;Target=rnd-6_family-16357 1126 1200;Class=DNA/hAT-Ac;PercDiv=23.0;PercDel=1.3;PercIns=5.3;	77
FChr1	3435610	3493855	DEL	58245	FChr1	3488369	3488419	379	+	Transposon	ID=Denovo_TE0541026;Target=rnd-1_family-57 1 59;Class=DNA/P;PercDiv=0.0;PercDel=15.7;PercIns=0.0;	50
FChr1	3435610	3493855	DEL	58245	FChr1	3488430	3488531	756	+	Transposon	ID=Denovo_TE0541027;Target=rnd-1_family-57 154 255;Class=DNA/P;PercDiv=7.8;PercDel=0.0;PercIns=0.0;	101
FChr1	3435610	3493855	DEL	58245	FChr1	3488532	3488660	1113	+	Transposon	ID=Denovo_TE0541028;Target=rnd-1_family-57 521 649;Class=DNA/P;PercDiv=3.9;PercDel=0.0;PercIns=0.0;	128
FChr1	3435610	3493855	DEL	58245	FChr1	3488720	3488849	588	+	Transposon	ID=Denovo_TE0541029;Target=rnd-5_family-621 3 106;Class=Unknown;PercDiv=13.6;PercDel=0.5;PercIns=12.3;	129
FChr1	3435610	3493855	DEL	58245	FChr1	3488966	3489032	358	+	Transposon	ID=Denovo_TE0541030;Target=rnd-5_family-1187 552 612;Class=DNA;PercDiv=14.9;PercDel=0.0;PercIns=9.8;	66
FChr1	3435610	3493855	DEL	58245	FChr1	3489063	3489290	1508	-	Transposon	ID=Denovo_TE0541031;Target=rnd-5_family-3708 1344 1574;Class=Unknown;PercDiv=11.1;PercDel=2.2;PercIns=0.9;	227
FChr1	3435610	3493855	DEL	58245	FChr1	3478108	3478297	371	+	TandemRepeat	ID=TR001205;PeriodSize=75;CopyNumber=2.5;PercentMatches=99;PercentIndels=0;Consensus=ACTGTCCAGACATCCTTCACTCTTAGGTGACTCAGGGTCCGCCACCTTGTCTGAACTGGAACCCTCCAAGAAATC;	189
FChr1	3435610	3493855	DEL	58245	FChr1	3479466	3479562	194	+	TandemRepeat	ID=TR001206;PeriodSize=2;CopyNumber=48.5;PercentMatches=100;PercentIndels=0;Consensus=GT;	96
FChr1	3435610	3493855	DEL	58245	FChr1	3480782	3480807	52	+	TandemRepeat	ID=TR001207;PeriodSize=3;CopyNumber=8.7;PercentMatches=100;PercentIndels=0;Consensus=ATA;	25
FChr1	3435610	3493855	DEL	58245	FChr1	3483043	3483089	58	+	TandemRepeat	ID=TR001208;PeriodSize=21;CopyNumber=2.2;PercentMatches=84;PercentIndels=0;Consensus=GGCTGGTAGCTGGAAACCTGG;	46
FChr1	3435610	3493855	DEL	58245	FChr1	3483137	3483171	61	+	TandemRepeat	ID=TR001209;PeriodSize=15;CopyNumber=2.3;PercentMatches=95;PercentIndels=0;Consensus=GCTGGAGGCTAGCAT;	34
FChr1	3435610	3493855	DEL	58245	FChr1	3475299	3475331	234	-	Transposon	ID=TE295356;Target=Penelope-16_XL 455 488;Class=LINE/Penelope;PercDiv=9.1;PercDel=3.0;PercIns=0.0;	32
FChr1	3435610	3493855	DEL	58245	FChr1	3476965	3477133	690	-	Transposon	ID=TE295357;Target=Lun1 26 195;Class=SINE?;PercDiv=21.6;PercDel=1.8;PercIns=1.2;	168
FChr1	3435610	3493855	DEL	58245	FChr1	3476985	3477157	771	-	Transposon	ID=TE295358;Target=DIRS-1E-LTR_DR 206 400;Class=LTR/Ngaro;PercDiv=12.3;PercDel=13.9;PercIns=1.0;	172
FChr1	3435610	3493855	DEL	58245	FChr1	3477134	3477156	667	-	Transposon	ID=TE295359;Target=SINE_FR2 1 187;Class=SINE/tRNA-V-RTE;PercDiv=20.2;PercDel=17.6;PercIns=0.4;	22
FChr1	3435610	3493855	DEL	58245	FChr1	3479429	3479558	388	-	Transposon	ID=TE295360;Target=Helitron-2_DR 6013 6141;Class=RC/Helitron;PercDiv=14.8;PercDel=0.8;PercIns=1.6;	129
FChr1	3435610	3493855	DEL	58245	FChr1	3479448	3479562	451	-	Transposon	ID=TE295361;Target=Zisupton-6_DR 9387 9501;Class=DNA/Zisupton;PercDiv=5.3;PercDel=0.9;PercIns=0.9;	114
FChr1	3435610	3493855	DEL	58245	FChr1	3479458	3479581	341	+	Transposon	ID=TE295362;Target=Gypsy82-LTR_Dr 651 778;Class=LTR/Gypsy;PercDiv=9.8;PercDel=4.8;PercIns=1.6;	123
FChr1	3435610	3493855	DEL	58245	FChr1	3479499	3479591	299	-	Transposon	ID=TE295363;Target=DNA9TA1_DR 2049 2137;Class=DNA/CMC-EnSpm;PercDiv=14.6;PercDel=0.0;PercIns=4.5;	92
FChr1	3435610	3493855	DEL	58245	FChr1	3479762	3479851	232	+	Transposon	ID=TE295364;Target=Mariner-15_SIn 2101 2189;Class=DNA/TcMar-Tc1;PercDiv=29.1;PercDel=3.3;PercIns=4.5;	89
FChr1	3435610	3493855	DEL	58245	FChr1	3480386	3480473	424	+	Transposon	ID=TE295365;Target=hAT-28_SSa 58 139;Class=DNA/hAT-Tip100;PercDiv=13.7;PercDel=1.1;PercIns=8.5;	87
FChr1	3435610	3493855	DEL	58245	FChr1	3480782	3480840	226	+	Transposon	ID=TE295366;Target=DNA-8-27_DR 165 224;Class=DNA/hAT-Ac;PercDiv=20.3;PercDel=1.7;PercIns=0.0;	58
FChr1	3435610	3493855	DEL	58245	FChr1	3481165	3481241	247	-	Transposon	ID=TE295367;Target=piggyBac-N20_DR 170 244;Class=DNA/PiggyBac;PercDiv=20.9;PercDel=3.9;PercIns=6.7;	76
FChr1	3435610	3493855	DEL	58245	FChr1	3481233	3481294	233	+	Transposon	ID=TE295368;Target=Helitron-N2_EL 13 77;Class=RC/Helitron;PercDiv=22.6;PercDel=4.8;PercIns=0.0;	61
FChr1	3435610	3493855	DEL	58245	FChr1	3481260	3481311	261	+	Transposon	ID=TE295369;Target=piggyBac-N13B_DR 1058 1108;Class=DNA/PiggyBac;PercDiv=13.7;PercDel=0.0;PercIns=2.0;	51
FChr1	3435610	3493855	DEL	58245	FChr1	3483262	3483327	229	+	Transposon	ID=TE295370;Target=Tx1-11_LCh 2200 2262;Class=LINE/L1-Tx1;PercDiv=20.7;PercDel=0.0;PercIns=4.8;	65
FChr1	3435610	3493855	DEL	58245	FChr1	3483368	3483382	337	+	Transposon	ID=TE295371;Target=L1-102_DR 729 740;Class=LINE/L1;PercDiv=29.4;PercDel=7.4;PercIns=3.9;	14
FChr1	3435610	3493855	DEL	58245	FChr1	3483383	3483497	303	+	Transposon	ID=TE295372;Target=Tx1-15_DR 1372 1487;Class=LINE/L1-Tx1;PercDiv=30.4;PercDel=0.9;PercIns=0.0;	114
FChr1	3435610	3493855	DEL	58245	FChr1	3483498	3483667	337	+	Transposon	ID=TE295373;Target=L1-102_DR 741 876;Class=LINE/L1;PercDiv=29.4;PercDel=7.4;PercIns=3.9;	169
FChr1	3435610	3493855	DEL	58245	FChr1	3483719	3485334	4141	+	Transposon	ID=TE295374;Target=Mariner-11_SSa 19 1632;Class=DNA/TcMar-Tc1;PercDiv=27.9;PercDel=2.9;PercIns=3.0;	1615
FChr1	3435610	3493855	DEL	58245	FChr1	3485361	3485461	297	+	Transposon	ID=TE295375;Target=L1-5_CPB 5944 6044;Class=LINE/L1;PercDiv=33.7;PercDel=0.0;PercIns=0.0;	100
FChr1	3435610	3493855	DEL	58245	FChr1	3485458	3485503	230	+	Transposon	ID=TE295376;Target=Halyomorpha_halys-6_family-2279 327 371;Class=Unknown;PercDiv=11.4;PercDel=2.2;PercIns=4.4;	45
FChr1	3435610	3493855	DEL	58245	FChr1	3486432	3486541	357	-	Transposon	ID=TE295377;Target=DNA-X-7_DR 1 117;Class=DNA;PercDiv=20.7;PercDel=10.0;PercIns=3.4;	109
FChr1	3435610	3493855	DEL	58245	FChr1	3486616	3486724	263	+	Transposon	ID=TE295378;Target=EnSpm-N48B_DR 3573 3682;Class=DNA/CMC-EnSpm;PercDiv=30.3;PercDel=0.9;PercIns=0.0;	108
FChr1	3435610	3493855	DEL	58245	FChr1	3487354	3487584	324	-	Transposon	ID=TE295379;Target=CR1-2_EL 3979 4093;Class=LINE/L2;PercDiv=17.9;PercDel=8.6;PercIns=10.9;	230
FChr1	3435610	3493855	DEL	58245	FChr1	3487753	3487872	310	+	Transposon	ID=TE295380;Target=DNA2-4_EL 1182 1305;Class=DNA;PercDiv=20.7;PercDel=10.8;PercIns=7.3;	119
FChr1	3435610	3493855	DEL	58245	FChr1	3487892	3487954	381	-	Transposon	ID=TE295381;Target=hAT-20_SSa 98 154;Class=DNA/hAT-Ac;PercDiv=7.1;PercDel=0.0;PercIns=10.5;	62
FChr1	3435610	3493855	DEL	58245	FChr1	3488369	3488419	242	+	Transposon	ID=TE295382;Target=DNA39_AFC 1 58;Class=DNA/P;PercDiv=8.0;PercDel=15.7;PercIns=1.7;	50
FChr1	3435610	3493855	DEL	58245	FChr1	3488411	3488521	252	+	Transposon	ID=TE295383;Target=P-1_DR 118 227;Class=DNA/P;PercDiv=26.6;PercDel=2.1;PercIns=2.4;	110
FChr1	3435610	3493855	DEL	58245	FChr1	3488532	3488659	576	+	Transposon	ID=TE295384;Target=DNA39_AFC 2575 2691;Class=DNA/P;PercDiv=16.4;PercDel=0.0;PercIns=9.4;	127
FChr1	3435610	3493855	DEL	58245	FChr1	3488880	3488937	233	+	Transposon	ID=TE295385;Target=DNA2-23_CGi 1284 1344;Class=DNA;PercDiv=10.9;PercDel=10.3;PercIns=4.9;	57
FChr1	3435610	3493855	DEL	58245	FChr1	3490379	3490421	245	+	Transposon	ID=Denovo_TE0541033;Target=rnd-6_family-1625 591 633;Class=Unknown;PercDiv=18.6;PercDel=0.0;PercIns=0.0;	42
FChr1	3435610	3493855	DEL	58245	FChr1	3490461	3490854	3298	-	Transposon	ID=Denovo_TE0541034;Target=rnd-6_family-266 1 387;Class=Unknown;PercDiv=4.1;PercDel=0.0;PercIns=1.8;	393
FChr1	3435610	3493855	DEL	58245	FChr1	3490960	3491236	1785	-	Transposon	ID=Denovo_TE0541035;Target=rnd-5_family-1966 2 278;Class=Unknown;PercDiv=10.8;PercDel=2.9;PercIns=2.9;	276
FChr1	3435610	3493855	DEL	58245	FChr1	3491239	3491344	778	-	Transposon	ID=Denovo_TE0541036;Target=rnd-1_family-604 156 261;Class=Unknown;PercDiv=11.2;PercDel=0.0;PercIns=0.0;	105
FChr1	3435610	3493855	DEL	58245	FChr1	3491345	3492605	5086	-	Transposon	ID=Denovo_TE0541037;Target=rnd-6_family-16357 2184 3598;Class=DNA/hAT-Ac;PercDiv=8.4;PercDel=6.4;PercIns=2.9;	1260
FChr1	3435610	3493855	DEL	58245	FChr1	3492641	3492901	1094	-	Transposon	ID=Denovo_TE0541038;Target=rnd-6_family-16357 1905 2214;Class=DNA/hAT-Ac;PercDiv=8.7;PercDel=1.1;PercIns=1.8;	260
FChr1	3435610	3493855	DEL	58245	FChr1	3491343	3491442	339	-	Transposon	ID=TE295386;Target=hAT-N6_EL 899 989;Class=DNA/hAT-Ac;PercDiv=20.2;PercDel=1.0;PercIns=11.0;	99
FChr1	3435610	3493855	DEL	58245	FChr1	3492811	3492903	363	-	Transposon	ID=TE295387;Target=hAT-N6_EL 2 94;Class=DNA/hAT-Ac;PercDiv=28.0;PercDel=0.0;PercIns=0.0;	92
FChr1	3435610	3493855	DEL	58245	FChr1	3493580	3493639	230	+	Transposon	ID=TE295388;Target=Crack-22_AAe 3942 4004;Class=LINE/L2;PercDiv=25.0;PercDel=5.0;PercIns=0.0;	59
FChr1	3435610	3493855	DEL	58245	FChr1	3440607	3440875	2215	-	Transposon	ID=Denovo_TE0540914;Target=rnd-6_family-12813 1 263;Class=DNA/Crypton-A;PercDiv=1.9;PercDel=1.1;PercIns=3.4;	268
FChr1	3435610	3493855	DEL	58245	FChr1	3456874	3457632	3960	-	Transposon	ID=Denovo_TE0540952;Target=rnd-6_family-110 1 887;Class=LINE/RTE-BovB;PercDiv=11.6;PercDel=1.1;PercIns=2.6;	758
FChr1	3435610	3493855	DEL	58245	FChr1	3489310	3489889	2685	-	Transposon	ID=Denovo_TE0541032;Target=rnd-5_family-5231 2 634;Class=DNA/PIF-Harbinger;PercDiv=14.4;PercDel=12.4;PercIns=3.0;	579
FChr1	3435610	3493855	DEL	58245	FChr1	3456874	3457632	3556	-	Transposon	ID=TE295333;Target=Expander 2544 3314;Class=LINE/RTE-BovB;PercDiv=20.5;PercDel=4.0;PercIns=2.3;	758
FChr1	3435610	3493855	DEL	58245	FChr1	3473382	3473584	414	+	Transposon	ID=TE295355;Target=Penelope-5_DR 434 668;Class=LINE/Penelope;PercDiv=25.4;PercDel=17.2;PercIns=1.3;	202
FChr1	3516057	3516457	DEL	400	FChr1	3516013	3516348	718	-	Transposon	ID=Denovo_TE0541074;Target=rnd-4_family-902 173 520;Class=LINE/L2;PercDiv=25.2;PercDel=8.0;PercIns=4.3;	291
FChr1	3516057	3516457	DEL	400	FChr1	3516122	3516168	58	+	TandemRepeat	ID=TR001215;PeriodSize=21;CopyNumber=2.2;PercentMatches=84;PercentIndels=0;Consensus=GGCTGGTAGCTGGAAACCTGG;	46
FChr1	3516057	3516457	DEL	400	FChr1	3516216	3516250	61	+	TandemRepeat	ID=TR001216;PeriodSize=15;CopyNumber=2.3;PercentMatches=95;PercentIndels=0;Consensus=GCTGGAGGCTAGCAT;	34
FChr1	3516057	3516457	DEL	400	FChr1	3516417	3516449	57	+	TandemRepeat	ID=TR001217;PeriodSize=2;CopyNumber=16.5;PercentMatches=93;PercentIndels=0;Consensus=TA;	32
FChr1	3516057	3516457	DEL	400	FChr1	3516381	3516449	252	-	Transposon	ID=TE295422;Target=Mariner-30_HM 934 1002;Class=DNA/TcMar-Fot1;PercDiv=11.9;PercDel=2.9;PercIns=2.9;	68
FChr1	3516057	3516457	DEL	400	FChr1	3516406	3516457	225	+	Transposon	ID=TE295423;Target=Transib-2_HM 545 597;Class=DNA/CMC-Transib;PercDiv=13.5;PercDel=1.9;PercIns=0.0;	51
FChr1	3516057	3516457	DEL	400	FChr1	3516417	3516480	249	-	Transposon	ID=TE295424;Target=Gypsy6-NVi_LTR 366 431;Class=LTR/Gypsy;PercDiv=15.6;PercDel=3.1;PercIns=0.0;	40
FChr1	3855877	3855977	DEL	100	FChr1	3855906	3855968	265	-	Transposon	ID=Denovo_TE0541640;Target=rnd-5_family-1829 42 107;Class=Unknown;PercDiv=19.3;PercDel=6.3;PercIns=1.5;	62
FChr1	3878104	3878553	DEL	449	FChr1	3878440	3878547	467	-	Transposon	ID=Denovo_TE0541717;Target=rnd-5_family-5920 151 268;Class=Unknown;PercDiv=15.5;PercDel=13.9;PercIns=4.2;	107
FChr1	3878104	3878553	DEL	449	FChr1	3878267	3878347	241	+	Transposon	ID=TE295849;Target=Penelope-4_SSa 123 202;Class=LINE/Penelope;PercDiv=26.6;PercDel=1.2;PercIns=2.5;	80
FChr1	3915203	3915378	DEL	175	FChr1	3915236	3915475	671	-	Transposon	ID=Denovo_TE0541765;Target=rnd-6_family-14534 55 268;Class=DNA/hAT-Ac;PercDiv=17.7;PercDel=6.7;PercIns=9.3;	142
FChr1	3915203	3915378	DEL	175	FChr1	3915372	3915459	377	-	Transposon	ID=TE295891;Target=hAT-N178B_DR 1 89;Class=DNA/hAT-Ac;PercDiv=18.4;PercDel=2.3;PercIns=1.1;	6
FChr1	3928939	3929073	DEL	134	FChr1	3928952	3929213	597	-	Transposon	ID=Denovo_TE0541780;Target=rnd-5_family-4286 2 263;Class=Unknown;PercDiv=22.8;PercDel=9.5;PercIns=9.5;	121
FChr1	4051264	4059218	DEL	7954	FChr1	4051267	4051593	1798	+	Transposon	ID=Denovo_TE0542003;Target=rnd-1_family-463 1 307;Class=DNA/TcMar;PercDiv=5.5;PercDel=3.5;PercIns=3.6;	326
FChr1	4051264	4059218	DEL	7954	FChr1	4051709	4051837	951	+	Transposon	ID=Denovo_TE0542004;Target=rnd-1_family-504 38 167;Class=DNA/TcMar;PercDiv=6.2;PercDel=1.6;PercIns=0.8;	128
FChr1	4051264	4059218	DEL	7954	FChr1	4054831	4054970	455	+	Transposon	ID=Denovo_TE0542005;Target=rnd-5_family-1773 55 194;Class=DNA/PIF-Harbinger;PercDiv=27.3;PercDel=0.7;PercIns=0.7;	139
FChr1	4051264	4059218	DEL	7954	FChr1	4055255	4055382	458	-	Transposon	ID=Denovo_TE0542006;Target=rnd-5_family-1773 61 198;Class=DNA/PIF-Harbinger;PercDiv=19.7;PercDel=8.6;PercIns=0.7;	127
FChr1	4051264	4059218	DEL	7954	FChr1	4059101	4059222	1031	+	Transposon	ID=Denovo_TE0542007;Target=rnd-1_family-504 168 290;Class=DNA/TcMar;PercDiv=3.3;PercDel=0.8;PercIns=0.0;	117
FChr1	4051264	4059218	DEL	7954	FChr1	4055103	4055141	53	+	TandemRepeat	ID=TR001405;PeriodSize=19;CopyNumber=2.1;PercentMatches=86;PercentIndels=13;Consensus=AGTTAAACAAATAAATAA;	38
FChr1	4051264	4059218	DEL	7954	FChr1	4051269	4051445	379	+	Transposon	ID=TE296081;Target=EnSpm-N17_DR 1 177;Class=DNA/TcMar;PercDiv=28.6;PercDel=3.4;PercIns=3.4;	176
FChr1	4051264	4059218	DEL	7954	FChr1	4055678	4055742	265	+	Transposon	ID=TE296082;Target=EnSpm-N17_DR 2188 2252;Class=DNA/TcMar;PercDiv=26.1;PercDel=0.0;PercIns=0.0;	64
FChr1	4051264	4059218	DEL	7954	FChr1	4056045	4056093	238	+	Transposon	ID=TE296083;Target=DIRS-12_NV 1593 1639;Class=LTR/DIRS;PercDiv=17.1;PercDel=0.0;PercIns=4.3;	48
FChr1	4051264	4059218	DEL	7954	FChr1	4058911	4058964	277	-	Transposon	ID=TE296084;Target=Merlin-1_DR 1582 1637;Class=DNA/Merlin;PercDiv=7.5;PercDel=5.6;PercIns=1.8;	53
FChr1	4051264	4059218	DEL	7954	FChr1	4058917	4058976	265	+	Transposon	ID=TE296085;Target=hAT-42_HM 4092 4153;Class=DNA/hAT-Tip100;PercDiv=11.9;PercDel=5.0;PercIns=1.6;	59
FChr1	4051264	4059218	DEL	7954	FChr1	4058929	4059018	225	+	Transposon	ID=TE296086;Target=EnSpm-N37_DR 4100 4185;Class=DNA/CMC-EnSpm;PercDiv=21.5;PercDel=2.2;PercIns=7.0;	89
FChr1	4051264	4059218	DEL	7954	FChr1	4058966	4059220	1077	+	Transposon	ID=TE296087;Target=EnSpm-N17_DR 4937 5193;Class=DNA/TcMar;PercDiv=19.5;PercDel=2.4;PercIns=1.6;	252
FChr1	4523707	4523886	DEL	179	FChr1	4523522	4523713	358	-	Transposon	ID=Denovo_TE0542479;Target=rnd-5_family-731 12 201;Class=Unknown;PercDiv=30.8;PercDel=4.2;PercIns=5.3;	6
FChr1	4736180	4736307	DEL	127	FChr1	4736163	4736294	523	+	Transposon	ID=Denovo_TE0542749;Target=rnd-6_family-112 89 222;Class=Unknown;PercDiv=20.8;PercDel=3.0;PercIns=1.5;	114
FChr1	4736180	4736307	DEL	127	FChr1	4736294	4736406	267	+	Transposon	ID=Denovo_TE0542750;Target=rnd-5_family-2737 12 149;Class=Unknown;PercDiv=14.9;PercDel=28.3;PercIns=5.1;	13
FChr1	4864344	4864449	DEL	105	FChr1	4864361	4864458	70	+	TandemRepeat	ID=TR001656;PeriodSize=15;CopyNumber=6.1;PercentMatches=72;PercentIndels=13;Consensus=AGGAGAAGAGAGGAA;	88
FChr1	5301310	5301880	DEL	570	FChr1	5301029	5301311	692	-	Transposon	ID=Denovo_TE0543557;Target=rnd-5_family-489 639 936;Class=DNA/TcMar-Tc1;PercDiv=23.1;PercDel=10.6;PercIns=5.0;	1
FChr1	5301310	5301880	DEL	570	FChr1	5301315	5301880	3209	-	Transposon	ID=Denovo_TE0543558;Target=rnd-1_family-272 1 618;Class=Unknown;PercDiv=8.1;PercDel=10.8;PercIns=1.6;	565
FChr1	5301310	5301880	DEL	570	FChr1	5301036	5301311	674	-	Transposon	ID=TE297250;Target=TC1_FR1 726 1028;Class=DNA/TcMar-Tc1;PercDiv=28.4;PercDel=10.5;PercIns=0.7;	1
FChr1	5543791	5543953	DEL	162	FChr1	5543776	5544039	827	-	Transposon	ID=Denovo_TE0543841;Target=rnd-1_family-4 13 263;Class=Unknown;PercDiv=24.4;PercDel=1.5;PercIns=6.8;	162
FChr1	5841493	5841965	DEL	472	FChr1	5841730	5841909	688	-	Transposon	ID=Denovo_TE0544267;Target=rnd-4_family-1119 279 468;Class=Unknown;PercDiv=19.8;PercDel=10.6;PercIns=4.7;	179
FChr1	5841493	5841965	DEL	472	FChr1	5841963	5842014	441	-	Transposon	ID=Denovo_TE0544268;Target=rnd-6_family-5040 223 274;Class=Unknown;PercDiv=3.9;PercDel=0.0;PercIns=0.0;	2
FChr1	5841493	5841965	DEL	472	FChr1	5841533	5841572	229	+	Transposon	ID=TE297674;Target=DNA2-7_DR 4308 4349;Class=DNA;PercDiv=12.5;PercDel=5.0;PercIns=0.0;	39
FChr1	5846996	5847237	DEL	241	FChr1	5846973	5847185	1166	+	Transposon	ID=Denovo_TE0544277;Target=rnd-5_family-6898 302 552;Class=Unknown;PercDiv=10.8;PercDel=18.3;PercIns=0.4;	189
FChr1	5925635	5925748	DEL	113	FChr1	5925636	5925777	113	+	TandemRepeat	ID=TR001845;PeriodSize=2;CopyNumber=70.5;PercentMatches=87;PercentIndels=1;Consensus=TA;	112
FChr1	5925635	5925748	DEL	113	FChr1	5925562	5925785	819	-	Transposon	ID=TE297743;Target=EnSpm-N25_DR 798 978;Class=DNA/CMC-EnSpm;PercDiv=17.4;PercDel=5.9;PercIns=1.5;	113
FChr1	5925635	5925748	DEL	113	FChr1	5925632	5925805	669	+	Transposon	ID=TE297744;Target=EnSpm-22_HMa 5629 5802;Class=DNA/CMC-EnSpm;PercDiv=16.4;PercDel=1.7;PercIns=1.7;	113
FChr1	5925635	5925748	DEL	113	FChr1	5925636	5925790	855	-	Transposon	ID=TE297745;Target=Helitron-1_HM 1268 1418;Class=RC/Helitron;PercDiv=13.4;PercDel=1.3;PercIns=4.0;	112
FChr1	5925635	5925748	DEL	113	FChr1	5925644	5925932	577	+	Transposon	ID=TE297746;Target=Helitron-4_DR 13399 13621;Class=RC/Helitron;PercDiv=18.3;PercDel=7.7;PercIns=5.1;	104
FChr1	5935283	5935449	DEL	166	FChr1	5934941	5935311	834	-	Transposon	ID=Denovo_TE0544415;Target=rnd-6_family-2285 117 509;Class=LINE/Rex-Babar;PercDiv=18.2;PercDel=16.4;PercIns=9.9;	28
FChr1	6548957	6549179	DEL	222	FChr1	6548936	6549252	463	+	TandemRepeat	ID=TR001928;PeriodSize=2;CopyNumber=158.5;PercentMatches=89;PercentIndels=0;Consensus=TA;	222
FChr1	6548957	6549179	DEL	222	FChr1	6548878	6548984	494	+	Transposon	ID=TE298089;Target=DNA8-10_DR 1585 1691;Class=DNA/hAT-Ac;PercDiv=15.9;PercDel=0.0;PercIns=0.0;	27
FChr1	6548957	6549179	DEL	222	FChr1	6548892	6548985	1658	+	Transposon	ID=TE298090;Target=MuDr-3_HM 4287 4625;Class=DNA/MULE-MuDR;PercDiv=10.0;PercDel=0.0;PercIns=0.0;	28
FChr1	6548957	6549179	DEL	222	FChr1	6548985	6549008	361	+	Transposon	ID=TE298091;Target=DNA-8-24_DR 75 160;Class=DNA/hAT-Tip100;PercDiv=12.2;PercDel=1.4;PercIns=15.0;	23
FChr1	6548957	6549179	DEL	222	FChr1	6548986	6549268	1817	-	Transposon	ID=TE298092;Target=DNA-2-24_DR 537 815;Class=DNA/CMC-EnSpm;PercDiv=6.1;PercDel=0.3;PercIns=1.8;	193
FChr1	6548957	6549179	DEL	222	FChr1	6549101	6549304	718	+	Transposon	ID=TE298093;Target=DNA-27_HM 763 967;Class=DNA;PercDiv=10.9;PercDel=2.0;PercIns=1.5;	78
FChr1	6593119	6593307	DEL	188	FChr1	6593164	6593288	609	-	Transposon	ID=Denovo_TE0545279;Target=rnd-6_family-12749 3 119;Class=Unknown;PercDiv=18.0;PercDel=0.0;PercIns=6.8;	124
FChr1	6593119	6593307	DEL	188	FChr1	6593263	6593554	944	-	Transposon	ID=Denovo_TE0545280;Target=rnd-5_family-2963 51 363;Class=DNA/hAT-Ac;PercDiv=17.1;PercDel=13.4;PercIns=5.8;	44
FChr1	7157741	7157852	DEL	111	FChr1	7157728	7157824	439	+	Transposon	ID=Denovo_TE0546193;Target=rnd-1_family-44 46 143;Class=Unknown;PercDiv=19.6;PercDel=1.0;PercIns=0.0;	83
FChr1	7273689	7273878	DEL	189	FChr1	7273632	7273759	475	+	Transposon	ID=Denovo_TE0546342;Target=rnd-5_family-599 70 217;Class=Unknown;PercDiv=10.7;PercDel=21.1;PercIns=4.7;	70
FChr1	7273689	7273878	DEL	189	FChr1	7273764	7273903	976	-	Transposon	ID=Denovo_TE0546343;Target=rnd-6_family-12581 1 153;Class=Unknown;PercDiv=5.0;PercDel=9.3;PercIns=0.0;	114
FChr1	7688618	7688816	DEL	198	FChr1	7688650	7688732	465	-	Transposon	ID=Denovo_TE0547067;Target=rnd-5_family-4116 206 280;Class=Unknown;PercDiv=12.9;PercDel=0.0;PercIns=17.4;	82
FChr1	7688618	7688816	DEL	198	FChr1	7688744	7688859	473	-	Transposon	ID=Denovo_TE0547068;Target=rnd-4_family-365 3 142;Class=Unknown;PercDiv=14.7;PercDel=20.7;PercIns=0.0;	72
FChr1	7775945	7776328	DEL	383	FChr1	7775631	7776535	1317	+	TandemRepeat	ID=TR002213;PeriodSize=38;CopyNumber=23.7;PercentMatches=88;PercentIndels=4;Consensus=GTAACATATCTTATGGTAACATATTGTAACATCACATC;	383
FChr1	7775945	7776328	DEL	383	FChr1	7775875	7775981	63	+	TandemRepeat	ID=TR002215;PeriodSize=25;CopyNumber=4.3;PercentMatches=65;PercentIndels=19;Consensus=TAACATATTGTAACATCACATCG;	36
FChr1	7775945	7776328	DEL	383	FChr1	7775628	7775985	290	-	Transposon	ID=TE299132;Target=Helitron-N12_CGi 2048 2413;Class=RC/Helitron;PercDiv=30.2;PercDel=7.0;PercIns=4.6;	40
FChr1	7775945	7776328	DEL	383	FChr1	7775741	7776039	247	+	Transposon	ID=TE299133;Target=Gypsy-48_ATr-LTR 2021 2291;Class=LTR/Gypsy;PercDiv=23.3;PercDel=5.7;PercIns=16.6;	94
FChr1	7911773	7912027	DEL	254	FChr1	7911953	7912060	363	+	Transposon	ID=Denovo_TE0547451;Target=rnd-4_family-680 216 325;Class=Unknown;PercDiv=25.0;PercDel=5.6;PercIns=3.6;	74
FChr1	7911773	7912027	DEL	254	FChr1	7911828	7911882	293	-	Transposon	ID=TE299260;Target=Gypsy-62_GA-I 647 700;Class=LTR/Gypsy;PercDiv=18.5;PercDel=0.0;PercIns=1.9;	54
FChr1	8003159	8003265	DEL	106	FChr1	8003036	8003348	373	+	TandemRepeat	ID=TR002275;PeriodSize=16;CopyNumber=19.7;PercentMatches=84;PercentIndels=3;Consensus=ATATATATATACATAT;	106
FChr1	8003159	8003265	DEL	106	FChr1	8003038	8003346	354	+	TandemRepeat	ID=TR002276;PeriodSize=14;CopyNumber=22.9;PercentMatches=85;PercentIndels=5;Consensus=ATATATATATATAC;	106
FChr1	8003159	8003265	DEL	106	FChr1	8003036	8003349	385	+	TandemRepeat	ID=TR002277;PeriodSize=12;CopyNumber=26.2;PercentMatches=86;PercentIndels=0;Consensus=ATATATATATAT;	106
FChr1	8003159	8003265	DEL	106	FChr1	8002987	8003337	1254	-	Transposon	ID=TE299351;Target=Ginger1-10_HM 3287 3638;Class=DNA/Ginger-1;PercDiv=12.7;PercDel=1.7;PercIns=1.4;	106
FChr1	8003159	8003265	DEL	106	FChr1	8003024	8003382	1915	+	Transposon	ID=TE299352;Target=MuDr-3_HM 4307 4664;Class=DNA/MULE-MuDR;PercDiv=10.6;PercDel=0.0;PercIns=0.3;	106
FChr1	8625455	8625903	DEL	448	FChr1	8625422	8625577	463	+	Transposon	ID=Denovo_TE0548686;Target=rnd-1_family-88 19 123;Class=DNA/hAT-Ac;PercDiv=15.7;PercDel=1.8;PercIns=14.2;	122
FChr1	8625455	8625903	DEL	448	FChr1	8625578	8625614	353	+	Transposon	ID=Denovo_TE0548687;Target=rnd-6_family-3814 183 227;Class=Unknown;PercDiv=17.3;PercDel=13.0;PercIns=2.4;	36
FChr1	8625455	8625903	DEL	448	FChr1	8625696	8625826	660	-	Transposon	ID=Denovo_TE0548688;Target=rnd-1_family-158 19 146;Class=Unknown;PercDiv=14.8;PercDel=0.0;PercIns=2.3;	130
FChr1	8625455	8625903	DEL	448	FChr1	8625848	8626172	1319	-	Transposon	ID=Denovo_TE0548689;Target=rnd-5_family-3274 61 664;Class=DNA/hAT-Tip100;PercDiv=15.6;PercDel=6.2;PercIns=4.3;	55
FChr1	8625455	8625903	DEL	448	FChr1	8625451	8625493	59	+	TandemRepeat	ID=TR002430;PeriodSize=21;CopyNumber=2.0;PercentMatches=86;PercentIndels=0;Consensus=TGTAATGGAGTAGTAGAGTGG;	38
FChr1	9396790	9396932	DEL	142	FChr1	9396819	9397070	699	-	Transposon	ID=Denovo_TE0550012;Target=rnd-4_family-396 27 313;Class=Unknown;PercDiv=20.2;PercDel=20.2;PercIns=5.6;	113
FChr1	9410942	9411091	DEL	149	FChr1	9410984	9411353	369	-	Transposon	ID=Denovo_TE0550045;Target=rnd-5_family-159 2 400;Class=DNA/IS3EU;PercDiv=22.5;PercDel=4.8;PercIns=7.5;	107
FChr1	9410942	9411091	DEL	149	FChr1	9410804	9411336	577	+	TandemRepeat	ID=TR002575;PeriodSize=21;CopyNumber=25.8;PercentMatches=82;PercentIndels=6;Consensus=AGTCATTATTTTGAGATACTT;	149
FChr1	9410942	9411091	DEL	149	FChr1	9410827	9411336	494	+	TandemRepeat	ID=TR002576;PeriodSize=82;CopyNumber=6.2;PercentMatches=83;PercentIndels=4;Consensus=TCATTATTTTGAGATACTAAGTCATTATTTTGAGATACGAAGTCATTATTTTGAGATTTGTCATTATTTTGAGATACTTAG;	149
FChr1	9410942	9411091	DEL	149	FChr1	9410804	9411331	932	+	TandemRepeat	ID=TR002577;PeriodSize=185;CopyNumber=2.8;PercentMatches=95;PercentIndels=1;Consensus=AGTCATTATTTTGAGAAAGTTTCTCATTATTTTGAGATACTAAGTCATTATTTTGAGATACTTAGTCATTATTTTGAGAGTTTGACATTATTTTGCGATACTAAGTCATTATTTTGAGATACGAAGTCATTATTTTGAGATACGAAGTCATTATTTTCAGAGTTTGTCATTATTTTGAGACACTT;	149
FChr1	9410942	9411091	DEL	149	FChr1	9410832	9411324	346	-	Transposon	ID=TE300394;Target=IS3EU-1_TC 3628 3933;Class=DNA/IS3EU;PercDiv=32.5;PercDel=3.2;PercIns=1.5;	149
FChr1	9498108	9507298	DEL	9190	FChr1	9498080	9498134	298	+	Transposon	ID=Denovo_TE0550184;Target=rnd-6_family-19945 394 448;Class=Unknown;PercDiv=14.6;PercDel=0.0;PercIns=0.0;	26
FChr1	9498108	9507298	DEL	9190	FChr1	9498843	9498943	585	+	Transposon	ID=Denovo_TE0550185;Target=rnd-6_family-19945 1406 1511;Class=Unknown;PercDiv=10.0;PercDel=5.9;PercIns=0.9;	100
FChr1	9498108	9507298	DEL	9190	FChr1	9500354	9500382	58	+	TandemRepeat	ID=TR002588;PeriodSize=2;CopyNumber=14.5;PercentMatches=100;PercentIndels=0;Consensus=TA;	28
FChr1	9498108	9507298	DEL	9190	FChr1	9499648	9499741	348	+	Transposon	ID=TE300469;Target=Dada-U6_GA 1301 1394;Class=DNA/Dada;PercDiv=28.7;PercDel=0.0;PercIns=0.0;	93
FChr1	9498108	9507298	DEL	9190	FChr1	9500273	9500382	265	-	Transposon	ID=TE300470;Target=P-39_HMa 3652 3766;Class=DNA/P;PercDiv=22.4;PercDel=7.3;PercIns=2.6;	109
FChr1	9498108	9507298	DEL	9190	FChr1	9500342	9500432	260	+	Transposon	ID=TE300471;Target=JW_Av 26455 26544;Class=LINE/Penelope;PercDiv=16.3;PercDel=4.4;PercIns=5.6;	90
FChr1	9498108	9507298	DEL	9190	FChr1	9505879	9506643	5194	-	Transposon	ID=Denovo_TE0550188;Target=rnd-5_family-2640 57 850;Class=DNA/hAT-Ac;PercDiv=8.5;PercDel=4.3;PercIns=0.5;	764
FChr1	9498108	9507298	DEL	9190	FChr1	9505878	9506002	388	-	Transposon	ID=TE300472;Target=hAT-35_SSa 4078 4194;Class=DNA/hAT-Ac;PercDiv=21.5;PercDel=0.0;PercIns=6.8;	124
FChr1	9498108	9507298	DEL	9190	FChr1	9506074	9506226	274	-	Transposon	ID=TE300473;Target=DNA50_AFC 925 1052;Class=DNA;PercDiv=27.6;PercDel=0.0;PercIns=19.5;	152
FChr1	9498108	9507298	DEL	9190	FChr1	9506489	9506643	367	-	Transposon	ID=TE300474;Target=hAT-35N1_SSa 1 168;Class=DNA/hAT-Ac;PercDiv=21.8;PercDel=11.0;PercIns=2.4;	154
FChr1	9498108	9507298	DEL	9190	FChr1	9500642	9505875	49005	+	Transposon	ID=Denovo_TE0550187;Target=rnd-6_family-6767 1 5247;Class=DNA/Dada;PercDiv=0.2;PercDel=0.2;PercIns=0.0;	5233
FChr1	9569692	9569795	DEL	103	FChr1	9569527	9569743	671	-	Transposon	ID=Denovo_TE0550307;Target=rnd-4_family-975 485 740;Class=DNA/PIF-Harbinger;PercDiv=16.9;PercDel=23.5;PercIns=4.7;	51
FChr1	9569692	9569795	DEL	103	FChr1	9569785	9569841	263	+	Transposon	ID=Denovo_TE0550308;Target=rnd-5_family-2651 17 72;Class=Unknown;PercDiv=19.6;PercDel=0.0;PercIns=1.8;	10
FChr1	9657000	9658527	DEL	1527	FChr1	9656899	9658533	14820	+	Transposon	ID=Denovo_TE0550508;Target=rnd-5_family-10077 2 1662;Class=DNA/TcMar-Tc1;PercDiv=0.7;PercDel=1.6;PercIns=0.0;	1527
FChr1	9657000	9658527	DEL	1527	FChr1	9656901	9657116	360	-	Transposon	ID=TE300596;Target=Mariner-N2_SSa 654 875;Class=DNA/TcMar-Tc1;PercDiv=30.0;PercDel=4.2;PercIns=1.4;	116
FChr1	9657000	9658527	DEL	1527	FChr1	9657009	9658515	3962	+	Transposon	ID=TE300597;Target=Mariner-11_SSa 114 1632;Class=DNA/TcMar-Tc1;PercDiv=27.9;PercDel=3.6;PercIns=2.8;	1506
FChr1	9712892	9736404	DEL	23512	FChr1	9714325	9714584	375	+	Transposon	ID=Denovo_TE0550641;Target=rnd-5_family-1034 62 314;Class=DNA/MULE-MuDR;PercDiv=27.9;PercDel=1.9;PercIns=4.7;	259
FChr1	9712892	9736404	DEL	23512	FChr1	9715187	9715224	237	-	Transposon	ID=Denovo_TE0550642;Target=rnd-5_family-1051 434 472;Class=Unknown;PercDiv=7.9;PercDel=2.6;PercIns=0.0;	37
FChr1	9712892	9736404	DEL	23512	FChr1	9715347	9715453	418	-	Transposon	ID=Denovo_TE0550643;Target=rnd-6_family-815 592 714;Class=LTR/DIRS;PercDiv=14.0;PercDel=14.9;PercIns=0.0;	106
FChr1	9712892	9736404	DEL	23512	FChr1	9715496	9715689	750	-	Transposon	ID=Denovo_TE0550644;Target=rnd-5_family-2740 780 960;Class=Unknown;PercDiv=22.2;PercDel=0.0;PercIns=7.2;	193
FChr1	9712892	9736404	DEL	23512	FChr1	9712883	9712924	84	+	TandemRepeat	ID=TR002657;PeriodSize=2;CopyNumber=21.0;PercentMatches=100;PercentIndels=0;Consensus=CA;	32
FChr1	9712892	9736404	DEL	23512	FChr1	9713241	9713281	55	+	TandemRepeat	ID=TR002658;PeriodSize=18;CopyNumber=2.4;PercentMatches=87;PercentIndels=4;Consensus=TGTGTTTATGCGTGGTG;	40
FChr1	9712892	9736404	DEL	23512	FChr1	9713515	9713554	53	+	TandemRepeat	ID=TR002659;PeriodSize=16;CopyNumber=2.6;PercentMatches=80;PercentIndels=7;Consensus=TCCTCTCTTCCTTCT;	39
FChr1	9712892	9736404	DEL	23512	FChr1	9713865	9713941	50	+	TandemRepeat	ID=TR002660;PeriodSize=15;CopyNumber=5.1;PercentMatches=74;PercentIndels=14;Consensus=TCCCCTCTCCTCTCC;	76
FChr1	9712892	9736404	DEL	23512	FChr1	9713932	9713967	65	+	TandemRepeat	ID=TR002661;PeriodSize=19;CopyNumber=1.9;PercentMatches=94;PercentIndels=5;Consensus=CTCCTTTCCTTCTCTTTTC;	35
FChr1	9712892	9736404	DEL	23512	FChr1	9714054	9714085	55	+	TandemRepeat	ID=TR002662;PeriodSize=10;CopyNumber=3.2;PercentMatches=90;PercentIndels=0;Consensus=CTTCTCTCCT;	31
FChr1	9712892	9736404	DEL	23512	FChr1	9714162	9714203	57	+	TandemRepeat	ID=TR002663;PeriodSize=15;CopyNumber=2.8;PercentMatches=85;PercentIndels=0;Consensus=TCCTCTCCTCTTCTA;	41
FChr1	9712892	9736404	DEL	23512	FChr1	9714106	9714202	99	+	TandemRepeat	ID=TR002664;PeriodSize=43;CopyNumber=2.3;PercentMatches=77;PercentIndels=11;Consensus=TTTCCTCTCCTCTCCTCCCCCTCCTTCCCTTCTCTTTCTTT;	96
FChr1	9712892	9736404	DEL	23512	FChr1	9714452	9714498	58	+	TandemRepeat	ID=TR002665;PeriodSize=15;CopyNumber=2.9;PercentMatches=84;PercentIndels=12;Consensus=CTCCTCTCCTCTCCC;	46
FChr1	9712892	9736404	DEL	23512	FChr1	9714652	9714680	58	+	TandemRepeat	ID=TR002666;PeriodSize=10;CopyNumber=2.9;PercentMatches=100;PercentIndels=0;Consensus=ACACACATAT;	28
FChr1	9712892	9736404	DEL	23512	FChr1	9712872	9712938	300	-	Transposon	ID=TE300669;Target=EnSpm-9_DR 917 984;Class=DNA/CMC-EnSpm;PercDiv=4.5;PercDel=1.5;PercIns=0.0;	46
FChr1	9712892	9736404	DEL	23512	FChr1	9712888	9712970	225	+	Transposon	ID=TE300670;Target=Penelope-112_LMi 2656 2732;Class=LINE/Penelope;PercDiv=13.2;PercDel=1.2;PercIns=9.1;	78
FChr1	9712892	9736404	DEL	23512	FChr1	9712939	9712949	295	-	Transposon	ID=TE300671;Target=DNA2-5_DR 1448 1520;Class=DNA/hAT-Ac;PercDiv=11.0;PercDel=0.0;PercIns=6.8;	10
FChr1	9712892	9736404	DEL	23512	FChr1	9715723	9716057	1103	-	Transposon	ID=Denovo_TE0550645;Target=rnd-5_family-2740 2 343;Class=Unknown;PercDiv=19.3;PercDel=8.1;PercIns=5.8;	334
FChr1	9712892	9736404	DEL	23512	FChr1	9716135	9716179	234	-	Transposon	ID=Denovo_TE0550646;Target=rnd-6_family-27168 1 44;Class=Unknown;PercDiv=13.6;PercDel=0.0;PercIns=2.3;	44
FChr1	9712892	9736404	DEL	23512	FChr1	9716209	9716331	331	-	Transposon	ID=Denovo_TE0550647;Target=rnd-5_family-688 1186 1305;Class=DNA;PercDiv=23.5;PercDel=0.8;PercIns=3.3;	122
FChr1	9712892	9736404	DEL	23512	FChr1	9717744	9717814	934	-	Transposon	ID=Denovo_TE0550648;Target=rnd-1_family-4 2 227;Class=Unknown;PercDiv=14.6;PercDel=17.9;PercIns=0.5;	70
FChr1	9712892	9736404	DEL	23512	FChr1	9717815	9717968	792	+	Transposon	ID=Denovo_TE0550649;Target=rnd-1_family-7 2 175;Class=Unknown;PercDiv=14.3;PercDel=13.0;PercIns=0.0;	153
FChr1	9712892	9736404	DEL	23512	FChr1	9718057	9718192	261	-	Transposon	ID=Denovo_TE0550650;Target=rnd-5_family-1548 34 173;Class=LINE/Rex-Babar;PercDiv=22.0;PercDel=9.6;PercIns=6.4;	135
FChr1	9712892	9736404	DEL	23512	FChr1	9718349	9718421	266	-	Transposon	ID=Denovo_TE0550651;Target=rnd-5_family-8305 33 101;Class=Unknown;PercDiv=20.4;PercDel=0.0;PercIns=5.8;	72
FChr1	9712892	9736404	DEL	23512	FChr1	9719147	9719289	882	-	Transposon	ID=Denovo_TE0550652;Target=rnd-4_family-365 277 421;Class=Unknown;PercDiv=9.2;PercDel=2.1;PercIns=0.7;	142
FChr1	9712892	9736404	DEL	23512	FChr1	9719317	9719527	847	-	Transposon	ID=Denovo_TE0550653;Target=rnd-4_family-456 107 335;Class=DNA/PIF-Harbinger;PercDiv=15.4;PercDel=10.4;PercIns=1.8;	210
FChr1	9712892	9736404	DEL	23512	FChr1	9719931	9720117	1356	-	Transposon	ID=Denovo_TE0550654;Target=rnd-6_family-6123 394 585;Class=DNA/Zator;PercDiv=6.4;PercDel=2.7;PercIns=0.0;	186
FChr1	9712892	9736404	DEL	23512	FChr1	9720120	9720438	2041	+	Transposon	ID=Denovo_TE0550655;Target=rnd-6_family-24559 1 333;Class=Unknown;PercDiv=9.1;PercDel=4.4;PercIns=0.0;	318
FChr1	9712892	9736404	DEL	23512	FChr1	9720448	9720554	703	-	Transposon	ID=Denovo_TE0550656;Target=rnd-6_family-6123 287 396;Class=DNA/Zator;PercDiv=6.5;PercDel=2.8;PercIns=0.0;	106
FChr1	9712892	9736404	DEL	23512	FChr1	9720555	9720665	751	-	Transposon	ID=Denovo_TE0550657;Target=rnd-6_family-6123 22 130;Class=DNA/Zator;PercDiv=8.3;PercDel=0.0;PercIns=1.8;	110
FChr1	9712892	9736404	DEL	23512	FChr1	9721169	9721303	897	+	Transposon	ID=Denovo_TE0550658;Target=rnd-5_family-3461 1 136;Class=Unknown;PercDiv=9.6;PercDel=0.7;PercIns=0.0;	134
FChr1	9712892	9736404	DEL	23512	FChr1	9721515	9721692	931	+	Transposon	ID=Denovo_TE0550659;Target=rnd-1_family-5 1 165;Class=DNA/hAT-Tip100;PercDiv=8.0;PercDel=5.0;PercIns=1.3;	177
FChr1	9712892	9736404	DEL	23512	FChr1	9721717	9721813	606	+	Transposon	ID=Denovo_TE0550660;Target=rnd-1_family-33 39 126;Class=Unknown;PercDiv=7.1;PercDel=2.2;PercIns=0.2;	96
FChr1	9712892	9736404	DEL	23512	FChr1	9722940	9722999	288	-	Transposon	ID=Denovo_TE0550661;Target=rnd-4_family-365 94 159;Class=Unknown;PercDiv=11.7;PercDel=10.0;PercIns=0.0;	59
FChr1	9712892	9736404	DEL	23512	FChr1	9723107	9723201	354	-	Transposon	ID=Denovo_TE0550662;Target=rnd-6_family-10896 444 545;Class=Unknown;PercDiv=24.2;PercDel=7.4;PercIns=0.0;	94
FChr1	9712892	9736404	DEL	23512	FChr1	9723221	9723289	394	+	Transposon	ID=Denovo_TE0550663;Target=rnd-5_family-1217 1 70;Class=Unknown;PercDiv=15.9;PercDel=1.4;PercIns=0.0;	68
FChr1	9712892	9736404	DEL	23512	FChr1	9723376	9723734	1249	+	Transposon	ID=Denovo_TE0550664;Target=rnd-5_family-1099 463 831;Class=Unknown;PercDiv=14.8;PercDel=10.9;PercIns=7.9;	358
FChr1	9712892	9736404	DEL	23512	FChr1	9723759	9723902	618	+	Transposon	ID=Denovo_TE0550665;Target=rnd-6_family-10896 304 448;Class=Unknown;PercDiv=13.8;PercDel=4.9;PercIns=4.1;	143
FChr1	9712892	9736404	DEL	23512	FChr1	9725675	9725734	260	+	Transposon	ID=Denovo_TE0550666;Target=rnd-4_family-1487 2 60;Class=Unknown;PercDiv=13.8;PercDel=1.7;PercIns=3.4;	59
FChr1	9712892	9736404	DEL	23512	FChr1	9725772	9725985	869	-	Transposon	ID=Denovo_TE0550667;Target=rnd-6_family-987 340 549;Class=DNA/hAT-Charlie;PercDiv=15.1;PercDel=1.9;PercIns=3.8;	213
FChr1	9712892	9736404	DEL	23512	FChr1	9726560	9726627	257	+	Transposon	ID=Denovo_TE0550668;Target=rnd-6_family-5047 50 120;Class=LINE/L2;PercDiv=20.6;PercDel=4.4;PercIns=0.0;	67
FChr1	9712892	9736404	DEL	23512	FChr1	9727840	9727924	614	+	Transposon	ID=Denovo_TE0550669;Target=rnd-1_family-632 1 86;Class=Unknown;PercDiv=4.7;PercDel=1.2;PercIns=0.0;	84
FChr1	9712892	9736404	DEL	23512	FChr1	9727939	9728176	1616	-	Transposon	ID=Denovo_TE0550670;Target=rnd-1_family-565 44 286;Class=Unknown;PercDiv=6.4;PercDel=3.4;PercIns=1.2;	237
FChr1	9712892	9736404	DEL	23512	FChr1	9728172	9728269	684	+	Transposon	ID=Denovo_TE0550671;Target=rnd-1_family-597 3 101;Class=Unknown;PercDiv=9.2;PercDel=1.0;PercIns=0.0;	97
FChr1	9712892	9736404	DEL	23512	FChr1	9728236	9728288	419	+	Transposon	ID=Denovo_TE0550672;Target=rnd-1_family-652 1 53;Class=Unknown;PercDiv=5.7;PercDel=0.0;PercIns=0.0;	52
FChr1	9712892	9736404	DEL	23512	FChr1	9728274	9728373	652	+	Transposon	ID=Denovo_TE0550673;Target=rnd-1_family-494 1 94;Class=Unknown;PercDiv=5.3;PercDel=0.0;PercIns=6.4;	99
FChr1	9712892	9736404	DEL	23512	FChr1	9728458	9728521	507	+	Transposon	ID=Denovo_TE0550674;Target=rnd-6_family-22148 282 345;Class=LINE/Rex-Babar;PercDiv=3.1;PercDel=0.0;PercIns=0.0;	63
FChr1	9712892	9736404	DEL	23512	FChr1	9729193	9729325	485	+	Transposon	ID=Denovo_TE0550675;Target=rnd-6_family-5345 48 179;Class=DNA/PIF-Harbinger;PercDiv=16.5;PercDel=3.8;PercIns=4.5;	132
FChr1	9712892	9736404	DEL	23512	FChr1	9729340	9729526	484	+	Transposon	ID=Denovo_TE0550676;Target=rnd-3_family-192 68 297;Class=DNA/hAT-Ac;PercDiv=15.7;PercDel=24.6;PercIns=1.3;	186
FChr1	9712892	9736404	DEL	23512	FChr1	9729537	9729711	479	+	Transposon	ID=Denovo_TE0550677;Target=rnd-6_family-5345 239 428;Class=DNA/PIF-Harbinger;PercDiv=17.0;PercDel=11.4;PercIns=2.6;	174
FChr1	9712892	9736404	DEL	23512	FChr1	9731315	9731540	817	+	Transposon	ID=Denovo_TE0550678;Target=rnd-6_family-10646 183 421;Class=Unknown;PercDiv=18.2;PercDel=8.4;PercIns=2.5;	225
FChr1	9712892	9736404	DEL	23512	FChr1	9731654	9731784	690	-	Transposon	ID=Denovo_TE0550679;Target=rnd-1_family-5 108 241;Class=DNA/hAT-Tip100;PercDiv=10.8;PercDel=3.0;PercIns=0.8;	130
FChr1	9712892	9736404	DEL	23512	FChr1	9731779	9731841	366	+	Transposon	ID=Denovo_TE0550680;Target=rnd-1_family-198 69 130;Class=Unknown;PercDiv=14.5;PercDel=0.0;PercIns=1.6;	62
FChr1	9712892	9736404	DEL	23512	FChr1	9731887	9732032	474	-	Transposon	ID=Denovo_TE0550681;Target=rnd-6_family-1625 569 743;Class=Unknown;PercDiv=17.1;PercDel=19.9;PercIns=0.0;	145
FChr1	9712892	9736404	DEL	23512	FChr1	9720599	9720646	53	+	TandemRepeat	ID=TR002667;PeriodSize=21;CopyNumber=2.3;PercentMatches=78;PercentIndels=3;Consensus=CGCACGATTTACTAAAACGAG;	47
FChr1	9712892	9736404	DEL	23512	FChr1	9724148	9724193	60	+	TandemRepeat	ID=TR002668;PeriodSize=20;CopyNumber=2.2;PercentMatches=84;PercentIndels=7;Consensus=TCTGTTCTTCTCTCTCCCGCCC;	45
FChr1	9712892	9736404	DEL	23512	FChr1	9724639	9724771	70	+	TandemRepeat	ID=TR002669;PeriodSize=22;CopyNumber=5.9;PercentMatches=70;PercentIndels=15;Consensus=TCCTCTCTTTCTCTCTCCTTC;	132
FChr1	9712892	9736404	DEL	23512	FChr1	9721535	9721652	243	+	Transposon	ID=TE300672;Target=hAT-N33_SSa 1733 1852;Class=DNA/hAT-Tip100;PercDiv=21.9;PercDel=5.1;PercIns=3.3;	117
FChr1	9712892	9736404	DEL	23512	FChr1	9728457	9728517	230	+	Transposon	ID=TE300673;Target=Rex1-29_DRe 2461 2526;Class=LINE/Rex-Babar;PercDiv=16.4;PercDel=8.2;PercIns=0.0;	60
FChr1	9712892	9736404	DEL	23512	FChr1	9729196	9729325	307	+	Transposon	ID=TE300674;Target=DNA-7_EL 1 153;Class=DNA/PIF-Harbinger;PercDiv=21.1;PercDel=19.2;PercIns=1.3;	129
FChr1	9712892	9736404	DEL	23512	FChr1	9730687	9730792	261	+	Transposon	ID=TE300675;Target=DIRS-15B_DR 3959 4059;Class=LTR/Ngaro;PercDiv=23.1;PercDel=0.9;PercIns=5.9;	105
FChr1	9712892	9736404	DEL	23512	FChr1	9730703	9730791	292	-	Transposon	ID=TE300676;Target=Polinton-1_DR 17608 17695;Class=DNA/Maverick;PercDiv=20.7;PercDel=1.1;PercIns=2.3;	88
FChr1	9712892	9736404	DEL	23512	FChr1	9730737	9730813	231	-	Transposon	ID=TE300677;Target=BEL-4_SSa-I 6682 6759;Class=LTR/Pao;PercDiv=19.7;PercDel=9.1;PercIns=7.7;	76
FChr1	9712892	9736404	DEL	23512	FChr1	9730792	9730802	283	+	Transposon	ID=TE300678;Target=Homo6 785 878;Class=DNA/hAT-Pegasus;PercDiv=23.2;PercDel=0.0;PercIns=6.3;	10
FChr1	9712892	9736404	DEL	23512	FChr1	9732748	9732836	297	-	Transposon	ID=Denovo_TE0550683;Target=rnd-1_family-19 12 68;Class=DNA/hAT-Ac;PercDiv=8.6;PercDel=8.4;PercIns=4.3;	88
FChr1	9712892	9736404	DEL	23512	FChr1	9732829	9732981	560	-	Transposon	ID=Denovo_TE0550684;Target=rnd-3_family-155 117 282;Class=DNA/hAT-Ac;PercDiv=15.1;PercDel=9.2;PercIns=0.6;	152
FChr1	9712892	9736404	DEL	23512	FChr1	9732894	9732998	335	+	Transposon	ID=Denovo_TE0550685;Target=rnd-6_family-41407 301 401;Class=Unknown;PercDiv=14.8;PercDel=5.7;PercIns=9.9;	104
FChr1	9712892	9736404	DEL	23512	FChr1	9733007	9733127	477	-	Transposon	ID=Denovo_TE0550686;Target=rnd-6_family-742 4 145;Class=DNA/hAT-Ac;PercDiv=11.7;PercDel=18.2;PercIns=0.7;	120
FChr1	9712892	9736404	DEL	23512	FChr1	9733181	9733232	283	+	Transposon	ID=Denovo_TE0550687;Target=rnd-4_family-411 482 534;Class=DNA/hAT-Tip100;PercDiv=13.5;PercDel=1.9;PercIns=0.0;	51
FChr1	9712892	9736404	DEL	23512	FChr1	9733265	9733435	484	+	Transposon	ID=Denovo_TE0550688;Target=rnd-6_family-1590 61 236;Class=Unknown;PercDiv=20.5;PercDel=5.8;PercIns=2.8;	170
FChr1	9712892	9736404	DEL	23512	FChr1	9733632	9733686	244	-	Transposon	ID=Denovo_TE0550689;Target=rnd-6_family-3355 260 313;Class=Unknown;PercDiv=18.5;PercDel=0.0;PercIns=1.9;	54
FChr1	9712892	9736404	DEL	23512	FChr1	9733694	9733781	529	+	Transposon	ID=Denovo_TE0550690;Target=rnd-1_family-5 154 236;Class=DNA/hAT-Tip100;PercDiv=8.5;PercDel=0.0;PercIns=6.0;	87
FChr1	9712892	9736404	DEL	23512	FChr1	9734022	9734141	277	-	Transposon	ID=Denovo_TE0550691;Target=rnd-4_family-711 77 199;Class=SINE/tRNA-Core;PercDiv=23.4;PercDel=6.7;PercIns=4.1;	119
FChr1	9712892	9736404	DEL	23512	FChr1	9734900	9734935	241	+	Transposon	ID=Denovo_TE0550692;Target=rnd-6_family-345 50 85;Class=DNA/CMC-EnSpm;PercDiv=5.6;PercDel=0.0;PercIns=0.0;	35
FChr1	9712892	9736404	DEL	23512	FChr1	9735087	9735437	1275	-	Transposon	ID=Denovo_TE0550693;Target=rnd-6_family-3535 1276 1632;Class=Unknown;PercDiv=15.1;PercDel=7.7;PercIns=5.9;	350
FChr1	9712892	9736404	DEL	23512	FChr1	9735488	9735624	695	-	Transposon	ID=Denovo_TE0550694;Target=rnd-6_family-10894 279 424;Class=Unknown;PercDiv=11.8;PercDel=8.0;PercIns=1.4;	136
FChr1	9712892	9736404	DEL	23512	FChr1	9735782	9735923	269	-	Transposon	ID=Denovo_TE0550695;Target=rnd-6_family-3535 380 533;Class=Unknown;PercDiv=25.0;PercDel=9.9;PercIns=1.3;	141
FChr1	9712892	9736404	DEL	23512	FChr1	9732336	9732367	57	+	TandemRepeat	ID=TR002670;PeriodSize=2;CopyNumber=16.5;PercentMatches=93;PercentIndels=6;Consensus=TG;	31
FChr1	9712892	9736404	DEL	23512	FChr1	9732262	9732367	328	-	Transposon	ID=TE300679;Target=Sola1-1_AC 916 1022;Class=DNA/Sola-1;PercDiv=20.8;PercDel=0.9;PercIns=0.0;	105
FChr1	9712892	9736404	DEL	23512	FChr1	9734890	9734946	241	-	Transposon	ID=TE300680;Target=EnSpm-2_NS 10486 10542;Class=DNA/CMC-EnSpm;PercDiv=19.3;PercDel=0.0;PercIns=0.0;	56
FChr1	9712892	9736404	DEL	23512	FChr1	9736364	9736428	234	-	Transposon	ID=TE300681;Target=Sola2-3_LMi 2756 2819;Class=DNA/Sola-2;PercDiv=18.8;PercDel=0.0;PercIns=1.6;	40
FChr1	9712892	9736404	DEL	23512	FChr1	9736388	9736429	252	+	Transposon	ID=TE300682;Target=Mariner-4_OS 825 866;Class=DNA/TcMar-Stowaway;PercDiv=2.4;PercDel=0.0;PercIns=0.0;	16
FChr1	9874053	9874256	DEL	203	FChr1	9873802	9874564	3899	+	Transposon	ID=Denovo_TE0551026;Target=rnd-6_family-11689 1 771;Class=Unknown;PercDiv=8.2;PercDel=5.0;PercIns=3.9;	203
FChr1	10107066	10109447	DEL	2381	FChr1	10107291	10107368	271	-	Transposon	ID=Denovo_TE0551584;Target=rnd-6_family-5482 1 75;Class=Unknown;PercDiv=21.4;PercDel=0.0;PercIns=4.0;	77
FChr1	10107066	10109447	DEL	2381	FChr1	10107412	10107605	796	+	Transposon	ID=Denovo_TE0551585;Target=rnd-2_family-32 62 262;Class=DNA/hAT-Ac;PercDiv=15.0;PercDel=2.7;PercIns=0.9;	193
FChr1	10107066	10109447	DEL	2381	FChr1	10107601	10107650	291	-	Transposon	ID=Denovo_TE0551586;Target=rnd-1_family-38 8 57;Class=DNA/hAT-Ac;PercDiv=16.0;PercDel=0.0;PercIns=0.0;	49
FChr1	10107066	10109447	DEL	2381	FChr1	10108272	10108426	655	-	Transposon	ID=Denovo_TE0551588;Target=rnd-6_family-10642 24 246;Class=LTR/Gypsy;PercDiv=13.3;PercDel=43.9;PercIns=0.0;	154
FChr1	10107066	10109447	DEL	2381	FChr1	10108594	10108799	1425	+	Transposon	ID=Denovo_TE0551589;Target=rnd-6_family-12728 62 292;Class=DNA/PIF-Harbinger;PercDiv=8.2;PercDel=12.1;PercIns=0.0;	205
FChr1	10107066	10109447	DEL	2381	FChr1	10107413	10107513	289	+	Transposon	ID=TE301048;Target=hAT-35N1_SSa 60 159;Class=DNA/hAT-Ac;PercDiv=23.2;PercDel=1.0;PercIns=2.0;	100
FChr1	10107066	10109447	DEL	2381	FChr1	10107867	10108011	1071	-	Transposon	ID=TE301049;Target=5S-Sauria 1 147;Class=SINE/5S-Sauria-RTE;PercDiv=9.0;PercDel=1.4;PercIns=0.0;	144
FChr1	10107066	10109447	DEL	2381	FChr1	10108597	10108775	555	-	Transposon	ID=TE301050;Target=Harbinger-8_DR 53 211;Class=DNA/PIF-Harbinger;PercDiv=18.4;PercDel=2.2;PercIns=15.1;	178
FChr1	10107066	10109447	DEL	2381	FChr1	10108637	10108803	479	+	Transposon	ID=TE301051;Target=Harbinger-8N2_DR 368 548;Class=DNA/PIF-Harbinger;PercDiv=20.8;PercDel=10.8;PercIns=2.2;	166
FChr1	10107066	10109447	DEL	2381	FChr1	10109158	10109244	503	+	Transposon	ID=Denovo_TE0551590;Target=rnd-6_family-5084 135 235;Class=DNA/hAT-Ac;PercDiv=11.5;PercDel=16.1;PercIns=0.0;	86
FChr1	10107066	10109447	DEL	2381	FChr1	10109256	10109320	406	-	Transposon	ID=Denovo_TE0551591;Target=rnd-5_family-6898 256 320;Class=Unknown;PercDiv=16.9;PercDel=0.0;PercIns=0.0;	64
FChr1	10107066	10109447	DEL	2381	FChr1	10109307	10109593	1980	+	Transposon	ID=Denovo_TE0551592;Target=rnd-5_family-6034 464 749;Class=Unknown;PercDiv=12.2;PercDel=0.0;PercIns=0.3;	140
FChr1	10107066	10109447	DEL	2381	FChr1	10108851	10108936	322	-	Transposon	ID=TE301052;Target=tRNA-1_DRe 230 312;Class=Satellite;PercDiv=25.3;PercDel=0.0;PercIns=3.6;	85
FChr1	10107066	10109447	DEL	2381	FChr1	10108874	10108964	299	+	Transposon	ID=TE301053;Target=EnSpm-N11_DR 2907 3000;Class=DNA/CMC-EnSpm;PercDiv=21.3;PercDel=5.5;PercIns=2.1;	90
FChr1	10121647	10131468	DEL	9821	FChr1	10121452	10121668	1406	+	Transposon	ID=Denovo_TE0551625;Target=rnd-6_family-22148 803 1027;Class=LINE/Rex-Babar;PercDiv=14.3;PercDel=3.7;PercIns=0.0;	21
FChr1	10121647	10131468	DEL	9821	FChr1	10122682	10122782	585	+	Transposon	ID=Denovo_TE0551626;Target=rnd-6_family-19945 1406 1511;Class=Unknown;PercDiv=10.0;PercDel=5.9;PercIns=0.9;	100
FChr1	10121647	10131468	DEL	9821	FChr1	10124046	10124162	408	+	Transposon	ID=Denovo_TE0551627;Target=rnd-6_family-19945 1639 1752;Class=Unknown;PercDiv=13.2;PercDel=6.8;PercIns=9.7;	116
FChr1	10121647	10131468	DEL	9821	FChr1	10123487	10123580	348	+	Transposon	ID=TE301074;Target=Dada-U6_GA 1301 1394;Class=DNA/Dada;PercDiv=28.7;PercDel=0.0;PercIns=0.0;	93
FChr1	10121647	10131468	DEL	9821	FChr1	10129711	10130478	5296	-	Transposon	ID=Denovo_TE0551629;Target=rnd-5_family-2640 57 850;Class=DNA/hAT-Ac;PercDiv=8.2;PercDel=3.9;PercIns=0.5;	767
FChr1	10121647	10131468	DEL	9821	FChr1	10131271	10131397	1039	+	Transposon	ID=Denovo_TE0551630;Target=rnd-1_family-239 1 127;Class=DNA/TcMar-Tc1;PercDiv=5.5;PercDel=0.0;PercIns=0.0;	126
FChr1	10121647	10131468	DEL	9821	FChr1	10131401	10131524	1078	+	Transposon	ID=Denovo_TE0551631;Target=rnd-1_family-239 1178 1304;Class=DNA/TcMar-Tc1;PercDiv=0.8;PercDel=2.4;PercIns=0.0;	67
FChr1	10121647	10131468	DEL	9821	FChr1	10129710	10129834	388	-	Transposon	ID=TE301075;Target=hAT-35_SSa 4078 4194;Class=DNA/hAT-Ac;PercDiv=21.5;PercDel=0.0;PercIns=6.8;	124
FChr1	10121647	10131468	DEL	9821	FChr1	10129906	10130058	274	-	Transposon	ID=TE301076;Target=DNA50_AFC 925 1052;Class=DNA;PercDiv=27.6;PercDel=0.0;PercIns=19.5;	152
FChr1	10121647	10131468	DEL	9821	FChr1	10130324	10130478	367	-	Transposon	ID=TE301077;Target=hAT-35N1_SSa 1 168;Class=DNA/hAT-Ac;PercDiv=21.8;PercDel=11.0;PercIns=2.4;	154
FChr1	10121647	10131468	DEL	9821	FChr1	10131130	10131189	336	+	Transposon	ID=TE301078;Target=Helitron-like-13_Hmel 2671 2734;Class=RC/Helitron;PercDiv=6.7;PercDel=6.7;PercIns=0.0;	59
FChr1	10121647	10131468	DEL	9821	FChr1	10131442	10131524	229	+	Transposon	ID=TE301079;Target=Mariner-51_HSal 1193 1278;Class=DNA/TcMar-Tc1;PercDiv=28.9;PercDel=3.6;PercIns=0.0;	26
FChr1	10121647	10131468	DEL	9821	FChr1	10124474	10129707	49023	+	Transposon	ID=Denovo_TE0551628;Target=rnd-6_family-6767 1 5247;Class=DNA/Dada;PercDiv=0.2;PercDel=0.2;PercIns=0.0;	5233
FChr1	10535492	10535959	DEL	467	FChr1	10535315	10535536	827	+	Transposon	ID=Denovo_TE0552299;Target=rnd-6_family-12215 1 197;Class=Unknown;PercDiv=16.9;PercDel=0.0;PercIns=17.5;	44
FChr1	10535492	10535959	DEL	467	FChr1	10535511	10535682	625	+	Transposon	ID=Denovo_TE0552300;Target=rnd-4_family-862 2 244;Class=Unknown;PercDiv=13.6;PercDel=40.8;PercIns=0.0;	171
FChr1	10535492	10535959	DEL	467	FChr1	10535824	10535846	531	-	Transposon	ID=Denovo_TE0552301;Target=rnd-6_family-2971 878 992;Class=Unknown;PercDiv=17.4;PercDel=5.5;PercIns=0.9;	22
FChr1	10535492	10535959	DEL	467	FChr1	10535847	10535933	553	+	Transposon	ID=Denovo_TE0552302;Target=rnd-3_family-166 22 108;Class=Unknown;PercDiv=14.9;PercDel=0.0;PercIns=0.0;	86
FChr1	10787549	10787671	DEL	122	FChr1	10787451	10787569	788	-	Transposon	ID=Denovo_TE0552686;Target=rnd-1_family-3 1 127;Class=DNA/hAT-Ac;PercDiv=6.7;PercDel=6.7;PercIns=0.0;	20
FChr1	10787549	10787671	DEL	122	FChr1	10787570	10787644	710	+	Transposon	ID=Denovo_TE0552687;Target=rnd-2_family-32 459 599;Class=DNA/hAT-Ac;PercDiv=11.0;PercDel=26.2;PercIns=2.5;	74
FChr1	10787549	10787671	DEL	122	FChr1	10787508	10787645	245	+	Transposon	ID=TE301449;Target=hAT-N137_DR 3522 3571;Class=DNA/hAT-Ac;PercDiv=24.1;PercDel=4.2;PercIns=3.7;	96
FChr1	10801314	10801440	DEL	126	FChr1	10801285	10801510	1315	+	Transposon	ID=Denovo_TE0552698;Target=rnd-1_family-3 2 230;Class=DNA/hAT-Ac;PercDiv=9.5;PercDel=4.0;PercIns=2.6;	126
FChr1	11015430	11015564	DEL	134	FChr1	11015503	11015816	1929	+	Transposon	ID=Denovo_TE0553004;Target=rnd-1_family-407 18 376;Class=LTR;PercDiv=6.7;PercDel=14.3;PercIns=0.0;	61
FChr1	11144258	11144360	DEL	102	FChr1	11144138	11145455	1588	+	TandemRepeat	ID=TR002939;PeriodSize=21;CopyNumber=63.3;PercentMatches=83;PercentIndels=3;Consensus=TTTGAGATACTAAGTCATTAT;	102
FChr1	11144258	11144360	DEL	102	FChr1	11143996	11144494	333	+	Transposon	ID=TE301668;Target=IS3EU-1_DR 1 504;Class=DNA/IS3EU;PercDiv=31.9;PercDel=4.4;PercIns=3.4;	102
FChr1	11144258	11144360	DEL	102	FChr1	11144174	11145325	424	+	Transposon	ID=TE301669;Target=EnSpm-N14_DR 1855 2773;Class=DNA/CMC-EnSpm;PercDiv=20.1;PercDel=6.0;PercIns=7.3;	102
FChr1	11144258	11144360	DEL	102	FChr1	11144176	11145454	638	-	Transposon	ID=TE301670;Target=IS3EU-1_DR 8072 8614;Class=DNA/IS3EU;PercDiv=33.2;PercDel=1.2;PercIns=0.4;	102
FChr1	11215300	11215468	DEL	168	FChr1	11213151	11215889	1406	-	Transposon	ID=Denovo_TE0553360;Target=rnd-5_family-5358 112 645;Class=Unknown;PercDiv=14.8;PercDel=2.2;PercIns=12.4;	168
FChr1	11215300	11215468	DEL	168	FChr1	11213151	11215630	2729	+	TandemRepeat	ID=TR002959;PeriodSize=34;CopyNumber=73.9;PercentMatches=85;PercentIndels=6;Consensus=GTTTATCCATTACTTTAGGTATCTATTTAAACT;	168
FChr1	11215300	11215468	DEL	168	FChr1	11213414	11215629	3035	+	TandemRepeat	ID=TR002960;PeriodSize=67;CopyNumber=32.8;PercentMatches=88;PercentIndels=6;Consensus=ATTACTTTAGGTATCTATTTTAAACTGTTTATCCATTACTTTAGGTATCTATTTTAAACTGTTTATCC;	168
FChr1	11215300	11215468	DEL	168	FChr1	11213426	11215629	3161	+	TandemRepeat	ID=TR002961;PeriodSize=101;CopyNumber=21.8;PercentMatches=91;PercentIndels=4;Consensus=TATCTATTTTAACCATTTATCCATTACTTTAGGTATCTATTTTAAACTGTTTATCCATTACTTTAGGTATCTATTTTAAACTGTTTATCCATTATGTTAGG;	168
FChr1	11279139	11279463	DEL	324	FChr1	11279403	11279479	283	+	Transposon	ID=TE301782;Target=hAT-N64B_DR 1228 1314;Class=DNA/hAT-Ac;PercDiv=9.2;PercDel=14.3;PercIns=1.1;	60
FChr1	11279139	11279463	DEL	324	FChr1	11279413	11279537	465	-	Transposon	ID=TE301783;Target=L2-4_DL 445 567;Class=LINE/L2;PercDiv=10.2;PercDel=4.0;PercIns=5.7;	50
FChr1	11347122	11347660	DEL	538	FChr1	11347095	11347312	873	-	Transposon	ID=Denovo_TE0553606;Target=rnd-5_family-1038 10 235;Class=LINE/Penelope;PercDiv=20.4;PercDel=7.3;PercIns=3.5;	190
FChr1	11347122	11347660	DEL	538	FChr1	11347317	11347453	1252	+	Transposon	ID=Denovo_TE0553607;Target=rnd-6_family-771 1 137;Class=LINE/Penelope;PercDiv=0.0;PercDel=0.0;PercIns=0.0;	136
FChr1	11347122	11347660	DEL	538	FChr1	11347631	11347845	1049	-	Transposon	ID=Denovo_TE0553608;Target=rnd-5_family-1038 13 237;Class=LINE/Penelope;PercDiv=21.4;PercDel=4.7;PercIns=0.0;	29
FChr1	11347122	11347660	DEL	538	FChr1	11328710	11355063	50989	+	TandemRepeat	ID=TR002991;PeriodSize=995;CopyNumber=26.5;PercentMatches=99;PercentIndels=0;Consensus=AAAAATGGAATTTCAGGCATTTAGGGTGTACCAACAGAGATGTTATATTGATGAATGGTTTGTATTAAGTGCTGACTCTCTGTGATTTGAAAACATTGGCTAGATGCTGGATAGTAGTCATGTAAAAGAGTCCCACGCAGATACTTCTGGTGGTCACAGTTTAGTCGACAGTCTCCATCTTGGTTTGGATTGGATTTTTATCGTTTACTCTTCGTACCTGTTGGCCCTGAGTGCTGAGTTACAGTCATCTTTCATCAAAATACTACTAAATATACCCCATCAGTGTCAGACTGGTGTTGCCGAGACATTTTT…	538
FChr1	11350900	11355848	DEL	4948	FChr1	11351078	11351286	850	-	Transposon	ID=Denovo_TE0553618;Target=rnd-5_family-1038 10 231;Class=LINE/Penelope;PercDiv=20.5;PercDel=8.1;PercIns=1.8;	208
FChr1	11350900	11355848	DEL	4948	FChr1	11351291	11351427	1240	+	Transposon	ID=Denovo_TE0553619;Target=rnd-6_family-771 1 137;Class=LINE/Penelope;PercDiv=0.7;PercDel=0.0;PercIns=0.0;	136
FChr1	11350900	11355848	DEL	4948	FChr1	11351605	11351819	1049	-	Transposon	ID=Denovo_TE0553620;Target=rnd-5_family-1038 13 237;Class=LINE/Penelope;PercDiv=21.4;PercDel=4.7;PercIns=0.0;	214
FChr1	11350900	11355848	DEL	4948	FChr1	11352069	11352281	832	-	Transposon	ID=Denovo_TE0553621;Target=rnd-5_family-1038 10 235;Class=LINE/Penelope;PercDiv=21.0;PercDel=8.0;PercIns=1.8;	212
FChr1	11350900	11355848	DEL	4948	FChr1	11352286	11352422	1240	+	Transposon	ID=Denovo_TE0553622;Target=rnd-6_family-771 1 137;Class=LINE/Penelope;PercDiv=0.7;PercDel=0.0;PercIns=0.0;	136
FChr1	11350900	11355848	DEL	4948	FChr1	11352600	11352814	1049	-	Transposon	ID=Denovo_TE0553623;Target=rnd-5_family-1038 13 237;Class=LINE/Penelope;PercDiv=21.4;PercDel=4.7;PercIns=0.0;	214
FChr1	11350900	11355848	DEL	4948	FChr1	11353061	11353269	875	-	Transposon	ID=Denovo_TE0553624;Target=rnd-5_family-1038 10 231;Class=LINE/Penelope;PercDiv=20.0;PercDel=8.1;PercIns=1.8;	208
FChr1	11350900	11355848	DEL	4948	FChr1	11353274	11353410	1240	+	Transposon	ID=Denovo_TE0553625;Target=rnd-6_family-771 1 137;Class=LINE/Penelope;PercDiv=0.7;PercDel=0.0;PercIns=0.0;	136
FChr1	11350900	11355848	DEL	4948	FChr1	11353588	11353802	1049	-	Transposon	ID=Denovo_TE0553626;Target=rnd-5_family-1038 13 237;Class=LINE/Penelope;PercDiv=21.4;PercDel=4.7;PercIns=0.0;	214
FChr1	11350900	11355848	DEL	4948	FChr1	11350954	11350964	277	-	Transposon	ID=TE301839;Target=DNA-8-9_DR 2328 2437;Class=DNA/hAT-Ac;PercDiv=26.2;PercDel=6.7;PercIns=0.9;	10
FChr1	11350900	11355848	DEL	4948	FChr1	11350965	11351057	302	+	Transposon	ID=TE301840;Target=hAT-N137_DR 2344 2439;Class=DNA/hAT-Ac;PercDiv=26.1;PercDel=4.3;PercIns=1.0;	92
FChr1	11350900	11355848	DEL	4948	FChr1	11351917	11352025	308	+	Transposon	ID=TE301841;Target=Merlin-1_DR 8639 8756;Class=DNA/Merlin;PercDiv=26.6;PercDel=8.3;PercIns=0.0;	108
FChr1	11350900	11355848	DEL	4948	FChr1	11351953	11352041	292	+	Transposon	ID=TE301842;Target=hAT-N137_DR 2344 2435;Class=DNA/hAT-Ac;PercDiv=26.1;PercDel=4.5;PercIns=1.1;	88
FChr1	11350900	11355848	DEL	4948	FChr1	11352912	11353017	308	+	Transposon	ID=TE301843;Target=Merlin-1_DR 8639 8753;Class=DNA/Merlin;PercDiv=26.4;PercDel=8.5;PercIns=0.0;	105
FChr1	11350900	11355848	DEL	4948	FChr1	11352948	11353040	295	+	Transposon	ID=TE301844;Target=hAT-N137_DR 2344 2439;Class=DNA/hAT-Ac;PercDiv=27.2;PercDel=4.3;PercIns=1.0;	92
FChr1	11350900	11355848	DEL	4948	FChr1	11353914	11353935	276	-	Transposon	ID=TE301845;Target=Merlin-1_DR 4597 4716;Class=DNA/Merlin;PercDiv=31.3;PercDel=4.3;PercIns=0.0;	21
FChr1	11350900	11355848	DEL	4948	FChr1	11353926	11354009	388	+	Transposon	ID=TE301846;Target=LTR127_MD 128 206;Class=LTR/ERV1;PercDiv=16.5;PercDel=0.0;PercIns=6.3;	83
FChr1	11350900	11355848	DEL	4948	FChr1	11353936	11354028	302	+	Transposon	ID=TE301847;Target=hAT-N137_DR 2344 2439;Class=DNA/hAT-Ac;PercDiv=26.1;PercDel=4.3;PercIns=1.0;	92
FChr1	11350900	11355848	DEL	4948	FChr1	11354262	11354398	1240	+	Transposon	ID=Denovo_TE0553628;Target=rnd-6_family-771 1 137;Class=LINE/Penelope;PercDiv=0.7;PercDel=0.0;PercIns=0.0;	136
FChr1	11350900	11355848	DEL	4948	FChr1	11354576	11354790	1049	-	Transposon	ID=Denovo_TE0553629;Target=rnd-5_family-1038 13 237;Class=LINE/Penelope;PercDiv=21.4;PercDel=4.7;PercIns=0.0;	214
FChr1	11350900	11355848	DEL	4948	FChr1	11355098	11355453	2018	-	Transposon	ID=Denovo_TE0553630;Target=rnd-5_family-2139 92 470;Class=Unknown;PercDiv=13.8;PercDel=8.7;PercIns=2.1;	355
FChr1	11350900	11355848	DEL	4948	FChr1	11354906	11354991	294	-	Transposon	ID=TE301848;Target=Gypsy-14_DAn-I 15 100;Class=LTR/Gypsy;PercDiv=27.9;PercDel=0.0;PercIns=0.0;	85
FChr1	11350900	11355848	DEL	4948	FChr1	11354913	11354923	292	-	Transposon	ID=TE301849;Target=DNA-8-9_DR 2328 2437;Class=DNA/hAT-Ac;PercDiv=26.2;PercDel=6.7;PercIns=0.9;	10
FChr1	11350900	11355848	DEL	4948	FChr1	11354924	11355016	302	+	Transposon	ID=TE301850;Target=hAT-N137_DR 2344 2439;Class=DNA/hAT-Ac;PercDiv=26.1;PercDel=4.3;PercIns=1.0;	92
FChr1	11350900	11355848	DEL	4948	FChr1	11354049	11354257	850	-	Transposon	ID=Denovo_TE0553627;Target=rnd-5_family-1038 10 231;Class=LINE/Penelope;PercDiv=20.5;PercDel=8.1;PercIns=1.8;	208
FChr1	11350900	11355848	DEL	4948	FChr1	11328710	11355063	50989	+	TandemRepeat	ID=TR002991;PeriodSize=995;CopyNumber=26.5;PercentMatches=99;PercentIndels=0;Consensus=AAAAATGGAATTTCAGGCATTTAGGGTGTACCAACAGAGATGTTATATTGATGAATGGTTTGTATTAAGTGCTGACTCTCTGTGATTTGAAAACATTGGCTAGATGCTGGATAGTAGTCATGTAAAAGAGTCCCACGCAGATACTTCTGGTGGTCACAGTTTAGTCGACAGTCTCCATCTTGGTTTGGATTGGATTTTTATCGTTTACTCTTCGTACCTGTTGGCCCTGAGTGCTGAGTTACAGTCATCTTTCATCAAAATACTACTAAATATACCCCATCAGTGTCAGACTGGTGTTGCCGAGACATTTTT…	4163
FChr1	12048573	12048704	DEL	131	FChr1	12048623	12048846	769	+	Transposon	ID=Denovo_TE0554596;Target=rnd-5_family-6105 72 307;Class=LINE/L2;PercDiv=23.1;PercDel=8.9;PercIns=3.4;	81
FChr1	12048573	12048704	DEL	131	FChr1	12048623	12048834	460	+	Transposon	ID=TE302387;Target=L2-1_GA 4730 4963;Class=LINE/L2;PercDiv=27.4;PercDel=14.2;PercIns=3.4;	81
FChr1	12239888	12240175	DEL	287	FChr1	12239660	12240203	303	+	Transposon	ID=TE302503;Target=Mariner-21_HM 1155 1704;Class=DNA/TcMar-Fot1;PercDiv=35.1;PercDel=4.8;PercIns=3.6;	287
FChr1	12555342	12555600	DEL	258	FChr1	12555427	12555473	268	-	Transposon	ID=Denovo_TE0555300;Target=rnd-6_family-25150 51 96;Class=Unknown;PercDiv=10.9;PercDel=0.0;PercIns=2.2;	46
FChr1	12688769	12688984	DEL	215	FChr1	12688691	12688922	1144	+	Transposon	ID=Denovo_TE0555496;Target=rnd-1_family-4 2 264;Class=Unknown;PercDiv=15.2;PercDel=14.2;PercIns=0.8;	153
FChr1	12688769	12688984	DEL	215	FChr1	12688938	12688963	249	-	Transposon	ID=Denovo_TE0555497;Target=rnd-6_family-20858 686 750;Class=DNA/hAT;PercDiv=18.0;PercDel=21.9;PercIns=1.1;	25
FChr1	12688769	12688984	DEL	215	FChr1	12688964	12689003	297	+	Transposon	ID=Denovo_TE0555498;Target=rnd-6_family-1014 7 46;Class=DNA/hAT;PercDiv=10.0;PercDel=0.0;PercIns=0.0;	20
FChr1	12688769	12688984	DEL	215	FChr1	12688944	12688983	236	+	Transposon	ID=TE302890;Target=hAT-N110_CPB 1 39;Class=DNA/hAT;PercDiv=15.4;PercDel=0.0;PercIns=2.6;	39
FChr1	13396131	13396302	DEL	171	FChr1	13396109	13396200	318	-	Transposon	ID=Denovo_TE0556412;Target=rnd-5_family-6187 224 306;Class=Unknown;PercDiv=24.4;PercDel=0.0;PercIns=10.8;	69
FChr1	13495875	13496205	DEL	330	FChr1	13495876	13496213	361	+	TandemRepeat	ID=TR003451;PeriodSize=14;CopyNumber=24.1;PercentMatches=84;PercentIndels=0;Consensus=TATATATATATATA;	329
FChr1	13495875	13496205	DEL	330	FChr1	13495876	13496213	361	+	TandemRepeat	ID=TR003452;PeriodSize=10;CopyNumber=33.8;PercentMatches=81;PercentIndels=0;Consensus=TATATATATA;	329
FChr1	13495875	13496205	DEL	330	FChr1	13495876	13496213	361	+	TandemRepeat	ID=TR003453;PeriodSize=24;CopyNumber=14.1;PercentMatches=82;PercentIndels=0;Consensus=TATATATATATATATATATATATA;	329
FChr1	13495875	13496205	DEL	330	FChr1	13495811	13496144	818	-	Transposon	ID=TE303438;Target=Mariner-29_HM 1046 1385;Class=DNA/TcMar-Fot1;PercDiv=13.8;PercDel=8.4;PercIns=6.5;	269
FChr1	13495875	13496205	DEL	330	FChr1	13495876	13496217	1571	+	Transposon	ID=TE303440;Target=MuDr-3_HM 4287 4628;Class=DNA/MULE-MuDR;PercDiv=10.8;PercDel=0.0;PercIns=0.0;	329
FChr1	13495875	13496205	DEL	330	FChr1	13496145	13496216	1620	+	Transposon	ID=TE303441;Target=EnSpm-N42_DR 636 808;Class=DNA/CMC-EnSpm;PercDiv=11.6;PercDel=1.0;PercIns=4.1;	60
FChr1	13537772	13537894	DEL	122	FChr1	13537501	13537938	552	-	Transposon	ID=Denovo_TE0556675;Target=rnd-4_family-837 206 681;Class=DNA/CMC-EnSpm;PercDiv=21.1;PercDel=9.1;PercIns=0.4;	122
FChr1	13537772	13537894	DEL	122	FChr1	13537514	13537938	363	+	TandemRepeat	ID=TR003456;PeriodSize=9;CopyNumber=47.6;PercentMatches=78;PercentIndels=2;Consensus=AGTAGTAGT;	122
FChr1	13537772	13537894	DEL	122	FChr1	13537517	13537939	400	+	TandemRepeat	ID=TR003457;PeriodSize=12;CopyNumber=37.0;PercentMatches=76;PercentIndels=16;Consensus=AGTAGTAGTAGG;	122
FChr1	13537772	13537894	DEL	122	FChr1	13537514	13537932	396	+	TandemRepeat	ID=TR003458;PeriodSize=21;CopyNumber=19.5;PercentMatches=80;PercentIndels=8;Consensus=AGTAGGAGTAGTAGGAGTAGT;	122
FChr1	13537772	13537894	DEL	122	FChr1	13537490	13537960	892	-	Transposon	ID=TE303462;Target=EnSpm1_SB 9637 10059;Class=DNA/CMC-EnSpm;PercDiv=15.5;PercDel=5.3;PercIns=0.8;	122
FChr1	13563550	13563777	DEL	227	FChr1	13563498	13563631	420	+	Transposon	ID=Denovo_TE0556703;Target=rnd-6_family-3336 346 486;Class=DNA/hAT-Charlie;PercDiv=17.1;PercDel=9.7;PercIns=4.3;	81
FChr1	13563550	13563777	DEL	227	FChr1	13563736	13563883	911	-	Transposon	ID=Denovo_TE0556704;Target=rnd-1_family-4 95 264;Class=Unknown;PercDiv=6.8;PercDel=14.9;PercIns=0.0;	41
FChr1	13633907	13634050	DEL	143	FChr1	13632396	13636540	7929	+	TandemRepeat	ID=TR003482;PeriodSize=830;CopyNumber=5.0;PercentMatches=98;PercentIndels=0;Consensus=ATTGTCTTTTTCCTTGTTTTTTTTTTTGCAAGATTCGTTTAAGAATTCGATTGGGAGAGAAGGAAAAACAGTGGACACATTTTGGATGTTAAGTCAGGTGTGACCACCCCCGTGTTTGCTCAAGCGCTATTGCTGGCCAGTATGGGGATTGAACCCATGACCTTGGCGTTATTAGCACCACGCTCTAACCATCTGAGCTAACCGGCCTGCTTTTTGAGAGTTTTTTTGTACAAAATTTGTTCCAGAATTGATTAAGGAAAGAACAAAAAGCAATGGATTCACGCAGGTTTCATCACTTTCCAGGTTGGCTTCT…	143
FChr1	13633907	13634050	DEL	143	FChr1	13633912	13634193	465	+	TandemRepeat	ID=TR003483;PeriodSize=142;CopyNumber=2.0;PercentMatches=92;PercentIndels=0;Consensus=ATTGTCTTTTTCCTTGTTTTTTTTTGCAAAATTCGTTTAAGAATTCAATCGGAAGAGAAGGAAAAACAGCGGACACATTTCGGATGTTAAATCAGGTGTGACCACCCCCGTGTTTGCTCAAGCGCTATTGCTGGCCAGTAAG;	138
FChr1	13633907	13634050	DEL	143	FChr1	13632396	13636540	7939	+	TandemRepeat	ID=TR003484;PeriodSize=1658;CopyNumber=2.5;PercentMatches=98;PercentIndels=0;Consensus=ATTGTCTTTTTCCTTGTTTTTTTTTGCAAGATTCGTTTAAGAATTCGATTGGGAGAGAAGGAAAAACAGTGGACACATTTTGGATGTTAAGTCAGGTGTGACCACCCCCGTGTTTGCTCAAGCGCTATTGCTGGCCAGTATGGGGATTGAACCCATGACCTTGGCGTTATTAGCACCACGCTCTAACCATCTGAGCTAACCGGCCTGCTTTTTGAGAGTTTTTTTGTACAAAATTTGTTCCAGAATTGATTAAGGAAAGAACAAAAAGCAATGGATTCACGCAGGTTTCATCACTTTCCAGGTTGGCTTCTG…	143
FChr1	13633907	13634050	DEL	143	FChr1	13630821	13634051	6176	+	TandemRepeat	ID=TR003481;PeriodSize=1516;CopyNumber=2.1;PercentMatches=97;PercentIndels=0;Consensus=CCTCAATCTTCTGATCCGAAGTCAGACGCCTTGTCCATTAGGCCACGTGGTCCCAAAATATTGTCTTTTTCCTTGTTTTTTTTTGCAAGATTCGTTTAAGAATTCAATTGGGAGAGAAGGAAAAACAGTGGACACATTTCGGATGTTAAGTCAGGTGTGACCACCCCTGTGTTTGCTCAAGCACTATTGCTGGCCAGTATGGGGATTGAACCCATGACCTTGGCGTTATTAGCACCACGCTCTAACCATCTGAGCTAACCGGCCTGCTTTTTGAGAGTTTTTTTGTACAAAATTTGTTCCAGAATTGATTAA…	143
FChr1	13635585	13635730	DEL	145	FChr1	13632396	13636540	7929	+	TandemRepeat	ID=TR003482;PeriodSize=830;CopyNumber=5.0;PercentMatches=98;PercentIndels=0;Consensus=ATTGTCTTTTTCCTTGTTTTTTTTTTTGCAAGATTCGTTTAAGAATTCGATTGGGAGAGAAGGAAAAACAGTGGACACATTTTGGATGTTAAGTCAGGTGTGACCACCCCCGTGTTTGCTCAAGCGCTATTGCTGGCCAGTATGGGGATTGAACCCATGACCTTGGCGTTATTAGCACCACGCTCTAACCATCTGAGCTAACCGGCCTGCTTTTTGAGAGTTTTTTTGTACAAAATTTGTTCCAGAATTGATTAAGGAAAGAACAAAAAGCAATGGATTCACGCAGGTTTCATCACTTTCCAGGTTGGCTTCT…	145
FChr1	13635585	13635730	DEL	145	FChr1	13632396	13636540	7939	+	TandemRepeat	ID=TR003484;PeriodSize=1658;CopyNumber=2.5;PercentMatches=98;PercentIndels=0;Consensus=ATTGTCTTTTTCCTTGTTTTTTTTTGCAAGATTCGTTTAAGAATTCGATTGGGAGAGAAGGAAAAACAGTGGACACATTTTGGATGTTAAGTCAGGTGTGACCACCCCCGTGTTTGCTCAAGCGCTATTGCTGGCCAGTATGGGGATTGAACCCATGACCTTGGCGTTATTAGCACCACGCTCTAACCATCTGAGCTAACCGGCCTGCTTTTTGAGAGTTTTTTTGTACAAAATTTGTTCCAGAATTGATTAAGGAAAGAACAAAAAGCAATGGATTCACGCAGGTTTCATCACTTTCCAGGTTGGCTTCTG…	145
FChr1	13635585	13635730	DEL	145	FChr1	13635570	13635854	435	+	TandemRepeat	ID=TR003486;PeriodSize=145;CopyNumber=2.0;PercentMatches=89;PercentIndels=2;Consensus=ATTGTCTTTTTCCTTGTTTTTTTTTGCAAAATTCGTTTAAGAATTCAATCGGAAGAGAAGGAAAAACAGCGGACACATTTCGGATGTTAAATCAGGTGTGACCACCCCCGTGTTTGCTCAAGCGCTATTGCTGGCCAGTAAG;	145
FChr1	13635585	13635730	DEL	145	FChr1	13635712	13637227	2809	+	TandemRepeat	ID=TR003487;PeriodSize=686;CopyNumber=2.2;PercentMatches=96;PercentIndels=0;Consensus=ATTGTCTTTTTCCTTGTTTTTTTTTTGCAAGATTCGTTTAAGAATTCGATTGGGAGAGAAGGAAAAACAGTGGACACATTTTGGATGTTAAGTCAGGTGTGACCACCCCCGTGTTTGCTCAAGCGCTATTGCTGGCCAGTATGGGGATTGAACCCATGACCTTGGCGTTATTAGCACCACGCTCTAACCATCTGAGCTAACCGGCCTGCTTTTTGAGAGTTTTTTTGTACAAAATTTGTTCCAGAATTGATTAAGGAAAGAACAAAAAGCAATGGATTCACGCAGGTTTCATCACTTTCCAGGTTGGCTTCTG…	18
FChr1	13635585	13635730	DEL	145	FChr1	13634882	13639571	9087	+	TandemRepeat	ID=TR003488;PeriodSize=1517;CopyNumber=3.1;PercentMatches=98;PercentIndels=0;Consensus=ATTGTCTTTTTCCTTGTTTTTTTTTGCAAGATTCGTTTAAGAATTCGATTGGGAGAGAAGGAAAAACAGTGGACACATTTTGGATGTTAAGTCAGGTGTGACCACCCCCGTGTTTGCTCAAGCGCTATTGCTGGCCAGTATGGGGATTGAACCCATGACCTTGGCGTTATTAGCACCACGCTCTAACCATCTGAGCTAACCGGCCTGCTTTTTGAGAGTTTTTTTGTACAAAATTTGTTCCAGAATTGATTAAGGAAAGAACAAAAAGCAATGGATTCACGCAGGTTTCATCACTTTCCAGGTTGGCTTCTG…	145
FChr1	13735882	13736114	DEL	232	FChr1	13735987	13736030	321	-	Transposon	ID=Denovo_TE0557000;Target=rnd-6_family-13001 13 56;Class=DNA/hAT-Charlie;PercDiv=2.3;PercDel=0.0;PercIns=0.0;	43
FChr1	14068936	14069186	DEL	250	FChr1	14068711	14069190	3429	+	Transposon	ID=Denovo_TE0557729;Target=rnd-5_family-8754 2 516;Class=DNA;PercDiv=3.2;PercDel=9.2;PercIns=1.8;	250
FChr1	14219132	14219281	DEL	149	FChr1	14219114	14219197	359	-	Transposon	ID=Denovo_TE0557935;Target=rnd-4_family-2445 32 126;Class=Unknown;PercDiv=19.1;PercDel=13.1;PercIns=0.0;	65
FChr1	14996941	14997067	DEL	126	FChr1	14996725	14997295	2629	+	Transposon	ID=Denovo_TE0558918;Target=rnd-5_family-449 1 528;Class=Unknown;PercDiv=9.2;PercDel=2.1;PercIns=10.4;	126
FChr1	15027426	15027535	DEL	109	FChr1	15027470	15027551	262	+	Transposon	ID=Denovo_TE0558965;Target=rnd-6_family-4766 62 130;Class=SINE/tRNA-L1;PercDiv=21.0;PercDel=0.0;PercIns=18.8;	65
FChr1	15111181	15111435	DEL	254	FChr1	15111152	15111581	3119	+	Transposon	ID=Denovo_TE0559098;Target=rnd-1_family-190 1 432;Class=LINE/Rex-Babar;PercDiv=6.1;PercDel=0.9;PercIns=0.5;	254
FChr1	15111181	15111435	DEL	254	FChr1	15111384	15111580	354	+	Transposon	ID=TE304421;Target=Rex1-1_FR 1631 1737;Class=LINE/Rex-Babar;PercDiv=30.4;PercDel=1.1;PercIns=2.0;	51
FChr1	15142882	15143399	DEL	517	FChr1	15142763	15142933	669	+	Transposon	ID=Denovo_TE0559182;Target=rnd-6_family-408 515 705;Class=LINE/L1;PercDiv=15.4;PercDel=12.9;PercIns=1.1;	51
FChr1	15142882	15143399	DEL	517	FChr1	15142993	15143149	322	+	Transposon	ID=Denovo_TE0559183;Target=rnd-6_family-408 723 897;Class=LINE/L1;PercDiv=9.7;PercDel=20.4;PercIns=8.0;	156
FChr1	15142882	15143399	DEL	517	FChr1	15143253	15143269	626	-	Transposon	ID=Denovo_TE0559184;Target=rnd-6_family-9544 171 354;Class=Unknown;PercDiv=19.2;PercDel=11.2;PercIns=2.2;	16
FChr1	15142882	15143399	DEL	517	FChr1	15143270	15143421	861	+	Transposon	ID=Denovo_TE0559185;Target=rnd-1_family-4 1 166;Class=Unknown;PercDiv=13.8;PercDel=9.2;PercIns=0.0;	129
FChr1	15183847	15183989	DEL	142	FChr1	15183830	15183951	620	+	Transposon	ID=Denovo_TE0559275;Target=rnd-1_family-129 21 154;Class=DNA/TcMar-Tc1;PercDiv=10.2;PercDel=13.9;PercIns=3.7;	104
FChr1	15183847	15183989	DEL	142	FChr1	15183960	15184024	477	+	Transposon	ID=Denovo_TE0559276;Target=rnd-4_family-2087 1 65;Class=DNA/TcMar-Tc1;PercDiv=7.7;PercDel=0.0;PercIns=0.0;	29
FChr1	15183847	15183989	DEL	142	FChr1	15183830	15183956	461	+	Transposon	ID=TE304462;Target=Mariner-5_SSa 714 852;Class=DNA/TcMar-Tc1;PercDiv=17.2;PercDel=13.4;PercIns=3.6;	109
FChr1	15183847	15183989	DEL	142	FChr1	15183957	15184030	437	+	Transposon	ID=TE304463;Target=Mariner-22_EL 1181 1254;Class=DNA/TcMar-Tc1;PercDiv=14.9;PercDel=0.0;PercIns=0.0;	32
FChr1	15402332	15411144	DEL	8812	FChr1	15403762	15403895	312	+	Transposon	ID=Denovo_TE0559663;Target=rnd-6_family-3214 172 323;Class=Unknown;PercDiv=18.1;PercDel=14.9;PercIns=1.3;	133
FChr1	15402332	15411144	DEL	8812	FChr1	15404684	15404794	481	-	Transposon	ID=Denovo_TE0559665;Target=rnd-6_family-2656 1 133;Class=RC/Helitron;PercDiv=12.6;PercDel=19.8;PercIns=0.0;	110
FChr1	15402332	15411144	DEL	8812	FChr1	15405183	15405921	5525	-	Transposon	ID=Denovo_TE0559666;Target=rnd-5_family-1187 423 1156;Class=DNA;PercDiv=4.2;PercDel=0.8;PercIns=1.5;	738
FChr1	15402332	15411144	DEL	8812	FChr1	15405935	15406131	1312	-	Transposon	ID=Denovo_TE0559667;Target=rnd-5_family-1187 1 220;Class=DNA;PercDiv=7.6;PercDel=11.7;PercIns=0.0;	196
FChr1	15402332	15411144	DEL	8812	FChr1	15406298	15406906	4523	+	Transposon	ID=Denovo_TE0559668;Target=rnd-5_family-1187 552 1156;Class=DNA;PercDiv=5.1;PercDel=0.3;PercIns=1.0;	608
FChr1	15402332	15411144	DEL	8812	FChr1	15407283	15407319	240	-	Transposon	ID=Denovo_TE0559669;Target=rnd-6_family-1519 30 64;Class=LTR/Gypsy;PercDiv=2.9;PercDel=0.0;PercIns=5.7;	36
FChr1	15402332	15411144	DEL	8812	FChr1	15407428	15407557	732	-	Transposon	ID=Denovo_TE0559671;Target=rnd-6_family-2656 1 130;Class=RC/Helitron;PercDiv=14.6;PercDel=0.0;PercIns=0.0;	129
FChr1	15402332	15411144	DEL	8812	FChr1	15407757	15408105	2495	+	Transposon	ID=Denovo_TE0559672;Target=rnd-6_family-10405 1 354;Class=Unknown;PercDiv=5.2;PercDel=2.3;PercIns=0.8;	348
FChr1	15402332	15411144	DEL	8812	FChr1	15408128	15408314	1132	+	Transposon	ID=Denovo_TE0559673;Target=rnd-1_family-356 1 193;Class=Unknown;PercDiv=7.1;PercDel=5.9;PercIns=2.6;	186
FChr1	15402332	15411144	DEL	8812	FChr1	15408322	15408504	1256	+	Transposon	ID=Denovo_TE0559674;Target=rnd-1_family-221 221 417;Class=Unknown;PercDiv=6.6;PercDel=7.7;PercIns=0.0;	182
FChr1	15402332	15411144	DEL	8812	FChr1	15408510	15409155	4540	+	Transposon	ID=Denovo_TE0559675;Target=rnd-5_family-1483 1 648;Class=DNA/hAT-Ac;PercDiv=6.2;PercDel=2.2;PercIns=1.9;	645
FChr1	15402332	15411144	DEL	8812	FChr1	15409280	15409430	356	-	Transposon	ID=Denovo_TE0559676;Target=rnd-5_family-7178 63 205;Class=LINE/Rex-Babar;PercDiv=19.7;PercDel=3.3;PercIns=9.1;	150
FChr1	15402332	15411144	DEL	8812	FChr1	15409424	15410255	2663	-	Transposon	ID=Denovo_TE0559677;Target=rnd-5_family-139 137 984;Class=LINE/Rex-Babar;PercDiv=24.8;PercDel=2.6;PercIns=0.7;	831
FChr1	15402332	15411144	DEL	8812	FChr1	15410266	15410387	422	-	Transposon	ID=Denovo_TE0559678;Target=rnd-6_family-5343 1 121;Class=Unknown;PercDiv=19.3;PercDel=1.6;PercIns=2.5;	121
FChr1	15402332	15411144	DEL	8812	FChr1	15410389	15410512	411	-	Transposon	ID=Denovo_TE0559679;Target=rnd-1_family-133 757 880;Class=RC/Helitron;PercDiv=24.2;PercDel=3.2;PercIns=3.2;	123
FChr1	15402332	15411144	DEL	8812	FChr1	15410529	15410659	381	-	Transposon	ID=Denovo_TE0559680;Target=rnd-6_family-2656 1 131;Class=RC/Helitron;PercDiv=30.8;PercDel=0.8;PercIns=0.8;	130
FChr1	15402332	15411144	DEL	8812	FChr1	15410865	15411040	405	-	Transposon	ID=Denovo_TE0559681;Target=rnd-1_family-133 412 595;Class=RC/Helitron;PercDiv=27.3;PercDel=4.5;PercIns=0.0;	175
FChr1	15402332	15411144	DEL	8812	FChr1	15411049	15411934	4470	-	Transposon	ID=Denovo_TE0559682;Target=rnd-1_family-133 2 882;Class=RC/Helitron;PercDiv=18.4;PercDel=0.2;PercIns=0.8;	95
FChr1	15402332	15411144	DEL	8812	FChr1	15403532	15403645	319	-	Transposon	ID=TE304605;Target=hAT-2B_SSa 2011 2124;Class=DNA/hAT-Charlie;PercDiv=32.5;PercDel=0.0;PercIns=0.0;	113
FChr1	15402332	15411144	DEL	8812	FChr1	15404611	15404678	293	-	Transposon	ID=TE304606;Target=Helitron-1_DR 26170 26238;Class=RC/Helitron;PercDiv=22.1;PercDel=1.5;PercIns=0.0;	67
FChr1	15402332	15411144	DEL	8812	FChr1	15405182	15405722	1656	-	Transposon	ID=TE304607;Target=DNA6-10_DR 6114 6706;Class=DNA;PercDiv=21.4;PercDel=11.5;PercIns=1.7;	540
FChr1	15402332	15411144	DEL	8812	FChr1	15406366	15406907	1551	+	Transposon	ID=TE304608;Target=DNA6-10_DR 6114 6706;Class=DNA;PercDiv=22.1;PercDel=10.9;PercIns=1.4;	541
FChr1	15402332	15411144	DEL	8812	FChr1	15407348	15407501	316	-	Transposon	ID=TE304609;Target=Helitron-4_DR 4352 4516;Class=RC/Helitron;PercDiv=17.9;PercDel=13.6;PercIns=1.0;	153
FChr1	15402332	15411144	DEL	8812	FChr1	15409080	15409159	300	+	Transposon	ID=TE304610;Target=hAT-N101_DR 1895 1979;Class=DNA/hAT-Ac;PercDiv=15.4;PercDel=8.8;PercIns=2.4;	79
FChr1	15402332	15411144	DEL	8812	FChr1	15409290	15409430	382	-	Transposon	ID=TE304611;Target=REX1-2_AFC 2808 2949;Class=LINE/Rex-Babar;PercDiv=20.7;PercDel=6.8;PercIns=0.4;	140
FChr1	15402332	15411144	DEL	8812	FChr1	15409435	15410258	2181	-	Transposon	ID=TE304612;Target=Rex1-3D_SSa 1900 2740;Class=LINE/Rex-Babar;PercDiv=27.0;PercDel=3.3;PercIns=1.2;	823
FChr1	15402332	15411144	DEL	8812	FChr1	15410389	15410496	242	-	Transposon	ID=TE304613;Target=Helitron-4_DR 29650 29765;Class=RC/Helitron;PercDiv=26.9;PercDel=7.4;PercIns=0.0;	107
FChr1	15402332	15411144	DEL	8812	FChr1	15410867	15411050	297	-	Transposon	ID=TE304614;Target=Helitron-4_DR 7898 8089;Class=RC/Helitron;PercDiv=31.5;PercDel=6.0;PercIns=1.6;	183
FChr1	15402332	15411144	DEL	8812	FChr1	15411050	15411708	1607	-	Transposon	ID=TE304615;Target=Helitron-4_DR 29137 29766;Class=RC/Helitron;PercDiv=27.3;PercDel=2.8;PercIns=2.5;	94
FChr1	15547144	15547270	DEL	126	FChr1	15544454	15547424	3236	+	TandemRepeat	ID=TR003961;PeriodSize=63;CopyNumber=47.6;PercentMatches=81;PercentIndels=5;Consensus=GGTTTTTCCTAGACCCTTCATGGTGCTGTAAAGAACCTGTAGAGAGGTTCACTAAAGCACCAT;	126
FChr1	15568382	15568487	DEL	105	FChr1	15567670	15568670	910	+	Transposon	ID=Denovo_TE0560021;Target=rnd-5_family-7118 47 330;Class=Unknown;PercDiv=23.1;PercDel=0.2;PercIns=8.2;	105
FChr1	15568382	15568487	DEL	105	FChr1	15567826	15568610	408	+	TandemRepeat	ID=TR003965;PeriodSize=21;CopyNumber=37.4;PercentMatches=77;PercentIndels=6;Consensus=ACAAAAAGATGCAAAATAATT;	105
FChr1	15568382	15568487	DEL	105	FChr1	15567817	15568512	723	+	TandemRepeat	ID=TR003966;PeriodSize=147;CopyNumber=4.7;PercentMatches=84;PercentIndels=5;Consensus=AAAACAAGCACAAAGAGATGCAAAACAATTACAAAAAGATGCAAAACATTCACAAAAAGATGCAAAATGATTACAAAAAGATGCAAAACAAGCACAAAAAGATGCAAAACAAGCACAAAGTAATGCAAAACAAGCACAAAGTAATGC;	105
FChr1	15568382	15568487	DEL	105	FChr1	15567817	15568610	631	+	TandemRepeat	ID=TR003967;PeriodSize=42;CopyNumber=18.9;PercentMatches=81;PercentIndels=4;Consensus=AAAACAATCACAAAAAGATGCAAAATGACTACAAAAAGATGC;	105
FChr1	15568382	15568487	DEL	105	FChr1	15567817	15568610	712	+	TandemRepeat	ID=TR003968;PeriodSize=126;CopyNumber=6.3;PercentMatches=84;PercentIndels=3;Consensus=AAAACAATCACAAAAAGATGCAAAATAACTACAAAAAGATGCAAAACAAGCACAAAGAGATGCAAAACAAGCACAAAAAGATGCAAAACATTCACAAAAAGATGCAAAATGATTACAAAAAGATGC;	105
FChr1	15568382	15568487	DEL	105	FChr1	15568424	15568660	169	+	TandemRepeat	ID=TR003969;PeriodSize=42;CopyNumber=5.6;PercentMatches=77;PercentIndels=7;Consensus=CAAAATGACTACAAAAAGACGCAAAACAACCACAAAGTGACA;	63
FChr1	15757945	15758081	DEL	136	FChr1	15757949	15758122	219	+	TandemRepeat	ID=TR004075;PeriodSize=2;CopyNumber=87.0;PercentMatches=84;PercentIndels=6;Consensus=TA;	132
FChr1	15757945	15758081	DEL	136	FChr1	15757901	15758035	443	-	Transposon	ID=TE304882;Target=CryptonV-3_DR 420 549;Class=DNA/Crypton-V;PercDiv=10.2;PercDel=1.5;PercIns=5.4;	90
FChr1	15757945	15758081	DEL	136	FChr1	15757917	15758122	862	+	Transposon	ID=TE304883;Target=Penelope-1_DR 3913 4139;Class=LINE/Penelope;PercDiv=14.6;PercDel=0.5;PercIns=6.2;	136
FChr1	15757945	15758081	DEL	136	FChr1	15757919	15757948	240	+	Transposon	ID=TE304884;Target=Kolobok-N1_AEc 7370 7518;Class=DNA/Kolobok-T2?;PercDiv=24.4;PercDel=0.0;PercIns=14.2;	3
FChr1	15757945	15758081	DEL	136	FChr1	15757949	15758143	684	+	Transposon	ID=TE304885;Target=P-27_HM 5149 5344;Class=DNA/P;PercDiv=9.4;PercDel=2.0;PercIns=1.5;	132
FChr1	15757945	15758081	DEL	136	FChr1	15758036	15758073	241	+	Transposon	ID=TE304886;Target=DNA6-6_DR 7716 7863;Class=DNA;PercDiv=11.3;PercDel=2.8;PercIns=19.9;	37
FChr1	15757945	15758081	DEL	136	FChr1	15758061	15758154	340	-	Transposon	ID=TE304887;Target=CryptonH-3_HM 3106 3199;Class=DNA/Crypton-H;PercDiv=10.8;PercDel=1.1;PercIns=1.1;	20
FChr1	15890167	15890284	DEL	117	FChr1	15889990	15890256	225	+	TandemRepeat	ID=TR004150;PeriodSize=48;CopyNumber=5.4;PercentMatches=72;PercentIndels=10;Consensus=ATCATCTCCATGGCGATCATCTCCATGGCAATCACCTCCATGGCGATC;	89
FChr1	15890167	15890284	DEL	117	FChr1	15889993	15890383	229	+	TandemRepeat	ID=TR004151;PeriodSize=33;CopyNumber=11.8;PercentMatches=73;PercentIndels=12;Consensus=ATCTCCATGGCGATCATCATCTCCATGGCGATA;	117
FChr1	15890167	15890284	DEL	117	FChr1	15890006	15890412	750	+	TandemRepeat	ID=TR004152;PeriodSize=117;CopyNumber=3.5;PercentMatches=96;PercentIndels=1;Consensus=TCACCTCCATGGCGATCATCACCTCCATGGTGATCTCCATCTCCATGACGATAATCTCCAGGGCGATCACCATCTCCTTGACGATAATCTCCATGGCCATCACCTCCATGGCAATCA;	117
FChr1	15890167	15890284	DEL	117	FChr1	15890006	15890445	262	+	TandemRepeat	ID=TR004153;PeriodSize=18;CopyNumber=26.1;PercentMatches=74;PercentIndels=15;Consensus=TCACCTCCATGGCGATCA;	117
FChr1	15890167	15890284	DEL	117	FChr1	15890215	15890266	229	+	Transposon	ID=TE304977;Target=Dada-U1B_DR 2603 2654;Class=DNA/Dada;PercDiv=21.1;PercDel=0.0;PercIns=0.0;	51
FChr1	16127493	16135818	DEL	8325	FChr1	16127724	16127809	548	-	Transposon	ID=Denovo_TE0560944;Target=rnd-6_family-11085 76 165;Class=DNA/hAT-Tip100;PercDiv=10.5;PercDel=4.7;PercIns=0.0;	85
FChr1	16127493	16135818	DEL	8325	FChr1	16127824	16128156	2366	+	Transposon	ID=Denovo_TE0560945;Target=rnd-1_family-381 1 347;Class=DNA/hAT-Tip100;PercDiv=5.8;PercDel=5.7;PercIns=1.4;	332
FChr1	16127493	16135818	DEL	8325	FChr1	16128160	16128381	1786	-	Transposon	ID=Denovo_TE0560946;Target=rnd-6_family-9280 1 231;Class=Unknown;PercDiv=4.0;PercDel=4.0;PercIns=0.0;	221
FChr1	16127493	16135818	DEL	8325	FChr1	16128472	16128540	240	+	Transposon	ID=Denovo_TE0560947;Target=rnd-1_family-532 218 351;Class=DNA/hAT-Ac;PercDiv=16.4;PercDel=1.4;PercIns=1.4;	68
FChr1	16127493	16135818	DEL	8325	FChr1	16129477	16129535	479	+	Transposon	ID=Denovo_TE0560948;Target=rnd-1_family-529 1 59;Class=DNA;PercDiv=8.5;PercDel=0.0;PercIns=0.0;	58
FChr1	16127493	16135818	DEL	8325	FChr1	16130408	16130474	438	-	Transposon	ID=Denovo_TE0560951;Target=rnd-1_family-521 48 112;Class=Unknown;PercDiv=7.8;PercDel=1.5;PercIns=4.6;	66
FChr1	16127493	16135818	DEL	8325	FChr1	16130472	16130504	244	-	Transposon	ID=Denovo_TE0560952;Target=rnd-6_family-5340 1 33;Class=DNA;PercDiv=6.1;PercDel=0.0;PercIns=0.0;	32
FChr1	16127493	16135818	DEL	8325	FChr1	16130508	16130604	779	+	Transposon	ID=Denovo_TE0560953;Target=rnd-1_family-521 1 97;Class=Unknown;PercDiv=6.2;PercDel=0.0;PercIns=0.0;	96
FChr1	16127493	16135818	DEL	8325	FChr1	16130604	16130644	317	-	Transposon	ID=Denovo_TE0560954;Target=rnd-1_family-120 282 322;Class=Unknown;PercDiv=7.3;PercDel=0.0;PercIns=0.0;	40
FChr1	16127493	16135818	DEL	8325	FChr1	16130644	16130887	1786	+	Transposon	ID=Denovo_TE0560955;Target=rnd-5_family-4125 253 485;Class=Unknown;PercDiv=6.9;PercDel=0.0;PercIns=4.7;	243
FChr1	16127493	16135818	DEL	8325	FChr1	16130893	16130938	305	+	Transposon	ID=Denovo_TE0560956;Target=rnd-1_family-717 273 318;Class=Unknown;PercDiv=10.9;PercDel=0.0;PercIns=0.0;	45
FChr1	16127493	16135818	DEL	8325	FChr1	16130941	16130980	252	-	Transposon	ID=Denovo_TE0560957;Target=rnd-5_family-2492 36 76;Class=Unknown;PercDiv=10.0;PercDel=2.5;PercIns=0.0;	39
FChr1	16127493	16135818	DEL	8325	FChr1	16131470	16131643	361	-	Transposon	ID=Denovo_TE0560958;Target=rnd-1_family-397 44 220;Class=Unknown;PercDiv=28.8;PercDel=4.0;PercIns=2.3;	173
FChr1	16127493	16135818	DEL	8325	FChr1	16131583	16131727	897	+	Transposon	ID=Denovo_TE0560959;Target=rnd-1_family-257 72 225;Class=Unknown;PercDiv=9.7;PercDel=6.2;PercIns=0.0;	144
FChr1	16127493	16135818	DEL	8325	FChr1	16131733	16131808	428	+	Transposon	ID=Denovo_TE0560960;Target=rnd-6_family-5325 1241 1316;Class=LINE/I;PercDiv=15.8;PercDel=0.0;PercIns=0.0;	75
FChr1	16127493	16135818	DEL	8325	FChr1	16131982	16132202	1494	+	Transposon	ID=Denovo_TE0560961;Target=rnd-6_family-3433 481 705;Class=DNA/PIF-ISL2EU;PercDiv=10.9;PercDel=1.8;PercIns=0.0;	220
FChr1	16127493	16135818	DEL	8325	FChr1	16132515	16132597	559	+	Transposon	ID=Denovo_TE0560962;Target=rnd-1_family-443 14 96;Class=Unknown;PercDiv=12.1;PercDel=0.0;PercIns=0.0;	82
FChr1	16127493	16135818	DEL	8325	FChr1	16132926	16132959	290	-	Transposon	ID=Denovo_TE0560963;Target=rnd-5_family-6745 596 629;Class=LINE/Rex-Babar;PercDiv=2.9;PercDel=0.0;PercIns=0.0;	33
FChr1	16127493	16135818	DEL	8325	FChr1	16127724	16127814	561	+	Transposon	ID=TE305122;Target=hAT-28_SSa 483 577;Class=DNA/hAT-Tip100;PercDiv=12.1;PercDel=4.4;PercIns=0.0;	90
FChr1	16127493	16135818	DEL	8325	FChr1	16127809	16127962	623	+	Transposon	ID=TE305123;Target=hAT-28_SSa 963 1099;Class=DNA/hAT-Tip100;PercDiv=11.2;PercDel=0.7;PercIns=13.1;	153
FChr1	16127493	16135818	DEL	8325	FChr1	16127965	16128161	1450	+	Transposon	ID=TE305124;Target=hAT-28_SSa 3710 3912;Class=DNA/hAT-Tip100;PercDiv=5.2;PercDel=5.6;PercIns=2.5;	196
FChr1	16127493	16135818	DEL	8325	FChr1	16128336	16128389	285	+	Transposon	ID=TE305125;Target=DNA-6-N5B_DR 1600 1656;Class=DNA;PercDiv=14.8;PercDel=5.6;PercIns=0.0;	53
FChr1	16127493	16135818	DEL	8325	FChr1	16128419	16128458	326	+	Transposon	ID=TE305126;Target=EnSpm-N20_DR 743 869;Class=DNA/CMC-EnSpm;PercDiv=24.6;PercDel=5.7;PercIns=1.6;	39
FChr1	16127493	16135818	DEL	8325	FChr1	16128459	16128540	326	+	Transposon	ID=TE305127;Target=hAT-N58_DR 728 808;Class=DNA/hAT-Ac;PercDiv=16.2;PercDel=1.2;PercIns=2.5;	81
FChr1	16127493	16135818	DEL	8325	FChr1	16128545	16128601	228	-	Transposon	ID=TE305128;Target=EnSpm-4_HM 3153 3210;Class=DNA/CMC-EnSpm;PercDiv=16.4;PercDel=5.3;PercIns=3.5;	56
FChr1	16127493	16135818	DEL	8325	FChr1	16129477	16129623	292	+	Transposon	ID=TE305129;Target=DNA8-23_DR 2 149;Class=DNA;PercDiv=27.3;PercDel=6.1;PercIns=5.4;	146
FChr1	16127493	16135818	DEL	8325	FChr1	16129682	16129905	535	+	Transposon	ID=TE305130;Target=hAT-N22_EL 5 235;Class=DNA/hAT-Ac;PercDiv=18.2;PercDel=12.5;PercIns=9.1;	223
FChr1	16127493	16135818	DEL	8325	FChr1	16130365	16130411	278	+	Transposon	ID=TE305131;Target=hAT-N22_EL 903 949;Class=DNA/hAT-Ac;PercDiv=12.8;PercDel=0.0;PercIns=0.0;	46
FChr1	16127493	16135818	DEL	8325	FChr1	16131737	16131809	342	-	Transposon	ID=TE305132;Target=Nimb-N1_SSa 1227 1302;Class=LINE/I;PercDiv=17.8;PercDel=4.1;PercIns=0.0;	72
FChr1	16127493	16135818	DEL	8325	FChr1	16134921	16135047	225	-	Transposon	ID=TE305133;Target=Kolobok-2_CGi 3125 3251;Class=DNA/Kolobok-T2;PercDiv=35.2;PercDel=1.6;PercIns=1.6;	126
FChr1	16231896	16232008	DEL	112	FChr1	16231773	16232284	727	+	TandemRepeat	ID=TR004240;PeriodSize=16;CopyNumber=32.0;PercentMatches=89;PercentIndels=0;Consensus=CTATGTTCCCAGGGTC;	112
FChr1	16231896	16232008	DEL	112	FChr1	16231887	16232023	306	+	Transposon	ID=TE305256;Target=SAT-3_CCri 1 137;Class=Satellite;PercDiv=32.6;PercDel=0.0;PercIns=0.0;	112
FChr1	16264373	16265878	DEL	1505	FChr1	16264959	16265049	598	-	Transposon	ID=Denovo_TE0561229;Target=rnd-1_family-68 32 137;Class=DNA/hAT-Ac;PercDiv=3.3;PercDel=16.5;PercIns=0.0;	90
FChr1	16264373	16265878	DEL	1505	FChr1	16264127	16266317	2175	+	TandemRepeat	ID=TR004254;PeriodSize=26;CopyNumber=87.2;PercentMatches=81;PercentIndels=11;Consensus=CAACATCTGGAGTGAGAGGACCTGAA;	1505
FChr1	16264373	16265878	DEL	1505	FChr1	16264127	16266301	1642	+	TandemRepeat	ID=TR004255;PeriodSize=73;CopyNumber=28.9;PercentMatches=80;PercentIndels=11;Consensus=CAACATCTGGAGTGAGAGGACCTGAACAACATCTGGAGTGAGAGGATCTGAACAACATCTGGAGTGGATCTGAA;	1505
FChr1	16264373	16265878	DEL	1505	FChr1	16264249	16264820	471	-	Transposon	ID=TE305271;Target=Mariner-34_SSa 756 1129;Class=DNA/TcMar-Fot1;PercDiv=35.5;PercDel=2.8;PercIns=6.0;	447
FChr1	16264373	16265878	DEL	1505	FChr1	16264829	16264925	438	+	Transposon	ID=TE305272;Target=hAT-N142B_DR 262 353;Class=DNA/hAT?;PercDiv=9.9;PercDel=1.0;PercIns=6.5;	96
FChr1	16264373	16265878	DEL	1505	FChr1	16265051	16265943	489	-	Transposon	ID=TE305273;Target=Mariner-34_SSa 757 1130;Class=DNA/TcMar-Fot1;PercDiv=35.1;PercDel=3.3;PercIns=5.9;	827
FChr1	16301596	16301707	DEL	111	FChr1	16301667	16302033	313	+	Transposon	ID=Denovo_TE0561317;Target=rnd-5_family-159 77 433;Class=DNA/IS3EU;PercDiv=19.1;PercDel=8.7;PercIns=11.8;	40
FChr1	16301596	16301707	DEL	111	FChr1	16301658	16301910	236	+	Transposon	ID=TE305298;Target=IS3EU-1N1_DR 785 1039;Class=DNA/IS3EU;PercDiv=29.4;PercDel=5.5;PercIns=4.7;	49
FChr1	16340285	16340409	DEL	124	FChr1	16340395	16340432	252	-	Transposon	ID=Denovo_TE0561406;Target=rnd-6_family-855 474 511;Class=LINE/RTE-X;PercDiv=7.9;PercDel=0.0;PercIns=0.0;	14
FChr1	16447318	16481890	DEL	34572	FChr1	16450123	16450334	281	-	Transposon	ID=Denovo_TE0561635;Target=rnd-6_family-1211 3264 3472;Class=LINE/L2;PercDiv=22.8;PercDel=11.3;PercIns=12.9;	211
FChr1	16447318	16481890	DEL	34572	FChr1	16450273	16450362	263	-	Transposon	ID=Denovo_TE0561636;Target=rnd-6_family-7272 748 837;Class=DNA/TcMar-Tc1;PercDiv=17.6;PercDel=5.6;PercIns=5.6;	89
FChr1	16447318	16481890	DEL	34572	FChr1	16450481	16450768	722	-	Transposon	ID=Denovo_TE0561637;Target=rnd-6_family-7272 364 635;Class=DNA/TcMar-Tc1;PercDiv=22.8;PercDel=2.4;PercIns=8.5;	287
FChr1	16447318	16481890	DEL	34572	FChr1	16452692	16452905	1061	+	Transposon	ID=Denovo_TE0561638;Target=rnd-6_family-2971 764 983;Class=Unknown;PercDiv=16.8;PercDel=2.8;PercIns=0.0;	213
FChr1	16447318	16481890	DEL	34572	FChr1	16452844	16452914	350	-	Transposon	ID=Denovo_TE0561639;Target=rnd-1_family-52 12 84;Class=Unknown;PercDiv=18.3;PercDel=2.8;PercIns=0.0;	70
FChr1	16447318	16481890	DEL	34572	FChr1	16454887	16454937	367	-	Transposon	ID=Denovo_TE0561640;Target=rnd-5_family-4116 418 468;Class=Unknown;PercDiv=7.8;PercDel=0.0;PercIns=0.0;	50
FChr1	16447318	16481890	DEL	34572	FChr1	16454973	16455035	363	+	Transposon	ID=Denovo_TE0561641;Target=rnd-1_family-242 64 132;Class=Unknown;PercDiv=11.1;PercDel=9.5;PercIns=0.0;	62
FChr1	16447318	16481890	DEL	34572	FChr1	16455250	16455403	276	+	Transposon	ID=Denovo_TE0561642;Target=rnd-5_family-573 67 202;Class=DNA/hAT-Charlie;PercDiv=20.1;PercDel=2.6;PercIns=16.2;	153
FChr1	16447318	16481890	DEL	34572	FChr1	16455413	16455520	510	+	Transposon	ID=Denovo_TE0561643;Target=rnd-5_family-1072 170 275;Class=DNA/hAT-Charlie;PercDiv=18.9;PercDel=0.0;PercIns=1.9;	107
FChr1	16447318	16481890	DEL	34572	FChr1	16456574	16456642	277	+	Transposon	ID=Denovo_TE0561644;Target=rnd-4_family-2445 262 330;Class=Unknown;PercDiv=19.1;PercDel=1.4;PercIns=1.4;	68
FChr1	16447318	16481890	DEL	34572	FChr1	16456713	16456783	292	+	Transposon	ID=Denovo_TE0561645;Target=rnd-6_family-926 164 234;Class=Unknown;PercDiv=18.6;PercDel=1.4;PercIns=1.4;	70
FChr1	16447318	16481890	DEL	34572	FChr1	16456830	16457029	677	-	Transposon	ID=Denovo_TE0561646;Target=rnd-6_family-17211 355 550;Class=LINE/Rex-Babar;PercDiv=16.3;PercDel=3.0;PercIns=5.1;	199
FChr1	16447318	16481890	DEL	34572	FChr1	16457080	16457158	278	-	Transposon	ID=Denovo_TE0561647;Target=rnd-6_family-17211 276 363;Class=LINE/Rex-Babar;PercDiv=11.9;PercDel=16.5;PercIns=4.5;	78
FChr1	16447318	16481890	DEL	34572	FChr1	16457287	16457333	273	-	Transposon	ID=Denovo_TE0561648;Target=rnd-5_family-431 48 94;Class=DNA/hAT-Charlie;PercDiv=14.9;PercDel=0.0;PercIns=0.0;	46
FChr1	16447318	16481890	DEL	34572	FChr1	16457492	16457554	464	-	Transposon	ID=Denovo_TE0561649;Target=rnd-1_family-97 3 65;Class=Unknown;PercDiv=9.5;PercDel=0.0;PercIns=0.0;	62
FChr1	16447318	16481890	DEL	34572	FChr1	16457555	16457669	770	+	Transposon	ID=Denovo_TE0561650;Target=rnd-5_family-984 1 181;Class=Unknown;PercDiv=13.4;PercDel=12.2;PercIns=0.6;	114
FChr1	16447318	16481890	DEL	34572	FChr1	16457703	16457734	239	+	Transposon	ID=Denovo_TE0561651;Target=rnd-6_family-3872 103 134;Class=DNA/hAT-Ac;PercDiv=6.2;PercDel=0.0;PercIns=0.0;	31
FChr1	16447318	16481890	DEL	34572	FChr1	16459655	16459716	239	-	Transposon	ID=Denovo_TE0561652;Target=rnd-5_family-573 61 118;Class=DNA/hAT-Charlie;PercDiv=17.3;PercDel=0.0;PercIns=6.9;	61
FChr1	16447318	16481890	DEL	34572	FChr1	16459965	16460012	241	+	Transposon	ID=Denovo_TE0561653;Target=rnd-2_family-47 50 107;Class=DNA/hAT-Tip100;PercDiv=10.4;PercDel=20.8;PercIns=0.0;	47
FChr1	16447318	16481890	DEL	34572	FChr1	16460014	16460439	1918	+	Transposon	ID=Denovo_TE0561654;Target=rnd-4_family-411 177 649;Class=DNA/hAT-Tip100;PercDiv=13.5;PercDel=11.7;PercIns=0.6;	425
FChr1	16447318	16481890	DEL	34572	FChr1	16460446	16460845	3039	+	Transposon	ID=Denovo_TE0561655;Target=rnd-6_family-14549 1 406;Class=Unknown;PercDiv=4.5;PercDel=1.5;PercIns=0.0;	399
FChr1	16447318	16481890	DEL	34572	FChr1	16462752	16462834	237	+	Transposon	ID=Denovo_TE0561656;Target=rnd-6_family-10964 61 150;Class=Unknown;PercDiv=20.5;PercDel=8.4;PercIns=0.0;	82
FChr1	16447318	16481890	DEL	34572	FChr1	16452655	16452691	58	+	TandemRepeat	ID=TR004335;PeriodSize=14;CopyNumber=2.6;PercentMatches=91;PercentIndels=8;Consensus=AATGATGATATATG;	36
FChr1	16447318	16481890	DEL	34572	FChr1	16454262	16454548	179	+	TandemRepeat	ID=TR004336;PeriodSize=18;CopyNumber=17.2;PercentMatches=70;PercentIndels=15;Consensus=GATGATCGCCATGGAGGT;	286
FChr1	16447318	16481890	DEL	34572	FChr1	16454331	16454412	119	+	TandemRepeat	ID=TR004337;PeriodSize=33;CopyNumber=2.5;PercentMatches=87;PercentIndels=0;Consensus=GGTGATCGCCATGGAGATTATCGTCAAGGAGAT;	81
FChr1	16447318	16481890	DEL	34572	FChr1	16454300	16454549	122	+	TandemRepeat	ID=TR004338;PeriodSize=15;CopyNumber=15.3;PercentMatches=70;PercentIndels=11;Consensus=TGATCGCCATGGAGG;	249
FChr1	16447318	16481890	DEL	34572	FChr1	16454448	16454528	110	+	TandemRepeat	ID=TR004339;PeriodSize=32;CopyNumber=2.5;PercentMatches=85;PercentIndels=2;Consensus=GGTGATCGCCATGGAGATTATCGCCATAGAGAT;	80
FChr1	16447318	16481890	DEL	34572	FChr1	16458966	16458998	66	+	TandemRepeat	ID=TR004340;PeriodSize=10;CopyNumber=3.3;PercentMatches=100;PercentIndels=0;Consensus=CATTATGAAA;	32
FChr1	16447318	16481890	DEL	34572	FChr1	16454259	16454339	245	-	Transposon	ID=TE305416;Target=Dada-U1B_DR 2603 2683;Class=DNA/Dada;PercDiv=28.4;PercDel=0.0;PercIns=0.0;	80
FChr1	16447318	16481890	DEL	34572	FChr1	16454405	16454456	229	-	Transposon	ID=TE305417;Target=Dada-U1B_DR 2603 2654;Class=DNA/Dada;PercDiv=21.1;PercDel=0.0;PercIns=0.0;	51
FChr1	16447318	16481890	DEL	34572	FChr1	16458226	16458281	237	+	Transposon	ID=TE305418;Target=Mariner-26_SSa 49 104;Class=DNA/TcMar-Tc1;PercDiv=23.2;PercDel=0.0;PercIns=0.0;	55
FChr1	16447318	16481890	DEL	34572	FChr1	16466511	16466732	1259	+	Transposon	ID=Denovo_TE0561659;Target=rnd-1_family-396 17 253;Class=DNA/hAT-Tip100;PercDiv=11.8;PercDel=7.7;PercIns=0.8;	221
FChr1	16447318	16481890	DEL	34572	FChr1	16466733	16466763	616	+	Transposon	ID=Denovo_TE0561660;Target=rnd-1_family-711 66 94;Class=Unknown;PercDiv=8.5;PercDel=0.0;PercIns=2.1;	30
FChr1	16447318	16481890	DEL	34572	FChr1	16466769	16466882	841	+	Transposon	ID=Denovo_TE0561661;Target=rnd-5_family-2952 1 114;Class=DNA/hAT-Tip100;PercDiv=7.0;PercDel=0.0;PercIns=0.0;	113
FChr1	16447318	16481890	DEL	34572	FChr1	16466886	16467223	2431	-	Transposon	ID=Denovo_TE0561662;Target=rnd-6_family-2915 270 603;Class=Unknown;PercDiv=6.0;PercDel=0.0;PercIns=1.2;	337
FChr1	16447318	16481890	DEL	34572	FChr1	16467236	16467410	669	+	Transposon	ID=Denovo_TE0561663;Target=rnd-6_family-2915 387 603;Class=Unknown;PercDiv=8.4;PercDel=24.6;PercIns=0.6;	174
FChr1	16447318	16481890	DEL	34572	FChr1	16467414	16467539	885	+	Transposon	ID=Denovo_TE0561664;Target=rnd-5_family-4111 105 229;Class=SINE/tRNA-L1;PercDiv=6.4;PercDel=0.0;PercIns=0.8;	125
FChr1	16447318	16481890	DEL	34572	FChr1	16467542	16468642	8473	+	Transposon	ID=Denovo_TE0561665;Target=rnd-6_family-7091 1 1099;Class=LINE/RTE-X;PercDiv=5.0;PercDel=0.1;PercIns=0.3;	1100
FChr1	16447318	16481890	DEL	34572	FChr1	16468647	16469084	2631	-	Transposon	ID=Denovo_TE0561666;Target=rnd-5_family-174 1991 2390;Class=LINE/RTE-X;PercDiv=5.3;PercDel=0.2;PercIns=9.8;	437
FChr1	16447318	16481890	DEL	34572	FChr1	16469110	16469751	650	+	Transposon	ID=Denovo_TE0561667;Target=rnd-5_family-175 2403 3038;Class=LINE/L1;PercDiv=36.3;PercDel=0.8;PercIns=1.7;	641
FChr1	16447318	16481890	DEL	34572	FChr1	16472235	16472356	653	-	Transposon	ID=Denovo_TE0561669;Target=rnd-6_family-2656 1 123;Class=RC/Helitron;PercDiv=16.4;PercDel=0.8;PercIns=0.0;	121
FChr1	16447318	16481890	DEL	34572	FChr1	16472363	16472514	601	-	Transposon	ID=Denovo_TE0561670;Target=rnd-6_family-5343 1 157;Class=Unknown;PercDiv=20.4;PercDel=3.3;PercIns=0.0;	151
FChr1	16447318	16481890	DEL	34572	FChr1	16472665	16472989	353	-	Transposon	ID=Denovo_TE0561672;Target=rnd-1_family-133 522 882;Class=RC/Helitron;PercDiv=24.9;PercDel=15.1;PercIns=3.6;	324
FChr1	16447318	16481890	DEL	34572	FChr1	16473083	16473465	1637	-	Transposon	ID=Denovo_TE0561673;Target=rnd-1_family-133 204 594;Class=RC/Helitron;PercDiv=19.8;PercDel=2.1;PercIns=0.0;	382
FChr1	16447318	16481890	DEL	34572	FChr1	16473549	16473903	1466	-	Transposon	ID=Denovo_TE0561674;Target=rnd-1_family-133 6 381;Class=RC/Helitron;PercDiv=19.3;PercDel=6.8;PercIns=0.8;	354
FChr1	16447318	16481890	DEL	34572	FChr1	16475528	16475924	2976	+	Transposon	ID=Denovo_TE0561675;Target=rnd-1_family-83 3 409;Class=Unknown;PercDiv=5.0;PercDel=2.8;PercIns=0.2;	396
FChr1	16447318	16481890	DEL	34572	FChr1	16476667	16476762	516	-	Transposon	ID=Denovo_TE0561676;Target=rnd-5_family-145 198 295;Class=Unknown;PercDiv=11.1;PercDel=2.0;PercIns=0.0;	95
FChr1	16447318	16481890	DEL	34572	FChr1	16476763	16476865	476	+	Transposon	ID=Denovo_TE0561677;Target=rnd-1_family-14 3 114;Class=DNA/hAT-Ac;PercDiv=14.6;PercDel=8.7;PercIns=0.0;	102
FChr1	16447318	16481890	DEL	34572	FChr1	16476891	16476994	328	+	Transposon	ID=Denovo_TE0561678;Target=rnd-1_family-171 75 169;Class=LINE/L2;PercDiv=16.1;PercDel=1.0;PercIns=10.5;	103
FChr1	16447318	16481890	DEL	34572	FChr1	16476918	16477003	367	-	Transposon	ID=Denovo_TE0561679;Target=rnd-1_family-38 50 130;Class=DNA/hAT-Ac;PercDiv=16.1;PercDel=0.0;PercIns=6.2;	85
FChr1	16447318	16481890	DEL	34572	FChr1	16477008	16477333	1903	-	Transposon	ID=Denovo_TE0561680;Target=rnd-6_family-7454 576 906;Class=DNA/hAT-Ac;PercDiv=13.3;PercDel=2.1;PercIns=0.6;	325
FChr1	16447318	16481890	DEL	34572	FChr1	16477650	16477940	592	+	Transposon	ID=Denovo_TE0561681;Target=rnd-4_family-128 60 338;Class=DNA/PIF-Harbinger;PercDiv=23.1;PercDel=6.2;PercIns=10.8;	290
FChr1	16447318	16481890	DEL	34572	FChr1	16477941	16478061	832	+	Transposon	ID=Denovo_TE0561682;Target=rnd-5_family-6912 1 120;Class=DNA/hAT-Ac;PercDiv=8.3;PercDel=0.0;PercIns=0.8;	120
FChr1	16447318	16481890	DEL	34572	FChr1	16478080	16478259	1167	+	Transposon	ID=Denovo_TE0561683;Target=rnd-1_family-396 51 253;Class=DNA/hAT-Tip100;PercDiv=5.0;PercDel=13.9;PercIns=1.0;	179
FChr1	16447318	16481890	DEL	34572	FChr1	16478260	16478290	660	+	Transposon	ID=Denovo_TE0561684;Target=rnd-1_family-711 66 94;Class=Unknown;PercDiv=6.4;PercDel=0.0;PercIns=2.1;	30
FChr1	16447318	16481890	DEL	34572	FChr1	16478296	16478377	555	+	Transposon	ID=Denovo_TE0561685;Target=rnd-5_family-2952 1 81;Class=DNA/hAT-Tip100;PercDiv=8.7;PercDel=0.0;PercIns=1.2;	81
FChr1	16447318	16481890	DEL	34572	FChr1	16478390	16478758	2762	+	Transposon	ID=Denovo_TE0561686;Target=rnd-5_family-2952 461 838;Class=DNA/hAT-Tip100;PercDiv=4.6;PercDel=2.4;PercIns=0.0;	368
FChr1	16447318	16481890	DEL	34572	FChr1	16478767	16479594	6299	-	Transposon	ID=Denovo_TE0561687;Target=rnd-6_family-2378 1 834;Class=DNA/hAT-Ac;PercDiv=5.0;PercDel=1.1;PercIns=0.4;	827
FChr1	16447318	16481890	DEL	34572	FChr1	16479626	16479730	892	+	Transposon	ID=Denovo_TE0561688;Target=rnd-5_family-2952 831 935;Class=DNA/hAT-Tip100;PercDiv=1.9;PercDel=0.0;PercIns=0.0;	104
FChr1	16447318	16481890	DEL	34572	FChr1	16479736	16479933	1524	+	Transposon	ID=Denovo_TE0561689;Target=rnd-1_family-241 229 428;Class=Unknown;PercDiv=4.5;PercDel=1.0;PercIns=0.0;	197
FChr1	16447318	16481890	DEL	34572	FChr1	16479929	16480117	926	-	Transposon	ID=Denovo_TE0561690;Target=rnd-1_family-400 237 403;Class=Unknown;PercDiv=6.7;PercDel=0.0;PercIns=13.2;	188
FChr1	16447318	16481890	DEL	34572	FChr1	16480304	16480369	298	+	Transposon	ID=Denovo_TE0561691;Target=rnd-6_family-6847 220 291;Class=Unknown;PercDiv=21.6;PercDel=10.2;PercIns=5.6;	65
FChr1	16447318	16481890	DEL	34572	FChr1	16480370	16480962	4104	+	Transposon	ID=Denovo_TE0561692;Target=rnd-5_family-885 1 601;Class=DNA/hAT-Ac;PercDiv=7.4;PercDel=1.7;PercIns=0.3;	592
FChr1	16447318	16481890	DEL	34572	FChr1	16467513	16467540	56	+	TandemRepeat	ID=TR004341;PeriodSize=2;CopyNumber=14.0;PercentMatches=100;PercentIndels=0;Consensus=GA;	27
FChr1	16447318	16481890	DEL	34572	FChr1	16474084	16474117	52	+	TandemRepeat	ID=TR004342;PeriodSize=17;CopyNumber=2.0;PercentMatches=88;PercentIndels=11;Consensus=CAGCAGACAGGAGAGAA;	33
FChr1	16447318	16481890	DEL	34572	FChr1	16476205	16476238	52	+	TandemRepeat	ID=TR004343;PeriodSize=17;CopyNumber=2.0;PercentMatches=88;PercentIndels=11;Consensus=CAGCAGACAGGAGAGAA;	33
FChr1	16447318	16481890	DEL	34572	FChr1	16478779	16478817	62	+	TandemRepeat	ID=TR004344;PeriodSize=17;CopyNumber=2.2;PercentMatches=90;PercentIndels=4;Consensus=GATTTCCCGATTCGATTC;	38
FChr1	16447318	16481890	DEL	34572	FChr1	16481232	16481265	52	+	TandemRepeat	ID=TR004345;PeriodSize=17;CopyNumber=2.0;PercentMatches=88;PercentIndels=11;Consensus=CAGCAGACAGGAGAGAA;	33
FChr1	16447318	16481890	DEL	34572	FChr1	16466395	16466446	230	+	Transposon	ID=TE305419;Target=piggyBac-N13B_DR 1058 1108;Class=DNA/PiggyBac;PercDiv=15.7;PercDel=0.0;PercIns=2.0;	51
FChr1	16447318	16481890	DEL	34572	FChr1	16466540	16466713	678	+	Transposon	ID=TE305420;Target=hAT-19_SSa 52 230;Class=DNA/hAT-Tip100;PercDiv=18.7;PercDel=4.6;PercIns=1.7;	173
FChr1	16447318	16481890	DEL	34572	FChr1	16467513	16467565	226	-	Transposon	ID=TE305421;Target=YJ_As 14903 14961;Class=LINE/Penelope;PercDiv=9.4;PercDel=11.3;PercIns=0.0;	52
FChr1	16447318	16481890	DEL	34572	FChr1	16467708	16469088	2891	+	Transposon	ID=TE305422;Target=RTEX-3_SSa 3589 4988;Class=LINE/RTE-X;PercDiv=29.1;PercDel=3.3;PercIns=1.9;	1380
FChr1	16447318	16481890	DEL	34572	FChr1	16469119	16469559	577	+	Transposon	ID=TE305423;Target=L1-66_DR 3610 4269;Class=LINE/L1;PercDiv=32.9;PercDel=1.2;PercIns=2.7;	440
FChr1	16447318	16481890	DEL	34572	FChr1	16469668	16469891	318	+	Transposon	ID=TE305424;Target=L1-66_DR 4378 4605;Class=LINE/L1;PercDiv=29.8;PercDel=4.5;PercIns=2.6;	223
FChr1	16447318	16481890	DEL	34572	FChr1	16470042	16470532	590	+	Transposon	ID=TE305425;Target=L1-66_DR 4537 5024;Class=LINE/L1;PercDiv=31.3;PercDel=3.0;PercIns=3.7;	490
FChr1	16447318	16481890	DEL	34572	FChr1	16472178	16472238	264	-	Transposon	ID=TE305426;Target=Helitron-1N3_DR 1780 1843;Class=RC/Helitron;PercDiv=15.0;PercDel=6.6;PercIns=1.6;	60
FChr1	16447318	16481890	DEL	34572	FChr1	16472518	16472590	291	-	Transposon	ID=TE305427;Target=ONSATB 1678 1752;Class=Satellite;PercDiv=19.2;PercDel=2.7;PercIns=0.0;	72
FChr1	16447318	16481890	DEL	34572	FChr1	16472657	16472718	246	-	Transposon	ID=TE305428;Target=ONSATB 1701 1762;Class=Satellite;PercDiv=25.8;PercDel=0.0;PercIns=0.0;	61
FChr1	16447318	16481890	DEL	34572	FChr1	16473113	16473434	839	-	Transposon	ID=TE305429;Target=Helitron-4_DR 29159 29448;Class=RC/Helitron;PercDiv=26.4;PercDel=4.0;PercIns=1.4;	321
FChr1	16447318	16481890	DEL	34572	FChr1	16473489	16473699	375	-	Transposon	ID=TE305430;Target=Helitron-4_DR 7070 7172;Class=RC/Helitron;PercDiv=21.4;PercDel=4.6;PercIns=2.2;	210
FChr1	16447318	16481890	DEL	34572	FChr1	16478080	16478234	620	+	Transposon	ID=TE305431;Target=hAT-19_SSa 42 221;Class=DNA/hAT-Tip100;PercDiv=15.7;PercDel=17.4;PercIns=1.1;	154
FChr1	16447318	16481890	DEL	34572	FChr1	16478759	16478831	292	-	Transposon	ID=TE305432;Target=DNA32_AFC 1005 1096;Class=DNA/hAT-Ac;PercDiv=12.3;PercDel=26.0;PercIns=0.0;	72
FChr1	16447318	16481890	DEL	34572	FChr1	16479535	16479625	386	-	Transposon	ID=TE305433;Target=DNA32_AFC 1 98;Class=DNA/hAT-Ac;PercDiv=14.4;PercDel=8.8;PercIns=1.0;	90
FChr1	16447318	16481890	DEL	34572	FChr1	16479628	16479732	329	-	Transposon	ID=TE305434;Target=hAT-N19_EL 2 104;Class=DNA/hAT-Tip100;PercDiv=22.6;PercDel=0.9;PercIns=2.9;	104
FChr1	16447318	16481890	DEL	34572	FChr1	16479644	16479735	362	+	Transposon	ID=TE305435;Target=hAT-19N1_SSa 1495 1585;Class=DNA/hAT-Tip100;PercDiv=24.2;PercDel=0.0;PercIns=1.1;	91
FChr1	16447318	16481890	DEL	34572	FChr1	16480363	16480443	239	+	Transposon	ID=TE305436;Target=DNA21_AFC 719 798;Class=DNA/hAT-Ac;PercDiv=27.9;PercDel=1.2;PercIns=2.5;	80
FChr1	16505637	16515490	DEL	9853	FChr1	16505642	16506355	5159	+	Transposon	ID=Denovo_TE0561735;Target=rnd-1_family-391 1 714;Class=LTR;PercDiv=6.0;PercDel=1.4;PercIns=1.4;	713
FChr1	16505637	16515490	DEL	9853	FChr1	16506356	16506457	270	+	Transposon	ID=Denovo_TE0561736;Target=rnd-1_family-391 645 716;Class=LTR;PercDiv=7.7;PercDel=3.3;PercIns=1.1;	101
FChr1	16505637	16515490	DEL	9853	FChr1	16506424	16510206	31307	+	Transposon	ID=Denovo_TE0561737;Target=rnd-5_family-4584 1 3784;Class=LTR/ERV1;PercDiv=1.0;PercDel=0.5;PercIns=0.5;	3782
FChr1	16505637	16515490	DEL	9853	FChr1	16510208	16514175	28743	+	Transposon	ID=Denovo_TE0561738;Target=rnd-1_family-368 1 4033;Class=LTR/ERV1;PercDiv=5.4;PercDel=1.7;PercIns=0.1;	3967
FChr1	16505637	16515490	DEL	9853	FChr1	16506274	16506422	106	+	TandemRepeat	ID=TR004354;PeriodSize=15;CopyNumber=9.7;PercentMatches=72;PercentIndels=13;Consensus=AGAATAAGAAGTAAA;	148
FChr1	16505637	16515490	DEL	9853	FChr1	16506274	16506383	184	+	TandemRepeat	ID=TR004355;PeriodSize=31;CopyNumber=3.5;PercentMatches=92;PercentIndels=0;Consensus=AGAATAGAGAAGAAAAAGAACAAGAAGTTAA;	109
FChr1	16505637	16515490	DEL	9853	FChr1	16506380	16506474	117	+	TandemRepeat	ID=TR004356;PeriodSize=35;CopyNumber=2.8;PercentMatches=84;PercentIndels=7;Consensus=AAAAAGAAAATAAGAAGTTGAAGTAAAAGGAAAAG;	94
FChr1	16505637	16515490	DEL	9853	FChr1	16507051	16507085	70	+	TandemRepeat	ID=TR004357;PeriodSize=11;CopyNumber=3.2;PercentMatches=100;PercentIndels=0;Consensus=GTCTCAGCTGT;	34
FChr1	16505637	16515490	DEL	9853	FChr1	16507217	16507303	95	+	TandemRepeat	ID=TR004358;PeriodSize=42;CopyNumber=2.1;PercentMatches=80;PercentIndels=4;Consensus=GTTCTTAATTGTTAGAAATCTATGAGCCTCTTTCGAGAGAAC;	86
FChr1	16505637	16515490	DEL	9853	FChr1	16508485	16508533	62	+	TandemRepeat	ID=TR004359;PeriodSize=18;CopyNumber=2.7;PercentMatches=83;PercentIndels=0;Consensus=TAAGTAATTTTAATTTAA;	48
FChr1	16505637	16515490	DEL	9853	FChr1	16510196	16510236	73	+	TandemRepeat	ID=TR004360;PeriodSize=12;CopyNumber=3.4;PercentMatches=96;PercentIndels=0;Consensus=GAGGAAATTTCA;	40
FChr1	16505637	16515490	DEL	9853	FChr1	16510125	16510185	260	+	Transposon	ID=TE305445;Target=Gypsy-16_SB-I 2123 2175;Class=LTR/Gypsy;PercDiv=13.5;PercDel=0.0;PercIns=15.1;	60
FChr1	16505637	16515490	DEL	9853	FChr1	16510409	16510667	333	+	Transposon	ID=TE305446;Target=ERV1-1-I_DR 3992 4250;Class=LTR/ERV1;PercDiv=34.1;PercDel=2.7;PercIns=2.7;	258
FChr1	16505637	16515490	DEL	9853	FChr1	16511284	16512308	878	+	Transposon	ID=TE305447;Target=ERV1-1-I_DR 4162 5245;Class=LTR/ERV1;PercDiv=32.7;PercDel=2.4;PercIns=3.3;	1024
FChr1	16505637	16515490	DEL	9853	FChr1	16512468	16512525	277	+	Transposon	ID=TE305448;Target=ERV1-1-I_DR 5580 5637;Class=LTR/ERV1;PercDiv=19.0;PercDel=0.0;PercIns=0.0;	57
FChr1	16505637	16515490	DEL	9853	FChr1	16512875	16513190	571	+	Transposon	ID=TE305449;Target=ERV1-1-I_DR 5784 6057;Class=LTR/ERV1;PercDiv=30.0;PercDel=2.5;PercIns=1.6;	315
FChr1	16505637	16515490	DEL	9853	FChr1	16513583	16514075	317	+	Transposon	ID=TE305450;Target=ERV1-1-I_DR 4394 4507;Class=LTR/ERV1;PercDiv=30.2;PercDel=3.5;PercIns=2.8;	492
FChr1	16505637	16515490	DEL	9853	FChr1	16515125	16515490	2392	+	Transposon	ID=Denovo_TE0561740;Target=rnd-1_family-407 19 376;Class=LTR;PercDiv=9.0;PercDel=0.6;PercIns=2.8;	365
FChr1	16505637	16515490	DEL	9853	FChr1	16514177	16515150	7813	+	Transposon	ID=Denovo_TE0561739;Target=rnd-1_family-602 1 972;Class=Unknown;PercDiv=2.1;PercDel=0.1;PercIns=0.3;	973
FChr1	16519495	16567876	DEL	48381	FChr1	16520044	16520150	532	-	Transposon	ID=Denovo_TE0561744;Target=rnd-1_family-4 147 258;Class=Unknown;PercDiv=15.1;PercDel=5.6;PercIns=0.9;	106
FChr1	16519495	16567876	DEL	48381	FChr1	16520146	16520446	764	-	Transposon	ID=Denovo_TE0561745;Target=rnd-1_family-12 2 499;Class=DNA/hAT-Ac;PercDiv=8.5;PercDel=21.7;PercIns=2.2;	300
FChr1	16519495	16567876	DEL	48381	FChr1	16520447	16520494	290	-	Transposon	ID=Denovo_TE0561746;Target=rnd-6_family-742 16 68;Class=DNA/hAT-Ac;PercDiv=6.1;PercDel=10.2;PercIns=0.0;	47
FChr1	16519495	16567876	DEL	48381	FChr1	16520481	16520493	296	+	Transposon	ID=Denovo_TE0561747;Target=rnd-6_family-4388 386 468;Class=Unknown;PercDiv=27.9;PercDel=0.0;PercIns=6.9;	12
FChr1	16519495	16567876	DEL	48381	FChr1	16520494	16520627	623	-	Transposon	ID=Denovo_TE0561748;Target=rnd-1_family-4 17 152;Class=Unknown;PercDiv=19.4;PercDel=1.5;PercIns=0.0;	133
FChr1	16519495	16567876	DEL	48381	FChr1	16520622	16520735	486	-	Transposon	ID=Denovo_TE0561749;Target=rnd-1_family-7 35 164;Class=Unknown;PercDiv=13.2;PercDel=14.0;PercIns=0.0;	113
FChr1	16519495	16567876	DEL	48381	FChr1	16520859	16520994	350	-	Transposon	ID=Denovo_TE0561750;Target=rnd-5_family-1072 134 279;Class=DNA/hAT-Charlie;PercDiv=22.5;PercDel=9.6;PercIns=2.0;	135
FChr1	16519495	16567876	DEL	48381	FChr1	16521039	16521313	785	+	Transposon	ID=Denovo_TE0561751;Target=rnd-5_family-124 164 413;Class=Unknown;PercDiv=18.4;PercDel=1.1;PercIns=11.2;	274
FChr1	16519495	16567876	DEL	48381	FChr1	16521311	16521464	455	+	Transposon	ID=Denovo_TE0561752;Target=rnd-5_family-2356 47 197;Class=Unknown;PercDiv=19.6;PercDel=5.2;PercIns=7.3;	153
FChr1	16519495	16567876	DEL	48381	FChr1	16521611	16521667	280	-	Transposon	ID=Denovo_TE0561753;Target=rnd-4_family-945 158 214;Class=Unknown;PercDiv=19.3;PercDel=0.0;PercIns=0.0;	56
FChr1	16519495	16567876	DEL	48381	FChr1	16522571	16522673	247	-	Transposon	ID=Denovo_TE0561754;Target=rnd-4_family-204 521 618;Class=Unknown;PercDiv=27.6;PercDel=0.0;PercIns=5.1;	102
FChr1	16519495	16567876	DEL	48381	FChr1	16522673	16522809	348	+	Transposon	ID=Denovo_TE0561755;Target=rnd-4_family-204 129 280;Class=Unknown;PercDiv=22.2;PercDel=16.1;PercIns=4.6;	136
FChr1	16519495	16567876	DEL	48381	FChr1	16522795	16522995	527	-	Transposon	ID=Denovo_TE0561756;Target=rnd-4_family-204 176 403;Class=Unknown;PercDiv=22.0;PercDel=13.9;PercIns=0.4;	200
FChr1	16519495	16567876	DEL	48381	FChr1	16523123	16523311	563	-	Transposon	ID=Denovo_TE0561757;Target=rnd-5_family-3509 60 263;Class=DNA/TcMar-Tc1;PercDiv=22.4;PercDel=9.0;PercIns=1.0;	188
FChr1	16519495	16567876	DEL	48381	FChr1	16523354	16523403	245	-	Transposon	ID=Denovo_TE0561758;Target=rnd-1_family-30 59 109;Class=Unknown;PercDiv=22.0;PercDel=2.0;PercIns=0.0;	49
FChr1	16519495	16567876	DEL	48381	FChr1	16523401	16523502	561	+	Transposon	ID=Denovo_TE0561759;Target=rnd-1_family-40 154 257;Class=Unknown;PercDiv=16.7;PercDel=2.0;PercIns=0.0;	101
FChr1	16519495	16567876	DEL	48381	FChr1	16526233	16526341	258	-	Transposon	ID=Denovo_TE0561760;Target=rnd-5_family-693 205 314;Class=DNA/PIF-Harbinger;PercDiv=21.0;PercDel=9.2;PercIns=8.2;	108
FChr1	16519495	16567876	DEL	48381	FChr1	16526391	16526525	661	+	Transposon	ID=Denovo_TE0561761;Target=rnd-4_family-1269 1 142;Class=Unknown;PercDiv=12.9;PercDel=7.4;PercIns=2.1;	134
FChr1	16519495	16567876	DEL	48381	FChr1	16527630	16527804	563	-	Transposon	ID=Denovo_TE0561762;Target=rnd-5_family-2640 667 867;Class=DNA/hAT-Ac;PercDiv=14.6;PercDel=17.1;PercIns=2.0;	174
FChr1	16519495	16567876	DEL	48381	FChr1	16527806	16529466	15009	-	Transposon	ID=Denovo_TE0561763;Target=rnd-1_family-56 1 1668;Class=DNA/TcMar-Tc1;PercDiv=0.2;PercDel=0.4;PercIns=0.0;	1660
FChr1	16519495	16567876	DEL	48381	FChr1	16529467	16529563	488	+	Transposon	ID=Denovo_TE0561764;Target=rnd-1_family-38 13 120;Class=DNA/hAT-Ac;PercDiv=16.7;PercDel=10.8;PercIns=0.0;	96
FChr1	16519495	16567876	DEL	48381	FChr1	16529509	16529591	257	-	Transposon	ID=Denovo_TE0561765;Target=rnd-1_family-171 88 168;Class=LINE/L2;PercDiv=18.0;PercDel=3.6;PercIns=6.2;	82
FChr1	16519495	16567876	DEL	48381	FChr1	16530108	16530286	674	-	Transposon	ID=Denovo_TE0561766;Target=rnd-4_family-302 2 155;Class=DNA/hAT-Tip100;PercDiv=13.4;PercDel=10.8;PercIns=0.0;	178
FChr1	16519495	16567876	DEL	48381	FChr1	16520292	16520339	51	+	TandemRepeat	ID=TR004361;PeriodSize=17;CopyNumber=2.9;PercentMatches=78;PercentIndels=9;Consensus=TATATTACATTATATT;	47
FChr1	16519495	16567876	DEL	48381	FChr1	16531127	16531161	63	+	TandemRepeat	ID=TR004362;PeriodSize=2;CopyNumber=18.0;PercentMatches=94;PercentIndels=5;Consensus=TG;	34
FChr1	16519495	16567876	DEL	48381	FChr1	16523214	16523274	264	+	Transposon	ID=TE305455;Target=Mariner-1_SSa 101 164;Class=DNA/TcMar-Tc1;PercDiv=21.3;PercDel=4.9;PercIns=0.0;	60
FChr1	16519495	16567876	DEL	48381	FChr1	16524265	16524440	252	-	Transposon	ID=TE305456;Target=Tx1-2_SSa 3870 4033;Class=LINE/L1-Tx1;PercDiv=31.5;PercDel=0.6;PercIns=7.9;	175
FChr1	16519495	16567876	DEL	48381	FChr1	16524579	16525583	1647	+	Transposon	ID=TE305457;Target=Tx1-11_SSa 3332 4342;Class=LINE/L1-Tx1;PercDiv=30.7;PercDel=3.7;PercIns=3.1;	1004
FChr1	16519495	16567876	DEL	48381	FChr1	16525606	16525839	434	+	Transposon	ID=TE305458;Target=Tx1-9_BF 3083 3273;Class=LINE/L1-Tx1;PercDiv=31.7;PercDel=1.7;PercIns=0.8;	233
FChr1	16519495	16567876	DEL	48381	FChr1	16527828	16529444	3990	-	Transposon	ID=TE305459;Target=Mariner-11_SSa 19 1632;Class=DNA/TcMar-Tc1;PercDiv=28.2;PercDel=2.6;PercIns=2.8;	1616
FChr1	16519495	16567876	DEL	48381	FChr1	16529919	16529975	296	+	Transposon	ID=TE305460;Target=Harbinger-N26_DR 6 62;Class=DNA/PIF-Harbinger;PercDiv=19.3;PercDel=0.0;PercIns=0.0;	56
FChr1	16519495	16567876	DEL	48381	FChr1	16530155	16530208	262	-	Transposon	ID=TE305461;Target=hAT-N33_SSa 1798 1850;Class=DNA/hAT-Tip100;PercDiv=15.1;PercDel=0.0;PercIns=1.9;	53
FChr1	16519495	16567876	DEL	48381	FChr1	16532695	16532778	393	+	Transposon	ID=Denovo_TE0561767;Target=rnd-1_family-249 199 281;Class=LINE/Rex-Babar;PercDiv=22.9;PercDel=0.0;PercIns=1.2;	83
FChr1	16519495	16567876	DEL	48381	FChr1	16532898	16533077	267	+	Transposon	ID=Denovo_TE0561769;Target=rnd-5_family-159 97 275;Class=DNA/IS3EU;PercDiv=23.7;PercDel=1.1;PercIns=1.7;	179
FChr1	16519495	16567876	DEL	48381	FChr1	16532980	16533082	417	+	Transposon	ID=Denovo_TE0561770;Target=rnd-1_family-165 3 100;Class=Unknown;PercDiv=8.4;PercDel=8.0;PercIns=3.7;	102
FChr1	16519495	16567876	DEL	48381	FChr1	16533658	16533777	854	+	Transposon	ID=Denovo_TE0561771;Target=rnd-5_family-6912 1 120;Class=DNA/hAT-Ac;PercDiv=7.6;PercDel=0.8;PercIns=0.8;	119
FChr1	16519495	16567876	DEL	48381	FChr1	16533796	16533971	1133	+	Transposon	ID=Denovo_TE0561772;Target=rnd-1_family-396 51 253;Class=DNA/hAT-Tip100;PercDiv=5.7;PercDel=15.9;PercIns=0.5;	175
FChr1	16519495	16567876	DEL	48381	FChr1	16533972	16534002	700	+	Transposon	ID=Denovo_TE0561773;Target=rnd-1_family-711 65 94;Class=Unknown;PercDiv=6.4;PercDel=0.0;PercIns=1.1;	30
FChr1	16519495	16567876	DEL	48381	FChr1	16534008	16534090	604	+	Transposon	ID=Denovo_TE0561774;Target=rnd-5_family-2952 1 82;Class=DNA/hAT-Tip100;PercDiv=8.5;PercDel=0.0;PercIns=1.2;	82
FChr1	16519495	16567876	DEL	48381	FChr1	16534103	16534476	2855	+	Transposon	ID=Denovo_TE0561775;Target=rnd-5_family-2952 461 844;Class=DNA/hAT-Tip100;PercDiv=4.6;PercDel=2.9;PercIns=0.3;	373
FChr1	16519495	16567876	DEL	48381	FChr1	16534478	16535306	6757	-	Transposon	ID=Denovo_TE0561776;Target=rnd-6_family-2378 1 834;Class=DNA/hAT-Ac;PercDiv=5.0;PercDel=0.6;PercIns=0.0;	828
FChr1	16519495	16567876	DEL	48381	FChr1	16535338	16535442	817	+	Transposon	ID=Denovo_TE0561777;Target=rnd-5_family-2952 831 935;Class=DNA/hAT-Tip100;PercDiv=1.9;PercDel=1.9;PercIns=1.9;	104
FChr1	16519495	16567876	DEL	48381	FChr1	16535448	16535640	1446	+	Transposon	ID=Denovo_TE0561778;Target=rnd-1_family-241 229 428;Class=Unknown;PercDiv=4.2;PercDel=3.6;PercIns=0.0;	192
FChr1	16519495	16567876	DEL	48381	FChr1	16535636	16535824	1002	-	Transposon	ID=Denovo_TE0561779;Target=rnd-1_family-400 237 403;Class=Unknown;PercDiv=6.1;PercDel=0.0;PercIns=13.2;	188
FChr1	16519495	16567876	DEL	48381	FChr1	16535888	16536074	341	+	Transposon	ID=Denovo_TE0561780;Target=rnd-1_family-406 1 292;Class=Unknown;PercDiv=23.6;PercDel=8.9;PercIns=5.0;	186
FChr1	16519495	16567876	DEL	48381	FChr1	16536075	16536655	3914	+	Transposon	ID=Denovo_TE0561781;Target=rnd-5_family-885 1 598;Class=DNA/hAT-Ac;PercDiv=7.3;PercDel=3.4;PercIns=0.5;	580
FChr1	16519495	16567876	DEL	48381	FChr1	16537375	16537468	361	-	Transposon	ID=Denovo_TE0561782;Target=rnd-5_family-145 196 295;Class=Unknown;PercDiv=13.8;PercDel=6.4;PercIns=0.0;	93
FChr1	16519495	16567876	DEL	48381	FChr1	16537469	16537576	464	+	Transposon	ID=Denovo_TE0561783;Target=rnd-5_family-337 692 786;Class=DNA/hAT-Ac;PercDiv=14.6;PercDel=0.9;PercIns=4.9;	107
FChr1	16519495	16567876	DEL	48381	FChr1	16537592	16537704	276	+	Transposon	ID=Denovo_TE0561784;Target=rnd-5_family-2640 506 612;Class=DNA/hAT-Ac;PercDiv=27.2;PercDel=0.0;PercIns=5.6;	112
FChr1	16519495	16567876	DEL	48381	FChr1	16537619	16537705	386	-	Transposon	ID=Denovo_TE0561785;Target=rnd-1_family-38 50 130;Class=DNA/hAT-Ac;PercDiv=16.1;PercDel=0.0;PercIns=7.4;	86
FChr1	16519495	16567876	DEL	48381	FChr1	16537709	16537913	1256	-	Transposon	ID=Denovo_TE0561786;Target=rnd-6_family-7454 693 906;Class=DNA/hAT-Ac;PercDiv=12.7;PercDel=4.4;PercIns=0.0;	204
FChr1	16519495	16567876	DEL	48381	FChr1	16537918	16538558	5199	-	Transposon	ID=Denovo_TE0561787;Target=rnd-1_family-57 2 647;Class=DNA/P;PercDiv=4.2;PercDel=0.9;PercIns=0.1;	640
FChr1	16519495	16567876	DEL	48381	FChr1	16538559	16538649	415	-	Transposon	ID=Denovo_TE0561788;Target=rnd-6_family-7454 603 691;Class=DNA/hAT-Ac;PercDiv=15.5;PercDel=2.9;PercIns=5.0;	90
FChr1	16519495	16567876	DEL	48381	FChr1	16539234	16539333	277	+	Transposon	ID=Denovo_TE0561789;Target=rnd-4_family-128 240 339;Class=DNA/PIF-Harbinger;PercDiv=25.5;PercDel=2.0;PercIns=2.0;	99
FChr1	16519495	16567876	DEL	48381	FChr1	16543060	16543272	333	-	Transposon	ID=Denovo_TE0561790;Target=rnd-6_family-1211 3264 3472;Class=LINE/L2;PercDiv=22.8;PercDel=11.3;PercIns=13.4;	212
FChr1	16519495	16567876	DEL	48381	FChr1	16543211	16543300	289	-	Transposon	ID=Denovo_TE0561791;Target=rnd-6_family-7272 748 837;Class=DNA/TcMar-Tc1;PercDiv=17.6;PercDel=5.6;PercIns=5.6;	89
FChr1	16519495	16567876	DEL	48381	FChr1	16543419	16543706	800	-	Transposon	ID=Denovo_TE0561792;Target=rnd-6_family-7272 364 635;Class=DNA/TcMar-Tc1;PercDiv=22.8;PercDel=2.4;PercIns=8.5;	287
FChr1	16519495	16567876	DEL	48381	FChr1	16543890	16543947	245	-	Transposon	ID=Denovo_TE0561793;Target=rnd-6_family-7271 145 206;Class=Unknown;PercDiv=21.0;PercDel=8.6;PercIns=1.6;	57
FChr1	16519495	16567876	DEL	48381	FChr1	16545635	16545849	1114	+	Transposon	ID=Denovo_TE0561794;Target=rnd-6_family-2971 764 983;Class=Unknown;PercDiv=16.4;PercDel=2.8;PercIns=0.5;	214
FChr1	16519495	16567876	DEL	48381	FChr1	16545788	16545858	372	-	Transposon	ID=Denovo_TE0561795;Target=rnd-1_family-52 12 84;Class=Unknown;PercDiv=18.3;PercDel=2.8;PercIns=0.0;	70
FChr1	16519495	16567876	DEL	48381	FChr1	16545873	16545965	233	-	Transposon	ID=Denovo_TE0561796;Target=rnd-5_family-5395 21 110;Class=Unknown;PercDiv=19.6;PercDel=3.2;PercIns=6.7;	92
FChr1	16519495	16567876	DEL	48381	FChr1	16532881	16533082	304	+	TandemRepeat	ID=TR004363;PeriodSize=21;CopyNumber=9.8;PercentMatches=91;PercentIndels=4;Consensus=ATAATGAGTTAGTATCTCAAA;	201
FChr1	16519495	16567876	DEL	48381	FChr1	16532881	16533082	287	+	TandemRepeat	ID=TR004364;PeriodSize=40;CopyNumber=4.9;PercentMatches=92;PercentIndels=5;Consensus=ATAATGAGTTAGTATCTCAAATAATGAGTTAGTATCAAA;	201
FChr1	16519495	16567876	DEL	48381	FChr1	16532881	16533082	275	+	TandemRepeat	ID=TR004365;PeriodSize=61;CopyNumber=3.3;PercentMatches=87;PercentIndels=8;Consensus=ATAATGAGTTAGTATCTCAAATAATGAGTTAGTATCTCAAAATAATGAGTTAGTACTCAA;	201
FChr1	16519495	16567876	DEL	48381	FChr1	16534489	16534526	51	+	TandemRepeat	ID=TR004366;PeriodSize=17;CopyNumber=2.2;PercentMatches=86;PercentIndels=9;Consensus=GATTTCCGATTCGATTC;	37
FChr1	16519495	16567876	DEL	48381	FChr1	16536920	16536953	52	+	TandemRepeat	ID=TR004367;PeriodSize=17;CopyNumber=2.0;PercentMatches=88;PercentIndels=11;Consensus=CAGCAGACAGGAGAGAA;	33
FChr1	16519495	16567876	DEL	48381	FChr1	16539209	16539239	62	+	TandemRepeat	ID=TR004368;PeriodSize=8;CopyNumber=3.9;PercentMatches=100;PercentIndels=0;Consensus=ATATATTT;	30
FChr1	16519495	16567876	DEL	48381	FChr1	16539591	16539624	52	+	TandemRepeat	ID=TR004369;PeriodSize=17;CopyNumber=2.0;PercentMatches=88;PercentIndels=11;Consensus=CAGCAGACAGGAGAGAA;	33
FChr1	16519495	16567876	DEL	48381	FChr1	16545598	16545634	58	+	TandemRepeat	ID=TR004370;PeriodSize=14;CopyNumber=2.6;PercentMatches=91;PercentIndels=8;Consensus=AATGATGATATATG;	36
FChr1	16519495	16567876	DEL	48381	FChr1	16547210	16547497	188	+	TandemRepeat	ID=TR004371;PeriodSize=18;CopyNumber=17.2;PercentMatches=71;PercentIndels=14;Consensus=GATGATCGCCATGGAGGT;	287
FChr1	16519495	16567876	DEL	48381	FChr1	16547248	16547498	115	+	TandemRepeat	ID=TR004372;PeriodSize=15;CopyNumber=15.3;PercentMatches=70;PercentIndels=12;Consensus=TGATCGCCATGGAGG;	250
FChr1	16519495	16567876	DEL	48381	FChr1	16547215	16547497	477	+	TandemRepeat	ID=TR004373;PeriodSize=117;CopyNumber=2.4;PercentMatches=92;PercentIndels=5;Consensus=TCGCCATGGAGATGATGATCACCATGGAGGTGATGATCGCCATGGAGGTGATGATTGCCATGGAGGTGATGGCCATGGAGATTATCGTCAAGGAGATGGTGATCGCCCTGGAGATTA;	282
FChr1	16519495	16567876	DEL	48381	FChr1	16547248	16547497	158	+	TandemRepeat	ID=TR004374;PeriodSize=33;CopyNumber=7.6;PercentMatches=74;PercentIndels=10;Consensus=TGATCGCCATGGAGATGATGATCGCCATGGAGG;	249
FChr1	16519495	16567876	DEL	48381	FChr1	16532581	16532639	226	-	Transposon	ID=TE305462;Target=Mariner-22_EL 1 56;Class=DNA/TcMar-Tc1;PercDiv=21.5;PercDel=0.0;PercIns=5.4;	58
FChr1	16519495	16567876	DEL	48381	FChr1	16532885	16533002	258	+	Transposon	ID=TE305463;Target=IS3EU-1_TC 3669 3785;Class=DNA/IS3EU;PercDiv=29.1;PercDel=0.0;PercIns=0.8;	117
FChr1	16519495	16567876	DEL	48381	FChr1	16533683	16533744	240	+	Transposon	ID=TE305464;Target=hAT-N126C_DR 231 290;Class=DNA/hAT-Ac;PercDiv=20.0;PercDel=0.0;PercIns=3.3;	61
FChr1	16519495	16567876	DEL	48381	FChr1	16533796	16533946	579	+	Transposon	ID=TE305465;Target=hAT-19N1_SSa 51 229;Class=DNA/hAT-Tip100;PercDiv=18.5;PercDel=18.5;PercIns=0.0;	150
FChr1	16519495	16567876	DEL	48381	FChr1	16534470	16534551	256	-	Transposon	ID=TE305466;Target=DNA32_AFC 990 1096;Class=DNA/hAT-Ac;PercDiv=17.1;PercDel=30.5;PercIns=0.0;	81
FChr1	16519495	16567876	DEL	48381	FChr1	16535247	16535337	411	-	Transposon	ID=TE305467;Target=DNA32_AFC 1 98;Class=DNA/hAT-Ac;PercDiv=14.4;PercDel=8.8;PercIns=1.0;	90
FChr1	16519495	16567876	DEL	48381	FChr1	16535340	16535421	312	-	Transposon	ID=TE305468;Target=hAT-N19_EL 24 104;Class=DNA/hAT-Tip100;PercDiv=17.7;PercDel=2.4;PercIns=3.7;	81
FChr1	16519495	16567876	DEL	48381	FChr1	16535356	16535447	341	+	Transposon	ID=TE305469;Target=hAT-19N1_SSa 1495 1585;Class=DNA/hAT-Tip100;PercDiv=21.4;PercDel=2.2;PercIns=3.3;	91
FChr1	16519495	16567876	DEL	48381	FChr1	16536068	16536149	250	+	Transposon	ID=TE305470;Target=DNA21_AFC 719 800;Class=DNA/hAT-Ac;PercDiv=27.5;PercDel=2.4;PercIns=2.4;	81
FChr1	16519495	16567876	DEL	48381	FChr1	16537918	16538110	759	-	Transposon	ID=TE305471;Target=DNA39_AFC 2508 2690;Class=DNA/P;PercDiv=20.9;PercDel=0.5;PercIns=6.0;	192
FChr1	16519495	16567876	DEL	48381	FChr1	16538168	16538558	1403	-	Transposon	ID=TE305472;Target=P-N1_EL 2 392;Class=DNA/P;PercDiv=21.3;PercDel=1.4;PercIns=0.9;	390
FChr1	16519495	16567876	DEL	48381	FChr1	16547201	16547296	271	-	Transposon	ID=TE305473;Target=Dada-U1B_DR 2603 2707;Class=DNA/Dada;PercDiv=29.0;PercDel=0.5;PercIns=0.0;	95
FChr1	16519495	16567876	DEL	48381	FChr1	16547451	16547518	238	-	Transposon	ID=TE305474;Target=Dada-U1B_DR 2591 2655;Class=DNA/Dada;PercDiv=19.4;PercDel=4.4;PercIns=9.2;	67
FChr1	16519495	16567876	DEL	48381	FChr1	16547617	16547706	250	-	Transposon	ID=TE305475;Target=R1_DPs 699 782;Class=LINE/R1;PercDiv=25.1;PercDel=0.0;PercIns=7.1;	89
FChr1	16519495	16567876	DEL	48381	FChr1	16547924	16547989	388	+	Transposon	ID=Denovo_TE0561798;Target=rnd-1_family-242 64 135;Class=Unknown;PercDiv=12.1;PercDel=9.1;PercIns=0.0;	65
FChr1	16519495	16567876	DEL	48381	FChr1	16547990	16548008	379	-	Transposon	ID=Denovo_TE0561799;Target=rnd-5_family-4116 190 282;Class=Unknown;PercDiv=17.6;PercDel=9.4;PercIns=0.0;	18
FChr1	16519495	16567876	DEL	48381	FChr1	16548204	16548357	313	+	Transposon	ID=Denovo_TE0561800;Target=rnd-5_family-573 67 202;Class=DNA/hAT-Charlie;PercDiv=20.1;PercDel=2.6;PercIns=16.2;	153
FChr1	16519495	16567876	DEL	48381	FChr1	16548367	16548474	546	+	Transposon	ID=Denovo_TE0561801;Target=rnd-5_family-1072 170 275;Class=DNA/hAT-Charlie;PercDiv=18.9;PercDel=0.0;PercIns=1.9;	107
FChr1	16519495	16567876	DEL	48381	FChr1	16549530	16549598	299	+	Transposon	ID=Denovo_TE0561802;Target=rnd-4_family-2445 262 330;Class=Unknown;PercDiv=19.1;PercDel=1.4;PercIns=1.4;	68
FChr1	16519495	16567876	DEL	48381	FChr1	16549669	16549740	328	+	Transposon	ID=Denovo_TE0561803;Target=rnd-6_family-926 164 234;Class=Unknown;PercDiv=19.7;PercDel=0.0;PercIns=1.4;	71
FChr1	16519495	16567876	DEL	48381	FChr1	16549787	16549987	701	-	Transposon	ID=Denovo_TE0561804;Target=rnd-6_family-17211 355 550;Class=LINE/Rex-Babar;PercDiv=17.3;PercDel=2.5;PercIns=5.1;	200
FChr1	16519495	16567876	DEL	48381	FChr1	16550037	16550115	303	-	Transposon	ID=Denovo_TE0561805;Target=rnd-6_family-17211 276 363;Class=LINE/Rex-Babar;PercDiv=11.9;PercDel=16.5;PercIns=4.5;	78
FChr1	16519495	16567876	DEL	48381	FChr1	16550244	16550290	287	-	Transposon	ID=Denovo_TE0561806;Target=rnd-5_family-431 48 94;Class=DNA/hAT-Charlie;PercDiv=14.9;PercDel=0.0;PercIns=0.0;	46
FChr1	16519495	16567876	DEL	48381	FChr1	16550450	16550512	488	-	Transposon	ID=Denovo_TE0561807;Target=rnd-1_family-97 3 65;Class=Unknown;PercDiv=9.5;PercDel=0.0;PercIns=0.0;	62
FChr1	16519495	16567876	DEL	48381	FChr1	16550513	16550627	819	+	Transposon	ID=Denovo_TE0561808;Target=rnd-5_family-984 1 181;Class=Unknown;PercDiv=13.3;PercDel=12.3;PercIns=0.7;	114
FChr1	16519495	16567876	DEL	48381	FChr1	16550661	16550692	251	+	Transposon	ID=Denovo_TE0561809;Target=rnd-6_family-3872 103 134;Class=DNA/hAT-Ac;PercDiv=6.2;PercDel=0.0;PercIns=0.0;	31
FChr1	16519495	16567876	DEL	48381	FChr1	16551198	16551239	227	+	Transposon	ID=Denovo_TE0561810;Target=rnd-5_family-268 83 124;Class=DNA/TcMar-Tc1;PercDiv=16.7;PercDel=0.0;PercIns=0.0;	41
FChr1	16519495	16567876	DEL	48381	FChr1	16552580	16552630	229	+	Transposon	ID=Denovo_TE0561811;Target=rnd-6_family-2971 47 101;Class=Unknown;PercDiv=15.7;PercDel=7.8;PercIns=0.0;	50
FChr1	16519495	16567876	DEL	48381	FChr1	16552624	16552685	260	-	Transposon	ID=Denovo_TE0561812;Target=rnd-5_family-573 61 118;Class=DNA/hAT-Charlie;PercDiv=17.3;PercDel=0.0;PercIns=6.9;	61
FChr1	16519495	16567876	DEL	48381	FChr1	16552918	16552982	259	+	Transposon	ID=Denovo_TE0561813;Target=rnd-2_family-47 53 107;Class=DNA/hAT-Tip100;PercDiv=11.3;PercDel=0.0;PercIns=18.2;	64
FChr1	16519495	16567876	DEL	48381	FChr1	16552984	16553416	2279	+	Transposon	ID=Denovo_TE0561814;Target=rnd-4_family-411 177 649;Class=DNA/hAT-Tip100;PercDiv=12.7;PercDel=9.5;PercIns=0.2;	432
FChr1	16519495	16567876	DEL	48381	FChr1	16553424	16553827	3303	+	Transposon	ID=Denovo_TE0561815;Target=rnd-6_family-14549 1 406;Class=Unknown;PercDiv=5.0;PercDel=0.5;PercIns=0.0;	403
FChr1	16519495	16567876	DEL	48381	FChr1	16555710	16555824	286	+	Transposon	ID=Denovo_TE0561816;Target=rnd-6_family-10964 1 150;Class=Unknown;PercDiv=18.3;PercDel=30.4;PercIns=0.0;	114
FChr1	16519495	16567876	DEL	48381	FChr1	16556217	16556327	499	+	Transposon	ID=Denovo_TE0561817;Target=rnd-1_family-608 135 249;Class=Unknown;PercDiv=11.1;PercDel=6.3;PercIns=2.6;	110
FChr1	16519495	16567876	DEL	48381	FChr1	16557405	16557690	1827	-	Transposon	ID=Denovo_TE0561818;Target=rnd-5_family-2659 52 390;Class=DNA/hAT-Ac;PercDiv=6.3;PercDel=18.5;PercIns=0.0;	285
FChr1	16519495	16567876	DEL	48381	FChr1	16558535	16558633	329	+	Transposon	ID=Denovo_TE0561819;Target=rnd-5_family-1068 391 482;Class=Satellite;PercDiv=21.3;PercDel=2.0;PercIns=9.8;	98
FChr1	16519495	16567876	DEL	48381	FChr1	16558990	16559358	1880	-	Transposon	ID=Denovo_TE0561822;Target=rnd-5_family-827 785 1199;Class=DNA;PercDiv=13.8;PercDel=12.7;PercIns=0.2;	368
FChr1	16519495	16567876	DEL	48381	FChr1	16559358	16559962	3011	-	Transposon	ID=Denovo_TE0561823;Target=rnd-5_family-827 1 553;Class=DNA;PercDiv=12.1;PercDel=1.5;PercIns=11.0;	604
FChr1	16519495	16567876	DEL	48381	FChr1	16559967	16560021	411	+	Transposon	ID=Denovo_TE0561824;Target=rnd-6_family-3550 2 56;Class=Unknown;PercDiv=7.3;PercDel=0.0;PercIns=0.0;	54
FChr1	16519495	16567876	DEL	48381	FChr1	16560004	16560230	918	+	Transposon	ID=Denovo_TE0561825;Target=rnd-5_family-827 943 1199;Class=DNA;PercDiv=12.4;PercDel=18.1;PercIns=4.3;	226
FChr1	16519495	16567876	DEL	48381	FChr1	16560263	16560409	458	-	Transposon	ID=Denovo_TE0561826;Target=rnd-5_family-601 177 359;Class=Unknown;PercDiv=10.6;PercDel=28.6;PercIns=3.3;	146
FChr1	16519495	16567876	DEL	48381	FChr1	16560924	16561128	917	+	Transposon	ID=Denovo_TE0561827;Target=rnd-4_family-116 112 327;Class=DNA/PiggyBac;PercDiv=11.1;PercDel=9.3;PercIns=3.7;	204
FChr1	16519495	16567876	DEL	48381	FChr1	16561140	16561176	227	+	Transposon	ID=Denovo_TE0561828;Target=rnd-4_family-116 667 703;Class=DNA/PiggyBac;PercDiv=18.9;PercDel=0.0;PercIns=0.0;	36
FChr1	16519495	16567876	DEL	48381	FChr1	16561175	16561288	341	-	Transposon	ID=Denovo_TE0561829;Target=rnd-5_family-868 12 139;Class=Unknown;PercDiv=19.6;PercDel=14.0;PercIns=1.6;	113
FChr1	16519495	16567876	DEL	48381	FChr1	16561607	16561637	231	-	Transposon	ID=Denovo_TE0561831;Target=rnd-1_family-420 209 239;Class=DNA/Crypton-A;PercDiv=6.5;PercDel=0.0;PercIns=0.0;	30
FChr1	16519495	16567876	DEL	48381	FChr1	16561625	16561670	284	+	Transposon	ID=Denovo_TE0561832;Target=rnd-1_family-420 209 253;Class=DNA/Crypton-A;PercDiv=8.9;PercDel=0.0;PercIns=2.2;	45
FChr1	16519495	16567876	DEL	48381	FChr1	16561636	16561811	1362	+	Transposon	ID=Denovo_TE0561833;Target=rnd-5_family-2827 2 188;Class=Unknown;PercDiv=4.0;PercDel=6.2;PercIns=0.0;	175
FChr1	16519495	16567876	DEL	48381	FChr1	16562242	16562355	513	+	Transposon	ID=Denovo_TE0561834;Target=rnd-6_family-1961 90 222;Class=Unknown;PercDiv=8.0;PercDel=18.4;PercIns=1.5;	113
FChr1	16519495	16567876	DEL	48381	FChr1	16562356	16562680	2137	-	Transposon	ID=Denovo_TE0561835;Target=rnd-6_family-9605 804 1158;Class=DNA/hAT-Charlie;PercDiv=8.3;PercDel=9.2;PercIns=0.0;	324
FChr1	16519495	16567876	DEL	48381	FChr1	16562678	16562993	1992	-	Transposon	ID=Denovo_TE0561836;Target=rnd-6_family-9605 17 371;Class=DNA/hAT-Charlie;PercDiv=7.6;PercDel=12.7;PercIns=0.3;	315
FChr1	16519495	16567876	DEL	48381	FChr1	16562775	16563042	1765	+	Transposon	ID=Denovo_TE0561837;Target=rnd-6_family-1961 313 614;Class=Unknown;PercDiv=7.5;PercDel=12.7;PercIns=0.0;	267
FChr1	16519495	16567876	DEL	48381	FChr1	16563129	16563493	2389	+	Transposon	ID=Denovo_TE0561838;Target=rnd-6_family-20273 20 430;Class=DNA/hAT-Tip100;PercDiv=6.3;PercDel=12.9;PercIns=0.2;	364
FChr1	16519495	16567876	DEL	48381	FChr1	16551931	16551963	66	+	TandemRepeat	ID=TR004375;PeriodSize=10;CopyNumber=3.3;PercentMatches=100;PercentIndels=0;Consensus=CATTATGAAA;	32
FChr1	16519495	16567876	DEL	48381	FChr1	16558617	16558837	370	+	TandemRepeat	ID=TR004376;PeriodSize=17;CopyNumber=13.0;PercentMatches=95;PercentIndels=0;Consensus=TATATGTATGTGTACTG;	220
FChr1	16519495	16567876	DEL	48381	FChr1	16551184	16551239	252	+	Transposon	ID=TE305476;Target=Mariner-26_SSa 49 104;Class=DNA/TcMar-Tc1;PercDiv=23.2;PercDel=0.0;PercIns=0.0;	55
FChr1	16519495	16567876	DEL	48381	FChr1	16557697	16557739	235	-	Transposon	ID=TE305477;Target=DNA8-1_Crp 1 43;Class=DNA/hAT-Tip100;PercDiv=16.3;PercDel=0.0;PercIns=0.0;	42
FChr1	16519495	16567876	DEL	48381	FChr1	16558288	16558326	230	+	Transposon	ID=TE305478;Target=Gypsy-36_GA-LTR 277 315;Class=LTR/Gypsy;PercDiv=17.9;PercDel=0.0;PercIns=0.0;	38
FChr1	16519495	16567876	DEL	48381	FChr1	16558616	16558834	524	+	Transposon	ID=TE305479;Target=Penelope-1_DR 3903 4125;Class=LINE/Penelope;PercDiv=17.8;PercDel=4.6;PercIns=2.7;	218
FChr1	16519495	16567876	DEL	48381	FChr1	16558835	16558938	378	+	Transposon	ID=TE305480;Target=Daphne-18_HM 4451 4737;Class=LINE/L2;PercDiv=20.4;PercDel=1.2;PercIns=9.5;	103
FChr1	16519495	16567876	DEL	48381	FChr1	16558990	16559038	277	-	Transposon	ID=TE305481;Target=DNA-6-N2_DR 5005 5053;Class=DNA;PercDiv=16.3;PercDel=0.0;PercIns=0.0;	48
FChr1	16519495	16567876	DEL	48381	FChr1	16559018	16559063	230	+	Transposon	ID=TE305482;Target=SC-1_int 114 161;Class=LTR/Copia;PercDiv=13.0;PercDel=4.3;PercIns=0.0;	45
FChr1	16519495	16567876	DEL	48381	FChr1	16561607	16561665	264	-	Transposon	ID=TE305483;Target=CryptonA-1_DR 1 105;Class=DNA/Crypton-A;PercDiv=14.2;PercDel=0.0;PercIns=1.9;	58
FChr1	16519495	16567876	DEL	48381	FChr1	16563910	16564059	327	+	Transposon	ID=TE305484;Target=EnSpm-3_DR 2109 2264;Class=DNA/CMC-EnSpm;PercDiv=27.2;PercDel=6.0;PercIns=1.9;	149
FChr1	16519495	16567876	DEL	48381	FChr1	16565561	16565642	322	+	Transposon	ID=Denovo_TE0561839;Target=rnd-6_family-374 352 432;Class=DNA/CMC-EnSpm;PercDiv=19.8;PercDel=0.0;PercIns=1.2;	81
FChr1	16519495	16567876	DEL	48381	FChr1	16565701	16565733	271	+	Transposon	ID=Denovo_TE0561840;Target=rnd-1_family-528 37 69;Class=Unknown;PercDiv=3.0;PercDel=0.0;PercIns=0.0;	32
FChr1	16519495	16567876	DEL	48381	FChr1	16566824	16566980	478	+	Transposon	ID=Denovo_TE0561841;Target=rnd-5_family-1099 641 782;Class=Unknown;PercDiv=16.8;PercDel=1.9;PercIns=12.7;	156
FChr1	16519495	16567876	DEL	48381	FChr1	16567747	16567793	266	+	Transposon	ID=Denovo_TE0561842;Target=rnd-5_family-1099 785 831;Class=Unknown;PercDiv=19.1;PercDel=0.0;PercIns=0.0;	46
FChr1	16519495	16567876	DEL	48381	FChr1	16564546	16564603	244	+	Transposon	ID=TE305485;Target=EnSpm-9_DR 6900 6959;Class=DNA/CMC-EnSpm;PercDiv=19.0;PercDel=3.5;PercIns=0.0;	57
FChr1	16519495	16567876	DEL	48381	FChr1	16565545	16565641	311	+	Transposon	ID=TE305486;Target=EnSpm-3_DR 8372 8448;Class=DNA/CMC-EnSpm;PercDiv=21.0;PercDel=1.0;PercIns=1.7;	96
FChr1	16519495	16567876	DEL	48381	FChr1	16567117	16567265	314	-	Transposon	ID=TE305487;Target=FERVLTR4d 336 523;Class=LTR/ERV1;PercDiv=21.3;PercDel=7.1;PercIns=7.3;	148
FChr1	16519495	16567876	DEL	48381	FChr1	16547838	16547888	386	-	Transposon	ID=Denovo_TE0561797;Target=rnd-5_family-4116 418 468;Class=Unknown;PercDiv=7.8;PercDel=0.0;PercIns=0.0;	50
FChr1	16606292	16606414	DEL	122	FChr1	16606251	16606344	400	+	Transposon	ID=Denovo_TE0561924;Target=rnd-1_family-165 3 100;Class=Unknown;PercDiv=9.8;PercDel=6.4;PercIns=2.0;	52
FChr1	16606292	16606414	DEL	122	FChr1	16606312	16606569	473	+	Transposon	ID=Denovo_TE0561925;Target=rnd-1_family-165 3 100;Class=Unknown;PercDiv=8.5;PercDel=4.7;PercIns=2.0;	102
FChr1	16606292	16606414	DEL	122	FChr1	16606345	16606461	255	+	Transposon	ID=Denovo_TE0561926;Target=rnd-5_family-159 124 409;Class=DNA/IS3EU;PercDiv=23.6;PercDel=2.4;PercIns=3.3;	69
FChr1	16606292	16606414	DEL	122	FChr1	16605748	16607636	2868	+	TandemRepeat	ID=TR004387;PeriodSize=21;CopyNumber=92.7;PercentMatches=90;PercentIndels=5;Consensus=ATAATGAGTTAGTATCTCAAA;	122
FChr1	16606292	16606414	DEL	122	FChr1	16605748	16607636	2714	+	TandemRepeat	ID=TR004388;PeriodSize=40;CopyNumber=46.3;PercentMatches=91;PercentIndels=3;Consensus=ATAATGAGTTAGTATCTCAAAATAATGAGTTAGTATTCAAA;	122
FChr1	16606292	16606414	DEL	122	FChr1	16605748	16607636	2769	+	TandemRepeat	ID=TR004389;PeriodSize=61;CopyNumber=30.9;PercentMatches=90;PercentIndels=5;Consensus=ATAATGAGTTAGTATCTCAAAATAATGAGTTAGTATCTCAAAATAATGAGTTAGTATTCAAA;	122
FChr1	16607084	16607538	DEL	454	FChr1	16606941	16607112	387	+	Transposon	ID=Denovo_TE0561930;Target=rnd-1_family-165 3 100;Class=Unknown;PercDiv=8.3;PercDel=8.5;PercIns=4.1;	28
FChr1	16607084	16607538	DEL	454	FChr1	16607101	16607182	308	+	Transposon	ID=Denovo_TE0561932;Target=rnd-5_family-159 80 249;Class=DNA/IS3EU;PercDiv=23.6;PercDel=2.4;PercIns=4.0;	81
FChr1	16607084	16607538	DEL	454	FChr1	16607359	16607431	308	+	Transposon	ID=Denovo_TE0561935;Target=rnd-5_family-159 250 405;Class=DNA/IS3EU;PercDiv=23.6;PercDel=2.4;PercIns=4.0;	72
FChr1	16607084	16607538	DEL	454	FChr1	16605748	16607636	2868	+	TandemRepeat	ID=TR004387;PeriodSize=21;CopyNumber=92.7;PercentMatches=90;PercentIndels=5;Consensus=ATAATGAGTTAGTATCTCAAA;	454
FChr1	16607084	16607538	DEL	454	FChr1	16605748	16607636	2714	+	TandemRepeat	ID=TR004388;PeriodSize=40;CopyNumber=46.3;PercentMatches=91;PercentIndels=3;Consensus=ATAATGAGTTAGTATCTCAAAATAATGAGTTAGTATTCAAA;	454
FChr1	16607084	16607538	DEL	454	FChr1	16605748	16607636	2769	+	TandemRepeat	ID=TR004389;PeriodSize=61;CopyNumber=30.9;PercentMatches=90;PercentIndels=5;Consensus=ATAATGAGTTAGTATCTCAAAATAATGAGTTAGTATCTCAAAATAATGAGTTAGTATTCAAA;	454
FChr1	16607084	16607538	DEL	454	FChr1	16607132	16607648	285	+	Transposon	ID=TE305510;Target=IS3EU-1_TC 3628 3959;Class=DNA/IS3EU;PercDiv=32.4;PercDel=1.6;PercIns=0.3;	406
FChr1	16694396	16695342	DEL	946	FChr1	16694298	16694450	494	-	Transposon	ID=Denovo_TE0562058;Target=rnd-1_family-12 62 227;Class=DNA/hAT-Ac;PercDiv=16.2;PercDel=11.8;PercIns=3.0;	54
FChr1	16694396	16695342	DEL	946	FChr1	16694397	16695239	829	+	TandemRepeat	ID=TR004405;PeriodSize=48;CopyNumber=17.4;PercentMatches=87;PercentIndels=7;Consensus=AAGTACAGAAGTATTCTCAGCTTCATGTAGTTAAAGTATCAGTAGTAA;	842
FChr1	16694396	16695342	DEL	946	FChr1	16694726	16694812	129	+	TandemRepeat	ID=TR004408;PeriodSize=33;CopyNumber=2.6;PercentMatches=88;PercentIndels=1;Consensus=GTAGTAAAAGTACAGAAGTATTCTCAGCTTCAT;	86
FChr1	16694396	16695342	DEL	946	FChr1	16694678	16694860	305	+	TandemRepeat	ID=TR004409;PeriodSize=81;CopyNumber=2.2;PercentMatches=93;PercentIndels=2;Consensus=GTAGTTAAAGTACAGAAGTATTCTCAGCTTCATGTAGTATAAGTATCAGTAGTAAAAGTACAGAAGTATTCTCAGCTTCAT;	182
FChr1	16694396	16695342	DEL	946	FChr1	16694943	16694998	96	+	TandemRepeat	ID=TR004410;PeriodSize=24;CopyNumber=2.4;PercentMatches=93;PercentIndels=3;Consensus=AAGTATTCTGTAGTAAAAGTACAG;	55
FChr1	16694396	16695342	DEL	946	FChr1	16694895	16695046	270	+	TandemRepeat	ID=TR004411;PeriodSize=72;CopyNumber=2.1;PercentMatches=95;PercentIndels=1;Consensus=AAGTATTCTGTAGTAAAAGTACAGAAGTATTCTCAGCTTCATGTAGTTAAAGTATCAGTAGTAAAAGTACAG;	151
FChr1	16694396	16695342	DEL	946	FChr1	16695207	16695263	82	+	TandemRepeat	ID=TR004414;PeriodSize=24;CopyNumber=2.4;PercentMatches=88;PercentIndels=5;Consensus=AAGTATTCTGTAGTATAAAGCACAG;	56
FChr1	16694396	16695342	DEL	946	FChr1	16694397	16695535	1211	+	TandemRepeat	ID=TR004406;PeriodSize=96;CopyNumber=12.5;PercentMatches=76;PercentIndels=18;Consensus=AAGTACAGAAGTATTCTCAGCTTCATGTAGTTAAAGTATCAGTAGTAAAAGTACAGAAGTATTCTCAGCTTCATGTAGTTAAAGTATCAGTAGTAA;	945
FChr1	16694396	16695342	DEL	946	FChr1	16694397	16695535	1223	+	TandemRepeat	ID=TR004407;PeriodSize=144;CopyNumber=8.3;PercentMatches=75;PercentIndels=17;Consensus=AAGTACAGAAGTATTCTCAGCTTCATGTAGTTAAAGTATCAGTAGTAAAAGTACAGAAGTATTCTCAGCTTCATGTAGTTAAAGTATCAGTAGTAAAAGTACAGAAGTATTCTCAGCTTCATGTAGTTAAAGTATCAGTAGTAA;	945
FChr1	16694396	16695342	DEL	946	FChr1	16694847	16695359	627	+	TandemRepeat	ID=TR004412;PeriodSize=120;CopyNumber=4.1;PercentMatches=81;PercentIndels=13;Consensus=AAGTATTCTGTAGTAAAAGTACAGAAGTATTCTCAGCTTCATGTAGTTAAAGTATCAGTAGTAAAAGTACAGAAGTATTCTCAGCTTCATGTAGTTAAAGTATCAGTAGTAAAAGTACAC;	495
FChr1	16694396	16695342	DEL	946	FChr1	16695159	16695311	247	+	TandemRepeat	ID=TR004413;PeriodSize=73;CopyNumber=2.1;PercentMatches=91;PercentIndels=4;Consensus=AAGTATTCTGTAGTAAAAGTACAGAAGTATTCTCAGCTTCATGTAGTATAAGTATCAGTAGTAAAAGCACAG;	152
FChr1	16694396	16695342	DEL	946	FChr1	16695063	16695535	653	+	TandemRepeat	ID=TR004415;PeriodSize=169;CopyNumber=2.7;PercentMatches=87;PercentIndels=9;Consensus=AAGTATTCTGTAGTAAAAGTACACAAGTATTCTCAGCTTCATGTAGTTAAAGTATCAGTAGTAAAAGTACAGAAGTATTCTCAGCTTCATGTAGTTAAAGTATCAGTAGTAAAAGTACAGAAGTATTCTCAGCTTCATGTAGTTAAAGTATCAGTAGTAAAAGCACAG;	279
FChr1	16694396	16695342	DEL	946	FChr1	16695231	16695535	558	+	TandemRepeat	ID=TR004416;PeriodSize=48;CopyNumber=6.3;PercentMatches=96;PercentIndels=1;Consensus=AAGTATCAGTAGTAAAAGTACAGAAGTATTCTCAGCTTCATGTAGTTA;	111
FChr1	16694396	16695342	DEL	946	FChr1	16694467	16695538	348	-	Transposon	ID=TE305535;Target=IS3EU-2N1_CGi 44 295;Class=DNA/IS3EU;PercDiv=14.3;PercDel=6.9;PercIns=20.1;	875
FChr1	16837809	16838148	DEL	339	FChr1	16837733	16838010	1434	-	Transposon	ID=Denovo_TE0562374;Target=rnd-5_family-661 226 511;Class=LINE/Rex-Babar;PercDiv=12.9;PercDel=5.8;PercIns=2.8;	201
FChr1	16837809	16838148	DEL	339	FChr1	16838017	16838063	264	-	Transposon	ID=Denovo_TE0562375;Target=rnd-5_family-84 49 94;Class=Unknown;PercDiv=15.2;PercDel=0.0;PercIns=2.2;	46
FChr1	16837809	16838148	DEL	339	FChr1	16838085	16838174	319	+	Transposon	ID=Denovo_TE0562376;Target=rnd-4_family-680 60 157;Class=Unknown;PercDiv=20.0;PercDel=8.9;PercIns=0.0;	63
FChr1	16917003	16917266	DEL	263	FChr1	16916946	16917407	2563	+	Transposon	ID=Denovo_TE0562507;Target=rnd-6_family-6123 1 589;Class=DNA/Zator;PercDiv=9.2;PercDel=8.0;PercIns=1.2;	263
FChr1	17083969	17084093	DEL	124	FChr1	17083817	17084176	1622	+	Transposon	ID=Denovo_TE0562887;Target=rnd-3_family-192 1 357;Class=DNA/hAT-Ac;PercDiv=20.3;PercDel=0.6;PercIns=1.4;	124
FChr1	17245726	17246087	DEL	361	FChr1	17245622	17245783	1098	+	Transposon	ID=Denovo_TE0563291;Target=rnd-1_family-96 1 162;Class=Unknown;PercDiv=13.6;PercDel=0.0;PercIns=0.0;	57
FChr1	17245726	17246087	DEL	361	FChr1	17245785	17246007	2076	+	Transposon	ID=Denovo_TE0563292;Target=rnd-6_family-19354 92 314;Class=Unknown;PercDiv=0.5;PercDel=0.0;PercIns=0.0;	222
FChr1	17245726	17246087	DEL	361	FChr1	17246013	17246205	1021	-	Transposon	ID=Denovo_TE0563293;Target=rnd-5_family-431 3 192;Class=DNA/hAT-Charlie;PercDiv=16.3;PercDel=0.0;PercIns=1.6;	74
FChr1	17245726	17246087	DEL	361	FChr1	17246070	17246223	853	-	Transposon	ID=Denovo_TE0563294;Target=rnd-6_family-3318 25 177;Class=Unknown;PercDiv=17.6;PercDel=0.0;PercIns=0.7;	17
FChr1	17374338	17405887	DEL	31549	FChr1	17375319	17375373	233	-	Transposon	ID=Denovo_TE0563624;Target=rnd-6_family-7398 1 56;Class=DNA;PercDiv=14.6;PercDel=1.8;PercIns=0.0;	54
FChr1	17374338	17405887	DEL	31549	FChr1	17376790	17376980	638	-	Transposon	ID=Denovo_TE0563626;Target=rnd-1_family-12 52 226;Class=DNA/hAT-Ac;PercDiv=18.1;PercDel=9.0;PercIns=1.8;	190
FChr1	17374338	17405887	DEL	31549	FChr1	17377115	17377188	309	-	Transposon	ID=Denovo_TE0563627;Target=rnd-4_family-456 1 75;Class=DNA/PIF-Harbinger;PercDiv=20.5;PercDel=2.7;PercIns=1.3;	73
FChr1	17374338	17405887	DEL	31549	FChr1	17378030	17378203	702	+	Transposon	ID=Denovo_TE0563628;Target=rnd-6_family-398 639 835;Class=DNA/hAT;PercDiv=18.2;PercDel=15.5;PercIns=2.0;	173
FChr1	17374338	17405887	DEL	31549	FChr1	17379385	17379481	259	+	Transposon	ID=Denovo_TE0563629;Target=rnd-6_family-6362 708 790;Class=LINE/L2;PercDiv=20.8;PercDel=11.3;PercIns=0.9;	96
FChr1	17374338	17405887	DEL	31549	FChr1	17380801	17380819	303	+	Transposon	ID=Denovo_TE0563632;Target=rnd-1_family-40 370 423;Class=Unknown;PercDiv=15.5;PercDel=4.7;PercIns=1.5;	18
FChr1	17374338	17405887	DEL	31549	FChr1	17380820	17380883	379	-	Transposon	ID=Denovo_TE0563633;Target=rnd-4_family-1269 90 153;Class=Unknown;PercDiv=17.2;PercDel=0.0;PercIns=0.0;	63
FChr1	17374338	17405887	DEL	31549	FChr1	17381012	17381111	407	-	Transposon	ID=Denovo_TE0563634;Target=rnd-4_family-1269 34 138;Class=Unknown;PercDiv=17.3;PercDel=7.0;PercIns=1.9;	99
FChr1	17374338	17405887	DEL	31549	FChr1	17375337	17375374	76	+	TandemRepeat	ID=TR004788;PeriodSize=2;CopyNumber=19.0;PercentMatches=100;PercentIndels=0;Consensus=CA;	37
FChr1	17374338	17405887	DEL	31549	FChr1	17376477	17376504	56	+	TandemRepeat	ID=TR004789;PeriodSize=2;CopyNumber=14.0;PercentMatches=100;PercentIndels=0;Consensus=CT;	27
FChr1	17374338	17405887	DEL	31549	FChr1	17378764	17378801	76	+	TandemRepeat	ID=TR004790;PeriodSize=16;CopyNumber=2.4;PercentMatches=100;PercentIndels=0;Consensus=ACACACATTAATAAAC;	37
FChr1	17374338	17405887	DEL	31549	FChr1	17379663	17379722	104	+	TandemRepeat	ID=TR004791;PeriodSize=4;CopyNumber=15.0;PercentMatches=93;PercentIndels=6;Consensus=TCTG;	59
FChr1	17374338	17405887	DEL	31549	FChr1	17382241	17382267	54	+	TandemRepeat	ID=TR004792;PeriodSize=2;CopyNumber=13.5;PercentMatches=100;PercentIndels=0;Consensus=TG;	26
FChr1	17374338	17405887	DEL	31549	FChr1	17382898	17383034	119	+	TandemRepeat	ID=TR004793;PeriodSize=16;CopyNumber=8.8;PercentMatches=77;PercentIndels=13;Consensus=TACCTGTCTGTCTCAA;	136
FChr1	17374338	17405887	DEL	31549	FChr1	17382899	17383073	180	+	TandemRepeat	ID=TR004794;PeriodSize=32;CopyNumber=5.5;PercentMatches=76;PercentIndels=13;Consensus=ACCTGTCTGTCTGCATACCTGTCTGTCTCAAC;	174
FChr1	17374338	17405887	DEL	31549	FChr1	17382898	17383070	167	+	TandemRepeat	ID=TR004795;PeriodSize=44;CopyNumber=3.6;PercentMatches=76;PercentIndels=10;Consensus=TACCTGTCTGTCTCAACACCTGTCTGTCTCAACACCTGTCTGTCTGCA;	172
FChr1	17374338	17405887	DEL	31549	FChr1	17382920	17383033	167	+	TandemRepeat	ID=TR004796;PeriodSize=60;CopyNumber=1.9;PercentMatches=87;PercentIndels=3;Consensus=TCTGTCCATACACATGTCTGTCTGAACACCTGTCTGTCTCAACACCTGTCTGTCCACATA;	113
FChr1	17374338	17405887	DEL	31549	FChr1	17382988	17383085	61	+	TandemRepeat	ID=TR004797;PeriodSize=16;CopyNumber=5.5;PercentMatches=67;PercentIndels=21;Consensus=TATACCTGTCTGTCTGCAC;	97
FChr1	17374338	17405887	DEL	31549	FChr1	17383017	17383107	128	+	TandemRepeat	ID=TR004798;PeriodSize=36;CopyNumber=2.5;PercentMatches=87;PercentIndels=0;Consensus=CTCAACACCTGTCTGTCTGCACTCATACCTATCAGC;	90
FChr1	17374338	17405887	DEL	31549	FChr1	17374711	17374778	303	+	Transposon	ID=TE306338;Target=DNA45_AFC 8 77;Class=DNA/PIF-Harbinger;PercDiv=22.1;PercDel=2.9;PercIns=0.0;	67
FChr1	17374338	17405887	DEL	31549	FChr1	17375300	17375403	344	-	Transposon	ID=TE306339;Target=DNA-N4_DR 667 754;Class=DNA;PercDiv=17.6;PercDel=3.3;PercIns=2.0;	103
FChr1	17374338	17405887	DEL	31549	FChr1	17376357	17376504	259	-	Transposon	ID=TE306340;Target=hAT-N159_DR 1514 1647;Class=DNA/hAT-Ac;PercDiv=25.8;PercDel=2.7;PercIns=13.4;	147
FChr1	17374338	17405887	DEL	31549	FChr1	17376433	17376511	260	+	Transposon	ID=TE306341;Target=Dada-U6_SS 3465 3552;Class=DNA/Dada;PercDiv=21.5;PercDel=11.4;PercIns=0.0;	78
FChr1	17374338	17405887	DEL	31549	FChr1	17376442	17376527	330	+	Transposon	ID=TE306342;Target=hAT-N159_DR 1527 1612;Class=DNA/hAT-Ac;PercDiv=20.0;PercDel=1.2;PercIns=1.2;	85
FChr1	17374338	17405887	DEL	31549	FChr1	17376477	17376564	274	+	Transposon	ID=TE306343;Target=DNA8-10_CGi 2059 2149;Class=DNA;PercDiv=21.6;PercDel=3.4;PercIns=0.0;	87
FChr1	17374338	17405887	DEL	31549	FChr1	17376522	17376621	227	+	Transposon	ID=TE306344;Target=ERV-2C_Crp-LTR 1100 1199;Class=LTR/ERV1;PercDiv=24.2;PercDel=5.0;PercIns=5.0;	99
FChr1	17374338	17405887	DEL	31549	FChr1	17377771	17377862	233	-	Transposon	ID=TE306345;Target=LTR2C_Tbel 225 322;Class=LTR/ERVK;PercDiv=22.2;PercDel=8.7;PercIns=2.0;	91
FChr1	17374338	17405887	DEL	31549	FChr1	17379643	17379721	348	-	Transposon	ID=TE306346;Target=ERV1-7_DR-I 2023 2100;Class=LTR/ERV1;PercDiv=12.0;PercDel=3.8;PercIns=5.1;	78
FChr1	17374338	17405887	DEL	31549	FChr1	17379663	17379727	358	+	Transposon	ID=TE306347;Target=MINIME_DN 367 431;Class=Unknown;PercDiv=6.2;PercDel=1.5;PercIns=1.5;	64
FChr1	17374338	17405887	DEL	31549	FChr1	17379728	17379742	358	+	Transposon	ID=TE306348;Target=Helitron-1_DT 146 221;Class=RC/Helitron;PercDiv=9.4;PercDel=1.2;PercIns=6.6;	14
FChr1	17374338	17405887	DEL	31549	FChr1	17380297	17380358	256	+	Transposon	ID=TE306349;Target=Mariner-17_AEc 4093 4151;Class=DNA/TcMar-Tc1;PercDiv=17.3;PercDel=1.6;PercIns=6.8;	61
FChr1	17374338	17405887	DEL	31549	FChr1	17382194	17382267	246	+	Transposon	ID=TE306350;Target=TE-5_SSa 2942 3016;Class=DNA;PercDiv=19.2;PercDel=2.7;PercIns=1.3;	73
FChr1	17374338	17405887	DEL	31549	FChr1	17382219	17382284	256	-	Transposon	ID=TE306351;Target=ENSPM-6_DR 13931 13997;Class=DNA/CMC-EnSpm;PercDiv=16.7;PercDel=1.5;PercIns=0.0;	65
FChr1	17374338	17405887	DEL	31549	FChr1	17382242	17382328	232	+	Transposon	ID=TE306352;Target=EnSpm-19_ZM 8033 8119;Class=DNA/CMC-EnSpm;PercDiv=23.8;PercDel=3.5;PercIns=3.5;	86
FChr1	17374338	17405887	DEL	31549	FChr1	17382535	17382726	282	+	Transposon	ID=TE306353;Target=Ginger1-N1_DR 273 449;Class=DNA/Ginger-1;PercDiv=25.9;PercDel=4.7;PercIns=13.6;	191
FChr1	17374338	17405887	DEL	31549	FChr1	17382558	17382763	349	-	Transposon	ID=TE306354;Target=HAT1_DR 432 647;Class=DNA/hAT-Ac;PercDiv=26.8;PercDel=3.7;PercIns=3.8;	205
FChr1	17374338	17405887	DEL	31549	FChr1	17382897	17383126	322	-	Transposon	ID=TE306355;Target=HAT1_DR 386 647;Class=DNA/hAT-Ac;PercDiv=25.1;PercDel=4.5;PercIns=7.6;	229
FChr1	17374338	17405887	DEL	31549	FChr1	17382898	17383127	307	+	Transposon	ID=TE306356;Target=Ginger1-N1_DR 290 444;Class=DNA/Ginger-1;PercDiv=25.5;PercDel=0.0;PercIns=12.4;	229
FChr1	17374338	17405887	DEL	31549	FChr1	17383577	17383708	227	+	Transposon	ID=Denovo_TE0563638;Target=rnd-5_family-159 127 260;Class=DNA/IS3EU;PercDiv=16.8;PercDel=6.8;PercIns=5.2;	131
FChr1	17374338	17405887	DEL	31549	FChr1	17384581	17384777	1155	-	Transposon	ID=Denovo_TE0563640;Target=rnd-6_family-742 297 499;Class=DNA/hAT-Ac;PercDiv=4.8;PercDel=8.6;PercIns=5.4;	196
FChr1	17374338	17405887	DEL	31549	FChr1	17387760	17388944	693	-	Transposon	ID=Denovo_TE0563644;Target=rnd-5_family-16 2 562;Class=LTR/Gypsy;PercDiv=30.1;PercDel=4.7;PercIns=12.8;	1184
FChr1	17374338	17405887	DEL	31549	FChr1	17390300	17390364	495	+	Transposon	ID=Denovo_TE0563650;Target=rnd-6_family-223 73 137;Class=DNA;PercDiv=7.7;PercDel=0.0;PercIns=0.0;	64
FChr1	17374338	17405887	DEL	31549	FChr1	17390856	17390916	235	-	Transposon	ID=Denovo_TE0563652;Target=rnd-1_family-262 15 86;Class=DNA;PercDiv=16.6;PercDel=19.7;PercIns=1.4;	60
FChr1	17374338	17405887	DEL	31549	FChr1	17390915	17391095	873	-	Transposon	ID=Denovo_TE0563653;Target=rnd-4_family-122 741 912;Class=DNA;PercDiv=16.9;PercDel=0.0;PercIns=5.2;	180
FChr1	17374338	17405887	DEL	31549	FChr1	17391628	17391749	886	+	Transposon	ID=Denovo_TE0563654;Target=rnd-3_family-135 111 232;Class=LINE/L2;PercDiv=9.0;PercDel=0.0;PercIns=0.0;	121
FChr1	17374338	17405887	DEL	31549	FChr1	17391931	17391996	293	-	Transposon	ID=Denovo_TE0563655;Target=rnd-5_family-337 431 534;Class=DNA/hAT-Ac;PercDiv=19.4;PercDel=2.8;PercIns=12.4;	65
FChr1	17374338	17405887	DEL	31549	FChr1	17391997	17392057	311	+	Transposon	ID=Denovo_TE0563656;Target=rnd-1_family-38 2 63;Class=DNA/hAT-Ac;PercDiv=16.4;PercDel=1.6;PercIns=0.0;	60
FChr1	17374338	17405887	DEL	31549	FChr1	17392047	17392111	245	-	Transposon	ID=Denovo_TE0563657;Target=rnd-5_family-2640 506 569;Class=DNA/hAT-Ac;PercDiv=21.9;PercDel=0.0;PercIns=1.6;	64
FChr1	17374338	17405887	DEL	31549	FChr1	17392058	17392071	293	-	Transposon	ID=Denovo_TE0563658;Target=rnd-5_family-337 406 430;Class=DNA/hAT-Ac;PercDiv=19.4;PercDel=2.8;PercIns=12.4;	13
FChr1	17374338	17405887	DEL	31549	FChr1	17393759	17393808	231	-	Transposon	ID=Denovo_TE0563659;Target=rnd-6_family-5222 24 73;Class=DNA/CMC-EnSpm;PercDiv=16.3;PercDel=2.0;PercIns=2.0;	49
FChr1	17374338	17405887	DEL	31549	FChr1	17394299	17394409	308	-	Transposon	ID=Denovo_TE0563660;Target=rnd-6_family-11538 35 138;Class=Unknown;PercDiv=20.0;PercDel=8.1;PercIns=3.8;	110
FChr1	17374338	17405887	DEL	31549	FChr1	17394304	17394419	229	+	Transposon	ID=Denovo_TE0563661;Target=rnd-5_family-124 90 195;Class=Unknown;PercDiv=19.1;PercDel=4.3;PercIns=14.2;	115
FChr1	17374338	17405887	DEL	31549	FChr1	17395245	17395338	401	+	Transposon	ID=Denovo_TE0563662;Target=rnd-5_family-2356 95 185;Class=Unknown;PercDiv=19.8;PercDel=0.0;PercIns=3.3;	93
FChr1	17374338	17405887	DEL	31549	FChr1	17395254	17395391	377	-	Transposon	ID=Denovo_TE0563663;Target=rnd-5_family-124 63 206;Class=Unknown;PercDiv=25.2;PercDel=6.5;PercIns=2.1;	137
FChr1	17374338	17405887	DEL	31549	FChr1	17395366	17395419	423	+	Transposon	ID=Denovo_TE0563664;Target=rnd-6_family-3336 129 355;Class=DNA/hAT-Charlie;PercDiv=19.1;PercDel=14.5;PercIns=8.1;	53
FChr1	17374338	17405887	DEL	31549	FChr1	17395420	17395562	561	+	Transposon	ID=Denovo_TE0563665;Target=rnd-1_family-91 1 138;Class=LTR/ERV1;PercDiv=23.2;PercDel=0.0;PercIns=3.6;	142
FChr1	17374338	17405887	DEL	31549	FChr1	17395563	17395597	423	+	Transposon	ID=Denovo_TE0563666;Target=rnd-6_family-3336 356 513;Class=DNA/hAT-Charlie;PercDiv=19.1;PercDel=14.5;PercIns=8.1;	34
FChr1	17374338	17405887	DEL	31549	FChr1	17396475	17396882	3316	+	Transposon	ID=Denovo_TE0563667;Target=rnd-1_family-83 1 409;Class=Unknown;PercDiv=6.1;PercDel=0.2;PercIns=0.0;	407
FChr1	17374338	17405887	DEL	31549	FChr1	17397726	17398009	1904	-	Transposon	ID=Denovo_TE0563668;Target=rnd-6_family-18474 5 289;Class=Unknown;PercDiv=8.9;PercDel=1.1;PercIns=0.7;	283
FChr1	17374338	17405887	DEL	31549	FChr1	17399289	17399333	338	-	Transposon	ID=Denovo_TE0563669;Target=rnd-5_family-2375 9 53;Class=DNA/TcMar-Tc1;PercDiv=8.9;PercDel=0.0;PercIns=0.0;	44
FChr1	17374338	17405887	DEL	31549	FChr1	17384780	17384815	63	+	TandemRepeat	ID=TR004799;PeriodSize=11;CopyNumber=3.3;PercentMatches=96;PercentIndels=0;Consensus=TCTGTCCAACA;	35
FChr1	17374338	17405887	DEL	31549	FChr1	17384885	17384921	58	+	TandemRepeat	ID=TR004800;PeriodSize=15;CopyNumber=2.5;PercentMatches=91;PercentIndels=4;Consensus=GAGAGAAACACTTAG;	36
FChr1	17374338	17405887	DEL	31549	FChr1	17384964	17385024	122	+	TandemRepeat	ID=TR004801;PeriodSize=2;CopyNumber=30.5;PercentMatches=100;PercentIndels=0;Consensus=TG;	60
FChr1	17374338	17405887	DEL	31549	FChr1	17385159	17385202	61	+	TandemRepeat	ID=TR004802;PeriodSize=10;CopyNumber=4.4;PercentMatches=88;PercentIndels=0;Consensus=ATATGCTGTG;	43
FChr1	17374338	17405887	DEL	31549	FChr1	17385149	17385202	63	+	TandemRepeat	ID=TR004803;PeriodSize=20;CopyNumber=2.7;PercentMatches=85;PercentIndels=0;Consensus=ATATACTGTGATATGCTGTG;	53
FChr1	17374338	17405887	DEL	31549	FChr1	17385357	17385416	86	+	TandemRepeat	ID=TR004804;PeriodSize=3;CopyNumber=20.3;PercentMatches=86;PercentIndels=3;Consensus=CCT;	59
FChr1	17374338	17405887	DEL	31549	FChr1	17385617	17385657	50	+	TandemRepeat	ID=TR004805;PeriodSize=12;CopyNumber=3.3;PercentMatches=83;PercentIndels=10;Consensus=CCCTCACCTCTAA;	40
FChr1	17374338	17405887	DEL	31549	FChr1	17386040	17386084	81	+	TandemRepeat	ID=TR004806;PeriodSize=22;CopyNumber=2.0;PercentMatches=95;PercentIndels=0;Consensus=TGGGTGCGTTTGTTTTCTAGTT;	44
FChr1	17374338	17405887	DEL	31549	FChr1	17385966	17386540	785	+	TandemRepeat	ID=TR004807;PeriodSize=57;CopyNumber=10.8;PercentMatches=87;PercentIndels=10;Consensus=TTCTAGTTTATGTAGAATGTGTGGGTGCGTTTGTTTTCTAGTTTGGGTGCGTTTGTT;	574
FChr1	17374338	17405887	DEL	31549	FChr1	17386146	17386183	60	+	TandemRepeat	ID=TR004808;PeriodSize=20;CopyNumber=1.9;PercentMatches=89;PercentIndels=10;Consensus=GTGCGTTGTTTTCTAGTTGG;	37
FChr1	17374338	17405887	DEL	31549	FChr1	17386246	17386289	72	+	TandemRepeat	ID=TR004809;PeriodSize=22;CopyNumber=2.0;PercentMatches=91;PercentIndels=4;Consensus=TGGGTGCATTTGTTTTCTAGTT;	43
FChr1	17374338	17405887	DEL	31549	FChr1	17386303	17386343	75	+	TandemRepeat	ID=TR004810;PeriodSize=21;CopyNumber=1.9;PercentMatches=95;PercentIndels=5;Consensus=GTGCGTTTGTTTTCTAGTTTGG;	40
FChr1	17374338	17405887	DEL	31549	FChr1	17386408	17386449	77	+	TandemRepeat	ID=TR004811;PeriodSize=22;CopyNumber=2.0;PercentMatches=95;PercentIndels=4;Consensus=GGTGCGTTTGTTTTCTAGTTTG;	41
FChr1	17374338	17405887	DEL	31549	FChr1	17386462	17386506	90	+	TandemRepeat	ID=TR004812;PeriodSize=22;CopyNumber=2.0;PercentMatches=100;PercentIndels=0;Consensus=TGGGTGCGTTTGTTTTCTAGTT;	44
FChr1	17374338	17405887	DEL	31549	FChr1	17387131	17387160	60	+	TandemRepeat	ID=TR004813;PeriodSize=15;CopyNumber=2.0;PercentMatches=100;PercentIndels=0;Consensus=CCAGGACAAGCTAGC;	29
FChr1	17374338	17405887	DEL	31549	FChr1	17389416	17389440	50	+	TandemRepeat	ID=TR004814;PeriodSize=2;CopyNumber=12.5;PercentMatches=100;PercentIndels=0;Consensus=TG;	24
FChr1	17374338	17405887	DEL	31549	FChr1	17389844	17389894	66	+	TandemRepeat	ID=TR004815;PeriodSize=2;CopyNumber=25.5;PercentMatches=87;PercentIndels=0;Consensus=CA;	50
FChr1	17374338	17405887	DEL	31549	FChr1	17389844	17389925	57	+	TandemRepeat	ID=TR004816;PeriodSize=10;CopyNumber=7.5;PercentMatches=74;PercentIndels=17;Consensus=CACACACACTA;	81
FChr1	17374338	17405887	DEL	31549	FChr1	17390616	17390682	82	+	TandemRepeat	ID=TR004817;PeriodSize=28;CopyNumber=2.4;PercentMatches=85;PercentIndels=5;Consensus=TTTGTCTGTCTGTCTCTATACTTACCTG;	66
FChr1	17374338	17405887	DEL	31549	FChr1	17393531	17393574	81	+	TandemRepeat	ID=TR004818;PeriodSize=12;CopyNumber=3.8;PercentMatches=96;PercentIndels=3;Consensus=TACTGCAAATTA;	43
FChr1	17374338	17405887	DEL	31549	FChr1	17394739	17394769	53	+	TandemRepeat	ID=TR004819;PeriodSize=11;CopyNumber=2.8;PercentMatches=95;PercentIndels=0;Consensus=GTATATATAAA;	30
FChr1	17374338	17405887	DEL	31549	FChr1	17384564	17384703	319	-	Transposon	ID=TE306357;Target=hAT-35N1_SSa 430 574;Class=DNA/hAT-Ac;PercDiv=22.7;PercDel=9.3;PercIns=5.5;	139
FChr1	17374338	17405887	DEL	31549	FChr1	17384717	17384777	226	+	Transposon	ID=TE306358;Target=hAT-36_SSa 1287 1349;Class=DNA/hAT-Ac;PercDiv=18.0;PercDel=3.3;PercIns=0.0;	60
FChr1	17374338	17405887	DEL	31549	FChr1	17384856	17384894	231	+	Transposon	ID=TE306359;Target=DIRS-34A_XT 4065 4102;Class=LTR/DIRS;PercDiv=13.2;PercDel=0.0;PercIns=2.6;	38
FChr1	17374338	17405887	DEL	31549	FChr1	17384918	17385023	237	+	Transposon	ID=TE306360;Target=Kolobok-3_Aplcal 4101 4198;Class=DNA/Kolobok-Hydra;PercDiv=12.6;PercDel=1.9;PercIns=10.2;	105
FChr1	17374338	17405887	DEL	31549	FChr1	17384949	17385027	589	+	Transposon	ID=TE306361;Target=ENSPM-6_DR 14848 14924;Class=DNA/CMC-EnSpm;PercDiv=7.8;PercDel=0.0;PercIns=2.6;	78
FChr1	17374338	17405887	DEL	31549	FChr1	17384967	17385066	386	+	Transposon	ID=TE306362;Target=RLTR20A4 429 525;Class=LTR/ERVK;PercDiv=5.3;PercDel=7.0;PercIns=6.3;	99
FChr1	17374338	17405887	DEL	31549	FChr1	17387438	17387537	279	+	Transposon	ID=TE306363;Target=DIRS-8_DR 158 255;Class=LTR/Ngaro;PercDiv=22.4;PercDel=4.0;PercIns=6.1;	99
FChr1	17374338	17405887	DEL	31549	FChr1	17387538	17387555	256	+	Transposon	ID=TE306364;Target=EnSpm1_SB 9751 9841;Class=DNA/CMC-EnSpm;PercDiv=31.2;PercDel=1.6;PercIns=3.2;	17
FChr1	17374338	17405887	DEL	31549	FChr1	17387578	17387731	333	-	Transposon	ID=TE306365;Target=L2-6_OL 1981 2088;Class=LINE/L2;PercDiv=28.1;PercDel=1.0;PercIns=0.0;	153
FChr1	17374338	17405887	DEL	31549	FChr1	17389250	17389323	251	+	Transposon	ID=TE306366;Target=DNA9TA1_DR 2056 2131;Class=DNA/CMC-EnSpm;PercDiv=28.4;PercDel=2.7;PercIns=0.0;	73
FChr1	17374338	17405887	DEL	31549	FChr1	17389267	17389337	284	+	Transposon	ID=TE306367;Target=Polinton-1_DR 17667 17737;Class=DNA/Maverick;PercDiv=29.2;PercDel=0.0;PercIns=0.0;	70
FChr1	17374338	17405887	DEL	31549	FChr1	17389338	17389379	281	+	Transposon	ID=TE306368;Target=CryptonV-N3_EL 3 44;Class=DNA/Crypton-V;PercDiv=14.3;PercDel=0.0;PercIns=0.0;	41
FChr1	17374338	17405887	DEL	31549	FChr1	17389378	17389440	266	+	Transposon	ID=TE306369;Target=Helitron-1_OL 894 954;Class=RC/Helitron;PercDiv=16.7;PercDel=1.6;PercIns=4.9;	62
FChr1	17374338	17405887	DEL	31549	FChr1	17389380	17389392	236	-	Transposon	ID=TE306370;Target=FUGUREP2 249 305;Class=DNA/Crypton-V;PercDiv=21.4;PercDel=3.6;PercIns=0.0;	12
FChr1	17374338	17405887	DEL	31549	FChr1	17389830	17389944	323	+	Transposon	ID=TE306371;Target=Gypsy-23-LTR_DR 541 652;Class=LTR/Gypsy;PercDiv=17.1;PercDel=0.9;PercIns=3.6;	114
FChr1	17374338	17405887	DEL	31549	FChr1	17389844	17389969	329	-	Transposon	ID=TE306372;Target=Ginger1-1_AC 831 950;Class=DNA/Ginger-1;PercDiv=17.9;PercDel=1.6;PercIns=6.7;	125
FChr1	17374338	17405887	DEL	31549	FChr1	17390609	17390682	307	+	Transposon	ID=TE306373;Target=Ginger1-N1_DR 333 406;Class=DNA/Ginger-1;PercDiv=17.8;PercDel=1.4;PercIns=1.4;	73
FChr1	17374338	17405887	DEL	31549	FChr1	17391632	17391758	339	+	Transposon	ID=TE306374;Target=L2-6_AFC 344 456;Class=LINE/L2;PercDiv=17.2;PercDel=4.8;PercIns=8.2;	126
FChr1	17374338	17405887	DEL	31549	FChr1	17392208	17392296	230	+	Transposon	ID=TE306375;Target=UCON4 149 231;Class=DNA/Kolobok;PercDiv=20.4;PercDel=4.5;PercIns=12.1;	88
FChr1	17374338	17405887	DEL	31549	FChr1	17392386	17392422	234	+	Transposon	ID=TE306376;Target=Gypsy-16_PBa-LTR 883 919;Class=LTR/Gypsy;PercDiv=10.8;PercDel=0.0;PercIns=0.0;	36
FChr1	17374338	17405887	DEL	31549	FChr1	17392391	17392469	229	-	Transposon	ID=TE306377;Target=EnSpm-9_DR 962 1040;Class=DNA/CMC-EnSpm;PercDiv=20.8;PercDel=2.5;PercIns=2.5;	78
FChr1	17374338	17405887	DEL	31549	FChr1	17394112	17394163	234	+	Transposon	ID=TE306378;Target=Copia-26_MLP-I 395 448;Class=LTR/Copia;PercDiv=17.3;PercDel=3.9;PercIns=0.0;	51
FChr1	17374338	17405887	DEL	31549	FChr1	17399294	17399330	229	+	Transposon	ID=TE306379;Target=Tc1-17a_Xen 852 890;Class=DNA/TcMar-Tc1;PercDiv=10.8;PercDel=5.4;PercIns=0.0;	36
FChr1	17374338	17405887	DEL	31549	FChr1	17399299	17399332	300	-	Transposon	ID=TE306380;Target=Mariner-22_EL 1 34;Class=DNA/TcMar-Tc1;PercDiv=2.9;PercDel=0.0;PercIns=0.0;	33
FChr1	17374338	17405887	DEL	31549	FChr1	17399895	17400186	1813	-	Transposon	ID=Denovo_TE0563671;Target=rnd-5_family-17 51 516;Class=DNA/hAT-Ac;PercDiv=12.1;PercDel=5.9;PercIns=3.9;	291
FChr1	17374338	17405887	DEL	31549	FChr1	17400241	17400290	299	-	Transposon	ID=Denovo_TE0563672;Target=rnd-2_family-32 410 458;Class=DNA/hAT-Ac;PercDiv=17.8;PercDel=5.3;PercIns=6.2;	49
FChr1	17374338	17405887	DEL	31549	FChr1	17400291	17400355	305	+	Transposon	ID=Denovo_TE0563673;Target=rnd-1_family-38 2 65;Class=DNA/hAT-Ac;PercDiv=15.6;PercDel=0.0;PercIns=1.6;	64
FChr1	17374338	17405887	DEL	31549	FChr1	17400368	17400525	485	-	Transposon	ID=Denovo_TE0563674;Target=rnd-1_family-13 22 160;Class=DNA/hAT-Ac;PercDiv=16.6;PercDel=24.7;PercIns=1.1;	157
FChr1	17374338	17405887	DEL	31549	FChr1	17400568	17400905	2579	-	Transposon	ID=Denovo_TE0563675;Target=rnd-5_family-5307 5 351;Class=DNA/TcMar-Tc1;PercDiv=6.0;PercDel=3.5;PercIns=0.9;	337
FChr1	17374338	17405887	DEL	31549	FChr1	17400922	17400969	225	-	Transposon	ID=Denovo_TE0563676;Target=rnd-1_family-1 23 70;Class=DNA/hAT-Ac;PercDiv=18.8;PercDel=0.0;PercIns=0.0;	47
FChr1	17374338	17405887	DEL	31549	FChr1	17400945	17401009	274	-	Transposon	ID=Denovo_TE0563677;Target=rnd-3_family-245 1 91;Class=DNA/hAT-Ac;PercDiv=9.2;PercDel=4.0;PercIns=4.9;	64
FChr1	17374338	17405887	DEL	31549	FChr1	17401551	17401865	1566	+	Transposon	ID=Denovo_TE0563678;Target=rnd-5_family-3274 35 395;Class=DNA/hAT-Tip100;PercDiv=11.6;PercDel=16.2;PercIns=1.4;	314
FChr1	17374338	17405887	DEL	31549	FChr1	17401961	17402024	359	+	Transposon	ID=Denovo_TE0563679;Target=rnd-5_family-3422 49 112;Class=DNA/hAT-Ac;PercDiv=21.9;PercDel=0.0;PercIns=0.0;	63
FChr1	17374338	17405887	DEL	31549	FChr1	17402023	17402120	252	+	Transposon	ID=Denovo_TE0563680;Target=rnd-5_family-3422 351 465;Class=DNA/hAT-Ac;PercDiv=25.7;PercDel=18.4;PercIns=0.9;	97
FChr1	17374338	17405887	DEL	31549	FChr1	17404878	17405491	4653	+	Transposon	ID=Denovo_TE0563682;Target=rnd-5_family-2640 231 850;Class=DNA/hAT-Ac;PercDiv=6.1;PercDel=1.6;PercIns=0.7;	613
FChr1	17374338	17405887	DEL	31549	FChr1	17402803	17402829	54	+	TandemRepeat	ID=TR004820;PeriodSize=3;CopyNumber=9.0;PercentMatches=100;PercentIndels=0;Consensus=ATT;	26
FChr1	17374338	17405887	DEL	31549	FChr1	17402941	17402989	89	+	TandemRepeat	ID=TR004821;PeriodSize=21;CopyNumber=2.3;PercentMatches=96;PercentIndels=0;Consensus=TCTGTCTTACCTGTCTGTCTT;	48
FChr1	17374338	17405887	DEL	31549	FChr1	17403283	17404409	1957	+	TandemRepeat	ID=TR004822;PeriodSize=33;CopyNumber=34.2;PercentMatches=96;PercentIndels=0;Consensus=ACAAAGATAACAAACTTAATGTCCCCACAAGTA;	1126
FChr1	17374338	17405887	DEL	31549	FChr1	17404670	17404753	96	+	TandemRepeat	ID=TR004823;PeriodSize=33;CopyNumber=2.5;PercentMatches=80;PercentIndels=5;Consensus=CCACCACCTCCTCCAGCAACTCCTCCTCCACCA;	83
FChr1	17374338	17405887	DEL	31549	FChr1	17399981	17400129	336	-	Transposon	ID=TE306381;Target=hAT-35N1_SSa 35 189;Class=DNA/hAT-Ac;PercDiv=19.8;PercDel=8.2;PercIns=2.6;	148
FChr1	17374338	17405887	DEL	31549	FChr1	17400677	17400845	801	-	Transposon	ID=TE306382;Target=Mariner-N3_SSa 234 402;Class=DNA/TcMar-Tc1;PercDiv=24.3;PercDel=0.0;PercIns=0.0;	168
FChr1	17374338	17405887	DEL	31549	FChr1	17400843	17400905	255	+	Transposon	ID=TE306383;Target=DNA-19B_EL 332 406;Class=DNA/TcMar-Tc1;PercDiv=17.5;PercDel=19.1;PercIns=0.0;	62
FChr1	17374338	17405887	DEL	31549	FChr1	17402738	17402826	286	+	Transposon	ID=TE306384;Target=W1_As 2247 2335;Class=LINE/Penelope;PercDiv=29.2;PercDel=0.0;PercIns=0.0;	88
FChr1	17374338	17405887	DEL	31549	FChr1	17402827	17402839	247	+	Transposon	ID=TE306385;Target=EnSpm1_SB 9846 9943;Class=DNA/CMC-EnSpm;PercDiv=26.9;PercDel=1.0;PercIns=5.1;	12
FChr1	17374338	17405887	DEL	31549	FChr1	17402931	17402998	269	-	Transposon	ID=TE306386;Target=ERV1-7_DR-I 2022 2087;Class=LTR/ERV1;PercDiv=19.7;PercDel=0.0;PercIns=3.0;	67
FChr1	17374338	17405887	DEL	31549	FChr1	17402943	17403016	225	+	Transposon	ID=TE306387;Target=Helitron-N3_DT 37 108;Class=RC/Helitron;PercDiv=22.2;PercDel=0.0;PercIns=2.8;	73
FChr1	17374338	17405887	DEL	31549	FChr1	17405147	17405299	238	+	Transposon	ID=TE306388;Target=DNA50_AFC 925 1052;Class=DNA;PercDiv=29.2;PercDel=0.0;PercIns=19.5;	152
FChr1	17374338	17405887	DEL	31549	FChr1	17405370	17405492	400	+	Transposon	ID=TE306389;Target=hAT-35_SSa 4078 4194;Class=DNA/hAT-Ac;PercDiv=24.0;PercDel=0.0;PercIns=5.1;	122
FChr1	17374338	17405887	DEL	31549	FChr1	17405449	17405498	270	-	Transposon	ID=TE306390;Target=EnSpm-3_SSa 672 721;Class=DNA/CMC-EnSpm;PercDiv=18.0;PercDel=0.0;PercIns=0.0;	49
FChr1	17374338	17405887	DEL	31549	FChr1	17399774	17399894	603	+	Transposon	ID=Denovo_TE0563670;Target=rnd-3_family-192 225 358;Class=DNA/hAT-Ac;PercDiv=10.9;PercDel=12.4;PercIns=1.5;	120
FChr1	17432464	17455742	DEL	23278	FChr1	17432370	17432497	474	+	Transposon	ID=Denovo_TE0563744;Target=rnd-5_family-5920 192 337;Class=Unknown;PercDiv=23.4;PercDel=14.1;PercIns=0.0;	33
FChr1	17432464	17455742	DEL	23278	FChr1	17432660	17432786	611	-	Transposon	ID=Denovo_TE0563746;Target=rnd-5_family-1454 162 288;Class=Unknown;PercDiv=17.7;PercDel=2.4;PercIns=2.4;	126
FChr1	17432464	17455742	DEL	23278	FChr1	17432779	17432814	260	-	Transposon	ID=Denovo_TE0563747;Target=rnd-5_family-51 121 159;Class=Unknown;PercDiv=5.6;PercDel=8.3;PercIns=0.0;	35
FChr1	17432464	17455742	DEL	23278	FChr1	17435768	17436224	928	+	Transposon	ID=Denovo_TE0563750;Target=rnd-6_family-4597 111 571;Class=LINE/L2;PercDiv=24.0;PercDel=6.1;PercIns=5.2;	456
FChr1	17432464	17455742	DEL	23278	FChr1	17436213	17436593	1117	+	Transposon	ID=Denovo_TE0563751;Target=rnd-6_family-4597 268 678;Class=LINE/L2;PercDiv=19.0;PercDel=12.9;PercIns=4.6;	380
FChr1	17432464	17455742	DEL	23278	FChr1	17436872	17436997	371	+	Transposon	ID=Denovo_TE0563752;Target=rnd-6_family-18474 116 246;Class=Unknown;PercDiv=23.6;PercDel=6.3;PercIns=2.3;	125
FChr1	17432464	17455742	DEL	23278	FChr1	17437606	17437710	620	-	Transposon	ID=Denovo_TE0563753;Target=rnd-1_family-3 132 263;Class=DNA/hAT-Ac;PercDiv=4.8;PercDel=25.7;PercIns=0.0;	104
FChr1	17432464	17455742	DEL	23278	FChr1	17438821	17438896	519	-	Transposon	ID=Denovo_TE0563755;Target=rnd-4_family-570 559 634;Class=Unknown;PercDiv=11.8;PercDel=0.0;PercIns=0.0;	75
FChr1	17432464	17455742	DEL	23278	FChr1	17438935	17439229	1361	-	Transposon	ID=Denovo_TE0563756;Target=rnd-3_family-192 1 330;Class=DNA/hAT-Ac;PercDiv=15.7;PercDel=12.5;PercIns=0.6;	294
FChr1	17432464	17455742	DEL	23278	FChr1	17439250	17439775	1715	-	Transposon	ID=Denovo_TE0563757;Target=rnd-2_family-32 22 599;Class=DNA/hAT-Ac;PercDiv=15.8;PercDel=13.5;PercIns=3.5;	525
FChr1	17432464	17455742	DEL	23278	FChr1	17439949	17440101	247	+	Transposon	ID=Denovo_TE0563758;Target=rnd-3_family-192 145 335;Class=DNA/hAT-Ac;PercDiv=21.6;PercDel=24.8;PercIns=0.0;	152
FChr1	17432464	17455742	DEL	23278	FChr1	17440140	17440202	278	+	Transposon	ID=Denovo_TE0563759;Target=rnd-6_family-6362 727 789;Class=LINE/L2;PercDiv=23.8;PercDel=0.0;PercIns=0.0;	62
FChr1	17432464	17455742	DEL	23278	FChr1	17440753	17440881	292	-	Transposon	ID=Denovo_TE0563760;Target=rnd-1_family-196 517 616;Class=DNA/PIF-Harbinger;PercDiv=24.0;PercDel=0.0;PercIns=29.0;	128
FChr1	17432464	17455742	DEL	23278	FChr1	17440915	17441030	443	+	Transposon	ID=Denovo_TE0563761;Target=rnd-4_family-1119 67 177;Class=Unknown;PercDiv=21.7;PercDel=0.0;PercIns=4.5;	115
FChr1	17432464	17455742	DEL	23278	FChr1	17441080	17441192	640	+	Transposon	ID=Denovo_TE0563762;Target=rnd-1_family-4 74 214;Class=Unknown;PercDiv=8.8;PercDel=24.8;PercIns=0.0;	112
FChr1	17432464	17455742	DEL	23278	FChr1	17443023	17443216	598	+	Transposon	ID=Denovo_TE0563763;Target=rnd-6_family-14534 55 289;Class=DNA/hAT-Ac;PercDiv=16.7;PercDel=22.7;PercIns=1.3;	193
FChr1	17432464	17455742	DEL	23278	FChr1	17443154	17443171	274	-	Transposon	ID=Denovo_TE0563764;Target=rnd-1_family-23 1 82;Class=Unknown;PercDiv=20.0;PercDel=9.2;PercIns=1.2;	17
FChr1	17432464	17455742	DEL	23278	FChr1	17443172	17443229	282	+	Transposon	ID=Denovo_TE0563765;Target=rnd-1_family-35 5 61;Class=Unknown;PercDiv=15.8;PercDel=0.0;PercIns=1.8;	57
FChr1	17432464	17455742	DEL	23278	FChr1	17443798	17444041	1465	-	Transposon	ID=Denovo_TE0563766;Target=rnd-1_family-667 1 250;Class=DNA/PIF;PercDiv=4.7;PercDel=16.9;PercIns=0.0;	243
FChr1	17432464	17455742	DEL	23278	FChr1	17444100	17444406	2015	+	Transposon	ID=Denovo_TE0563768;Target=rnd-6_family-3811 1 325;Class=DNA/PIF;PercDiv=8.8;PercDel=6.5;PercIns=0.6;	306
FChr1	17432464	17455742	DEL	23278	FChr1	17444416	17444521	834	-	Transposon	ID=Denovo_TE0563769;Target=rnd-1_family-732 105 210;Class=DNA/PIF;PercDiv=7.5;PercDel=0.0;PercIns=0.0;	105
FChr1	17432464	17455742	DEL	23278	FChr1	17444729	17444912	806	+	Transposon	ID=Denovo_TE0563770;Target=rnd-4_family-456 93 325;Class=DNA/PIF-Harbinger;PercDiv=12.0;PercDel=27.2;PercIns=0.4;	183
FChr1	17432464	17455742	DEL	23278	FChr1	17444953	17445099	269	-	Transposon	ID=Denovo_TE0563771;Target=rnd-5_family-449 326 462;Class=Unknown;PercDiv=18.5;PercDel=5.8;PercIns=7.7;	146
FChr1	17432464	17455742	DEL	23278	FChr1	17445128	17445350	1322	+	Transposon	ID=Denovo_TE0563772;Target=rnd-4_family-456 363 732;Class=DNA/PIF-Harbinger;PercDiv=13.8;PercDel=4.5;PercIns=0.1;	222
FChr1	17432464	17455742	DEL	23278	FChr1	17446062	17446135	272	+	Transposon	ID=Denovo_TE0563773;Target=rnd-6_family-11471 335 413;Class=Unknown;PercDiv=17.8;PercDel=8.1;PercIns=1.3;	73
FChr1	17432464	17455742	DEL	23278	FChr1	17446137	17446451	2182	-	Transposon	ID=Denovo_TE0563774;Target=rnd-1_family-2 14 364;Class=DNA/hAT-Ac;PercDiv=6.3;PercDel=11.4;PercIns=0.0;	314
FChr1	17432464	17455742	DEL	23278	FChr1	17446574	17446635	374	-	Transposon	ID=Denovo_TE0563775;Target=rnd-6_family-237 2 71;Class=LINE/L1;PercDiv=4.8;PercDel=12.9;PercIns=0.0;	61
FChr1	17432464	17455742	DEL	23278	FChr1	17446690	17446908	570	-	Transposon	ID=Denovo_TE0563776;Target=rnd-2_family-32 143 580;Class=DNA/hAT-Ac;PercDiv=20.4;PercDel=13.9;PercIns=4.1;	218
FChr1	17432464	17455742	DEL	23278	FChr1	17446909	17447020	471	-	Transposon	ID=Denovo_TE0563777;Target=rnd-4_family-1025 702 818;Class=DNA/TcMar-Tc1;PercDiv=18.0;PercDel=5.4;PercIns=0.8;	111
FChr1	17432464	17455742	DEL	23278	FChr1	17446999	17447070	317	-	Transposon	ID=Denovo_TE0563778;Target=rnd-1_family-68 79 152;Class=DNA/hAT-Ac;PercDiv=16.9;PercDel=4.2;PercIns=1.4;	71
FChr1	17432464	17455742	DEL	23278	FChr1	17447524	17447663	721	-	Transposon	ID=Denovo_TE0563779;Target=rnd-1_family-3 2 168;Class=DNA/hAT-Ac;PercDiv=10.7;PercDel=19.3;PercIns=0.0;	139
FChr1	17432464	17455742	DEL	23278	FChr1	17447664	17447746	680	+	Transposon	ID=Denovo_TE0563780;Target=rnd-5_family-337 392 662;Class=DNA/hAT-Ac;PercDiv=16.4;PercDel=26.0;PercIns=0.8;	82
FChr1	17432464	17455742	DEL	23278	FChr1	17433012	17433050	62	+	TandemRepeat	ID=TR004842;PeriodSize=17;CopyNumber=2.3;PercentMatches=91;PercentIndels=8;Consensus=CCTTCCCTCTATTCTTT;	38
FChr1	17432464	17455742	DEL	23278	FChr1	17434697	17434727	62	+	TandemRepeat	ID=TR004843;PeriodSize=16;CopyNumber=1.9;PercentMatches=100;PercentIndels=0;Consensus=AACAGACAGACAGGTG;	30
FChr1	17432464	17455742	DEL	23278	FChr1	17435157	17435196	80	+	TandemRepeat	ID=TR004844;PeriodSize=4;CopyNumber=10.0;PercentMatches=100;PercentIndels=0;Consensus=ATCA;	39
FChr1	17432464	17455742	DEL	23278	FChr1	17435194	17435236	86	+	TandemRepeat	ID=TR004845;PeriodSize=4;CopyNumber=10.8;PercentMatches=100;PercentIndels=0;Consensus=TCAG;	42
FChr1	17432464	17455742	DEL	23278	FChr1	17437756	17437782	54	+	TandemRepeat	ID=TR004846;PeriodSize=2;CopyNumber=13.5;PercentMatches=100;PercentIndels=0;Consensus=TG;	26
FChr1	17432464	17455742	DEL	23278	FChr1	17438565	17438652	72	+	TandemRepeat	ID=TR004847;PeriodSize=18;CopyNumber=5.2;PercentMatches=81;PercentIndels=9;Consensus=CCTCCTCCTCGTCTCT;	87
FChr1	17432464	17455742	DEL	23278	FChr1	17438618	17438652	70	+	TandemRepeat	ID=TR004848;PeriodSize=15;CopyNumber=2.3;PercentMatches=100;PercentIndels=0;Consensus=TCCTCCTCCTCGTCT;	34
FChr1	17432464	17455742	DEL	23278	FChr1	17441560	17441614	67	+	TandemRepeat	ID=TR004849;PeriodSize=24;CopyNumber=2.3;PercentMatches=84;PercentIndels=6;Consensus=CTCCTCCACCCTCTTAGCTCGCTC;	54
FChr1	17432464	17455742	DEL	23278	FChr1	17441752	17441818	73	+	TandemRepeat	ID=TR004850;PeriodSize=18;CopyNumber=3.7;PercentMatches=76;PercentIndels=7;Consensus=CCTTCTTCTTCTTCTTGT;	66
FChr1	17432464	17455742	DEL	23278	FChr1	17441793	17441821	58	+	TandemRepeat	ID=TR004851;PeriodSize=15;CopyNumber=1.9;PercentMatches=100;PercentIndels=0;Consensus=TTCTTCTTCTTGTCT;	28
FChr1	17432464	17455742	DEL	23278	FChr1	17448145	17448177	66	+	TandemRepeat	ID=TR004852;PeriodSize=10;CopyNumber=3.3;PercentMatches=100;PercentIndels=0;Consensus=GGCTCGGGCT;	32
FChr1	17432464	17455742	DEL	23278	FChr1	17435145	17435157	423	-	Transposon	ID=TE306436;Target=Ginger1-1_AC 1109 1151;Class=DNA/Ginger;PercDiv=19.1;PercDel=1.1;PercIns=3.2;	12
FChr1	17432464	17455742	DEL	23278	FChr1	17435158	17435238	464	+	Transposon	ID=TE306437;Target=5SrRNA-1_BG 938 1018;Class=Satellite;PercDiv=25.9;PercDel=0.0;PercIns=0.0;	80
FChr1	17432464	17455742	DEL	23278	FChr1	17435194	17435245	319	+	Transposon	ID=TE306438;Target=TDR13 524 574;Class=DNA;PercDiv=13.7;PercDel=0.0;PercIns=2.0;	51
FChr1	17432464	17455742	DEL	23278	FChr1	17435246	17435257	423	-	Transposon	ID=TE306439;Target=Ginger1-1_AC 1061 1108;Class=DNA/Ginger;PercDiv=19.1;PercDel=1.1;PercIns=3.2;	11
FChr1	17432464	17455742	DEL	23278	FChr1	17435759	17435782	281	+	Transposon	ID=TE306440;Target=Crack-8_SSa 2638 2667;Class=LINE/L2;PercDiv=21.8;PercDel=1.9;PercIns=18.3;	23
FChr1	17432464	17455742	DEL	23278	FChr1	17435783	17435853	291	+	Transposon	ID=TE306441;Target=CR1-2_CQ 3790 3859;Class=LINE/CR1;PercDiv=20.0;PercDel=0.0;PercIns=1.4;	70
FChr1	17432464	17455742	DEL	23278	FChr1	17435854	17435916	281	+	Transposon	ID=TE306442;Target=Crack-8_SSa 2668 2751;Class=LINE/L2;PercDiv=21.8;PercDel=1.9;PercIns=18.3;	62
FChr1	17432464	17455742	DEL	23278	FChr1	17436411	17436619	292	+	Transposon	ID=TE306443;Target=Daphne-2_OL 1991 2143;Class=LINE/L2;PercDiv=29.8;PercDel=2.2;PercIns=2.5;	208
FChr1	17432464	17455742	DEL	23278	FChr1	17437721	17437784	232	+	Transposon	ID=TE306444;Target=Ginger1-2_DR 4972 5035;Class=DNA/Ginger-1;PercDiv=16.1;PercDel=3.1;PercIns=3.1;	63
FChr1	17432464	17455742	DEL	23278	FChr1	17437744	17437793	226	-	Transposon	ID=TE306445;Target=BEL-50_DRe-LTR 380 428;Class=LTR/Pao;PercDiv=6.3;PercDel=2.0;PercIns=4.1;	49
FChr1	17432464	17455742	DEL	23278	FChr1	17438547	17438652	235	-	Transposon	ID=TE306446;Target=Helitron-1_CRe 13095 13200;Class=RC/Helitron;PercDiv=19.8;PercDel=0.0;PercIns=0.0;	105
FChr1	17432464	17455742	DEL	23278	FChr1	17438587	17438679	226	+	Transposon	ID=TE306447;Target=MuDR-N297_OS 315 408;Class=DNA/MULE-MuDR;PercDiv=18.2;PercDel=6.5;PercIns=5.3;	92
FChr1	17432464	17455742	DEL	23278	FChr1	17438753	17438813	228	+	Transposon	ID=TE306448;Target=DIRS-8_DR 203 266;Class=LTR/Ngaro;PercDiv=24.6;PercDel=4.9;PercIns=0.0;	60
FChr1	17432464	17455742	DEL	23278	FChr1	17439158	17439231	354	-	Transposon	ID=TE306449;Target=hAT-N178B_DR 1 71;Class=DNA/hAT-Ac;PercDiv=16.9;PercDel=0.0;PercIns=4.2;	73
FChr1	17432464	17455742	DEL	23278	FChr1	17439249	17439409	391	-	Transposon	ID=TE306450;Target=hAT-35N1_SSa 412 574;Class=DNA/hAT-Ac;PercDiv=24.2;PercDel=3.7;PercIns=2.5;	160
FChr1	17432464	17455742	DEL	23278	FChr1	17439607	17439753	296	+	Transposon	ID=TE306451;Target=hAT-N22C_DR 506 655;Class=DNA/hAT-Ac;PercDiv=22.1;PercDel=6.8;PercIns=4.7;	146
FChr1	17432464	17455742	DEL	23278	FChr1	17439609	17439764	385	-	Transposon	ID=TE306452;Target=DNA12_AFC 1 191;Class=DNA/hAT-Ac;PercDiv=19.3;PercDel=6.0;PercIns=3.6;	155
FChr1	17432464	17455742	DEL	23278	FChr1	17440140	17440208	229	+	Transposon	ID=TE306453;Target=Crack-7_DR 864 933;Class=LINE/L2;PercDiv=19.4;PercDel=4.3;PercIns=2.9;	68
FChr1	17432464	17455742	DEL	23278	FChr1	17440301	17440350	237	+	Transposon	ID=TE306454;Target=CclemV_scCc2 7142 7189;Class=LTR/Caulimovirus;PercDiv=14.6;PercDel=0.0;PercIns=4.2;	49
FChr1	17432464	17455742	DEL	23278	FChr1	17440754	17440881	382	-	Transposon	ID=TE306455;Target=Harbinger-N23_DR 254 379;Class=DNA/PIF-Harbinger;PercDiv=28.0;PercDel=0.8;PercIns=2.4;	127
FChr1	17432464	17455742	DEL	23278	FChr1	17443026	17443111	338	+	Transposon	ID=TE306456;Target=hAT-N178_DR 2 83;Class=DNA/hAT-Ac;PercDiv=16.1;PercDel=1.2;PercIns=6.1;	85
FChr1	17432464	17455742	DEL	23278	FChr1	17443798	17444265	2166	+	Transposon	ID=TE306457;Target=DNA-5_EL 1 501;Class=DNA/PIF;PercDiv=10.4;PercDel=12.6;PercIns=5.2;	467
FChr1	17432464	17455742	DEL	23278	FChr1	17444335	17444521	1402	+	Transposon	ID=TE306458;Target=DNA-5_EL 986 1172;Class=DNA/PIF;PercDiv=8.6;PercDel=0.0;PercIns=0.0;	186
FChr1	17432464	17455742	DEL	23278	FChr1	17445336	17445501	321	-	Transposon	ID=TE306459;Target=EnSpm-1_HV 10504 10662;Class=DNA/CMC-EnSpm;PercDiv=28.0;PercDel=3.0;PercIns=7.5;	165
FChr1	17432464	17455742	DEL	23278	FChr1	17445660	17445709	229	+	Transposon	ID=TE306460;Target=DNA8-2C_CGi 751 813;Class=DNA/hAT-Ac;PercDiv=8.0;PercDel=26.0;PercIns=0.0;	49
FChr1	17432464	17455742	DEL	23278	FChr1	17446392	17446451	307	-	Transposon	ID=TE306461;Target=hAT-N178B_DR 14 73;Class=DNA/hAT-Ac;PercDiv=14.1;PercDel=0.0;PercIns=0.0;	59
FChr1	17432464	17455742	DEL	23278	FChr1	17447677	17447740	241	+	Transposon	ID=TE306462;Target=DNA-8-32_DR 1361 1437;Class=DNA/hAT-Ac;PercDiv=17.2;PercDel=20.3;PercIns=0.0;	63
FChr1	17432464	17455742	DEL	23278	FChr1	17449843	17450117	819	+	Transposon	ID=Denovo_TE0563783;Target=rnd-6_family-14534 49 394;Class=DNA/hAT-Ac;PercDiv=15.8;PercDel=26.9;PercIns=0.9;	274
FChr1	17432464	17455742	DEL	23278	FChr1	17450809	17450943	417	+	Transposon	ID=Denovo_TE0563784;Target=rnd-4_family-302 6 89;Class=DNA/hAT-Tip100;PercDiv=22.1;PercDel=2.4;PercIns=1.2;	134
FChr1	17432464	17455742	DEL	23278	FChr1	17452542	17452629	241	+	Transposon	ID=Denovo_TE0563785;Target=rnd-5_family-867 96 185;Class=Unknown;PercDiv=27.9;PercDel=4.5;PercIns=2.2;	87
FChr1	17432464	17455742	DEL	23278	FChr1	17452567	17452869	616	-	Transposon	ID=Denovo_TE0563786;Target=rnd-4_family-1223 1 294;Class=Unknown;PercDiv=19.7;PercDel=11.3;PercIns=6.0;	302
FChr1	17432464	17455742	DEL	23278	FChr1	17453284	17453364	406	-	Transposon	ID=Denovo_TE0563787;Target=rnd-3_family-67 58 143;Class=DNA/hAT-Ac;PercDiv=14.8;PercDel=6.2;PercIns=0.0;	80
FChr1	17432464	17455742	DEL	23278	FChr1	17453582	17453709	402	+	Transposon	ID=Denovo_TE0563788;Target=rnd-6_family-6841 2 140;Class=DNA/CMC-EnSpm;PercDiv=18.9;PercDel=9.4;PercIns=0.7;	127
FChr1	17432464	17455742	DEL	23278	FChr1	17453739	17453834	390	+	Transposon	ID=Denovo_TE0563789;Target=rnd-6_family-6841 240 334;Class=DNA/CMC-EnSpm;PercDiv=15.4;PercDel=4.2;PercIns=5.3;	95
FChr1	17432464	17455742	DEL	23278	FChr1	17453891	17454005	480	-	Transposon	ID=Denovo_TE0563790;Target=rnd-6_family-6841 243 350;Class=DNA/CMC-EnSpm;PercDiv=20.5;PercDel=0.0;PercIns=6.5;	114
FChr1	17432464	17455742	DEL	23278	FChr1	17455248	17455400	402	+	Transposon	ID=Denovo_TE0563793;Target=rnd-6_family-111 115 314;Class=Unknown;PercDiv=18.4;PercDel=18.1;PercIns=1.8;	152
FChr1	17432464	17455742	DEL	23278	FChr1	17455405	17455453	234	-	Transposon	ID=Denovo_TE0563794;Target=rnd-6_family-9538 225 273;Class=Unknown;PercDiv=22.4;PercDel=0.0;PercIns=0.0;	48
FChr1	17432464	17455742	DEL	23278	FChr1	17455499	17455621	236	+	Transposon	ID=Denovo_TE0563795;Target=rnd-5_family-5600 321 473;Class=DNA/CMC-EnSpm;PercDiv=20.0;PercDel=27.6;PercIns=2.6;	122
FChr1	17432464	17455742	DEL	23278	FChr1	17455641	17455768	474	+	Transposon	ID=Denovo_TE0563796;Target=rnd-5_family-5920 192 337;Class=Unknown;PercDiv=23.4;PercDel=14.1;PercIns=0.0;	101
FChr1	17432464	17455742	DEL	23278	FChr1	17448969	17449032	112	+	TandemRepeat	ID=TR004853;PeriodSize=23;CopyNumber=2.8;PercentMatches=92;PercentIndels=2;Consensus=TATATATATATATATATATATAT;	63
FChr1	17432464	17455742	DEL	23278	FChr1	17448967	17449032	102	+	TandemRepeat	ID=TR004854;PeriodSize=2;CopyNumber=34.5;PercentMatches=88;PercentIndels=8;Consensus=TA;	65
FChr1	17432464	17455742	DEL	23278	FChr1	17454746	17454839	140	+	TandemRepeat	ID=TR004855;PeriodSize=2;CopyNumber=47.0;PercentMatches=87;PercentIndels=12;Consensus=TG;	93
FChr1	17432464	17455742	DEL	23278	FChr1	17448962	17449057	356	-	Transposon	ID=TE306466;Target=Chapaev-8_HM 7178 7275;Class=DNA/CMC-Chapaev;PercDiv=10.5;PercDel=3.1;PercIns=1.0;	95
FChr1	17432464	17455742	DEL	23278	FChr1	17448992	17449138	286	+	Transposon	ID=TE306467;Target=Gypsy-55_OS-LTR 80 234;Class=LTR/Gypsy;PercDiv=21.2;PercDel=9.5;PercIns=3.9;	146
FChr1	17432464	17455742	DEL	23278	FChr1	17449800	17449845	238	+	Transposon	ID=TE306468;Target=DIRS-1_XL 4634 4680;Class=LTR/DIRS;PercDiv=19.6;PercDel=2.2;PercIns=0.0;	45
FChr1	17432464	17455742	DEL	23278	FChr1	17454463	17454548	249	-	Transposon	ID=TE306469;Target=MDG3_I 3122 3215;Class=LTR/Gypsy;PercDiv=22.3;PercDel=10.5;PercIns=1.1;	85
FChr1	17432464	17455742	DEL	23278	FChr1	17454705	17454839	466	-	Transposon	ID=TE306470;Target=EnSpm-N14_DR 3561 3704;Class=DNA/CMC-EnSpm;PercDiv=11.3;PercDel=8.9;PercIns=2.1;	134
FChr1	17432464	17455742	DEL	23278	FChr1	17454746	17454852	419	+	Transposon	ID=TE306471;Target=Zisupton-7_DR 11436 11543;Class=DNA/Zisupton;PercDiv=10.3;PercDel=0.9;PercIns=0.0;	106
FChr1	17432464	17455742	DEL	23278	FChr1	17454780	17454871	265	+	Transposon	ID=TE306472;Target=Harbinger-3_BF 987 1080;Class=DNA/PIF-Harbinger;PercDiv=19.8;PercDel=3.3;PercIns=1.1;	91
FChr1	17432464	17455742	DEL	23278	FChr1	17454949	17454967	261	-	Transposon	ID=TE306473;Target=EnSpm-21_DR 6924 6998;Class=DNA/CMC-EnSpm;PercDiv=21.3;PercDel=0.0;PercIns=0.0;	18
FChr1	17432464	17455742	DEL	23278	FChr1	17454968	17455023	263	-	Transposon	ID=TE306474;Target=EnSpm-N46_DR 2219 2274;Class=DNA/CMC-EnSpm?;PercDiv=10.7;PercDel=0.0;PercIns=0.0;	55
FChr1	17432464	17455742	DEL	23278	FChr1	17454972	17455033	245	-	Transposon	ID=TE306475;Target=Rex1-31_DRe 3055 3117;Class=LINE/Rex-Babar;PercDiv=12.9;PercDel=1.6;PercIns=0.0;	61
FChr1	17432464	17455742	DEL	23278	FChr1	17448849	17449043	271	-	Transposon	ID=TE306463;Target=EnSpm-22_HMa 5632 5835;Class=DNA/CMC-EnSpm;PercDiv=18.5;PercDel=7.7;PercIns=2.9;	194
FChr1	17432464	17455742	DEL	23278	FChr1	17448906	17449046	317	+	Transposon	ID=TE306464;Target=CryptonV-N5_DR 15205 15338;Class=DNA/Crypton-V;PercDiv=17.0;PercDel=2.8;PercIns=8.2;	140
FChr1	17432464	17455742	DEL	23278	FChr1	17448921	17448961	495	+	Transposon	ID=TE306465;Target=EnSpm-N10_HM 2163 2247;Class=DNA/CMC-EnSpm;PercDiv=10.0;PercDel=2.5;PercIns=16.3;	40
FChr1	17432464	17455742	DEL	23278	FChr1	17432501	17432594	364	+	Transposon	ID=Denovo_TE0563745;Target=rnd-5_family-3813 83 183;Class=Unknown;PercDiv=23.4;PercDel=7.5;PercIns=0.0;	93
FChr1	17490422	17490611	DEL	189	FChr1	17490201	17490796	674	+	TandemRepeat	ID=TR004883;PeriodSize=42;CopyNumber=14.2;PercentMatches=90;PercentIndels=1;Consensus=CAAGTCCCAAGTCAAGACCAACAAGTCCCAAGTCAAGACCAA;	189
FChr1	17490422	17490611	DEL	189	FChr1	17490185	17490447	280	+	Transposon	ID=TE306533;Target=MuDR-N10B_NS 753 1017;Class=DNA/MULE-MuDR;PercDiv=28.2;PercDel=3.8;PercIns=3.0;	25
FChr1	17490422	17490611	DEL	189	FChr1	17490432	17490521	225	+	Transposon	ID=TE306534;Target=hAT-N53B_DR 72 151;Class=DNA/hAT-Ac;PercDiv=22.9;PercDel=0.0;PercIns=12.5;	89
FChr1	17490422	17490611	DEL	189	FChr1	17490541	17490880	308	+	Transposon	ID=TE306535;Target=MuDR-N10_NS 465 768;Class=DNA/MULE-MuDR;PercDiv=28.8;PercDel=2.1;PercIns=14.1;	70
FChr1	17920488	17921168	DEL	680	FChr1	17920411	17921896	2068	+	TandemRepeat	ID=TR005115;PeriodSize=29;CopyNumber=52.7;PercentMatches=87;PercentIndels=5;Consensus=CAGGACCAGGACGTCAGGTTCAGATTAAT;	680
FChr1	17921257	17921402	DEL	145	FChr1	17920411	17921896	2068	+	TandemRepeat	ID=TR005115;PeriodSize=29;CopyNumber=52.7;PercentMatches=87;PercentIndels=5;Consensus=CAGGACCAGGACGTCAGGTTCAGATTAAT;	145
FChr1	17926947	17927253	DEL	306	FChr1	17926874	17929968	4349	+	TandemRepeat	ID=TR005119;PeriodSize=17;CopyNumber=179.3;PercentMatches=90;PercentIndels=4;Consensus=TATATATATGTGTACTG;	306
FChr1	17926947	17927253	DEL	306	FChr1	17926863	17927000	364	+	Transposon	ID=TE307082;Target=L1-82_DR 5624 5753;Class=LINE/L1;PercDiv=17.9;PercDel=0.7;PercIns=6.9;	53
FChr1	17926947	17927253	DEL	306	FChr1	17926885	17927561	1153	+	Transposon	ID=TE307083;Target=SAT-10_SSa 1 775;Class=Satellite;PercDiv=12.0;PercDel=16.2;PercIns=1.6;	306
FChr1	17926947	17927253	DEL	306	FChr1	17927001	17927013	270	+	Transposon	ID=TE307084;Target=Gypsy68-I_AG 2124 2265;Class=LTR/Gypsy;PercDiv=22.2;PercDel=0.7;PercIns=6.8;	12
FChr1	17926947	17927253	DEL	306	FChr1	17927061	17927688	1019	+	Transposon	ID=TE307085;Target=EnSpm-7_HM 3178 3749;Class=DNA/CMC-EnSpm;PercDiv=23.4;PercDel=0.8;PercIns=10.7;	192
FChr1	17926947	17927253	DEL	306	FChr1	17927163	17927758	1154	+	Transposon	ID=TE307086;Target=Daphne-18_HM 4097 4670;Class=LINE/L2;PercDiv=18.1;PercDel=2.5;PercIns=6.5;	90
FChr1	17928468	17928571	DEL	103	FChr1	17926874	17929968	4349	+	TandemRepeat	ID=TR005119;PeriodSize=17;CopyNumber=179.3;PercentMatches=90;PercentIndels=4;Consensus=TATATATATGTGTACTG;	103
FChr1	17928468	17928571	DEL	103	FChr1	17927905	17928518	1193	+	Transposon	ID=TE307090;Target=Daphne-18_HM 4094 4677;Class=LINE/L2;PercDiv=17.7;PercDel=1.6;PercIns=6.8;	50
FChr1	17928468	17928571	DEL	103	FChr1	17928030	17928672	1054	+	Transposon	ID=TE307091;Target=Daphne-18_HM 4097 4699;Class=LINE/L2;PercDiv=19.8;PercDel=1.4;PercIns=8.1;	103
FChr1	17929088	17929611	DEL	523	FChr1	17926874	17929968	4349	+	TandemRepeat	ID=TR005119;PeriodSize=17;CopyNumber=179.3;PercentMatches=90;PercentIndels=4;Consensus=TATATATATGTGTACTG;	523
FChr1	17929088	17929611	DEL	523	FChr1	17928611	17929851	1341	+	Transposon	ID=TE307092;Target=Daphne-18_HM 4092 4699;Class=LINE/L2;PercDiv=17.3;PercDel=1.2;PercIns=7.5;	523
FChr1	17929088	17929611	DEL	523	FChr1	17929315	17929981	1113	+	Transposon	ID=TE307093;Target=SAT-10_SSa 1 734;Class=Satellite;PercDiv=11.9;PercDel=13.5;PercIns=3.1;	296
FChr1	17971161	18003461	DEL	32300	FChr1	17971250	17971353	489	+	Transposon	ID=Denovo_TE0565009;Target=rnd-4_family-456 479 580;Class=DNA/PIF-Harbinger;PercDiv=19.6;PercDel=0.0;PercIns=2.0;	103
FChr1	17971161	18003461	DEL	32300	FChr1	17971865	17971905	237	-	Transposon	ID=Denovo_TE0565010;Target=rnd-5_family-2659 732 774;Class=DNA/hAT-Ac;PercDiv=7.3;PercDel=4.9;PercIns=0.0;	40
FChr1	17971161	18003461	DEL	32300	FChr1	17971904	17972001	261	-	Transposon	ID=Denovo_TE0565011;Target=rnd-1_family-26 1 117;Class=Unknown;PercDiv=19.4;PercDel=19.4;PercIns=0.0;	97
FChr1	17971161	18003461	DEL	32300	FChr1	17971927	17972103	569	-	Transposon	ID=Denovo_TE0565012;Target=rnd-4_family-1025 621 797;Class=DNA/TcMar-Tc1;PercDiv=18.5;PercDel=8.5;PercIns=8.5;	176
FChr1	17971161	18003461	DEL	32300	FChr1	17971950	17972109	829	-	Transposon	ID=Denovo_TE0565013;Target=rnd-2_family-32 67 223;Class=DNA/hAT-Ac;PercDiv=15.3;PercDel=0.0;PercIns=1.9;	159
FChr1	17971161	18003461	DEL	32300	FChr1	17972031	17972126	324	-	Transposon	ID=Denovo_TE0565014;Target=rnd-6_family-3036 267 358;Class=LINE/L1;PercDiv=18.7;PercDel=1.0;PercIns=5.4;	95
FChr1	17971161	18003461	DEL	32300	FChr1	17972827	17972947	423	+	Transposon	ID=Denovo_TE0565015;Target=rnd-6_family-6860 185 325;Class=Unknown;PercDiv=15.7;PercDel=16.5;PercIns=0.0;	120
FChr1	17971161	18003461	DEL	32300	FChr1	17974084	17974098	596	+	Transposon	ID=Denovo_TE0565016;Target=rnd-5_family-1312 44 155;Class=Unknown;PercDiv=15.2;PercDel=0.0;PercIns=1.8;	14
FChr1	17971161	18003461	DEL	32300	FChr1	17974099	17974197	781	-	Transposon	ID=Denovo_TE0565017;Target=rnd-5_family-2139 626 724;Class=Unknown;PercDiv=6.1;PercDel=0.0;PercIns=0.0;	98
FChr1	17971161	18003461	DEL	32300	FChr1	17974203	17974392	1192	-	Transposon	ID=Denovo_TE0565018;Target=rnd-5_family-2139 92 313;Class=Unknown;PercDiv=7.4;PercDel=16.8;PercIns=0.0;	189
FChr1	17971161	18003461	DEL	32300	FChr1	17974701	17974823	385	+	Transposon	ID=Denovo_TE0565019;Target=rnd-6_family-1552 193 321;Class=DNA/hAT-Tip100;PercDiv=22.1;PercDel=5.7;PercIns=0.8;	122
FChr1	17971161	18003461	DEL	32300	FChr1	17974853	17975137	603	+	Transposon	ID=Denovo_TE0565020;Target=rnd-6_family-1552 85 543;Class=DNA/hAT-Tip100;PercDiv=21.8;PercDel=9.9;PercIns=1.1;	284
FChr1	17971161	18003461	DEL	32300	FChr1	17975349	17975473	436	+	Transposon	ID=Denovo_TE0565021;Target=rnd-5_family-731 4 128;Class=Unknown;PercDiv=16.7;PercDel=8.8;PercIns=8.8;	124
FChr1	17971161	18003461	DEL	32300	FChr1	17975395	17975528	763	-	Transposon	ID=Denovo_TE0565022;Target=rnd-6_family-1122 119 258;Class=Unknown;PercDiv=14.9;PercDel=4.5;PercIns=0.0;	133
FChr1	17971161	18003461	DEL	32300	FChr1	17975564	17975766	396	-	Transposon	ID=Denovo_TE0565023;Target=rnd-3_family-192 129 339;Class=DNA/hAT-Ac;PercDiv=19.6;PercDel=11.3;PercIns=7.1;	202
FChr1	17971161	18003461	DEL	32300	FChr1	17976564	17976637	461	+	Transposon	ID=Denovo_TE0565024;Target=rnd-5_family-4818 1206 1280;Class=LINE/L2;PercDiv=8.1;PercDel=1.4;PercIns=0.0;	73
FChr1	17971161	18003461	DEL	32300	FChr1	17978051	17978169	319	-	Transposon	ID=Denovo_TE0565025;Target=rnd-6_family-24606 89 206;Class=Unknown;PercDiv=23.5;PercDel=2.5;PercIns=3.4;	118
FChr1	17971161	18003461	DEL	32300	FChr1	17979098	17979220	409	-	Transposon	ID=Denovo_TE0565026;Target=rnd-5_family-337 510 640;Class=DNA/hAT-Ac;PercDiv=18.7;PercDel=6.5;PercIns=0.0;	122
FChr1	17971161	18003461	DEL	32300	FChr1	17979161	17979275	771	+	Transposon	ID=Denovo_TE0565027;Target=rnd-1_family-24 5 119;Class=Unknown;PercDiv=7.8;PercDel=0.0;PercIns=0.0;	114
FChr1	17971161	18003461	DEL	32300	FChr1	17979188	17979291	361	-	Transposon	ID=Denovo_TE0565028;Target=rnd-5_family-337 487 592;Class=DNA/hAT-Ac;PercDiv=22.1;PercDel=1.9;PercIns=0.0;	103
FChr1	17971161	18003461	DEL	32300	FChr1	17979244	17979302	276	+	Transposon	ID=Denovo_TE0565029;Target=rnd-4_family-407 381 438;Class=LTR/ERV1;PercDiv=13.8;PercDel=0.0;PercIns=1.7;	58
FChr1	17971161	18003461	DEL	32300	FChr1	17979354	17979473	580	-	Transposon	ID=Denovo_TE0565030;Target=rnd-1_family-9 1 121;Class=DNA/hAT-Ac;PercDiv=11.3;PercDel=5.0;PercIns=4.1;	119
FChr1	17971161	18003461	DEL	32300	FChr1	17980070	17980244	474	-	Transposon	ID=Denovo_TE0565031;Target=rnd-4_family-703 47 218;Class=Unknown;PercDiv=22.2;PercDel=2.9;PercIns=4.7;	174
FChr1	17971161	18003461	DEL	32300	FChr1	17981157	17981296	249	-	Transposon	ID=Denovo_TE0565032;Target=rnd-5_family-114 232 370;Class=Unknown;PercDiv=23.5;PercDel=5.0;PercIns=5.8;	139
FChr1	17971161	18003461	DEL	32300	FChr1	17981959	17982012	257	+	Transposon	ID=Denovo_TE0565033;Target=rnd-3_family-218 133 188;Class=Unknown;PercDiv=16.7;PercDel=3.7;PercIns=0.0;	53
FChr1	17971161	18003461	DEL	32300	FChr1	17981966	17982035	240	-	Transposon	ID=Denovo_TE0565034;Target=rnd-6_family-3624 1519 1589;Class=DNA/hAT-Tip100;PercDiv=24.3;PercDel=1.4;PercIns=0.0;	69
FChr1	17971161	18003461	DEL	32300	FChr1	17982469	17982619	310	+	Transposon	ID=Denovo_TE0565035;Target=rnd-6_family-9131 76 213;Class=LINE/L2;PercDiv=24.3;PercDel=0.7;PercIns=10.1;	150
FChr1	17971161	18003461	DEL	32300	FChr1	17983187	17983440	246	-	Transposon	ID=Denovo_TE0565036;Target=rnd-5_family-159 104 356;Class=DNA/IS3EU;PercDiv=18.7;PercDel=11.5;PercIns=4.6;	253
FChr1	17971161	18003461	DEL	32300	FChr1	17983947	17984045	411	-	Transposon	ID=Denovo_TE0565037;Target=rnd-6_family-803 38 141;Class=Unknown;PercDiv=14.3;PercDel=6.1;PercIns=1.0;	98
FChr1	17971161	18003461	DEL	32300	FChr1	17984393	17984487	451	+	Transposon	ID=Denovo_TE0565038;Target=rnd-1_family-12 123 227;Class=DNA/hAT-Ac;PercDiv=12.6;PercDel=10.5;PercIns=0.0;	94
FChr1	17971161	18003461	DEL	32300	FChr1	17984514	17984562	259	+	Transposon	ID=Denovo_TE0565039;Target=rnd-6_family-1957 124 170;Class=Unknown;PercDiv=12.8;PercDel=0.0;PercIns=4.3;	48
FChr1	17971161	18003461	DEL	32300	FChr1	17984948	17985010	409	-	Transposon	ID=Denovo_TE0565040;Target=rnd-6_family-3812 247 311;Class=LINE/L2;PercDiv=9.5;PercDel=3.2;PercIns=0.0;	62
FChr1	17971161	18003461	DEL	32300	FChr1	17985428	17985781	989	+	Transposon	ID=Denovo_TE0565041;Target=rnd-5_family-3274 1 418;Class=DNA/hAT-Tip100;PercDiv=16.8;PercDel=13.5;PercIns=1.3;	353
FChr1	17971161	18003461	DEL	32300	FChr1	17985621	17985807	437	-	Transposon	ID=Denovo_TE0565042;Target=rnd-6_family-22207 56 223;Class=Unknown;PercDiv=21.1;PercDel=2.1;PercIns=13.7;	186
FChr1	17971161	18003461	DEL	32300	FChr1	17986942	17986995	357	+	Transposon	ID=Denovo_TE0565043;Target=rnd-6_family-9544 184 237;Class=Unknown;PercDiv=13.0;PercDel=0.0;PercIns=0.0;	53
FChr1	17971161	18003461	DEL	32300	FChr1	17986949	17986996	415	-	Transposon	ID=Denovo_TE0565044;Target=rnd-6_family-1957 656 703;Class=Unknown;PercDiv=0.0;PercDel=0.0;PercIns=0.0;	47
FChr1	17971161	18003461	DEL	32300	FChr1	17987118	17987183	422	+	Transposon	ID=Denovo_TE0565045;Target=rnd-5_family-65 297 363;Class=Unknown;PercDiv=10.6;PercDel=1.5;PercIns=0.0;	65
FChr1	17971161	18003461	DEL	32300	FChr1	17988741	17988886	455	+	Transposon	ID=Denovo_TE0565046;Target=rnd-5_family-3246 107 263;Class=Unknown;PercDiv=12.6;PercDel=3.7;PercIns=3.0;	145
FChr1	17971161	18003461	DEL	32300	FChr1	17988886	17988941	236	-	Transposon	ID=Denovo_TE0565047;Target=rnd-5_family-2634 215 273;Class=DNA/hAT-Ac;PercDiv=19.6;PercDel=5.4;PercIns=0.0;	55
FChr1	17971161	18003461	DEL	32300	FChr1	17984480	17984509	51	+	TandemRepeat	ID=TR005134;PeriodSize=9;CopyNumber=3.3;PercentMatches=90;PercentIndels=0;Consensus=CATCACTGT;	29
FChr1	17971161	18003461	DEL	32300	FChr1	17974241	17974285	227	-	Transposon	ID=TE307121;Target=PSAT6 139 182;Class=LTR/Gypsy;PercDiv=18.2;PercDel=0.0;PercIns=2.3;	44
FChr1	17971161	18003461	DEL	32300	FChr1	17974908	17975000	284	+	Transposon	ID=TE307122;Target=hAT-N33_SSa 1759 1850;Class=DNA/hAT-Tip100;PercDiv=24.2;PercDel=1.1;PercIns=2.2;	92
FChr1	17971161	18003461	DEL	32300	FChr1	17982461	17982606	385	+	Transposon	ID=TE307123;Target=L2-55_DR 2350 2490;Class=LINE/L2;PercDiv=25.2;PercDel=0.0;PercIns=7.4;	145
FChr1	17971161	18003461	DEL	32300	FChr1	17984225	17984369	247	-	Transposon	ID=TE307124;Target=L2-3_EL 2410 2548;Class=LINE/L2;PercDiv=32.2;PercDel=1.4;PercIns=5.8;	144
FChr1	17971161	18003461	DEL	32300	FChr1	17984412	17984487	238	+	Transposon	ID=TE307125;Target=hAT-35_SSa 4115 4194;Class=DNA/hAT-Ac;PercDiv=19.7;PercDel=5.3;PercIns=0.0;	75
FChr1	17971161	18003461	DEL	32300	FChr1	17989731	17989830	410	+	Transposon	ID=Denovo_TE0565048;Target=rnd-1_family-77 55 160;Class=Unknown;PercDiv=19.0;PercDel=6.0;PercIns=0.0;	99
FChr1	17971161	18003461	DEL	32300	FChr1	17989752	17990086	1368	-	Transposon	ID=Denovo_TE0565049;Target=rnd-4_family-39 15 432;Class=Unknown;PercDiv=12.9;PercDel=25.1;PercIns=0.2;	334
FChr1	17971161	18003461	DEL	32300	FChr1	17992928	17993160	1615	+	Transposon	ID=Denovo_TE0565050;Target=rnd-1_family-5 76 308;Class=DNA/hAT-Tip100;PercDiv=8.6;PercDel=0.0;PercIns=0.0;	232
FChr1	17971161	18003461	DEL	32300	FChr1	17996194	17996316	587	-	Transposon	ID=Denovo_TE0565051;Target=rnd-2_family-47 394 553;Class=DNA/hAT-Tip100;PercDiv=10.6;PercDel=30.1;PercIns=0.0;	122
FChr1	17971161	18003461	DEL	32300	FChr1	17996327	17996458	433	+	Transposon	ID=Denovo_TE0565052;Target=rnd-3_family-192 220 354;Class=DNA/hAT-Ac;PercDiv=22.9;PercDel=3.0;PercIns=0.7;	131
FChr1	17971161	18003461	DEL	32300	FChr1	17996463	17996497	238	-	Transposon	ID=Denovo_TE0565053;Target=rnd-6_family-926 162 196;Class=Unknown;PercDiv=8.6;PercDel=0.0;PercIns=0.0;	34
FChr1	17971161	18003461	DEL	32300	FChr1	17997121	17997377	1197	-	Transposon	ID=Denovo_TE0565054;Target=rnd-4_family-1269 65 337;Class=Unknown;PercDiv=15.6;PercDel=6.2;PercIns=0.0;	256
FChr1	17971161	18003461	DEL	32300	FChr1	17997466	17997569	398	-	Transposon	ID=Denovo_TE0565055;Target=rnd-5_family-624 19 116;Class=Unknown;PercDiv=18.4;PercDel=0.0;PercIns=6.1;	103
FChr1	17971161	18003461	DEL	32300	FChr1	17998222	17998269	307	+	Transposon	ID=Denovo_TE0565056;Target=rnd-6_family-3852 237 284;Class=Unknown;PercDiv=12.5;PercDel=0.0;PercIns=0.0;	47
FChr1	17971161	18003461	DEL	32300	FChr1	17999945	18000030	307	-	Transposon	ID=Denovo_TE0565057;Target=rnd-6_family-1552 202 302;Class=DNA/hAT-Tip100;PercDiv=17.4;PercDel=17.4;PercIns=0.0;	85
FChr1	17971161	18003461	DEL	32300	FChr1	18000454	18000626	720	-	Transposon	ID=Denovo_TE0565058;Target=rnd-5_family-2229 12 182;Class=Unknown;PercDiv=17.1;PercDel=4.0;PercIns=5.3;	172
FChr1	17971161	18003461	DEL	32300	FChr1	18000585	18000778	552	+	Transposon	ID=Denovo_TE0565059;Target=rnd-6_family-2850 5 172;Class=Unknown;PercDiv=19.7;PercDel=3.1;PercIns=19.1;	193
FChr1	17971161	18003461	DEL	32300	FChr1	18001181	18001263	285	+	Transposon	ID=Denovo_TE0565060;Target=rnd-4_family-945 48 129;Class=Unknown;PercDiv=28.1;PercDel=0.0;PercIns=1.2;	82
FChr1	17971161	18003461	DEL	32300	FChr1	18001601	18001746	369	-	Transposon	ID=Denovo_TE0565061;Target=rnd-6_family-1957 351 487;Class=Unknown;PercDiv=15.8;PercDel=6.2;PercIns=13.1;	145
FChr1	17971161	18003461	DEL	32300	FChr1	18002046	18002133	282	+	Transposon	ID=Denovo_TE0565062;Target=rnd-6_family-2249 111 204;Class=Unknown;PercDiv=24.1;PercDel=8.0;PercIns=1.1;	87
FChr1	17971161	18003461	DEL	32300	FChr1	18002717	18002808	275	+	Transposon	ID=Denovo_TE0565063;Target=rnd-6_family-21354 454 543;Class=LINE/L2;PercDiv=16.5;PercDel=5.4;PercIns=7.8;	91
FChr1	17971161	18003461	DEL	32300	FChr1	18002756	18002964	588	+	Transposon	ID=Denovo_TE0565064;Target=rnd-4_family-1025 581 816;Class=DNA/TcMar-Tc1;PercDiv=17.3;PercDel=16.3;PercIns=3.0;	208
FChr1	17971161	18003461	DEL	32300	FChr1	18002759	18002857	633	+	Transposon	ID=Denovo_TE0565065;Target=rnd-1_family-9 1 142;Class=DNA/hAT-Ac;PercDiv=14.1;PercDel=23.1;PercIns=0.7;	98
FChr1	17971161	18003461	DEL	32300	FChr1	18002858	18002985	598	+	Transposon	ID=Denovo_TE0565066;Target=rnd-1_family-26 1 129;Class=Unknown;PercDiv=17.2;PercDel=0.8;PercIns=0.0;	127
FChr1	17971161	18003461	DEL	32300	FChr1	18002986	18003038	633	+	Transposon	ID=Denovo_TE0565067;Target=rnd-1_family-9 143 221;Class=DNA/hAT-Ac;PercDiv=14.1;PercDel=23.1;PercIns=0.7;	52
FChr1	17971161	18003461	DEL	32300	FChr1	18002988	18003057	235	+	Transposon	ID=Denovo_TE0565068;Target=rnd-1_family-17 5 69;Class=Unknown;PercDiv=23.2;PercDel=0.0;PercIns=7.7;	69
FChr1	17971161	18003461	DEL	32300	FChr1	18003044	18003111	414	+	Transposon	ID=Denovo_TE0565069;Target=rnd-4_family-456 302 379;Class=DNA/PIF-Harbinger;PercDiv=4.4;PercDel=14.7;PercIns=0.0;	67
FChr1	17971161	18003461	DEL	32300	FChr1	17990531	17990565	70	+	TandemRepeat	ID=TR005135;PeriodSize=2;CopyNumber=17.5;PercentMatches=100;PercentIndels=0;Consensus=AC;	34
FChr1	17971161	18003461	DEL	32300	FChr1	17995496	17995522	54	+	TandemRepeat	ID=TR005136;PeriodSize=2;CopyNumber=13.5;PercentMatches=100;PercentIndels=0;Consensus=CA;	26
FChr1	17971161	18003461	DEL	32300	FChr1	17998869	17998912	65	+	TandemRepeat	ID=TR005137;PeriodSize=20;CopyNumber=2.1;PercentMatches=87;PercentIndels=8;Consensus=ATACAGTGAATAAAATATAAAA;	43
FChr1	17971161	18003461	DEL	32300	FChr1	17990513	17990565	246	-	Transposon	ID=TE307126;Target=Sola2-8_LMi 1092 1151;Class=DNA/Sola-2;PercDiv=7.5;PercDel=13.2;PercIns=0.0;	52
FChr1	17971161	18003461	DEL	32300	FChr1	18002813	18002872	225	+	Transposon	ID=TE307127;Target=hAT-35N1_SSa 98 159;Class=DNA/hAT-Ac;PercDiv=12.1;PercDel=6.7;PercIns=3.2;	59
FChr1	18029240	18029440	DEL	200	FChr1	18029187	18031638	2269	+	TandemRepeat	ID=TR005141;PeriodSize=23;CopyNumber=116.4;PercentMatches=76;PercentIndels=18;Consensus=CTGAAGACCACAAACACAGACCA;	200
FChr1	18029240	18029440	DEL	200	FChr1	18029187	18031634	1623	+	TandemRepeat	ID=TR005143;PeriodSize=40;CopyNumber=58.7;PercentMatches=77;PercentIndels=15;Consensus=CTGAAGACCACAAACACAGACCACTGAAAACCACAGACCA;	200
FChr1	18029240	18029440	DEL	200	FChr1	18029183	18031638	2244	+	TandemRepeat	ID=TR005144;PeriodSize=63;CopyNumber=39.2;PercentMatches=81;PercentIndels=13;Consensus=AGACACTGAAGACCACAAACACAGACCACTGAAGACCACAGACCACTGAAGACCACAAACAC;	200
FChr1	18052036	18052522	DEL	486	FChr1	18051938	18052253	2519	+	Transposon	ID=Denovo_TE0565182;Target=rnd-1_family-143 293 617;Class=Unknown;PercDiv=5.1;PercDel=3.2;PercIns=0.3;	217
FChr1	18052036	18052522	DEL	486	FChr1	18052164	18052272	783	-	Transposon	ID=Denovo_TE0565183;Target=rnd-1_family-339 10 115;Class=Unknown;PercDiv=9.4;PercDel=0.0;PercIns=2.8;	108
FChr1	18052036	18052522	DEL	486	FChr1	18052287	18052498	1752	-	Transposon	ID=Denovo_TE0565184;Target=rnd-6_family-4116 172 385;Class=DNA/hAT-Ac;PercDiv=4.7;PercDel=0.9;PercIns=0.0;	211
FChr1	18052036	18052522	DEL	486	FChr1	18052498	18052765	2064	-	Transposon	ID=Denovo_TE0565185;Target=rnd-5_family-6265 1 295;Class=Unknown;PercDiv=4.8;PercDel=10.1;PercIns=0.0;	24
FChr1	18081198	18083703	DEL	2505	FChr1	18081664	18081759	402	+	Transposon	ID=Denovo_TE0565264;Target=rnd-6_family-4518 332 423;Class=Unknown;PercDiv=20.9;PercDel=1.0;PercIns=5.4;	95
FChr1	18081198	18083703	DEL	2505	FChr1	18081893	18081951	454	-	Transposon	ID=Denovo_TE0565269;Target=rnd-1_family-585 1 59;Class=Unknown;PercDiv=5.1;PercDel=0.0;PercIns=0.0;	58
FChr1	18081198	18083703	DEL	2505	FChr1	18081959	18082163	1574	+	Transposon	ID=Denovo_TE0565270;Target=rnd-1_family-383 1 213;Class=Unknown;PercDiv=4.9;PercDel=3.9;PercIns=0.0;	204
FChr1	18081198	18083703	DEL	2505	FChr1	18082173	18083428	9432	-	Transposon	ID=Denovo_TE0565271;Target=rnd-6_family-315 1 1255;Class=LINE/L1;PercDiv=6.6;PercDel=0.4;PercIns=0.5;	1255
FChr1	18081198	18083703	DEL	2505	FChr1	18080915	18081331	887	-	Transposon	ID=TE307200;Target=Nimb-4_DR 5477 5898;Class=LINE/I;PercDiv=28.4;PercDel=4.1;PercIns=2.8;	133
FChr1	18081198	18083703	DEL	2505	FChr1	18081335	18081386	254	-	Transposon	ID=TE307201;Target=L1-19_SSa 3417 3468;Class=LINE/L1;PercDiv=25.0;PercDel=0.0;PercIns=0.0;	51
FChr1	18081198	18083703	DEL	2505	FChr1	18081756	18081830	300	+	Transposon	ID=TE307202;Target=Helitron-N1_EL 1 78;Class=RC/Helitron;PercDiv=22.7;PercDel=4.0;PercIns=0.0;	74
FChr1	18081198	18083703	DEL	2505	FChr1	18081804	18081840	268	-	Transposon	ID=TE307203;Target=CVE 51 87;Class=RC/Helitron;PercDiv=10.8;PercDel=0.0;PercIns=0.0;	36
FChr1	18081198	18083703	DEL	2505	FChr1	18081807	18081854	225	+	Transposon	ID=TE307204;Target=Ginger1-1_AC 1071 1120;Class=DNA/Ginger-1;PercDiv=18.8;PercDel=4.2;PercIns=0.0;	47
FChr1	18081198	18083703	DEL	2505	FChr1	18082179	18083419	1047	-	Transposon	ID=TE307205;Target=L1-65_DR 1 1142;Class=LINE/L1;PercDiv=31.2;PercDel=6.5;PercIns=4.5;	1240
FChr1	18081198	18083703	DEL	2505	FChr1	18083420	18083836	902	-	Transposon	ID=TE307206;Target=Nimb-4_DR 5477 5898;Class=LINE/I;PercDiv=28.1;PercDel=4.1;PercIns=2.8;	283
FChr1	18712631	18713389	DEL	758	FChr1	18711206	18712867	14356	+	Transposon	ID=Denovo_TE0566616;Target=rnd-4_family-337 1 1662;Class=DNA/TcMar-Tc1;PercDiv=0.6;PercDel=0.0;PercIns=0.0;	236
FChr1	18712631	18713389	DEL	758	FChr1	18712868	18712971	555	-	Transposon	ID=Denovo_TE0566617;Target=rnd-1_family-274 25 129;Class=SINE/MIR;PercDiv=13.8;PercDel=2.7;PercIns=1.8;	103
FChr1	18712631	18713389	DEL	758	FChr1	18713137	18713326	1395	-	Transposon	ID=Denovo_TE0566618;Target=rnd-6_family-10261 1 188;Class=Unknown;PercDiv=6.4;PercDel=0.0;PercIns=1.1;	189
FChr1	18712631	18713389	DEL	758	FChr1	18713372	18713660	1019	-	Transposon	ID=Denovo_TE0566619;Target=rnd-6_family-10856 1 359;Class=Unknown;PercDiv=7.1;PercDel=30.4;PercIns=7.3;	17
FChr1	18712631	18713389	DEL	758	FChr1	18711275	18712849	3546	+	Transposon	ID=TE307939;Target=Mariner-11_SSa 67 1632;Class=DNA/TcMar-Tc1;PercDiv=28.7;PercDel=2.0;PercIns=2.5;	218
FChr1	18712631	18713389	DEL	758	FChr1	18712727	18712866	293	-	Transposon	ID=TE307940;Target=Mariner-N2_SSa 1 140;Class=DNA/TcMar-Tc1;PercDiv=28.8;PercDel=0.7;PercIns=0.7;	139
FChr1	18712631	18713389	DEL	758	FChr1	18712867	18712958	446	-	Transposon	ID=TE307941;Target=SINE2-1_GA 196 290;Class=SINE/MIR;PercDiv=12.9;PercDel=4.3;PercIns=1.0;	91
FChr1	18730187	18813751	DEL	83564	FChr1	18730004	18730329	2150	-	Transposon	ID=Denovo_TE0566677;Target=rnd-1_family-348 412 760;Class=Unknown;PercDiv=7.2;PercDel=8.9;PercIns=1.7;	142
FChr1	18730187	18813751	DEL	83564	FChr1	18730346	18730959	4471	-	Transposon	ID=Denovo_TE0566678;Target=rnd-6_family-2934 1 597;Class=DNA/CMC-EnSpm;PercDiv=5.0;PercDel=1.9;PercIns=4.9;	613
FChr1	18730187	18813751	DEL	83564	FChr1	18731059	18731137	374	+	Transposon	ID=Denovo_TE0566680;Target=rnd-4_family-193 305 388;Class=LINE/Rex-Babar;PercDiv=13.0;PercDel=8.9;PercIns=2.4;	78
FChr1	18730187	18813751	DEL	83564	FChr1	18731141	18731268	796	+	Transposon	ID=Denovo_TE0566681;Target=rnd-6_family-7616 310 442;Class=DNA;PercDiv=7.1;PercDel=5.5;PercIns=1.5;	127
FChr1	18730187	18813751	DEL	83564	FChr1	18731269	18731385	353	+	Transposon	ID=Denovo_TE0566682;Target=rnd-1_family-3 58 188;Class=DNA/hAT-Ac;PercDiv=22.2;PercDel=12.0;PercIns=0.0;	116
FChr1	18730187	18813751	DEL	83564	FChr1	18731294	18731577	826	-	Transposon	ID=Denovo_TE0566683;Target=rnd-2_family-32 74 404;Class=DNA/hAT-Ac;PercDiv=18.8;PercDel=17.2;PercIns=0.6;	283
FChr1	18730187	18813751	DEL	83564	FChr1	18731567	18731948	2945	-	Transposon	ID=Denovo_TE0566685;Target=rnd-1_family-89 1 387;Class=Unknown;PercDiv=7.6;PercDel=1.3;PercIns=0.0;	381
FChr1	18730187	18813751	DEL	83564	FChr1	18731952	18732008	388	-	Transposon	ID=Denovo_TE0566686;Target=rnd-6_family-33426 635 697;Class=Unknown;PercDiv=3.5;PercDel=10.5;PercIns=0.0;	56
FChr1	18730187	18813751	DEL	83564	FChr1	18732174	18732482	2789	-	Transposon	ID=Denovo_TE0566687;Target=rnd-6_family-33426 1 310;Class=Unknown;PercDiv=1.0;PercDel=0.3;PercIns=0.0;	308
FChr1	18730187	18813751	DEL	83564	FChr1	18732568	18732853	2469	+	Transposon	ID=Denovo_TE0566688;Target=rnd-1_family-302 1 285;Class=DNA/TcMar-Tc1;PercDiv=2.8;PercDel=0.0;PercIns=0.3;	285
FChr1	18730187	18813751	DEL	83564	FChr1	18732680	18733378	4535	-	Transposon	ID=Denovo_TE0566689;Target=rnd-1_family-160 1 578;Class=DNA/TcMar-Tc1;PercDiv=6.8;PercDel=1.0;PercIns=0.9;	698
FChr1	18730187	18813751	DEL	83564	FChr1	18733383	18733619	1851	-	Transposon	ID=Denovo_TE0566690;Target=rnd-5_family-445 57 292;Class=DNA/TcMar-Tc1;PercDiv=6.4;PercDel=0.0;PercIns=0.4;	236
FChr1	18730187	18813751	DEL	83564	FChr1	18733613	18733796	1415	-	Transposon	ID=Denovo_TE0566691;Target=rnd-1_family-302 1 187;Class=DNA/TcMar-Tc1;PercDiv=2.2;PercDel=4.3;PercIns=2.7;	183
FChr1	18730187	18813751	DEL	83564	FChr1	18733847	18734731	6842	-	Transposon	ID=Denovo_TE0566692;Target=rnd-5_family-7168 851 1750;Class=DNA;PercDiv=6.1;PercDel=2.3;PercIns=0.6;	884
FChr1	18730187	18813751	DEL	83564	FChr1	18734746	18734939	1503	-	Transposon	ID=Denovo_TE0566693;Target=rnd-5_family-7168 1 196;Class=DNA;PercDiv=6.7;PercDel=1.0;PercIns=0.0;	193
FChr1	18730187	18813751	DEL	83564	FChr1	18734941	18735053	402	-	Transposon	ID=Denovo_TE0566694;Target=rnd-5_family-2493 1 167;Class=DNA/hAT-hobo;PercDiv=5.3;PercDel=47.8;PercIns=0.0;	112
FChr1	18730187	18813751	DEL	83564	FChr1	18735084	18735166	667	-	Transposon	ID=Denovo_TE0566695;Target=rnd-1_family-526 161 243;Class=Unknown;PercDiv=4.8;PercDel=0.0;PercIns=0.0;	82
FChr1	18730187	18813751	DEL	83564	FChr1	18735172	18735970	3965	-	Transposon	ID=Denovo_TE0566696;Target=rnd-5_family-1490 1 903;Class=DNA;PercDiv=5.8;PercDel=13.9;PercIns=0.8;	798
FChr1	18730187	18813751	DEL	83564	FChr1	18735922	18735982	374	+	Transposon	ID=Denovo_TE0566697;Target=rnd-5_family-4168 474 535;Class=Unknown;PercDiv=11.5;PercDel=1.6;PercIns=0.0;	60
FChr1	18730187	18813751	DEL	83564	FChr1	18735978	18736136	1061	-	Transposon	ID=Denovo_TE0566698;Target=rnd-1_family-526 1 161;Class=Unknown;PercDiv=6.6;PercDel=6.3;PercIns=5.0;	158
FChr1	18730187	18813751	DEL	83564	FChr1	18736138	18736167	268	-	Transposon	ID=Denovo_TE0566699;Target=rnd-6_family-2443 1 30;Class=Unknown;PercDiv=3.3;PercDel=0.0;PercIns=0.0;	29
FChr1	18730187	18813751	DEL	83564	FChr1	18736168	18736341	1437	+	Transposon	ID=Denovo_TE0566700;Target=rnd-1_family-450 1 174;Class=Unknown;PercDiv=4.0;PercDel=0.0;PercIns=0.0;	173
FChr1	18730187	18813751	DEL	83564	FChr1	18736340	18736565	2454	+	Transposon	ID=Denovo_TE0566701;Target=rnd-1_family-168 1 377;Class=Unknown;PercDiv=6.4;PercDel=19.9;PercIns=0.0;	225
FChr1	18730187	18813751	DEL	83564	FChr1	18736566	18736799	1372	-	Transposon	ID=Denovo_TE0566702;Target=rnd-1_family-257 1 282;Class=Unknown;PercDiv=7.3;PercDel=20.5;PercIns=0.0;	233
FChr1	18730187	18813751	DEL	83564	FChr1	18736800	18736835	2454	+	Transposon	ID=Denovo_TE0566703;Target=rnd-1_family-168 378 440;Class=Unknown;PercDiv=6.4;PercDel=19.9;PercIns=0.0;	35
FChr1	18730187	18813751	DEL	83564	FChr1	18736832	18736953	1038	-	Transposon	ID=Denovo_TE0566704;Target=rnd-1_family-485 69 190;Class=Unknown;PercDiv=4.1;PercDel=0.0;PercIns=0.0;	121
FChr1	18730187	18813751	DEL	83564	FChr1	18737309	18737476	982	-	Transposon	ID=Denovo_TE0566705;Target=rnd-1_family-479 229 444;Class=Unknown;PercDiv=6.0;PercDel=28.6;PercIns=0.0;	167
FChr1	18730187	18813751	DEL	83564	FChr1	18737424	18737659	2042	+	Transposon	ID=Denovo_TE0566706;Target=rnd-1_family-564 14 249;Class=Unknown;PercDiv=3.0;PercDel=0.0;PercIns=0.0;	235
FChr1	18730187	18813751	DEL	83564	FChr1	18737670	18737964	2140	+	Transposon	ID=Denovo_TE0566707;Target=rnd-1_family-400 40 357;Class=Unknown;PercDiv=4.8;PercDel=7.8;PercIns=0.0;	294
FChr1	18730187	18813751	DEL	83564	FChr1	18738179	18738366	791	-	Transposon	ID=Denovo_TE0566708;Target=rnd-6_family-9538 229 413;Class=Unknown;PercDiv=23.8;PercDel=0.0;PercIns=1.6;	187
FChr1	18730187	18813751	DEL	83564	FChr1	18739051	18739074	2157	-	Transposon	ID=Denovo_TE0566709;Target=rnd-5_family-337 300 662;Class=DNA/hAT-Ac;PercDiv=15.3;PercDel=3.4;PercIns=8.2;	23
FChr1	18730187	18813751	DEL	83564	FChr1	18739207	18739673	2892	+	Transposon	ID=Denovo_TE0566711;Target=rnd-1_family-3 1 471;Class=DNA/hAT-Ac;PercDiv=9.0;PercDel=3.2;PercIns=2.3;	466
FChr1	18730187	18813751	DEL	83564	FChr1	18739674	18739690	2157	-	Transposon	ID=Denovo_TE0566712;Target=rnd-5_family-337 1 299;Class=DNA/hAT-Ac;PercDiv=15.3;PercDel=3.4;PercIns=8.2;	16
FChr1	18730187	18813751	DEL	83564	FChr1	18739689	18739827	987	-	Transposon	ID=Denovo_TE0566713;Target=rnd-1_family-382 48 188;Class=DNA/TcMar-Pogo;PercDiv=6.5;PercDel=1.4;PercIns=0.0;	138
FChr1	18730187	18813751	DEL	83564	FChr1	18739832	18740290	3721	-	Transposon	ID=Denovo_TE0566714;Target=rnd-1_family-278 1 480;Class=DNA/TcMar-Pogo;PercDiv=4.2;PercDel=5.0;PercIns=0.4;	458
FChr1	18730187	18813751	DEL	83564	FChr1	18740300	18740379	225	-	Transposon	ID=Denovo_TE0566715;Target=rnd-6_family-12289 1645 1729;Class=Unknown;PercDiv=22.8;PercDel=7.5;PercIns=1.2;	79
FChr1	18730187	18813751	DEL	83564	FChr1	18740320	18740651	1285	-	Transposon	ID=Denovo_TE0566716;Target=rnd-1_family-9 1 369;Class=DNA/hAT-Ac;PercDiv=11.9;PercDel=3.4;PercIns=1.9;	331
FChr1	18730187	18813751	DEL	83564	FChr1	18741729	18741791	278	+	Transposon	ID=Denovo_TE0566717;Target=rnd-5_family-903 103 166;Class=Unknown;PercDiv=18.3;PercDel=6.3;PercIns=4.7;	62
FChr1	18730187	18813751	DEL	83564	FChr1	18742160	18742255	296	+	Transposon	ID=Denovo_TE0566720;Target=rnd-5_family-5289 67 164;Class=Unknown;PercDiv=26.6;PercDel=4.2;PercIns=2.0;	95
FChr1	18730187	18813751	DEL	83564	FChr1	18731009	18731072	121	+	TandemRepeat	ID=TR005558;PeriodSize=9;CopyNumber=7.2;PercentMatches=98;PercentIndels=1;Consensus=TGTGTAGTG;	63
FChr1	18730187	18813751	DEL	83564	FChr1	18734235	18734268	68	+	TandemRepeat	ID=TR005559;PeriodSize=3;CopyNumber=11.3;PercentMatches=100;PercentIndels=0;Consensus=ATA;	33
FChr1	18730187	18813751	DEL	83564	FChr1	18735928	18735955	56	+	TandemRepeat	ID=TR005560;PeriodSize=14;CopyNumber=2.0;PercentMatches=100;PercentIndels=0;Consensus=TGAGGGGAAGTGAA;	27
FChr1	18730187	18813751	DEL	83564	FChr1	18736927	18737332	596	+	TandemRepeat	ID=TR005561;PeriodSize=24;CopyNumber=16.9;PercentMatches=93;PercentIndels=0;Consensus=TTCAGTCACACGCGAGGCCGACCG;	405
FChr1	18730187	18813751	DEL	83564	FChr1	18740415	18740447	57	+	TandemRepeat	ID=TR005562;PeriodSize=2;CopyNumber=16.5;PercentMatches=93;PercentIndels=0;Consensus=TA;	32
FChr1	18730187	18813751	DEL	83564	FChr1	18741985	18742033	64	+	TandemRepeat	ID=TR005563;PeriodSize=20;CopyNumber=2.5;PercentMatches=86;PercentIndels=6;Consensus=ATATATACATACTATAGTAC;	48
FChr1	18730187	18813751	DEL	83564	FChr1	18730815	18730886	236	+	Transposon	ID=TE307965;Target=CR1-79_HM 4343 4411;Class=LINE/L2;PercDiv=20.6;PercDel=1.4;PercIns=5.8;	71
FChr1	18730187	18813751	DEL	83564	FChr1	18730964	18731058	240	+	Transposon	ID=TE307966;Target=hAT-42_HM 4029 4118;Class=DNA/hAT-Tip100;PercDiv=15.6;PercDel=0.0;PercIns=5.6;	94
FChr1	18730187	18813751	DEL	83564	FChr1	18731476	18731503	240	-	Transposon	ID=TE307967;Target=hAT-35N1_SSa 60 149;Class=DNA/hAT-Ac;PercDiv=30.5;PercDel=0.0;PercIns=1.1;	27
FChr1	18730187	18813751	DEL	83564	FChr1	18731504	18731566	244	-	Transposon	ID=TE307968;Target=Gypsy150-I_DR 2707 2768;Class=LTR/Gypsy;PercDiv=19.4;PercDel=0.0;PercIns=1.6;	62
FChr1	18730187	18813751	DEL	83564	FChr1	18731564	18731637	226	+	Transposon	ID=TE307969;Target=Merlin-2_DR 5087 5160;Class=DNA/Merlin;PercDiv=32.4;PercDel=0.0;PercIns=0.0;	73
FChr1	18730187	18813751	DEL	83564	FChr1	18732571	18732857	1743	+	Transposon	ID=TE307970;Target=Mariner-25_SSa 2 287;Class=DNA/TcMar-Tc1;PercDiv=13.5;PercDel=1.4;PercIns=1.8;	286
FChr1	18730187	18813751	DEL	83564	FChr1	18732858	18733622	3822	-	Transposon	ID=TE307971;Target=Mariner-11_DR 626 1269;Class=DNA/TcMar-Tc1;PercDiv=11.4;PercDel=0.8;PercIns=5.8;	764
FChr1	18730187	18813751	DEL	83564	FChr1	18733613	18733793	921	-	Transposon	ID=TE307972;Target=Mariner-25_SSa 2 185;Class=DNA/TcMar-Tc1;PercDiv=15.3;PercDel=4.4;PercIns=2.7;	180
FChr1	18730187	18813751	DEL	83564	FChr1	18733861	18734090	607	-	Transposon	ID=TE307973;Target=DNA-1-8_DR 1307 1536;Class=DNA;PercDiv=25.4;PercDel=2.6;PercIns=2.6;	229
FChr1	18730187	18813751	DEL	83564	FChr1	18734199	18734269	229	+	Transposon	ID=TE307974;Target=hAT-N47C_DR 133 207;Class=DNA/hAT-Tip100;PercDiv=16.9;PercDel=5.6;PercIns=0.0;	70
FChr1	18730187	18813751	DEL	83564	FChr1	18734220	18734290	266	-	Transposon	ID=TE307975;Target=hAT-N193_DR 107 174;Class=DNA/hAT-Ac;PercDiv=10.5;PercDel=1.4;PercIns=5.9;	70
FChr1	18730187	18813751	DEL	83564	FChr1	18734239	18734359	249	-	Transposon	ID=TE307976;Target=L2-36_DRe 1663 1779;Class=LINE/L2;PercDiv=16.4;PercDel=5.8;PercIns=9.4;	120
FChr1	18730187	18813751	DEL	83564	FChr1	18734954	18735049	279	-	Transposon	ID=TE307977;Target=DNA-8-16_DR 1459 1560;Class=DNA/hAT-hobo;PercDiv=25.0;PercDel=6.2;PercIns=0.0;	95
FChr1	18730187	18813751	DEL	83564	FChr1	18738486	18738952	579	+	Transposon	ID=TE307978;Target=IS3EU-1_DR 919 1373;Class=DNA/IS3EU;PercDiv=32.3;PercDel=2.6;PercIns=5.3;	466
FChr1	18730187	18813751	DEL	83564	FChr1	18739076	18739088	321	+	Transposon	ID=TE307979;Target=EnSpm-3_SSa 665 687;Class=DNA/CMC-EnSpm;PercDiv=16.5;PercDel=11.2;PercIns=0.9;	12
FChr1	18730187	18813751	DEL	83564	FChr1	18739089	18739252	390	-	Transposon	ID=TE307980;Target=hAT-20_DR 2027 2139;Class=DNA/hAT-Ac;PercDiv=18.0;PercDel=3.7;PercIns=4.2;	163
FChr1	18730187	18813751	DEL	83564	FChr1	18739384	18739454	367	+	Transposon	ID=TE307981;Target=hAT-N178B_DR 3 73;Class=DNA/hAT-Ac;PercDiv=16.3;PercDel=0.0;PercIns=0.0;	70
FChr1	18730187	18813751	DEL	83564	FChr1	18739699	18739769	234	-	Transposon	ID=TE307982;Target=Mariner-17_LCh 2269 2339;Class=DNA/TcMar-Pogo;PercDiv=25.7;PercDel=1.4;PercIns=1.4;	70
FChr1	18730187	18813751	DEL	83564	FChr1	18739833	18740028	476	-	Transposon	ID=TE307983;Target=Mariner-17_LCh 285 477;Class=DNA/TcMar-Pogo;PercDiv=30.9;PercDel=1.0;PercIns=2.6;	195
FChr1	18730187	18813751	DEL	83564	FChr1	18740171	18740283	486	-	Transposon	ID=TE307984;Target=Mariner-17_LCh 37 149;Class=DNA/TcMar-Pogo;PercDiv=24.8;PercDel=0.0;PercIns=0.0;	112
FChr1	18730187	18813751	DEL	83564	FChr1	18740391	18740484	232	+	Transposon	ID=TE307985;Target=EnSpm-3_VV 3070 3200;Class=DNA/CMC-EnSpm;PercDiv=16.5;PercDel=2.4;PercIns=1.1;	93
FChr1	18730187	18813751	DEL	83564	FChr1	18740458	18740641	467	-	Transposon	ID=TE307986;Target=DNA12_AFC 1 186;Class=DNA/hAT-Ac;PercDiv=25.6;PercDel=3.3;PercIns=2.1;	183
FChr1	18730187	18813751	DEL	83564	FChr1	18741974	18742033	253	+	Transposon	ID=TE307987;Target=Helitron-N3B_DR 5676 5732;Class=RC/Helitron;PercDiv=15.8;PercDel=0.0;PercIns=5.3;	59
FChr1	18730187	18813751	DEL	83564	FChr1	18747934	18747987	365	+	Transposon	ID=Denovo_TE0566721;Target=rnd-1_family-400 351 404;Class=Unknown;PercDiv=9.3;PercDel=0.0;PercIns=0.0;	53
FChr1	18730187	18813751	DEL	83564	FChr1	18747988	18748361	2114	-	Transposon	ID=Denovo_TE0566722;Target=rnd-6_family-9374 296 710;Class=DNA/CMC-EnSpm;PercDiv=10.3;PercDel=12.8;PercIns=1.7;	373
FChr1	18730187	18813751	DEL	83564	FChr1	18748513	18748580	302	+	Transposon	ID=Denovo_TE0566723;Target=rnd-5_family-8272 1048 1113;Class=DNA/hAT-Ac;PercDiv=18.2;PercDel=0.0;PercIns=3.0;	67
FChr1	18730187	18813751	DEL	83564	FChr1	18748585	18748798	1214	+	Transposon	ID=Denovo_TE0566724;Target=rnd-5_family-8272 1548 1761;Class=DNA/hAT-Ac;PercDiv=16.9;PercDel=0.5;PercIns=0.5;	213
FChr1	18730187	18813751	DEL	83564	FChr1	18748801	18748966	1139	-	Transposon	ID=Denovo_TE0566725;Target=rnd-6_family-1003 1 182;Class=DNA/CMC-EnSpm;PercDiv=7.3;PercDel=10.2;PercIns=0.6;	165
FChr1	18730187	18813751	DEL	83564	FChr1	18749335	18749893	1028	+	Transposon	ID=Denovo_TE0566726;Target=rnd-5_family-352 7 1101;Class=LINE/Rex-Babar;PercDiv=27.3;PercDel=5.0;PercIns=5.3;	558
FChr1	18730187	18813751	DEL	83564	FChr1	18749882	18750157	548	+	Transposon	ID=Denovo_TE0566727;Target=rnd-5_family-2262 4 355;Class=LINE/Rex-Babar;PercDiv=21.3;PercDel=31.9;PercIns=4.2;	275
FChr1	18730187	18813751	DEL	83564	FChr1	18750179	18750457	954	+	Transposon	ID=Denovo_TE0566728;Target=rnd-5_family-857 1 362;Class=LINE/Rex-Babar;PercDiv=18.1;PercDel=7.6;PercIns=1.0;	278
FChr1	18730187	18813751	DEL	83564	FChr1	18750465	18751016	2967	-	Transposon	ID=Denovo_TE0566729;Target=rnd-4_family-1597 2 467;Class=Unknown;PercDiv=5.8;PercDel=2.4;PercIns=8.9;	551
FChr1	18730187	18813751	DEL	83564	FChr1	18751379	18751443	597	+	Transposon	ID=Denovo_TE0566730;Target=rnd-6_family-25690 315 379;Class=Unknown;PercDiv=1.5;PercDel=0.0;PercIns=0.0;	64
FChr1	18730187	18813751	DEL	83564	FChr1	18751444	18751495	360	+	Transposon	ID=Denovo_TE0566731;Target=rnd-1_family-577 1 49;Class=Unknown;PercDiv=2.0;PercDel=0.0;PercIns=6.1;	51
FChr1	18730187	18813751	DEL	83564	FChr1	18751516	18751581	368	+	Transposon	ID=Denovo_TE0566732;Target=rnd-1_family-577 1 63;Class=Unknown;PercDiv=11.1;PercDel=0.0;PercIns=4.8;	65
FChr1	18730187	18813751	DEL	83564	FChr1	18751588	18751639	360	+	Transposon	ID=Denovo_TE0566733;Target=rnd-1_family-577 1 49;Class=Unknown;PercDiv=2.0;PercDel=0.0;PercIns=6.1;	51
FChr1	18730187	18813751	DEL	83564	FChr1	18751660	18752251	4094	+	Transposon	ID=Denovo_TE0566734;Target=rnd-1_family-533 1 542;Class=Unknown;PercDiv=5.9;PercDel=0.3;PercIns=0.9;	591
FChr1	18730187	18813751	DEL	83564	FChr1	18752342	18752454	640	+	Transposon	ID=Denovo_TE0566735;Target=rnd-1_family-480 557 669;Class=LTR/Copia;PercDiv=17.7;PercDel=0.0;PercIns=0.0;	112
FChr1	18730187	18813751	DEL	83564	FChr1	18752455	18753257	7082	+	Transposon	ID=Denovo_TE0566736;Target=rnd-6_family-3535 1 818;Class=Unknown;PercDiv=1.1;PercDel=2.1;PercIns=0.2;	802
FChr1	18730187	18813751	DEL	83564	FChr1	18753265	18753776	3334	+	Transposon	ID=Denovo_TE0566737;Target=rnd-6_family-3535 1402 1848;Class=Unknown;PercDiv=7.8;PercDel=5.8;PercIns=0.1;	511
FChr1	18730187	18813751	DEL	83564	FChr1	18753662	18753860	847	-	Transposon	ID=Denovo_TE0566738;Target=rnd-6_family-1957 23 213;Class=Unknown;PercDiv=20.0;PercDel=0.5;PercIns=4.7;	198
FChr1	18730187	18813751	DEL	83564	FChr1	18754099	18754294	1551	-	Transposon	ID=Denovo_TE0566739;Target=rnd-1_family-15 35 230;Class=DNA/hAT-Tip100;PercDiv=6.6;PercDel=0.0;PercIns=0.0;	195
FChr1	18730187	18813751	DEL	83564	FChr1	18754398	18754877	2322	-	Transposon	ID=Denovo_TE0566740;Target=rnd-5_family-3274 26 473;Class=DNA/hAT-Tip100;PercDiv=11.9;PercDel=7.9;PercIns=7.7;	479
FChr1	18730187	18813751	DEL	83564	FChr1	18754876	18755269	2565	+	Transposon	ID=Denovo_TE0566741;Target=rnd-6_family-4936 24 429;Class=Unknown;PercDiv=8.6;PercDel=5.1;PercIns=2.0;	393
FChr1	18730187	18813751	DEL	83564	FChr1	18755309	18755342	273	+	Transposon	ID=Denovo_TE0566742;Target=rnd-1_family-293 237 270;Class=Unknown;PercDiv=5.9;PercDel=0.0;PercIns=0.0;	33
FChr1	18730187	18813751	DEL	83564	FChr1	18755315	18757407	16301	+	Transposon	ID=Denovo_TE0566743;Target=rnd-1_family-86 1 2064;Class=Unknown;PercDiv=5.7;PercDel=1.2;PercIns=0.6;	2092
FChr1	18730187	18813751	DEL	83564	FChr1	18757495	18757824	2232	+	Transposon	ID=Denovo_TE0566744;Target=rnd-1_family-86 2277 2595;Class=Unknown;PercDiv=5.4;PercDel=1.5;PercIns=5.0;	329
FChr1	18730187	18813751	DEL	83564	FChr1	18757818	18758041	1009	-	Transposon	ID=Denovo_TE0566745;Target=rnd-1_family-40 113 442;Class=Unknown;PercDiv=12.2;PercDel=11.2;PercIns=1.8;	223
FChr1	18730187	18813751	DEL	83564	FChr1	18758062	18758104	290	+	Transposon	ID=Denovo_TE0566746;Target=rnd-1_family-423 663 705;Class=LTR/DIRS;PercDiv=9.3;PercDel=0.0;PercIns=0.0;	42
FChr1	18730187	18813751	DEL	83564	FChr1	18758500	18758581	423	+	Transposon	ID=Denovo_TE0566747;Target=rnd-6_family-25693 525 606;Class=LTR/ERV1;PercDiv=19.5;PercDel=0.0;PercIns=0.0;	81
FChr1	18730187	18813751	DEL	83564	FChr1	18758565	18758949	3274	+	Transposon	ID=Denovo_TE0566748;Target=rnd-1_family-89 1 387;Class=Unknown;PercDiv=4.7;PercDel=0.5;PercIns=0.0;	384
FChr1	18730187	18813751	DEL	83564	FChr1	18758948	18759070	707	+	Transposon	ID=Denovo_TE0566749;Target=rnd-6_family-25693 592 717;Class=LTR/ERV1;PercDiv=14.8;PercDel=3.2;PercIns=0.8;	122
FChr1	18730187	18813751	DEL	83564	FChr1	18759090	18759202	544	+	Transposon	ID=Denovo_TE0566750;Target=rnd-6_family-5551 1 118;Class=LINE/Rex-Babar;PercDiv=21.2;PercDel=4.4;PercIns=0.0;	112
FChr1	18730187	18813751	DEL	83564	FChr1	18759203	18759331	707	+	Transposon	ID=Denovo_TE0566751;Target=rnd-5_family-1365 1 128;Class=LINE/Rex-Babar;PercDiv=18.0;PercDel=0.0;PercIns=0.8;	128
FChr1	18730187	18813751	DEL	83564	FChr1	18759335	18759489	630	+	Transposon	ID=Denovo_TE0566752;Target=rnd-1_family-329 189 343;Class=LINE/Rex-Babar;PercDiv=27.1;PercDel=0.0;PercIns=0.0;	154
FChr1	18730187	18813751	DEL	83564	FChr1	18748992	18749153	182	+	TandemRepeat	ID=TR005564;PeriodSize=68;CopyNumber=2.4;PercentMatches=82;PercentIndels=3;Consensus=TGACAACAAAGGGATGCACTGTAAAAAAGATAACCAGGGGATACACTGTAAAAAATGAAAACCAGGG;	161
FChr1	18730187	18813751	DEL	83564	FChr1	18750753	18750781	58	+	TandemRepeat	ID=TR005565;PeriodSize=14;CopyNumber=2.1;PercentMatches=100;PercentIndels=0;Consensus=TTGTGTAGATATTT;	28
FChr1	18730187	18813751	DEL	83564	FChr1	18751433	18751711	531	+	TandemRepeat	ID=TR005566;PeriodSize=72;CopyNumber=3.9;PercentMatches=98;PercentIndels=0;Consensus=CAGGAGGAGACTCTCCCTCCTACAGAGGACACAGAGACACTGAGGAACCAGACCAGGACCAGATCATTCCCC;	278
FChr1	18730187	18813751	DEL	83564	FChr1	18751849	18751878	60	+	TandemRepeat	ID=TR005567;PeriodSize=3;CopyNumber=10.0;PercentMatches=100;PercentIndels=0;Consensus=GAG;	29
FChr1	18730187	18813751	DEL	83564	FChr1	18758413	18758498	95	+	TandemRepeat	ID=TR005568;PeriodSize=34;CopyNumber=2.5;PercentMatches=79;PercentIndels=5;Consensus=AAAACACCAGTGAATATTGGACCAAACAAGAACTG;	85
FChr1	18730187	18813751	DEL	83564	FChr1	18745810	18745886	243	+	Transposon	ID=TE307988;Target=ATGP8I 146 222;Class=LTR/Gypsy;PercDiv=24.7;PercDel=0.0;PercIns=0.0;	76
FChr1	18730187	18813751	DEL	83564	FChr1	18749348	18750084	2037	+	Transposon	ID=TE307989;Target=Rex1-2_GA 649 1418;Class=LINE/Rex-Babar;PercDiv=30.0;PercDel=5.6;PercIns=1.0;	736
FChr1	18730187	18813751	DEL	83564	FChr1	18750097	18750165	314	+	Transposon	ID=TE307990;Target=Rex1-4_OL 1495 1566;Class=LINE/Rex-Babar;PercDiv=20.3;PercDel=4.3;PercIns=0.0;	68
FChr1	18730187	18813751	DEL	83564	FChr1	18750181	18750340	431	+	Transposon	ID=TE307991;Target=Rex1_FurC 2970 3129;Class=LINE/Rex-Babar;PercDiv=33.1;PercDel=0.0;PercIns=0.0;	159
FChr1	18730187	18813751	DEL	83564	FChr1	18754641	18754785	282	-	Transposon	ID=TE307992;Target=hAT-N33_SSa 1716 1861;Class=DNA/hAT-Tip100;PercDiv=28.2;PercDel=5.5;PercIns=4.8;	144
FChr1	18730187	18813751	DEL	83564	FChr1	18759078	18759327	673	+	Transposon	ID=TE307993;Target=REX1-1_GA 1184 1373;Class=LINE/Rex-Babar;PercDiv=29.0;PercDel=3.6;PercIns=2.8;	249
FChr1	18730187	18813751	DEL	83564	FChr1	18760220	18760472	1372	+	Transposon	ID=Denovo_TE0566754;Target=rnd-4_family-540 1581 1840;Class=LINE/Rex-Babar;PercDiv=12.0;PercDel=7.5;PercIns=4.6;	252
FChr1	18730187	18813751	DEL	83564	FChr1	18760469	18760972	1901	+	Transposon	ID=Denovo_TE0566755;Target=rnd-4_family-540 2035 2652;Class=LINE/Rex-Babar;PercDiv=13.5;PercDel=24.2;PercIns=1.3;	503
FChr1	18730187	18813751	DEL	83564	FChr1	18760974	18761219	1300	-	Transposon	ID=Denovo_TE0566756;Target=rnd-5_family-431 3 245;Class=DNA/hAT-Charlie;PercDiv=16.9;PercDel=0.0;PercIns=1.2;	245
FChr1	18730187	18813751	DEL	83564	FChr1	18761084	18761237	769	-	Transposon	ID=Denovo_TE0566757;Target=rnd-6_family-3318 25 177;Class=Unknown;PercDiv=20.3;PercDel=0.0;PercIns=0.7;	153
FChr1	18730187	18813751	DEL	83564	FChr1	18761399	18761531	329	-	Transposon	ID=Denovo_TE0566758;Target=rnd-1_family-60 2106 2232;Class=SINE/MIR;PercDiv=24.3;PercDel=5.3;PercIns=10.2;	132
FChr1	18730187	18813751	DEL	83564	FChr1	18761404	18761415	380	+	Transposon	ID=Denovo_TE0566759;Target=rnd-1_family-138 813 828;Class=Unknown;PercDiv=25.9;PercDel=8.4;PercIns=4.0;	11
FChr1	18730187	18813751	DEL	83564	FChr1	18761416	18761524	485	-	Transposon	ID=Denovo_TE0566760;Target=rnd-1_family-348 641 751;Class=Unknown;PercDiv=20.2;PercDel=1.8;PercIns=0.0;	108
FChr1	18730187	18813751	DEL	83564	FChr1	18761432	18761542	409	+	Transposon	ID=Denovo_TE0566761;Target=rnd-6_family-25693 233 355;Class=LTR/ERV1;PercDiv=23.4;PercDel=10.8;PercIns=0.0;	110
FChr1	18730187	18813751	DEL	83564	FChr1	18761493	18761996	2573	-	Transposon	ID=Denovo_TE0566762;Target=rnd-1_family-348 412 931;Class=Unknown;PercDiv=14.8;PercDel=5.2;PercIns=1.9;	503
FChr1	18730187	18813751	DEL	83564	FChr1	18761543	18761734	380	+	Transposon	ID=Denovo_TE0566763;Target=rnd-1_family-138 829 1101;Class=Unknown;PercDiv=25.9;PercDel=8.4;PercIns=4.0;	191
FChr1	18730187	18813751	DEL	83564	FChr1	18762013	18762270	2364	-	Transposon	ID=Denovo_TE0566764;Target=rnd-6_family-2934 340 597;Class=DNA/CMC-EnSpm;PercDiv=1.2;PercDel=0.0;PercIns=0.0;	257
FChr1	18730187	18813751	DEL	83564	FChr1	18762428	18762534	254	-	Transposon	ID=Denovo_TE0566765;Target=rnd-6_family-33426 3 120;Class=Unknown;PercDiv=23.6;PercDel=11.2;PercIns=0.8;	106
FChr1	18730187	18813751	DEL	83564	FChr1	18762551	18762580	245	-	Transposon	ID=Denovo_TE0566766;Target=rnd-1_family-88 94 123;Class=DNA/hAT-Ac;PercDiv=6.7;PercDel=0.0;PercIns=0.0;	29
FChr1	18730187	18813751	DEL	83564	FChr1	18762653	18763604	1486	+	Transposon	ID=Denovo_TE0566767;Target=rnd-6_family-2533 224 1164;Class=DNA/hAT-Charlie;PercDiv=27.1;PercDel=5.2;PercIns=6.5;	951
FChr1	18730187	18813751	DEL	83564	FChr1	18766176	18766378	1558	+	Transposon	ID=Denovo_TE0566771;Target=rnd-5_family-2555 1 225;Class=DNA/PIF-Harbinger;PercDiv=5.4;PercDel=10.8;PercIns=0.0;	202
FChr1	18730187	18813751	DEL	83564	FChr1	18766479	18766565	644	+	Transposon	ID=Denovo_TE0566772;Target=rnd-5_family-2555 290 376;Class=DNA/PIF-Harbinger;PercDiv=13.8;PercDel=0.0;PercIns=0.0;	86
FChr1	18730187	18813751	DEL	83564	FChr1	18766554	18766707	1102	+	Transposon	ID=Denovo_TE0566773;Target=rnd-5_family-2555 436 588;Class=DNA/PIF-Harbinger;PercDiv=7.9;PercDel=0.7;PercIns=1.3;	153
FChr1	18730187	18813751	DEL	83564	FChr1	18768455	18768676	2729	+	Transposon	ID=Denovo_TE0566774;Target=rnd-1_family-168 1 347;Class=Unknown;PercDiv=5.7;PercDel=9.1;PercIns=0.3;	221
FChr1	18730187	18813751	DEL	83564	FChr1	18768677	18768935	1672	-	Transposon	ID=Denovo_TE0566775;Target=rnd-1_family-257 1 282;Class=Unknown;PercDiv=7.4;PercDel=9.3;PercIns=0.3;	258
FChr1	18730187	18813751	DEL	83564	FChr1	18768936	18768993	2729	+	Transposon	ID=Denovo_TE0566776;Target=rnd-1_family-168 348 440;Class=Unknown;PercDiv=5.7;PercDel=9.1;PercIns=0.3;	57
FChr1	18730187	18813751	DEL	83564	FChr1	18768990	18769324	2185	+	Transposon	ID=Denovo_TE0566777;Target=rnd-6_family-266 1 387;Class=Unknown;PercDiv=7.5;PercDel=16.1;PercIns=0.5;	334
FChr1	18730187	18813751	DEL	83564	FChr1	18769756	18769807	292	+	Transposon	ID=Denovo_TE0566778;Target=rnd-6_family-1066 203 254;Class=DNA/hAT-Ac;PercDiv=17.3;PercDel=0.0;PercIns=0.0;	51
FChr1	18730187	18813751	DEL	83564	FChr1	18769840	18770120	1716	+	Transposon	ID=Denovo_TE0566779;Target=rnd-5_family-829 55 330;Class=DNA;PercDiv=13.2;PercDel=1.1;PercIns=2.9;	280
FChr1	18730187	18813751	DEL	83564	FChr1	18770121	18770318	1052	+	Transposon	ID=Denovo_TE0566780;Target=rnd-4_family-862 44 248;Class=Unknown;PercDiv=16.9;PercDel=5.5;PercIns=2.2;	197
FChr1	18730187	18813751	DEL	83564	FChr1	18770675	18770704	244	+	Transposon	ID=Denovo_TE0566781;Target=rnd-5_family-2375 9 38;Class=DNA/TcMar-Tc1;PercDiv=3.3;PercDel=0.0;PercIns=0.0;	29
FChr1	18730187	18813751	DEL	83564	FChr1	18770679	18770846	658	-	Transposon	ID=Denovo_TE0566782;Target=rnd-5_family-1853 432 581;Class=DNA/TcMar-Tc1;PercDiv=17.5;PercDel=1.1;PercIns=11.8;	167
FChr1	18730187	18813751	DEL	83564	FChr1	18770847	18770968	777	-	Transposon	ID=Denovo_TE0566783;Target=rnd-1_family-174 1 120;Class=DNA/TcMar-Tc1;PercDiv=12.5;PercDel=0.0;PercIns=1.7;	121
FChr1	18730187	18813751	DEL	83564	FChr1	18770977	18771233	1839	+	Transposon	ID=Denovo_TE0566784;Target=rnd-6_family-25690 2 249;Class=Unknown;PercDiv=5.3;PercDel=1.2;PercIns=4.8;	256
FChr1	18730187	18813751	DEL	83564	FChr1	18771234	18771831	4045	+	Transposon	ID=Denovo_TE0566785;Target=rnd-1_family-533 1 551;Class=Unknown;PercDiv=5.5;PercDel=1.4;PercIns=3.3;	597
FChr1	18730187	18813751	DEL	83564	FChr1	18771902	18772014	664	+	Transposon	ID=Denovo_TE0566786;Target=rnd-1_family-480 557 669;Class=LTR/Copia;PercDiv=17.7;PercDel=0.0;PercIns=0.0;	112
FChr1	18730187	18813751	DEL	83564	FChr1	18772015	18772064	348	+	Transposon	ID=Denovo_TE0566787;Target=rnd-6_family-3535 1 56;Class=Unknown;PercDiv=4.0;PercDel=12.0;PercIns=0.0;	49
FChr1	18730187	18813751	DEL	83564	FChr1	18772096	18772237	455	+	Transposon	ID=Denovo_TE0566788;Target=rnd-5_family-1017 19 163;Class=DNA/hAT-Ac;PercDiv=15.7;PercDel=12.7;PercIns=10.3;	141
FChr1	18730187	18813751	DEL	83564	FChr1	18772300	18772494	1607	-	Transposon	ID=Denovo_TE0566789;Target=rnd-1_family-15 35 229;Class=DNA/hAT-Tip100;PercDiv=5.6;PercDel=0.0;PercIns=0.0;	194
FChr1	18730187	18813751	DEL	83564	FChr1	18772349	18772512	756	+	Transposon	ID=Denovo_TE0566790;Target=rnd-1_family-86 1 166;Class=Unknown;PercDiv=17.9;PercDel=2.4;PercIns=1.2;	163
FChr1	18730187	18813751	DEL	83564	FChr1	18772518	18772751	1631	+	Transposon	ID=Denovo_TE0566791;Target=rnd-6_family-4936 197 427;Class=Unknown;PercDiv=9.1;PercDel=0.0;PercIns=1.3;	233
FChr1	18730187	18813751	DEL	83564	FChr1	18772756	18772826	291	+	Transposon	ID=Denovo_TE0566792;Target=rnd-1_family-293 200 270;Class=Unknown;PercDiv=22.9;PercDel=1.4;PercIns=1.4;	70
FChr1	18730187	18813751	DEL	83564	FChr1	18772799	18774913	16569	+	Transposon	ID=Denovo_TE0566793;Target=rnd-1_family-86 1 2066;Class=Unknown;PercDiv=5.8;PercDel=0.3;PercIns=0.7;	2114
FChr1	18730187	18813751	DEL	83564	FChr1	18774976	18775371	2294	+	Transposon	ID=Denovo_TE0566794;Target=rnd-1_family-86 2267 2652;Class=Unknown;PercDiv=10.7;PercDel=2.8;PercIns=5.4;	395
FChr1	18730187	18813751	DEL	83564	FChr1	18760040	18760069	53	+	TandemRepeat	ID=TR005569;PeriodSize=14;CopyNumber=2.2;PercentMatches=94;PercentIndels=5;Consensus=CCATCCCACCAGCT;	29
FChr1	18730187	18813751	DEL	83564	FChr1	18762267	18762338	92	+	TandemRepeat	ID=TR005570;PeriodSize=30;CopyNumber=2.5;PercentMatches=80;PercentIndels=6;Consensus=CACTGATTTTATACAGAGACACAACTACA;	71
FChr1	18730187	18813751	DEL	83564	FChr1	18764114	18764256	268	+	TandemRepeat	ID=TR005571;PeriodSize=2;CopyNumber=71.5;PercentMatches=97;PercentIndels=0;Consensus=CT;	142
FChr1	18730187	18813751	DEL	83564	FChr1	18760220	18760472	1215	+	Transposon	ID=TE307995;Target=Rex1-2_PM 3464 3724;Class=LINE/Rex-Babar;PercDiv=15.3;PercDel=7.5;PercIns=4.2;	252
FChr1	18730187	18813751	DEL	83564	FChr1	18760468	18760623	709	+	Transposon	ID=TE307996;Target=REX1-1_GA 2666 2830;Class=LINE/Rex-Babar;PercDiv=15.7;PercDel=7.7;PercIns=1.8;	155
FChr1	18730187	18813751	DEL	83564	FChr1	18762597	18764104	3240	+	Transposon	ID=TE307997;Target=hAT-N5_Crp 641 2170;Class=DNA/hAT-Charlie;PercDiv=29.7;PercDel=3.6;PercIns=1.9;	1507
FChr1	18730187	18813751	DEL	83564	FChr1	18764095	18764161	280	+	Transposon	ID=TE307998;Target=ISL2EU-N1_CGi 1757 1819;Class=DNA/PIF-Spy;PercDiv=6.5;PercDel=1.5;PercIns=7.9;	66
FChr1	18730187	18813751	DEL	83564	FChr1	18764106	18764256	547	+	Transposon	ID=TE307999;Target=IMPB_01 163 313;Class=Satellite;PercDiv=4.0;PercDel=0.0;PercIns=0.0;	150
FChr1	18730187	18813751	DEL	83564	FChr1	18764127	18764273	525	-	Transposon	ID=TE308000;Target=hAT-30N1_DR 1295 1440;Class=DNA/hAT-Ac;PercDiv=8.9;PercDel=0.0;PercIns=0.7;	146
FChr1	18730187	18813751	DEL	83564	FChr1	18764144	18764304	507	+	Transposon	ID=TE308001;Target=Mariner-79B_HSal 1137 1292;Class=DNA/TcMar-Tc1;PercDiv=18.1;PercDel=0.6;PercIns=3.9;	160
FChr1	18730187	18813751	DEL	83564	FChr1	18764342	18764403	229	+	Transposon	ID=TE308002;Target=nhAT-1_Diul 147 208;Class=DNA/hAT;PercDiv=21.3;PercDel=1.6;PercIns=1.6;	61
FChr1	18730187	18813751	DEL	83564	FChr1	18764437	18764777	665	-	Transposon	ID=TE308003;Target=L2-42_DRe 423 865;Class=LINE/L2;PercDiv=28.4;PercDel=3.2;PercIns=2.0;	340
FChr1	18730187	18813751	DEL	83564	FChr1	18766178	18766291	444	+	Transposon	ID=TE308004;Target=DNA3-1_SSa 2 127;Class=DNA/PIF-Harbinger;PercDiv=21.1;PercDel=10.5;PercIns=0.0;	113
FChr1	18730187	18813751	DEL	83564	FChr1	18767030	18767088	226	+	Transposon	ID=TE308005;Target=Copia-39_OS-I 1706 1767;Class=LTR/Copia;PercDiv=18.9;PercDel=6.8;PercIns=1.6;	58
FChr1	18730187	18813751	DEL	83564	FChr1	18767607	18767646	230	-	Transposon	ID=TE308006;Target=CR1-44_AAe 2234 2272;Class=LINE/CR1;PercDiv=12.8;PercDel=0.0;PercIns=2.6;	39
FChr1	18730187	18813751	DEL	83564	FChr1	18770679	18770969	624	-	Transposon	ID=TE308007;Target=Mariner-5_SSa 746 1082;Class=DNA/TcMar-Tc1;PercDiv=17.7;PercDel=4.5;PercIns=7.0;	290
FChr1	18730187	18813751	DEL	83564	FChr1	18775472	18775531	232	+	Transposon	ID=TE308008;Target=L1-27_FV 1458 1523;Class=LINE/L1;PercDiv=18.6;PercDel=11.7;PercIns=1.5;	59
FChr1	18730187	18813751	DEL	83564	FChr1	18776942	18777370	491	+	Transposon	ID=Denovo_TE0566797;Target=rnd-5_family-92 1396 1867;Class=LTR/Gypsy;PercDiv=23.6;PercDel=13.5;PercIns=3.2;	428
FChr1	18730187	18813751	DEL	83564	FChr1	18776988	18777034	555	-	Transposon	ID=Denovo_TE0566798;Target=rnd-6_family-13038 460 536;Class=Unknown;PercDiv=20.2;PercDel=10.2;PercIns=8.1;	46
FChr1	18730187	18813751	DEL	83564	FChr1	18777035	18777232	629	+	Transposon	ID=Denovo_TE0566799;Target=rnd-1_family-507 1 198;Class=Unknown;PercDiv=18.0;PercDel=4.5;PercIns=4.5;	197
FChr1	18730187	18813751	DEL	83564	FChr1	18777233	18777498	555	-	Transposon	ID=Denovo_TE0566800;Target=rnd-6_family-13038 16 459;Class=Unknown;PercDiv=20.2;PercDel=10.2;PercIns=8.1;	265
FChr1	18730187	18813751	DEL	83564	FChr1	18777512	18778218	894	+	Transposon	ID=Denovo_TE0566801;Target=rnd-6_family-2343 541 1322;Class=LTR/Gypsy;PercDiv=28.4;PercDel=12.2;PercIns=1.4;	706
FChr1	18730187	18813751	DEL	83564	FChr1	18778393	18778487	246	+	Transposon	ID=Denovo_TE0566802;Target=rnd-5_family-5424 989 1077;Class=LTR/Gypsy;PercDiv=27.1;PercDel=0.0;PercIns=6.7;	94
FChr1	18730187	18813751	DEL	83564	FChr1	18779117	18779408	465	+	Transposon	ID=Denovo_TE0566803;Target=rnd-6_family-2125 214 500;Class=Unknown;PercDiv=16.7;PercDel=9.9;PercIns=11.8;	291
FChr1	18730187	18813751	DEL	83564	FChr1	18779539	18780580	2363	+	Transposon	ID=Denovo_TE0566804;Target=rnd-5_family-5424 1523 2564;Class=LTR/Gypsy;PercDiv=32.0;PercDel=1.6;PercIns=1.6;	1041
FChr1	18730187	18813751	DEL	83564	FChr1	18780603	18780913	1363	+	Transposon	ID=Denovo_TE0566805;Target=rnd-1_family-682 18 331;Class=LTR/Gypsy;PercDiv=21.5;PercDel=1.6;PercIns=0.6;	310
FChr1	18730187	18813751	DEL	83564	FChr1	18780914	18781855	2485	+	Transposon	ID=Denovo_TE0566806;Target=rnd-5_family-92 4 1040;Class=LTR/Gypsy;PercDiv=22.4;PercDel=10.4;PercIns=0.3;	941
FChr1	18730187	18813751	DEL	83564	FChr1	18782093	18782325	859	-	Transposon	ID=Denovo_TE0566807;Target=rnd-5_family-1229 14 233;Class=DNA/PIF-Harbinger;PercDiv=21.6;PercDel=2.6;PercIns=8.6;	232
FChr1	18730187	18813751	DEL	83564	FChr1	18782987	18783259	1793	-	Transposon	ID=Denovo_TE0566808;Target=rnd-5_family-2644 1 271;Class=Unknown;PercDiv=10.8;PercDel=1.1;PercIns=1.9;	272
FChr1	18730187	18813751	DEL	83564	FChr1	18783265	18783518	1643	-	Transposon	ID=Denovo_TE0566809;Target=rnd-1_family-617 3 244;Class=Unknown;PercDiv=12.0;PercDel=0.0;PercIns=5.0;	253
FChr1	18730187	18813751	DEL	83564	FChr1	18783532	18783619	701	-	Transposon	ID=Denovo_TE0566810;Target=rnd-5_family-7238 103 195;Class=Unknown;PercDiv=4.5;PercDel=5.7;PercIns=0.0;	87
FChr1	18730187	18813751	DEL	83564	FChr1	18784056	18784104	238	-	Transposon	ID=Denovo_TE0566812;Target=rnd-5_family-1372 73 125;Class=Unknown;PercDiv=16.6;PercDel=10.2;PercIns=1.9;	48
FChr1	18730187	18813751	DEL	83564	FChr1	18784516	18784588	371	-	Transposon	ID=Denovo_TE0566813;Target=rnd-3_family-192 1 117;Class=DNA/hAT-Ac;PercDiv=12.9;PercDel=2.8;PercIns=2.7;	72
FChr1	18730187	18813751	DEL	83564	FChr1	18784905	18785196	352	+	Transposon	ID=Denovo_TE0566814;Target=rnd-6_family-7544 2280 2568;Class=LTR/Gypsy;PercDiv=31.3;PercDel=4.8;PercIns=5.9;	291
FChr1	18730187	18813751	DEL	83564	FChr1	18785209	18785255	342	+	Transposon	ID=Denovo_TE0566815;Target=rnd-6_family-1003 1 47;Class=DNA/CMC-EnSpm;PercDiv=10.6;PercDel=0.0;PercIns=0.0;	46
FChr1	18730187	18813751	DEL	83564	FChr1	18785591	18786186	4048	-	Transposon	ID=Denovo_TE0566816;Target=rnd-6_family-872 1413 2047;Class=DNA;PercDiv=8.3;PercDel=7.0;PercIns=0.5;	595
FChr1	18730187	18813751	DEL	83564	FChr1	18786177	18786385	1692	+	Transposon	ID=Denovo_TE0566817;Target=rnd-6_family-872 1839 2047;Class=DNA;PercDiv=7.7;PercDel=0.0;PercIns=0.0;	208
FChr1	18730187	18813751	DEL	83564	FChr1	18786430	18786541	713	+	Transposon	ID=Denovo_TE0566818;Target=rnd-1_family-402 178 290;Class=LTR/DIRS;PercDiv=14.3;PercDel=0.9;PercIns=0.0;	111
FChr1	18730187	18813751	DEL	83564	FChr1	18786542	18786582	267	+	Transposon	ID=Denovo_TE0566819;Target=rnd-4_family-1119 550 590;Class=Unknown;PercDiv=12.2;PercDel=0.0;PercIns=0.0;	40
FChr1	18730187	18813751	DEL	83564	FChr1	18786904	18787722	6440	+	Transposon	ID=Denovo_TE0566820;Target=rnd-1_family-103 200 1009;Class=LINE/Rex-Babar;PercDiv=6.3;PercDel=0.1;PercIns=1.2;	818
FChr1	18730187	18813751	DEL	83564	FChr1	18787860	18787971	559	+	Transposon	ID=Denovo_TE0566823;Target=rnd-4_family-711 104 214;Class=SINE/tRNA-Core;PercDiv=13.9;PercDel=2.7;PercIns=3.6;	111
FChr1	18730187	18813751	DEL	83564	FChr1	18788037	18788094	257	+	Transposon	ID=Denovo_TE0566824;Target=rnd-1_family-138 819 885;Class=Unknown;PercDiv=13.8;PercDel=15.5;PercIns=0.0;	57
FChr1	18730187	18813751	DEL	83564	FChr1	18788283	18788391	354	-	Transposon	ID=Denovo_TE0566825;Target=rnd-5_family-1299 325 436;Class=DNA/PIF-Harbinger;PercDiv=23.4;PercDel=4.6;PercIns=1.8;	108
FChr1	18730187	18813751	DEL	83564	FChr1	18788483	18788788	2671	+	Transposon	ID=Denovo_TE0566826;Target=rnd-6_family-25693 1 306;Class=LTR/ERV1;PercDiv=2.6;PercDel=0.0;PercIns=0.0;	305
FChr1	18730187	18813751	DEL	83564	FChr1	18788667	18788809	478	-	Transposon	ID=Denovo_TE0566827;Target=rnd-1_family-60 2114 2244;Class=SINE/MIR;PercDiv=21.0;PercDel=0.7;PercIns=9.9;	142
FChr1	18730187	18813751	DEL	83564	FChr1	18788692	18789036	2530	-	Transposon	ID=Denovo_TE0566828;Target=rnd-1_family-348 412 760;Class=Unknown;PercDiv=7.0;PercDel=1.7;PercIns=0.6;	344
FChr1	18730187	18813751	DEL	83564	FChr1	18789053	18789642	4572	-	Transposon	ID=Denovo_TE0566829;Target=rnd-6_family-2934 1 597;Class=DNA/CMC-EnSpm;PercDiv=5.6;PercDel=2.0;PercIns=0.8;	589
FChr1	18730187	18813751	DEL	83564	FChr1	18789645	18789794	405	+	Transposon	ID=Denovo_TE0566830;Target=rnd-4_family-193 252 388;Class=LINE/Rex-Babar;PercDiv=17.9;PercDel=4.7;PercIns=14.6;	149
FChr1	18730187	18813751	DEL	83564	FChr1	18789798	18789925	796	+	Transposon	ID=Denovo_TE0566831;Target=rnd-6_family-7616 310 442;Class=DNA;PercDiv=7.1;PercDel=5.5;PercIns=1.5;	127
FChr1	18730187	18813751	DEL	83564	FChr1	18789921	18790232	770	-	Transposon	ID=Denovo_TE0566832;Target=rnd-5_family-2659 392 736;Class=DNA/hAT-Ac;PercDiv=22.2;PercDel=12.8;PercIns=2.0;	311
FChr1	18730187	18813751	DEL	83564	FChr1	18790222	18790603	2919	-	Transposon	ID=Denovo_TE0566834;Target=rnd-1_family-89 1 387;Class=Unknown;PercDiv=7.8;PercDel=1.3;PercIns=0.0;	381
FChr1	18730187	18813751	DEL	83564	FChr1	18790607	18790709	511	-	Transposon	ID=Denovo_TE0566835;Target=rnd-6_family-33426 587 697;Class=Unknown;PercDiv=11.8;PercDel=8.7;PercIns=0.9;	102
FChr1	18730187	18813751	DEL	83564	FChr1	18790835	18791144	2815	-	Transposon	ID=Denovo_TE0566836;Target=rnd-6_family-33426 1 310;Class=Unknown;PercDiv=1.3;PercDel=0.0;PercIns=0.0;	309
FChr1	18730187	18813751	DEL	83564	FChr1	18791615	18791800	885	+	Transposon	ID=Denovo_TE0566837;Target=rnd-6_family-1802 767 977;Class=LINE/Rex-Babar;PercDiv=12.4;PercDel=13.4;PercIns=0.0;	185
FChr1	18730187	18813751	DEL	83564	FChr1	18791894	18792243	1327	+	Transposon	ID=Denovo_TE0566838;Target=rnd-5_family-1276 94 442;Class=Unknown;PercDiv=18.1;PercDel=3.4;PercIns=3.7;	349
FChr1	18730187	18813751	DEL	83564	FChr1	18792254	18792399	744	+	Transposon	ID=Denovo_TE0566839;Target=rnd-6_family-1802 1089 1236;Class=LINE/Rex-Babar;PercDiv=17.2;PercDel=2.0;PercIns=0.7;	145
FChr1	18730187	18813751	DEL	83564	FChr1	18789693	18789727	63	+	TandemRepeat	ID=TR005572;PeriodSize=9;CopyNumber=4.0;PercentMatches=96;PercentIndels=3;Consensus=TGTGTAGTG;	34
FChr1	18730187	18813751	DEL	83564	FChr1	18791928	18791974	67	+	TandemRepeat	ID=TR005573;PeriodSize=6;CopyNumber=7.8;PercentMatches=95;PercentIndels=0;Consensus=CAGGTT;	46
FChr1	18730187	18813751	DEL	83564	FChr1	18791928	18791973	74	+	TandemRepeat	ID=TR005574;PeriodSize=12;CopyNumber=3.8;PercentMatches=91;PercentIndels=0;Consensus=CAGGTTCAGGAT;	45
FChr1	18730187	18813751	DEL	83564	FChr1	18776665	18776941	415	+	Transposon	ID=TE308010;Target=Rex1-2_GA 2118 2631;Class=LINE/Rex-Babar;PercDiv=31.4;PercDel=5.0;PercIns=5.0;	276
FChr1	18730187	18813751	DEL	83564	FChr1	18777524	18778831	650	+	Transposon	ID=TE308011;Target=Gypsy-36_SSa-I 3 1424;Class=LTR/Gypsy;PercDiv=31.3;PercDel=10.0;PercIns=5.2;	1307
FChr1	18730187	18813751	DEL	83564	FChr1	18779418	18781855	4923	+	Transposon	ID=TE308012;Target=Gypsy-36_SSa-I 1305 3850;Class=LTR/Gypsy;PercDiv=30.2;PercDel=3.9;PercIns=1.3;	2437
FChr1	18730187	18813751	DEL	83564	FChr1	18782755	18782954	304	+	Transposon	ID=TE308013;Target=Gypsy-82_CPB-I 135 426;Class=LTR/Gypsy;PercDiv=30.3;PercDel=5.4;PercIns=0.1;	199
FChr1	18730187	18813751	DEL	83564	FChr1	18783611	18783965	695	+	Transposon	ID=TE308014;Target=Gypsy-82_CPB-I 1565 2002;Class=LTR/Gypsy;PercDiv=30.5;PercDel=6.8;PercIns=1.9;	354
FChr1	18730187	18813751	DEL	83564	FChr1	18784505	18784578	357	-	Transposon	ID=TE308015;Target=hAT-N178B_DR 1 71;Class=DNA/hAT-Ac;PercDiv=13.6;PercDel=1.6;PercIns=0.8;	73
FChr1	18730187	18813751	DEL	83564	FChr1	18784579	18785210	750	+	Transposon	ID=TE308016;Target=Gypsy-82_CPB-I 1890 2540;Class=LTR/Gypsy;PercDiv=33.4;PercDel=4.9;PercIns=1.8;	631
FChr1	18730187	18813751	DEL	83564	FChr1	18785561	18785610	247	-	Transposon	ID=TE308017;Target=Daphne-29_HRo 3145 3194;Class=LINE/L2;PercDiv=22.0;PercDel=0.0;PercIns=0.0;	49
FChr1	18730187	18813751	DEL	83564	FChr1	18785772	18785812	303	-	Transposon	ID=TE308018;Target=DNA2_AFC 333 373;Class=DNA;PercDiv=9.8;PercDel=0.0;PercIns=0.0;	40
FChr1	18730187	18813751	DEL	83564	FChr1	18786921	18787451	3300	+	Transposon	ID=TE308019;Target=Rex1-3_EL 1951 2487;Class=LINE/Rex-Babar;PercDiv=14.5;PercDel=1.1;PercIns=0.0;	530
FChr1	18730187	18813751	DEL	83564	FChr1	18787553	18787731	441	+	Transposon	ID=TE308020;Target=Rex1-3_EL 2528 2801;Class=LINE/Rex-Babar;PercDiv=16.8;PercDel=8.6;PercIns=7.2;	178
FChr1	18730187	18813751	DEL	83564	FChr1	18787766	18787829	245	+	Transposon	ID=TE308021;Target=DNA6-6_DR 10840 10901;Class=DNA;PercDiv=22.6;PercDel=0.0;PercIns=3.2;	63
FChr1	18730187	18813751	DEL	83564	FChr1	18787776	18787837	410	+	Transposon	ID=TE308022;Target=Rex1-3_EL 2942 2993;Class=LINE/Rex-Babar;PercDiv=8.1;PercDel=0.0;PercIns=0.3;	61
FChr1	18730187	18813751	DEL	83564	FChr1	18789496	18789560	239	+	Transposon	ID=TE308023;Target=Halyomorpha_halys-6_family-207 16 69;Class=DNA/CMC-EnSpm;PercDiv=9.7;PercDel=0.0;PercIns=20.4;	64
FChr1	18730187	18813751	DEL	83564	FChr1	18790159	18790221	244	-	Transposon	ID=TE308024;Target=Gypsy150-I_DR 2707 2768;Class=LTR/Gypsy;PercDiv=19.4;PercDel=0.0;PercIns=1.6;	62
FChr1	18730187	18813751	DEL	83564	FChr1	18790219	18790292	226	+	Transposon	ID=TE308025;Target=Merlin-2_DR 5087 5160;Class=DNA/Merlin;PercDiv=32.4;PercDel=0.0;PercIns=0.0;	73
FChr1	18730187	18813751	DEL	83564	FChr1	18791240	18791323	278	+	Transposon	ID=TE308026;Target=DNA-1-1_DR 94 182;Class=DNA/PIF-Harbinger;PercDiv=26.2;PercDel=6.0;PercIns=0.0;	83
FChr1	18730187	18813751	DEL	83564	FChr1	18791637	18791819	413	+	Transposon	ID=TE308027;Target=REX1-2_XT 2309 2565;Class=LINE/Rex-Babar;PercDiv=25.0;PercDel=18.3;PercIns=0.0;	182
FChr1	18730187	18813751	DEL	83564	FChr1	18791922	18791975	276	-	Transposon	ID=TE308028;Target=Copia-92_BRa-I 2694 2747;Class=LTR/Copia;PercDiv=16.7;PercDel=0.0;PercIns=0.0;	53
FChr1	18730187	18813751	DEL	83564	FChr1	18792257	18792337	258	+	Transposon	ID=TE308029;Target=REX1-2_XT 2695 2775;Class=LINE/Rex-Babar;PercDiv=25.1;PercDel=0.0;PercIns=0.0;	80
FChr1	18730187	18813751	DEL	83564	FChr1	18792464	18792539	442	+	Transposon	ID=Denovo_TE0566840;Target=rnd-6_family-3068 222 299;Class=Unknown;PercDiv=9.3;PercDel=4.0;PercIns=1.3;	75
FChr1	18730187	18813751	DEL	83564	FChr1	18792689	18792988	891	+	Transposon	ID=Denovo_TE0566841;Target=rnd-5_family-767 142 452;Class=DNA/hAT-Charlie;PercDiv=18.4;PercDel=13.7;PercIns=9.7;	299
FChr1	18730187	18813751	DEL	83564	FChr1	18792988	18793095	518	+	Transposon	ID=Denovo_TE0566842;Target=rnd-6_family-4558 12 136;Class=DNA/hAT-Charlie;PercDiv=8.5;PercDel=18.5;PercIns=2.4;	107
FChr1	18730187	18813751	DEL	83564	FChr1	18798730	18798984	770	-	Transposon	ID=Denovo_TE0566843;Target=rnd-6_family-10642 2 328;Class=LTR/Gypsy;PercDiv=19.8;PercDel=29.0;PercIns=0.8;	254
FChr1	18730187	18813751	DEL	83564	FChr1	18799628	18799725	783	+	Transposon	ID=Denovo_TE0566844;Target=rnd-6_family-19787 13 110;Class=Unknown;PercDiv=6.1;PercDel=0.0;PercIns=0.0;	97
FChr1	18730187	18813751	DEL	83564	FChr1	18799740	18799801	330	-	Transposon	ID=Denovo_TE0566845;Target=rnd-6_family-19787 1 65;Class=Unknown;PercDiv=17.7;PercDel=4.8;PercIns=0.0;	61
FChr1	18730187	18813751	DEL	83564	FChr1	18799901	18799998	719	+	Transposon	ID=Denovo_TE0566846;Target=rnd-6_family-19787 107 208;Class=Unknown;PercDiv=7.1;PercDel=4.1;PercIns=0.0;	97
FChr1	18730187	18813751	DEL	83564	FChr1	18800001	18800051	395	+	Transposon	ID=Denovo_TE0566847;Target=rnd-1_family-315 1 52;Class=DNA/hAT-Ac;PercDiv=2.0;PercDel=2.0;PercIns=0.0;	50
FChr1	18730187	18813751	DEL	83564	FChr1	18800051	18800264	846	-	Transposon	ID=Denovo_TE0566848;Target=rnd-5_family-142 476 647;Class=DNA/CMC-EnSpm;PercDiv=12.4;PercDel=0.0;PercIns=24.4;	213
FChr1	18730187	18813751	DEL	83564	FChr1	18800313	18800689	2733	+	Transposon	ID=Denovo_TE0566849;Target=rnd-6_family-34157 641 1025;Class=DNA/CMC-EnSpm;PercDiv=6.7;PercDel=3.7;PercIns=1.6;	376
FChr1	18730187	18813751	DEL	83564	FChr1	18801189	18801222	271	-	Transposon	ID=Denovo_TE0566850;Target=rnd-1_family-297 239 272;Class=Unknown;PercDiv=0.0;PercDel=0.0;PercIns=0.0;	33
FChr1	18730187	18813751	DEL	83564	FChr1	18801291	18801353	440	-	Transposon	ID=Denovo_TE0566851;Target=rnd-6_family-14814 277 339;Class=DNA/hAT-Ac;PercDiv=9.5;PercDel=0.0;PercIns=0.0;	62
FChr1	18730187	18813751	DEL	83564	FChr1	18801387	18801445	229	+	Transposon	ID=Denovo_TE0566852;Target=rnd-6_family-7090 2025 2090;Class=DNA/PIF-Harbinger;PercDiv=13.8;PercDel=13.6;PercIns=1.5;	58
FChr1	18730187	18813751	DEL	83564	FChr1	18801887	18801932	397	+	Transposon	ID=Denovo_TE0566853;Target=rnd-5_family-6265 249 294;Class=Unknown;PercDiv=6.4;PercDel=0.0;PercIns=0.0;	45
FChr1	18730187	18813751	DEL	83564	FChr1	18801933	18802134	1538	+	Transposon	ID=Denovo_TE0566854;Target=rnd-1_family-733 1 204;Class=DNA;PercDiv=8.4;PercDel=1.0;PercIns=0.0;	201
FChr1	18730187	18813751	DEL	83564	FChr1	18802186	18802868	3206	+	Transposon	ID=Denovo_TE0566857;Target=rnd-4_family-1224 1 666;Class=DNA;PercDiv=6.8;PercDel=11.0;PercIns=13.8;	682
FChr1	18730187	18813751	DEL	83564	FChr1	18803395	18803492	622	-	Transposon	ID=Denovo_TE0566859;Target=rnd-5_family-693 31 133;Class=DNA/PIF-Harbinger;PercDiv=10.2;PercDel=5.1;PercIns=0.0;	97
FChr1	18730187	18813751	DEL	83564	FChr1	18803416	18803694	1522	-	Transposon	ID=Denovo_TE0566860;Target=rnd-4_family-746 461 734;Class=Unknown;PercDiv=9.5;PercDel=3.9;PercIns=5.8;	278
FChr1	18730187	18813751	DEL	83564	FChr1	18803696	18803744	349	+	Transposon	ID=Denovo_TE0566861;Target=rnd-1_family-579 1 49;Class=Unknown;PercDiv=10.2;PercDel=0.0;PercIns=0.0;	48
FChr1	18730187	18813751	DEL	83564	FChr1	18803721	18803888	922	-	Transposon	ID=Denovo_TE0566862;Target=rnd-1_family-180 1 172;Class=Unknown;PercDiv=15.5;PercDel=2.4;PercIns=0.0;	167
FChr1	18730187	18813751	DEL	83564	FChr1	18803890	18804065	797	-	Transposon	ID=Denovo_TE0566863;Target=rnd-4_family-746 92 264;Class=Unknown;PercDiv=14.1;PercDel=5.7;PercIns=7.5;	175
FChr1	18730187	18813751	DEL	83564	FChr1	18804537	18804940	3070	+	Transposon	ID=Denovo_TE0566864;Target=rnd-6_family-14549 4 406;Class=Unknown;PercDiv=7.7;PercDel=0.5;PercIns=0.7;	403
FChr1	18730187	18813751	DEL	83564	FChr1	18805731	18805793	591	+	Transposon	ID=Denovo_TE0566865;Target=rnd-6_family-25690 317 379;Class=Unknown;PercDiv=0.0;PercDel=0.0;PercIns=0.0;	62
FChr1	18730187	18813751	DEL	83564	FChr1	18805794	18805845	360	+	Transposon	ID=Denovo_TE0566866;Target=rnd-1_family-258 536 584;Class=Unknown;PercDiv=2.0;PercDel=0.0;PercIns=6.1;	51
FChr1	18730187	18813751	DEL	83564	FChr1	18805866	18806467	4021	+	Transposon	ID=Denovo_TE0566867;Target=rnd-1_family-533 1 742;Class=Unknown;PercDiv=5.7;PercDel=1.1;PercIns=1.7;	601
FChr1	18730187	18813751	DEL	83564	FChr1	18806542	18806654	640	+	Transposon	ID=Denovo_TE0566868;Target=rnd-1_family-480 557 669;Class=LTR/Copia;PercDiv=17.7;PercDel=0.0;PercIns=0.0;	112
FChr1	18730187	18813751	DEL	83564	FChr1	18806655	18807474	7463	+	Transposon	ID=Denovo_TE0566869;Target=rnd-6_family-3535 1 818;Class=Unknown;PercDiv=0.7;PercDel=0.0;PercIns=0.2;	819
FChr1	18730187	18813751	DEL	83564	FChr1	18807482	18807875	3280	+	Transposon	ID=Denovo_TE0566870;Target=rnd-6_family-3535 1402 1850;Class=Unknown;PercDiv=10.2;PercDel=6.7;PercIns=1.5;	393
FChr1	18730187	18813751	DEL	83564	FChr1	18807876	18808076	885	-	Transposon	ID=Denovo_TE0566871;Target=rnd-6_family-1957 23 213;Class=Unknown;PercDiv=18.5;PercDel=0.5;PercIns=5.8;	200
FChr1	18730187	18813751	DEL	83564	FChr1	18808318	18808512	1631	-	Transposon	ID=Denovo_TE0566872;Target=rnd-1_family-15 35 229;Class=DNA/hAT-Tip100;PercDiv=4.6;PercDel=0.0;PercIns=0.0;	194
FChr1	18730187	18813751	DEL	83564	FChr1	18792562	18792600	55	+	TandemRepeat	ID=TR005575;PeriodSize=14;CopyNumber=2.6;PercentMatches=80;PercentIndels=16;Consensus=TCTAATCTCTGTGTTC;	38
FChr1	18730187	18813751	DEL	83564	FChr1	18793536	18798671	7182	+	TandemRepeat	ID=TR005576;PeriodSize=12;CopyNumber=440.8;PercentMatches=88;PercentIndels=5;Consensus=CAGTAAATAATA;	5135
FChr1	18730187	18813751	DEL	83564	FChr1	18804120	18804170	59	+	TandemRepeat	ID=TR005577;PeriodSize=22;CopyNumber=2.3;PercentMatches=80;PercentIndels=6;Consensus=TCATAATGAAGAGATAAATGTC;	50
FChr1	18730187	18813751	DEL	83564	FChr1	18805783	18805917	252	+	TandemRepeat	ID=TR005578;PeriodSize=72;CopyNumber=1.9;PercentMatches=96;PercentIndels=0;Consensus=CAGGAGGAGACTCTCCCTCCTACAGAGGACACAGAGACACTGAGGAACCAGACCAGGACCAGATCATTCCCC;	134
FChr1	18730187	18813751	DEL	83564	FChr1	18807341	18807377	58	+	TandemRepeat	ID=TR005579;PeriodSize=8;CopyNumber=4.8;PercentMatches=86;PercentIndels=6;Consensus=CTCTTCCT;	36
FChr1	18730187	18813751	DEL	83564	FChr1	18807341	18807377	56	+	TandemRepeat	ID=TR005580;PeriodSize=15;CopyNumber=2.4;PercentMatches=90;PercentIndels=4;Consensus=CTCTTCTCTCTTCCT;	36
FChr1	18730187	18813751	DEL	83564	FChr1	18793542	18795584	449	-	Transposon	ID=TE308030;Target=SAT2_CM 1527 5418;Class=Satellite;PercDiv=22.2;PercDel=12.5;PercIns=6.7;	2042
FChr1	18730187	18813751	DEL	83564	FChr1	18795585	18795966	317	+	Transposon	ID=TE308031;Target=Gypsy-2_DRh-I 1656 2281;Class=LTR/Gypsy;PercDiv=29.4;PercDel=2.9;PercIns=2.9;	381
FChr1	18730187	18813751	DEL	83564	FChr1	18795909	18796225	667	-	Transposon	ID=TE308032;Target=DNA-4_SSa 37 362;Class=DNA;PercDiv=23.2;PercDel=7.9;PercIns=4.9;	316
FChr1	18730187	18813751	DEL	83564	FChr1	18795980	18796259	296	+	Transposon	ID=TE308033;Target=Gypsy-8_DFi-I 1990 2281;Class=LTR/Gypsy;PercDiv=30.7;PercDel=4.3;PercIns=0.0;	279
FChr1	18730187	18813751	DEL	83564	FChr1	18795994	18796357	257	+	Transposon	ID=TE308034;Target=Polinton-1N1_DR 14747 15086;Class=DNA/Maverick;PercDiv=21.8;PercDel=3.3;PercIns=10.6;	363
FChr1	18730187	18813751	DEL	83564	FChr1	18796040	18796743	370	+	Transposon	ID=TE308035;Target=Gypsy-2_DRh-I 1768 2317;Class=LTR/Gypsy;PercDiv=31.6;PercDel=2.5;PercIns=2.2;	703
FChr1	18730187	18813751	DEL	83564	FChr1	18796565	18796887	266	+	Transposon	ID=TE308036;Target=Gypsy-8_DFi-I 1986 2281;Class=LTR/Gypsy;PercDiv=31.9;PercDel=4.0;PercIns=0.3;	322
FChr1	18730187	18813751	DEL	83564	FChr1	18796672	18796935	331	+	Transposon	ID=TE308037;Target=Gypsy-2_DRh-I 2013 2281;Class=LTR/Gypsy;PercDiv=33.1;PercDel=2.3;PercIns=0.4;	263
FChr1	18730187	18813751	DEL	83564	FChr1	18796910	18797050	393	+	Transposon	ID=TE308038;Target=Gypsy-2_DRh-I 1768 2133;Class=LTR/Gypsy;PercDiv=31.7;PercDel=3.0;PercIns=0.3;	140
FChr1	18730187	18813751	DEL	83564	FChr1	18797051	18797336	398	+	Transposon	ID=TE308039;Target=Gypsy-8_DFi-I 1986 2281;Class=LTR/Gypsy;PercDiv=30.4;PercDel=3.5;PercIns=0.0;	285
FChr1	18730187	18813751	DEL	83564	FChr1	18797337	18797391	393	+	Transposon	ID=TE308040;Target=Gypsy-2_DRh-I 2134 2281;Class=LTR/Gypsy;PercDiv=31.7;PercDel=3.0;PercIns=0.3;	54
FChr1	18730187	18813751	DEL	83564	FChr1	18797392	18798182	449	-	Transposon	ID=TE308041;Target=SAT2_CM 21 1526;Class=Satellite;PercDiv=22.2;PercDel=12.5;PercIns=6.7;	790
FChr1	18730187	18813751	DEL	83564	FChr1	18798183	18798651	334	+	Transposon	ID=TE308042;Target=Gypsy-8_DFi-I 1986 2281;Class=LTR/Gypsy;PercDiv=30.6;PercDel=5.4;PercIns=0.9;	468
FChr1	18730187	18813751	DEL	83564	FChr1	18801805	18801886	525	-	Transposon	ID=TE308043;Target=DNA-8-26_DR 1 83;Class=DNA/hAT-Tip100;PercDiv=8.5;PercDel=1.2;PercIns=0.0;	81
FChr1	18730187	18813751	DEL	83564	FChr1	18801933	18802499	1508	+	Transposon	ID=TE308044;Target=DNA17_AFC 133 698;Class=DNA;PercDiv=18.3;PercDel=10.9;PercIns=11.1;	566
FChr1	18730187	18813751	DEL	83564	FChr1	18802886	18802996	592	+	Transposon	ID=TE308045;Target=DNA17_AFC 988 1103;Class=DNA;PercDiv=16.2;PercDel=4.5;PercIns=0.0;	110
FChr1	18730187	18813751	DEL	83564	FChr1	18809029	18809409	2255	+	Transposon	ID=Denovo_TE0566874;Target=rnd-6_family-4936 24 424;Class=Unknown;PercDiv=9.9;PercDel=7.6;PercIns=2.2;	380
FChr1	18730187	18813751	DEL	83564	FChr1	18809408	18809480	321	+	Transposon	ID=Denovo_TE0566875;Target=rnd-1_family-293 198 270;Class=Unknown;PercDiv=23.3;PercDel=0.0;PercIns=0.0;	72
FChr1	18730187	18813751	DEL	83564	FChr1	18809453	18811543	16367	+	Transposon	ID=Denovo_TE0566876;Target=rnd-1_family-86 1 2067;Class=Unknown;PercDiv=5.7;PercDel=1.2;PercIns=0.4;	2090
FChr1	18730187	18813751	DEL	83564	FChr1	18811624	18812025	2537	+	Transposon	ID=Denovo_TE0566877;Target=rnd-1_family-86 2267 2649;Class=Unknown;PercDiv=8.7;PercDel=0.5;PercIns=5.5;	401
FChr1	18730187	18813751	DEL	83564	FChr1	18812044	18812158	828	+	Transposon	ID=Denovo_TE0566878;Target=rnd-1_family-138 465 579;Class=Unknown;PercDiv=8.7;PercDel=0.0;PercIns=0.0;	114
FChr1	18730187	18813751	DEL	83564	FChr1	18812160	18812257	873	+	Transposon	ID=Denovo_TE0566879;Target=rnd-6_family-4938 1 98;Class=Unknown;PercDiv=2.0;PercDel=0.0;PercIns=0.0;	97
FChr1	18730187	18813751	DEL	83564	FChr1	18812572	18812769	695	+	Transposon	ID=Denovo_TE0566880;Target=rnd-4_family-711 1 214;Class=SINE/tRNA-Core;PercDiv=22.2;PercDel=10.6;PercIns=2.3;	197
FChr1	18730187	18813751	DEL	83564	FChr1	18812835	18812892	257	+	Transposon	ID=Denovo_TE0566881;Target=rnd-1_family-138 819 885;Class=Unknown;PercDiv=13.8;PercDel=15.5;PercIns=0.0;	57
FChr1	18730187	18813751	DEL	83564	FChr1	18813084	18813192	354	-	Transposon	ID=Denovo_TE0566882;Target=rnd-5_family-1299 325 436;Class=DNA/PIF-Harbinger;PercDiv=23.4;PercDel=4.6;PercIns=1.8;	108
FChr1	18730187	18813751	DEL	83564	FChr1	18813284	18813608	2637	+	Transposon	ID=Denovo_TE0566883;Target=rnd-6_family-25693 1 317;Class=LTR/ERV1;PercDiv=4.1;PercDel=0.0;PercIns=2.5;	324
FChr1	18730187	18813751	DEL	83564	FChr1	18813619	18813893	2235	-	Transposon	ID=Denovo_TE0566884;Target=rnd-1_family-348 412 686;Class=Unknown;PercDiv=3.0;PercDel=1.4;PercIns=1.4;	132
FChr1	18730187	18813751	DEL	83564	FChr1	18813583	18813646	74	+	TandemRepeat	ID=TR005581;PeriodSize=6;CopyNumber=10.7;PercentMatches=81;PercentIndels=0;Consensus=CAGGTC;	63
FChr1	18730187	18813751	DEL	83564	FChr1	18813581	18813627	260	-	Transposon	ID=TE308046;Target=hAT-2N2_BF 364 412;Class=DNA/hAT-Ac;PercDiv=14.9;PercDel=4.3;PercIns=0.0;	46
FChr1	18730187	18813751	DEL	83564	FChr1	18813628	18813656	239	+	Transposon	ID=TE308047;Target=BMRP1 52 117;Class=Satellite;PercDiv=21.6;PercDel=0.0;PercIns=5.1;	28
FChr1	18730187	18813751	DEL	83564	FChr1	18759483	18760223	3959	+	Transposon	ID=Denovo_TE0566753;Target=rnd-4_family-540 98 874;Class=LINE/Rex-Babar;PercDiv=17.2;PercDel=5.0;PercIns=0.1;	740
FChr1	18730187	18813751	DEL	83564	FChr1	18808617	18809010	1972	-	Transposon	ID=Denovo_TE0566873;Target=rnd-4_family-411 188 635;Class=DNA/hAT-Tip100;PercDiv=12.5;PercDel=11.2;PercIns=2.4;	393
FChr1	18730187	18813751	DEL	83564	FChr1	18759334	18760223	3890	+	Transposon	ID=TE307994;Target=REX1-1_GA 573 1505;Class=LINE/Rex-Babar;PercDiv=21.4;PercDel=6.3;PercIns=1.4;	889
FChr1	18730187	18813751	DEL	83564	FChr1	18775877	18776314	573	+	Transposon	ID=TE308009;Target=REX1-5_XT 295 746;Class=LINE/Rex-Babar;PercDiv=32.4;PercDel=6.4;PercIns=2.2;	437
FChr1	19643223	19643701	DEL	478	FChr1	19642609	19644415	1842	+	TandemRepeat	ID=TR006266;PeriodSize=18;CopyNumber=101.6;PercentMatches=78;PercentIndels=4;Consensus=AACAGAGGTTCTAAACAT;	478
FChr1	19666114	19666248	DEL	134	FChr1	19665636	19668089	497	-	Transposon	ID=Denovo_TE0568743;Target=rnd-1_family-308 1058 1268;Class=SINE/tRNA-L2;PercDiv=14.7;PercDel=2.9;PercIns=17.3;	134
FChr1	19666114	19666248	DEL	134	FChr1	19661999	19668074	5954	+	TandemRepeat	ID=TR006296;PeriodSize=20;CopyNumber=319.0;PercentMatches=80;PercentIndels=13;Consensus=AACAGGTGAGTTTCAGAGTG;	134
FChr1	19666114	19666248	DEL	134	FChr1	19666209	19666237	58	+	TandemRepeat	ID=TR006314;PeriodSize=14;CopyNumber=2.1;PercentMatches=100;PercentIndels=0;Consensus=TGAACAGGTGAGTT;	28
FChr1	19666114	19666248	DEL	134	FChr1	19666034	19666160	226	+	Transposon	ID=TE309076;Target=KoshiTn1 1009 1139;Class=LINE/L1-Tx1;PercDiv=19.6;PercDel=11.0;PercIns=7.6;	46
FChr1	19666114	19666248	DEL	134	FChr1	19666206	19666374	232	+	Transposon	ID=TE309077;Target=KoshiTn1 969 1139;Class=LINE/L1-Tx1;PercDiv=25.1;PercDel=7.1;PercIns=5.8;	42
FChr20	28053	28906	DEL	853	FChr20	27248	29187	2592	+	TandemRepeat	ID=TR192284;PeriodSize=16;CopyNumber=124.9;PercentMatches=85;PercentIndels=5;Consensus=ACTTTACTTCTTACAA;	853
FChr20	57418	57550	DEL	132	FChr20	55022	57588	2031	+	TandemRepeat	ID=TR192301;PeriodSize=11;CopyNumber=245.6;PercentMatches=75;PercentIndels=10;Consensus=GACAGAGTGAT;	132
FChr20	57418	57550	DEL	132	FChr20	55023	57588	2245	+	TandemRepeat	ID=TR192302;PeriodSize=21;CopyNumber=122.8;PercentMatches=83;PercentIndels=6;Consensus=ACAGAGTGATAACAGAGTGATA;	132
FChr20	57418	57550	DEL	132	FChr20	55155	57559	2334	+	TandemRepeat	ID=TR192303;PeriodSize=72;CopyNumber=32.2;PercentMatches=82;PercentIndels=10;Consensus=GTGATGACAGAGTGAAACAGAGGGATGACAGAGTGAAACAGAGGGATGACAGAGTGAAACAGTGATAACAGA;	132
FChr20	57418	57550	DEL	132	FChr20	55036	57494	796	+	TandemRepeat	ID=TR192304;PeriodSize=32;CopyNumber=78.4;PercentMatches=75;PercentIndels=12;Consensus=AGAGTGAAACAGAGTGATAACAGAGTGATG;	76
FChr20	57418	57550	DEL	132	FChr20	57471	57599	141	+	TandemRepeat	ID=TR192305;PeriodSize=40;CopyNumber=3.2;PercentMatches=79;PercentIndels=10;Consensus=CAGAGTGATGACAGAGTGAAACAGTGATGACAGAGCAG;	79
FChr20	57418	57550	DEL	132	FChr20	57347	57600	276	+	Transposon	ID=TE309413;Target=Gypsy-53_PM-LTR 354 591;Class=LTR/Gypsy;PercDiv=19.9;PercDel=3.9;PercIns=10.9;	132
FChr20	690768	690912	DEL	144	FChr20	690628	691425	1352	+	TandemRepeat	ID=TR192984;PeriodSize=48;CopyNumber=16.6;PercentMatches=94;PercentIndels=1;Consensus=ACATGAAGCAGAGAATACTTCTGTACTTTTACTACTGATACTTTAACT;	144
FChr20	690768	690912	DEL	144	FChr20	690777	691099	236	+	Transposon	ID=TE310280;Target=DNA-2-20_DR 8122 8414;Class=DNA/CMC-EnSpm;PercDiv=29.9;PercDel=0.6;PercIns=10.9;	135
FChr20	691053	691391	DEL	338	FChr20	691370	691402	503	+	Transposon	ID=Denovo_TE0570218;Target=rnd-1_family-12 62 194;Class=DNA/hAT-Ac;PercDiv=16.1;PercDel=7.1;PercIns=2.3;	21
FChr20	691053	691391	DEL	338	FChr20	690628	691425	1352	+	TandemRepeat	ID=TR192984;PeriodSize=48;CopyNumber=16.6;PercentMatches=94;PercentIndels=1;Consensus=ACATGAAGCAGAGAATACTTCTGTACTTTTACTACTGATACTTTAACT;	338
FChr20	691053	691391	DEL	338	FChr20	690777	691099	236	+	Transposon	ID=TE310280;Target=DNA-2-20_DR 8122 8414;Class=DNA/CMC-EnSpm;PercDiv=29.9;PercDel=0.6;PercIns=10.9;	46
FChr20	922587	922831	DEL	244	FChr20	921572	923652	2002	+	TandemRepeat	ID=TR193129;PeriodSize=4;CopyNumber=517.8;PercentMatches=89;PercentIndels=3;Consensus=CAGG;	244
FChr20	922587	922831	DEL	244	FChr20	922592	922729	245	-	Transposon	ID=TE310567;Target=MINIME_DN 341 426;Class=Unknown;PercDiv=22.5;PercDel=0.0;PercIns=0.0;	137
FChr20	922587	922831	DEL	244	FChr20	922707	922765	226	-	Transposon	ID=TE310568;Target=Helitron-1_CRe 55 109;Class=RC/Helitron;PercDiv=5.5;PercDel=0.0;PercIns=7.3;	58
FChr20	922587	922831	DEL	244	FChr20	922756	922817	238	-	Transposon	ID=TE310569;Target=Helitron-1_CRe 55 109;Class=RC/Helitron;PercDiv=3.7;PercDel=0.0;PercIns=7.1;	61
FChr20	922587	922831	DEL	244	FChr20	922815	922866	241	-	Transposon	ID=TE310570;Target=Helitron-1_CRe 60 109;Class=RC/Helitron;PercDiv=4.0;PercDel=0.0;PercIns=4.0;	16
FChr20	976043	976152	DEL	109	FChr20	974471	977137	1565	+	TandemRepeat	ID=TR193186;PeriodSize=38;CopyNumber=67.5;PercentMatches=80;PercentIndels=12;Consensus=TATACCTGTATGATGTGTATGTATACCTGTATGAGTATG;	109
FChr20	976043	976152	DEL	109	FChr20	974515	977122	2301	+	TandemRepeat	ID=TR193187;PeriodSize=21;CopyNumber=129.2;PercentMatches=79;PercentIndels=12;Consensus=TGTATATATACCTGTATGATG;	109
FChr20	976043	976152	DEL	109	FChr20	974522	977122	2567	+	TandemRepeat	ID=TR193188;PeriodSize=42;CopyNumber=64.5;PercentMatches=83;PercentIndels=10;Consensus=TATACCTGTATGATGTGTATATATACCTGTATGATGTGTATG;	109
FChr20	976043	976152	DEL	109	FChr20	975437	976173	1346	+	Transposon	ID=TE310676;Target=Daphne-18_HM 4095 4698;Class=LINE/L2;PercDiv=23.4;PercDel=1.0;PercIns=9.0;	109
FChr20	976043	976152	DEL	109	FChr20	975638	977122	1388	+	Transposon	ID=TE310677;Target=Daphne-18_HM 4094 4699;Class=LINE/L2;PercDiv=23.5;PercDel=1.1;PercIns=8.8;	109
FChr20	1053982	1055038	DEL	1056	FChr20	1052852	1056565	1436	-	Transposon	ID=Denovo_TE0571003;Target=rnd-6_family-2870 109 1327;Class=LTR/Gypsy;PercDiv=26.0;PercDel=9.5;PercIns=5.6;	1056
FChr20	1053982	1055038	DEL	1056	FChr20	1052853	1056140	2122	+	TandemRepeat	ID=TR193287;PeriodSize=36;CopyNumber=95.8;PercentMatches=73;PercentIndels=15;Consensus=ACACTTCAACTTCATTCAGTGCTAACACTTAAATTA;	1056
FChr20	1053982	1055038	DEL	1056	FChr20	1053331	1056260	1655	+	TandemRepeat	ID=TR193291;PeriodSize=96;CopyNumber=29.7;PercentMatches=73;PercentIndels=14;Consensus=TTTAACTTCATTCAGTGCTAACACTTAAATTAACACTTCAACTTCATTCAGTGCTAACACTTAAATTAACACTTCGACTTCATTCACTGCTTACA;	1056
FChr20	1053982	1055038	DEL	1056	FChr20	1053280	1056512	1916	+	TandemRepeat	ID=TR193292;PeriodSize=132;CopyNumber=24.6;PercentMatches=77;PercentIndels=14;Consensus=CACTTAACTTACACTTTAACTTCATTCAGTGCTAACACTTAAATTAACACTTTAACTTCATTCAGTGCTAACACTTAAATTAACACTTCAACTTCATTCACTGCTTACACTTAAATTAACACTTCACTTCATT;	1056
FChr20	1053982	1055038	DEL	1056	FChr20	1054061	1054118	55	+	TandemRepeat	ID=TR193297;PeriodSize=18;CopyNumber=3.2;PercentMatches=69;PercentIndels=9;Consensus=ACTTAAATTAACACTTAG;	57
FChr20	1053982	1055038	DEL	1056	FChr20	1054142	1054196	65	+	TandemRepeat	ID=TR193298;PeriodSize=24;CopyNumber=2.3;PercentMatches=80;PercentIndels=0;Consensus=AACACTTCAACTTCATTCACTACC;	54
FChr20	1053982	1055038	DEL	1056	FChr20	1054193	1054250	55	+	TandemRepeat	ID=TR193299;PeriodSize=18;CopyNumber=3.2;PercentMatches=69;PercentIndels=9;Consensus=ACTTAAATTAACACTTAG;	57
FChr20	1053982	1055038	DEL	1056	FChr20	1054274	1054328	65	+	TandemRepeat	ID=TR193300;PeriodSize=24;CopyNumber=2.3;PercentMatches=80;PercentIndels=0;Consensus=AACACTTCAACTTCATTCACTACC;	54
FChr20	1053982	1055038	DEL	1056	FChr20	1054325	1054382	55	+	TandemRepeat	ID=TR193301;PeriodSize=18;CopyNumber=3.2;PercentMatches=69;PercentIndels=9;Consensus=ACTTAAATTAACACTTAG;	57
FChr20	1053982	1055038	DEL	1056	FChr20	1054480	1055048	482	+	TandemRepeat	ID=TR193302;PeriodSize=60;CopyNumber=8.9;PercentMatches=75;PercentIndels=16;Consensus=CACCTTAACTTCATTCAATGCTAACACTTAAATTAACACTTCGACTTCATTCACTTATTA;	558
FChr20	1053982	1055038	DEL	1056	FChr20	1054523	1054570	60	+	TandemRepeat	ID=TR193303;PeriodSize=24;CopyNumber=2.0;PercentMatches=84;PercentIndels=4;Consensus=ACTTCATTCAATGATTACACTTA;	47
FChr20	1053982	1055038	DEL	1056	FChr20	1054779	1054832	81	+	TandemRepeat	ID=TR193304;PeriodSize=24;CopyNumber=2.2;PercentMatches=90;PercentIndels=0;Consensus=ACACTTCAACTTCATTCAATGCTT;	53
FChr20	1053982	1055038	DEL	1056	FChr20	1054787	1054832	83	+	TandemRepeat	ID=TR193305;PeriodSize=24;CopyNumber=1.9;PercentMatches=95;PercentIndels=0;Consensus=ACTTCATTCAATGCTTACACTTTA;	45
FChr20	1053982	1055038	DEL	1056	FChr20	1054910	1054964	65	+	TandemRepeat	ID=TR193306;PeriodSize=24;CopyNumber=2.3;PercentMatches=80;PercentIndels=0;Consensus=AACACTTTAACTTCATTCACTACC;	54
FChr20	1053982	1055038	DEL	1056	FChr20	1054971	1055024	81	+	TandemRepeat	ID=TR193307;PeriodSize=24;CopyNumber=2.2;PercentMatches=90;PercentIndels=0;Consensus=ACACTTCAACTTCATTCAATGCTT;	53
FChr20	1053982	1055038	DEL	1056	FChr20	1054979	1055024	83	+	TandemRepeat	ID=TR193308;PeriodSize=24;CopyNumber=1.9;PercentMatches=95;PercentIndels=0;Consensus=ACTTCATTCAATGCTTACACTTTA;	45
FChr20	1053982	1055038	DEL	1056	FChr20	1054873	1056561	439	+	TandemRepeat	ID=TR193309;PeriodSize=60;CopyNumber=26.0;PercentMatches=71;PercentIndels=18;Consensus=TAACACTTTAACTTCATTCAATGCTAACACTTAAATTAACACTTCAACTTCATTCAGTGC;	165
FChr20	1073508	1074008	DEL	500	FChr20	1069932	1075565	4963	+	TandemRepeat	ID=TR193336;PeriodSize=11;CopyNumber=526.5;PercentMatches=79;PercentIndels=14;Consensus=GCTACAGAGCA;	500
FChr20	1073508	1074008	DEL	500	FChr20	1069986	1075565	3135	+	TandemRepeat	ID=TR193337;PeriodSize=64;CopyNumber=87.2;PercentMatches=77;PercentIndels=13;Consensus=CTACAGAGCAGCTACAGACCACTACAGAGACACTACAGAGACACTACAGACCACTACAGAGACA;	500
FChr20	1073508	1074008	DEL	500	FChr20	1073286	1073705	361	+	Transposon	ID=TE310839;Target=DIRS-15B_DR 188 400;Class=LTR/Ngaro;PercDiv=17.5;PercDel=3.7;PercIns=18.6;	197
FChr20	1073508	1074008	DEL	500	FChr20	1073554	1073857	306	+	Transposon	ID=TE310840;Target=Copia-7-I_DR 1045 1259;Class=LTR/Gypsy;PercDiv=20.4;PercDel=5.5;PercIns=15.5;	303
FChr20	1073508	1074008	DEL	500	FChr20	1073858	1074112	429	+	Transposon	ID=TE310841;Target=DIRS-15B_DR 184 400;Class=LTR/Ngaro;PercDiv=21.8;PercDel=1.2;PercIns=18.9;	150
FChr20	1078171	1078277	DEL	106	FChr20	1077987	1082683	4901	+	TandemRepeat	ID=TR193338;PeriodSize=16;CopyNumber=314.0;PercentMatches=80;PercentIndels=12;Consensus=CTCACAGCTCCTCCTC;	106
FChr20	1078171	1078277	DEL	106	FChr20	1077997	1082689	4220	+	TandemRepeat	ID=TR193339;PeriodSize=29;CopyNumber=158.5;PercentMatches=78;PercentIndels=11;Consensus=CTCCTCCTCACAGCTCCTCCTCCTCACAG;	106
FChr20	1078171	1078277	DEL	106	FChr20	1077987	1082689	4559	+	TandemRepeat	ID=TR193340;PeriodSize=45;CopyNumber=105.8;PercentMatches=83;PercentIndels=9;Consensus=CTCACAGCTCCTCCTCCTCACAGCTCCTCCTCACAGCTCCTCCTC;	106
FChr20	1104867	1105139	DEL	272	FChr20	1104396	1105147	677	+	TandemRepeat	ID=TR193374;PeriodSize=32;CopyNumber=25.3;PercentMatches=84;PercentIndels=12;Consensus=CTTCATCCTCTGAACAGTTTCTCTCCTCTCCT;	272
FChr20	1104867	1105139	DEL	272	FChr20	1104421	1105133	586	+	TandemRepeat	ID=TR193375;PeriodSize=27;CopyNumber=24.3;PercentMatches=84;PercentIndels=12;Consensus=CTCTCCTCTTCATCCTCTGAACAGTTT;	266
FChr20	1104867	1105139	DEL	272	FChr20	1104818	1104875	63	+	TandemRepeat	ID=TR193377;PeriodSize=18;CopyNumber=3.4;PercentMatches=69;PercentIndels=26;Consensus=CATCCTCTGAACAGTTTC;	8
FChr20	1104867	1105139	DEL	272	FChr20	1104884	1104939	50	+	TandemRepeat	ID=TR193378;PeriodSize=18;CopyNumber=3.3;PercentMatches=63;PercentIndels=27;Consensus=TCCTCTGAACAGTTTCTC;	55
FChr20	1104867	1105139	DEL	272	FChr20	1104868	1105330	430	+	TandemRepeat	ID=TR193379;PeriodSize=46;CopyNumber=9.2;PercentMatches=84;PercentIndels=14;Consensus=CATCCTCTCCTCTTCATCCTCTGAACAGTTTCTCTCCTCTCCTCTT;	271
FChr20	1104867	1105139	DEL	272	FChr20	1105126	1105330	157	+	TandemRepeat	ID=TR193380;PeriodSize=32;CopyNumber=6.8;PercentMatches=73;PercentIndels=21;Consensus=CATCCTCTCCTCTTCATCCTCTCCTCTT;	13
FChr20	1132275	1132709	DEL	434	FChr20	1131717	1132980	1434	+	TandemRepeat	ID=TR193413;PeriodSize=12;CopyNumber=110.5;PercentMatches=80;PercentIndels=10;Consensus=GTGTGTGTTACA;	434
FChr20	1132275	1132709	DEL	434	FChr20	1131719	1132990	1212	+	TandemRepeat	ID=TR193414;PeriodSize=22;CopyNumber=55.7;PercentMatches=82;PercentIndels=12;Consensus=GTGTGTTACAGTGTGTGTTACA;	434
FChr20	1132275	1132709	DEL	434	FChr20	1131874	1132317	290	-	Transposon	ID=TE310938;Target=L1-3_PAb 5300 5753;Class=LINE/L1;PercDiv=30.8;PercDel=5.9;PercIns=3.5;	42
FChr20	1132275	1132709	DEL	434	FChr20	1132318	1133004	418	+	Transposon	ID=TE310939;Target=HARB-4_Mad 2319 2596;Class=DNA/PIF-Harbinger;PercDiv=15.0;PercDel=4.7;PercIns=17.1;	391
FChr20	1214563	1214663	DEL	100	FChr20	1213542	1214904	1523	+	TandemRepeat	ID=TR193524;PeriodSize=43;CopyNumber=31.9;PercentMatches=86;PercentIndels=3;Consensus=TAACATAATGTACATAACATAATGTAACATAACATAACGTACA;	100
FChr20	1214563	1214663	DEL	100	FChr20	1213542	1214905	1511	+	TandemRepeat	ID=TR193525;PeriodSize=14;CopyNumber=95.6;PercentMatches=82;PercentIndels=5;Consensus=TAACATAATGTACA;	100
FChr20	1214563	1214663	DEL	100	FChr20	1213595	1214904	482	+	TandemRepeat	ID=TR193526;PeriodSize=5;CopyNumber=274.6;PercentMatches=68;PercentIndels=9;Consensus=TAACA;	100
FChr20	1214563	1214663	DEL	100	FChr20	1213436	1214885	917	+	Transposon	ID=TE311138;Target=EnSpm-1_GR 2190 2863;Class=DNA/CMC-EnSpm;PercDiv=18.0;PercDel=7.8;PercIns=8.6;	100
FChr20	1249687	1249811	DEL	124	FChr20	1249127	1253400	6595	+	TandemRepeat	ID=TR193554;PeriodSize=18;CopyNumber=240.4;PercentMatches=91;PercentIndels=4;Consensus=AGAACATCTGTCTGTTAA;	124
FChr20	1249687	1249811	DEL	124	FChr20	1249566	1249749	348	+	Transposon	ID=TE311159;Target=MuDR-1_SIn 3820 4000;Class=DNA/MULE-NOF;PercDiv=18.6;PercDel=4.9;PercIns=6.6;	62
FChr20	1774281	1774788	DEL	507	FChr20	1773898	1775411	2293	+	TandemRepeat	ID=TR193897;PeriodSize=37;CopyNumber=43.4;PercentMatches=91;PercentIndels=7;Consensus=AATACAGCTGTTATATATTTATATAGTGTAAATAAC;	507
FChr20	1774281	1774788	DEL	507	FChr20	1773897	1775411	2073	+	TandemRepeat	ID=TR193898;PeriodSize=68;CopyNumber=21.7;PercentMatches=91;PercentIndels=7;Consensus=AAATACAGCTGTTATAATATTTATATAGTGTAAATAACAATACAGCTGTTATATTTATATAGTGTAAAT;	507
FChr20	1774994	1775130	DEL	136	FChr20	1773898	1775411	2293	+	TandemRepeat	ID=TR193897;PeriodSize=37;CopyNumber=43.4;PercentMatches=91;PercentIndels=7;Consensus=AATACAGCTGTTATATATTTATATAGTGTAAATAAC;	136
FChr20	1774994	1775130	DEL	136	FChr20	1773897	1775411	2073	+	TandemRepeat	ID=TR193898;PeriodSize=68;CopyNumber=21.7;PercentMatches=91;PercentIndels=7;Consensus=AAATACAGCTGTTATAATATTTATATAGTGTAAATAACAATACAGCTGTTATATTTATATAGTGTAAAT;	136
FChr20	1807786	1808010	DEL	224	FChr20	1807795	1808091	1687	+	Transposon	ID=Denovo_TE0572503;Target=rnd-1_family-154 3 343;Class=DNA/Kolobok-T2;PercDiv=10.9;PercDel=16.2;PercIns=1.2;	215
FChr20	1882877	1883186	DEL	309	FChr20	1882873	1882938	239	+	Transposon	ID=Denovo_TE0572667;Target=rnd-6_family-2639 117 191;Class=Unknown;PercDiv=16.7;PercDel=13.6;PercIns=0.0;	61
FChr20	1882877	1883186	DEL	309	FChr20	1882888	1882964	302	-	Transposon	ID=Denovo_TE0572668;Target=rnd-6_family-4817 216 304;Class=Unknown;PercDiv=16.9;PercDel=15.6;PercIns=0.0;	76
FChr20	1882877	1883186	DEL	309	FChr20	1883071	1883161	157	+	TandemRepeat	ID=TR193929;PeriodSize=2;CopyNumber=46.0;PercentMatches=93;PercentIndels=2;Consensus=TA;	90
FChr20	1882877	1883186	DEL	309	FChr20	1883030	1883173	691	+	Transposon	ID=TE311826;Target=hAT-N134B_DR 680 801;Class=DNA/hAT?;PercDiv=8.5;PercDel=0.0;PercIns=18.0;	143
FChr20	1882877	1883186	DEL	309	FChr20	1883040	1883068	421	-	Transposon	ID=TE311827;Target=DNA-12_HM 983 1137;Class=DNA;PercDiv=15.2;PercDel=5.9;PercIns=1.2;	28
FChr20	1882877	1883186	DEL	309	FChr20	1883069	1883187	569	+	Transposon	ID=TE311828;Target=ERV1-7_DR-I 1919 2035;Class=LTR/ERV1;PercDiv=15.5;PercDel=0.8;PercIns=2.6;	117
FChr20	1882877	1883186	DEL	309	FChr20	1883084	1883204	523	-	Transposon	ID=TE311829;Target=Chapaev-8_HM 7710 7827;Class=DNA/CMC-Chapaev;PercDiv=8.6;PercDel=1.6;PercIns=4.2;	102
FChr20	1882877	1883186	DEL	309	FChr20	1883117	1883235	344	-	Transposon	ID=TE311830;Target=HELMET3 3652 3772;Class=RC/Helitron;PercDiv=19.6;PercDel=7.6;PercIns=5.8;	69
FChr20	1973383	1973522	DEL	139	FChr20	1972930	1973564	849	+	TandemRepeat	ID=TR193956;PeriodSize=20;CopyNumber=31.8;PercentMatches=88;PercentIndels=0;Consensus=TAACCAAACCGCGACCGTTT;	139
FChr20	1973383	1973522	DEL	139	FChr20	1972930	1973564	939	+	TandemRepeat	ID=TR193957;PeriodSize=60;CopyNumber=10.6;PercentMatches=91;PercentIndels=0;Consensus=TAACCAAACTGCGACCGTTTTAACCAAACTGCGACCGTTTTAACCAAACCGTGACCGTTT;	139
FChr20	1973383	1973522	DEL	139	FChr20	1972937	1973510	1233	-	Transposon	ID=TE311949;Target=hAT-N2A_XT 124 703;Class=DNA/hAT-Ac;PercDiv=35.9;PercDel=1.1;PercIns=0.0;	127
FChr20	1990732	1990837	DEL	105	FChr20	1990797	1991093	945	-	Transposon	ID=Denovo_TE0572951;Target=rnd-3_family-548 1 250;Class=Unknown;PercDiv=18.5;PercDel=4.0;PercIns=8.2;	40
FChr20	2114411	2114854	DEL	443	FChr20	2114772	2114989	1305	+	Transposon	ID=Denovo_TE0573259;Target=rnd-4_family-456 351 577;Class=DNA/PIF-Harbinger;PercDiv=14.2;PercDel=4.5;PercIns=0.4;	82
FChr20	2114411	2114854	DEL	443	FChr20	2114690	2114755	105	+	TandemRepeat	ID=TR194052;PeriodSize=2;CopyNumber=33.0;PercentMatches=90;PercentIndels=0;Consensus=AT;	65
FChr20	2114411	2114854	DEL	443	FChr20	2114621	2114765	487	-	Transposon	ID=TE312113;Target=hATm-12_HM 861 934;Class=DNA/hAT-hATm;PercDiv=12.4;PercDel=1.1;PercIns=3.6;	144
FChr20	2114411	2114854	DEL	443	FChr20	2114649	2114782	419	+	Transposon	ID=TE312114;Target=P-2_HM 384 472;Class=DNA/P;PercDiv=13.1;PercDel=0.2;PercIns=6.5;	133
FChr20	2114411	2114854	DEL	443	FChr20	2114690	2114815	414	-	Transposon	ID=TE312115;Target=DNA-2-32_DR 5447 5575;Class=DNA/CMC-EnSpm?;PercDiv=16.2;PercDel=4.8;PercIns=2.3;	125
FChr20	2331452	2333552	DEL	2100	FChr20	2331378	2331860	864	+	Transposon	ID=Denovo_TE0573903;Target=rnd-1_family-24 1 109;Class=Unknown;PercDiv=2.6;PercDel=0.5;PercIns=0.1;	408
FChr20	2331452	2333552	DEL	2100	FChr20	2331847	2334382	864	+	Transposon	ID=Denovo_TE0573904;Target=rnd-1_family-24 1 109;Class=Unknown;PercDiv=3.1;PercDel=1.0;PercIns=0.1;	1705
FChr20	2331452	2333552	DEL	2100	FChr20	2331378	2336593	8734	+	TandemRepeat	ID=TR194164;PeriodSize=48;CopyNumber=109.0;PercentMatches=94;PercentIndels=2;Consensus=AAAGTACAGAAGTATTCTCAGCTTCATGTAGTAAAGTATCAGTAGTA;	2100
FChr20	2331452	2333552	DEL	2100	FChr20	2331483	2331559	63	+	TandemRepeat	ID=TR194165;PeriodSize=24;CopyNumber=3.2;PercentMatches=63;PercentIndels=23;Consensus=AAGTATTCTCAGCTTCATGTAATA;	76
FChr20	2331452	2333552	DEL	2100	FChr20	2331378	2336593	8734	+	TandemRepeat	ID=TR194166;PeriodSize=95;CopyNumber=54.5;PercentMatches=94;PercentIndels=2;Consensus=AAAGTACAGAAGTATTCTCAGCTTCATGTAGTAAAGTATCAGTAGTAAAAGTACAGAAGTATTCTCAGCTTCATGTAGTAAAGTATCAGTAGTA;	2100
FChr20	2331452	2333552	DEL	2100	FChr20	2331378	2336593	8822	+	TandemRepeat	ID=TR194167;PeriodSize=143;CopyNumber=36.3;PercentMatches=94;PercentIndels=2;Consensus=AAAGTACAGAAGTATTCTCAGCTTCATGTAGTAAAGTATCAGTAGTAAAAGTACAGAAGTATTCTCAGCTTCATGTAGTATAAGTATCAGTAGTAAAAGTACAGAAGTATTCTCAGCTTCATGTAGTATAAGTATCAGTAGTA;	2100
FChr20	2333793	2334127	DEL	334	FChr20	2331847	2334382	864	+	Transposon	ID=Denovo_TE0573904;Target=rnd-1_family-24 1 109;Class=Unknown;PercDiv=3.1;PercDel=1.0;PercIns=0.1;	334
FChr20	2333793	2334127	DEL	334	FChr20	2331378	2336593	8734	+	TandemRepeat	ID=TR194164;PeriodSize=48;CopyNumber=109.0;PercentMatches=94;PercentIndels=2;Consensus=AAAGTACAGAAGTATTCTCAGCTTCATGTAGTAAAGTATCAGTAGTA;	334
FChr20	2333793	2334127	DEL	334	FChr20	2331378	2336593	8734	+	TandemRepeat	ID=TR194166;PeriodSize=95;CopyNumber=54.5;PercentMatches=94;PercentIndels=2;Consensus=AAAGTACAGAAGTATTCTCAGCTTCATGTAGTAAAGTATCAGTAGTAAAAGTACAGAAGTATTCTCAGCTTCATGTAGTAAAGTATCAGTAGTA;	334
FChr20	2333793	2334127	DEL	334	FChr20	2331378	2336593	8822	+	TandemRepeat	ID=TR194167;PeriodSize=143;CopyNumber=36.3;PercentMatches=94;PercentIndels=2;Consensus=AAAGTACAGAAGTATTCTCAGCTTCATGTAGTAAAGTATCAGTAGTAAAAGTACAGAAGTATTCTCAGCTTCATGTAGTATAAGTATCAGTAGTAAAAGTACAGAAGTATTCTCAGCTTCATGTAGTATAAGTATCAGTAGTA;	334
FChr20	2333793	2334127	DEL	334	FChr20	2334081	2334156	59	+	TandemRepeat	ID=TR194168;PeriodSize=23;CopyNumber=3.3;PercentMatches=65;PercentIndels=23;Consensus=AAGTATCAGTAGTAAATGTACAG;	46
FChr20	2334362	2335270	DEL	908	FChr20	2331847	2334382	864	+	Transposon	ID=Denovo_TE0573904;Target=rnd-1_family-24 1 109;Class=Unknown;PercDiv=3.1;PercDel=1.0;PercIns=0.1;	20
FChr20	2334362	2335270	DEL	908	FChr20	2334369	2334479	760	+	Transposon	ID=Denovo_TE0573905;Target=rnd-1_family-24 1 109;Class=Unknown;PercDiv=4.6;PercDel=0.0;PercIns=1.8;	110
FChr20	2334362	2335270	DEL	908	FChr20	2334466	2335530	864	+	Transposon	ID=Denovo_TE0573906;Target=rnd-1_family-24 1 109;Class=Unknown;PercDiv=2.7;PercDel=0.6;PercIns=0.1;	804
FChr20	2334362	2335270	DEL	908	FChr20	2331378	2336593	8734	+	TandemRepeat	ID=TR194164;PeriodSize=48;CopyNumber=109.0;PercentMatches=94;PercentIndels=2;Consensus=AAAGTACAGAAGTATTCTCAGCTTCATGTAGTAAAGTATCAGTAGTA;	908
FChr20	2334362	2335270	DEL	908	FChr20	2331378	2336593	8734	+	TandemRepeat	ID=TR194166;PeriodSize=95;CopyNumber=54.5;PercentMatches=94;PercentIndels=2;Consensus=AAAGTACAGAAGTATTCTCAGCTTCATGTAGTAAAGTATCAGTAGTAAAAGTACAGAAGTATTCTCAGCTTCATGTAGTAAAGTATCAGTAGTA;	908
FChr20	2334362	2335270	DEL	908	FChr20	2331378	2336593	8822	+	TandemRepeat	ID=TR194167;PeriodSize=143;CopyNumber=36.3;PercentMatches=94;PercentIndels=2;Consensus=AAAGTACAGAAGTATTCTCAGCTTCATGTAGTAAAGTATCAGTAGTAAAAGTACAGAAGTATTCTCAGCTTCATGTAGTATAAGTATCAGTAGTAAAAGTACAGAAGTATTCTCAGCTTCATGTAGTATAAGTATCAGTAGTA;	908
FChr20	2335820	2336307	DEL	487	FChr20	2335759	2335869	701	+	Transposon	ID=Denovo_TE0573909;Target=rnd-1_family-24 1 109;Class=Unknown;PercDiv=6.4;PercDel=0.0;PercIns=1.8;	49
FChr20	2335820	2336307	DEL	487	FChr20	2335856	2335966	724	+	Transposon	ID=Denovo_TE0573910;Target=rnd-1_family-24 1 109;Class=Unknown;PercDiv=5.5;PercDel=0.0;PercIns=1.8;	110
FChr20	2335820	2336307	DEL	487	FChr20	2335953	2336063	820	+	Transposon	ID=Denovo_TE0573911;Target=rnd-1_family-24 1 108;Class=Unknown;PercDiv=0.0;PercDel=0.0;PercIns=2.8;	110
FChr20	2335820	2336307	DEL	487	FChr20	2336051	2336258	762	+	Transposon	ID=Denovo_TE0573912;Target=rnd-1_family-24 1 109;Class=Unknown;PercDiv=5.9;PercDel=0.0;PercIns=1.4;	207
FChr20	2335820	2336307	DEL	487	FChr20	2336245	2336721	1800	+	Transposon	ID=Denovo_TE0573913;Target=rnd-1_family-24 1 241;Class=Unknown;PercDiv=2.2;PercDel=1.5;PercIns=0.6;	62
FChr20	2335820	2336307	DEL	487	FChr20	2331378	2336593	8734	+	TandemRepeat	ID=TR194164;PeriodSize=48;CopyNumber=109.0;PercentMatches=94;PercentIndels=2;Consensus=AAAGTACAGAAGTATTCTCAGCTTCATGTAGTAAAGTATCAGTAGTA;	487
FChr20	2335820	2336307	DEL	487	FChr20	2331378	2336593	8734	+	TandemRepeat	ID=TR194166;PeriodSize=95;CopyNumber=54.5;PercentMatches=94;PercentIndels=2;Consensus=AAAGTACAGAAGTATTCTCAGCTTCATGTAGTAAAGTATCAGTAGTAAAAGTACAGAAGTATTCTCAGCTTCATGTAGTAAAGTATCAGTAGTA;	487
FChr20	2335820	2336307	DEL	487	FChr20	2331378	2336593	8822	+	TandemRepeat	ID=TR194167;PeriodSize=143;CopyNumber=36.3;PercentMatches=94;PercentIndels=2;Consensus=AAAGTACAGAAGTATTCTCAGCTTCATGTAGTAAAGTATCAGTAGTAAAAGTACAGAAGTATTCTCAGCTTCATGTAGTATAAGTATCAGTAGTAAAAGTACAGAAGTATTCTCAGCTTCATGTAGTATAAGTATCAGTAGTA;	487
FChr20	2335820	2336307	DEL	487	FChr20	2335845	2336171	64	+	TandemRepeat	ID=TR194169;PeriodSize=15;CopyNumber=20.3;PercentMatches=64;PercentIndels=23;Consensus=AGTATAAAGTATCAGA;	326
FChr20	2360631	2360860	DEL	229	FChr20	2360397	2360664	2108	-	Transposon	ID=Denovo_TE0574002;Target=rnd-1_family-420 1 268;Class=DNA/Crypton-A;PercDiv=4.5;PercDel=0.0;PercIns=0.0;	33
FChr20	2360631	2360860	DEL	229	FChr20	2360672	2360894	1032	-	Transposon	ID=Denovo_TE0574003;Target=rnd-5_family-2827 1 307;Class=Unknown;PercDiv=6.1;PercDel=11.4;PercIns=1.4;	188
FChr20	2695018	2695152	DEL	134	FChr20	2694408	2695186	1327	+	TandemRepeat	ID=TR194405;PeriodSize=67;CopyNumber=12.0;PercentMatches=95;PercentIndels=3;Consensus=CCCTGCTGCCACGCCTCAAAGGATACCTGCTGTCAGGTAATCAATAATCTGATCAATAACCAGTAAT;	134
FChr20	2695018	2695152	DEL	134	FChr20	2694493	2695099	989	+	TandemRepeat	ID=TR194406;PeriodSize=311;CopyNumber=1.9;PercentMatches=95;PercentIndels=4;Consensus=AAGGAAACCTGCTGTCAGGTAATCAATAATCTGATCAATAACCAGTAATCCCTGCTGCCACGCCTCAAAGGATACCTGCTGTCAGGTAATCAATAATCTGATCAATAACCAGTAATCCCTGCTGCCACGCCTCAAAGGATACCTGCTGTCAGGTAATCAATAATCTGATCAATAACCAGTAATCCCTGCTGCCACGCCTCAAAGGATACCTGCTGTCAGGTAATCAATAACCAGTAATCCCTGCTGCCACACCTCAAAGGATACCTGCTGTCAGGTAATCAATAACCATCCTGATGCAACAACTC;	81
FChr20	2731829	2732193	DEL	364	FChr20	2731460	2732202	901	+	TandemRepeat	ID=TR194432;PeriodSize=13;CopyNumber=57.2;PercentMatches=87;PercentIndels=0;Consensus=ACAAACTAGTACT;	364
FChr20	2731829	2732193	DEL	364	FChr20	2731480	2732203	475	-	Transposon	ID=TE313101;Target=L1-11_DR 6420 6938;Class=LINE/L1;PercDiv=15.9;PercDel=14.5;PercIns=6.8;	364
FChr20	2913002	2913393	DEL	391	FChr20	2913103	2913151	363	-	Transposon	ID=Denovo_TE0575653;Target=rnd-5_family-3668 502 550;Class=DNA/PIF-Harbinger;PercDiv=4.1;PercDel=0.0;PercIns=0.0;	48
FChr20	2913002	2913393	DEL	391	FChr20	2913153	2913308	1302	-	Transposon	ID=Denovo_TE0575654;Target=rnd-6_family-332 1 157;Class=Unknown;PercDiv=1.9;PercDel=0.6;PercIns=0.0;	155
FChr20	2913002	2913393	DEL	391	FChr20	2913320	2913787	3162	-	Transposon	ID=Denovo_TE0575655;Target=rnd-5_family-3668 3 504;Class=DNA/PIF-Harbinger;PercDiv=5.9;PercDel=9.6;PercIns=2.2;	73
FChr20	2915653	2915959	DEL	306	FChr20	2915696	2915737	258	-	Transposon	ID=Denovo_TE0575661;Target=rnd-1_family-345 63 104;Class=Unknown;PercDiv=11.9;PercDel=0.0;PercIns=0.0;	41
FChr20	2915653	2915959	DEL	306	FChr20	2915763	2916043	977	-	Transposon	ID=Denovo_TE0575662;Target=rnd-4_family-65 170 541;Class=Unknown;PercDiv=13.2;PercDel=32.3;PercIns=0.3;	196
FChr20	2993259	3014522	DEL	21263	FChr20	2993213	2993268	360	-	Transposon	ID=Denovo_TE0575865;Target=rnd-1_family-232 278 335;Class=DNA/TcMar-Tc1;PercDiv=10.7;PercDel=3.6;PercIns=0.0;	9
FChr20	2993259	3014522	DEL	21263	FChr20	2993300	2993415	564	-	Transposon	ID=Denovo_TE0575866;Target=rnd-1_family-82 13 135;Class=DNA/TcMar-Tc1;PercDiv=14.7;PercDel=6.0;PercIns=0.0;	115
FChr20	2993259	3014522	DEL	21263	FChr20	2993802	2993893	450	+	Transposon	ID=Denovo_TE0575867;Target=rnd-1_family-15 428 529;Class=DNA/hAT-Tip100;PercDiv=13.0;PercDel=10.9;PercIns=0.0;	91
FChr20	2993259	3014522	DEL	21263	FChr20	2994034	2994104	414	+	Transposon	ID=Denovo_TE0575868;Target=rnd-6_family-7398 23 92;Class=DNA;PercDiv=5.9;PercDel=2.8;PercIns=4.3;	70
FChr20	2993259	3014522	DEL	21263	FChr20	2994095	2994294	1452	+	Transposon	ID=Denovo_TE0575869;Target=rnd-1_family-611 1 204;Class=Unknown;PercDiv=4.5;PercDel=2.5;PercIns=0.5;	199
FChr20	2993259	3014522	DEL	21263	FChr20	2994293	2994331	233	+	Transposon	ID=Denovo_TE0575870;Target=rnd-1_family-317 419 457;Class=DNA;PercDiv=10.3;PercDel=0.0;PercIns=0.0;	38
FChr20	2993259	3014522	DEL	21263	FChr20	2994360	2994537	860	+	Transposon	ID=Denovo_TE0575871;Target=rnd-5_family-333 364 553;Class=Unknown;PercDiv=13.0;PercDel=7.3;PercIns=0.5;	177
FChr20	2993259	3014522	DEL	21263	FChr20	2995711	2995841	856	+	Transposon	ID=Denovo_TE0575872;Target=rnd-5_family-606 400 530;Class=Unknown;PercDiv=6.9;PercDel=0.8;PercIns=0.8;	130
FChr20	2993259	3014522	DEL	21263	FChr20	2995841	2995961	260	-	Transposon	ID=Denovo_TE0575873;Target=rnd-5_family-4429 21 133;Class=LTR/Gypsy;PercDiv=19.4;PercDel=3.3;PercIns=10.6;	120
FChr20	2993259	3014522	DEL	21263	FChr20	2996028	2996298	648	+	Transposon	ID=Denovo_TE0575874;Target=rnd-5_family-1276 169 412;Class=Unknown;PercDiv=17.8;PercDel=3.3;PercIns=14.8;	270
FChr20	2993259	3014522	DEL	21263	FChr20	2996294	2996356	464	-	Transposon	ID=Denovo_TE0575875;Target=rnd-1_family-722 6 68;Class=Unknown;PercDiv=6.3;PercDel=0.0;PercIns=0.0;	62
FChr20	2993259	3014522	DEL	21263	FChr20	2996675	2996738	279	+	Transposon	ID=Denovo_TE0575876;Target=rnd-1_family-722 146 226;Class=Unknown;PercDiv=7.8;PercDel=26.6;PercIns=0.0;	63
FChr20	2993259	3014522	DEL	21263	FChr20	2996709	2996799	386	-	Transposon	ID=Denovo_TE0575877;Target=rnd-1_family-557 1 75;Class=Unknown;PercDiv=11.9;PercDel=0.0;PercIns=5.1;	90
FChr20	2993259	3014522	DEL	21263	FChr20	2996837	2997034	635	+	Transposon	ID=Denovo_TE0575878;Target=rnd-5_family-606 742 998;Class=Unknown;PercDiv=14.7;PercDel=30.3;PercIns=0.4;	197
FChr20	2993259	3014522	DEL	21263	FChr20	2997951	2998010	484	-	Transposon	ID=Denovo_TE0575879;Target=rnd-1_family-84 57 116;Class=LINE/Rex-Babar;PercDiv=3.3;PercDel=0.0;PercIns=0.0;	59
FChr20	2993259	3014522	DEL	21263	FChr20	2998051	2998140	507	-	Transposon	ID=Denovo_TE0575880;Target=rnd-1_family-217 181 291;Class=Unknown;PercDiv=6.7;PercDel=23.3;PercIns=0.0;	89
FChr20	2993259	3014522	DEL	21263	FChr20	2993300	2993415	583	+	Transposon	ID=TE313374;Target=DNA-19_EL 446 568;Class=DNA/TcMar-Tc1;PercDiv=13.8;PercDel=6.0;PercIns=0.0;	115
FChr20	2993259	3014522	DEL	21263	FChr20	2994029	2994077	244	+	Transposon	ID=TE313375;Target=DNA-11_EL 957 999;Class=DNA;PercDiv=7.1;PercDel=0.0;PercIns=13.9;	48
FChr20	2993259	3014522	DEL	21263	FChr20	2996470	2996636	688	+	Transposon	ID=TE313376;Target=SINE2-1_DL 46 204;Class=SINE/tRNA-L1;PercDiv=17.7;PercDel=0.0;PercIns=5.0;	166
FChr20	2993259	3014522	DEL	21263	FChr20	2997955	2998011	306	-	Transposon	ID=TE313377;Target=REX1-2_DR 3304 3361;Class=LINE/Rex-Babar;PercDiv=17.5;PercDel=1.8;PercIns=0.0;	56
FChr20	2993259	3014522	DEL	21263	FChr20	2998554	2998653	295	-	Transposon	ID=Denovo_TE0575882;Target=rnd-4_family-540 2416 2534;Class=LINE/Rex-Babar;PercDiv=6.2;PercDel=22.0;PercIns=2.5;	99
FChr20	2993259	3014522	DEL	21263	FChr20	2999585	2999982	2387	-	Transposon	ID=Denovo_TE0575883;Target=rnd-6_family-18877 277 710;Class=Unknown;PercDiv=6.6;PercDel=10.1;PercIns=0.9;	397
FChr20	2993259	3014522	DEL	21263	FChr20	3000316	3000570	1785	-	Transposon	ID=Denovo_TE0575884;Target=rnd-6_family-18877 1 268;Class=Unknown;PercDiv=4.8;PercDel=6.3;PercIns=1.1;	254
FChr20	2993259	3014522	DEL	21263	FChr20	3002190	3002258	457	+	Transposon	ID=Denovo_TE0575885;Target=rnd-1_family-508 1 72;Class=Unknown;PercDiv=7.2;PercDel=4.3;PercIns=0.0;	68
FChr20	2993259	3014522	DEL	21263	FChr20	3002789	3002859	325	-	Transposon	ID=Denovo_TE0575886;Target=rnd-4_family-680 262 332;Class=Unknown;PercDiv=20.0;PercDel=1.4;PercIns=1.4;	70
FChr20	2993259	3014522	DEL	21263	FChr20	3002868	3002978	386	-	Transposon	ID=Denovo_TE0575887;Target=rnd-1_family-88 1 96;Class=DNA/hAT-Ac;PercDiv=13.0;PercDel=5.4;PercIns=5.5;	110
FChr20	2993259	3014522	DEL	21263	FChr20	3002979	3003211	1169	+	Transposon	ID=Denovo_TE0575888;Target=rnd-1_family-36 89 375;Class=DNA/hAT-Charlie;PercDiv=13.2;PercDel=7.6;PercIns=5.3;	232
FChr20	2993259	3014522	DEL	21263	FChr20	3003212	3003475	820	+	Transposon	ID=Denovo_TE0575889;Target=rnd-1_family-91 1 187;Class=LTR/ERV1;PercDiv=13.0;PercDel=8.4;PercIns=2.4;	263
FChr20	2993259	3014522	DEL	21263	FChr20	3004099	3004156	383	+	Transposon	ID=Denovo_TE0575890;Target=rnd-6_family-1976 70 226;Class=Unknown;PercDiv=10.9;PercDel=32.0;PercIns=2.5;	57
FChr20	2993259	3014522	DEL	21263	FChr20	3004157	3004220	405	-	Transposon	ID=Denovo_TE0575891;Target=rnd-4_family-65 430 493;Class=Unknown;PercDiv=12.5;PercDel=0.0;PercIns=0.0;	63
FChr20	2993259	3014522	DEL	21263	FChr20	3004268	3004390	492	-	Transposon	ID=Denovo_TE0575892;Target=rnd-4_family-65 79 215;Class=Unknown;PercDiv=15.6;PercDel=12.2;PercIns=0.7;	122
FChr20	2993259	3014522	DEL	21263	FChr20	3004291	3004499	416	+	Transposon	ID=Denovo_TE0575893;Target=rnd-6_family-1976 381 628;Class=Unknown;PercDiv=23.4;PercDel=18.7;PercIns=0.0;	208
FChr20	2993259	3014522	DEL	21263	FChr20	3005043	3005168	458	+	Transposon	ID=Denovo_TE0575894;Target=rnd-6_family-281 116 240;Class=Unknown;PercDiv=23.2;PercDel=0.0;PercIns=0.8;	125
FChr20	2993259	3014522	DEL	21263	FChr20	3005330	3005421	327	+	Transposon	ID=Denovo_TE0575895;Target=rnd-6_family-281 662 760;Class=Unknown;PercDiv=13.6;PercDel=12.0;PercIns=4.0;	91
FChr20	2993259	3014522	DEL	21263	FChr20	3005679	3005717	244	-	Transposon	ID=Denovo_TE0575896;Target=rnd-5_family-7238 154 193;Class=Unknown;PercDiv=5.1;PercDel=2.6;PercIns=0.0;	38
FChr20	2993259	3014522	DEL	21263	FChr20	3005882	3006255	985	-	Transposon	ID=Denovo_TE0575897;Target=rnd-5_family-21 171 585;Class=LINE/L2;PercDiv=17.1;PercDel=15.6;PercIns=4.3;	373
FChr20	2993259	3014522	DEL	21263	FChr20	3006600	3006684	526	-	Transposon	ID=Denovo_TE0575898;Target=rnd-1_family-39 601 685;Class=Unknown;PercDiv=15.3;PercDel=0.0;PercIns=0.0;	84
FChr20	2993259	3014522	DEL	21263	FChr20	3006602	3006758	500	-	Transposon	ID=Denovo_TE0575899;Target=rnd-5_family-2640 677 850;Class=DNA/hAT-Ac;PercDiv=20.0;PercDel=12.1;PercIns=1.1;	156
FChr20	2993259	3014522	DEL	21263	FChr20	3006714	3006765	304	+	Transposon	ID=Denovo_TE0575900;Target=rnd-4_family-407 384 436;Class=LTR/ERV1;PercDiv=5.9;PercDel=3.9;PercIns=1.9;	51
FChr20	2993259	3014522	DEL	21263	FChr20	3006770	3006942	677	-	Transposon	ID=Denovo_TE0575901;Target=rnd-4_family-1025 845 1021;Class=DNA/TcMar-Tc1;PercDiv=23.1;PercDel=2.3;PercIns=0.0;	172
FChr20	2993259	3014522	DEL	21263	FChr20	3006943	3006988	886	+	Transposon	ID=Denovo_TE0575902;Target=rnd-1_family-91 3 186;Class=LTR/ERV1;PercDiv=15.6;PercDel=7.0;PercIns=0.0;	45
FChr20	2993259	3014522	DEL	21263	FChr20	3006947	3006997	230	+	Transposon	ID=Denovo_TE0575903;Target=rnd-5_family-1072 219 269;Class=DNA/hAT-Charlie;PercDiv=25.5;PercDel=0.0;PercIns=0.0;	50
FChr20	2993259	3014522	DEL	21263	FChr20	3007040	3007294	665	-	Transposon	ID=Denovo_TE0575904;Target=rnd-5_family-1853 98 363;Class=DNA/TcMar-Tc1;PercDiv=18.5;PercDel=13.3;PercIns=8.7;	254
FChr20	2993259	3014522	DEL	21263	FChr20	3007421	3007503	231	+	Transposon	ID=Denovo_TE0575905;Target=rnd-5_family-771 92 197;Class=DNA;PercDiv=12.7;PercDel=33.7;PercIns=4.7;	82
FChr20	2993259	3014522	DEL	21263	FChr20	3007591	3007631	270	+	Transposon	ID=Denovo_TE0575906;Target=rnd-5_family-771 535 575;Class=DNA;PercDiv=14.6;PercDel=0.0;PercIns=0.0;	40
FChr20	2993259	3014522	DEL	21263	FChr20	3007633	3007820	898	-	Transposon	ID=Denovo_TE0575907;Target=rnd-6_family-742 292 499;Class=DNA/hAT-Ac;PercDiv=8.8;PercDel=18.4;PercIns=0.9;	187
FChr20	2993259	3014522	DEL	21263	FChr20	3007820	3008704	3122	-	Transposon	ID=Denovo_TE0575908;Target=rnd-5_family-1862 300 1289;Class=DNA/hAT-Tip100;PercDiv=6.4;PercDel=17.4;PercIns=5.3;	884
FChr20	2993259	3014522	DEL	21263	FChr20	3008705	3008793	466	+	Transposon	ID=Denovo_TE0575909;Target=rnd-1_family-305 1 99;Class=Unknown;PercDiv=12.5;PercDel=12.4;PercIns=1.0;	88
FChr20	2993259	3014522	DEL	21263	FChr20	3008962	3009170	423	-	Transposon	ID=Denovo_TE0575910;Target=rnd-5_family-6916 54 267;Class=Unknown;PercDiv=24.3;PercDel=8.1;PercIns=5.6;	208
FChr20	2993259	3014522	DEL	21263	FChr20	3009444	3009537	233	+	Transposon	ID=Denovo_TE0575911;Target=rnd-4_family-1025 570 663;Class=DNA/TcMar-Tc1;PercDiv=18.8;PercDel=9.6;PercIns=9.6;	93
FChr20	2993259	3014522	DEL	21263	FChr20	3009516	3009533	247	+	Transposon	ID=Denovo_TE0575912;Target=rnd-5_family-2659 482 518;Class=DNA/hAT-Ac;PercDiv=23.4;PercDel=7.8;PercIns=3.3;	17
FChr20	2993259	3014522	DEL	21263	FChr20	3009534	3009593	355	-	Transposon	ID=Denovo_TE0575913;Target=rnd-6_family-3336 648 707;Class=DNA/hAT-Charlie;PercDiv=15.0;PercDel=0.0;PercIns=0.0;	59
FChr20	2993259	3014522	DEL	21263	FChr20	3009556	3009644	565	+	Transposon	ID=Denovo_TE0575914;Target=rnd-4_family-1025 734 890;Class=DNA/TcMar-Tc1;PercDiv=23.4;PercDel=3.9;PercIns=16.7;	88
FChr20	2993259	3014522	DEL	21263	FChr20	3009594	3009630	247	+	Transposon	ID=Denovo_TE0575915;Target=rnd-5_family-2659 519 601;Class=DNA/hAT-Ac;PercDiv=23.4;PercDel=7.8;PercIns=3.3;	36
FChr20	2993259	3014522	DEL	21263	FChr20	3009645	3009773	715	-	Transposon	ID=Denovo_TE0575916;Target=rnd-1_family-132 1 135;Class=LTR/ERV1;PercDiv=16.3;PercDel=4.7;PercIns=0.0;	128
FChr20	2993259	3014522	DEL	21263	FChr20	3009774	3009811	565	+	Transposon	ID=Denovo_TE0575917;Target=rnd-4_family-1025 891 961;Class=DNA/TcMar-Tc1;PercDiv=23.4;PercDel=3.9;PercIns=16.7;	37
FChr20	2993259	3014522	DEL	21263	FChr20	3009895	3010068	1007	-	Transposon	ID=Denovo_TE0575918;Target=rnd-1_family-24 61 233;Class=Unknown;PercDiv=11.2;PercDel=2.3;PercIns=2.9;	173
FChr20	2993259	3014522	DEL	21263	FChr20	3010069	3010162	512	+	Transposon	ID=Denovo_TE0575919;Target=rnd-2_family-32 309 599;Class=DNA/hAT-Ac;PercDiv=17.4;PercDel=16.6;PercIns=6.5;	93
FChr20	2993259	3014522	DEL	21263	FChr20	3010163	3010202	318	+	Transposon	ID=Denovo_TE0575920;Target=rnd-6_family-11750 250 289;Class=Unknown;PercDiv=17.3;PercDel=0.0;PercIns=0.0;	39
FChr20	2993259	3014522	DEL	21263	FChr20	3011070	3011288	1293	+	Transposon	ID=Denovo_TE0575921;Target=rnd-1_family-204 1 257;Class=DNA/Zisupton;PercDiv=9.7;PercDel=18.3;PercIns=0.8;	218
FChr20	2993259	3014522	DEL	21263	FChr20	3011289	3011357	1089	-	Transposon	ID=Denovo_TE0575922;Target=rnd-1_family-100 1 68;Class=Unknown;PercDiv=11.8;PercDel=0.0;PercIns=0.6;	68
FChr20	2993259	3014522	DEL	21263	FChr20	3011692	3011981	1656	-	Transposon	ID=Denovo_TE0575923;Target=rnd-5_family-1146 279 593;Class=LTR/Gypsy;PercDiv=9.2;PercDel=11.4;PercIns=2.5;	289
FChr20	2993259	3014522	DEL	21263	FChr20	3011972	3012093	352	-	Transposon	ID=Denovo_TE0575924;Target=rnd-5_family-9808 283 404;Class=DNA;PercDiv=29.8;PercDel=0.8;PercIns=0.8;	121
FChr20	2993259	3014522	DEL	21263	FChr20	3012671	3012756	617	+	Transposon	ID=Denovo_TE0575927;Target=rnd-6_family-3540 461 547;Class=DNA/PIF-ISL2EU;PercDiv=4.7;PercDel=1.2;PercIns=0.0;	85
FChr20	2993259	3014522	DEL	21263	FChr20	3012760	3012915	1095	-	Transposon	ID=Denovo_TE0575928;Target=rnd-1_family-356 27 194;Class=Unknown;PercDiv=5.2;PercDel=8.3;PercIns=0.6;	155
FChr20	2993259	3014522	DEL	21263	FChr20	3012915	3013122	728	-	Transposon	ID=Denovo_TE0575929;Target=rnd-1_family-545 2 275;Class=DNA;PercDiv=9.6;PercDel=34.3;PercIns=2.4;	207
FChr20	2993259	3014522	DEL	21263	FChr20	3013160	3013204	243	+	Transposon	ID=Denovo_TE0575930;Target=rnd-6_family-6713 413 457;Class=DNA/hAT-Tip100;PercDiv=20.0;PercDel=0.0;PercIns=0.0;	44
FChr20	2993259	3014522	DEL	21263	FChr20	3013292	3013841	1653	-	Transposon	ID=Denovo_TE0575931;Target=rnd-3_family-181 5 588;Class=Unknown;PercDiv=19.7;PercDel=13.4;PercIns=6.8;	549
FChr20	2993259	3014522	DEL	21263	FChr20	3013835	3013903	294	+	Transposon	ID=Denovo_TE0575932;Target=rnd-3_family-1070 166 232;Class=Unknown;PercDiv=12.7;PercDel=5.8;PercIns=9.0;	68
FChr20	2993259	3014522	DEL	21263	FChr20	3013899	3014053	472	-	Transposon	ID=Denovo_TE0575933;Target=rnd-6_family-16691 38 207;Class=SINE/tRNA-V;PercDiv=19.9;PercDel=12.9;PercIns=2.9;	154
FChr20	2993259	3014522	DEL	21263	FChr20	3014073	3014127	441	+	Transposon	ID=Denovo_TE0575934;Target=rnd-5_family-9808 1 55;Class=DNA;PercDiv=7.3;PercDel=0.0;PercIns=0.0;	54
FChr20	2993259	3014522	DEL	21263	FChr20	3014195	3014296	702	+	Transposon	ID=Denovo_TE0575935;Target=rnd-5_family-9808 287 409;Class=DNA;PercDiv=6.9;PercDel=20.6;PercIns=0.0;	101
FChr20	2993259	3014522	DEL	21263	FChr20	3014365	3014440	461	-	Transposon	ID=Denovo_TE0575936;Target=rnd-4_family-1025 495 570;Class=DNA/TcMar-Tc1;PercDiv=14.5;PercDel=0.0;PercIns=0.0;	75
FChr20	2993259	3014522	DEL	21263	FChr20	3014440	3014550	407	-	Transposon	ID=Denovo_TE0575937;Target=rnd-4_family-1025 265 422;Class=DNA/TcMar-Tc1;PercDiv=10.0;PercDel=43.2;PercIns=0.6;	82
FChr20	2993259	3014522	DEL	21263	FChr20	2998884	2998938	67	+	TandemRepeat	ID=TR194560;PeriodSize=28;CopyNumber=2.0;PercentMatches=82;PercentIndels=7;Consensus=TTCTTCCCAACTTCCCTCCTTCCTTTCT;	54
FChr20	2993259	3014522	DEL	21263	FChr20	3002693	3002743	66	+	TandemRepeat	ID=TR194561;PeriodSize=22;CopyNumber=2.3;PercentMatches=86;PercentIndels=0;Consensus=GGTTCCAACAGTCTGTTCTAAT;	50
FChr20	2993259	3014522	DEL	21263	FChr20	3003156	3003222	236	+	Transposon	ID=TE313378;Target=Dada-U1B_DR 4284 4351;Class=DNA/Dada;PercDiv=25.4;PercDel=1.5;PercIns=0.0;	66
FChr20	2993259	3014522	DEL	21263	FChr20	3005881	3006244	323	-	Transposon	ID=TE313379;Target=L2-1_AFC 2823 3292;Class=LINE/L2;PercDiv=28.6;PercDel=29.1;PercIns=0.0;	363
FChr20	2993259	3014522	DEL	21263	FChr20	3007040	3007290	834	-	Transposon	ID=TE313380;Target=Mariner-5_SSa 572 851;Class=DNA/TcMar-Tc1;PercDiv=22.5;PercDel=14.3;PercIns=2.5;	250
FChr20	2993259	3014522	DEL	21263	FChr20	3007627	3007738	294	-	Transposon	ID=TE313381;Target=hAT-20_DR 2020 2112;Class=DNA/hAT-Ac;PercDiv=20.1;PercDel=4.1;PercIns=2.6;	111
FChr20	2993259	3014522	DEL	21263	FChr20	3007754	3007820	249	+	Transposon	ID=TE313382;Target=hAT-36_SSa 1286 1354;Class=DNA/hAT-Ac;PercDiv=22.4;PercDel=3.0;PercIns=0.0;	66
FChr20	2993259	3014522	DEL	21263	FChr20	3008341	3008396	311	-	Transposon	ID=TE313383;Target=DNA8-8_EL 1 56;Class=DNA/hAT;PercDiv=19.6;PercDel=0.0;PercIns=0.0;	55
FChr20	2993259	3014522	DEL	21263	FChr20	3009706	3009771	246	-	Transposon	ID=TE313384;Target=LTR-1_GA-I 13513 13572;Class=LTR/ERV1;PercDiv=20.2;PercDel=0.0;PercIns=10.0;	65
FChr20	2993259	3014522	DEL	21263	FChr20	3011972	3012092	304	-	Transposon	ID=TE313385;Target=DNA3-2_EL 363 483;Class=DNA;PercDiv=28.6;PercDel=1.6;PercIns=1.6;	120
FChr20	2993259	3014522	DEL	21263	FChr20	3012407	3012670	762	-	Transposon	ID=TE313386;Target=DNA-X-13_DR 510 802;Class=DNA;PercDiv=24.1;PercDel=12.1;PercIns=1.0;	263
FChr20	2993259	3014522	DEL	21263	FChr20	3013025	3013069	275	-	Transposon	ID=TE313387;Target=DNA-X-13_DR 4 125;Class=DNA;PercDiv=21.4;PercDel=9.2;PercIns=13.6;	44
FChr20	2993259	3014522	DEL	21263	FChr20	3013070	3013151	430	+	Transposon	ID=TE313388;Target=DNA-22_EL 872 952;Class=DNA;PercDiv=18.5;PercDel=0.0;PercIns=1.2;	81
FChr20	2993259	3014522	DEL	21263	FChr20	3014071	3014158	436	+	Transposon	ID=TE313389;Target=DNA3-2_EL 1 105;Class=DNA;PercDiv=11.5;PercDel=20.4;PercIns=0.9;	87
FChr20	2993259	3014522	DEL	21263	FChr20	3014196	3014274	479	+	Transposon	ID=TE313390;Target=DNA3-2_EL 367 445;Class=DNA;PercDiv=19.0;PercDel=0.0;PercIns=0.0;	78
FChr20	2993259	3014522	DEL	21263	FChr20	3014365	3014440	422	+	Transposon	ID=TE313391;Target=DNA-19B_EL 4 78;Class=DNA/TcMar-Tc1;PercDiv=16.0;PercDel=0.0;PercIns=1.3;	75
FChr20	2993259	3014522	DEL	21263	FChr20	3014440	3014655	808	+	Transposon	ID=TE313392;Target=DNA-19B_EL 153 402;Class=DNA/TcMar-Tc1;PercDiv=19.0;PercDel=15.7;PercIns=0.0;	82
FChr20	2993259	3014522	DEL	21263	FChr20	2998139	2998552	2913	-	Transposon	ID=Denovo_TE0575881;Target=rnd-1_family-168 2 429;Class=Unknown;PercDiv=5.8;PercDel=3.6;PercIns=0.2;	413
FChr20	3139597	3139911	DEL	314	FChr20	3139884	3140186	810	-	Transposon	ID=Denovo_TE0576315;Target=rnd-4_family-862 112 425;Class=Unknown;PercDiv=21.0;PercDel=11.2;PercIns=7.3;	27
FChr20	3203510	3203643	DEL	133	FChr20	3203483	3203525	301	+	Transposon	ID=Denovo_TE0576504;Target=rnd-6_family-25150 1 43;Class=Unknown;PercDiv=13.9;PercDel=0.0;PercIns=0.0;	15
FChr20	3203510	3203643	DEL	133	FChr20	3203541	3203886	1364	-	Transposon	ID=Denovo_TE0576505;Target=rnd-6_family-21205 38 415;Class=Unknown;PercDiv=11.9;PercDel=15.0;PercIns=5.3;	102
FChr20	3257731	3258141	DEL	410	FChr20	3258122	3258428	1779	+	Transposon	ID=Denovo_TE0576685;Target=rnd-5_family-333 67 425;Class=Unknown;PercDiv=7.2;PercDel=17.9;PercIns=0.8;	19
FChr20	3257731	3258141	DEL	410	FChr20	3257704	3257732	58	+	TandemRepeat	ID=TR194707;PeriodSize=2;CopyNumber=14.5;PercentMatches=100;PercentIndels=0;Consensus=CA;	1
FChr20	3257731	3258141	DEL	410	FChr20	3257680	3257732	229	-	Transposon	ID=TE313845;Target=LatiHarb1-2 1345 1399;Class=DNA/PIF-Harbinger;PercDiv=11.3;PercDel=3.8;PercIns=0.0;	1
FChr20	3351384	3351492	DEL	108	FChr20	3350757	3351677	575	+	TandemRepeat	ID=TR194735;PeriodSize=12;CopyNumber=76.8;PercentMatches=74;PercentIndels=4;Consensus=CGTTGACCTGGG;	108
FChr20	3351384	3351492	DEL	108	FChr20	3350965	3351572	761	+	TandemRepeat	ID=TR194736;PeriodSize=156;CopyNumber=3.9;PercentMatches=88;PercentIndels=0;Consensus=GACCTGGGCATTGGCCTCTCCATCGACCTGGGCGTCCACCTGGGCGTTGATCTGGGCATCGACCTGGGCGTTGACTTGGGCATTGACCTGGGCGTTGGACTCTCCGTTGACCTGGGCGTCGACCTGGGCATTGATCTGGGTGTTGGACTCTCCGTT;	108
FChr20	3351384	3351492	DEL	108	FChr20	3350753	3351663	729	+	TandemRepeat	ID=TR194737;PeriodSize=156;CopyNumber=5.9;PercentMatches=80;PercentIndels=4;Consensus=TCTCCGTTGACCTGGGCGTCGACCTGGGCATTGATCTGGGCGTCGACCTGGCCGTTGACCTGGGCATCGACCTGGCCGTCGACCTGGGCGTTGACCTGGGCGTTGACCTGGGCATCGACCTGGGCGTTGACTTGGGCATTGACCTGGGCGTTGA;	108
FChr20	3351384	3351492	DEL	108	FChr20	3351489	3351581	243	+	Transposon	ID=TE313967;Target=Harbinger-23_OS 3416 3508;Class=DNA/PIF-Harbinger;PercDiv=31.2;PercDel=0.0;PercIns=0.0;	3
FChr20	3353271	3353614	DEL	343	FChr20	3352988	3353441	3552	+	Transposon	ID=Denovo_TE0576940;Target=rnd-1_family-57 2 471;Class=DNA/P;PercDiv=4.7;PercDel=4.6;PercIns=1.1;	170
FChr20	3353271	3353614	DEL	343	FChr20	3353464	3353511	793	+	Transposon	ID=Denovo_TE0576941;Target=rnd-1_family-358 81 128;Class=Unknown;PercDiv=6.8;PercDel=0.0;PercIns=0.0;	47
FChr20	3353271	3353614	DEL	343	FChr20	3353512	3353876	3044	-	Transposon	ID=Denovo_TE0576942;Target=rnd-1_family-154 276 640;Class=DNA/Kolobok-T2;PercDiv=5.2;PercDel=0.0;PercIns=0.0;	102
FChr20	3353271	3353614	DEL	343	FChr20	3352988	3353338	1212	+	Transposon	ID=TE313968;Target=DNA39_AFC 2 363;Class=DNA/P;PercDiv=20.6;PercDel=7.8;PercIns=0.9;	67
FChr20	3353271	3353614	DEL	343	FChr20	3353382	3353417	294	+	Transposon	ID=TE313969;Target=P-N1_EL 581 616;Class=DNA/P;PercDiv=5.6;PercDel=0.0;PercIns=0.0;	35
FChr20	3606477	3606669	DEL	192	FChr20	3606424	3606498	55	+	TandemRepeat	ID=TR194897;PeriodSize=15;CopyNumber=4.8;PercentMatches=68;PercentIndels=20;Consensus=GTAGTAAAAGTATCA;	21
FChr20	3606477	3606669	DEL	192	FChr20	3606390	3607502	1909	+	TandemRepeat	ID=TR194898;PeriodSize=48;CopyNumber=23.2;PercentMatches=94;PercentIndels=2;Consensus=AGTAGTAAAAGTACAGAAGTATTCTCAGCTTCATGTAGTTAAAGTATC;	192
FChr20	3606477	3606669	DEL	192	FChr20	3606623	3607472	291	-	Transposon	ID=TE314363;Target=IS3EU-2N1_CGi 44 295;Class=DNA/IS3EU;PercDiv=15.2;PercDel=7.8;PercIns=18.2;	46
FChr20	3607246	3607390	DEL	144	FChr20	3606390	3607502	1909	+	TandemRepeat	ID=TR194898;PeriodSize=48;CopyNumber=23.2;PercentMatches=94;PercentIndels=2;Consensus=AGTAGTAAAAGTACAGAAGTATTCTCAGCTTCATGTAGTTAAAGTATC;	144
FChr20	3607246	3607390	DEL	144	FChr20	3606623	3607472	291	-	Transposon	ID=TE314363;Target=IS3EU-2N1_CGi 44 295;Class=DNA/IS3EU;PercDiv=15.2;PercDel=7.8;PercIns=18.2;	144
FChr20	3621264	3621375	DEL	111	FChr20	3621293	3621733	2210	+	Transposon	ID=Denovo_TE0577802;Target=rnd-5_family-4292 19 522;Class=Unknown;PercDiv=12.9;PercDel=14.3;PercIns=0.0;	82
FChr20	3625042	3625446	DEL	404	FChr20	3624716	3625340	1423	-	Transposon	ID=Denovo_TE0577817;Target=rnd-5_family-2659 1 844;Class=DNA/hAT-Ac;PercDiv=16.9;PercDel=17.0;PercIns=1.6;	298
FChr20	3625042	3625446	DEL	404	FChr20	3625206	3625306	366	-	Transposon	ID=TE314390;Target=hAT-35N1_SSa 61 159;Class=DNA/hAT-Ac;PercDiv=19.2;PercDel=0.0;PercIns=2.0;	100
FChr20	3675659	3675842	DEL	183	FChr20	3675518	3675994	1535	+	Transposon	ID=Denovo_TE0577961;Target=rnd-5_family-359 43 619;Class=Unknown;PercDiv=13.9;PercDel=25.6;PercIns=3.8;	183
FChr20	3733177	3733341	DEL	164	FChr20	3733134	3733443	2419	+	Transposon	ID=Denovo_TE0578125;Target=rnd-1_family-120 128 440;Class=Unknown;PercDiv=4.2;PercDel=1.0;PercIns=0.0;	164
FChr20	3966857	3966983	DEL	126	FChr20	3966702	3966921	855	-	Transposon	ID=Denovo_TE0578775;Target=rnd-6_family-3664 90 272;Class=DNA/hAT-Tip100;PercDiv=11.4;PercDel=0.0;PercIns=20.2;	64
FChr20	3966857	3966983	DEL	126	FChr20	3966944	3967264	1115	+	Transposon	ID=Denovo_TE0578776;Target=rnd-6_family-14666 7 366;Class=DNA/hAT-Charlie;PercDiv=17.3;PercDel=15.3;PercIns=2.8;	39
FChr20	4115748	4132262	DEL	16514	FChr20	4115729	4115774	320	-	Transposon	ID=Denovo_TE0579108;Target=rnd-5_family-1120 1 46;Class=DNA/hAT-Ac;PercDiv=15.2;PercDel=0.0;PercIns=0.0;	26
FChr20	4115748	4132262	DEL	16514	FChr20	4115808	4115938	398	+	Transposon	ID=Denovo_TE0579109;Target=rnd-6_family-2963 182 317;Class=DNA/hAT-Tip100;PercDiv=28.4;PercDel=4.6;PercIns=0.7;	130
FChr20	4115748	4132262	DEL	16514	FChr20	4117490	4117702	753	-	Transposon	ID=Denovo_TE0579110;Target=rnd-4_family-472 115 341;Class=Unknown;PercDiv=16.1;PercDel=10.8;PercIns=4.0;	212
FChr20	4115748	4132262	DEL	16514	FChr20	4117743	4117872	757	+	Transposon	ID=Denovo_TE0579111;Target=rnd-1_family-5 63 192;Class=DNA/hAT-Tip100;PercDiv=15.4;PercDel=0.0;PercIns=0.0;	129
FChr20	4115748	4132262	DEL	16514	FChr20	4117961	4118228	641	-	Transposon	ID=Denovo_TE0579112;Target=rnd-6_family-6270 48 316;Class=Unknown;PercDiv=23.3;PercDel=6.0;PercIns=5.6;	267
FChr20	4115748	4132262	DEL	16514	FChr20	4118230	4118268	275	-	Transposon	ID=Denovo_TE0579113;Target=rnd-1_family-196 396 434;Class=DNA/PIF-Harbinger;PercDiv=5.1;PercDel=0.0;PercIns=0.0;	38
FChr20	4115748	4132262	DEL	16514	FChr20	4118270	4118313	266	+	Transposon	ID=Denovo_TE0579114;Target=rnd-5_family-419 217 261;Class=Unknown;PercDiv=9.1;PercDel=2.3;PercIns=0.0;	43
FChr20	4115748	4132262	DEL	16514	FChr20	4118367	4118391	1371	-	Transposon	ID=Denovo_TE0579115;Target=rnd-6_family-2638 165 388;Class=RC/Helitron;PercDiv=9.8;PercDel=4.2;PercIns=0.9;	24
FChr20	4115748	4132262	DEL	16514	FChr20	4118392	4118583	1480	+	Transposon	ID=Denovo_TE0579116;Target=rnd-1_family-139 1 192;Class=Unknown;PercDiv=6.2;PercDel=0.0;PercIns=0.0;	191
FChr20	4115748	4132262	DEL	16514	FChr20	4118608	4118686	251	+	Transposon	ID=Denovo_TE0579117;Target=rnd-6_family-7190 35 119;Class=DNA/hAT-Ac;PercDiv=22.8;PercDel=7.6;PercIns=0.0;	78
FChr20	4115748	4132262	DEL	16514	FChr20	4119349	4119574	903	+	Transposon	ID=Denovo_TE0579118;Target=rnd-4_family-1625 1 150;Class=Unknown;PercDiv=9.1;PercDel=7.6;PercIns=2.1;	225
FChr20	4115748	4132262	DEL	16514	FChr20	4120168	4120280	245	-	Transposon	ID=Denovo_TE0579119;Target=rnd-1_family-249 53 165;Class=LINE/Rex-Babar;PercDiv=32.1;PercDel=0.9;PercIns=0.9;	112
FChr20	4115748	4132262	DEL	16514	FChr20	4122255	4122429	395	+	Transposon	ID=Denovo_TE0579120;Target=rnd-5_family-573 34 219;Class=DNA/hAT-Charlie;PercDiv=20.3;PercDel=10.9;PercIns=4.3;	174
FChr20	4115748	4132262	DEL	16514	FChr20	4122468	4122562	375	-	Transposon	ID=Denovo_TE0579121;Target=rnd-4_family-570 518 606;Class=Unknown;PercDiv=17.1;PercDel=1.1;PercIns=7.9;	94
FChr20	4115748	4132262	DEL	16514	FChr20	4122554	4122671	706	-	Transposon	ID=Denovo_TE0579122;Target=rnd-4_family-570 57 176;Class=Unknown;PercDiv=11.1;PercDel=2.5;PercIns=0.8;	117
FChr20	4115748	4132262	DEL	16514	FChr20	4122664	4122711	249	+	Transposon	ID=Denovo_TE0579123;Target=rnd-5_family-573 274 320;Class=DNA/hAT-Charlie;PercDiv=14.9;PercDel=0.0;PercIns=2.1;	47
FChr20	4115748	4132262	DEL	16514	FChr20	4123690	4123791	330	+	Transposon	ID=Denovo_TE0579124;Target=rnd-3_family-192 41 149;Class=DNA/hAT-Ac;PercDiv=21.0;PercDel=8.8;PercIns=1.8;	101
FChr20	4115748	4132262	DEL	16514	FChr20	4124650	4124756	435	+	Transposon	ID=Denovo_TE0579125;Target=rnd-5_family-124 89 189;Class=Unknown;PercDiv=15.1;PercDel=0.9;PercIns=6.9;	106
FChr20	4115748	4132262	DEL	16514	FChr20	4124939	4125047	494	-	Transposon	ID=Denovo_TE0579126;Target=rnd-5_family-124 89 197;Class=Unknown;PercDiv=21.1;PercDel=0.0;PercIns=0.0;	108
FChr20	4115748	4132262	DEL	16514	FChr20	4126331	4126467	274	-	Transposon	ID=Denovo_TE0579128;Target=rnd-1_family-177 105 232;Class=DNA/Crypton-V;PercDiv=21.8;PercDel=2.2;PercIns=9.4;	136
FChr20	4115748	4132262	DEL	16514	FChr20	4126509	4126677	1200	+	Transposon	ID=Denovo_TE0579129;Target=rnd-1_family-489 1 166;Class=DNA/TcMar;PercDiv=5.4;PercDel=0.0;PercIns=1.8;	168
FChr20	4115748	4132262	DEL	16514	FChr20	4127423	4127938	550	+	Transposon	ID=Denovo_TE0579130;Target=rnd-1_family-146 814 1332;Class=DNA/TcMar-Tc1;PercDiv=33.6;PercDel=3.7;PercIns=3.1;	515
FChr20	4115748	4132262	DEL	16514	FChr20	4128244	4128695	2287	+	Transposon	ID=Denovo_TE0579131;Target=rnd-1_family-463 1 451;Class=DNA/TcMar;PercDiv=3.0;PercDel=6.9;PercIns=0.0;	451
FChr20	4115748	4132262	DEL	16514	FChr20	4126174	4126205	55	+	TandemRepeat	ID=TR195076;PeriodSize=2;CopyNumber=16.0;PercentMatches=93;PercentIndels=0;Consensus=AC;	31
FChr20	4115748	4132262	DEL	16514	FChr20	4126303	4126331	58	+	TandemRepeat	ID=TR195077;PeriodSize=11;CopyNumber=2.6;PercentMatches=100;PercentIndels=0;Consensus=TTTGTGTCTAT;	28
FChr20	4115748	4132262	DEL	16514	FChr20	4115703	4115777	332	-	Transposon	ID=TE314892;Target=hAT-N157_DR 1 75;Class=DNA/hAT-Ac;PercDiv=23.7;PercDel=0.0;PercIns=0.0;	29
FChr20	4115748	4132262	DEL	16514	FChr20	4120168	4120377	377	-	Transposon	ID=TE314893;Target=Rex1-5_OL 786 1029;Class=LINE/Rex-Babar;PercDiv=27.3;PercDel=19.1;PercIns=2.5;	209
FChr20	4115748	4132262	DEL	16514	FChr20	4126174	4126228	288	-	Transposon	ID=TE314894;Target=hAT-N48C_DR 1677 1732;Class=DNA/hAT-Ac;PercDiv=12.7;PercDel=1.8;PercIns=0.0;	54
FChr20	4115748	4132262	DEL	16514	FChr20	4126590	4126667	285	+	Transposon	ID=TE314895;Target=EnSpm-N17_DR 91 166;Class=DNA/TcMar;PercDiv=25.0;PercDel=0.0;PercIns=2.6;	77
FChr20	4115748	4132262	DEL	16514	FChr20	4126669	4128249	11324	+	Transposon	ID=TE314896;Target=Mariner-42_SSa 1 1587;Class=DNA/TcMar-Tc1;PercDiv=7.5;PercDel=0.6;PercIns=0.2;	1580
FChr20	4115748	4132262	DEL	16514	FChr20	4128226	4128257	226	-	Transposon	ID=TE314897;Target=EnSpm-1_PM 5654 5685;Class=DNA/CMC-EnSpm;PercDiv=9.4;PercDel=0.0;PercIns=0.0;	31
FChr20	4115748	4132262	DEL	16514	FChr20	4128574	4128693	698	+	Transposon	ID=TE314898;Target=EnSpm-N17_DR 5075 5193;Class=DNA/TcMar;PercDiv=9.3;PercDel=0.8;PercIns=1.7;	119
FChr20	4115748	4132262	DEL	16514	FChr20	4130737	4130827	322	+	Transposon	ID=Denovo_TE0579133;Target=rnd-4_family-513 158 249;Class=Unknown;PercDiv=20.0;PercDel=2.2;PercIns=1.1;	90
FChr20	4115748	4132262	DEL	16514	FChr20	4130828	4130860	319	-	Transposon	ID=Denovo_TE0579134;Target=rnd-5_family-3476 43 152;Class=Unknown;PercDiv=17.9;PercDel=1.6;PercIns=14.6;	32
FChr20	4115748	4132262	DEL	16514	FChr20	4131020	4131090	431	-	Transposon	ID=Denovo_TE0579135;Target=rnd-5_family-1119 315 385;Class=DNA/hAT-Ac;PercDiv=12.7;PercDel=0.0;PercIns=0.0;	70
FChr20	4115748	4132262	DEL	16514	FChr20	4131101	4131145	259	+	Transposon	ID=Denovo_TE0579136;Target=rnd-5_family-449 7 52;Class=Unknown;PercDiv=12.2;PercDel=4.0;PercIns=2.0;	44
FChr20	4115748	4132262	DEL	16514	FChr20	4131146	4131648	3592	-	Transposon	ID=Denovo_TE0579137;Target=rnd-5_family-6035 1 565;Class=LTR/Gypsy;PercDiv=1.6;PercDel=0.0;PercIns=0.0;	502
FChr20	4115748	4132262	DEL	16514	FChr20	4131651	4131704	344	+	Transposon	ID=Denovo_TE0579138;Target=rnd-5_family-449 47 100;Class=Unknown;PercDiv=13.0;PercDel=0.0;PercIns=0.0;	53
FChr20	4115748	4132262	DEL	16514	FChr20	4131705	4131723	343	-	Transposon	ID=Denovo_TE0579139;Target=rnd-3_family-40 416 499;Class=LINE/Rex-Babar;PercDiv=13.7;PercDel=15.1;PercIns=0.0;	18
FChr20	4115748	4132262	DEL	16514	FChr20	4131760	4131840	528	-	Transposon	ID=Denovo_TE0579140;Target=rnd-5_family-387 1 80;Class=LINE/Rex-Babar;PercDiv=5.0;PercDel=0.0;PercIns=1.2;	80
FChr20	4115748	4132262	DEL	16514	FChr20	4131838	4131957	842	-	Transposon	ID=Denovo_TE0579141;Target=rnd-5_family-1119 196 316;Class=DNA/hAT-Ac;PercDiv=7.5;PercDel=0.8;PercIns=0.0;	119
FChr20	4115748	4132262	DEL	16514	FChr20	4131957	4132172	1218	-	Transposon	ID=Denovo_TE0579142;Target=rnd-5_family-275 447 671;Class=DNA/hAT-Ac;PercDiv=14.8;PercDel=4.2;PercIns=0.0;	215
FChr20	4115748	4132262	DEL	16514	FChr20	4132175	4132219	336	-	Transposon	ID=Denovo_TE0579143;Target=rnd-1_family-707 5 49;Class=Unknown;PercDiv=8.9;PercDel=0.0;PercIns=0.0;	44
FChr20	4115748	4132262	DEL	16514	FChr20	4132243	4132288	334	-	Transposon	ID=Denovo_TE0579144;Target=rnd-5_family-1120 1 46;Class=DNA/hAT-Ac;PercDiv=13.0;PercDel=0.0;PercIns=0.0;	19
FChr20	4115748	4132262	DEL	16514	FChr20	4128949	4128991	50	+	TandemRepeat	ID=TR195078;PeriodSize=15;CopyNumber=2.7;PercentMatches=82;PercentIndels=10;Consensus=CAGTAGCTGTTGTAA;	42
FChr20	4115748	4132262	DEL	16514	FChr20	4129204	4129231	56	+	TandemRepeat	ID=TR195079;PeriodSize=2;CopyNumber=14.0;PercentMatches=100;PercentIndels=0;Consensus=CA;	27
FChr20	4115748	4132262	DEL	16514	FChr20	4131751	4131790	55	+	TandemRepeat	ID=TR195080;PeriodSize=9;CopyNumber=4.6;PercentMatches=84;PercentIndels=6;Consensus=AAAAAAAAT;	39
FChr20	4115748	4132262	DEL	16514	FChr20	4131751	4131790	64	+	TandemRepeat	ID=TR195081;PeriodSize=17;CopyNumber=2.3;PercentMatches=91;PercentIndels=4;Consensus=AAAAAAAATAAAACAAAT;	39
FChr20	4115748	4132262	DEL	16514	FChr20	4129158	4129171	237	-	Transposon	ID=TE314900;Target=EnSpm-9_DR 991 1086;Class=DNA/CMC-EnSpm;PercDiv=22.9;PercDel=15.2;PercIns=3.7;	13
FChr20	4115748	4132262	DEL	16514	FChr20	4129172	4129295	342	+	Transposon	ID=TE314901;Target=Polinton-1_DR 17571 17692;Class=DNA/Maverick;PercDiv=18.2;PercDel=0.8;PercIns=2.5;	123
FChr20	4115748	4132262	DEL	16514	FChr20	4131016	4131092	304	-	Transposon	ID=TE314902;Target=hAT-25N1_SSa 1481 1577;Class=DNA/hAT-Ac;PercDiv=17.6;PercDel=3.9;PercIns=3.9;	76
FChr20	4115748	4132262	DEL	16514	FChr20	4131300	4131512	360	-	Transposon	ID=TE314903;Target=Gypsy-35_GA-LTR 119 334;Class=LTR/Gypsy;PercDiv=25.0;PercDel=5.6;PercIns=4.2;	212
FChr20	4115748	4132262	DEL	16514	FChr20	4131749	4131840	265	-	Transposon	ID=TE314904;Target=REX1-2_XT 9 102;Class=LINE/Rex-Babar;PercDiv=16.1;PercDel=7.6;PercIns=5.3;	91
FChr20	4115748	4132262	DEL	16514	FChr20	4132217	4132291	326	-	Transposon	ID=TE314905;Target=hAT-25N1_SSa 1 75;Class=DNA/hAT-Ac;PercDiv=26.7;PercDel=0.0;PercIns=0.0;	45
FChr20	4115748	4132262	DEL	16514	FChr20	4128700	4128801	233	+	Transposon	ID=TE314899;Target=SINE2-1_AFC 31 132;Class=SINE/tRNA-Core;PercDiv=33.7;PercDel=1.0;PercIns=1.0;	101
FChr20	4145610	4210882	DEL	65272	FChr20	4146316	4146538	917	-	Transposon	ID=Denovo_TE0579176;Target=rnd-3_family-40 252 505;Class=LINE/Rex-Babar;PercDiv=11.8;PercDel=15.2;PercIns=1.2;	222
FChr20	4145610	4210882	DEL	65272	FChr20	4146509	4146543	232	+	Transposon	ID=Denovo_TE0579177;Target=rnd-1_family-496 1 35;Class=Unknown;PercDiv=5.7;PercDel=0.0;PercIns=0.0;	34
FChr20	4145610	4210882	DEL	65272	FChr20	4148219	4148361	901	+	Transposon	ID=Denovo_TE0579178;Target=rnd-4_family-570 56 198;Class=Unknown;PercDiv=14.0;PercDel=0.0;PercIns=0.0;	142
FChr20	4145610	4210882	DEL	65272	FChr20	4148366	4148709	2082	-	Transposon	ID=Denovo_TE0579179;Target=rnd-1_family-41 1 348;Class=Unknown;PercDiv=9.4;PercDel=2.3;PercIns=1.1;	343
FChr20	4145610	4210882	DEL	65272	FChr20	4148652	4148716	373	+	Transposon	ID=Denovo_TE0579180;Target=rnd-5_family-333 482 546;Class=Unknown;PercDiv=13.8;PercDel=0.0;PercIns=0.0;	64
FChr20	4145610	4210882	DEL	65272	FChr20	4150339	4150504	417	-	Transposon	ID=Denovo_TE0579181;Target=rnd-1_family-30 43 170;Class=Unknown;PercDiv=19.0;PercDel=16.6;PercIns=1.8;	165
FChr20	4145610	4210882	DEL	65272	FChr20	4150503	4150553	797	-	Transposon	ID=Denovo_TE0579182;Target=rnd-2_family-29 1 282;Class=Unknown;PercDiv=16.7;PercDel=12.3;PercIns=3.5;	50
FChr20	4145610	4210882	DEL	65272	FChr20	4150554	4150762	832	+	Transposon	ID=Denovo_TE0579183;Target=rnd-6_family-4478 431 653;Class=Unknown;PercDiv=15.7;PercDel=9.1;PercIns=2.2;	208
FChr20	4145610	4210882	DEL	65272	FChr20	4150855	4150914	251	+	Transposon	ID=Denovo_TE0579184;Target=rnd-1_family-345 6 64;Class=Unknown;PercDiv=22.0;PercDel=0.0;PercIns=1.7;	59
FChr20	4145610	4210882	DEL	65272	FChr20	4150991	4151212	1202	-	Transposon	ID=Denovo_TE0579185;Target=rnd-1_family-4 11 263;Class=Unknown;PercDiv=9.9;PercDel=14.4;PercIns=0.4;	221
FChr20	4145610	4210882	DEL	65272	FChr20	4151081	4151262	954	+	Transposon	ID=Denovo_TE0579186;Target=rnd-1_family-7 1 198;Class=Unknown;PercDiv=13.8;PercDel=9.3;PercIns=0.5;	181
FChr20	4145610	4210882	DEL	65272	FChr20	4153501	4153623	288	-	Transposon	ID=Denovo_TE0579187;Target=rnd-6_family-878 287 401;Class=Unknown;PercDiv=24.7;PercDel=0.8;PercIns=7.8;	122
FChr20	4145610	4210882	DEL	65272	FChr20	4154174	4154398	445	-	Transposon	ID=Denovo_TE0579188;Target=rnd-6_family-7637 940 1171;Class=Unknown;PercDiv=22.3;PercDel=5.3;PercIns=2.2;	224
FChr20	4145610	4210882	DEL	65272	FChr20	4154834	4154998	835	+	Transposon	ID=Denovo_TE0579189;Target=rnd-6_family-742 1 164;Class=DNA/hAT-Ac;PercDiv=10.3;PercDel=4.8;PercIns=5.5;	164
FChr20	4145610	4210882	DEL	65272	FChr20	4155004	4155077	376	-	Transposon	ID=Denovo_TE0579190;Target=rnd-1_family-91 129 187;Class=LTR/ERV1;PercDiv=13.6;PercDel=0.0;PercIns=0.0;	73
FChr20	4145610	4210882	DEL	65272	FChr20	4155066	4155164	295	+	Transposon	ID=Denovo_TE0579191;Target=rnd-6_family-21354 8500 8599;Class=LINE/L2;PercDiv=20.2;PercDel=6.1;PercIns=5.0;	98
FChr20	4145610	4210882	DEL	65272	FChr20	4155085	4155188	742	-	Transposon	ID=Denovo_TE0579192;Target=rnd-1_family-36 91 193;Class=DNA/hAT-Charlie;PercDiv=5.8;PercDel=0.0;PercIns=1.0;	103
FChr20	4145610	4210882	DEL	65272	FChr20	4156706	4157025	788	-	Transposon	ID=Denovo_TE0579193;Target=rnd-5_family-3947 294 633;Class=DNA/hAT-Ac;PercDiv=23.8;PercDel=9.1;PercIns=2.6;	319
FChr20	4145610	4210882	DEL	65272	FChr20	4157025	4157383	1283	+	Transposon	ID=Denovo_TE0579194;Target=rnd-6_family-24559 1 333;Class=Unknown;PercDiv=11.7;PercDel=6.1;PercIns=14.4;	358
FChr20	4145610	4210882	DEL	65272	FChr20	4157428	4157634	688	-	Transposon	ID=Denovo_TE0579195;Target=rnd-6_family-2177 533 799;Class=DNA/CMC-EnSpm;PercDiv=7.1;PercDel=3.3;PercIns=14.2;	206
FChr20	4145610	4210882	DEL	65272	FChr20	4151869	4151904	72	+	TandemRepeat	ID=TR195086;PeriodSize=3;CopyNumber=12.0;PercentMatches=100;PercentIndels=0;Consensus=TCC;	35
FChr20	4145610	4210882	DEL	65272	FChr20	4156637	4156669	52	+	TandemRepeat	ID=TR195087;PeriodSize=15;CopyNumber=2.2;PercentMatches=89;PercentIndels=10;Consensus=TAGCAGCTAGCTTGGT;	32
FChr20	4145610	4210882	DEL	65272	FChr20	4154569	4154642	238	+	Transposon	ID=TE314919;Target=piggyBac-3_SSa 952 1011;Class=DNA/PiggyBac;PercDiv=15.9;PercDel=0.0;PercIns=23.3;	73
FChr20	4145610	4210882	DEL	65272	FChr20	4154837	4154999	269	+	Transposon	ID=TE314920;Target=hAT-35N1_SSa 1 160;Class=DNA/hAT-Ac;PercDiv=23.6;PercDel=4.3;PercIns=6.2;	162
FChr20	4145610	4210882	DEL	65272	FChr20	4156432	4156493	239	-	Transposon	ID=TE314921;Target=Harbinger-2_SSa 4995 5055;Class=DNA/PIF-Harbinger;PercDiv=17.0;PercDel=3.2;PercIns=4.9;	61
FChr20	4145610	4210882	DEL	65272	FChr20	4156562	4156643	230	+	Transposon	ID=TE314922;Target=DNA4-4_SSa 371 451;Class=DNA;PercDiv=16.7;PercDel=3.7;PercIns=4.9;	81
FChr20	4145610	4210882	DEL	65272	FChr20	4160638	4161024	313	-	Transposon	ID=TE314923;Target=EnSpm-N41_DR 1319 1734;Class=DNA/CMC-EnSpm;PercDiv=34.4;PercDel=8.5;PercIns=1.0;	386
FChr20	4145610	4210882	DEL	65272	FChr20	4161693	4161926	438	+	Transposon	ID=Denovo_TE0579196;Target=rnd-6_family-6558 5600 5833;Class=DNA/CMC-EnSpm;PercDiv=34.6;PercDel=0.0;PercIns=0.0;	233
FChr20	4145610	4210882	DEL	65272	FChr20	4162240	4162379	243	+	Transposon	ID=Denovo_TE0579197;Target=rnd-6_family-6558 6162 6295;Class=DNA/CMC-EnSpm;PercDiv=27.3;PercDel=1.4;PercIns=6.0;	139
FChr20	4145610	4210882	DEL	65272	FChr20	4164250	4164521	847	+	Transposon	ID=Denovo_TE0579198;Target=rnd-2_family-32 304 590;Class=DNA/hAT-Ac;PercDiv=17.3;PercDel=8.1;PercIns=2.4;	271
FChr20	4145610	4210882	DEL	65272	FChr20	4164934	4165081	411	-	Transposon	ID=Denovo_TE0579199;Target=rnd-6_family-7637 781 929;Class=Unknown;PercDiv=25.2;PercDel=1.4;PercIns=0.7;	147
FChr20	4145610	4210882	DEL	65272	FChr20	4165086	4165518	2700	+	Transposon	ID=Denovo_TE0579200;Target=rnd-1_family-3 8 471;Class=DNA/hAT-Ac;PercDiv=5.2;PercDel=9.0;PercIns=1.7;	432
FChr20	4145610	4210882	DEL	65272	FChr20	4165087	4165570	1683	-	Transposon	ID=Denovo_TE0579201;Target=rnd-6_family-742 631 1041;Class=DNA/hAT-Ac;PercDiv=10.5;PercDel=10.3;PercIns=5.8;	483
FChr20	4145610	4210882	DEL	65272	FChr20	4165587	4165761	911	-	Transposon	ID=Denovo_TE0579202;Target=rnd-1_family-9 1 179;Class=DNA/hAT-Ac;PercDiv=10.6;PercDel=5.1;PercIns=2.8;	174
FChr20	4145610	4210882	DEL	65272	FChr20	4165874	4165994	255	-	Transposon	ID=Denovo_TE0579203;Target=rnd-6_family-7637 629 749;Class=Unknown;PercDiv=30.6;PercDel=0.0;PercIns=0.0;	120
FChr20	4145610	4210882	DEL	65272	FChr20	4169172	4169341	696	-	Transposon	ID=Denovo_TE0579205;Target=rnd-6_family-7637 275 443;Class=Unknown;PercDiv=19.5;PercDel=0.0;PercIns=0.6;	169
FChr20	4145610	4210882	DEL	65272	FChr20	4170793	4170967	790	-	Transposon	ID=Denovo_TE0579206;Target=rnd-4_family-1593 1 183;Class=DNA;PercDiv=14.2;PercDel=8.0;PercIns=3.3;	174
FChr20	4145610	4210882	DEL	65272	FChr20	4172194	4172340	469	+	Transposon	ID=Denovo_TE0579208;Target=rnd-1_family-13 1 172;Class=DNA/hAT-Ac;PercDiv=18.5;PercDel=17.7;PercIns=0.6;	146
FChr20	4145610	4210882	DEL	65272	FChr20	4172352	4172887	2379	-	Transposon	ID=Denovo_TE0579209;Target=rnd-3_family-245 3 573;Class=DNA/hAT-Ac;PercDiv=10.8;PercDel=10.3;PercIns=3.5;	535
FChr20	4145610	4210882	DEL	65272	FChr20	4172921	4173040	265	+	Transposon	ID=Denovo_TE0579210;Target=rnd-1_family-1 305 514;Class=DNA/hAT-Ac;PercDiv=24.2;PercDel=2.3;PercIns=1.3;	119
FChr20	4145610	4210882	DEL	65272	FChr20	4173047	4173203	419	+	Transposon	ID=Denovo_TE0579211;Target=rnd-5_family-337 434 622;Class=DNA/hAT-Ac;PercDiv=17.0;PercDel=4.0;PercIns=5.9;	156
FChr20	4145610	4210882	DEL	65272	FChr20	4173086	4173204	437	+	Transposon	ID=Denovo_TE0579212;Target=rnd-1_family-39 548 684;Class=Unknown;PercDiv=16.0;PercDel=15.1;PercIns=0.0;	118
FChr20	4145610	4210882	DEL	65272	FChr20	4173250	4173411	419	-	Transposon	ID=Denovo_TE0579213;Target=rnd-1_family-13 34 159;Class=DNA/hAT-Ac;PercDiv=19.2;PercDel=5.0;PercIns=3.1;	161
FChr20	4145610	4210882	DEL	65272	FChr20	4174259	4174349	293	-	Transposon	ID=Denovo_TE0579216;Target=rnd-5_family-694 42 147;Class=Unknown;PercDiv=15.7;PercDel=18.7;PercIns=1.9;	90
FChr20	4145610	4210882	DEL	65272	FChr20	4174518	4174587	254	-	Transposon	ID=Denovo_TE0579217;Target=rnd-6_family-5122 935 1007;Class=DNA/CMC-EnSpm;PercDiv=24.3;PercDel=4.3;PercIns=0.0;	69
FChr20	4145610	4210882	DEL	65272	FChr20	4174531	4174633	456	+	Transposon	ID=Denovo_TE0579218;Target=rnd-6_family-14534 179 280;Class=DNA/hAT-Ac;PercDiv=18.6;PercDel=0.0;PercIns=1.0;	102
FChr20	4145610	4210882	DEL	65272	FChr20	4174930	4174979	230	+	Transposon	ID=Denovo_TE0579219;Target=rnd-5_family-329 49 98;Class=Unknown;PercDiv=20.0;PercDel=0.0;PercIns=0.0;	49
FChr20	4145610	4210882	DEL	65272	FChr20	4175513	4175835	1005	-	Transposon	ID=Denovo_TE0579220;Target=rnd-3_family-192 20 344;Class=DNA/hAT-Ac;PercDiv=18.8;PercDel=6.5;PercIns=5.8;	322
FChr20	4145610	4210882	DEL	65272	FChr20	4177333	4177576	808	+	Transposon	ID=Denovo_TE0579221;Target=rnd-6_family-1976 4 224;Class=Unknown;PercDiv=15.9;PercDel=2.0;PercIns=12.7;	243
FChr20	4145610	4210882	DEL	65272	FChr20	4177576	4177834	584	-	Transposon	ID=Denovo_TE0579222;Target=rnd-4_family-65 75 378;Class=Unknown;PercDiv=22.4;PercDel=18.9;PercIns=1.5;	258
FChr20	4145610	4210882	DEL	65272	FChr20	4163969	4164103	270	+	TandemRepeat	ID=TR195088;PeriodSize=56;CopyNumber=2.4;PercentMatches=100;PercentIndels=0;Consensus=CACAAGTAACACATTTATGTGTTTATCTGGATTACACATGATTTACACACAATGTG;	134
FChr20	4145610	4210882	DEL	65272	FChr20	4167112	4169109	2447	+	TandemRepeat	ID=TR195089;PeriodSize=30;CopyNumber=63.6;PercentMatches=84;PercentIndels=9;Consensus=CTCTATAAAGGTGTAGTTGCCCCCACAGGA;	1997
FChr20	4145610	4210882	DEL	65272	FChr20	4167122	4167198	129	+	TandemRepeat	ID=TR195090;PeriodSize=38;CopyNumber=2.0;PercentMatches=92;PercentIndels=5;Consensus=GTGTAGTTGCCTCCACAGGATCCTATAAAGATGTAGTT;	76
FChr20	4145610	4210882	DEL	65272	FChr20	4167160	4169109	2300	+	TandemRepeat	ID=TR195091;PeriodSize=98;CopyNumber=20.8;PercentMatches=89;PercentIndels=5;Consensus=GTGTAGTTGCCCCCACAGGACTCTATAAAGAGGTGTAGTTGCCCCCACAGGACTCTATAAAGGTGTAGTTGCCCCCACAGGACTCTATAAAG;	1949
FChr20	4145610	4210882	DEL	65272	FChr20	4174006	4174081	152	+	TandemRepeat	ID=TR195092;PeriodSize=2;CopyNumber=38.0;PercentMatches=100;PercentIndels=0;Consensus=GT;	75
FChr20	4145610	4210882	DEL	65272	FChr20	4161642	4161933	529	+	Transposon	ID=TE314924;Target=EnSpm-20_DR 6137 6426;Class=DNA/CMC-EnSpm;PercDiv=24.7;PercDel=5.1;PercIns=5.9;	291
FChr20	4145610	4210882	DEL	65272	FChr20	4162177	4162299	306	+	Transposon	ID=TE314925;Target=EnSpm-2_SSa 5140 5262;Class=DNA/CMC-EnSpm;PercDiv=28.7;PercDel=0.8;PercIns=0.8;	122
FChr20	4145610	4210882	DEL	65272	FChr20	4162493	4162831	343	+	Transposon	ID=TE314926;Target=EnSpm-11_HM 2433 2587;Class=DNA/CMC-EnSpm;PercDiv=26.9;PercDel=3.5;PercIns=4.3;	338
FChr20	4145610	4210882	DEL	65272	FChr20	4164067	4164253	657	-	Transposon	ID=TE314927;Target=EnSpm-N41_DR 1 182;Class=DNA/CMC-EnSpm;PercDiv=22.0;PercDel=0.0;PercIns=2.8;	186
FChr20	4145610	4210882	DEL	65272	FChr20	4165269	4165330	244	+	Transposon	ID=TE314928;Target=hAT-N178B_DR 4 65;Class=DNA/hAT-Ac;PercDiv=22.6;PercDel=0.0;PercIns=0.0;	61
FChr20	4145610	4210882	DEL	65272	FChr20	4165605	4165725	310	-	Transposon	ID=TE314929;Target=hAT-35N1_SSa 36 165;Class=DNA/hAT-Ac;PercDiv=16.9;PercDel=9.9;PercIns=2.3;	120
FChr20	4145610	4210882	DEL	65272	FChr20	4166357	4166509	244	+	Transposon	ID=TE314930;Target=DNA50_AFC 925 1052;Class=DNA;PercDiv=26.0;PercDel=0.0;PercIns=19.5;	152
FChr20	4145610	4210882	DEL	65272	FChr20	4170988	4171056	352	-	Transposon	ID=TE314931;Target=SINE2-1_AFC 3 71;Class=SINE/tRNA-Core;PercDiv=18.8;PercDel=0.0;PercIns=0.0;	68
FChr20	4145610	4210882	DEL	65272	FChr20	4172481	4172737	553	+	Transposon	ID=TE314932;Target=hAT-36_SSa 1238 1506;Class=DNA/hAT-Ac;PercDiv=20.4;PercDel=9.3;PercIns=4.5;	256
FChr20	4145610	4210882	DEL	65272	FChr20	4172711	4172798	240	-	Transposon	ID=TE314933;Target=hAT-N100_DR 103 192;Class=DNA/hAT-Ac;PercDiv=16.3;PercDel=4.5;PercIns=2.2;	87
FChr20	4145610	4210882	DEL	65272	FChr20	4173961	4174080	407	+	Transposon	ID=TE314934;Target=DNA-8-5_DR 1545 1671;Class=DNA/hAT-Ac;PercDiv=8.5;PercDel=7.5;PercIns=1.6;	119
FChr20	4145610	4210882	DEL	65272	FChr20	4174006	4174021	284	+	Transposon	ID=TE314935;Target=ISL2EU-3N1_CFl 267 358;Class=DNA/PIF-Spy;PercDiv=13.8;PercDel=1.1;PercIns=0.0;	15
FChr20	4145610	4210882	DEL	65272	FChr20	4174022	4174096	361	+	Transposon	ID=TE314936;Target=RLTR20A4 436 510;Class=LTR/ERVK;PercDiv=9.3;PercDel=0.0;PercIns=0.0;	74
FChr20	4145610	4210882	DEL	65272	FChr20	4178174	4178483	541	-	Transposon	ID=Denovo_TE0579223;Target=rnd-4_family-204 55 369;Class=Unknown;PercDiv=24.7;PercDel=7.7;PercIns=6.0;	309
FChr20	4145610	4210882	DEL	65272	FChr20	4178999	4179270	527	+	Transposon	ID=Denovo_TE0579224;Target=rnd-3_family-192 72 357;Class=DNA/hAT-Ac;PercDiv=22.7;PercDel=9.9;PercIns=4.5;	271
FChr20	4145610	4210882	DEL	65272	FChr20	4179703	4179871	365	-	Transposon	ID=Denovo_TE0579225;Target=rnd-6_family-14534 82 241;Class=DNA/hAT-Ac;PercDiv=21.3;PercDel=5.3;PercIns=11.2;	168
FChr20	4145610	4210882	DEL	65272	FChr20	4180028	4180065	299	-	Transposon	ID=Denovo_TE0579226;Target=rnd-3_family-192 218 296;Class=DNA/hAT-Ac;PercDiv=21.7;PercDel=5.5;PercIns=6.3;	37
FChr20	4145610	4210882	DEL	65272	FChr20	4180066	4180134	299	-	Transposon	ID=Denovo_TE0579227;Target=rnd-1_family-35 1 74;Class=Unknown;PercDiv=17.4;PercDel=7.2;PercIns=0.0;	68
FChr20	4145610	4210882	DEL	65272	FChr20	4180088	4180155	328	+	Transposon	ID=Denovo_TE0579228;Target=rnd-1_family-23 10 82;Class=Unknown;PercDiv=13.2;PercDel=7.3;PercIns=0.0;	67
[truncated: 34,631 more rows]
