# Supplementary material for: Innovative approach for high-throughput exploiting sex-specific markers in Japanese parrotfish Oplegnathus fasciatus
Source: Gigascience. 2024 Jul 19;13:giae045. doi: 10.1093/gigascience/giae045 (PMC11258905; doi:10.1093/gigascience/giae045)
Supplement: giae045_Supplemental_Files [file giae045_supplemental_files.zip › Male_reference_Female_DEL_repeattype.txt]

FChr1	103973	106582	DEL	2609	Transposon	TandemRepeat
FChr1	320487	320639	DEL	152	-	-
FChr1	347615	347784	DEL	169	Transposon	-
FChr1	453517	453812	DEL	295	-	-
FChr1	685658	685781	DEL	123	-	-
FChr1	691338	691541	DEL	203	Transposon	-
FChr1	1126709	1126813	DEL	104	-	-
FChr1	2105978	2106288	DEL	310	Transposon	-
FChr1	2791669	2837291	DEL	45622	Transposon	TandemRepeat
FChr1	3060762	3060999	DEL	237	Transposon	-
FChr1	3405746	3406114	DEL	368	Transposon	-
FChr1	3430676	3431319	DEL	643	Transposon	-
FChr1	3435610	3493855	DEL	58245	Transposon	TandemRepeat
FChr1	3516057	3516457	DEL	400	Transposon	TandemRepeat
FChr1	3855877	3855977	DEL	100	Transposon	-
FChr1	3878104	3878553	DEL	449	Transposon	-
FChr1	3915203	3915378	DEL	175	Transposon	-
FChr1	3927164	3927561	DEL	397	-	-
FChr1	3928939	3929073	DEL	134	Transposon	-
FChr1	3949426	3949705	DEL	279	-	-
FChr1	4051264	4059218	DEL	7954	Transposon	TandemRepeat
FChr1	4523707	4523886	DEL	179	Transposon	-
FChr1	4736180	4736307	DEL	127	Transposon	-
FChr1	4864344	4864449	DEL	105	-	TandemRepeat
FChr1	5301310	5301880	DEL	570	Transposon	-
FChr1	5543791	5543953	DEL	162	Transposon	-
FChr1	5841493	5841965	DEL	472	Transposon	-
FChr1	5846996	5847237	DEL	241	Transposon	-
FChr1	5925635	5925748	DEL	113	Transposon	TandemRepeat
FChr1	5935283	5935449	DEL	166	Transposon	-
FChr1	6397560	6397669	DEL	109	-	-
FChr1	6548957	6549179	DEL	222	Transposon	TandemRepeat
FChr1	6593119	6593307	DEL	188	Transposon	-
FChr1	7157741	7157852	DEL	111	Transposon	-
FChr1	7273689	7273878	DEL	189	Transposon	-
FChr1	7688618	7688816	DEL	198	Transposon	-
FChr1	7775945	7776328	DEL	383	Transposon	TandemRepeat
FChr1	7911773	7912027	DEL	254	Transposon	-
FChr1	8003159	8003265	DEL	106	Transposon	TandemRepeat
FChr1	8625455	8625903	DEL	448	Transposon	TandemRepeat
FChr1	9396790	9396932	DEL	142	Transposon	-
FChr1	9410942	9411091	DEL	149	Transposon	TandemRepeat
FChr1	9498108	9507298	DEL	9190	Transposon	TandemRepeat
FChr1	9569692	9569795	DEL	103	Transposon	-
FChr1	9657000	9658527	DEL	1527	Transposon	-
FChr1	9694498	9694608	DEL	110	-	-
FChr1	9712892	9736404	DEL	23512	Transposon	TandemRepeat
FChr1	9874053	9874256	DEL	203	Transposon	-
FChr1	10107066	10109447	DEL	2381	Transposon	-
FChr1	10121647	10131468	DEL	9821	Transposon	-
FChr1	10535492	10535959	DEL	467	Transposon	-
FChr1	10787549	10787671	DEL	122	Transposon	-
FChr1	10801314	10801440	DEL	126	Transposon	-
FChr1	11015430	11015564	DEL	134	Transposon	-
FChr1	11144258	11144360	DEL	102	Transposon	TandemRepeat
FChr1	11215300	11215468	DEL	168	Transposon	TandemRepeat
FChr1	11279139	11279463	DEL	324	Transposon	-
FChr1	11347122	11347660	DEL	538	Transposon	TandemRepeat
FChr1	11350900	11355848	DEL	4948	Transposon	TandemRepeat
FChr1	12048573	12048704	DEL	131	Transposon	-
FChr1	12239888	12240175	DEL	287	Transposon	-
FChr1	12555342	12555600	DEL	258	Transposon	-
FChr1	12688769	12688984	DEL	215	Transposon	-
FChr1	13396131	13396302	DEL	171	Transposon	-
FChr1	13469791	13469898	DEL	107	-	-
FChr1	13495875	13496205	DEL	330	Transposon	TandemRepeat
FChr1	13537772	13537894	DEL	122	Transposon	TandemRepeat
FChr1	13563550	13563777	DEL	227	Transposon	-
FChr1	13633907	13634050	DEL	143	-	TandemRepeat
FChr1	13635585	13635730	DEL	145	-	TandemRepeat
FChr1	13735882	13736114	DEL	232	Transposon	-
FChr1	14068936	14069186	DEL	250	Transposon	-
FChr1	14219132	14219281	DEL	149	Transposon	-
FChr1	14258949	14259201	DEL	252	-	-
FChr1	14416937	14417135	DEL	198	-	-
FChr1	14713305	14713431	DEL	126	-	-
FChr1	14996941	14997067	DEL	126	Transposon	-
FChr1	15027426	15027535	DEL	109	Transposon	-
FChr1	15052096	15052202	DEL	106	-	-
FChr1	15111181	15111435	DEL	254	Transposon	-
FChr1	15142882	15143399	DEL	517	Transposon	-
FChr1	15183847	15183989	DEL	142	Transposon	-
FChr1	15402332	15411144	DEL	8812	Transposon	-
FChr1	15477666	15478047	DEL	381	-	-
FChr1	15547144	15547270	DEL	126	-	TandemRepeat
FChr1	15568382	15568487	DEL	105	Transposon	TandemRepeat
FChr1	15757945	15758081	DEL	136	Transposon	TandemRepeat
FChr1	15890167	15890284	DEL	117	Transposon	TandemRepeat
FChr1	16064332	16064588	DEL	256	-	-
FChr1	16127493	16135818	DEL	8325	Transposon	-
FChr1	16141245	16141349	DEL	104	-	-
FChr1	16231896	16232008	DEL	112	Transposon	TandemRepeat
FChr1	16264373	16265878	DEL	1505	Transposon	TandemRepeat
FChr1	16301596	16301707	DEL	111	Transposon	-
FChr1	16340285	16340409	DEL	124	Transposon	-
FChr1	16447318	16481890	DEL	34572	Transposon	TandemRepeat
FChr1	16505637	16515490	DEL	9853	Transposon	TandemRepeat
FChr1	16519495	16567876	DEL	48381	Transposon	TandemRepeat
FChr1	16606292	16606414	DEL	122	Transposon	TandemRepeat
FChr1	16607084	16607538	DEL	454	Transposon	TandemRepeat
FChr1	16663827	16663964	DEL	137	-	-
FChr1	16694396	16695342	DEL	946	Transposon	TandemRepeat
FChr1	16837809	16838148	DEL	339	Transposon	-
FChr1	16842509	16843012	DEL	503	-	-
FChr1	16917003	16917266	DEL	263	Transposon	-
FChr1	17083969	17084093	DEL	124	Transposon	-
FChr1	17245726	17246087	DEL	361	Transposon	-
FChr1	17374338	17405887	DEL	31549	Transposon	TandemRepeat
FChr1	17432464	17455742	DEL	23278	Transposon	TandemRepeat
FChr1	17490422	17490611	DEL	189	Transposon	TandemRepeat
FChr1	17920488	17921168	DEL	680	-	TandemRepeat
FChr1	17921257	17921402	DEL	145	-	TandemRepeat
FChr1	17926947	17927253	DEL	306	Transposon	TandemRepeat
FChr1	17928468	17928571	DEL	103	Transposon	TandemRepeat
FChr1	17929088	17929611	DEL	523	Transposon	TandemRepeat
FChr1	17971161	18003461	DEL	32300	Transposon	TandemRepeat
FChr1	18029240	18029440	DEL	200	-	TandemRepeat
FChr1	18052036	18052522	DEL	486	Transposon	-
FChr1	18081198	18083703	DEL	2505	Transposon	-
FChr1	18712631	18713389	DEL	758	Transposon	-
FChr1	18730187	18813751	DEL	83564	Transposon	TandemRepeat
FChr1	19643223	19643701	DEL	478	-	TandemRepeat
FChr1	19666114	19666248	DEL	134	Transposon	TandemRepeat
FChr20	28053	28906	DEL	853	-	TandemRepeat
FChr20	57418	57550	DEL	132	Transposon	TandemRepeat
FChr20	690768	690912	DEL	144	Transposon	TandemRepeat
FChr20	691053	691391	DEL	338	Transposon	TandemRepeat
FChr20	922587	922831	DEL	244	Transposon	TandemRepeat
FChr20	976043	976152	DEL	109	Transposon	TandemRepeat
FChr20	1053982	1055038	DEL	1056	Transposon	TandemRepeat
FChr20	1073508	1074008	DEL	500	Transposon	TandemRepeat
FChr20	1078171	1078277	DEL	106	-	TandemRepeat
FChr20	1104867	1105139	DEL	272	-	TandemRepeat
FChr20	1132275	1132709	DEL	434	Transposon	TandemRepeat
FChr20	1214563	1214663	DEL	100	Transposon	TandemRepeat
FChr20	1249687	1249811	DEL	124	Transposon	TandemRepeat
FChr20	1774281	1774788	DEL	507	-	TandemRepeat
FChr20	1774994	1775130	DEL	136	-	TandemRepeat
FChr20	1807786	1808010	DEL	224	Transposon	-
FChr20	1882877	1883186	DEL	309	Transposon	TandemRepeat
FChr20	1973383	1973522	DEL	139	Transposon	TandemRepeat
FChr20	1990732	1990837	DEL	105	Transposon	-
FChr20	2114411	2114854	DEL	443	Transposon	TandemRepeat
FChr20	2331452	2333552	DEL	2100	Transposon	TandemRepeat
FChr20	2333793	2334127	DEL	334	Transposon	TandemRepeat
FChr20	2334362	2335270	DEL	908	Transposon	TandemRepeat
FChr20	2335820	2336307	DEL	487	Transposon	TandemRepeat
FChr20	2360631	2360860	DEL	229	Transposon	-
FChr20	2695018	2695152	DEL	134	-	TandemRepeat
FChr20	2731829	2732193	DEL	364	Transposon	TandemRepeat
FChr20	2913002	2913393	DEL	391	Transposon	-
FChr20	2915653	2915959	DEL	306	Transposon	-
FChr20	2993259	3014522	DEL	21263	Transposon	TandemRepeat
FChr20	3139597	3139911	DEL	314	Transposon	-
FChr20	3203510	3203643	DEL	133	Transposon	-
FChr20	3257731	3258141	DEL	410	Transposon	TandemRepeat
FChr20	3351384	3351492	DEL	108	Transposon	TandemRepeat
FChr20	3353271	3353614	DEL	343	Transposon	-
FChr20	3606477	3606669	DEL	192	Transposon	TandemRepeat
FChr20	3607246	3607390	DEL	144	Transposon	TandemRepeat
FChr20	3621264	3621375	DEL	111	Transposon	-
FChr20	3625042	3625446	DEL	404	Transposon	-
FChr20	3675659	3675842	DEL	183	Transposon	-
FChr20	3733177	3733341	DEL	164	Transposon	-
FChr20	3872381	3872553	DEL	172	-	-
FChr20	3966857	3966983	DEL	126	Transposon	-
FChr20	4097217	4097717	DEL	500	-	-
FChr20	4115748	4132262	DEL	16514	Transposon	TandemRepeat
FChr20	4145610	4210882	DEL	65272	Transposon	TandemRepeat
FChr20	4225306	4225426	DEL	120	-	TandemRepeat
FChr20	4225646	4226703	DEL	1057	-	TandemRepeat
FChr20	4414409	4414774	DEL	365	Transposon	-
FChr20	4689968	4690306	DEL	338	Transposon	-
FChr20	4739137	4739307	DEL	170	Transposon	TandemRepeat
FChr20	4744906	4745196	DEL	290	Transposon	TandemRepeat
FChr20	5151478	5151785	DEL	307	-	-
FChr20	5174707	5174824	DEL	117	-	-
FChr20	5280585	5280740	DEL	155	Transposon	-
FChr20	5438284	5457552	DEL	19268	Transposon	TandemRepeat
FChr20	5457566	5465635	DEL	8069	Transposon	TandemRepeat
FChr20	5478534	5478812	DEL	278	Transposon	-
FChr20	5488007	5510366	DEL	22359	Transposon	TandemRepeat
FChr20	5549288	5549614	DEL	326	-	TandemRepeat
FChr20	5599205	5599382	DEL	177	Transposon	-
FChr20	5698428	5699112	DEL	684	Transposon	TandemRepeat
FChr20	5699651	5701122	DEL	1471	Transposon	TandemRepeat
FChr20	5838839	5840559	DEL	1720	Transposon	-
FChr20	6004227	6004378	DEL	151	Transposon	TandemRepeat
FChr20	6175413	6176141	DEL	728	Transposon	-
FChr20	6277739	6277929	DEL	190	Transposon	-
FChr20	6661964	6662262	DEL	298	Transposon	-
FChr20	6785809	6785913	DEL	104	Transposon	-
FChr20	7069708	7070766	DEL	1058	Transposon	TandemRepeat
FChr20	7117162	7117888	DEL	726	Transposon	-
FChr20	7538249	7538424	DEL	175	Transposon	-
FChr20	7564281	7564653	DEL	372	Transposon	-
FChr20	7573965	7574260	DEL	295	Transposon	-
FChr20	7576005	7576127	DEL	122	Transposon	-
FChr20	7706950	7707280	DEL	330	Transposon	-
FChr20	7855171	7855301	DEL	130	-	-
FChr20	8096803	8096972	DEL	169	Transposon	-
FChr20	8346565	8346715	DEL	150	Transposon	-
FChr20	8478053	8478863	DEL	810	Transposon	-
FChr20	8483342	8483479	DEL	137	Transposon	TandemRepeat
FChr20	8484599	8484705	DEL	106	Transposon	-
FChr20	8714672	8714821	DEL	149	Transposon	-
FChr20	9017705	9018006	DEL	301	Transposon	-
FChr20	9075241	9075357	DEL	116	-	-
FChr20	9123825	9124067	DEL	242	Transposon	TandemRepeat
FChr20	9183071	9183204	DEL	133	Transposon	-
FChr20	9551413	9551596	DEL	183	Transposon	-
FChr20	9732090	9732344	DEL	254	Transposon	-
FChr20	9901699	9901806	DEL	107	Transposon	-
FChr20	10638875	10639164	DEL	289	Transposon	TandemRepeat
FChr20	10711987	10712091	DEL	104	-	-
FChr20	11029674	11029779	DEL	105	Transposon	-
FChr20	12166075	12169631	DEL	3556	Transposon	-
FChr20	12349538	12349678	DEL	140	Transposon	-
FChr20	12349777	12349981	DEL	204	Transposon	-
FChr20	12398085	12398683	DEL	598	Transposon	-
FChr20	12694782	12695198	DEL	416	Transposon	-
FChr20	12762148	12762687	DEL	539	-	-
FChr20	12935448	12935696	DEL	248	-	-
FChr20	13260260	13264242	DEL	3982	Transposon	TandemRepeat
FChr20	13834994	13852100	DEL	17106	Transposon	TandemRepeat
FChr20	13885461	13887108	DEL	1647	Transposon	-
FChr20	14052669	14052904	DEL	235	Transposon	-
FChr20	14937572	14949477	DEL	11905	Transposon	TandemRepeat
FChr20	15428747	15428907	DEL	160	Transposon	-
FChr20	15448582	15448742	DEL	160	Transposon	TandemRepeat
FChr20	15801309	15801413	DEL	104	Transposon	-
FChr20	15871397	15871983	DEL	586	Transposon	-
FChr20	15976851	15977535	DEL	684	Transposon	-
FChr20	16109979	16110143	DEL	164	Transposon	TandemRepeat
FChr20	16365050	16365246	DEL	196	Transposon	TandemRepeat
FChr20	16549203	16549467	DEL	264	Transposon	-
FChr20	16938619	16938752	DEL	133	Transposon	-
FChr20	17392944	17393373	DEL	429	-	-
FChr20	17454757	17454949	DEL	192	Transposon	-
FChr20	17711962	17780866	DEL	68904	Transposon	TandemRepeat
FChr20	18131183	18141646	DEL	10463	Transposon	TandemRepeat
FChr20	18147168	18147326	DEL	158	Transposon	-
FChr20	18159092	18176429	DEL	17337	Transposon	TandemRepeat
FChr20	18229227	18229353	DEL	126	-	-
FChr20	18896688	18897084	DEL	396	Transposon	-
FChr20	18984318	18985371	DEL	1053	Transposon	-
FChr20	18992688	18992900	DEL	212	Transposon	-
FChr20	19188660	19190321	DEL	1661	Transposon	-
FChr20	19352504	19353062	DEL	558	-	-
FChr20	19359874	19360288	DEL	414	Transposon	-
FChr20	19384620	19384791	DEL	171	Transposon	-
FChr20	19421567	19421861	DEL	294	Transposon	-
FChr20	19664427	19664678	DEL	251	Transposon	-
FChr20	19733889	19734220	DEL	331	Transposon	-
FChr20	20193234	20193356	DEL	122	Transposon	-
FChr20	20387138	20387397	DEL	259	Transposon	-
FChr20	20398148	20398273	DEL	125	Transposon	-
FChr20	20405910	20406163	DEL	253	Transposon	-
FChr20	20410985	20411643	DEL	658	Transposon	-
FChr20	20487227	20488618	DEL	1391	Transposon	TandemRepeat
FChr20	20532732	20533187	DEL	455	Transposon	-
FChr20	20599366	20604784	DEL	5418	Transposon	TandemRepeat
FChr20	20833482	20834014	DEL	532	Transposon	-
FChr20	20948271	20948665	DEL	394	Transposon	-
FChr20	21230255	21231893	DEL	1638	Transposon	-
FChr20	21259077	21259431	DEL	354	Transposon	-
FChr20	21309304	21309511	DEL	207	-	-
FChr20	21427740	21428240	DEL	500	Transposon	-
FChr20	21559572	21559700	DEL	128	Transposon	TandemRepeat
FChr20	21599596	21599719	DEL	123	Transposon	-
FChr20	21608157	21608300	DEL	143	Transposon	TandemRepeat
FChr20	21611692	21612351	DEL	659	Transposon	TandemRepeat
FChr20	21669008	21669141	DEL	133	-	-
FChr20	21674401	21674628	DEL	227	Transposon	-
FChr20	21722122	21722432	DEL	310	Transposon	-
FChr20	21904613	21904835	DEL	222	Transposon	-
FChr20	21909532	21909864	DEL	332	Transposon	-
FChr20	21938091	21939628	DEL	1537	Transposon	-
FChr20	21983577	21983733	DEL	156	Transposon	-
FChr20	22069108	22070040	DEL	932	Transposon	-
FChr20	22098889	22099841	DEL	952	Transposon	TandemRepeat
FChr20	22101728	22101873	DEL	145	-	TandemRepeat
FChr20	22105112	22106509	DEL	1397	Transposon	TandemRepeat
FChr20	22130541	22130848	DEL	307	Transposon	-
FChr20	22214316	22214490	DEL	174	Transposon	-
FChr20	22586087	22586191	DEL	104	Transposon	-
FChr20	22698075	22698426	DEL	351	Transposon	-
FChr20	23291577	23291708	DEL	131	Transposon	-
FChr20	23498902	23499024	DEL	122	Transposon	-
FChr20	23791498	23791708	DEL	210	Transposon	-
FChr20	24026571	24026760	DEL	189	Transposon	-
FChr20	24095789	24096157	DEL	368	Transposon	-
FChr20	24660375	24660531	DEL	156	-	-
FChr20	24676343	24676856	DEL	513	Transposon	-
FChr20	24761783	24764250	DEL	2467	Transposon	-
FChr20	24898939	24899180	DEL	241	Transposon	-
FChr20	24917649	24918358	DEL	709	Transposon	-
FChr20	24966700	24967257	DEL	557	-	-
FChr20	25174090	25174462	DEL	372	Transposon	TandemRepeat
FChr20	25183901	25191373	DEL	7472	Transposon	TandemRepeat
FChr20	25247717	25248268	DEL	551	-	-
FChr20	25270477	25270989	DEL	512	Transposon	-
FChr20	25344188	25344555	DEL	367	Transposon	-
FChr20	25381916	25382504	DEL	588	Transposon	-
FChr20	25420827	25421025	DEL	198	Transposon	-
FChr20	25488015	25489492	DEL	1477	Transposon	TandemRepeat
FChr20	25489957	25490131	DEL	174	Transposon	TandemRepeat
FChr18	723767	723938	DEL	171	Transposon	TandemRepeat
FChr18	842006	843657	DEL	1651	Transposon	TandemRepeat
FChr18	858445	858805	DEL	360	Transposon	TandemRepeat
FChr18	900617	900948	DEL	331	Transposon	TandemRepeat
FChr18	942066	942448	DEL	382	-	TandemRepeat
FChr18	945163	945264	DEL	101	-	TandemRepeat
FChr18	1026535	1026774	DEL	239	Transposon	TandemRepeat
FChr18	1273011	1274479	DEL	1468	Transposon	TandemRepeat
FChr18	1275198	1275566	DEL	368	Transposon	-
FChr18	1284755	1286308	DEL	1553	Transposon	-
FChr18	1446045	1446315	DEL	270	Transposon	TandemRepeat
FChr18	1446648	1446756	DEL	108	-	TandemRepeat
FChr18	2033145	2033435	DEL	290	Transposon	TandemRepeat
FChr18	2034077	2034400	DEL	323	Transposon	TandemRepeat
FChr18	2194351	2293677	DEL	99326	Transposon	TandemRepeat
FChr18	2307018	2307154	DEL	136	Transposon	TandemRepeat
FChr18	2334671	2335198	DEL	527	Transposon	-
FChr18	2373535	2373925	DEL	390	Transposon	-
FChr18	2423139	2424648	DEL	1509	Transposon	-
FChr18	2583840	2584110	DEL	270	-	TandemRepeat
FChr18	2588549	2588995	DEL	446	Transposon	-
FChr18	2705794	2706218	DEL	424	Transposon	-
FChr18	2735867	2736310	DEL	443	Transposon	-
FChr18	2838889	2839012	DEL	123	Transposon	-
FChr18	3015079	3015500	DEL	421	Transposon	-
FChr18	3017465	3017594	DEL	129	-	-
FChr18	3110076	3110234	DEL	158	Transposon	TandemRepeat
FChr18	3152988	3153116	DEL	128	-	-
FChr18	3182001	3182815	DEL	814	Transposon	TandemRepeat
FChr18	3282734	3282884	DEL	150	-	-
FChr18	3304280	3305012	DEL	732	Transposon	-
FChr18	3443743	3443969	DEL	226	Transposon	-
FChr18	3493044	3493245	DEL	201	Transposon	-
FChr18	3640260	3642735	DEL	2475	Transposon	TandemRepeat
FChr18	3750322	3750769	DEL	447	Transposon	-
FChr18	4074365	4074493	DEL	128	-	-
FChr18	4145118	4145405	DEL	287	Transposon	TandemRepeat
FChr18	4225416	4225561	DEL	145	Transposon	-
FChr18	4426039	4426150	DEL	111	Transposon	-
FChr18	4442780	4443113	DEL	333	Transposon	-
FChr18	4668268	4669925	DEL	1657	Transposon	-
FChr18	4671479	4672566	DEL	1087	Transposon	TandemRepeat
FChr18	4698161	4698367	DEL	206	Transposon	TandemRepeat
FChr18	4766192	4766320	DEL	128	Transposon	-
FChr18	4777341	4777486	DEL	145	Transposon	-
FChr18	4923830	4924375	DEL	545	Transposon	-
FChr18	4929017	4929147	DEL	130	Transposon	-
FChr18	5297614	5297735	DEL	121	Transposon	TandemRepeat
FChr18	5297888	5298297	DEL	409	Transposon	TandemRepeat
FChr18	5298791	5299200	DEL	409	Transposon	TandemRepeat
FChr18	5668771	5668988	DEL	217	Transposon	-
FChr18	5724381	5724576	DEL	195	Transposon	-
FChr18	5900552	5901139	DEL	587	Transposon	-
FChr18	6022053	6022284	DEL	231	Transposon	-
FChr18	6037826	6037952	DEL	126	-	-
FChr18	6291238	6291497	DEL	259	Transposon	-
FChr18	6433089	6433231	DEL	142	Transposon	-
FChr18	6892308	6892445	DEL	137	-	-
FChr18	7004156	7004312	DEL	156	Transposon	-
FChr18	7506151	7506389	DEL	238	Transposon	TandemRepeat
FChr18	7506877	7507035	DEL	158	Transposon	TandemRepeat
FChr18	7673176	7674830	DEL	1654	Transposon	-
FChr18	7769790	7769911	DEL	121	Transposon	-
FChr18	7896554	7896773	DEL	219	Transposon	-
FChr18	7903114	7903254	DEL	140	-	-
FChr18	8013568	8014194	DEL	626	Transposon	-
FChr18	8055769	8055941	DEL	172	-	-
FChr18	8070680	8071078	DEL	398	Transposon	-
FChr18	8088977	8089116	DEL	139	-	-
FChr18	8178032	8178199	DEL	167	Transposon	-
FChr18	8198688	8199373	DEL	685	Transposon	-
FChr18	8491990	8492331	DEL	341	Transposon	-
FChr18	8690145	8690293	DEL	148	Transposon	-
FChr18	8803755	8814267	DEL	10512	Transposon	TandemRepeat
FChr18	8823041	8823505	DEL	464	Transposon	TandemRepeat
FChr18	8823746	8824239	DEL	493	Transposon	TandemRepeat
FChr18	8868600	8868785	DEL	185	Transposon	-
FChr18	8893847	8894182	DEL	335	Transposon	-
FChr18	11286947	11287065	DEL	118	-	-
FChr18	11350826	11352714	DEL	1888	Transposon	TandemRepeat
FChr18	11356662	11360462	DEL	3800	Transposon	TandemRepeat
FChr18	11363952	11365839	DEL	1887	Transposon	TandemRepeat
FChr18	11396376	11396569	DEL	193	Transposon	-
FChr18	11407048	11407238	DEL	190	-	-
FChr18	11574206	11574391	DEL	185	Transposon	-
FChr18	11903772	11904299	DEL	527	Transposon	-
FChr18	11910076	11910191	DEL	115	-	-
FChr18	12075165	12075458	DEL	293	Transposon	-
FChr18	12098754	12099027	DEL	273	Transposon	TandemRepeat
FChr18	12114635	12123047	DEL	8412	Transposon	TandemRepeat
FChr18	12258129	12258382	DEL	253	-	-
FChr18	12263110	12263227	DEL	117	Transposon	TandemRepeat
FChr18	12876768	12876870	DEL	102	Transposon	-
FChr18	13642697	13642827	DEL	130	-	-
FChr18	13733212	13733423	DEL	211	Transposon	TandemRepeat
FChr18	13767771	13767884	DEL	113	-	-
FChr18	13831590	13833239	DEL	1649	Transposon	-
FChr18	14495494	14495688	DEL	194	Transposon	-
FChr18	14912892	14913068	DEL	176	Transposon	-
FChr18	15569220	15569578	DEL	358	Transposon	-
FChr18	15722221	15722431	DEL	210	-	-
FChr18	15913129	15913286	DEL	157	Transposon	-
FChr18	16025469	16025693	DEL	224	Transposon	-
FChr18	16251448	16251659	DEL	211	Transposon	-
FChr18	16599356	16599460	DEL	104	Transposon	-
FChr18	16914429	16915148	DEL	719	Transposon	-
FChr18	17698610	17698734	DEL	124	-	-
FChr18	17983568	17985227	DEL	1659	Transposon	-
FChr18	18002189	18005039	DEL	2850	Transposon	TandemRepeat
FChr18	18038304	18038434	DEL	130	Transposon	-
FChr18	18099299	18099579	DEL	280	Transposon	-
FChr18	18475019	18476174	DEL	1155	-	TandemRepeat
FChr18	19141198	19141457	DEL	259	Transposon	-
FChr18	19634160	19634664	DEL	504	Transposon	-
FChr18	19683971	19684266	DEL	295	Transposon	-
FChr18	19777842	19777968	DEL	126	Transposon	-
FChr18	19835283	19835448	DEL	165	Transposon	-
FChr18	20022756	20023626	DEL	870	Transposon	-
FChr18	20732593	20733093	DEL	500	-	-
FChr18	20749612	20749732	DEL	120	Transposon	-
FChr18	20758093	20808042	DEL	49949	Transposon	TandemRepeat
FChr18	20865637	20866219	DEL	582	Transposon	TandemRepeat
FChr18	21146946	21147239	DEL	293	Transposon	TandemRepeat
FChr18	21147381	21147852	DEL	471	Transposon	-
FChr18	21329489	21329912	DEL	423	Transposon	-
FChr18	21342054	21343694	DEL	1640	Transposon	-
FChr18	21434728	21434998	DEL	270	Transposon	TandemRepeat
FChr18	21435140	21437925	DEL	2785	Transposon	TandemRepeat
FChr18	21438021	21438390	DEL	369	Transposon	TandemRepeat
FChr18	21438533	21438812	DEL	279	Transposon	TandemRepeat
FChr18	21539798	21540364	DEL	566	Transposon	-
FChr18	21583810	21583973	DEL	163	-	TandemRepeat
FChr18	21855504	21855992	DEL	488	-	-
FChr18	21860485	21860642	DEL	157	-	-
FChr18	22004988	22005178	DEL	190	-	-
FChr18	22189053	22189225	DEL	172	Transposon	-
FChr18	22339102	22339236	DEL	134	Transposon	-
FChr18	22475770	22476071	DEL	301	Transposon	-
FChr18	22518956	22519073	DEL	117	Transposon	-
FChr18	23010395	23010564	DEL	169	Transposon	-
FChr18	23075969	23076234	DEL	265	Transposon	-
FChr18	23228314	23228637	DEL	323	Transposon	-
FChr18	23388450	23388667	DEL	217	Transposon	-
FChr18	23414145	23414270	DEL	125	Transposon	-
FChr18	23637751	23637871	DEL	120	Transposon	-
FChr18	23647070	23647504	DEL	434	Transposon	-
FChr18	23708967	23709241	DEL	274	Transposon	-
FChr18	23724658	23726533	DEL	1875	Transposon	-
FChr18	23985803	23985912	DEL	109	Transposon	-
FChr18	24021366	24021542	DEL	176	Transposon	-
FChr18	24038798	24039122	DEL	324	Transposon	-
FChr18	24040100	24040752	DEL	652	Transposon	-
FChr18	24309367	24309796	DEL	429	Transposon	TandemRepeat
FChr18	24999559	24999752	DEL	193	Transposon	-
FChr18	25515182	25515657	DEL	475	Transposon	-
FChr18	25599754	25599990	DEL	236	Transposon	-
FChr18	25911179	25911363	DEL	184	Transposon	-
FChr18	26141485	26141809	DEL	324	-	-
FChr18	26635943	26636120	DEL	177	-	-
FChr17	36231	36582	DEL	351	Transposon	TandemRepeat
FChr17	92492	115689	DEL	23197	Transposon	TandemRepeat
FChr17	165967	166095	DEL	128	Transposon	TandemRepeat
FChr17	182149	182420	DEL	271	Transposon	TandemRepeat
FChr17	454823	455061	DEL	238	Transposon	TandemRepeat
FChr17	460377	460544	DEL	167	Transposon	TandemRepeat
FChr17	600332	600517	DEL	185	-	TandemRepeat
FChr17	831763	832118	DEL	355	Transposon	TandemRepeat
FChr17	836458	872322	DEL	35864	Transposon	TandemRepeat
FChr17	976947	977089	DEL	142	-	-
FChr17	978267	979006	DEL	739	Transposon	TandemRepeat
FChr17	979216	979381	DEL	165	Transposon	TandemRepeat
FChr17	979586	980039	DEL	453	Transposon	TandemRepeat
FChr17	980318	980566	DEL	248	Transposon	TandemRepeat
FChr17	1331289	1331400	DEL	111	Transposon	-
FChr17	1675651	1699352	DEL	23701	Transposon	TandemRepeat
FChr17	1743650	1743780	DEL	130	Transposon	-
FChr17	1846822	1847098	DEL	276	Transposon	TandemRepeat
FChr17	1895851	1895995	DEL	144	Transposon	-
FChr17	1900401	1919464	DEL	19063	Transposon	TandemRepeat
FChr17	2116334	2116437	DEL	103	Transposon	-
FChr17	2156017	2156785	DEL	768	Transposon	TandemRepeat
FChr17	2188935	2189323	DEL	388	Transposon	-
FChr17	2533672	2533999	DEL	327	Transposon	TandemRepeat
FChr17	2543261	2543846	DEL	585	Transposon	TandemRepeat
FChr17	2557323	2557645	DEL	322	-	TandemRepeat
FChr17	2557813	2557915	DEL	102	-	TandemRepeat
FChr17	2558567	2558759	DEL	192	Transposon	TandemRepeat
FChr17	2562656	2562973	DEL	317	Transposon	-
FChr17	2633554	2633738	DEL	184	Transposon	-
FChr17	2872242	2872396	DEL	154	Transposon	-
FChr17	2964405	2966177	DEL	1772	Transposon	TandemRepeat
FChr17	3132592	3133565	DEL	973	Transposon	TandemRepeat
FChr17	3134322	3136289	DEL	1967	Transposon	TandemRepeat
FChr17	3136851	3138820	DEL	1969	Transposon	TandemRepeat
FChr17	3139582	3139726	DEL	144	Transposon	TandemRepeat
FChr17	3139996	3140203	DEL	207	Transposon	TandemRepeat
FChr17	3140427	3140921	DEL	494	Transposon	TandemRepeat
FChr17	3283028	3284809	DEL	1781	Transposon	TandemRepeat
FChr17	3302816	3302924	DEL	108	Transposon	-
FChr17	3316323	3316499	DEL	176	-	-
FChr17	3368462	3368747	DEL	285	Transposon	-
FChr17	3384572	3384953	DEL	381	Transposon	TandemRepeat
FChr17	3385673	3387164	DEL	1491	Transposon	TandemRepeat
FChr17	3500084	3500329	DEL	245	Transposon	-
FChr17	3516316	3516442	DEL	126	-	TandemRepeat
FChr17	3582464	3582855	DEL	391	Transposon	-
FChr17	3592010	3592154	DEL	144	Transposon	TandemRepeat
FChr17	3647136	3647280	DEL	144	Transposon	-
FChr17	3727337	3727529	DEL	192	-	TandemRepeat
FChr17	3727617	3727978	DEL	361	-	TandemRepeat
FChr17	3728401	3728593	DEL	192	-	TandemRepeat
FChr17	3744276	3744401	DEL	125	Transposon	-
FChr17	3827148	3827262	DEL	114	Transposon	-
FChr17	3867078	3867385	DEL	307	Transposon	-
FChr17	3914888	3915037	DEL	149	Transposon	-
FChr17	3944147	3944285	DEL	138	-	-
FChr17	3959916	3960586	DEL	670	Transposon	-
FChr17	4017190	4017659	DEL	469	Transposon	TandemRepeat
FChr17	4026428	4026554	DEL	126	-	-
FChr17	4052143	4052383	DEL	240	Transposon	TandemRepeat
FChr17	4245413	4245627	DEL	214	Transposon	-
FChr17	4295336	4304167	DEL	8831	Transposon	TandemRepeat
FChr17	4314488	4320767	DEL	6279	Transposon	TandemRepeat
FChr17	4419725	4420090	DEL	365	Transposon	TandemRepeat
FChr17	4420443	4421246	DEL	803	Transposon	TandemRepeat
FChr17	4421685	4422050	DEL	365	Transposon	TandemRepeat
FChr17	4486257	4486931	DEL	674	Transposon	-
FChr17	4534232	4534415	DEL	183	Transposon	-
FChr17	4539918	4540058	DEL	140	Transposon	-
FChr17	4599048	4599166	DEL	118	Transposon	TandemRepeat
FChr17	4854530	4854649	DEL	119	Transposon	TandemRepeat
FChr17	4893651	4893861	DEL	210	Transposon	-
FChr17	4895630	4897117	DEL	1487	Transposon	-
FChr17	4905248	4905526	DEL	278	Transposon	-
FChr17	5432883	5433194	DEL	311	Transposon	-
FChr17	5579379	5579510	DEL	131	-	-
FChr17	5640922	5641107	DEL	185	Transposon	-
FChr17	5865626	5866884	DEL	1258	Transposon	-
FChr17	5918568	5918736	DEL	168	Transposon	-
FChr17	5934888	5935331	DEL	443	Transposon	-
FChr17	6028839	6028951	DEL	112	Transposon	TandemRepeat
FChr17	6071671	6071814	DEL	143	-	-
FChr17	6142818	6142999	DEL	181	-	-
FChr17	6262051	6262470	DEL	419	Transposon	-
FChr17	6618114	6618480	DEL	366	Transposon	-
FChr17	6874696	6875017	DEL	321	Transposon	TandemRepeat
FChr17	6974290	6974565	DEL	275	Transposon	TandemRepeat
FChr17	6974842	6975091	DEL	249	Transposon	TandemRepeat
FChr17	6975157	6975816	DEL	659	Transposon	TandemRepeat
FChr17	6975895	6976080	DEL	185	Transposon	TandemRepeat
FChr17	6976213	6976358	DEL	145	Transposon	TandemRepeat
FChr17	6976629	6976732	DEL	103	Transposon	TandemRepeat
FChr17	7035149	7035363	DEL	214	-	-
FChr17	7216205	7216407	DEL	202	Transposon	TandemRepeat
FChr17	7432128	7432404	DEL	276	Transposon	-
FChr17	7587875	7593580	DEL	5705	Transposon	TandemRepeat
FChr17	7601713	7607218	DEL	5505	Transposon	TandemRepeat
FChr17	7831239	7832240	DEL	1001	Transposon	-
FChr17	7858962	7859067	DEL	105	-	-
FChr17	8404469	8404666	DEL	197	-	-
FChr17	9218479	9218712	DEL	233	Transposon	-
FChr17	9223296	9223405	DEL	109	Transposon	-
FChr17	9325167	9325580	DEL	413	Transposon	-
FChr17	9452712	9452813	DEL	101	Transposon	-
FChr17	9466784	9466930	DEL	146	Transposon	-
FChr17	9688163	9688300	DEL	137	-	-
FChr17	9914189	9924043	DEL	9854	Transposon	TandemRepeat
FChr17	10000204	10000432	DEL	228	Transposon	TandemRepeat
FChr17	10238418	10238559	DEL	141	Transposon	-
FChr17	10836356	10836469	DEL	113	-	-
FChr17	11738520	11738751	DEL	231	Transposon	-
FChr17	11868481	11868725	DEL	244	-	-
FChr17	12092927	12093031	DEL	104	-	-
FChr17	12133554	12133879	DEL	325	-	-
FChr17	12234504	12235019	DEL	515	Transposon	-
FChr17	12798460	12801519	DEL	3059	Transposon	-
FChr17	13278272	13278398	DEL	126	-	-
FChr17	13317759	13318057	DEL	298	Transposon	-
FChr17	13373702	13374147	DEL	445	Transposon	-
FChr17	13411820	13412162	DEL	342	Transposon	-
FChr17	13466904	13467171	DEL	267	Transposon	-
FChr17	13473805	13477763	DEL	3958	Transposon	-
FChr17	13607972	13608103	DEL	131	Transposon	-
FChr17	13980010	13980124	DEL	114	Transposon	-
FChr17	14505298	14505455	DEL	157	Transposon	-
FChr17	14518069	14518244	DEL	175	Transposon	-
FChr17	14525504	14525749	DEL	245	Transposon	-
FChr17	14839010	14849442	DEL	10432	Transposon	TandemRepeat
FChr17	14856199	14864847	DEL	8648	Transposon	TandemRepeat
FChr17	14864964	14869375	DEL	4411	Transposon	TandemRepeat
FChr17	14891299	14892820	DEL	1521	Transposon	TandemRepeat
FChr17	15256298	15256951	DEL	653	Transposon	-
FChr17	15455908	15456211	DEL	303	-	-
FChr17	15461457	15461678	DEL	221	Transposon	-
FChr17	15780578	15780704	DEL	126	Transposon	TandemRepeat
FChr17	16084072	16084415	DEL	343	Transposon	-
FChr17	16234064	16255780	DEL	21716	Transposon	TandemRepeat
FChr17	16486343	16486752	DEL	409	Transposon	TandemRepeat
FChr17	16616435	16616546	DEL	111	Transposon	-
FChr17	16669734	16669994	DEL	260	-	-
FChr17	16898891	16899106	DEL	215	Transposon	-
FChr17	16901131	16901249	DEL	118	Transposon	TandemRepeat
FChr17	16988321	16988628	DEL	307	Transposon	-
FChr17	17141500	17141800	DEL	300	Transposon	-
FChr17	17336798	17337896	DEL	1098	Transposon	-
FChr17	17351282	17351404	DEL	122	Transposon	-
FChr17	17407855	17408052	DEL	197	-	-
FChr17	17440241	17440574	DEL	333	-	-
FChr17	17547051	17547282	DEL	231	Transposon	-
FChr17	17926085	17926231	DEL	146	-	-
FChr17	18022159	18022516	DEL	357	Transposon	TandemRepeat
FChr17	18163868	18164524	DEL	656	Transposon	TandemRepeat
FChr17	18256885	18257012	DEL	127	-	-
FChr17	18464318	18464428	DEL	110	Transposon	TandemRepeat
FChr17	18785356	18785741	DEL	385	Transposon	-
FChr17	18785840	18786184	DEL	344	Transposon	-
FChr17	18795040	18855094	DEL	60054	Transposon	TandemRepeat
FChr17	18876039	18876456	DEL	417	Transposon	-
FChr17	19011439	19011570	DEL	131	Transposon	-
FChr17	19121527	19121770	DEL	243	Transposon	-
FChr17	19240471	19240635	DEL	164	Transposon	-
FChr17	19499303	19499633	DEL	330	Transposon	-
FChr17	19700441	19700612	DEL	171	Transposon	-
FChr17	19755337	19755465	DEL	128	Transposon	-
FChr17	19779747	19779956	DEL	209	Transposon	-
FChr17	19943957	19944083	DEL	126	-	-
FChr17	20082473	20082603	DEL	130	Transposon	-
FChr17	20139550	20139739	DEL	189	-	-
FChr17	20706182	20710699	DEL	4517	Transposon	-
FChr17	20830424	20830721	DEL	297	Transposon	TandemRepeat
FChr17	21350310	21350527	DEL	217	-	-
FChr17	21466947	21480558	DEL	13611	Transposon	TandemRepeat
FChr17	21584826	21584931	DEL	105	Transposon	TandemRepeat
FChr17	21596934	21597667	DEL	733	Transposon	TandemRepeat
FChr17	21959804	21959926	DEL	122	Transposon	-
FChr17	22064252	22064778	DEL	526	-	-
FChr17	22076897	22077040	DEL	143	Transposon	-
FChr17	22123962	22124158	DEL	196	-	-
FChr17	22537364	22537654	DEL	290	Transposon	TandemRepeat
FChr17	22738467	22738726	DEL	259	Transposon	-
FChr17	22926287	22927690	DEL	1403	Transposon	TandemRepeat
FChr17	22937728	22949049	DEL	11321	Transposon	-
FChr17	23139401	23139514	DEL	113	-	-
FChr17	23184147	23184253	DEL	106	-	-
FChr17	23208968	23209275	DEL	307	-	-
FChr17	23214555	23214659	DEL	104	Transposon	TandemRepeat
FChr17	23310627	23310780	DEL	153	-	-
FChr17	23531051	23531166	DEL	115	-	-
FChr17	23532578	23532733	DEL	155	Transposon	-
FChr17	23693939	23694108	DEL	169	Transposon	-
FChr17	23706928	23707058	DEL	130	-	-
FChr17	23873488	23873630	DEL	142	Transposon	-
FChr17	23937899	23938119	DEL	220	Transposon	TandemRepeat
FChr17	23970784	23971854	DEL	1070	Transposon	-
FChr17	24003904	24028547	DEL	24643	Transposon	TandemRepeat
FChr17	24063553	24063753	DEL	200	Transposon	TandemRepeat
FChr17	24160577	24160697	DEL	120	Transposon	TandemRepeat
FChr17	24197462	24197827	DEL	365	Transposon	-
FChr17	24233894	24234600	DEL	706	Transposon	-
FChr17	24238378	24238502	DEL	124	-	-
FChr17	24276831	24276943	DEL	112	Transposon	-
FChr17	24504521	24505016	DEL	495	Transposon	-
FChr17	24792735	24793309	DEL	574	Transposon	TandemRepeat
FChr17	24871534	24871650	DEL	116	-	-
FChr17	25040313	25040970	DEL	657	Transposon	TandemRepeat
FChr17	25159118	25159360	DEL	242	-	-
FChr17	25247880	25249532	DEL	1652	Transposon	-
FChr17	25268699	25269118	DEL	419	Transposon	-
FChr17	25364671	25366319	DEL	1648	Transposon	-
FChr17	25416990	25417493	DEL	503	Transposon	-
FChr17	25537602	25537811	DEL	209	Transposon	-
FChr17	25723083	25723209	DEL	126	Transposon	-
FChr17	25897409	25898169	DEL	760	Transposon	-
FChr17	26211355	26211693	DEL	338	Transposon	-
FChr17	26579651	26579774	DEL	123	Transposon	-
FChr17	26867279	26867400	DEL	121	Transposon	TandemRepeat
FChr17	27373779	27380781	DEL	7002	Transposon	TandemRepeat
FChr17	28075711	28075865	DEL	154	Transposon	TandemRepeat
FChr17	28102719	28103065	DEL	346	Transposon	TandemRepeat
FChr16	639260	641068	DEL	1808	Transposon	TandemRepeat
FChr16	2273624	2274093	DEL	469	Transposon	-
FChr16	2388002	2388658	DEL	656	Transposon	-
FChr16	2769419	2769645	DEL	226	Transposon	-
FChr16	3059181	3060443	DEL	1262	Transposon	-
FChr16	3083825	3083962	DEL	137	Transposon	-
FChr16	3087872	3088013	DEL	141	Transposon	-
FChr16	3164307	3165411	DEL	1104	Transposon	-
FChr16	3172695	3211601	DEL	38906	Transposon	TandemRepeat
FChr16	3256978	3285402	DEL	28424	Transposon	TandemRepeat
FChr16	3409214	3409335	DEL	121	Transposon	-
FChr16	3452755	3458096	DEL	5341	Transposon	-
FChr16	3582959	3588676	DEL	5717	Transposon	TandemRepeat
FChr16	3940664	3941009	DEL	345	Transposon	-
FChr16	3961626	3963951	DEL	2325	Transposon	-
FChr16	3994523	3995194	DEL	671	Transposon	-
FChr16	4123156	4123287	DEL	131	Transposon	TandemRepeat
FChr16	4217536	4218272	DEL	736	Transposon	-
FChr16	4384131	4384285	DEL	154	-	-
FChr16	4429528	4430009	DEL	481	Transposon	TandemRepeat
FChr16	4430907	4432581	DEL	1674	Transposon	-
FChr16	4436668	4437513	DEL	845	Transposon	-
FChr16	4530829	4530958	DEL	129	Transposon	-
FChr16	4626804	4626929	DEL	125	Transposon	-
FChr16	4773681	4774433	DEL	752	Transposon	-
FChr16	4806937	4807228	DEL	291	Transposon	-
FChr16	4882353	4882595	DEL	242	Transposon	-
FChr16	4882828	4883225	DEL	397	Transposon	-
FChr16	4920797	4974245	DEL	53448	Transposon	TandemRepeat
FChr16	5077676	5077945	DEL	269	-	-
FChr16	5115842	5115994	DEL	152	Transposon	-
FChr16	5144472	5145922	DEL	1450	Transposon	TandemRepeat
FChr16	5398597	5398867	DEL	270	-	TandemRepeat
FChr16	5487409	5487726	DEL	317	Transposon	-
FChr16	5504819	5504943	DEL	124	-	-
FChr16	5507142	5507461	DEL	319	-	-
FChr16	5632960	5633585	DEL	625	-	-
FChr16	5835478	5836693	DEL	1215	Transposon	TandemRepeat
FChr16	6069165	6069520	DEL	355	-	TandemRepeat
FChr16	6114407	6114791	DEL	384	Transposon	-
FChr16	6247284	6247390	DEL	106	Transposon	-
FChr16	6281581	6281832	DEL	251	Transposon	-
FChr16	6687854	6689197	DEL	1343	Transposon	TandemRepeat
FChr16	6712795	6712917	DEL	122	-	-
FChr16	6805842	6806348	DEL	506	Transposon	-
FChr16	6923382	6923635	DEL	253	Transposon	-
FChr16	7158081	7158441	DEL	360	Transposon	TandemRepeat
FChr16	7168813	7169067	DEL	254	Transposon	-
FChr16	7181693	7181803	DEL	110	-	-
FChr16	7313802	7314027	DEL	225	Transposon	-
FChr16	7585097	7592870	DEL	7773	Transposon	TandemRepeat
FChr16	7598613	7598999	DEL	386	Transposon	-
FChr16	7696402	7696530	DEL	128	-	-
FChr16	8252379	8252679	DEL	300	Transposon	-
FChr16	8470844	8471308	DEL	464	Transposon	TandemRepeat
FChr16	8497245	8497365	DEL	120	-	-
FChr16	8848608	8848853	DEL	245	-	-
FChr16	8931521	8931961	DEL	440	Transposon	-
FChr16	9393192	9393299	DEL	107	Transposon	-
FChr16	9848714	9849027	DEL	313	-	-
FChr16	10227884	10228076	DEL	192	Transposon	-
FChr16	10270270	10270394	DEL	124	-	-
FChr16	10323212	10323824	DEL	612	Transposon	TandemRepeat
FChr16	10400156	10406760	DEL	6604	Transposon	TandemRepeat
FChr16	10573119	10576376	DEL	3257	Transposon	-
FChr16	11032628	11039632	DEL	7004	Transposon	TandemRepeat
FChr16	11221375	11228381	DEL	7006	Transposon	TandemRepeat
FChr16	12268439	12268686	DEL	247	Transposon	-
FChr16	12308059	12308228	DEL	169	Transposon	-
FChr16	12865476	12865593	DEL	117	Transposon	-
FChr16	13072988	13073576	DEL	588	Transposon	-
FChr16	13080395	13080536	DEL	141	Transposon	-
FChr16	13187836	13187964	DEL	128	-	-
FChr16	13254045	13254398	DEL	353	-	-
FChr16	14079950	14080487	DEL	537	Transposon	-
FChr16	14093555	14093658	DEL	103	Transposon	-
FChr16	14506649	14506842	DEL	193	Transposon	TandemRepeat
FChr16	14538794	14539926	DEL	1132	Transposon	TandemRepeat
FChr16	14540904	14541826	DEL	922	Transposon	-
FChr16	14563185	14570339	DEL	7154	Transposon	-
FChr16	14763311	14763565	DEL	254	Transposon	-
FChr16	14813844	14813979	DEL	135	Transposon	-
FChr16	15274865	15275190	DEL	325	Transposon	-
FChr16	15519671	15519790	DEL	119	-	-
FChr16	15683120	15683228	DEL	108	Transposon	TandemRepeat
FChr16	15978028	15978132	DEL	104	Transposon	-
FChr16	16575543	16576117	DEL	574	Transposon	-
FChr16	16640505	16640659	DEL	154	Transposon	TandemRepeat
FChr16	16754864	16755520	DEL	656	Transposon	-
FChr16	16767994	16768290	DEL	296	Transposon	-
FChr16	16806918	16807026	DEL	108	Transposon	-
FChr16	17190065	17190230	DEL	165	-	-
FChr16	17277676	17277998	DEL	322	-	-
FChr16	17727061	17727641	DEL	580	Transposon	TandemRepeat
FChr16	17767277	17767433	DEL	156	Transposon	-
FChr16	17981201	17981575	DEL	374	Transposon	TandemRepeat
FChr16	18023048	18023563	DEL	515	Transposon	-
FChr16	18037933	18038124	DEL	191	Transposon	TandemRepeat
FChr16	18132886	18133015	DEL	129	Transposon	-
FChr16	18180897	18181112	DEL	215	-	TandemRepeat
FChr16	18227223	18227343	DEL	120	Transposon	TandemRepeat
FChr16	18544493	18544623	DEL	130	Transposon	-
FChr16	18668032	18668278	DEL	246	Transposon	-
FChr16	18677833	18679733	DEL	1900	Transposon	TandemRepeat
FChr16	18709311	18709632	DEL	321	Transposon	-
FChr16	18724041	18724395	DEL	354	Transposon	-
FChr16	19102870	19103064	DEL	194	Transposon	-
FChr16	19194203	19194644	DEL	441	-	-
FChr16	19365851	19366191	DEL	340	Transposon	-
FChr16	19575419	19575701	DEL	282	Transposon	-
FChr16	19883184	19981431	DEL	98247	Transposon	TandemRepeat
FChr16	19988483	19991507	DEL	3024	Transposon	-
FChr16	19992832	20009982	DEL	17150	Transposon	TandemRepeat
FChr16	20025501	20074074	DEL	48573	Transposon	TandemRepeat
FChr16	20086562	20086692	DEL	130	Transposon	-
FChr16	20126742	20129516	DEL	2774	Transposon	-
FChr16	20154058	20154449	DEL	391	Transposon	-
FChr16	20174347	20174477	DEL	130	-	TandemRepeat
FChr16	20174588	20174728	DEL	140	-	TandemRepeat
FChr16	20269708	20269891	DEL	183	Transposon	-
FChr16	20466975	20467250	DEL	275	Transposon	-
FChr16	20515380	20515510	DEL	130	-	-
FChr16	20578951	20579059	DEL	108	-	TandemRepeat
FChr16	20748552	20748676	DEL	124	Transposon	-
FChr16	20974597	20975137	DEL	540	Transposon	-
FChr16	21053828	21054449	DEL	621	Transposon	-
FChr16	21075566	21075931	DEL	365	Transposon	-
FChr16	21875743	21877536	DEL	1793	Transposon	TandemRepeat
FChr16	21882169	21882616	DEL	447	Transposon	-
FChr16	22180247	22180692	DEL	445	Transposon	-
FChr16	22266139	22266601	DEL	462	Transposon	-
FChr16	22332707	22333047	DEL	340	Transposon	-
FChr16	22481262	22481474	DEL	212	Transposon	TandemRepeat
FChr16	22645484	22646063	DEL	579	Transposon	TandemRepeat
FChr16	22750360	22750741	DEL	381	-	-
FChr16	22876772	22877058	DEL	286	Transposon	-
FChr16	22884792	22885192	DEL	400	Transposon	-
FChr16	22941321	22941518	DEL	197	Transposon	-
FChr16	22976019	22976271	DEL	252	Transposon	-
FChr16	22998728	22998857	DEL	129	-	-
FChr16	23354667	23355048	DEL	381	Transposon	-
FChr16	23384068	23386024	DEL	1956	Transposon	-
FChr16	23386862	23387353	DEL	491	Transposon	-
FChr16	23387635	23388169	DEL	534	Transposon	-
FChr16	23391658	23391817	DEL	159	Transposon	TandemRepeat
FChr16	23420965	23421170	DEL	205	Transposon	TandemRepeat
FChr16	23428043	23428171	DEL	128	Transposon	TandemRepeat
FChr16	23428920	23429199	DEL	279	Transposon	-
FChr16	23440598	23440808	DEL	210	Transposon	TandemRepeat
FChr16	23451339	23456085	DEL	4746	Transposon	TandemRepeat
FChr16	23473233	23473453	DEL	220	Transposon	TandemRepeat
FChr16	23591864	23592151	DEL	287	Transposon	-
FChr16	23657431	23657691	DEL	260	Transposon	-
FChr16	23693124	23693335	DEL	211	Transposon	TandemRepeat
FChr16	23993401	23993734	DEL	333	Transposon	-
FChr16	24058124	24058307	DEL	183	Transposon	-
FChr16	24136006	24137614	DEL	1608	Transposon	-
FChr16	24247495	24247666	DEL	171	Transposon	-
FChr16	24360386	24360500	DEL	114	-	-
FChr16	24380528	24380661	DEL	133	-	-
FChr16	24420950	24421088	DEL	138	-	-
FChr16	25235802	25235993	DEL	191	-	TandemRepeat
FChr16	25356395	25466860	DEL	110465	Transposon	TandemRepeat
FChr16	25779057	25779859	DEL	802	Transposon	-
FChr16	25786018	25786396	DEL	378	Transposon	-
FChr16	25938587	25938698	DEL	111	Transposon	-
FChr16	25993101	25996119	DEL	3018	Transposon	-
FChr16	26009675	26010047	DEL	372	Transposon	-
FChr16	26020930	26021519	DEL	589	Transposon	TandemRepeat
FChr16	26146156	26146321	DEL	165	-	TandemRepeat
FChr16	26166952	26167074	DEL	122	Transposon	TandemRepeat
FChr16	26167482	26167712	DEL	230	Transposon	TandemRepeat
FChr16	26182275	26182424	DEL	149	Transposon	TandemRepeat
FChr16	26190322	26190484	DEL	162	-	TandemRepeat
FChr16	26221065	26228038	DEL	6973	Transposon	-
FChr16	26233814	26235329	DEL	1515	Transposon	TandemRepeat
FChr16	26345408	26345764	DEL	356	-	-
FChr16	26419097	26419259	DEL	162	-	-
FChr16	26445587	26445706	DEL	119	Transposon	TandemRepeat
FChr16	27190214	27190986	DEL	772	Transposon	-
FChr16	27232154	27232256	DEL	102	Transposon	TandemRepeat
FChr16	27258586	27258718	DEL	132	Transposon	TandemRepeat
FChr16	27258872	27259554	DEL	682	Transposon	TandemRepeat
FChr16	27265950	27266060	DEL	110	Transposon	TandemRepeat
FChr16	27319414	27319839	DEL	425	-	TandemRepeat
FChr16	27367951	27368126	DEL	175	Transposon	TandemRepeat
FChr16	27395131	27395312	DEL	181	Transposon	TandemRepeat
FChr16	27399632	27399763	DEL	131	-	TandemRepeat
FChr16	27399933	27400824	DEL	891	Transposon	TandemRepeat
FChr16	27400933	27401269	DEL	336	Transposon	TandemRepeat
FChr16	27401668	27401911	DEL	243	Transposon	TandemRepeat
FChr16	27478118	27478223	DEL	105	-	TandemRepeat
FChr16	27481518	27482233	DEL	715	-	TandemRepeat
FChr16	27482364	27487812	DEL	5448	Transposon	TandemRepeat
FChr16	27520117	27520367	DEL	250	Transposon	TandemRepeat
FChr16	27578676	27578781	DEL	105	Transposon	TandemRepeat
FChr16	27593763	27594178	DEL	415	-	TandemRepeat
FChr16	27954052	27954167	DEL	115	Transposon	TandemRepeat
FChr16	27997570	27998013	DEL	443	Transposon	-
FChr16	28183102	28183310	DEL	208	Transposon	-
FChr16	28754804	28777100	DEL	22296	Transposon	TandemRepeat
FChr16	28787440	28788030	DEL	590	Transposon	-
FChr15	622301	623400	DEL	1099	Transposon	TandemRepeat
FChr15	911773	912105	DEL	332	Transposon	-
FChr15	1888655	1889037	DEL	382	Transposon	-
FChr15	2190229	2191199	DEL	970	Transposon	-
FChr15	2428198	2428941	DEL	743	Transposon	TandemRepeat
FChr15	2429440	2431899	DEL	2459	Transposon	TandemRepeat
FChr15	2433247	2439615	DEL	6368	Transposon	TandemRepeat
FChr15	2449297	2449466	DEL	169	-	TandemRepeat
FChr15	2476051	2476239	DEL	188	Transposon	-
FChr15	2856106	2856251	DEL	145	-	TandemRepeat
FChr15	2901824	2901975	DEL	151	-	-
FChr15	3096211	3096514	DEL	303	Transposon	-
FChr15	3104259	3105133	DEL	874	Transposon	TandemRepeat
FChr15	3105188	3105294	DEL	106	Transposon	TandemRepeat
FChr15	3221297	3221404	DEL	107	Transposon	-
FChr15	3248350	3248606	DEL	256	-	-
FChr15	3418038	3418355	DEL	317	Transposon	-
FChr15	3432858	3433058	DEL	200	-	-
FChr15	3447764	3448188	DEL	424	Transposon	-
FChr15	3511478	3511588	DEL	110	Transposon	-
FChr15	3568040	3568436	DEL	396	Transposon	-
FChr15	3636603	3636718	DEL	115	Transposon	-
FChr15	3704248	3704350	DEL	102	Transposon	TandemRepeat
FChr15	3711250	3711365	DEL	115	Transposon	-
FChr15	3857329	3857564	DEL	235	Transposon	-
FChr15	3863914	3864102	DEL	188	Transposon	-
FChr15	3875114	3875266	DEL	152	Transposon	-
FChr15	3969791	3969992	DEL	201	Transposon	-
FChr15	3973413	3973986	DEL	573	Transposon	TandemRepeat
FChr15	4278386	4278648	DEL	262	Transposon	-
FChr15	4353791	4398621	DEL	44830	Transposon	TandemRepeat
FChr15	4461208	4461322	DEL	114	Transposon	TandemRepeat
FChr15	4588151	4588255	DEL	104	-	-
FChr15	4590941	4591277	DEL	336	Transposon	-
FChr15	4680436	4680648	DEL	212	-	TandemRepeat
FChr15	4712641	4712959	DEL	318	Transposon	-
FChr15	4895824	4902690	DEL	6866	Transposon	TandemRepeat
FChr15	5006716	5007085	DEL	369	Transposon	-
FChr15	5031347	5031451	DEL	104	Transposon	-
FChr15	5190750	5190971	DEL	221	-	-
FChr15	5378292	5378589	DEL	297	-	TandemRepeat
FChr15	5482719	5482872	DEL	153	-	TandemRepeat
FChr15	5728437	5728638	DEL	201	-	-
FChr15	5858588	5860967	DEL	2379	Transposon	-
FChr15	6024545	6031896	DEL	7351	Transposon	-
FChr15	6109431	6109857	DEL	426	Transposon	-
FChr15	6202824	6203060	DEL	236	Transposon	-
FChr15	6413095	6413301	DEL	206	Transposon	-
FChr15	6465782	6466104	DEL	322	-	-
FChr15	6569995	6570396	DEL	401	Transposon	-
FChr15	7102873	7102973	DEL	100	Transposon	TandemRepeat
FChr15	7213904	7214018	DEL	114	-	-
FChr15	7583690	7583934	DEL	244	Transposon	-
FChr15	7697161	7697302	DEL	141	-	-
FChr15	7965428	7965910	DEL	482	Transposon	-
FChr15	8082366	8082477	DEL	111	Transposon	-
FChr15	8276254	8276567	DEL	313	Transposon	TandemRepeat
FChr15	8699009	8699159	DEL	150	Transposon	-
FChr15	8741138	8741247	DEL	109	Transposon	TandemRepeat
FChr15	9236481	9236716	DEL	235	-	-
FChr15	10305980	10306422	DEL	442	-	-
FChr15	10900346	10901656	DEL	1310	Transposon	-
FChr15	11181893	11182164	DEL	271	-	-
FChr15	11222262	11222477	DEL	215	Transposon	-
FChr15	11963058	11963601	DEL	543	Transposon	-
FChr15	12684461	12684930	DEL	469	-	-
FChr15	12865819	12874790	DEL	8971	Transposon	-
FChr15	12894683	12908314	DEL	13631	Transposon	TandemRepeat
FChr15	13335379	13335665	DEL	286	Transposon	-
FChr15	13523691	13524047	DEL	356	Transposon	-
FChr15	13812003	13812672	DEL	669	-	-
FChr15	13948358	13950020	DEL	1662	Transposon	-
FChr15	14051099	14051214	DEL	115	Transposon	-
FChr15	14184340	14184503	DEL	163	Transposon	-
FChr15	14546825	14547184	DEL	359	-	-
FChr15	14738654	14738774	DEL	120	Transposon	TandemRepeat
FChr15	14919628	14919992	DEL	364	Transposon	-
FChr15	15497000	15497231	DEL	231	Transposon	-
FChr15	15589869	15590038	DEL	169	-	-
FChr15	15590289	15590567	DEL	278	-	-
FChr15	15741987	15742243	DEL	256	Transposon	-
FChr15	15835973	15836205	DEL	232	Transposon	TandemRepeat
FChr15	16174104	16174239	DEL	135	Transposon	-
FChr15	16243950	16244146	DEL	196	Transposon	-
FChr15	16385250	16385411	DEL	161	-	-
FChr15	16501635	16501818	DEL	183	Transposon	-
FChr15	17048651	17048803	DEL	152	-	-
FChr15	17236750	17237036	DEL	286	Transposon	-
FChr15	17402158	17402353	DEL	195	Transposon	-
FChr15	17942375	17942612	DEL	237	Transposon	-
FChr15	17954070	17963046	DEL	8976	Transposon	TandemRepeat
FChr15	18088122	18088246	DEL	124	-	-
FChr15	18107481	18107687	DEL	206	-	-
FChr15	18593684	18593850	DEL	166	Transposon	-
FChr15	18635929	18641644	DEL	5715	Transposon	TandemRepeat
FChr15	18683232	18686395	DEL	3163	Transposon	-
FChr15	18927777	18928003	DEL	226	Transposon	TandemRepeat
FChr15	18928043	18928157	DEL	114	Transposon	TandemRepeat
FChr15	18928290	18928613	DEL	323	Transposon	TandemRepeat
FChr15	19185646	19185866	DEL	220	Transposon	-
FChr15	19332897	19333097	DEL	200	Transposon	-
FChr15	19622390	19629855	DEL	7465	Transposon	-
FChr15	19872346	19872463	DEL	117	Transposon	-
FChr15	19921616	19928535	DEL	6919	Transposon	-
FChr15	20183519	20183684	DEL	165	-	-
FChr15	20253938	20254220	DEL	282	-	-
FChr15	20876698	20876967	DEL	269	Transposon	TandemRepeat
FChr15	21010460	21010576	DEL	116	Transposon	TandemRepeat
FChr15	21026692	21026853	DEL	161	Transposon	-
FChr15	21429268	21430633	DEL	1365	-	TandemRepeat
FChr15	21431711	21431816	DEL	105	-	TandemRepeat
FChr15	21489278	21489438	DEL	160	-	-
FChr15	21801703	21801827	DEL	124	Transposon	-
FChr15	21950548	21950706	DEL	158	Transposon	TandemRepeat
FChr15	22006449	22007031	DEL	582	Transposon	-
FChr15	22007313	22007435	DEL	122	Transposon	-
FChr15	22184649	22184773	DEL	124	Transposon	TandemRepeat
FChr15	22192197	22192502	DEL	305	Transposon	-
FChr15	22230732	22231121	DEL	389	Transposon	-
FChr15	22272512	22272805	DEL	293	-	-
FChr15	22300701	22301206	DEL	505	Transposon	-
FChr15	22388721	22394676	DEL	5955	Transposon	-
FChr15	22407789	22407904	DEL	115	Transposon	-
FChr15	22414179	22414677	DEL	498	Transposon	-
FChr15	22552728	22552893	DEL	165	-	TandemRepeat
FChr15	22738765	22739077	DEL	312	Transposon	TandemRepeat
FChr15	22888723	22888833	DEL	110	Transposon	TandemRepeat
FChr15	23033519	23033924	DEL	405	Transposon	-
FChr15	23324940	23325075	DEL	135	Transposon	-
FChr15	23371657	23371841	DEL	184	-	-
FChr15	23398097	23398540	DEL	443	-	-
FChr15	23442142	23444195	DEL	2053	-	-
FChr15	23724038	23724290	DEL	252	Transposon	-
FChr15	23805558	23806227	DEL	669	Transposon	-
FChr15	23933206	23933723	DEL	517	Transposon	TandemRepeat
FChr15	23971888	23972315	DEL	427	Transposon	-
FChr15	24295604	24295748	DEL	144	Transposon	TandemRepeat
FChr15	24353922	24354058	DEL	136	Transposon	-
FChr15	24577310	24577413	DEL	103	Transposon	TandemRepeat
FChr15	24579732	24579847	DEL	115	Transposon	-
FChr15	24658683	24660356	DEL	1673	Transposon	-
FChr15	24697562	24710182	DEL	12620	Transposon	TandemRepeat
FChr15	24792205	24792561	DEL	356	Transposon	-
FChr15	24904096	24904254	DEL	158	Transposon	-
FChr15	24988717	24988992	DEL	275	Transposon	-
FChr15	25014942	25015108	DEL	166	Transposon	-
FChr15	25436283	25436386	DEL	103	Transposon	-
FChr15	25827447	25827761	DEL	314	Transposon	-
FChr15	25978674	25978862	DEL	188	-	-
FChr15	26018115	26018739	DEL	624	Transposon	TandemRepeat
FChr15	26081610	26081797	DEL	187	Transposon	-
FChr15	26103425	26103740	DEL	315	Transposon	-
FChr15	26123275	26128862	DEL	5587	Transposon	TandemRepeat
FChr15	26132703	26132949	DEL	246	-	TandemRepeat
FChr15	26136664	26136932	DEL	268	Transposon	-
FChr15	26145033	26145531	DEL	498	Transposon	TandemRepeat
FChr15	26172414	26172530	DEL	116	Transposon	TandemRepeat
FChr15	26430939	26431295	DEL	356	Transposon	-
FChr15	26443765	26443899	DEL	134	Transposon	-
FChr15	26511933	26512240	DEL	307	Transposon	-
FChr15	26645269	26645584	DEL	315	Transposon	-
FChr15	26780456	26780615	DEL	159	-	TandemRepeat
FChr15	26857286	26859059	DEL	1773	Transposon	TandemRepeat
FChr15	26902075	26902387	DEL	312	Transposon	-
FChr15	26909904	26932984	DEL	23080	Transposon	TandemRepeat
FChr15	27041485	27041613	DEL	128	Transposon	TandemRepeat
FChr15	27054353	27054586	DEL	233	Transposon	-
FChr15	27182170	27223777	DEL	41607	Transposon	TandemRepeat
FChr15	27237126	27237437	DEL	311	Transposon	-
FChr15	27327974	27329010	DEL	1036	Transposon	TandemRepeat
FChr15	27346803	27346910	DEL	107	Transposon	-
FChr15	27460124	27460402	DEL	278	Transposon	-
FChr15	27545786	27546017	DEL	231	Transposon	-
FChr15	27682317	27682435	DEL	118	Transposon	TandemRepeat
FChr15	27794530	27794856	DEL	326	Transposon	-
FChr15	28143570	28143889	DEL	319	Transposon	-
FChr15	28789591	28790568	DEL	977	-	TandemRepeat
FChr15	28795130	28797099	DEL	1969	-	TandemRepeat
FChr15	28810377	28811364	DEL	987	-	TandemRepeat
FChr15	28812349	28813194	DEL	845	-	TandemRepeat
FChr15	28822010	28822527	DEL	517	Transposon	-
FChr15	29819263	29819411	DEL	148	-	TandemRepeat
FChr15	29834177	29835405	DEL	1228	-	TandemRepeat
FChr15	29867525	29867673	DEL	148	Transposon	TandemRepeat
FChr15	29915735	29915877	DEL	142	Transposon	TandemRepeat
FChr12	1697947	1698263	DEL	316	Transposon	-
FChr12	1736264	1736383	DEL	119	Transposon	TandemRepeat
FChr12	2151646	2152596	DEL	950	Transposon	TandemRepeat
FChr12	2238774	2238915	DEL	141	-	-
FChr12	3362790	3363577	DEL	787	Transposon	-
FChr12	3765019	3765566	DEL	547	Transposon	-
FChr12	4188517	4188984	DEL	467	Transposon	-
FChr12	4219265	4220079	DEL	814	Transposon	-
FChr12	4475578	4476070	DEL	492	Transposon	-
FChr12	4524582	4524836	DEL	254	Transposon	-
FChr12	4900730	4901843	DEL	1113	Transposon	-
FChr12	5664104	5664264	DEL	160	Transposon	-
FChr12	5785857	5785981	DEL	124	Transposon	-
FChr12	6117901	6118071	DEL	170	-	-
FChr12	6168804	6169473	DEL	669	Transposon	-
FChr12	6281567	6283989	DEL	2422	Transposon	TandemRepeat
FChr12	6349372	6350089	DEL	717	Transposon	-
FChr12	6452580	6452800	DEL	220	Transposon	-
FChr12	6566528	6566782	DEL	254	Transposon	-
FChr12	6713680	6714546	DEL	866	Transposon	-
FChr12	6998858	6999026	DEL	168	-	-
FChr12	7180712	7181069	DEL	357	Transposon	-
FChr12	7690888	7691549	DEL	661	Transposon	-
FChr12	7991628	7992922	DEL	1294	Transposon	-
FChr12	8343716	8343916	DEL	200	Transposon	TandemRepeat
FChr12	8430222	8430504	DEL	282	Transposon	-
FChr12	8695896	8696031	DEL	135	Transposon	-
FChr12	8744734	8745074	DEL	340	Transposon	-
FChr12	8777381	8778291	DEL	910	Transposon	-
FChr12	8930657	8930801	DEL	144	-	-
FChr12	9066691	9067181	DEL	490	Transposon	-
FChr12	9160366	9160838	DEL	472	Transposon	-
FChr12	9500158	9506111	DEL	5953	Transposon	TandemRepeat
FChr12	10640843	10642061	DEL	1218	-	-
FChr12	10657875	10677732	DEL	19857	Transposon	TandemRepeat
FChr12	11606909	11608702	DEL	1793	Transposon	-
FChr12	11674400	11674552	DEL	152	-	-
FChr12	11912719	11913009	DEL	290	-	-
FChr12	12153972	12154306	DEL	334	-	-
FChr12	12302827	12303040	DEL	213	Transposon	-
FChr12	12614643	12615088	DEL	445	-	-
FChr12	12876778	12876888	DEL	110	-	-
FChr12	12885661	12885807	DEL	146	-	-
FChr12	13158215	13158344	DEL	129	-	-
FChr12	13583062	13583607	DEL	545	Transposon	TandemRepeat
FChr12	13587189	13587375	DEL	186	Transposon	-
FChr12	13803822	13803993	DEL	171	Transposon	-
FChr12	14184893	14185218	DEL	325	Transposon	TandemRepeat
FChr12	14533117	14533251	DEL	134	-	-
FChr12	14608505	14610074	DEL	1569	Transposon	-
FChr12	14848362	14848535	DEL	173	Transposon	-
FChr12	14958341	14958707	DEL	366	-	-
FChr12	15653370	15653478	DEL	108	Transposon	TandemRepeat
FChr12	15751633	15751825	DEL	192	Transposon	-
FChr12	16020298	16020444	DEL	146	-	-
FChr12	16156731	16156854	DEL	123	-	-
FChr12	16478509	16485170	DEL	6661	Transposon	TandemRepeat
FChr12	16750233	16750379	DEL	146	-	-
FChr12	16888067	16888345	DEL	278	Transposon	-
FChr12	17064832	17064948	DEL	116	-	-
FChr12	17920204	17920418	DEL	214	Transposon	-
FChr12	18036657	18036964	DEL	307	Transposon	-
FChr12	18040600	18040971	DEL	371	Transposon	-
FChr12	18467749	18467910	DEL	161	Transposon	-
FChr12	18760589	18760740	DEL	151	Transposon	-
FChr12	19031670	19031863	DEL	193	Transposon	-
FChr12	19417758	19418022	DEL	264	Transposon	-
FChr12	19669878	19670293	DEL	415	Transposon	-
FChr12	19942286	19942528	DEL	242	Transposon	-
FChr12	20006490	20006616	DEL	126	Transposon	-
FChr12	20249884	20250070	DEL	186	Transposon	-
FChr12	20417715	20464697	DEL	46982	Transposon	TandemRepeat
FChr12	21078091	21078378	DEL	287	Transposon	-
FChr12	21141952	21165958	DEL	24006	Transposon	TandemRepeat
FChr12	21254858	21255087	DEL	229	Transposon	-
FChr12	21257493	21257657	DEL	164	Transposon	TandemRepeat
FChr12	21461996	21462184	DEL	188	Transposon	-
FChr12	21547616	21547813	DEL	197	Transposon	-
FChr12	21782015	21782369	DEL	354	-	-
FChr12	21894551	21894686	DEL	135	-	TandemRepeat
FChr12	21894864	21894968	DEL	104	-	TandemRepeat
FChr12	22002633	22002920	DEL	287	Transposon	-
FChr12	22031526	22031878	DEL	352	Transposon	-
FChr12	22038005	22038189	DEL	184	-	-
FChr12	22180767	22180888	DEL	121	Transposon	TandemRepeat
FChr12	22270385	22270955	DEL	570	Transposon	TandemRepeat
FChr12	22367149	22367471	DEL	322	Transposon	-
FChr12	22771013	22771561	DEL	548	Transposon	-
FChr12	22779238	22779383	DEL	145	-	TandemRepeat
FChr12	23083391	23083621	DEL	230	-	-
FChr12	23271869	23271991	DEL	122	Transposon	TandemRepeat
FChr12	23512181	23512348	DEL	167	Transposon	-
FChr12	23926090	23926210	DEL	120	Transposon	-
FChr12	23960979	23961238	DEL	259	Transposon	-
FChr12	24046277	24046558	DEL	281	-	-
FChr12	24313618	24313800	DEL	182	Transposon	TandemRepeat
FChr12	24466501	24466605	DEL	104	Transposon	-
FChr12	24579666	24579834	DEL	168	Transposon	-
FChr12	24751002	24751104	DEL	102	Transposon	TandemRepeat
FChr12	24977648	24977827	DEL	179	Transposon	-
FChr12	25111183	25111330	DEL	147	Transposon	-
FChr12	25122263	25122551	DEL	288	Transposon	-
FChr12	25220442	25220546	DEL	104	Transposon	-
FChr12	25271566	25271697	DEL	131	Transposon	-
FChr12	25295162	25295352	DEL	190	Transposon	-
FChr12	25343901	25344048	DEL	147	Transposon	TandemRepeat
FChr12	25436347	25436447	DEL	100	Transposon	TandemRepeat
FChr12	25579456	25579589	DEL	133	-	-
FChr12	25623243	25623395	DEL	152	Transposon	-
FChr12	25747396	25747504	DEL	108	Transposon	TandemRepeat
FChr12	25804717	25806355	DEL	1638	Transposon	-
FChr12	25845954	25846333	DEL	379	-	-
FChr12	25860162	25860875	DEL	713	Transposon	-
FChr12	25906402	25906647	DEL	245	-	-
FChr12	25967812	25968037	DEL	225	Transposon	-
FChr12	26019872	26020304	DEL	432	Transposon	-
FChr12	26187953	26188647	DEL	694	Transposon	-
FChr12	26249027	26250817	DEL	1790	Transposon	TandemRepeat
FChr12	26282044	26282421	DEL	377	Transposon	-
FChr12	26521192	26522980	DEL	1788	Transposon	-
FChr12	26578877	26578992	DEL	115	-	TandemRepeat
FChr12	26601443	26601916	DEL	473	Transposon	-
FChr12	26638421	26638593	DEL	172	Transposon	-
FChr12	26710890	26711310	DEL	420	Transposon	-
FChr12	26731390	26762679	DEL	31289	Transposon	TandemRepeat
FChr12	26801836	26802122	DEL	286	Transposon	-
FChr12	26808813	26808993	DEL	180	Transposon	-
FChr12	26831028	26868280	DEL	37252	Transposon	TandemRepeat
FChr12	26879491	26879671	DEL	180	-	-
FChr12	27296679	27296849	DEL	170	-	-
FChr12	27308661	27308874	DEL	213	Transposon	-
FChr12	27347553	27359271	DEL	11718	Transposon	-
FChr12	27413194	27416816	DEL	3622	Transposon	TandemRepeat
FChr12	27423886	27424008	DEL	122	-	-
FChr12	27559810	27560334	DEL	524	Transposon	-
FChr12	27568825	27569004	DEL	179	Transposon	-
FChr12	27681770	27684202	DEL	2432	Transposon	-
FChr12	27684673	27684841	DEL	168	Transposon	TandemRepeat
FChr12	27782830	27783270	DEL	440	Transposon	-
FChr12	27826016	27826205	DEL	189	-	-
FChr12	27940394	27940784	DEL	390	-	TandemRepeat
FChr12	27941203	27942289	DEL	1086	-	TandemRepeat
FChr12	28218244	28218454	DEL	210	Transposon	TandemRepeat
FChr12	28229064	28229716	DEL	652	Transposon	-
FChr12	28250305	28250421	DEL	116	Transposon	-
FChr12	28326633	28327095	DEL	462	Transposon	-
FChr12	28527322	28527461	DEL	139	Transposon	TandemRepeat
FChr12	28527899	28528013	DEL	114	-	TandemRepeat
FChr12	28627380	28627515	DEL	135	Transposon	-
FChr12	28639540	28639736	DEL	196	Transposon	-
FChr12	28658889	28660546	DEL	1657	Transposon	-
FChr12	28662686	28662874	DEL	188	-	TandemRepeat
FChr12	29586739	29586847	DEL	108	Transposon	TandemRepeat
FChr12	29929319	29929519	DEL	200	-	TandemRepeat
FChr12	29976750	29976852	DEL	102	Transposon	TandemRepeat
FChr12	29996227	29996540	DEL	313	Transposon	TandemRepeat
FChr12	30001654	30001756	DEL	102	Transposon	TandemRepeat
FChr12	30013652	30013938	DEL	286	-	TandemRepeat
FChr12	30022089	30022558	DEL	469	Transposon	TandemRepeat
FChr12	30259252	30259440	DEL	188	Transposon	TandemRepeat
FChr22	464159	464284	DEL	125	Transposon	TandemRepeat
FChr22	467634	469019	DEL	1385	Transposon	TandemRepeat
FChr22	615874	616062	DEL	188	-	TandemRepeat
FChr22	624199	624507	DEL	308	-	TandemRepeat
FChr22	1201056	1201936	DEL	880	Transposon	-
FChr22	1219336	1219447	DEL	111	-	TandemRepeat
FChr22	1229891	1230023	DEL	132	Transposon	TandemRepeat
FChr22	1236584	1236704	DEL	120	-	TandemRepeat
FChr22	1298148	1298604	DEL	456	Transposon	TandemRepeat
FChr22	1303403	1303643	DEL	240	Transposon	TandemRepeat
FChr22	1458406	1458520	DEL	114	Transposon	TandemRepeat
FChr22	1462245	1462729	DEL	484	Transposon	TandemRepeat
FChr22	1476726	1480313	DEL	3587	Transposon	TandemRepeat
FChr22	1513819	1514433	DEL	614	Transposon	-
FChr22	1555698	1557266	DEL	1568	Transposon	TandemRepeat
FChr22	1687819	1688781	DEL	962	-	TandemRepeat
FChr22	1711498	1711699	DEL	201	Transposon	-
FChr22	2237110	2237430	DEL	320	Transposon	TandemRepeat
FChr22	2570738	2572377	DEL	1639	Transposon	-
FChr22	2652340	2652533	DEL	193	-	-
FChr22	2844349	2941493	DEL	97144	Transposon	TandemRepeat
FChr22	2973646	2974371	DEL	725	Transposon	-
FChr22	3008812	3009099	DEL	287	Transposon	TandemRepeat
FChr22	3017117	3017496	DEL	379	Transposon	-
FChr22	3042777	3043343	DEL	566	Transposon	-
FChr22	3106037	3107213	DEL	1176	Transposon	TandemRepeat
FChr22	3136920	3137025	DEL	105	Transposon	TandemRepeat
FChr22	3137045	3137185	DEL	140	Transposon	TandemRepeat
FChr22	3328576	3328774	DEL	198	-	-
FChr22	3598767	3601677	DEL	2910	Transposon	TandemRepeat
FChr22	3632816	3633260	DEL	444	Transposon	-
FChr22	3709186	3709314	DEL	128	-	-
FChr22	4415954	4437218	DEL	21264	Transposon	TandemRepeat
FChr22	4811109	4811308	DEL	199	Transposon	-
FChr22	4820178	4863475	DEL	43297	Transposon	TandemRepeat
FChr22	4968344	4971559	DEL	3215	Transposon	-
FChr22	5053137	5053785	DEL	648	Transposon	-
FChr22	5113862	5114146	DEL	284	Transposon	TandemRepeat
FChr22	5169703	5170086	DEL	383	Transposon	-
FChr22	5241647	5242042	DEL	395	Transposon	-
FChr22	5242638	5242882	DEL	244	Transposon	TandemRepeat
FChr22	5247601	5247893	DEL	292	Transposon	-
FChr22	5300488	5301059	DEL	571	Transposon	-
FChr22	5305432	5305876	DEL	444	Transposon	-
FChr22	5518142	5518288	DEL	146	Transposon	TandemRepeat
FChr22	5518774	5518879	DEL	105	Transposon	TandemRepeat
FChr22	5806333	5806441	DEL	108	Transposon	-
FChr22	5884070	5884396	DEL	326	Transposon	-
FChr22	5982750	5982940	DEL	190	Transposon	TandemRepeat
FChr22	6340213	6340418	DEL	205	Transposon	-
FChr22	6578303	6578694	DEL	391	Transposon	TandemRepeat
FChr22	6687532	6687642	DEL	110	Transposon	-
FChr22	6764164	6764378	DEL	214	-	-
FChr22	7241444	7241580	DEL	136	Transposon	-
FChr22	7375565	7375750	DEL	185	Transposon	-
FChr22	7536211	7536792	DEL	581	Transposon	-
FChr22	7582786	7583032	DEL	246	Transposon	-
FChr22	7637721	7637845	DEL	124	-	-
FChr22	7785270	7785820	DEL	550	Transposon	-
FChr22	7848108	7848416	DEL	308	Transposon	-
FChr22	8250544	8287765	DEL	37221	Transposon	TandemRepeat
FChr22	8693881	8694285	DEL	404	-	-
FChr22	8933927	8934163	DEL	236	-	-
FChr22	9013856	9014601	DEL	745	Transposon	-
FChr22	9301155	9301605	DEL	450	Transposon	-
FChr22	9425938	9426147	DEL	209	Transposon	-
FChr22	9522852	9522967	DEL	115	Transposon	-
FChr22	9736637	9738290	DEL	1653	Transposon	-
FChr22	9947843	9948146	DEL	303	Transposon	-
FChr22	10202172	10208829	DEL	6657	Transposon	TandemRepeat
FChr22	10537446	10537751	DEL	305	Transposon	TandemRepeat
FChr22	10744803	10744991	DEL	188	-	-
FChr22	10806456	10806642	DEL	186	-	-
FChr22	10936673	10936785	DEL	112	Transposon	-
FChr22	11061042	11063080	DEL	2038	Transposon	-
FChr22	11414633	11414904	DEL	271	-	-
FChr22	11535147	11535305	DEL	158	-	-
FChr22	11535880	11536031	DEL	151	Transposon	-
FChr22	11850725	11850964	DEL	239	Transposon	-
FChr22	12637522	12637625	DEL	103	-	-
FChr22	12697814	12706652	DEL	8838	Transposon	TandemRepeat
FChr22	12748833	12748948	DEL	115	Transposon	-
FChr22	12762900	12764623	DEL	1723	Transposon	-
FChr22	13256659	13256785	DEL	126	Transposon	-
FChr22	13808273	13808456	DEL	183	Transposon	-
FChr22	14384068	14384175	DEL	107	Transposon	-
FChr22	14764107	14807741	DEL	43634	Transposon	TandemRepeat
FChr22	14807786	14837445	DEL	29659	Transposon	TandemRepeat
FChr22	15078667	15079618	DEL	951	Transposon	-
FChr22	15966891	15967012	DEL	121	-	-
FChr22	16202593	16202802	DEL	209	Transposon	-
FChr22	16245451	16245623	DEL	172	-	-
FChr22	16504970	16505333	DEL	363	-	-
FChr22	16618058	16622187	DEL	4129	Transposon	TandemRepeat
FChr22	16830816	16830974	DEL	158	-	-
FChr22	16891834	16891971	DEL	137	Transposon	-
FChr22	17086836	17087171	DEL	335	Transposon	-
FChr22	17146484	17147116	DEL	632	Transposon	-
FChr22	17195817	17195945	DEL	128	-	-
FChr22	17759133	17759302	DEL	169	Transposon	-
FChr22	17980673	18001745	DEL	21072	Transposon	TandemRepeat
FChr22	18301953	18309903	DEL	7950	Transposon	TandemRepeat
FChr22	18358351	18358627	DEL	276	Transposon	-
FChr22	18359826	18360135	DEL	309	Transposon	-
FChr22	18408769	18409001	DEL	232	Transposon	-
FChr22	18539241	18539464	DEL	223	-	-
FChr22	18620139	18620274	DEL	135	-	-
FChr22	18981979	18982083	DEL	104	Transposon	-
FChr22	19277731	19277965	DEL	234	-	-
FChr22	19310337	19310457	DEL	120	Transposon	-
FChr22	19355048	19355255	DEL	207	Transposon	TandemRepeat
FChr22	19377242	19378574	DEL	1332	Transposon	TandemRepeat
FChr22	19438309	19438467	DEL	158	Transposon	TandemRepeat
FChr22	19663003	19663285	DEL	282	Transposon	-
FChr22	19666156	19666281	DEL	125	-	-
FChr22	19671920	19697180	DEL	25260	Transposon	TandemRepeat
FChr22	19839205	19840908	DEL	1703	Transposon	-
FChr22	20071418	20071803	DEL	385	Transposon	-
FChr22	20128543	20129207	DEL	664	Transposon	TandemRepeat
FChr22	20276902	20277420	DEL	518	Transposon	-
FChr22	20364846	20365133	DEL	287	Transposon	TandemRepeat
FChr22	20685479	20685608	DEL	129	-	-
FChr22	20977865	20978047	DEL	182	Transposon	TandemRepeat
FChr22	21484851	21484974	DEL	123	-	-
FChr22	21637019	21637120	DEL	101	-	-
FChr22	21703079	21703326	DEL	247	Transposon	-
FChr22	21774518	21775065	DEL	547	Transposon	-
FChr22	21890027	21890163	DEL	136	-	-
FChr22	22369890	22370012	DEL	122	Transposon	-
FChr22	22875836	22875948	DEL	112	Transposon	TandemRepeat
FChr22	23123596	23123749	DEL	153	Transposon	-
FChr22	23184853	23185314	DEL	461	Transposon	-
FChr22	23501373	23501522	DEL	149	Transposon	TandemRepeat
FChr22	23527484	23527786	DEL	302	Transposon	-
FChr22	23749269	23749797	DEL	528	Transposon	-
FChr22	23787753	23788033	DEL	280	Transposon	-
FChr22	23896788	23897240	DEL	452	Transposon	-
FChr22	24082406	24082535	DEL	129	Transposon	-
FChr22	24223017	24223239	DEL	222	-	TandemRepeat
FChr22	24659804	24690705	DEL	30901	Transposon	TandemRepeat
FChr22	24708718	24708921	DEL	203	Transposon	-
FChr22	24712239	24712680	DEL	441	Transposon	-
FChr22	25095057	25095157	DEL	100	-	-
FChr22	25119753	25120315	DEL	562	Transposon	TandemRepeat
FChr22	25140372	25141163	DEL	791	Transposon	-
FChr22	25195140	25195409	DEL	269	Transposon	-
FChr22	25263125	25263228	DEL	103	-	-
FChr22	25279217	25279558	DEL	341	Transposon	-
FChr22	25381402	25381611	DEL	209	Transposon	-
FChr22	25400562	25401409	DEL	847	Transposon	-
FChr22	25443596	25443858	DEL	262	Transposon	-
FChr22	25580068	25580244	DEL	176	Transposon	TandemRepeat
FChr22	25581925	25596676	DEL	14751	Transposon	TandemRepeat
FChr22	25763701	25763825	DEL	124	Transposon	TandemRepeat
FChr22	25796952	25797360	DEL	408	Transposon	-
FChr22	26318732	26318918	DEL	186	Transposon	-
FChr22	26414391	26414836	DEL	445	Transposon	-
FChr22	26426117	26426225	DEL	108	Transposon	-
FChr22	26442109	26442481	DEL	372	-	-
FChr22	26446254	26447975	DEL	1721	Transposon	TandemRepeat
FChr22	26451989	26453038	DEL	1049	Transposon	-
FChr22	26618518	26618891	DEL	373	Transposon	-
FChr22	27008117	27008291	DEL	174	Transposon	TandemRepeat
FChr22	27012262	27014048	DEL	1786	Transposon	TandemRepeat
FChr22	27021984	27048656	DEL	26672	Transposon	TandemRepeat
FChr22	27128352	27128529	DEL	177	Transposon	TandemRepeat
FChr22	27210593	27210700	DEL	107	-	-
FChr22	28296439	28297050	DEL	611	Transposon	-
FChr22	28680063	28680294	DEL	231	Transposon	TandemRepeat
FChr22	29116261	29116381	DEL	120	Transposon	-
FChr22	29220098	29220495	DEL	397	Transposon	TandemRepeat
FChr22	29670210	29673789	DEL	3579	Transposon	TandemRepeat
FChr22	29687945	29688220	DEL	275	Transposon	-
FChr22	29793929	29794968	DEL	1039	Transposon	-
FChr22	29830771	29831100	DEL	329	Transposon	-
FChr22	29877830	29886288	DEL	8458	Transposon	TandemRepeat
FChr22	29956571	29958585	DEL	2014	Transposon	-
FChr22	29980755	29983180	DEL	2425	Transposon	-
FChr22	29987363	29991899	DEL	4536	Transposon	-
FChr22	30161873	30161974	DEL	101	Transposon	-
FChr22	30197607	30197767	DEL	160	Transposon	-
FChr22	30342428	30342536	DEL	108	Transposon	TandemRepeat
FChr22	30368833	30369322	DEL	489	Transposon	-
FChr14	201678	202251	DEL	573	Transposon	-
FChr14	597478	599625	DEL	2147	Transposon	TandemRepeat
FChr14	2235238	2235498	DEL	260	Transposon	TandemRepeat
FChr14	2476483	2476597	DEL	114	Transposon	-
FChr14	2537751	2537936	DEL	185	Transposon	TandemRepeat
FChr14	2644785	2644979	DEL	194	Transposon	-
FChr14	2802121	2802252	DEL	131	Transposon	-
FChr14	2845182	2846851	DEL	1669	Transposon	-
FChr14	3821087	3821680	DEL	593	Transposon	-
FChr14	3940328	3942122	DEL	1794	Transposon	TandemRepeat
FChr14	4116925	4117080	DEL	155	Transposon	-
FChr14	4136224	4136556	DEL	332	-	-
FChr14	4380308	4380520	DEL	212	-	-
FChr14	4476289	4476983	DEL	694	-	-
FChr14	4533698	4534937	DEL	1239	Transposon	TandemRepeat
FChr14	4675496	4675638	DEL	142	Transposon	TandemRepeat
FChr14	4742464	4742660	DEL	196	-	-
FChr14	4800872	4801584	DEL	712	Transposon	-
FChr14	5315059	5330298	DEL	15239	Transposon	TandemRepeat
FChr14	5330545	5375632	DEL	45087	Transposon	TandemRepeat
FChr14	5385628	5386120	DEL	492	-	-
FChr14	5514356	5542261	DEL	27905	Transposon	TandemRepeat
FChr14	5548397	5549306	DEL	909	-	-
FChr14	5713433	5713546	DEL	113	-	-
FChr14	5716887	5717057	DEL	170	Transposon	TandemRepeat
FChr14	5901902	5902146	DEL	244	Transposon	-
FChr14	5955820	5955979	DEL	159	Transposon	-
FChr14	6066654	6066813	DEL	159	Transposon	-
FChr14	6305823	6306885	DEL	1062	Transposon	-
FChr14	6342011	6421989	DEL	79978	Transposon	TandemRepeat
FChr14	6428832	6429510	DEL	678	Transposon	-
FChr14	6569329	6569469	DEL	140	-	-
FChr14	7218732	7225143	DEL	6411	-	TandemRepeat
FChr14	7227370	7228110	DEL	740	-	TandemRepeat
FChr14	7924058	7924445	DEL	387	Transposon	TandemRepeat
FChr14	8248666	8248865	DEL	199	-	-
FChr14	9544896	9545030	DEL	134	Transposon	-
FChr14	9754077	9754182	DEL	105	Transposon	-
FChr14	9879258	9895889	DEL	16631	Transposon	TandemRepeat
FChr14	11943990	11950899	DEL	6909	Transposon	TandemRepeat
FChr14	12225991	12226117	DEL	126	-	-
FChr14	12242112	12242358	DEL	246	-	-
FChr14	12313200	12313451	DEL	251	-	-
FChr14	12371888	12372055	DEL	167	Transposon	-
FChr14	12424886	12425030	DEL	144	-	TandemRepeat
FChr14	12906410	12906555	DEL	145	Transposon	-
FChr14	13631581	13631737	DEL	156	Transposon	-
FChr14	13654218	13654345	DEL	127	Transposon	TandemRepeat
FChr14	13707205	13707709	DEL	504	Transposon	-
FChr14	14012613	14012716	DEL	103	Transposon	-
FChr14	14466177	14466291	DEL	114	Transposon	-
FChr14	14551318	14551484	DEL	166	Transposon	-
FChr14	14728384	14740112	DEL	11728	Transposon	TandemRepeat
FChr14	14767764	14768708	DEL	944	Transposon	TandemRepeat
FChr14	14884242	14890034	DEL	5792	Transposon	TandemRepeat
FChr14	15207271	15207675	DEL	404	-	-
FChr14	15208795	15209020	DEL	225	-	TandemRepeat
FChr14	15213328	15213549	DEL	221	Transposon	-
FChr14	15481515	15481663	DEL	148	Transposon	TandemRepeat
FChr14	15621914	15622108	DEL	194	Transposon	-
FChr14	15831648	15831778	DEL	130	Transposon	-
FChr14	16303229	16303649	DEL	420	Transposon	-
FChr14	16338590	16338831	DEL	241	Transposon	-
FChr14	16398387	16398595	DEL	208	Transposon	-
FChr14	16400292	16400470	DEL	178	Transposon	-
FChr14	16409944	16410120	DEL	176	-	-
FChr14	16424320	16432329	DEL	8009	Transposon	TandemRepeat
FChr14	16684388	16684739	DEL	351	Transposon	-
FChr14	16785216	16788903	DEL	3687	Transposon	TandemRepeat
FChr14	16874424	16874823	DEL	399	Transposon	-
FChr14	17010350	17010705	DEL	355	Transposon	-
FChr14	17014704	17015022	DEL	318	-	-
FChr14	17442388	17549751	DEL	107363	Transposon	TandemRepeat
FChr14	17773569	17839683	DEL	66114	Transposon	TandemRepeat
FChr14	18081733	18081889	DEL	156	Transposon	-
FChr14	18160725	18161112	DEL	387	Transposon	-
FChr14	18171628	18171763	DEL	135	-	-
FChr14	18272266	18281089	DEL	8823	Transposon	TandemRepeat
FChr14	18296112	18297844	DEL	1732	Transposon	-
FChr14	18419430	18419591	DEL	161	Transposon	-
FChr14	18538008	18538721	DEL	713	-	-
FChr14	18635508	18635682	DEL	174	Transposon	-
FChr14	18891996	18892302	DEL	306	Transposon	-
FChr14	18896423	18925627	DEL	29204	Transposon	TandemRepeat
FChr14	18990758	18991798	DEL	1040	Transposon	-
FChr14	19100031	19100172	DEL	141	Transposon	-
FChr14	19109893	19110050	DEL	157	-	-
FChr14	19138168	19138400	DEL	232	-	-
FChr14	19318591	19318732	DEL	141	Transposon	-
FChr14	19383479	19383848	DEL	369	Transposon	TandemRepeat
FChr14	19438643	19438788	DEL	145	Transposon	TandemRepeat
FChr14	19500404	19500604	DEL	200	Transposon	TandemRepeat
FChr14	19676089	19677036	DEL	947	Transposon	-
FChr14	19750802	19751491	DEL	689	Transposon	-
FChr14	19784464	19786112	DEL	1648	Transposon	-
FChr14	19794536	19794666	DEL	130	-	-
FChr14	19901557	19901942	DEL	385	Transposon	TandemRepeat
FChr14	19947101	19947263	DEL	162	Transposon	-
FChr14	20084640	20085293	DEL	653	Transposon	-
FChr14	20088431	20089563	DEL	1132	Transposon	-
FChr14	20091872	20092084	DEL	212	Transposon	TandemRepeat
FChr14	20208364	20210012	DEL	1648	Transposon	-
FChr14	20211560	20211931	DEL	371	Transposon	-
FChr14	20236200	20282139	DEL	45939	Transposon	TandemRepeat
FChr14	20292505	20293219	DEL	714	Transposon	-
FChr14	20321370	20357095	DEL	35725	Transposon	TandemRepeat
FChr14	20357777	20359662	DEL	1885	Transposon	TandemRepeat
FChr14	20490195	20504399	DEL	14204	Transposon	TandemRepeat
FChr14	20522934	20523556	DEL	622	Transposon	-
FChr14	20524823	20524995	DEL	172	Transposon	-
FChr14	20594026	20594126	DEL	100	Transposon	-
FChr14	20619070	20620125	DEL	1055	Transposon	-
FChr14	20996406	20996825	DEL	419	Transposon	-
FChr14	21042076	21042591	DEL	515	Transposon	-
FChr14	21046972	21047171	DEL	199	Transposon	TandemRepeat
FChr14	21117055	21128276	DEL	11221	Transposon	TandemRepeat
FChr14	21605643	21605770	DEL	127	Transposon	TandemRepeat
FChr14	21674340	21715072	DEL	40732	Transposon	TandemRepeat
FChr14	21788903	21789944	DEL	1041	Transposon	-
FChr14	21816100	21818982	DEL	2882	Transposon	-
FChr14	21834797	21840718	DEL	5921	Transposon	TandemRepeat
FChr14	22406676	22407085	DEL	409	Transposon	-
FChr14	22455992	22456104	DEL	112	Transposon	TandemRepeat
FChr14	22671085	22671659	DEL	574	Transposon	TandemRepeat
FChr14	22752864	22753214	DEL	350	-	-
FChr14	22893679	22893805	DEL	126	Transposon	-
FChr14	22954691	22954820	DEL	129	-	TandemRepeat
FChr14	22956258	22956378	DEL	120	-	TandemRepeat
FChr14	24254707	24278713	DEL	24006	Transposon	TandemRepeat
FChr14	24280085	24280433	DEL	348	-	-
FChr14	24759137	24759357	DEL	220	Transposon	-
FChr14	24768219	24768338	DEL	119	Transposon	-
FChr14	24905548	24905874	DEL	326	Transposon	-
FChr14	24906639	24906906	DEL	267	-	-
FChr14	24922868	24926584	DEL	3716	Transposon	TandemRepeat
FChr14	24944815	24945163	DEL	348	-	-
FChr14	24966728	24967033	DEL	305	Transposon	TandemRepeat
FChr14	25005912	25006083	DEL	171	-	TandemRepeat
FChr14	25382875	25404080	DEL	21205	Transposon	TandemRepeat
FChr14	25478035	25479683	DEL	1648	Transposon	-
FChr14	25481207	25481309	DEL	102	Transposon	-
FChr14	25538945	25591603	DEL	52658	Transposon	TandemRepeat
FChr14	26039251	26039448	DEL	197	-	-
FChr14	26056510	26057424	DEL	914	Transposon	-
FChr14	26124585	26143001	DEL	18416	Transposon	TandemRepeat
FChr14	26193302	26193779	DEL	477	-	-
FChr14	26230492	26230599	DEL	107	Transposon	TandemRepeat
FChr14	26700648	26701088	DEL	440	-	-
FChr14	26747863	26747990	DEL	127	-	-
FChr14	26778862	26779149	DEL	287	-	-
FChr14	26923693	26924602	DEL	909	Transposon	-
FChr14	26952153	26979768	DEL	27615	Transposon	TandemRepeat
FChr14	27043411	27062257	DEL	18846	Transposon	TandemRepeat
FChr14	27362265	27362487	DEL	222	Transposon	TandemRepeat
FChr14	27369899	27370012	DEL	113	Transposon	-
FChr14	27375274	27375378	DEL	104	Transposon	TandemRepeat
FChr14	27391563	27392042	DEL	479	Transposon	-
FChr14	27470559	27470963	DEL	404	-	-
FChr14	27515127	27515282	DEL	155	-	-
FChr14	27598476	27598617	DEL	141	-	-
FChr14	27789058	27789309	DEL	251	Transposon	-
FChr14	27809823	27810078	DEL	255	Transposon	-
FChr14	28047900	28048156	DEL	256	-	TandemRepeat
FChr14	28062647	28084293	DEL	21646	Transposon	TandemRepeat
FChr14	28094317	28094509	DEL	192	Transposon	TandemRepeat
FChr14	28107239	28137807	DEL	30568	Transposon	TandemRepeat
FChr14	28236344	28243879	DEL	7535	Transposon	-
FChr14	28429797	28429914	DEL	117	-	-
FChr14	28431917	28432730	DEL	813	-	TandemRepeat
FChr14	28432777	28433229	DEL	452	-	TandemRepeat
FChr14	28433299	28433667	DEL	368	-	TandemRepeat
FChr14	28433772	28434191	DEL	419	-	TandemRepeat
FChr14	28434254	28435913	DEL	1659	Transposon	TandemRepeat
FChr14	28496539	28496761	DEL	222	Transposon	TandemRepeat
FChr14	28503137	28503246	DEL	109	Transposon	TandemRepeat
FChr14	28680208	28680532	DEL	324	Transposon	-
FChr14	28737382	28737535	DEL	153	-	-
FChr14	28746652	28746806	DEL	154	-	-
FChr14	29156737	29159399	DEL	2662	Transposon	-
FChr14	29192811	29193028	DEL	217	Transposon	-
FChr14	29261165	29261482	DEL	317	-	TandemRepeat
FChr14	29274670	29274880	DEL	210	Transposon	-
FChr14	29275274	29275654	DEL	380	Transposon	-
FChr14	29276164	29276326	DEL	162	-	TandemRepeat
FChr14	29390970	29391237	DEL	267	-	TandemRepeat
FChr14	29391827	29391935	DEL	108	-	TandemRepeat
FChr14	29416539	29417241	DEL	702	Transposon	-
FChr14	29429168	29429604	DEL	436	Transposon	-
FChr14	29519247	29519481	DEL	234	Transposon	-
FChr14	29529290	29529417	DEL	127	Transposon	-
FChr14	29712246	29713188	DEL	942	Transposon	-
FChr14	30936664	30937253	DEL	589	-	TandemRepeat
FChr14	30963482	30963718	DEL	236	-	TandemRepeat
FChr21	158091	163783	DEL	5692	Transposon	TandemRepeat
FChr21	420605	420804	DEL	199	Transposon	-
FChr21	439057	439252	DEL	195	-	-
FChr21	553471	553696	DEL	225	Transposon	-
FChr21	574294	574474	DEL	180	-	-
FChr21	1425695	1425877	DEL	182	Transposon	TandemRepeat
FChr21	1461381	1461749	DEL	368	Transposon	TandemRepeat
FChr21	2009331	2009476	DEL	145	Transposon	TandemRepeat
FChr21	2046239	2046500	DEL	261	Transposon	TandemRepeat
FChr21	2279837	2279955	DEL	118	Transposon	TandemRepeat
FChr21	2293220	2293397	DEL	177	-	TandemRepeat
FChr21	2307052	2307386	DEL	334	Transposon	-
FChr21	2556294	2556456	DEL	162	Transposon	TandemRepeat
FChr21	2574709	2574929	DEL	220	Transposon	-
FChr21	2712749	2713194	DEL	445	Transposon	-
FChr21	2748399	2748513	DEL	114	-	TandemRepeat
FChr21	2776859	2777910	DEL	1051	Transposon	TandemRepeat
FChr21	2819212	2819504	DEL	292	Transposon	-
FChr21	2825515	2827825	DEL	2310	Transposon	-
FChr21	3227919	3237879	DEL	9960	Transposon	TandemRepeat
FChr21	3320451	3334590	DEL	14139	Transposon	TandemRepeat
FChr21	3397543	3397674	DEL	131	Transposon	-
FChr21	3696565	3697263	DEL	698	Transposon	TandemRepeat
FChr21	3702630	3702819	DEL	189	-	-
FChr21	3703135	3712135	DEL	9000	Transposon	TandemRepeat
FChr21	3788505	3792115	DEL	3610	Transposon	-
FChr21	3827628	3827906	DEL	278	Transposon	-
FChr21	3859455	3859790	DEL	335	Transposon	-
FChr21	3985850	3986218	DEL	368	Transposon	-
FChr21	4009025	4009160	DEL	135	Transposon	TandemRepeat
FChr21	4028979	4029491	DEL	512	Transposon	-
FChr21	4093879	4093993	DEL	114	Transposon	-
FChr21	4123380	4124004	DEL	624	Transposon	-
FChr21	4237375	4254046	DEL	16671	Transposon	TandemRepeat
FChr21	4638676	4654330	DEL	15654	Transposon	TandemRepeat
FChr21	4752653	4752876	DEL	223	Transposon	-
FChr21	5054385	5054512	DEL	127	-	-
FChr21	5274604	5274800	DEL	196	Transposon	-
FChr21	5366156	5366349	DEL	193	Transposon	-
FChr21	5410559	5410774	DEL	215	Transposon	-
FChr21	5541073	5541176	DEL	103	Transposon	-
FChr21	5559025	5559673	DEL	648	Transposon	-
FChr21	5561035	5561381	DEL	346	Transposon	-
FChr21	5673164	5673364	DEL	200	Transposon	-
FChr21	5724728	5725104	DEL	376	-	-
FChr21	5889381	5905402	DEL	16021	Transposon	TandemRepeat
FChr21	5906854	5922883	DEL	16029	Transposon	TandemRepeat
FChr21	6098961	6099345	DEL	384	Transposon	-
FChr21	6196955	6197395	DEL	440	-	-
FChr21	6200414	6201887	DEL	1473	Transposon	-
FChr21	6882089	6915650	DEL	33561	Transposon	TandemRepeat
FChr21	6966423	6975062	DEL	8639	Transposon	TandemRepeat
FChr21	6985564	6985889	DEL	325	Transposon	-
FChr21	7032185	7032413	DEL	228	Transposon	-
FChr21	7449917	7450105	DEL	188	Transposon	-
FChr21	7472837	7505039	DEL	32202	Transposon	TandemRepeat
FChr21	8003073	8003229	DEL	156	Transposon	-
FChr21	8171621	8171961	DEL	340	Transposon	-
FChr21	8374213	8374378	DEL	165	Transposon	-
FChr21	8423919	8424032	DEL	113	Transposon	-
FChr21	8533996	8535496	DEL	1500	Transposon	-
FChr21	8536711	8540518	DEL	3807	Transposon	-
FChr21	8559022	8562699	DEL	3677	Transposon	-
FChr21	8745438	8745672	DEL	234	-	-
FChr21	8893995	8894242	DEL	247	Transposon	-
FChr21	9097413	9097654	DEL	241	Transposon	-
FChr21	9121569	9136886	DEL	15317	Transposon	TandemRepeat
FChr21	9270120	9275491	DEL	5371	-	TandemRepeat
FChr21	9603675	9604011	DEL	336	Transposon	-
FChr21	9649216	9661896	DEL	12680	Transposon	TandemRepeat
FChr21	9663411	9764004	DEL	100593	Transposon	TandemRepeat
FChr21	9787185	9787839	DEL	654	-	-
FChr21	9868951	9896383	DEL	27432	Transposon	TandemRepeat
FChr21	10096661	10096996	DEL	335	Transposon	-
FChr21	10188224	10188667	DEL	443	Transposon	-
FChr21	10213433	10213589	DEL	156	Transposon	-
FChr21	10298363	10298794	DEL	431	Transposon	-
FChr21	10514037	10514203	DEL	166	Transposon	-
FChr21	10576755	10576903	DEL	148	Transposon	-
FChr21	10601544	10601654	DEL	110	Transposon	-
FChr21	10739696	10740102	DEL	406	Transposon	-
FChr21	10809400	10809719	DEL	319	Transposon	TandemRepeat
FChr21	10824405	10824708	DEL	303	Transposon	-
FChr21	10847309	10847995	DEL	686	Transposon	-
FChr21	11013218	11020995	DEL	7777	Transposon	-
FChr21	11175675	11175837	DEL	162	Transposon	-
FChr21	11262811	11263172	DEL	361	Transposon	TandemRepeat
FChr21	11311541	11311647	DEL	106	Transposon	-
FChr21	11345222	11345365	DEL	143	Transposon	-
FChr21	11548595	11548954	DEL	359	Transposon	-
FChr21	11551074	11551381	DEL	307	Transposon	-
FChr21	11557853	11564467	DEL	6614	Transposon	TandemRepeat
FChr21	11760810	11761039	DEL	229	Transposon	-
FChr21	12164058	12164272	DEL	214	Transposon	-
FChr21	12419431	12419663	DEL	232	-	-
FChr21	12478746	12479375	DEL	629	Transposon	-
FChr21	12561526	12561640	DEL	114	Transposon	TandemRepeat
FChr21	12621486	12621676	DEL	190	Transposon	-
FChr21	12877010	12877304	DEL	294	Transposon	-
FChr21	13118032	13118399	DEL	367	Transposon	-
FChr21	13247389	13247607	DEL	218	Transposon	-
FChr21	13440275	13440551	DEL	276	Transposon	-
FChr21	13732494	13732900	DEL	406	Transposon	-
FChr21	13873947	13874115	DEL	168	Transposon	-
FChr21	14188278	14188544	DEL	266	Transposon	TandemRepeat
FChr21	14223550	14223694	DEL	144	-	-
FChr21	14263123	14263354	DEL	231	Transposon	TandemRepeat
FChr21	14929383	14929515	DEL	132	-	-
FChr21	15331839	15337556	DEL	5717	Transposon	TandemRepeat
FChr21	15528343	15528462	DEL	119	Transposon	TandemRepeat
FChr21	15673300	15673510	DEL	210	Transposon	-
FChr21	15768905	15769136	DEL	231	Transposon	TandemRepeat
FChr21	15859137	15859436	DEL	299	Transposon	-
FChr21	16201042	16201221	DEL	179	-	-
FChr21	16362970	16363160	DEL	190	Transposon	-
FChr21	16531078	16539821	DEL	8743	Transposon	TandemRepeat
FChr21	16680818	16680973	DEL	155	Transposon	-
FChr21	16799379	16799787	DEL	408	Transposon	TandemRepeat
FChr21	17071199	17071307	DEL	108	Transposon	-
FChr21	17131482	17131686	DEL	204	-	TandemRepeat
FChr21	17162655	17162846	DEL	191	Transposon	-
FChr21	17194057	17194255	DEL	198	Transposon	TandemRepeat
FChr21	17419037	17419489	DEL	452	Transposon	-
FChr21	17707665	17707994	DEL	329	-	-
FChr21	17853381	17855032	DEL	1651	Transposon	-
FChr21	17864959	17865085	DEL	126	Transposon	TandemRepeat
FChr21	17872078	17872264	DEL	186	Transposon	-
FChr21	18168615	18168741	DEL	126	Transposon	TandemRepeat
FChr21	18329508	18332374	DEL	2866	Transposon	-
FChr21	18463544	18464077	DEL	533	Transposon	-
FChr21	19260018	19266575	DEL	6557	Transposon	TandemRepeat
FChr21	19919490	19919628	DEL	138	-	-
FChr21	20459284	20459420	DEL	136	-	TandemRepeat
FChr21	20468448	20468698	DEL	250	-	-
FChr21	20913497	20913599	DEL	102	-	-
FChr21	21281090	21281292	DEL	202	Transposon	-
FChr21	21330563	21330694	DEL	131	Transposon	-
FChr21	21344265	21344888	DEL	623	Transposon	-
FChr21	21384774	21384966	DEL	192	Transposon	-
FChr21	21636633	21636872	DEL	239	Transposon	-
FChr21	22716816	22717021	DEL	205	Transposon	-
FChr21	22717276	22717391	DEL	115	Transposon	-
FChr21	22797464	22797603	DEL	139	-	-
FChr21	23067334	23067636	DEL	302	-	TandemRepeat
FChr21	23069169	23069562	DEL	393	-	TandemRepeat
FChr21	23070462	23071143	DEL	681	-	TandemRepeat
FChr21	23071711	23072406	DEL	695	-	TandemRepeat
FChr21	23074517	23074731	DEL	214	-	TandemRepeat
FChr21	23075248	23075549	DEL	301	-	TandemRepeat
FChr21	23077205	23077796	DEL	591	-	TandemRepeat
FChr21	23078326	23078718	DEL	392	-	TandemRepeat
FChr21	23079364	23079758	DEL	394	-	TandemRepeat
FChr21	23081151	23081452	DEL	301	-	TandemRepeat
FChr21	23082817	23083512	DEL	695	-	TandemRepeat
FChr21	23084722	23085023	DEL	301	-	TandemRepeat
FChr21	23086687	23086975	DEL	288	-	TandemRepeat
FChr21	23087631	23088326	DEL	695	-	TandemRepeat
FChr21	23088619	23089012	DEL	393	-	TandemRepeat
FChr21	23090462	23090675	DEL	213	-	TandemRepeat
FChr21	23091959	23092245	DEL	286	-	TandemRepeat
FChr21	23092854	23093247	DEL	393	-	TandemRepeat
FChr21	23094225	23094526	DEL	301	-	TandemRepeat
FChr21	23095752	23095966	DEL	214	-	TandemRepeat
FChr21	23096750	23097733	DEL	983	-	TandemRepeat
FChr21	23105300	23105693	DEL	393	-	TandemRepeat
FChr21	23106710	23107013	DEL	303	-	TandemRepeat
FChr21	23108378	23108983	DEL	605	-	TandemRepeat
FChr21	23109512	23110502	DEL	990	-	TandemRepeat
FChr21	23111795	23112188	DEL	393	-	TandemRepeat
FChr21	23113852	23114336	DEL	484	-	TandemRepeat
FChr21	23114805	23115107	DEL	302	-	TandemRepeat
FChr21	23116417	23116719	DEL	302	-	TandemRepeat
FChr21	23117089	23117391	DEL	302	-	TandemRepeat
FChr21	23155682	23155940	DEL	258	Transposon	-
FChr21	23352570	23353185	DEL	615	-	-
FChr21	23538182	23538364	DEL	182	-	-
FChr21	23572569	23572889	DEL	320	Transposon	TandemRepeat
FChr21	24416791	24417256	DEL	465	-	-
FChr21	24480810	24499172	DEL	18362	Transposon	TandemRepeat
FChr21	24713300	24713466	DEL	166	Transposon	TandemRepeat
FChr21	24856543	24856747	DEL	204	-	-
FChr21	25543234	25543765	DEL	531	Transposon	-
FChr21	25551842	25552158	DEL	316	Transposon	-
FChr21	25872852	25872978	DEL	126	-	-
FChr21	26244890	26245011	DEL	121	Transposon	-
FChr21	26585939	26586083	DEL	144	Transposon	TandemRepeat
FChr21	26810475	26810575	DEL	100	Transposon	-
FChr21	27042197	27042512	DEL	315	Transposon	-
FChr21	27431915	27432081	DEL	166	Transposon	TandemRepeat
FChr21	27522741	27522881	DEL	140	Transposon	-
FChr21	27854620	27855917	DEL	1297	Transposon	TandemRepeat
FChr21	28035050	28035283	DEL	233	Transposon	-
FChr21	28055555	28055877	DEL	322	Transposon	-
FChr21	28129822	28129933	DEL	111	Transposon	-
FChr21	28355305	28356131	DEL	826	Transposon	-
FChr21	28368225	28368695	DEL	470	Transposon	-
FChr21	28635577	28635885	DEL	308	Transposon	-
FChr21	28681922	28682066	DEL	144	Transposon	-
FChr21	29072480	29072627	DEL	147	Transposon	-
FChr21	29073593	29074213	DEL	620	Transposon	-
FChr21	29398230	29398494	DEL	264	Transposon	TandemRepeat
FChr21	29990374	29990543	DEL	169	Transposon	-
FChr21	30685362	30697989	DEL	12627	Transposon	TandemRepeat
FChr9	518806	518953	DEL	147	-	TandemRepeat
FChr9	541434	541984	DEL	550	-	TandemRepeat
FChr9	542096	542351	DEL	255	-	TandemRepeat
FChr9	542619	542751	DEL	132	-	TandemRepeat
FChr9	543156	543368	DEL	212	-	TandemRepeat
FChr9	543425	543637	DEL	212	-	TandemRepeat
FChr9	634816	635014	DEL	198	-	TandemRepeat
FChr9	642127	642560	DEL	433	Transposon	TandemRepeat
FChr9	819022	819355	DEL	333	Transposon	TandemRepeat
FChr9	820353	821534	DEL	1181	Transposon	TandemRepeat
FChr9	821644	822088	DEL	444	Transposon	TandemRepeat
FChr9	890829	890950	DEL	121	Transposon	-
FChr9	1018489	1018678	DEL	189	-	-
FChr9	1138992	1139132	DEL	140	-	TandemRepeat
FChr9	1165869	1166202	DEL	333	-	TandemRepeat
FChr9	1950245	1950376	DEL	131	Transposon	-
FChr9	1983974	1984174	DEL	200	Transposon	-
FChr9	2004846	2046064	DEL	41218	Transposon	TandemRepeat
FChr9	2194164	2196634	DEL	2470	Transposon	TandemRepeat
FChr9	2626354	2632918	DEL	6564	Transposon	TandemRepeat
FChr9	2633273	2633381	DEL	108	Transposon	TandemRepeat
FChr9	2653577	2654585	DEL	1008	Transposon	-
FChr9	2673749	2673865	DEL	116	Transposon	TandemRepeat
FChr9	2678873	2678999	DEL	126	Transposon	-
FChr9	2770497	2770603	DEL	106	Transposon	-
FChr9	2839591	2839765	DEL	174	Transposon	TandemRepeat
FChr9	2890816	2911315	DEL	20499	Transposon	TandemRepeat
FChr9	3039798	3040003	DEL	205	Transposon	-
FChr9	3084682	3084878	DEL	196	Transposon	TandemRepeat
FChr9	3147134	3147818	DEL	684	Transposon	-
FChr9	3159173	3159458	DEL	285	Transposon	-
FChr9	3161150	3161330	DEL	180	Transposon	TandemRepeat
FChr9	3373064	3373335	DEL	271	Transposon	TandemRepeat
FChr9	4048043	4048744	DEL	701	-	-
FChr9	4223970	4224086	DEL	116	Transposon	-
FChr9	4440000	4440234	DEL	234	Transposon	-
FChr9	4466829	4467001	DEL	172	Transposon	-
FChr9	4492122	4492694	DEL	572	Transposon	-
FChr9	4508949	4509059	DEL	110	-	TandemRepeat
FChr9	4783914	4784367	DEL	453	-	-
FChr9	4902524	4924611	DEL	22087	Transposon	TandemRepeat
FChr9	4983008	4983322	DEL	314	Transposon	-
FChr9	4994585	5060330	DEL	65745	Transposon	TandemRepeat
FChr9	5281764	5281895	DEL	131	Transposon	-
FChr9	5288792	5289029	DEL	237	Transposon	TandemRepeat
FChr9	5411848	5411964	DEL	116	Transposon	-
FChr9	5483648	5483855	DEL	207	-	-
FChr9	5540818	5541122	DEL	304	Transposon	-
FChr9	5582047	5582166	DEL	119	-	-
FChr9	5592631	5592848	DEL	217	Transposon	-
FChr9	5596458	5596637	DEL	179	Transposon	-
FChr9	5686080	5686197	DEL	117	Transposon	-
FChr9	5798216	5800021	DEL	1805	Transposon	TandemRepeat
FChr9	6244059	6244202	DEL	143	-	-
FChr9	6257132	6257607	DEL	475	Transposon	-
FChr9	6314349	6314470	DEL	121	-	-
FChr9	6448632	6448835	DEL	203	-	-
FChr9	6658987	6659121	DEL	134	Transposon	-
FChr9	6677402	6677571	DEL	169	-	-
FChr9	6710717	6711117	DEL	400	Transposon	-
FChr9	6764287	6764389	DEL	102	Transposon	TandemRepeat
FChr9	6891082	6891288	DEL	206	-	-
FChr9	6963099	6963288	DEL	189	Transposon	TandemRepeat
FChr9	7155803	7155915	DEL	112	-	-
FChr9	7193433	7193866	DEL	433	-	-
FChr9	7477711	7478155	DEL	444	Transposon	-
FChr9	8233644	8233787	DEL	143	Transposon	-
FChr9	8452258	8452388	DEL	130	Transposon	-
FChr9	8763164	8763392	DEL	228	-	TandemRepeat
FChr9	8780401	8803931	DEL	23530	Transposon	TandemRepeat
FChr9	9197846	9198144	DEL	298	Transposon	-
FChr9	9324151	9324435	DEL	284	Transposon	-
FChr9	9406905	9407162	DEL	257	-	TandemRepeat
FChr9	9415665	9417319	DEL	1654	Transposon	-
FChr9	9427034	9427160	DEL	126	Transposon	TandemRepeat
FChr9	9592153	9593267	DEL	1114	Transposon	TandemRepeat
FChr9	9915490	9916145	DEL	655	Transposon	-
FChr9	10090965	10091096	DEL	131	Transposon	TandemRepeat
FChr9	10456477	10456873	DEL	396	-	-
FChr9	10537168	10537373	DEL	205	-	-
FChr9	10547016	10548652	DEL	1636	Transposon	-
FChr9	11226113	11226346	DEL	233	Transposon	-
FChr9	11451844	11452034	DEL	190	-	-
FChr9	11479142	11479270	DEL	128	Transposon	-
FChr9	11670965	11671108	DEL	143	Transposon	-
FChr9	11751348	11751451	DEL	103	Transposon	-
FChr9	11863171	11863719	DEL	548	Transposon	-
FChr9	12028991	12029376	DEL	385	Transposon	-
FChr9	12539184	12539463	DEL	279	-	-
FChr9	12755057	12755218	DEL	161	Transposon	-
FChr9	12851576	12871991	DEL	20415	Transposon	TandemRepeat
FChr9	12952141	12952257	DEL	116	Transposon	-
FChr9	13022826	13023202	DEL	376	Transposon	-
FChr9	13739266	13739595	DEL	329	Transposon	-
FChr9	13784033	13784171	DEL	138	Transposon	-
FChr9	13795875	13802507	DEL	6632	Transposon	-
FChr9	14092707	14092904	DEL	197	Transposon	TandemRepeat
FChr9	14092924	14093096	DEL	172	Transposon	-
FChr9	14260817	14261328	DEL	511	-	-
FChr9	14633268	14633491	DEL	223	Transposon	-
FChr9	14723021	14723755	DEL	734	-	-
FChr9	14873738	14874037	DEL	299	Transposon	-
FChr9	15377785	15379417	DEL	1632	Transposon	-
FChr9	15766544	15766675	DEL	131	-	-
FChr9	16288337	16288439	DEL	102	Transposon	-
FChr9	18292041	18292386	DEL	345	Transposon	-
FChr9	18427783	18427906	DEL	123	-	-
FChr9	18951920	18961769	DEL	9849	Transposon	TandemRepeat
FChr9	19020407	19020752	DEL	345	-	-
FChr9	19257412	19257960	DEL	548	Transposon	-
FChr9	19316835	19316998	DEL	163	Transposon	-
FChr9	20017464	20017603	DEL	139	Transposon	TandemRepeat
FChr9	20337797	20364682	DEL	26885	Transposon	TandemRepeat
FChr9	20827643	20827805	DEL	162	Transposon	-
FChr9	20863485	20863690	DEL	205	Transposon	-
FChr9	21237510	21238425	DEL	915	Transposon	TandemRepeat
FChr9	21349903	21350035	DEL	132	-	-
FChr9	21359460	21393923	DEL	34463	Transposon	TandemRepeat
FChr9	21434588	21468988	DEL	34400	Transposon	TandemRepeat
FChr9	21527490	21531148	DEL	3658	Transposon	-
FChr9	22206916	22207294	DEL	378	Transposon	TandemRepeat
FChr9	22208522	22219441	DEL	10919	Transposon	TandemRepeat
FChr9	22556794	22557967	DEL	1173	Transposon	-
FChr9	22717423	22717537	DEL	114	Transposon	-
FChr9	23460574	23460735	DEL	161	Transposon	-
FChr9	23919272	23919600	DEL	328	-	-
FChr9	24915918	24917441	DEL	1523	Transposon	-
FChr9	24944284	24944587	DEL	303	Transposon	-
FChr9	25121422	25121623	DEL	201	-	-
FChr9	25167905	25168378	DEL	473	Transposon	-
FChr9	25589142	25589277	DEL	135	-	-
FChr9	25921685	25921863	DEL	178	Transposon	-
FChr9	26000037	26000191	DEL	154	Transposon	-
FChr9	26644722	26644933	DEL	211	-	-
FChr9	27778882	27779784	DEL	902	-	-
FChr9	28174525	28174648	DEL	123	Transposon	-
FChr9	28481517	28482117	DEL	600	Transposon	-
FChr9	28837189	28840813	DEL	3624	Transposon	TandemRepeat
FChr9	29041986	29042194	DEL	208	Transposon	TandemRepeat
FChr9	29233826	29233930	DEL	104	Transposon	TandemRepeat
FChr9	29260245	29261046	DEL	801	Transposon	-
FChr9	29884975	29885078	DEL	103	Transposon	-
FChr9	29915184	29915284	DEL	100	Transposon	-
FChr9	29925121	29925530	DEL	409	-	-
FChr9	30608478	30608730	DEL	252	Transposon	-
FChr9	31334089	31334275	DEL	186	Transposon	-
FChr24	741587	742621	DEL	1034	Transposon	-
FChr24	939165	939453	DEL	288	Transposon	-
FChr24	1286503	1287168	DEL	665	Transposon	TandemRepeat
FChr24	1561919	1562238	DEL	319	Transposon	TandemRepeat
FChr24	2320262	2320460	DEL	198	Transposon	TandemRepeat
FChr24	2529217	2529424	DEL	207	Transposon	-
FChr24	2537336	2550655	DEL	13319	Transposon	TandemRepeat
FChr24	2771442	2771668	DEL	226	Transposon	-
FChr24	2919383	2919516	DEL	133	Transposon	-
FChr24	3326664	3326881	DEL	217	Transposon	TandemRepeat
FChr24	3834387	3834526	DEL	139	-	-
FChr24	4144244	4144403	DEL	159	Transposon	-
FChr24	4277974	4278437	DEL	463	Transposon	-
FChr24	4627349	4627492	DEL	143	-	-
FChr24	5110243	5110374	DEL	131	Transposon	-
FChr24	5159371	5159503	DEL	132	Transposon	-
FChr24	5265645	5265981	DEL	336	Transposon	-
FChr24	5573667	5573772	DEL	105	-	TandemRepeat
FChr24	6264447	6266056	DEL	1609	Transposon	TandemRepeat
FChr24	6948717	6949271	DEL	554	Transposon	-
FChr24	7601885	7602060	DEL	175	-	-
FChr24	7604482	7604874	DEL	392	Transposon	-
FChr24	7717423	7717643	DEL	220	Transposon	-
FChr24	8030046	8030839	DEL	793	Transposon	-
FChr24	8085994	8086730	DEL	736	Transposon	-
FChr24	8107016	8107521	DEL	505	Transposon	-
FChr24	8445095	8445232	DEL	137	-	-
FChr24	9293810	9293910	DEL	100	Transposon	TandemRepeat
FChr24	9297328	9297470	DEL	142	-	-
FChr24	9440750	9441438	DEL	688	Transposon	TandemRepeat
FChr24	9529818	9530116	DEL	298	-	-
FChr24	9793541	9793835	DEL	294	-	-
FChr24	10149023	10149152	DEL	129	Transposon	-
FChr24	10153011	10153392	DEL	381	Transposon	TandemRepeat
FChr24	10828852	10829022	DEL	170	Transposon	-
FChr24	11343159	11343619	DEL	460	Transposon	-
FChr24	11440220	11440771	DEL	551	Transposon	-
FChr24	11836085	11836185	DEL	100	-	TandemRepeat
FChr24	12117560	12117698	DEL	138	-	TandemRepeat
FChr24	12503474	12505070	DEL	1596	Transposon	-
FChr24	12669903	12670035	DEL	132	-	-
FChr24	13020194	13020329	DEL	135	-	-
[truncated: 2,675 more rows]
