# Supplementary material for: Innovative approach for high-throughput exploiting sex-specific markers in Japanese parrotfish Oplegnathus fasciatus
Source: Gigascience. 2024 Jul 19;13:giae045. doi: 10.1093/gigascience/giae045 (PMC11258905; doi:10.1093/gigascience/giae045)
Supplement: giae045_Supplemental_Files [file giae045_supplemental_files.zip › new-Female_Male_INSD_EL100_PrimerSet.xlsx]

## Sheet: Of_female_reference_INS_2786
Female fish genomes were used as a reference for high-throughput design of primer information for the target variant loci, with electronically simulated amplified fragments ranging in size from 100 to 2000 bp.
Primer ID	Amplified bands	Primer pair	Primer sequence	Annealing temperature	Amplified fragments size		Genomic location of amplified fragments	Amplified fragments sequences
FChr1_157624_157624_1_F…FChr1_157624_157624_1_R	1	FChr1_157624_157624_1_F	GCAGCAGGCTGACTTCCA	59.89°	203		FChr1:157541-157743	GCAGCAGGCTGACTTCCAGACATAATAACTGGACATATTTCTTTGATCTGAACATATTTCTTCGATCAGGGCTCATCACTCGCATGAGTCATTTTAAAATCAAAATATGAAAATATCATTTGAGCAGAAATATTCTGTAGTATTGCCAACTGATAATTTTAAAGTCACAAGGAAAACACAGGGATGCTTTTATACGCTGGGGG
FChr1_157624_157624_1_F…FChr1_157624_157624_1_R	1	FChr1_157624_157624_1_R	CCCCCAGCGTATAAAAGCA	57.87°	203		FChr1:157541-157743	-
FChr1_214492_214492_1_F…FChr1_214492_214492_1_R	1	FChr1_214492_214492_1_F	GGGGGTAGGGTTAGGGTT	57.70°	139		FChr1:214433-214571	GGGGGTAGGGTTAGGGTTAAATACTCACGAGAGCACCAAATGTGGACTAATGCACCACTGAATGTCCAAAATGGCATCTATCCCACTCTTTTAGTTTATGTTGGCTGAAAACAAACCACAGCCAGTGAATCCAGCTCCA
FChr1_214492_214492_1_F…FChr1_214492_214492_1_R	1	FChr1_214492_214492_1_R	TGGAGCTGGATTCACTGGC	59.62°	139		FChr1:214433-214571	-
FChr1_519036_519036_1_F…FChr1_519036_519036_1_R	1	FChr1_519036_519036_1_F	TGGCCACACTACCACGGA	60.76°	187		FChr1:518912-519098	TGGCCACACTACCACGGAAATGAAAGCCCACAGTTTAGCTTCTCGCATGTGGTATGACTATGGTGAATTTGCTCGAGACAGATCATTTCAAGTTGGCTGACGGTTGTTTTTTCTCAATCAGACAATGAGGTCAGTACTGAGTTTGCCAGCACACCTTCTGATACCTACAGTGGAGCAAGCACCAGGA
FChr1_519036_519036_1_F…FChr1_519036_519036_1_R	1	FChr1_519036_519036_1_R	TCCTGGTGCTTGCTCCAC	60.36°	187		FChr1:518912-519098	-
FChr1_564023_564023_1_F…FChr1_564023_564023_1_R	1	FChr1_564023_564023_1_F	CAGCATGTTGGCATTGGCA	60.94°	247		FChr1:563856-564102	CAGCATGTTGGCATTGGCATTGTGACAAGCCACTAGCATGGCTGTAGACTCTTAGTCTTGTTTGTAACTGCATGAGTTTGAGAGTCAAACCAAGGAAGGGTTAGGTTTAGAAAACCTAATTGCCAACCCTCTTGGAAATGGCCAGATGACAAAATTTACACCATGTGGAGATCCTGGGCCACAGTCAGTCAGCGCTTGATTATAGACACTGCTACCAGTTAGTGACGTCGCCAGCTCCCAACACGAT
FChr1_564023_564023_1_F…FChr1_564023_564023_1_R	1	FChr1_564023_564023_1_R	ATCGTGTTGGGAGCTGGC	59.96°	247		FChr1:563856-564102	-
FChr1_622104_622104_1_F…FChr1_622104_622104_1_R	1	FChr1_622104_622104_1_F	AGTGAAATGGCAGGAAACCA	58.15°	198		FChr1:622000-622197	AGTGAAATGGCAGGAAACCAACTTTTTTGTCCACAAGATAGAAAGAACTAAAACTAAACCCAACAACTCACACTACTTGACAAGCCAAACTTTGCATAAAGCTATATGTTACGTTTTGCCTTACATTTTCACATTTTCAGTCATGTCTAAATAAAAACAAATGAAACTGGCACCAGCGCACCAAGCCACCTGACCCAG
FChr1_622104_622104_1_F…FChr1_622104_622104_1_R	1	FChr1_622104_622104_1_R	CTGGGTCAGGTGGCTTGG	60.28°	198		FChr1:622000-622197	-
FChr1_3012001_3012001_1_F…FChr1_3012001_3012001_1_R	1	FChr1_3012001_3012001_1_F	TGGGGCCGATGTTACAGC	59.97°	210		FChr1:3011962-3012171	TGGGGCCGATGTTACAGCCATCCCCAAGCAGGTGTTTAAAGAGAGGTAAAGAGAGGTAAAGTTTCTTGGTTACATCATCTCAGCTGACGGCATGAGACCAGATCCGGACAAAACCAGAGCTGGACATGAAAGAGCCAACGAATATAAGTGAGCTCAGGAGCTTCCTAGGTATGGTGAATCAGTTACACTCTCTCGCTCCCCACTCAAGGA
FChr1_3012001_3012001_1_F…FChr1_3012001_3012001_1_R	1	FChr1_3012001_3012001_1_R	TCCTTGAGTGGGGAGCGA	59.80°	210		FChr1:3011962-3012171	-
FChr1_3111659_3111659_1_F…FChr1_3111659_3111659_1_R	1	FChr1_3111659_3111659_1_F	CCCTTGCATGACCACGGT	60.83°	183		FChr1:3111565-3111747	CCCTTGCATGACCACGGTGGTGAAAATCAACTTGTCAGTGCTCTCTGGTCGAAAAACAGGTTTTTAAAAATCAGTAATTTTACTTTTACTTAAATATGTTGACTGGACTGGTTATATTTTGCGTTGAGAATGAACAAGCAGAGAAACTGAACCTAGAACAGATTGTGGAGGACGTTGTGGTGC
FChr1_3111659_3111659_1_F…FChr1_3111659_3111659_1_R	1	FChr1_3111659_3111659_1_R	GCACCACAACGTCCTCCA	60.73°	183		FChr1:3111565-3111747	-
FChr1_3131034_3131034_1_F…FChr1_3131034_3131034_1_R	1	FChr1_3131034_3131034_1_F	TCTTTCCGAGCTCTGCCT	57.80°	131		FChr1:3131016-3131146	TCTTTCCGAGCTCTGCCTTACAAACATTTGATGCTCCAGCTTCTCAAATTTGCAAAATGTCAATGAATTTGCAACTTCTCCTTATTTACATTCTAGTAAATTGAATATCTTTGGGTTTGTTGACCATTGGT
FChr1_3131034_3131034_1_F…FChr1_3131034_3131034_1_R	1	FChr1_3131034_3131034_1_R	ACCAATGGTCAACAAACCCA	57.76°	131		FChr1:3131016-3131146	-
FChr1_3236453_3236453_1_F…FChr1_3236453_3236453_1_R	1	FChr1_3236453_3236453_1_F	TGTCATGGCCGTTGCAGT	60.83°	186		FChr1:3236306-3236491	TGTCATGGCCGTTGCAGTAACAAAGCTGCCATGTGTATTCTGCTGTGTTCACTGTACTTCATGAAAACTTGATAGTGACCAGGTATATACACAATGCACACAGAGCAGGAGGTGGGGGATCTATAGGGGCCTAACAACAATTTTTTACTACTGCAGTATTTTAATGATTGCGGCAGGTTGTTGACA
FChr1_3236453_3236453_1_F…FChr1_3236453_3236453_1_R	1	FChr1_3236453_3236453_1_R	TGTCAACAACCTGCCGCA	60.04°	186		FChr1:3236306-3236491	-
FChr1_3336327_3336327_1_F…FChr1_3336327_3336327_1_R	1	FChr1_3336327_3336327_1_F	GGGTGGGATATGACAGATGGG	61.23°	271		FChr1:3336247-3336517	GGGTGGGATATGACAGATGGGATTAATAAAAAGTCAACACAACAGATCAGTAATAAGACCTTTATTACAAAACGACAATAACATAATAGCTTCAACAGTAATTATCCACAAATAATCAATGCTCTGTCTTATGCTCTGTACTTTGTGGACAGGTAAAAAAACAAATAAATAAATAAAAAGAAACCAAAGTGTTGCACCCCTCCCATGTAGCTATATAGTTATTAACTGTCTAAAGGGTGTTGTAGTACTATGGGCGGGGCCTGGATACTTC
FChr1_3336327_3336327_1_F…FChr1_3336327_3336327_1_R	1	FChr1_3336327_3336327_1_R	GAAGTATCCAGGCCCCGC	60.28°	271		FChr1:3336247-3336517	-
FChr1_3349722_3349722_1_F…FChr1_3349722_3349722_1_R	1	FChr1_3349722_3349722_1_F	TGCTACCGTGGAATCGCC	60.20°	186		FChr1:3349612-3349797	TGCTACCGTGGAATCGCCTAGGAACGTGTGTTTTCTCTTTTGCAAATGGCACTTGAGGAGGTTGAGGGATGCAACTCCCTCACTGTGATGTCAAGGGAGCAGCTGCTATTCCTGTTTGCTGGGACAAAAAATTCTAATGGCGCAGAGTCAGAAATAGCTGTTAGAGGGGGGATTTCGACGTAGACA
FChr1_3349722_3349722_1_F…FChr1_3349722_3349722_1_R	1	FChr1_3349722_3349722_1_R	TGTCTACGTCGAAATCCCCC	59.11°	186		FChr1:3349612-3349797	-
FChr1_3404498_3404498_1_F…FChr1_3404498_3404498_1_R	1	FChr1_3404498_3404498_1_F	GTATCCAGCCGGGCACAG	61.98°	206		FChr1:3404389-3404594	GTATCCAGCCGGGCACAGAAGGGTTAAAACAATAGGCTGAGAAGTTGTGGACGGCTCAGTCAAGTCAGTCAAGTCCTGCGATGTCACCACCCCCATTAAAGATGAAGCCTCGAGCGAGATCTCAAGGAATAACTTTTTTAAAGGCGATACTCGGTCAGCTATGAGAGATTTAATGCACATTCATAATCTGATGTGTGGCGAGTGGC
FChr1_3404498_3404498_1_F…FChr1_3404498_3404498_1_R	1	FChr1_3404498_3404498_1_R	GCCACTCGCCACACATCA	60.58°	206		FChr1:3404389-3404594	-
FChr1_3526925_3526925_1_F…FChr1_3526925_3526925_1_R	1	FChr1_3526925_3526925_1_F	AGTGCTCAAAGTGGGCCG	60.58°	146		FChr1:3526880-3527025	AGTGCTCAAAGTGGGCCGGTACTCACCGGTATGCAGTACCAGCAATTCGTGTGCGAGAAAATGCTTTGCTCAGAAGCACTCAACCTGTTTCAGACACCGATGTATTAATCTCACAGGCCGGAGCAACTTTGCTCGTCTTCCTGGCG
FChr1_3526925_3526925_1_F…FChr1_3526925_3526925_1_R	1	FChr1_3526925_3526925_1_R	CGCCAGGAAGACGAGCAA	61.81°	146		FChr1:3526880-3527025	-
FChr1_3713820_3713820_1_F…FChr1_3713820_3713820_1_R	1	FChr1_3713820_3713820_1_F	GCTGCGCATGTGTTGTCA	59.28°	215		FChr1:3713640-3713854	GCTGCGCATGTGTTGTCACACTGATGAAGATGTTTTCTTAATCTACTTGTGTTTTGTGTATTTGCATGTGTTTTCTTAAGTTGCTGTGTGTTGAGCTCTCAGGGCCACCGTAGATAACAGGTCCTGCAGCAATAATAAGTATGTTTAATGCAAAATTGTGTTAAACAATATAGGGAATATAAAGGGGTGGGGCCAGGCGGTTGTGGCAGTCGAAC
FChr1_3713820_3713820_1_F…FChr1_3713820_3713820_1_R	1	FChr1_3713820_3713820_1_R	GTTCGACTGCCACAACCG	59.98°	215		FChr1:3713640-3713854	-
FChr1_3964787_3964787_1_F…FChr1_3964787_3964787_1_R	1	FChr1_3964787_3964787_1_F	GCCAGCAGATTGGGGAGG	60.66°	235		FChr1:3964623-3964857	GCCAGCAGATTGGGGAGGAAAACCTGGACACCAGTTTTGTACCCCTTAAATTCAAACCACAGCTTCTCAAATCACAGTAAGAACTCTTTCAAGTTTACATTTTTAATGGCGTCTGCCTCCTCAAGTTCTGCTTTTTGTGACAAAGTCTGCACTCTGAACAGATCAGGGCCGCAGGGGGATTTTTCATTGCAATACCGTCAGTGGCCACTGGGAAACATTGGACGCAAGGCTGAGC
FChr1_3964787_3964787_1_F…FChr1_3964787_3964787_1_R	1	FChr1_3964787_3964787_1_R	GCTCAGCCTTGCGTCCAA	60.59°	235		FChr1:3964623-3964857	-
FChr1_4168960_4168960_1_F…FChr1_4168960_4168960_1_R	1	FChr1_4168960_4168960_1_F	AGGCCCATATCCTCAGAGGT	59.35°	142		FChr1:4168889-4169030	AGGCCCATATCCTCAGAGGTTACTTACTCCACTCTTGTACCATACGCTGAACTCTGATTTCTCCATAATTGCCAACTTTTCATGGGTAATTAATGAGAGGGAGACAGAGGCAGATACATTGTGGTCTGAGCTGCATGTGGCG
FChr1_4168960_4168960_1_F…FChr1_4168960_4168960_1_R	1	FChr1_4168960_4168960_1_R	CGCCACATGCAGCTCAGA	60.74°	142		FChr1:4168889-4169030	-
FChr1_4192839_4192839_1_F…FChr1_4192839_4192839_1_R	1	FChr1_4192839_4192839_1_F	CCGAAGTGGCAGGCCA	60.23°	208		FChr1:4192821-4193028	CCGAAGTGGCAGGCCACACATATTGTGAGCTACTGTTTCACAATCACATTAACCTCATTTGATTTTTACAGTCTGGACAGATCTGATCATAACCCTGTTGTTTTAGCTGCTATTACAGCCTGTTCAACGTGAGATCTGATTAAACGTGCGAGTCTTTTGGCAGTTGGGATTTTTAAAAAGTCTTCCGGTGTGGTCCGAGCTCCACAGA
FChr1_4192839_4192839_1_F…FChr1_4192839_4192839_1_R	1	FChr1_4192839_4192839_1_R	TCTGTGGAGCTCGGACCA	60.12°	208		FChr1:4192821-4193028	-
FChr1_4616740_4616740_1_F…FChr1_4616740_4616740_1_R	1	FChr1_4616740_4616740_1_F	TGTACGTCGCACCAAGCA	60.35°	270		FChr1:4616646-4616915	TGTACGTCGCACCAAGCAGCATTCTGAACCAAGTACTCTGTTCACCACACAACAAAATCTCTCCAATGCACACAGGAAACACCAGCAGTCATATATAAAAATGGGTGGGTTCAAACAAAAGGTGCTATCTTCTAAGTTGTGTATCAGATCCAGATGTAAATACCTGGAAATAAAAGCTGAAATGTTGATCTCTTGTCTCATATTCATCTTTTGATGTCAAACCCAAATGTTTTCAGTCTACAGCAAAAATACAGGAATTGGCCTCACTGT
FChr1_4616740_4616740_1_F…FChr1_4616740_4616740_1_R	1	FChr1_4616740_4616740_1_R	ACAGTGAGGCCAATTCCTGT	59.69°	270		FChr1:4616646-4616915	-
FChr1_5186370_5186370_1_F…FChr1_5186370_5186370_1_R	1	FChr1_5186370_5186370_1_F	TTCCTCCGCAGCGTGTTT	59.81°	270		FChr1:5186271-5186540	TTCCTCCGCAGCGTGTTTGCAGAGATGGCTGTTTGACTGTGTACTATGGCTCCCGAGCACAGATAAGTCACTGCTTGCTCCTACAGTTATGAATTGGTTTGCAAGAGTTTTTAGAGTAAATAGAAGCTGTAACCTGTTGGTTATTTATCAAAGGCTTCAGTTCACTACCTTGCAACACACAAAATGTCTTGAGACAAAGGGGTGACAAGTCTGATAAAACTGACTCCTGATACATTTTAAAAGTACATTACAGGGCTGTTGGCTAAAGCT
FChr1_5186370_5186370_1_F…FChr1_5186370_5186370_1_R	1	FChr1_5186370_5186370_1_R	AGCTTTAGCCAACAGCCCT	59.15°	270		FChr1:5186271-5186540	-
FChr1_5456895_5456895_1_F…FChr1_5456895_5456895_1_R	1	FChr1_5456895_5456895_1_F	AAACTGCTCCTGCCTGCA	59.40°	279		FChr1:5456710-5456988	AAACTGCTCCTGCCTGCAGCTTTCAGATGGGCACTAACTGCACAGAAGAACACTGTCTCAGCAAGCCTTTTAGTCTTTTGTTCTGCGTTTTATTCTTGATGTTCTAAAGGTTGTATTCAACCTAATTTCCAAATAATATAACAATACTGTGTTGTGATAAGTTACATTACAGACAGATATAACCACTTTCAAAATTGTTACAAAAGTCTAAATGGTAATTTTTGGAATCCTCATTATAATTTATTTCGGCCTATCAGTGTAGCTTTCAGGCAAGGAGCA
FChr1_5456895_5456895_1_F…FChr1_5456895_5456895_1_R	1	FChr1_5456895_5456895_1_R	TGCTCCTTGCCTGAAAGCT	60.01°	279		FChr1:5456710-5456988	-
FChr1_5478212_5478212_1_F…FChr1_5478212_5478212_1_R	1	FChr1_5478212_5478212_1_F	TGTTGGCAGCTGAAGTCACA	60.32°	188		FChr1:5478159-5478346	TGTTGGCAGCTGAAGTCACAAAGACAAACCCAGGATACAAACAATATGCAAACAACAGAGGTACAACTATCCAGAGATAAAACTAGAGAAACAGCAGTCAGATGAAAAAATACATAGAATTTTTTGTAATAGTAGAAATGCTTTTTTCTATCTTGTCTATATAATCAACTCACAGCGTCTCAGCCTCC
FChr1_5478212_5478212_1_F…FChr1_5478212_5478212_1_R	1	FChr1_5478212_5478212_1_R	GGAGGCTGAGACGCTGTG	60.94°	188		FChr1:5478159-5478346	-
FChr1_5804896_5804896_1_F…FChr1_5804896_5804896_1_R	1	FChr1_5804896_5804896_1_F	CCAGCCCCCAGACTTGAC	60.05°	261		FChr1:5804752-5805012	CCAGCCCCCAGACTTGACTGGACTCATGAGTCCTGATTGGATAAGTATGTGCATGAGCATTTCATTGCACACAGAAGTAGAAAAGTGTGGCTAAAGCCTGCAGAGACACTTTTTAAGGGCTCAGTCATCAAGGGCAAAATCATTCACTCACAGAAAACACAGTCCTGACACACAGTTGGCTTAACAAGATGTTTTGACGTAACAACGACGTAACATTATAGTAACCAATTGTCTATTTACACACCCAGCAGACATCCAGGG
FChr1_5804896_5804896_1_F…FChr1_5804896_5804896_1_R	1	FChr1_5804896_5804896_1_R	CCCTGGATGTCTGCTGGG	59.73°	261		FChr1:5804752-5805012	-
FChr1_5845195_5845195_1_F…FChr1_5845195_5845195_1_R	1	FChr1_5845195_5845195_1_F	CGTCTTCATCTTGGTGTTCGT	58.53°	278		FChr1:5845055-5845332	CGTCTTCATCTTGGTGTTCGTCTTCTTATTCTTCTAAATTAAACCTCACTTACCGAGACAAAGTATACCTGAGGTTGATGGTAGATCCATACAATAGCTTTCAAGACTTTTCTCTAAAAAACCACAAATGTCAACCTCATGGTGGCGCTGGATGAAAAGTCAGGGGATCAACAAAGTCAGTACAATTCATAACCTGGAGACCATGAATGTCTGTTCAAAGTCGACACTCCATCCAGTAGTTACTGAGATATTATTCAGTCTCGACCAAAGTGGCGGAC
FChr1_5845195_5845195_1_F…FChr1_5845195_5845195_1_R	1	FChr1_5845195_5845195_1_R	GTCCGCCACTTTGGTCGA	60.20°	278		FChr1:5845055-5845332	-
FChr1_6110416_6110416_1_F…FChr1_6110416_6110416_1_R	1	FChr1_6110416_6110416_1_F	TGCTGTATGTCCGTTCATTGT	57.88°	253		FChr1:6110287-6110539	TGCTGTATGTCCGTTCATTGTTACAATGCAAACAATAATACAATAGAATTTAAAAAAAAGGAATGGCTCATTTTTTGCTCATTACCAACAATCAAAAATTACTTAGAATTAAAGTTATTATGTCAAATACATATATATATATATATATATATATATATATATATATATATATATGCAAATAAAATGGTGGACAGTAAAAGTAGTGATGTCATGACATTTACATCACTCAAATGCACCAGGAACCCCAATGGCA
FChr1_6110416_6110416_1_F…FChr1_6110416_6110416_1_R	1	FChr1_6110416_6110416_1_R	TGCCATTGGGGTTCCTGG	59.80°	253		FChr1:6110287-6110539	-
FChr1_6185681_6185681_1_F…FChr1_6185681_6185681_1_R	1	FChr1_6185681_6185681_1_F	CACCAGCCTCACCTGCAT	59.56°	243		FChr1:6185572-6185814	CACCAGCCTCACCTGCATTGTGTGTTTAGCGCTAATTAGCATTAGCATGCTAACATTCTAAACTAAAATAGTGAACATGGTAAACATAACTACTTAACATCAGTGCTAGCAGAATGAGAATGAGCAACCAGAAGAAAGTCAGTTGGTCGTTTTAGTTTTAAGAAATTTTAAGAAATTTATCTGCATTTTAAATGTCAAACAAAAAAACTTTGTCAATAAATGTACCATCTCACGTCCCAATGT
FChr1_6185681_6185681_1_F…FChr1_6185681_6185681_1_R	1	FChr1_6185681_6185681_1_R	ACATTGGGACGTGAGATGGT	59.48°	243		FChr1:6185572-6185814	-
FChr1_6370163_6370163_1_F…FChr1_6370163_6370163_1_R	1	FChr1_6370163_6370163_1_F	TTTGATCAGGCGTCCGGC	60.66°	250		FChr1:6369988-6370237	TTTGATCAGGCGTCCGGCCAGGATCTCAGGGGCGCATTCTGGCGGAAAGTGGTTGAAATATTCTCAATGAGCATGACCGACTTTGTCTTCACGGGTGACTGTTTCAGGTCATAAAGTTCTCCTTTTGATGTTTGTCTTTCTTTATATATATATATATATATATATATATATATATATATATATGTGTGTGTGTGTGTATGTATATATATATGTTGCTGTACTCATAAGTACGACAGAGTAGGGTCATGGT
FChr1_6370163_6370163_1_F…FChr1_6370163_6370163_1_R	1	FChr1_6370163_6370163_1_R	ACCATGACCCTACTCTGTCGT	60.67°	250		FChr1:6369988-6370237	-
FChr1_6428618_6428618_1_F…FChr1_6428618_6428618_1_R	1	FChr1_6428618_6428618_1_F	CTTGCCGTCAGAGAGCCC	60.50°	191		FChr1:6428457-6428647	CTTGCCGTCAGAGAGCCCTTTCCTTTGGCACTACATTTTCTCAACTGTAGAACTTTTGTATTCCTACGCATGCCACGCGCTGTGTTGTGCAGCAGATCAGCTGTTTGGGTCAGCAGTTTATAGAAGAGACAACACATACAAGGAAATAAAAATGAGTGACCATGACGGGACTAACCCAGTTGGTGGCCCTG
FChr1_6428618_6428618_1_F…FChr1_6428618_6428618_1_R	1	FChr1_6428618_6428618_1_R	CAGGGCCACCAACTGGG	60.25°	191		FChr1:6428457-6428647	-
FChr1_6576126_6576126_1_F…FChr1_6576126_6576126_1_R	1	FChr1_6576126_6576126_1_F	ATGGGCACGGATCCCTGT	61.57°	200		FChr1:6576040-6576239	ATGGGCACGGATCCCTGTGAACGTTTGAAAGTATATTTTATTCTATATTTGCACAGTGATGTCCTTCTACTGATGGACTGACAGGCTAATTTGATATTTTAGTTTTATTTGGTATTATTTGTTACACACGTTCTACAAAAACTGGTCCTGGACAATGGTTGGAAAAGTCAGTTTTCATCATAGTCTGTTGCCTGCCCCTT
FChr1_6576126_6576126_1_F…FChr1_6576126_6576126_1_R	1	FChr1_6576126_6576126_1_R	AAGGGGCAGGCAACAGAC	60.67°	200		FChr1:6576040-6576239	-
FChr1_6680973_6680973_1_F…FChr1_6680973_6680973_1_R	1	FChr1_6680973_6680973_1_F	GCTCTGTGGGGCCTAACG	60.66°	254		FChr1:6680902-6681155	GCTCTGTGGGGCCTAACGAAAGCACAGTTGTTGTTTGGGCTGAACGCTGATATCAGCATGCTAACATGCTCAAAATATTACAGAGACATCGATTATTAGTAAGATAGTTGGCATTTAATTTTCTGTTGAAAAAGCTACTCAATTAATTGTTTCAGCTCTGCAATGTTTACCATGTTAACACCCTTGTTTAGCATGTTAGCATGCTAACATTGGCTAATTGACACCAAACACAAAGCACAGCCAAGGCTGATGGG
FChr1_6680973_6680973_1_F…FChr1_6680973_6680973_1_R	1	FChr1_6680973_6680973_1_R	CCCATCAGCCTTGGCTGT	59.56°	254		FChr1:6680902-6681155	-
FChr1_6813848_6813848_1_F…FChr1_6813848_6813848_1_R	1	FChr1_6813848_6813848_1_F	TGCGTCCGTCTCTGTGTG	59.59°	273		FChr1:6813769-6814041	TGCGTCCGTCTCTGTGTGTGGGTATGTAGGAAATTATACAGTGCAGTCTTCGCTGAAGCAGAGGTCAATAATTCACCCAAGGAAAAAAAATATATAAATGAATAAAAATAAGAGCAATCTTTCTGGATGGCGTGTATTTATCTCCTTGTACTGGAGAGCCTATGTAAGTCTTGGTGGTTTGATGATTTGCTGGGATTGTATTCAAGCCGTATGTATGAGACTCCAGCTGAGCGAGATAATTCTCTAGATGCTCCTTGTGAACCAGGCCCACAC
FChr1_6813848_6813848_1_F…FChr1_6813848_6813848_1_R	1	FChr1_6813848_6813848_1_R	GTGTGGGCCTGGTTCACA	60.66°	273		FChr1:6813769-6814041	-
FChr1_6846051_6846051_1_F…FChr1_6846051_6846051_1_R	1	FChr1_6846051_6846051_1_F	GCAACCAGCCTTTGTGCT	59.52°	280		FChr1:6845972-6846251	GCAACCAGCCTTTGTGCTAAGCTACGCTAAACACGTCACTGACTTACACTCTTTGTGCTAAGCTACACTTAACACGTCACTGACTTACAGTCTTTGTGCTAAGCTACGGTAAACATGTCATTGACTTATGTCTGTATTGGTGCAAAAAGAATGAAATAATATATATCAATCCTCTCATTTCGATCAGATGGGAAGTACATTTGGCACAAGTTACAGACCTGTGATTGTCAGGTTTGAACATCAGTCACATCTATATAAAAATCCTGTAGCCTCACACCGC
FChr1_6846051_6846051_1_F…FChr1_6846051_6846051_1_R	1	FChr1_6846051_6846051_1_R	GCGGTGTGAGGCTACAGG	60.88°	280		FChr1:6845972-6846251	-
FChr1_7095138_7095138_1_F…FChr1_7095138_7095138_1_R	1	FChr1_7095138_7095138_1_F	CGCTCACACCTGGAAGCT	60.51°	102		FChr1:7095108-7095209	CGCTCACACCTGGAAGCTGCTCTGTAAAACAGGGTTAGGGTTAGGGTGGGCTTTTAAGTTTTTGTTGCGATCTTGTGAAACATTGAGGCTGTGCTGATGTGG
FChr1_7095138_7095138_1_F…FChr1_7095138_7095138_1_R	1	FChr1_7095138_7095138_1_R	CCACATCAGCACAGCCTCA	61.71°	102		FChr1:7095108-7095209	-
FChr1_7112055_7112055_1_F…FChr1_7112055_7112055_1_R	1	FChr1_7112055_7112055_1_F	CACAAAGTGCAGCTGAGGC	60.93°	149		FChr1:7111937-7112085	CACAAAGTGCAGCTGAGGCTGATGGGAATGTCATTAGTTTTGCAGGTATTTGATACAAATTCTGACCTGATTAATAAAGGAAAGGTCAATAGGATTCATCCTATGAGGAACATGTATGTCTGTTACTTTAATCCAGCCGTTTTGGAGGC
FChr1_7112055_7112055_1_F…FChr1_7112055_7112055_1_R	1	FChr1_7112055_7112055_1_R	GCCTCCAAAACGGCTGGA	61.11°	149		FChr1:7111937-7112085	-
FChr1_7213539_7213539_1_F…FChr1_7213539_7213539_1_R	1	FChr1_7213539_7213539_1_F	TCTTTGCCACCCCTGCAG	60.20°	219		FChr1:7213379-7213597	TCTTTGCCACCCCTGCAGGGGTACAGAGATCTACCGGAGGCTTCAGTCCAAGCTTAACACTAGACTGATCTCTCAATATCTAGAGGACAGGTAAAGAAATAACAGCAAGAAATGAAGGATAACACATACCACTGCAAGAAATAATCAGCATTACAAAAGAGCGTAATATAAAAAAAAACTGTTAAAAAGAAAATTAGGTTCTGTCTCGTCTTGACTCCT
FChr1_7213539_7213539_1_F…FChr1_7213539_7213539_1_R	1	FChr1_7213539_7213539_1_R	AGGAGTCAAGACGAGACAGA	57.36°	219		FChr1:7213379-7213597	-
FChr1_7822305_7822305_1_F…FChr1_7822305_7822305_1_R	1	FChr1_7822305_7822305_1_F	TGTGCTCCCCTGACTCAG	58.56°	146		FChr1:7822224-7822369	TGTGCTCCCCTGACTCAGGTCAAAGTTTTCGCTTATCCTGTGAAATATCTCAACGTGATTTGCACTACACTGGCACAGACATTCTGTGTGTGATGCTTAGCAGTTTTACTTCAGACTGCAGCAGAAAGCTCCGCTGCACTTGAGCT
FChr1_7822305_7822305_1_F…FChr1_7822305_7822305_1_R	1	FChr1_7822305_7822305_1_R	AGCTCAAGTGCAGCGGAG	60.95°	146		FChr1:7822224-7822369	-
FChr1_8001681_8001681_1_F…FChr1_8001681_8001681_1_R	1	FChr1_8001681_8001681_1_F	TGCTATCCACTGCAGGGGA	60.23°	201		FChr1:8001590-8001790	TGCTATCCACTGCAGGGGAATATTGCATTACATTTTCAGCAATTTCCCCGATTTTCTTATATTTTAATGACAGTTTTTTAAATTTGCATCGCATCACAAGGTGTCATTTTTCAGGACCTCCTTCCCCCCCCCCCCCAAGAATCTCGCTGTATCCCATACAAAAACACTGGTGGAAATAATATGTCGTGCAGGTGTGGCAAA
FChr1_8001681_8001681_1_F…FChr1_8001681_8001681_1_R	1	FChr1_8001681_8001681_1_R	TTTGCCACACCTGCACGA	60.36°	201		FChr1:8001590-8001790	-
FChr1_8099096_8099096_1_F…FChr1_8099096_8099096_1_R	1	FChr1_8099096_8099096_1_F	AGTCCAACAACACACCCCA	59.23°	272		FChr1:8098908-8099179	AGTCCAACAACACACCCCAAATAATTATTATACATCATCCCAAATATGCTGTCTGTGTTGTTGACAAAATCTTTTTATTAGCTGAATTTATGATTCTCTAAACACTGAAAATCCTCTCCATGCATAATGCCATACTTAAATGATTAGAGAGCATCCATGTGCACAGTAATGAGATTTTGAGATGAGATTACAGACTGTCTTAAGTCCATTAAAAGTTGTATTACTATGGGCATTTGGAATATAGATGTTGGATTGTAGTGCTGGATGTGCCA
FChr1_8099096_8099096_1_F…FChr1_8099096_8099096_1_R	1	FChr1_8099096_8099096_1_R	TGGCACATCCAGCACTACA	58.86°	272		FChr1:8098908-8099179	-
FChr1_8177502_8177502_1_F…FChr1_8177502_8177502_1_R	1	FChr1_8177502_8177502_1_F	GCATCCAGCGCACCAAAC	60.35°	273		FChr1:8177366-8177638	GCATCCAGCGCACCAAACCCCCCTTTTCTTTTTTGGTTTGCTCCACTACGCGCTTTATATTTCTATTATCTTGTTTCATCTTTCATTTAATCATGACCGTGATTCGTGATTCATTTAAATTTGTTGGTGTACCTTTGGCGTAATATCAGGCTTTTTCTAACATATAAGCTCAGCGATAGATATGAAGTTGGCAGTAGAGGGGATCTTTAAGCAACTATCAAATCGGGCCGGTATTCTTGGCAGGCTCCGTATGATTCCCTTCTGGCCTCTGCT
FChr1_8177502_8177502_1_F…FChr1_8177502_8177502_1_R	1	FChr1_8177502_8177502_1_R	AGCAGAGGCCAGAAGGGA	59.79°	273		FChr1:8177366-8177638	-
FChr1_8889743_8889743_1_F…FChr1_8889743_8889743_1_R	1	FChr1_8889743_8889743_1_F	TGGCTCTAGGGATGGCAGT	59.92°	257		FChr1:8889677-8889933	TGGCTCTAGGGATGGCAGTCTGTCAGTCTGTCTGTTGGTTGGTCCACCACTTTGGTCCAGACTGAAATATGACCAAATACTTGCAAAATGGATGACATTCCCATCATACTCAACTCTGTATTTAGTGCTAATTAGCAAATGTTAGCATGGTAAACATTACACCTGCTAAACATCAGCATGCTAGCATTGTCATCGTGAGCAAAAACGCAAATGATTCGACTGACAACACAGGGTTTGAATTGGGGGCTGCTTCACTG
FChr1_8889743_8889743_1_F…FChr1_8889743_8889743_1_R	1	FChr1_8889743_8889743_1_R	CAGTGAAGCAGCCCCCAA	61.70°	257		FChr1:8889677-8889933	-
FChr1_9184556_9184556_1_F…FChr1_9184556_9184556_1_R	1	FChr1_9184556_9184556_1_F	ACGTATCCTGGCCGTCCT	59.96°	218		FChr1:9184523-9184740	ACGTATCCTGGCCGTCCTCCTGGGCTTTCCAGTGCTTTCTATGTTTGTTCAGCCACAGTAACCGTTTACTCTCAATGCTAGCAGAGACCGGAAAAAACAGCATGCCACTTCACACACAGGTGAGTTGAAGAGCGAGTCTGTTGCATTAAAAGCCTAATTGTGCGCCGCTAGTGATTTTTCCGGGAAAGTCACCACTGACACCCGGGTCCTAATGCTGC
FChr1_9184556_9184556_1_F…FChr1_9184556_9184556_1_R	1	FChr1_9184556_9184556_1_R	GCAGCATTAGGACCCGGG	61.48°	218		FChr1:9184523-9184740	-
FChr1_9359901_9359901_1_F…FChr1_9359901_9359901_1_R	1	FChr1_9359901_9359901_1_F	TGTCAGCAAGGTGCCAGG	60.20°	248		FChr1:9359771-9360018	TGTCAGCAAGGTGCCAGGCTTCAGCGTCTGATCATGAGGTAAAAAATAACTCCTGTGCCACATCAGTCAGCTTCATCCTGCACTGCACAACTAATCTGGTGAAAACTGATGAAAAGTTATTGAGGATGAACTTAATGTACACTATATGGACAAAAGTATTGGGCCACTCCTCTTAATCATTGAATTCAGGTGTTTCATTCAGTCCCATTGCCATAGGTGTATAAAATCAAGCACCTAGCCATGCAGTC
FChr1_9359901_9359901_1_F…FChr1_9359901_9359901_1_R	1	FChr1_9359901_9359901_1_R	GACTGCATGGCTAGGTGCT	59.70°	248		FChr1:9359771-9360018	-
FChr1_9450411_9450411_1_F…FChr1_9450411_9450411_1_R	1	FChr1_9450411_9450411_1_F	TCGGTTTGTCTGACCTGCA	59.10°	156		FChr1:9450385-9450540	TCGGTTTGTCTGACCTGCAGTCCAGAGACAAAACTGGACCTTGAAATTAGGAATCAGAATTTGCTGATGCTGGCTGATACCCATGAGTGTCAGTGGACCCGTGCACCCATGCAAAACATGCTGCTGCAGCCCTGAATCAGGGTCAGTCGGGCAGAA
FChr1_9450411_9450411_1_F…FChr1_9450411_9450411_1_R	1	FChr1_9450411_9450411_1_R	TTCTGCCCGACTGACCCT	60.12°	156		FChr1:9450385-9450540	-
FChr1_9576611_9576611_1_F…FChr1_9576611_9576611_1_R	1	FChr1_9576611_9576611_1_F	GCGTCACTCAGGTCGCTT	60.97°	228		FChr1:9576429-9576656	GCGTCACTCAGGTCGCTTAGCTTAGCATAAAGACTGGAAACAGGAGGAAACAGCTAGCCTAGCTCTCAGAGATAACAAAAATAATCACTTCTAAAGCTCCCCAATTAACATGTTATATCTTGTTTGTTTAATCTGTACAAAAACAGAATTTTACTGGGATTATTTGCTATTTCTTGGCATGTGTACCTAATAGCAGACATCATGATAATACCCACATTTGCCTCCTGG
FChr1_9576611_9576611_1_F…FChr1_9576611_9576611_1_R	1	FChr1_9576611_9576611_1_R	CCAGGAGGCAAATGTGGGT	60.37°	228		FChr1:9576429-9576656	-
FChr1_10348896_10348896_1_F…FChr1_10348896_10348896_1_R	1	FChr1_10348896_10348896_1_F	CCCGTGGCTGAGAACAGG	60.81°	278		FChr1:10348797-10349074	CCCGTGGCTGAGAACAGGCTGTTTATTTCACTGCTAAAAGGCAAACTGTGCCAGATCAGCTGCGGTACACATGGCACTGGTATATTTGTGCTCAAATTTTCAACATCATGAATGCTCAACATCATCCCCCTGAATTTGGTATTTTCAGTAACGCTCTATAGGCTGTATAAGTGTGTGTATACAGTTTATATCGTTGCACATTTTGAAGGCTTCTAATGTAATGTAAATGCCAGGCAGTGTTGTGCACACTGACATTTCTTACCGTGTGGGAACGTTGT
FChr1_10348896_10348896_1_F…FChr1_10348896_10348896_1_R	1	FChr1_10348896_10348896_1_R	ACAACGTTCCCACACGGT	59.90°	278		FChr1:10348797-10349074	-
FChr1_10545158_10545158_1_F…FChr1_10545158_10545158_1_R	1	FChr1_10545158_10545158_1_F	TCGCAGAGAGCCAGGCTA	59.96°	240		FChr1:10545112-10545351	TCGCAGAGAGCCAGGCTAGCTGTTTCCCTCTGTTTCCAGTCTTTATGCTAAGCTAAGCTAAACATCTCATCGCTATAACTTCATAGTAAGTGTACTGATACGAGAGTGGAATCAATCTTTTTGTGTAACTCTCAGTTAGAAAGCAAAAAAAGTCTATTTCCCAAAATGTCAAACTGATTCTTTAAGGTCCAACATTGAAGATTATCTGTGTTGACCATAACTGCCTTTTCTGTTGCTAGG
FChr1_10545158_10545158_1_F…FChr1_10545158_10545158_1_R	1	FChr1_10545158_10545158_1_R	CCTAGCAACAGAAAAGGCAGT	58.42°	240		FChr1:10545112-10545351	-
FChr1_11034459_11034459_1_F…FChr1_11034459_11034459_1_R	1	FChr1_11034459_11034459_1_F	GGTTTTCCTGCACAGACCT	58.49°	220		FChr1:11034330-11034549	GGTTTTCCTGCACAGACCTAAAATATGTGTGTACCACTACACTATATTAACTGTATTCAGTCAGTATACTCTGTATTAATTCATGGTATTTTGTACTGTGTTATATGTTTTCTGGTGTCAGTATAACATTCTCATGCCACAGAACTGACTGATATAGTGATTTATATTATTATATATGACATTATTAGCAGGATTTTACTGTTGTAGCTGCTCGAGGTGG
FChr1_11034459_11034459_1_F…FChr1_11034459_11034459_1_R	1	FChr1_11034459_11034459_1_R	CCACCTCGAGCAGCTACA	60.51°	220		FChr1:11034330-11034549	-
FChr1_11367717_11367717_1_F…FChr1_11367717_11367717_1_R	1	FChr1_11367717_11367717_1_F	GTGCGGGTCAAATGTCTGC	60.36°	266		FChr1:11367565-11367830	GTGCGGGTCAAATGTCTGCATTTTTACAAATATCAGGTCTTTCTTCAATAGCAGATTTGATGGCCAACAAATTCAACTTAATGCCTTCTTCTGTGCTGACTCTCGTATACCTGTTAAAAGCCCATATTTTTCATAAATGAAAAGTCTTTCAATAGGTTTTGCTTCCCTGTTCACACTATTTGTAGTTCTGTAAATTGTAGACTGGCTGAAACGCATACAGTAGTTTCCTGTTTTATTGCAGTGTTATTCCTGCTGGGTGGGTGTTT
FChr1_11367717_11367717_1_F…FChr1_11367717_11367717_1_R	1	FChr1_11367717_11367717_1_R	AAACACCCACCCAGCAGG	60.59°	266		FChr1:11367565-11367830	-
FChr1_11385000_11385000_1_F…FChr1_11385000_11385000_1_R	1	FChr1_11385000_11385000_1_F	CCAGTGGGGGTAGTTAAATGT	58.51°	231		FChr1:11384803-11385033	CCAGTGGGGGTAGTTAAATGTTGAATAAAAGTCAATAAAAGCCTCCAGAATGGTCATACAGTTGAATTATCTTGTTGTATTAGTTTTAACTAGGTGTACCTAATAAACTGGCCACTATACTGTATATGACGTTAGTTTTGTTGACATGAATGAAATCTATGTGATTTTACATATAGAGACGTCAGAGCAGAACTATAATACTTTCTAAGTACAGTACAAGACAGGGGCACA
FChr1_11385000_11385000_1_F…FChr1_11385000_11385000_1_R	1	FChr1_11385000_11385000_1_R	TGTGCCCCTGTCTTGTACTG	59.82°	231		FChr1:11384803-11385033	-
FChr1_11480186_11480186_1_F…FChr1_11480186_11480186_1_R	1	FChr1_11480186_11480186_1_F	GTGTGGGAATCGGTCCTGG	61.78°	154		FChr1:11480141-11480294	GTGTGGGAATCGGTCCTGGATGCTATCAATGTTTTTGGGGAGTCCTTCCTAAGTTTCCAGGGTCCTATGTCCCCCAGATTTATATGGCACATAATGGAACATGACAAAAGGTCCTATGGTCCCCAGTTCCACATATGTGCTCTCCTAGGGTCCT
FChr1_11480186_11480186_1_F…FChr1_11480186_11480186_1_R	1	FChr1_11480186_11480186_1_R	AGGACCCTAGGAGAGCACA	59.84°	154		FChr1:11480141-11480294	-
FChr1_12258341_12258341_1_F…FChr1_12258341_12258341_1_R	1	FChr1_12258341_12258341_1_F	TTCTCCAGCACAGCCACG	60.28°	213		FChr1:12258217-12258429	TTCTCCAGCACAGCCACGCGGTTCTCCAGACACTTGACGTACTCCTTCTTCTTCCTGCGACACTCGCGGGCTGCCTCTCTGTGAGACATAAAGACCATGTGTGAGTGTACGTCTGTGGTTAAGGTCTAAAATGAACACTTGTCTAGTGTTTCCCTCCCTACATATATGCTGATGTAGATATAGGATATGATAAAGTGGCCCACTGAAATGCGT
FChr1_12258341_12258341_1_F…FChr1_12258341_12258341_1_R	1	FChr1_12258341_12258341_1_R	ACGCATTTCAGTGGGCCA	60.75°	213		FChr1:12258217-12258429	-
FChr1_12560028_12560028_1_F…FChr1_12560028_12560028_1_R	1	FChr1_12560028_12560028_1_F	CGAGCTGCTGGAAAGGCT	59.97°	153		FChr1:12559993-12560145	CGAGCTGCTGGAAAGGCTTTTAATTTGAAACATACAGTATGAGCAGGAAGTTATGAGATTTAAAAAATAAATACTTATAGGACAGGGAAATTAGAGGAAAAGACCTGTCTCTAAGACTAGCTTCTTTCAAATAAAGGCTGAAATCTCTCTGCA
FChr1_12560028_12560028_1_F…FChr1_12560028_12560028_1_R	1	FChr1_12560028_12560028_1_R	TGCAGAGAGATTTCAGCCTTT	58.07°	153		FChr1:12559993-12560145	-
FChr1_12779406_12779406_1_F…FChr1_12779406_12779406_1_R	1	FChr1_12779406_12779406_1_F	CGTGGGGCTGTTGACAGT	59.81°	204		FChr1:12779358-12779561	CGTGGGGCTGTTGACAGTCATCATAATCCTCTCAGCCGTGAAGGACGCGTGTGCTTTAACCTAAGTGCAATTACATATGGATGGTACACAGTAATACTGTGTAAATAATGAAAATCTGCCTGCTATTCATCACACATGAAGGAAATATGTATCCTCTGGGTGTTTCTTTACTGTCAATCAAACAGTGTGGGCAGTACTGTGACA
FChr1_12779406_12779406_1_F…FChr1_12779406_12779406_1_R	1	FChr1_12779406_12779406_1_R	TGTCACAGTACTGCCCACAC	60.60°	204		FChr1:12779358-12779561	-
FChr1_12829493_12829493_1_F…FChr1_12829493_12829493_1_R	1	FChr1_12829493_12829493_1_F	AGGGCTGTAGCTACCACTGA	60.18°	245		FChr1:12829373-12829617	AGGGCTGTAGCTACCACTGAAGACATTTTGTTTGAGAGAGGGGTTATCAACCCGTGTAGAGTTTACACTGTGCAATTAAAAACGTACACATCATGGGTTTTTCTAAGGATAATTCCAGTATTTTTATTTTGAAAGATGAAATTACAGGAAATAAAACTGAACAGTTAATTTAATACATAAAATATGAAATAAACAAATTATTTAAAAAGTTTAAAAACTTATTTTGGGTGTCCAGTCAAAACTGC
FChr1_12829493_12829493_1_F…FChr1_12829493_12829493_1_R	1	FChr1_12829493_12829493_1_R	GCAGTTTTGACTGGACACCC	59.90°	245		FChr1:12829373-12829617	-
FChr1_12862334_12862334_1_F…FChr1_12862334_12862334_1_R	1	FChr1_12862334_12862334_1_F	ACCACAGAGCCCCAAAACA	59.61°	265		FChr1:12862172-12862436	ACCACAGAGCCCCAAAACAACTACAGACTCAAAACGACCACAAAAAACTCAAAACGACTACAAAGAGACTCAAAATGAACACAGACTCAAAATGACCACAAAGACACTCAAAAACGACCACAAAAAGACTCAAAACAACTAAAAAGAGACTAAAAATGACCACAGAGACTAAAAATGACCACAGAGACTGAAAATGACCACAAAGAGATTCAAAATTACCACAAAGACGTGTAAAACTACCACAAAGAGACACCAAACGACCACA
FChr1_12862334_12862334_1_F…FChr1_12862334_12862334_1_R	1	FChr1_12862334_12862334_1_R	TGTGGTCGTTTGGTGTCTCT	59.10°	265		FChr1:12862172-12862436	-
FChr1_12880371_12880371_1_F…FChr1_12880371_12880371_1_R	1	FChr1_12880371_12880371_1_F	AATGGCCTGTGGACCAGC	60.82°	148		FChr1:12880287-12880434	AATGGCCTGTGGACCAGCATCTTCATAATTTTTTACCATGGTAGCCTTCTTTACATAATGAGGTTTTCTTTTCCAAATGTAGTCAATATCTCCGCTTCATCTTTGGATTTCTTGTGTGGGACCGGGATTTTGGTGGGGGTGTCTGTGA
FChr1_12880371_12880371_1_F…FChr1_12880371_12880371_1_R	1	FChr1_12880371_12880371_1_R	TCACAGACACCCCCACCA	59.96°	148		FChr1:12880287-12880434	-
FChr1_13134724_13134724_1_F…FChr1_13134724_13134724_1_R	1	FChr1_13134724_13134724_1_F	CCAGCTGTTTCTTTGGCGG	60.58°	232		FChr1:13134637-13134868	CCAGCTGTTTCTTTGGCGGAGCCGATTGTTACCAAAGTATCACTCCTTTCTGTTTCTCAACACAAGCTTGTTAACTGCCGTTGTCCATGTCCATATGTATTCGTCACTGCATGGAACTCATTGGAAGGATGTGAAACTGTATATCCTGTGGATCTGTCACGTCATGCCCGGTCGGTGCTTTTAGAACAACTTTACAGCCCTTACTGTTTGACCCATTCGCGCCACACTCACA
FChr1_13134724_13134724_1_F…FChr1_13134724_13134724_1_R	1	FChr1_13134724_13134724_1_R	TGTGAGTGTGGCGCGAAT	59.89°	232		FChr1:13134637-13134868	-
FChr1_13564324_13564324_1_F…FChr1_13564324_13564324_1_R	1	FChr1_13564324_13564324_1_F	GCCACATCAAACGCTTGCA	60.22°	212		FChr1:13564154-13564365	GCCACATCAAACGCTTGCAAGAAATGTACTAATTTTTTATGTATATCTTTGTAGGAAAAGAGTCAAAATTAGTATAGTAGCTGATGTTGTAGTAGTAAATAATGTAAGACAGGGTGAAGCAAGATCATAAGAGGGCCATGGAGGCTGGGAGAGTCTCTAAACAGCCATCAAAGGTCACAGATTCAATCCCAGCTACTGCACATGTCCCGACC
FChr1_13564324_13564324_1_F…FChr1_13564324_13564324_1_R	1	FChr1_13564324_13564324_1_R	GGTCGGGACATGTGCAGT	60.12°	212		FChr1:13564154-13564365	-
FChr1_13856339_13856339_1_F…FChr1_13856339_13856339_1_R	1	FChr1_13856339_13856339_1_F	CACCACCAGCAGTCGGTT	60.83°	224		FChr1:13856244-13856467	CACCACCAGCAGTCGGTTAGCTTAGTTTAGCATAAAGACTGGAAACGGGAGGAAACTGCTAGCGCGGCTCTGTTTGAAGCTACCCAAATCCACCTTACCAACTAGAAGACCAACTAGGGCTGCACAAAACATCTGGATTCATCAGTTCAAGATGTGAAAGCAAATGGATTTGAAATGTTTGGATTGGAGTTGTTTTCAGTGGAGGAGACGACTCTACGCAGCCA
FChr1_13856339_13856339_1_F…FChr1_13856339_13856339_1_R	1	FChr1_13856339_13856339_1_R	TGGCTGCGTAGAGTCGTC	59.36°	224		FChr1:13856244-13856467	-
FChr1_13981283_13981283_1_F…FChr1_13981283_13981283_1_R	1	FChr1_13981283_13981283_1_F	TGACCATTGCAGTGCACCA	60.07°	274		FChr1:13981184-13981457	TGACCATTGCAGTGCACCATTTCTACAAACACTAAAGTACGACAACAAAGATTTACTCAAGCCATGTCACTTATTTTTCTGACTTCATGTGGTTAAGTCTTTCGTATATGCTCACAGTAACAGGAAGAATTTGTGCCTTTTTGTACGTCAGCATAGATTGGAATCAGGAATTGAGTGGATGGTTTTATGTGTACTGATTTTAAGAATAATCTATTATAAATAAGTGGAAAAACCCATGTTTTTTCTACACTGGAATGGACAGGGAGCACAATGC
FChr1_13981283_13981283_1_F…FChr1_13981283_13981283_1_R	1	FChr1_13981283_13981283_1_R	GCATTGTGCTCCCTGTCCA	60.66°	274		FChr1:13981184-13981457	-
FChr1_14232637_14232637_1_F…FChr1_14232637_14232637_1_R	1	FChr1_14232637_14232637_1_F	ACCAAAAACGCGCTTCAGT	58.82°	254		FChr1:14232554-14232807	ACCAAAAACGCGCTTCAGTGTTTTCAGTACTAAGACTTTGATTAGATTATCTTTCTTATTAGTTATAATTACATAATCAAAATTAACAACGGGTCAAGGTTACATACAGTACTATAAACCATTGTTTGAACAGCATTTAATGATTATATTTCAATGTGTCACTGACATGTTGTGAAAACAATGGTTGTATATAATTTATAGACATCTACAGAACTTTCACTTTATAACCAAATTCAGCCCAGTTTTAACCTCGA
FChr1_14232637_14232637_1_F…FChr1_14232637_14232637_1_R	1	FChr1_14232637_14232637_1_R	TCGAGGTTAAAACTGGGCTGA	59.23°	254		FChr1:14232554-14232807	-
FChr1_14691870_14691870_1_F…FChr1_14691870_14691870_1_R	1	FChr1_14691870_14691870_1_F	ACTGGCACTGCTGCAACA	60.04°	256		FChr1:14691815-14692070	ACTGGCACTGCTGCAACATGTTTTGCTCTTGTCAAACTCCAGATTAGCTAAACTGAATGTCCCATCTGTAATGAAAACAGAACAACATCATGATGTCCTTATATAACAAAGAGATAAACTTGTCAGCTCCGTTTGTCTTTTTATGATTTTGGTTTAATCCTTCCACCATTTTTAACATACAATGAATTGTAGGAAATCTCACTCAAGAAAGTCTGCAGAGTTTCAAGTGTACAGTATGCAAAGCGTGCAGAAAGGG
FChr1_14691870_14691870_1_F…FChr1_14691870_14691870_1_R	1	FChr1_14691870_14691870_1_R	CCCTTTCTGCACGCTTTG	57.36°	256		FChr1:14691815-14692070	-
FChr1_14959292_14959292_1_F…FChr1_14959292_14959292_1_R	1	FChr1_14959292_14959292_1_F	GCGAGACTGCTGGCAGAA	60.65°	272		FChr1:14959217-14959488	GCGAGACTGCTGGCAGAAACACACGGTGAGCAACGAGAATGCGCTTTTGTTTTCACTGTTGAGTTGTTCAGGGACTGGCAGGGGGAGGATAAGTTGTCATAAATCATGTAGTTTTAAAGAAATAAAATGGAAGTCATTTTGTTCTTTTGTGCTGAGCATCACTGGAAAATATTGTAGCTTTTAAAGCCCAAACTAAACAAAAAGGGACCATCAGCTCGTCAGTGAAGCTCTGCTGCTCTCTCTCTCTCTCAGGGTCTGGCCATGCTTTGCGA
FChr1_14959292_14959292_1_F…FChr1_14959292_14959292_1_R	1	FChr1_14959292_14959292_1_R	TCGCAAAGCATGGCCAGA	60.20°	272		FChr1:14959217-14959488	-
FChr1_15238430_15238430_1_F…FChr1_15238430_15238430_1_R	1	FChr1_15238430_15238430_1_F	TCGCCTCGCTTGGAACAG	59.45°	264		FChr1:15238234-15238497	TCGCCTCGCTTGGAACAGTTCTTTTGTTGGTTTTCCATTGTACAGGGTTCCCACACATTTTTACCAATGAATTTTCAAAACTTTTCCATAAATATTTTACTCCATTTCCATGACTGTATTTAAGCAGTTTAAAATAGGTATAGCGATATAGCGATCCTAGGGCGCAATAATGAGGCTCTTACTCCAGTGTGCTATGCACAGGAAACGGTGGGAGAAAGAGGGGGGTATGACATGCAACAAAGGTCACCAAACCGGCGACATTGC
FChr1_15238430_15238430_1_F…FChr1_15238430_15238430_1_R	1	FChr1_15238430_15238430_1_R	GCAATGTCGCCGGTTTGG	60.05°	264		FChr1:15238234-15238497	-
FChr1_15387403_15387403_1_F…FChr1_15387403_15387403_1_R	1	FChr1_15387403_15387403_1_F	TCATCCCCCAACCACTCCT	60.78°	113		FChr1:15387350-15387462	TCATCCCCCAACCACTCCTATAATTATTTATTGTCTTATGTCTATTTGGTGGATATTACTTTGACAGTGAAGAAAACTTAAAAACATGATGATTGGCAGGCAAGTTCTGTAGT
FChr1_15387403_15387403_1_F…FChr1_15387403_15387403_1_R	1	FChr1_15387403_15387403_1_R	ACTACAGAACTTGCCTGCCA	59.16°	113		FChr1:15387350-15387462	-
FChr1_15503368_15503368_1_F…FChr1_15503368_15503368_1_R	1	FChr1_15503368_15503368_1_F	TGAGACGAGAGAGGGATGTGT	60.82°	239		FChr1:15503211-15503449	TGAGACGAGAGAGGGATGTGTAAGGAAAGTAAAAACGTCATAATCTGTATGGAAGTTTGGGTAGAAGAGCATAAAATCAGATTAAAATGAGCTCAATGCTCTGCAGCTCAGAGATAGTTTTGTGAAGCGTGACTCTTGTTATGCAGACAAACGCTCACAATTTTTACTACAAAGCTGCATTATTGTTGTGACAAAATCATTTATGTATTTATCAGTTCCCTTGAAGAAGAGGATCCTGC
FChr1_15503368_15503368_1_F…FChr1_15503368_15503368_1_R	1	FChr1_15503368_15503368_1_R	GCAGGATCCTCTTCTTCAAGG	58.47°	239		FChr1:15503211-15503449	-
FChr1_15960060_15960060_1_F…FChr1_15960060_15960060_1_R	1	FChr1_15960060_15960060_1_F	TCACAGTCCTACAGCCAGACT	60.13°	151		FChr1:15960030-15960180	TCACAGTCCTACAGCCAGACTTTTGATGGCATGCATCCTTATTGAAAGACTCACTATTGTTAAATAACTGATAAATGATTTTGGGATCTGACGCTTCATCTGTAAATGTTGCTTTGGTTGATCAGAGATTTAATCTCCTGGGCACACAACC
FChr1_15960060_15960060_1_F…FChr1_15960060_15960060_1_R	1	FChr1_15960060_15960060_1_R	GGTTGTGTGCCCAGGAGA	59.58°	151		FChr1:15960030-15960180	-
FChr1_16179886_16179886_1_F…FChr1_16179886_16179886_1_R	1	FChr1_16179886_16179886_1_F	GCTCGCAAACGCACTCAC	60.71°	235		FChr1:16179783-16180017	GCTCGCAAACGCACTCACTTTTCACTGCTACCAGGTAAGCTTTCAGGTCCTTCTGCAGTTTGGTGCCTTCAGCCTGAGAGAGCAAACACAGCGGGTAAAGACGAGCAAATGTCTTCACTTGCTTTGAGAAAAAAATGTGTTTTCAAAGACAGAAATCATGATTTAAGAAAGACTCGTGAAGGTGGAAAATGTTTCCTGACCATCTGCTTGTTGAAGTTGGCCACCATCTCCTCGA
FChr1_16179886_16179886_1_F…FChr1_16179886_16179886_1_R	1	FChr1_16179886_16179886_1_R	TCGAGGAGATGGTGGCCA	60.20°	235		FChr1:16179783-16180017	-
FChr1_16671409_16671409_1_F…FChr1_16671409_16671409_1_R	1	FChr1_16671409_16671409_1_F	AGCACAAGCAGCTGAAAAAGA	58.90°	234		FChr1:16671304-16671537	AGCACAAGCAGCTGAAAAAGAACTCATATTAAATAAAATACCCTATAAAATTGAAAAAATGATTTAAATCAGGAACTATCTGATCAGATAATAAGACAAGATGACATATATGCCCAGACCTCTGATGTCAACTTACAGTAAAAAATTGGTCTAAAATCTTCTTAAAATGACTTCATCTTCATCTTCACTAAAATACGTCCTCTTCTGTTTCAGCCGGCAGCAGGTCAGGCTCTC
FChr1_16671409_16671409_1_F…FChr1_16671409_16671409_1_R	1	FChr1_16671409_16671409_1_R	GAGAGCCTGACCTGCTGC	60.35°	234		FChr1:16671304-16671537	-
FChr1_17145962_17145962_1_F…FChr1_17145962_17145962_1_R	1	FChr1_17145962_17145962_1_F	GTGAAAACAGCGCGGTGG	60.05°	225		FChr1:17145936-17146160	GTGAAAACAGCGCGGTGGAACAGTCGTAGATACGTCATTCCCAGCTCCGAGCTTTGACTTCCAAAGTAAATGGAACGCACAATTAAAGTACAAGTACCTCTACTTCAGTACTTGAGTTACTGCATGCATCTGGCGTGACACTCACGCTTTCAGGGTCTGTCTCAATTAAGGCAAATCTCACGAGCCGTGGTTTGACGTCATCTAGTGACGCATCGGCTCCACAAA
FChr1_17145962_17145962_1_F…FChr1_17145962_17145962_1_R	1	FChr1_17145962_17145962_1_R	TTTGTGGAGCCGATGCGT	61.21°	225		FChr1:17145936-17146160	-
FChr1_17209747_17209747_1_F…FChr1_17209747_17209747_1_R	1	FChr1_17209747_17209747_1_F	GCAGAGCCCACACCTTCA	59.49°	193		FChr1:17209592-17209784	GCAGAGCCCACACCTTCACACAAACACAACATCATGTTCATTCATTACAACAAGCTTTACATCACAGGACACATTAGTTATTGTCCTTCTCAATAAAATGACAGAAATATTCAGGGCTGACAGAAAACTTGTTGGAGCCCTAAAGAGGATCTGACGACCCCAAAATGTGTTACACAACCCCCAGATTCACCCA
FChr1_17209747_17209747_1_F…FChr1_17209747_17209747_1_R	1	FChr1_17209747_17209747_1_R	TGGGTGAATCTGGGGGTTG	59.15°	193		FChr1:17209592-17209784	-
FChr1_18024007_18024007_1_F…FChr1_18024007_18024007_1_R	1	FChr1_18024007_18024007_1_F	TGTCAGGACATTCAGCCTACG	59.80°	219		FChr1:18023958-18024176	TGTCAGGACATTCAGCCTACGTAAAAACATGTAAAAACACGTGAAAACATGTAAAAACATGTAAAAACATGTAAAAACAGACTGTTTTGTGTTTTGTTTTTTTATGAAATTTTTTGATCAAAAGAAACACAAAATACTTCATCATTTATGACATAACTTGCGAATGTAACTTTAGCTCCCTCACTTTTGTTATTTTTAAAGCGAAACCTACAGCAGACT
FChr1_18024007_18024007_1_F…FChr1_18024007_18024007_1_R	1	FChr1_18024007_18024007_1_R	AGTCTGCTGTAGGTTTCGCT	58.96°	219		FChr1:18023958-18024176	-
FChr1_18136184_18136184_1_F…FChr1_18136184_18136184_1_R	1	FChr1_18136184_18136184_1_F	AGGCTTTCATCAGTGGGCC	60.81°	132		FChr1:18136141-18136272	AGGCTTTCATCAGTGGGCCAGAGGCTCAATCACCATTGTGTTGCATTATAAATAAAGTGTCATAAACTTACTGAAAACTTTTAAATATCTTCAGTGGTAGTTCTTTAATATTCCTCTGGGAGTTTGTAGTGT
FChr1_18136184_18136184_1_F…FChr1_18136184_18136184_1_R	1	FChr1_18136184_18136184_1_R	ACACTACAAACTCCCAGAGGA	57.96°	132		FChr1:18136141-18136272	-
FChr1_18594894_18594894_1_F…FChr1_18594894_18594894_1_R	1	FChr1_18594894_18594894_1_F	TCCTGCCAACGTTTCAGGT	60.30°	267		FChr1:18594753-18595019	TCCTGCCAACGTTTCAGGTGGGATCACTCTCAGTTTGACCTCCAAATATTCTTTATAAACTGTTGGTTTGTTTCCAACATGTCTGACTTCTTTTCAGTAACATCATTACTGACAGAAATGTTTTAATCATCTTTACTTACTACTTACGTCACAGATGCATTCACACTGTTTACTGCTGCAGAAATGGTCTGAATTCTGAACAAAAACTGTCCCTCCAAAAAAAGTCTGGATGGTCAAAGTTCAAATTTGGGCCTTCGAAAACCAAAG
FChr1_18594894_18594894_1_F…FChr1_18594894_18594894_1_R	1	FChr1_18594894_18594894_1_R	CTTTGGTTTTCGAAGGCCCA	60.60°	267		FChr1:18594753-18595019	-
FChr1_19618985_19618985_1_F…FChr1_19618985_19618985_1_R	1	FChr1_19618985_19618985_1_F	CTGAACGTCGGCTCTGGG	60.87°	247		FChr1:19618893-19619139	CTGAACGTCGGCTCTGGGGTCCTCAAGATGTTTTAAAACCAACTGCATAATACTGTTAATAGCATCAACCGTACTCCGTCCTTGTCTATAGGCGGAGACAAGGAGAGGAGAACATGGAAAATTTAACTGGAACAGTAAATGAATAAATAAAATATCAAGTTCTGTGATTTTTTTAAATACCCAGAAAATTGCACAGAATTTGGTTGGTGGAGTTCTGCAGGTGGATTTTGGACCGAAGGAGCTGCAG
FChr1_19618985_19618985_1_F…FChr1_19618985_19618985_1_R	1	FChr1_19618985_19618985_1_R	CTGCAGCTCCTTCGGTCC	60.43°	247		FChr1:19618893-19619139	-
FChr20_156243_156243_1_F…FChr20_156243_156243_1_R	1	FChr20_156243_156243_1_F	GCTGTGACGACGTGAAGC	59.91°	207		FChr20:156074-156280	GCTGTGACGACGTGAAGCAAGAGAAGACGTGAGAAAATTAAAAATAGGTGGAACTGAAGTTTAAGAAGGAAAAGCTTCTGACAGTCACAATTATAATGAGTGAAAAGACAGATTTATGTATAACTTTATTTAACCAGGAAAGAGCCTCCCAGACAACATTGTTGATTATTATATATTGATTACTGTCATGATCCGCTCCTGGCCTTC
FChr20_156243_156243_1_F…FChr20_156243_156243_1_R	1	FChr20_156243_156243_1_R	GAAGGCCAGGAGCGGATC	60.12°	207		FChr20:156074-156280	-
FChr20_752628_752628_1_F…FChr20_752628_752628_1_R	1	FChr20_752628_752628_1_F	AGGGAGAACAGAGGAGGACC	59.88°	204		FChr20:752586-752789	AGGGAGAACAGAGGAGGACCGAGAATAGAGCCTTGGGGAACTCGCAAGTTTCTTTGGAAAGTCTCAGTTTGGCTTCTGCAGTTGGACACGACAAAGTCAGAGAAAATCTAATGAAACTGAAACAAAAAAAAGTACCATAAAGTATGTAATTTTGTCCTAAAAGTTAACTCTGGACCGTGACAGTATACACGTTCTCCTGGCCTT
FChr20_752628_752628_1_F…FChr20_752628_752628_1_R	1	FChr20_752628_752628_1_R	AAGGCCAGGAGAACGTGT	58.97°	204		FChr20:752586-752789	-
FChr20_1662288_1662288_1_F…FChr20_1662288_1662288_1_R	1	FChr20_1662288_1662288_1_F	GTCACCACAGACACCCGG	60.73°	262		FChr20:1662168-1662429	GTCACCACAGACACCCGGGTCATAATACTGCAGATGCTGCAGGCTTTCATCAGCGGGCCGTAGGCTCAGTCACCATTGTGCTGCATCATTCGGAGATAGATGGTGACTTTACAGACGTTTATTGTAAGCACAAACCTTTACCTTACCTTTAATGTTATACTGTTTTTAGCATTACTCCGCTGAGCATATGTTAGCTTTGTGACCTTAGCCTGTTCTGGGACATGTTTGTGGTCTGTTGTGGTCTGTTGTGGTCTGCTAGCCC
FChr20_1662288_1662288_1_F…FChr20_1662288_1662288_1_R	1	FChr20_1662288_1662288_1_R	GGGCTAGCAGACCACAACA	60.01°	262		FChr20:1662168-1662429	-
FChr20_1836622_1836622_1_F…FChr20_1836622_1836622_1_R	1	FChr20_1836622_1836622_1_F	ACCCACACTGCTGTGCTT	60.28°	251		FChr20:1836546-1836796	ACCCACACTGCTGTGCTTGTAGTTTTTTTTTTTTTTTATGGGAGCTGCAGTTTTTTCTGTGCTCACAAAGTAATCGTAACCAGCTGATTATCTTCACCTGTAATTCCTGTACTGGTGGCAACAGAAAGGAACGTCTTCTGCTTGAGTCTGACTTCCCTGGAAGTGTTACTGTTTGTCTTTGTTTTGACTGAATCAAAACTACAGTTGCTAGAAAAAGCTGAGATGATGAAACAGTGAGGAAGCAGAGAGGC
FChr20_1836622_1836622_1_F…FChr20_1836622_1836622_1_R	1	FChr20_1836622_1836622_1_R	GCCTCTCTGCTTCCTCACTG	60.45°	251		FChr20:1836546-1836796	-
FChr20_2134882_2134882_1_F…FChr20_2134882_2134882_1_R	1	FChr20_2134882_2134882_1_F	AGCGGGAGGTAACCAGGT	60.77°	257		FChr20:2134788-2135044	AGCGGGAGGTAACCAGGTGAACCTGACAGTTTGATTAGAAAATGGTGTCCGTCAGTCCGCTGTGGTCACTGTCGGTTCACCGTCAGTCCGCTGTGGTCACTGTCGGTTCACCGTGAAGATCCGTTAACACCAAACTTTCAGAAAGTTTCACTCAAATGAAGAGAACCGCCAAAGTTTTAGCTAGCTAGCTCCATGTAACAGTTTCAGCTAGTTTTCCAGTCCTGCTAATGCTAATGCTAATGCTACCAGCTGCCCTG
FChr20_2134882_2134882_1_F…FChr20_2134882_2134882_1_R	1	FChr20_2134882_2134882_1_R	CAGGGCAGCTGGTAGCAT	59.32°	257		FChr20:2134788-2135044	-
FChr20_2377407_2377407_1_F…FChr20_2377407_2377407_1_R	1	FChr20_2377407_2377407_1_F	TGCTGGACAGACGGAGAGA	59.85°	223		FChr20:2377235-2377457	TGCTGGACAGACGGAGAGACTTGAACTAATCTGGAATTATTTTACTTTAATTAAATTGGACACTGTTGATCAGTAAAGAGTTATTATAGGGATAGATATTATTTCCAATACTTTTTTTAGATTAGATTATTTCATTTATTCTACTTGTATTCTTGTTCAGTGTTATTTGGCAGCAACAGGTTTTTACCATTAAAGGTGGAGTCTACGATTCTGGAGAGCCCTG
FChr20_2377407_2377407_1_F…FChr20_2377407_2377407_1_R	1	FChr20_2377407_2377407_1_R	CAGGGCTCTCCAGAATCGT	59.28°	223		FChr20:2377235-2377457	-
FChr20_2427824_2427824_1_F…FChr20_2427824_2427824_1_R	1	FChr20_2427824_2427824_1_F	GGCTCCGACTCAACGTGT	60.51°	218		FChr20:2427737-2427954	GGCTCCGACTCAACGTGTGACAGCATCAATCTTACACGTTTATTACGTCAGTTGAAGTTCAAGATGAATTTTGGCCCAGTGTTTCCCAGTCTTTCCCGTGGATCTGACAGTCTGTACCCTCCGTCTGTGTTCAACTTGTTCGTAACAGGATAAACAAATATACAATGTATTATTTTGTTTTTTCGTGTGAATGAAACAAACAGAAACCCACGTGCTGT
FChr20_2427824_2427824_1_F…FChr20_2427824_2427824_1_R	1	FChr20_2427824_2427824_1_R	ACAGCACGTGGGTTTCTGT	59.70°	218		FChr20:2427737-2427954	-
FChr20_2755134_2755134_1_F…FChr20_2755134_2755134_1_R	1	FChr20_2755134_2755134_1_F	GTCGCGTTTCCCTTTGGC	59.97°	126		FChr20:2755044-2755169	GTCGCGTTTCCCTTTGGCCATAATAGAAGAAAGATATTAAAAGACTGTTAATAACTGCAGACACACACACACACACACACACACACACACTCACACACTCACACACACACACACACAGGGACTCCC
FChr20_2755134_2755134_1_F…FChr20_2755134_2755134_1_R	1	FChr20_2755134_2755134_1_R	GGGAGTCCCTGTGTGTGTG	60.15°	126		FChr20:2755044-2755169	-
FChr20_2950740_2950740_1_F…FChr20_2950740_2950740_1_R	1	FChr20_2950740_2950740_1_F	TGGTCTCCACCACCTCCT	59.96°	278		FChr20:2950607-2950884	TGGTCTCCACCACCTCCTGAGGGAAATATCTGTCTCTTTAGCTGCTAAATGCTCCACTATGTTCACCAGCTGCTCTCTAACTGTGCTGTTTGCTGCTGAGCAGGTAGTGTACAGCAGCTTTTTACAGATTTTTCACAGACTGTGGTTGCACTGGTTTCACTGGTCAGGTGTGTGTTTGTGGAGGTGTGACTCAGAAAGAGCAGCAAAAACGTCTGCATGCTCTTATTTATTCAGCCTTCCTGAATAAGATTAGAGTACAAATAGGCCGAGGGTGTGGT
FChr20_2950740_2950740_1_F…FChr20_2950740_2950740_1_R	1	FChr20_2950740_2950740_1_R	ACCACACCCTCGGCCTAT	59.87°	278		FChr20:2950607-2950884	-
FChr20_3144692_3144692_1_F…FChr20_3144692_3144692_1_R	1	FChr20_3144692_3144692_1_F	TGCAGCAGTGACAGTCCG	59.37°	181		FChr20:3144641-3144821	TGCAGCAGTGACAGTCCGAGGCCTTCATCCAGGGGGGGGGGGGGGGGGGGGGAACTTGATTTGAGACTTGACTTGTGCTTGTCTTTAAGGACTTAAGACTCGCTGTCCAAGACTTCGACTTGTCCTTAAAGTTATCTGTATTGTAGTTTTCACTGTTAGTGGCGGAGTCCGCCACACTGAA
FChr20_3144692_3144692_1_F…FChr20_3144692_3144692_1_R	1	FChr20_3144692_3144692_1_R	TTCAGTGTGGCGGACTCC	59.18°	181		FChr20:3144641-3144821	-
FChr20_3148029_3148029_1_F…FChr20_3148029_3148029_1_R	1	FChr20_3148029_3148029_1_F	CGTGCACAAAGCCAGGTG	59.97°	137		FChr20:3147998-3148134	CGTGCACAAAGCCAGGTGCGTCGATGCGTCACTTTTTCTTTCTTCGTTGTCTGCAAATTACTACAGAGCTTCCAGGCGAATTTGGCTCTCATTTGCAAAAAGTTATTTTCAACACAGCCGCTGGTCAGTCCCGTGTC
FChr20_3148029_3148029_1_F…FChr20_3148029_3148029_1_R	1	FChr20_3148029_3148029_1_R	GACACGGGACTGACCAGC	60.42°	137		FChr20:3147998-3148134	-
FChr20_3165972_3165972_1_F…FChr20_3165972_3165972_1_R	1	FChr20_3165972_3165972_1_F	AAGTCAATGGGAGCGGGC	59.96°	259		FChr20:3165838-3166096	AAGTCAATGGGAGCGGGCGGGACGGGAATCATAATAACAATAGGTCCGTTTTTATATATAGTTCTAATACAGTTCTAATATGAATAAACACTATGTTCTTTATTTTGGTTGGTTGCAGCCACCTGACCAGTTCATGCTGTGCCAAACACATTAGGTTTCCTGTGGCTGCTTCACAATAAAAGCCACCTCAGGTTTCACCAGTTGTAGGATGTTCTGTTTGCATGAGCAGTAACTTAATCCAGCGCTGATCCGGCTGTAT
FChr20_3165972_3165972_1_F…FChr20_3165972_3165972_1_R	1	FChr20_3165972_3165972_1_R	ATACAGCCGGATCAGCGC	60.82°	259		FChr20:3165838-3166096	-
FChr20_3236612_3236612_1_F…FChr20_3236612_3236612_1_R	1	FChr20_3236612_3236612_1_F	TGGTGGTCATTGCTTGTTGC	59.54°	184		FChr20:3236449-3236632	TGGTGGTCATTGCTTGTTGCTTAATGACGTCACTTTTGTGCTGTTTACTGACAGTTGCTGTACTCATAATAGCTCGTCTGATTCTTGTTTAAAGGCCCTTAAAACTTATTTTCTCCATCAGCTTCTTACCATGAACAATAAAGTCCAACAGGAACACAAAATTCTGATGCCATGGACACCCGTG
FChr20_3236612_3236612_1_F…FChr20_3236612_3236612_1_R	1	FChr20_3236612_3236612_1_R	CACGGGTGTCCATGGCAT	61.30°	184		FChr20:3236449-3236632	-
FChr20_3646159_3646159_1_F…FChr20_3646159_3646159_1_R	1	FChr20_3646159_3646159_1_F	ACCTGGGTTTTGGCTTCAGT	60.18°	254		FChr20:3646104-3646357	ACCTGGGTTTTGGCTTCAGTTTACCAAATTATGACATTAAAATAATACATAAACTAAATTTAATACATATATGCATTGTACTTAATGAGTTGCAGGTCATAAAATAATGTTTTGTTTTTGAAAGAATAAAGATGTATATTTTGACCATACAGCTCAACAGATTTAAAGCTTTAAAAGGAGCCGTACTTAAGTTCTTCTTAACATAAGTGGCCCATTTGATTCATTGATGAGCTTCAGTGATGGATTTGGGTGGA
FChr20_3646159_3646159_1_F…FChr20_3646159_3646159_1_R	1	FChr20_3646159_3646159_1_R	TCCACCCAAATCCATCACTGA	58.94°	254		FChr20:3646104-3646357	-
FChr20_3650821_3650821_1_F…FChr20_3650821_3650821_1_R	1	FChr20_3650821_3650821_1_F	TTACACAACGTGGGCGCT	60.74°	145		FChr20:3650709-3650853	TTACACAACGTGGGCGCTGGACGTGAACATGACAACAGTGTCGGTCGGAAACTAGCAATGACAGCTGTGCTGCGCTGTGGGTGTAAGATGGGGCCCAAAGAGACAGATATTTCCAGATATTTGTCACTGAGGCCACACCACCAAC
FChr20_3650821_3650821_1_F…FChr20_3650821_3650821_1_R	1	FChr20_3650821_3650821_1_R	GTTGGTGGTGTGGCCTCA	60.20°	145		FChr20:3650709-3650853	-
FChr20_3786058_3786058_1_F…FChr20_3786058_3786058_1_R	1	FChr20_3786058_3786058_1_F	CGACAGATCCACCTGTGACA	59.32°	253		FChr20:3785858-3786110	CGACAGATCCACCTGTGACACATTTTGAGGGAAACTTCTGTGATAATACAGCTGTAATTGGAAAGCAATTTATATCGAAGGAATCGTCCGATAAATTAGACGTTAGTTTTTACTAAATTAGTTTTTGCAGGAATTTGCTTGTCTGTTTTAAGTTTATTTCTTCCGTAATAATCATTTTCAAATTTGATTTTTGATGATTGCATGAAAGCCTGCAGCATTTGCAGTATTAAGACCCGGGTGTCGGGAGGGACTT
FChr20_3786058_3786058_1_F…FChr20_3786058_3786058_1_R	1	FChr20_3786058_3786058_1_R	AAGTCCCTCCCGACACCC	60.59°	253		FChr20:3785858-3786110	-
FChr20_3808746_3808746_1_F…FChr20_3808746_3808746_1_R	1	FChr20_3808746_3808746_1_F	CAGCTCCCATTTTTCGCGAG	59.91°	180		FChr20:3808650-3808829	CAGCTCCCATTTTTCGCGAGTTGAAATAAAAAAAAATCCAAGAATCTTTCTACGTACACAAGAGGTATATTTCTCTCAAATTTTGTTCACAAATTTGTTTGTACTTCAGTACAGTACTTGAGGTAAAATACTTACTTGTAATAAGAGCTGTCCTTCAAATGCAGTTTCTTCCTGGAGACA
FChr20_3808746_3808746_1_F…FChr20_3808746_3808746_1_R	1	FChr20_3808746_3808746_1_R	TGTCTCCAGGAAGAAACTGCA	59.44°	180		FChr20:3808650-3808829	-
FChr20_3846518_3846518_1_F…FChr20_3846518_3846518_1_R	1	FChr20_3846518_3846518_1_F	GCACAGGAGGTAGCAGCC	60.95°	276		FChr20:3846328-3846603	GCACAGGAGGTAGCAGCCAGTGACTGAAATATATTCGGTCTGTGAGACAAAGAAAACGCAGACGGTTTTATAATCTGACTTTGGCATGAAGAAGGCAGAAATTCAAACCCAGAGATTCACTAGCAGATATACACAATGGATATAAAAGAGGAAACAGACCAACCACAACAGAAAAAGCTGCAATAAACAATAAGTTTTTTGAGTGCATAATAAATAATATAATAATATAATACAATAAATATTTAATGTTAAAGAGAAACCAGCTTTTGAGGGGCT
FChr20_3846518_3846518_1_F…FChr20_3846518_3846518_1_R	1	FChr20_3846518_3846518_1_R	AGCCCCTCAAAAGCTGGT	58.65°	276		FChr20:3846328-3846603	-
FChr20_4045220_4045220_1_F…FChr20_4045220_4045220_1_R	1	FChr20_4045220_4045220_1_F	ATGTCTGGCCGGTTTGCA	59.80°	187		FChr20:4045054-4045240	ATGTCTGGCCGGTTTGCAGGGTTCACTGGTCGACTAAGTGAGCTGTTAAACACAGTGTTAGAATGAGCGGGCTGTGTGTGTGTGTTTACACTGTCTTCTGAAACAAAGCACATGTAAATACTGTCACACTTGCTCGCATACACACTTCTTGATGTGTTTCGGAAACAACACCGACGTTGCCAAGGTT
FChr20_4045220_4045220_1_F…FChr20_4045220_4045220_1_R	1	FChr20_4045220_4045220_1_R	AACCTTGGCAACGTCGGT	59.73°	187		FChr20:4045054-4045240	-
FChr20_4317666_4317666_1_F…FChr20_4317666_4317666_1_R	1	FChr20_4317666_4317666_1_F	TCGAGGTTGTGCTGCTTGT	59.78°	119		FChr20:4317579-4317697	TCGAGGTTGTGCTGCTTGTCCTTGTTTTATATCACTGTACACCGAATATTAGAGCTGCAACGACTAGTCGATTAATCGATTAGTCCATTAGATTAGATTTGGCTACTGGTCAGACGAGC
FChr20_4317666_4317666_1_F…FChr20_4317666_4317666_1_R	1	FChr20_4317666_4317666_1_R	GCTCGTCTGACCAGTAGCC	60.08°	119		FChr20:4317579-4317697	-
FChr20_4614626_4614626_1_F…FChr20_4614626_4614626_1_R	1	FChr20_4614626_4614626_1_F	GGTTAGTTACTGTAAGGGCGA	57.06°	280		FChr20:4614456-4614735	GGTTAGTTACTGTAAGGGCGACCTTTAGCATTACATAGCCAACTGATCAACTGTTAATATAAAAACATTCATTAGAGCAGCTTTAATAAATGAAAACATTGAGACATTTCTTTTTAATACAGAAGTTTCTGAGAGAAAAGTGAAAATGTTCAAAAAATCTATCCATCTATATATATATATAAAAATCTGTCTATTTTACAATGTCAACAAATCTGTAGGTTCCTGTATTGACACCAAAACTAATTTGAAATTGAAATTTATTTCAGTCCGTGCACAACCA
FChr20_4614626_4614626_1_F…FChr20_4614626_4614626_1_R	1	FChr20_4614626_4614626_1_R	TGGTTGTGCACGGACTGA	59.33°	280		FChr20:4614456-4614735	-
FChr20_4983075_4983075_1_F…FChr20_4983075_4983075_1_R	1	FChr20_4983075_4983075_1_F	GGGGCCGTTCCATTTCCT	60.52°	147		FChr20:4983049-4983195	GGGGCCGTTCCATTTCCTGAGTTCAGGAAGCCCACTTTTGAGGAAGCTCCGTGGGTTCGATTTCTCTCATTTCCTCCTCTGACACCGTTCCTGGTTGGAGTGCAGGAATGCAGCCGGGGAAGCACCTCGGCGGCATCCTGTGGACAT
FChr20_4983075_4983075_1_F…FChr20_4983075_4983075_1_R	1	FChr20_4983075_4983075_1_R	ATGTCCACAGGATGCCGC	60.04°	147		FChr20:4983049-4983195	-
FChr20_5784037_5784037_1_F…FChr20_5784037_5784037_1_R	1	FChr20_5784037_5784037_1_F	AGGATCAGAGGGTCGGGG	59.63°	221		FChr20:5783870-5784090	AGGATCAGAGGGTCGGGGGGGGGGGGGGGGGGGGATGTGTATTTCTTCATCATTGGTCAGACAGAACATGTTATTTGAATACGTTACATCGGGCTCTGGAGAACTGTGATGAGCATTTTTCACTAATTTCAGCAGTTAATCGATTAATCGTAAAAATATAAAACAGATTTTTTTTTGGGACATAGATGCTGCATGTTTTTTGGGCTCGGACATTATGCTGT
FChr20_5784037_5784037_1_F…FChr20_5784037_5784037_1_R	1	FChr20_5784037_5784037_1_R	ACAGCATAATGTCCGAGCCC	60.11°	221		FChr20:5783870-5784090	-
FChr20_5811765_5811765_1_F…FChr20_5811765_5811765_1_R	1	FChr20_5811765_5811765_1_F	CTCCGCCAAGACCAGCAA	60.88°	193		FChr20:5811614-5811806	CTCCGCCAAGACCAGCAACTTCTGGCGAAACTCCGACTGGGAAATACACATCCACCGGATTATTCCTCCTCCTGACACCGACTCCAGAGACACAGCGTATTACCACGAGGTGGCTACAATGACGCGGACTTTGCAACGCGATCTGATGCCGAGGTTTTCTCCAGACAGCTGAGACCAGAGCTCAGTCATGGCA
FChr20_5811765_5811765_1_F…FChr20_5811765_5811765_1_R	1	FChr20_5811765_5811765_1_R	TGCCATGACTGAGCTCTGG	59.32°	193		FChr20:5811614-5811806	-
FChr20_5812403_5812403_1_F…FChr20_5812403_5812403_1_R	1	FChr20_5812403_5812403_1_F	TGCACCTGTGATGCTGCA	59.80°	218		FChr20:5812211-5812428	TGCACCTGTGATGCTGCAGAAGATTTGTACTTACTAAAACGACCAAAGACGTAAATCCCCCCACTGCCAGGTTGATGATTCGATCCTGCAAGAGAGTTTAAAGAGAGTTTAAAGACAGTTTATTCAAATCAGCATCAAATGTCTGACATCTTCGTACTCTACAAGACACTTTGACTAATAACAACTCTCAACACTCTGTCTTGGAGCACACTGGTGGT
FChr20_5812403_5812403_1_F…FChr20_5812403_5812403_1_R	1	FChr20_5812403_5812403_1_R	ACCACCAGTGTGCTCCAAG	60.59°	218		FChr20:5812211-5812428	-
FChr20_6005837_6005837_1_F…FChr20_6005837_6005837_1_R	1	FChr20_6005837_6005837_1_F	AGCGTCTGTGCAGCCTTG	60.59°	162		FChr20:6005768-6005929	AGCGTCTGTGCAGCCTTGTTTATTCTCTGTGTCCATGGAAACGACGATGAACGCAGCCATAAAGGTATGTTTCCATACTTTTCCATACTGCGTAGGAACCTTGTGGAGTTTTAGTGGTTTAAGTGGTGATTCGTACCATTCAGCTGGAACCATGCTGCCGTC
FChr20_6005837_6005837_1_F…FChr20_6005837_6005837_1_R	1	FChr20_6005837_6005837_1_R	GACGGCAGCATGGTTCCA	60.58°	162		FChr20:6005768-6005929	-
FChr20_6024496_6024496_1_F…FChr20_6024496_6024496_1_R	1	FChr20_6024496_6024496_1_F	GTGCTTTCATCAGCGGGC	60.27°	273		FChr20:6024356-6024628	GTGCTTTCATCAGCGGGCCATAGGCTCAATTGCCATTGTGTTAATTCATTTGGCGATAGATAGACATTCATTTACTTTAAGTACAATTTTGAGGTACTTTTACTTTACTTATGCTACTTTAAACTTCTACCCCACTACATGTACAGTCCTTCAGGTAAACTGACAAACCACCATCTTAATATTCACAAAACACACATGACCGTTGGCTACACATAAACCAACTTCAAAAAGGGACAAAAAAATGTAAACACATCGGCTGGATGACTCGCCACA
FChr20_6024496_6024496_1_F…FChr20_6024496_6024496_1_R	1	FChr20_6024496_6024496_1_R	TGTGGCGAGTCATCCAGC	59.97°	273		FChr20:6024356-6024628	-
FChr20_6379849_6379849_1_F…FChr20_6379849_6379849_1_R	1	FChr20_6379849_6379849_1_F	TGACGCTGCCAGTTAGGG	59.26°	218		FChr20:6379689-6379906	TGACGCTGCCAGTTAGGGTTAGGGTCTATCTATCCATCTACCTATCTAGGCTATAGCAAGCATGATACCAACCAACGACAATGTTTTTCTAGAGATGCAGTAGGGGCAGATAATATAGATATAACAGTAAAAGTGAAAAACAAGTTGTTTTCTGGTTTTGGTTACTCGTCACTTGTGCTGATGAACGGACCTCAGTGGGTGGACATGCCACTCCACCC
FChr20_6379849_6379849_1_F…FChr20_6379849_6379849_1_R	1	FChr20_6379849_6379849_1_R	GGGTGGAGTGGCATGTCC	59.96°	218		FChr20:6379689-6379906	-
FChr20_6524869_6524869_1_F…FChr20_6524869_6524869_1_R	1	FChr20_6524869_6524869_1_F	TCCGTCAGGGGTTTTCAGC	60.30°	274		FChr20:6524707-6524980	TCCGTCAGGGGTTTTCAGCTGAAATGCAAACTTAATCTGCTTCTTATTTAAAAGATGGGGCAAAAAAAAACCTTTATTCAGCAGTTGTTTGGATATTTCAACAGTACAGTAGTGCCATGGTCTCACTTCTAAACCAAAGTTGCTAATGCCCATACTTGTACTTTCAGCTCCGTATCATTTCAGTATTATGGAAAAAAACTAAAACTATGCCACGTTGAAATTATCGTACATTTAGAGTTCTTTACAATTCCTGATTGCGCGTCATACAAAGGGA
FChr20_6524869_6524869_1_F…FChr20_6524869_6524869_1_R	1	FChr20_6524869_6524869_1_R	TCCCTTTGTATGACGCGCA	59.63°	274		FChr20:6524707-6524980	-
FChr20_6587346_6587346_1_F…FChr20_6587346_6587346_1_R	1	FChr20_6587346_6587346_1_F	CGTGAGAGTGAGCCAGCG	60.81°	189		FChr20:6587237-6587425	CGTGAGAGTGAGCCAGCGCGCACAATACCAAGACCCTGAAACTGAGGCAGCTAAATGGAATTCAGCCATCATTCATTTTATTATTTATCAGTATAAATAATCGACTAATTAAGATTACTTTAATTCAGAAAGGGCTGGGGAGTGCTGCATGTTTTTTGGGATGTCAGAGGGACGTGACGAAGCATGCCT
FChr20_6587346_6587346_1_F…FChr20_6587346_6587346_1_R	1	FChr20_6587346_6587346_1_R	AGGCATGCTTCGTCACGT	60.90°	189		FChr20:6587237-6587425	-
FChr20_6625370_6625370_1_F…FChr20_6625370_6625370_1_R	1	FChr20_6625370_6625370_1_F	TACACCCATGCCTGCAGC	59.43°	206		FChr20:6625314-6625519	TACACCCATGCCTGCAGCTCTGTGAGACTGTACTTACACACTGGTGCTTTGAGCGAAATGAATGTCTGCACAAAAGTTTGTGCCAGTCCATCCAGTAGATGTTGAGATATTTCACAGGATTAGTGAAAACTCTGACATGCTGATGGTGCTACAGGAACTGTCAGGGATCACCAAAGTGACTGGGGTTCATCATGAGGGCACAGCGG
FChr20_6625370_6625370_1_F…FChr20_6625370_6625370_1_R	1	FChr20_6625370_6625370_1_R	CCGCTGTGCCCTCATGAT	59.73°	206		FChr20:6625314-6625519	-
FChr20_6767901_6767901_1_F…FChr20_6767901_6767901_1_R	1	FChr20_6767901_6767901_1_F	ACACGCAATCATTTGGCCAC	60.38°	252		FChr20:6767819-6768070	ACACGCAATCATTTGGCCACTTTTGTGCTGTTTTCTTTACGGACAGATTGTTGTAGTTTATGTTGAATTTCACTGAATGTGTGCCTTTTGCCTGATAGTGGAAGAGTGTTATTAAAGAAGCTGCTATGAGCTGATTTCCAACGTACTTTTTTATCTTGTTGTTGTCTTCTTGTTTTTGTCTTGTTGATGTATTCAGCTCCCACATCTATTCATTCCTTTTACTATGTGTTTTATTGAGGGTTGTTTCGCCCC
FChr20_6767901_6767901_1_F…FChr20_6767901_6767901_1_R	1	FChr20_6767901_6767901_1_R	GGGGCGAAACAACCCTCA	60.73°	252		FChr20:6767819-6768070	-
FChr20_7149508_7149508_1_F…FChr20_7149508_7149508_1_R	1	FChr20_7149508_7149508_1_F	TGAGGGACCCTGCCAGTT	60.04°	197		FChr20:7149331-7149527	TGAGGGACCCTGCCAGTTTTCTGAGACGTCAACAAATGACAAAATTGTATCCGAGGTCAGGAATGAACTTTTTAAGCCGACATTGACGAGGAGGCCTCGGAGTGCTCTGAAAAAATGGAAATTTGAACATCTGCAATTCAATGACAACCTGAGCAAACTCCTGAGGAGGACTGGAGGACCCCAAGGGTGCACTGACT
FChr20_7149508_7149508_1_F…FChr20_7149508_7149508_1_R	1	FChr20_7149508_7149508_1_R	AGTCAGTGCACCCTTGGG	59.08°	197		FChr20:7149331-7149527	-
FChr20_7566736_7566736_1_F…FChr20_7566736_7566736_1_R	1	FChr20_7566736_7566736_1_F	ACCAAACAGCTCCTCATCCG	59.96°	227		FChr20:7566554-7566780	ACCAAACAGCTCCTCATCCGATTTGATTTGATTCTGACATTAAACAACATACACTCTCGTAAAAACAAAAGGAAAAAAGAGAATATAGAATAAAATAATATAAAGACAAAAACTCCAAATTAAACAAACTAAAATTTAACAATTTATTAAACTAGCATTAAAAAACTCTGAAAGTTAACATAACTGCGCCTGTACTCGTAGTGTTAAAAGCGCAATGGCCAATGACC
FChr20_7566736_7566736_1_F…FChr20_7566736_7566736_1_R	1	FChr20_7566736_7566736_1_R	GGTCATTGGCCATTGCGC	61.01°	227		FChr20:7566554-7566780	-
FChr20_8061505_8061505_1_F…FChr20_8061505_8061505_1_R	1	FChr20_8061505_8061505_1_F	CCACGTGGGACTACAAGACA	59.25°	273		FChr20:8061305-8061577	CCACGTGGGACTACAAGACACTACTGCATGTCAAACATCAAACATACAAAGACATCAACACATATACAAAGCAACGTGATCAGTCATATACGCAGTCATATACACATGATTTCAGGTTAGCTTAAAGTTGAAAACCATCTCCATGTTTGGTGATTCTAAAGGATTAAGTGTTCCTTTATGGTTTCAAAATATTCTCCTACTTCGAGCCATAGAGATAGTTATGGCTTTATGAAGAGTTTTTCGAGGATTTTATCCCTCAGGTCGACCAAAGAC
FChr20_8061505_8061505_1_F…FChr20_8061505_8061505_1_R	1	FChr20_8061505_8061505_1_R	GTCTTTGGTCGACCTGAGGG	60.73°	273		FChr20:8061305-8061577	-
FChr20_8304278_8304278_1_F…FChr20_8304278_8304278_1_R	1	FChr20_8304278_8304278_1_F	CCCACACGAGCCAACACA	61.11°	162		FChr20:8304246-8304407	CCCACACGAGCCAACACACACACAAACAAAACCTGTGGAAAGGGTCATTTTTTCTTGTTATGATATCATCAGGATGCATCATAACTATAATACCCTGTGGGAATATTAGGAAGTAGAAACTAGTATATGTGCTTTTTTTATGGGTGTGTGTGTATGCTTGGC
FChr20_8304278_8304278_1_F…FChr20_8304278_8304278_1_R	1	FChr20_8304278_8304278_1_R	GCCAAGCATACACACACACC	60.25°	162		FChr20:8304246-8304407	-
FChr20_8492790_8492790_1_F…FChr20_8492790_8492790_1_R	1	FChr20_8492790_8492790_1_F	CCCACAAAGGCTGTAGAGGG	60.74°	191		FChr20:8492680-8492870	CCCACAAAGGCTGTAGAGGGATTTTAGACAAGCTGAGCTCAATTGCTTTTTTTGTTTGTTTTACATTTTATGAATTGTTAATGGTTCAATTTATTGTTTGTGAATTTTTTTCACATACAATCAAAATATGCTTGAATTCAGTTTAGCAACAAGCTAAACTTTTCTGTAATCCTCACCAGGAGCTGTCCGTG
FChr20_8492790_8492790_1_F…FChr20_8492790_8492790_1_R	1	FChr20_8492790_8492790_1_R	CACGGACAGCTCCTGGTG	60.36°	191		FChr20:8492680-8492870	-
FChr20_8665795_8665795_1_F…FChr20_8665795_8665795_1_R	1	FChr20_8665795_8665795_1_F	AACCTCAGCAGTGACGGC	61.21°	140		FChr20:8665686-8665825	AACCTCAGCAGTGACGGCTGGTGGGCAGGTGTGGAACGACAGGGACAAGAGAGGAGGAAGGAGCGCCTGTCGCCATGACAAACTCTGTGAAACACAGGTTTTTGTACTTTTGGAGATTCAGCCTGTTTACCCATTGTTCC
FChr20_8665795_8665795_1_F…FChr20_8665795_8665795_1_R	1	FChr20_8665795_8665795_1_R	GGAACAATGGGTAAACAGGCT	58.40°	140		FChr20:8665686-8665825	-
FChr20_9075994_9075994_1_F…FChr20_9075994_9075994_1_R	1	FChr20_9075994_9075994_1_F	TGCTAGTGATAGACTGGGGCA	60.27°	256		FChr20:9075812-9076067	TGCTAGTGATAGACTGGGGCATTAAAGTCACAAAGAAATAAGATTTGAAAGTTTCTCCAGTGAAAACAGGATGTGGGGATTAGAAAGTTGTCTAGCATGTTCATAGGAGTTGGAAAGCTGGAAATACCACAGCACCTTAGGAAGGGGATAAATGTGATTGCAGCTAACAATTATTTCTATTATCAATTAATCCACAGATTATTTTCTCAATTATAGAATATAAATGTAGTAAAAAATTGCCCAAGATGGAGTCATC
FChr20_9075994_9075994_1_F…FChr20_9075994_9075994_1_R	1	FChr20_9075994_9075994_1_R	GATGACTCCATCTTGGGCAA	58.01°	256		FChr20:9075812-9076067	-
FChr20_9110375_9110375_1_F…FChr20_9110375_9110375_1_R	1	FChr20_9110375_9110375_1_F	GCTGCAACACTTGGCTGG	61.42°	157		FChr20:9110348-9110504	GCTGCAACACTTGGCTGGAGATACATTTTACTACTTTCTGCTTTGACATGTCAAAATGTGCGCGCTTAAAAAGTTCTAGACCAGGATCGTGAAACTGAAGCAGATAAATGTAATGTTAAATGTTAATTGTATTATTTACACCTGTGCTTTTCCTGCT
FChr20_9110375_9110375_1_F…FChr20_9110375_9110375_1_R	1	FChr20_9110375_9110375_1_R	AGCAGGAAAAGCACAGGTGT	60.52°	157		FChr20:9110348-9110504	-
FChr20_9167877_9167877_1_F…FChr20_9167877_9167877_1_R	1	FChr20_9167877_9167877_1_F	ATGCAGATGAGGCGCAGG	60.51°	257		FChr20:9167778-9168034	ATGCAGATGAGGCGCAGGCAACAAGGAATTGCATTGGTATTTGCAGCGCTCCTTTTTATTGTTGGCTGTGGATTCTTCAAGGAGAGTTTTGGGTCAAATTTTGAGTCTGATCTGTATCAGTGTATGACAGCGAAAAGGCACCATGTACTGTGCAGGAATGTATGCATACGTGCACACTTGCACATAAACATGGTCTATTCCAATCTGCCATTACCATTTACCACTAATGGGGGTCATTAGAGTGGGCGTGTCTGGTC
FChr20_9167877_9167877_1_F…FChr20_9167877_9167877_1_R	1	FChr20_9167877_9167877_1_R	GACCAGACACGCCCACTC	60.87°	257		FChr20:9167778-9168034	-
FChr20_9515487_9515487_1_F…FChr20_9515487_9515487_1_R	1	FChr20_9515487_9515487_1_F	GCAACAAAGCAGGGGTGC	60.73°	139		FChr20:9515433-9515571	GCAACAAAGCAGGGGTGCCAGCACAGAGGGCTCAGGCAAAAAGAAAACGACGCAAGGAGCCATACAGGAGCCCACTGCGGTGAAACAGCAGGATTCCAACCCAGGAATAGAGGTGCAAATTACCACAGAAGGCCCAGGA
FChr20_9515487_9515487_1_F…FChr20_9515487_9515487_1_R	1	FChr20_9515487_9515487_1_R	TCCTGGGCCTTCTGTGGT	60.59°	139		FChr20:9515433-9515571	-
FChr20_10076810_10076810_1_F…FChr20_10076810_10076810_1_R	1	FChr20_10076810_10076810_1_F	TTGTTGATGGCGCCGAGG	62.51°	172		FChr20:10076780-10076951	TTGTTGATGGCGCCGAGGACATGTGGTATAGCATGCTACTCGTATTTTTTGTGACTCCTGTTTTATTATTTCTATTTCTTATTTCTAAATGTTTAATGTGCACGATAACGAGCTCGAGCTCAAATTTGGACTTATTTAGGTTAAATAACAATTAGCGTCACTTGCTGGAGGA
FChr20_10076810_10076810_1_F…FChr20_10076810_10076810_1_R	1	FChr20_10076810_10076810_1_R	TCCTCCAGCAAGTGACGC	59.58°	172		FChr20:10076780-10076951	-
FChr20_10130293_10130293_1_F…FChr20_10130293_10130293_1_R	1	FChr20_10130293_10130293_1_F	GGTTCCCTCAAGTGGCCA	59.40°	211		FChr20:10130173-10130383	GGTTCCCTCAAGTGGCCAAAAAGATCAATGAATGCAGCTTTAATTTTTTTGGTTTCAGACAATTTTTTTAATGATTTTTAAACTGCGATATGATATGATATGTCGTTTATTGTCCAGCCCTATTGTTCTCAACCAGAAGCAGTCCAGGTCTGATGAAAGCAACTTACGTGTTCGGTGTTATCAAAACAGACCGCGGGCCCTTTCCTGTACC
FChr20_10130293_10130293_1_F…FChr20_10130293_10130293_1_R	1	FChr20_10130293_10130293_1_R	GGTACAGGAAAGGGCCCG	60.66°	211		FChr20:10130173-10130383	-
FChr20_10276722_10276722_1_F…FChr20_10276722_10276722_1_R	1	FChr20_10276722_10276722_1_F	CCTGCCTGTCCTTGCCTC	60.43°	211		FChr20:10276665-10276875	CCTGCCTGTCCTTGCCTCTCTGTCTCACCAGGGCTCAGTGCTGGCACACACGATGTCTTACCATCCATTTCAAGCCTTCCAAAGTGGCTGTGGAGGGGGGGGGGGTGTCTGTGGGTTGCCTGGTGCAGCAGAAAGACCCTTTTAAAGAAGGAAATATGAAAGAGGGAACACAAAAGAGCCCGGAGAGAGAGAGAGGGAGAGAGAGCTGCCC
FChr20_10276722_10276722_1_F…FChr20_10276722_10276722_1_R	1	FChr20_10276722_10276722_1_R	GGGCAGCTCTCTCTCCCT	61.33°	211		FChr20:10276665-10276875	-
FChr20_10669776_10669776_1_F…FChr20_10669776_10669776_1_R	1	FChr20_10669776_10669776_1_F	AGCAGCGTCAGTAAGTATGTT	57.91°	107		FChr20:10669720-10669826	AGCAGCGTCAGTAAGTATGTTACTGAGTCAAACAGCAACAGACAATTACTACCAATTGTAATATCAGCTAGTTAGCTTAGATTCTGTCGTCGCCTACCAGCACCTCT
FChr20_10669776_10669776_1_F…FChr20_10669776_10669776_1_R	1	FChr20_10669776_10669776_1_R	AGAGGTGCTGGTAGGCGA	60.92°	107		FChr20:10669720-10669826	-
FChr20_10723866_10723866_1_F…FChr20_10723866_10723866_1_R	1	FChr20_10723866_10723866_1_F	TGCAGTCCTGTCAGTCTGTG	61.24°	194		FChr20:10723828-10724021	TGCAGTCCTGTCAGTCTGTGAAGCTAACGTTAAAGTTAGAAGTTAGAAGTTGACTTTTCTCTGACTGAACCTCAGTAGGTCCACAACAACAAACAACTGCATTATTTTATCTGATTCGATAAACAAAATAACTTTGTGATAATGCTTCGTACAGTCATATCTTGTTTAATGCTAGGGTGACCACAAATACTGGT
FChr20_10723866_10723866_1_F…FChr20_10723866_10723866_1_R	1	FChr20_10723866_10723866_1_R	ACCAGTATTTGTGGTCACCCT	59.39°	194		FChr20:10723828-10724021	-
FChr20_10760186_10760186_1_F…FChr20_10760186_10760186_1_R	1	FChr20_10760186_10760186_1_F	GAGGCAGGGGGAAGCATG	60.43°	216		FChr20:10760093-10760308	GAGGCAGGGGGAAGCATGGCAGAAGAACCAGACGGGCATCGATCTATACAGGTTCGTCTCAGGGCTCAGATTTCAGTGCATTGATTTAAAGCAGTTTTTTTTTTTTACCCTGCATCCACTTTAGAGCATACTAAATGAAATAATAAAATATTCAAGATCTATTAAGCAAACATGTTATCAGTAGGGACAAATTGTCACTGAGTGTCTGTGACCTCC
FChr20_10760186_10760186_1_F…FChr20_10760186_10760186_1_R	1	FChr20_10760186_10760186_1_R	GGAGGTCACAGACACTCAGTG	60.33°	216		FChr20:10760093-10760308	-
FChr20_11697847_11697847_1_F…FChr20_11697847_11697847_1_R	1	FChr20_11697847_11697847_1_F	GGGATCGGGAGGTTTTGGG	61.80°	204		FChr20:11697804-11698007	GGGATCGGGAGGTTTTGGGACATGCAGCTGTCTTTAGGTCAAGATTTATTCTTTACTTTGCCAACTACTCCCGCTTCACGAATTATCATAGGAAATGAACCACACAGCAGTTAAATAAGCAGAAAAAGTTTGTTCAGATAGAACAAAGTTCAGAAATTGTTATGGCCACAGTCATAAGGCTAATAATGAGAACTGCGCCAGAGC
FChr20_11697847_11697847_1_F…FChr20_11697847_11697847_1_R	1	FChr20_11697847_11697847_1_R	GCTCTGGCGCAGTTCTCA	60.87°	204		FChr20:11697804-11698007	-
FChr20_11945951_11945951_1_F…FChr20_11945951_11945951_1_R	1	FChr20_11945951_11945951_1_F	AGGCAGTCCCTGAATCCCT	60.38°	139		FChr20:11945899-11946037	AGGCAGTCCCTGAATCCCTCAAGGAGAAATTTGTCTTTTCTTTTGCCTCCATCGACAGAGAGAAGAGAGGTCAGTGTCAGCTACAGAGCAGCGTCTAAGGAGTTGGTGGGGCTTCATTGTCTTGGCAAACACCGAGGGT
FChr20_11945951_11945951_1_F…FChr20_11945951_11945951_1_R	1	FChr20_11945951_11945951_1_R	ACCCTCGGTGTTTGCCAA	59.32°	139		FChr20:11945899-11946037	-
FChr20_11966937_11966937_1_F…FChr20_11966937_11966937_1_R	1	FChr20_11966937_11966937_1_F	TGGAGGAGGACCAGTCGG	59.88°	257		FChr20:11966748-11967004	TGGAGGAGGACCAGTCGGAGGAGTAGTTGGAGGAGGAGGAGTAGTTGGAAGAGGAGGAGGAGGAAGTGAGGCGAAGGCAGTGGACATCATCCAGATGTTGACCAAAGCACGCACAGAGTATGACAAGGTAGGGAAACACTGCATACTTTAGGGGGGGAAATGTAACAAATAGAATATTACAGATTCATATTTCCCATGTGTCTCTCTCAGGGGCAGTCTACATCAGAACCAAAGGAGATTGGTGGCAGCAGTGTTCT
FChr20_11966937_11966937_1_F…FChr20_11966937_11966937_1_R	1	FChr20_11966937_11966937_1_R	AGAACACTGCTGCCACCA	59.00°	257		FChr20:11966748-11967004	-
FChr20_12047074_12047074_1_F…FChr20_12047074_12047074_1_R	1	FChr20_12047074_12047074_1_F	GCAGGCAGATGGAGACCG	60.50°	218		FChr20:12046880-12047097	GCAGGCAGATGGAGACCGGGGTTTGCGCCCTACATCCTGGGTGTGGTTAGGTGTAGGCTACAAAAACGCTTTGGTTAAGTTAGGGGTCACAGCATTGAATTTTTCAGTATTTGAGACAGCAATCTTTCCATAACCTTACCCAGGTGCTTTTAGTAGCAGACACTTTAAGTATGAACATTTTGCAACTCTGGAGATGACTGACCTGCGTTTTGATGACA
FChr20_12047074_12047074_1_F…FChr20_12047074_12047074_1_R	1	FChr20_12047074_12047074_1_R	TGTCATCAAAACGCAGGTCAG	60.26°	218		FChr20:12046880-12047097	-
FChr20_12122074_12122074_1_F…FChr20_12122074_12122074_1_R	1	FChr20_12122074_12122074_1_F	AGGGTTGTTTGTCCGTGTT	57.34°	260		FChr20:12121945-12122204	AGGGTTGTTTGTCCGTGTTTAGACAGACTTGGGGAGAACATAGTGTAGTTGCATGAGTCTTTACACATGGCTTTCTGCTATTTGAAGTGGGTACTAATACAATGTGAGAAGAGCTGAGATATGCATATACTGTATATGTAAGGGAAAAGCCCTGTATGTTCCTGTGAAAATATTGTCTTTGATTAACATCTAAAAATGTTTCTATAAGTGATTACCATTAAAATAACACTCCCTCACAGAGGCCTTTGTCAACACAACCG
FChr20_12122074_12122074_1_F…FChr20_12122074_12122074_1_R	1	FChr20_12122074_12122074_1_R	CGGTTGTGTTGACAAAGGCC	60.52°	260		FChr20:12121945-12122204	-
FChr20_12144868_12144868_1_F…FChr20_12144868_12144868_1_R	1	FChr20_12144868_12144868_1_F	GGGGAGAACGAGGAGGGA	59.55°	161		FChr20:12144752-12144912	GGGGAGAACGAGGAGGGAGACACATCTATGTAAAAGTAATTACCCACAAAGTTTGTGCTAATAAGAAAAACCCAACTGCAACTTGTGATTGTAATAAAACAAAAGTCATCATGTGTAACACTTGATTCCAAATCCTAAGGGTGTGTTTGAAGGGGCGCGAA
FChr20_12144868_12144868_1_F…FChr20_12144868_12144868_1_R	1	FChr20_12144868_12144868_1_R	TTCGCGCCCCTTCAAACA	60.44°	161		FChr20:12144752-12144912	-
FChr20_12180740_12180740_1_F…FChr20_12180740_12180740_1_R	1	FChr20_12180740_12180740_1_F	GTTCGTCTCTGGGTGCCC	60.65°	240		FChr20:12180622-12180861	GTTCGTCTCTGGGTGCCCTCTGTGTTTCCATGTTTGAATACATCCACAGTGGAGTGTGTGGGGAAAACAACACTAACGGAGTTGTTTGGAACTTAAACTAACCCTGAGGTGTGTTCATGAATCCAGCACCTGTCTGCAAAGAACCTGCGCCAGCTTGTGTGCATTAGGAATGTGTTTATGAAGTATTGTGTTACATATATATTTAATAAGTGGTGCTACTTAACGTACCTGTGCAGACGC
FChr20_12180740_12180740_1_F…FChr20_12180740_12180740_1_R	1	FChr20_12180740_12180740_1_R	GCGTCTGCACAGGTACGT	59.97°	240		FChr20:12180622-12180861	-
FChr20_12239655_12239655_1_F…FChr20_12239655_12239655_1_R	1	FChr20_12239655_12239655_1_F	ATTGCCTCGGACACAGCG	60.73°	130		FChr20:12239556-12239685	ATTGCCTCGGACACAGCGGGACTGAACTTTGACCTTTATCCCTTCTCCCTCCATCCTCCATTCCTTGCCTCTTATAGGACTTCATTTCTTTCCTTTGCCCAACATACTGTTGCCTGGTTATCTGCCTCTG
FChr20_12239655_12239655_1_F…FChr20_12239655_12239655_1_R	1	FChr20_12239655_12239655_1_R	CAGAGGCAGATAACCAGGCA	61.11°	130		FChr20:12239556-12239685	-
FChr20_12310608_12310608_1_F…FChr20_12310608_12310608_1_R	1	FChr20_12310608_12310608_1_F	TGTTGTCTCCATCCACCCC	58.85°	137		FChr20:12310516-12310652	TGTTGTCTCCATCCACCCCTAGTTTCCAACACAGGGACGTAACACTGTCATAGAGATGTTAATTCAAACACAGATTTCAGCTTTGAAGTACAATCTGTCTGTCCATCTGCACGCTGTCAGTGTTTCCTGTTGCGCCG
FChr20_12310608_12310608_1_F…FChr20_12310608_12310608_1_R	1	FChr20_12310608_12310608_1_R	CGGCGCAACAGGAAACAC	60.79°	137		FChr20:12310516-12310652	-
FChr20_12496632_12496632_1_F…FChr20_12496632_12496632_1_R	1	FChr20_12496632_12496632_1_F	GCTTTGGCTGCTCGTGTT	58.89°	242		FChr20:12496435-12496676	GCTTTGGCTGCTCGTGTTTCTGATAAAGAAAAGATTAAGGAAGTTGAAGAAAGACTCAGTGATCTTCACCTTTTCAGTAACACATCTAGAGACTAGTCTAGTCTCCACTGGAAAGCTTCTGCTCATTGTGATTGAAGGAACGTAATGTCATAAACAGGAGAAGTCTCCCATTCAGTAATGAAACAAGGTGAAATACCTGCCACCCCTGGTTCCACCGTCAGAAAAGAAGCGGGAGGAGGGAG
FChr20_12496632_12496632_1_F…FChr20_12496632_12496632_1_R	1	FChr20_12496632_12496632_1_R	CTCCCTCCTCCCGCTTCT	59.96°	242		FChr20:12496435-12496676	-
FChr20_12915339_12915339_1_F…FChr20_12915339_12915339_1_R	1	FChr20_12915339_12915339_1_F	GGCCTGTGCTGTGTCGAA	60.88°	240		FChr20:12915281-12915520	GGCCTGTGCTGTGTCGAAATGTGGAAGTAAAGCCTACTACAAACAGTATCTGGAGGGACTTTAAGCTTCATAGTCAGCTGCTGCATGGAGATCTGCATGTTCTACTAACAAAGCCATTTTGAATTTTGGTGAAGTGCTACAAATGAAAACTGGGGCATTAAAATTAATGGCTGTTACTGGAACGACGACTAGGTGAGAAATTGGTACATTTAACTGTAAAAACAGAGGCATAGGGGCTCA
FChr20_12915339_12915339_1_F…FChr20_12915339_12915339_1_R	1	FChr20_12915339_12915339_1_R	TGAGCCCCTATGCCTCTGT	59.92°	240		FChr20:12915281-12915520	-
FChr20_13163643_13163643_1_F…FChr20_13163643_13163643_1_R	1	FChr20_13163643_13163643_1_F	GGACAGAAGAGAGTGAGTGCA	60.07°	191		FChr20:13163512-13163702	GGACAGAAGAGAGTGAGTGCACGCTATATGTGATGGTGTTTTTAGAGTATGCCAGTTGTGTGTTTGTACAGGTAAACATCATATCCAGGTTTCTGAAAGGTGGATAAGCCTTATCCCAATTTTAAGAAACTCCAAATCCAGCAGAGCGGTAAATGCAGCCAGAAACCAAAGTAGGTTCGTCCTCAGCTGCT
FChr20_13163643_13163643_1_F…FChr20_13163643_13163643_1_R	1	FChr20_13163643_13163643_1_R	AGCAGCTGAGGACGAACC	60.12°	191		FChr20:13163512-13163702	-
FChr20_13327448_13327448_1_F…FChr20_13327448_13327448_1_R	1	FChr20_13327448_13327448_1_F	TCCTGAGTACCACGCGTG	59.37°	238		FChr20:13327250-13327487	TCCTGAGTACCACGCGTGGTTAGGTTAGGCAACAAAAGCACTTCGGTTAAGGTTATGGAAAGATCATGGGTTTGATTAAATGTTAAGACAGAAAACAAATGAAATACGTTGTCAGTGAACATTTTACTGATACGTTCAGTATGAACATGTTTGAGACTTGCCAGATACAGTAATTAACATTTCCTCAATATGCTAATGGAGCTATACAAATTCAGGGCTTGGGGCGGGAGGTTATGTG
FChr20_13327448_13327448_1_F…FChr20_13327448_13327448_1_R	1	FChr20_13327448_13327448_1_R	CACATAACCTCCCGCCCC	60.12°	238		FChr20:13327250-13327487	-
FChr20_13474167_13474167_1_F…FChr20_13474167_13474167_1_R	1	FChr20_13474167_13474167_1_F	CGCGTTAGCAACCACCCT	61.62°	248		FChr20:13473980-13474227	CGCGTTAGCAACCACCCTTGTACTCTCAGTCCTTTACAAGCTACCTCCCCAACTTCATTTCTTTGCATCCCCTCCCTCTATCTCCACTCCTCTTCCTCTCTCTCCCTCTTCTCTTCCTGACCTCCGTATTTTTTTTCAATCGTTTCTTTTTCTCCCTCATTTTGTGCAAAATGATCACACATGGAACACATAATTTCTTTCTTTATCTCTTCCCTTTGTTCCTACCTTCCCTCTTTCCTTCCTGTTGC
FChr20_13474167_13474167_1_F…FChr20_13474167_13474167_1_R	1	FChr20_13474167_13474167_1_R	GCAACAGGAAGGAAAGAGGGA	60.13°	248		FChr20:13473980-13474227	-
FChr20_15170408_15170408_1_F…FChr20_15170408_15170408_1_R	1	FChr20_15170408_15170408_1_F	TCCCCAACATTAACCAAGTGG	58.05°	279		FChr20:15170294-15170572	TCCCCAACATTAACCAAGTGGTTATTATTTTAATCATTTCAAAGAACATCCCCTAACTTTAGTGAAGTAGTAGTTTCAAACTATACCTCGATACTTCCCTAACCTTAACCAAGTTAAGTCAACCCTTACATTTCTCTAAACATGTTTTATGCAAATCAAACCCGCTTTGAAGCTATATTAGCTTTTTTTTCCATTTTCCATTTTTCCATTTTTAATTGACATTTTTATATGTTATTACTAAATTTCAAGTGAGTTACAGTTGAGTACAGCCTGCCAGCC
FChr20_15170408_15170408_1_F…FChr20_15170408_15170408_1_R	1	FChr20_15170408_15170408_1_R	GGCTGGCAGGCTGTACTC	60.04°	279		FChr20:15170294-15170572	-
FChr20_15365988_15365988_1_F…FChr20_15365988_15365988_1_R	1	FChr20_15365988_15365988_1_F	CCAGCCCTGCTCATGTGT	60.60°	143		FChr20:15365967-15366109	CCAGCCCTGCTCATGTGTATGGCTATAACTCTTCTGTCATACAAGACTGCTATCCAGCATTATAATATTAATAACTCTTCCCTGAACTTAACTTTGCATTGTGATGGAGTATTTTGAAAGAGGATTGCCTCAGACTCGCAGTG
FChr20_15365988_15365988_1_F…FChr20_15365988_15365988_1_R	1	FChr20_15365988_15365988_1_R	CACTGCGAGTCTGAGGCA	61.13°	143		FChr20:15365967-15366109	-
FChr20_15402365_15402365_1_F…FChr20_15402365_15402365_1_R	1	FChr20_15402365_15402365_1_F	ACAGGGGCCATTTCTCTGC	60.81°	176		FChr20:15402264-15402439	ACAGGGGCCATTTCTCTGCAATCTCTGAGTACTTTTACTGTTGATACTTGAAGTACATTTTTCTGATGATACATACTTTTACTTAAGTAACATTCTCACAGGACTCATCAAAGAGGTTTTCTGTTCCCCAGCACTGCCGTATGGCTCTCTGTATAATAGGCCTGCACTTGAGGGAA
FChr20_15402365_15402365_1_F…FChr20_15402365_15402365_1_R	1	FChr20_15402365_15402365_1_R	TTCCCTCAAGTGCAGGCC	59.48°	176		FChr20:15402264-15402439	-
FChr20_15491658_15491658_1_F…FChr20_15491658_15491658_1_R	1	FChr20_15491658_15491658_1_F	CCCGACAGTCAAGGGCAG	61.83°	159		FChr20:15491631-15491789	CCCGACAGTCAAGGGCAGATGAAGATGCTAGACCGGAGAGAGTAGAACATTGCATTAAACCCTGAATGTCTTTTTGAATGCATAACCTCTTCTTTCCACACCCAAGTAGAGCAGCCGCAGGTCACTGTAAGCCTGTTTACCAGGGAGCGCTACCAGGAA
FChr20_15491658_15491658_1_F…FChr20_15491658_15491658_1_R	1	FChr20_15491658_15491658_1_R	TTCCTGGTAGCGCTCCCT	59.88°	159		FChr20:15491631-15491789	-
FChr20_15632408_15632408_1_F…FChr20_15632408_15632408_1_R	1	FChr20_15632408_15632408_1_F	CAGTAACCACACACTGATCCA	57.53°	147		FChr20:15632374-15632520	CAGTAACCACACACTGATCCATATCTGTAACCAGATATAAGCATTTGTTTTTTAAACTCCCATTACTGCCTCAACACACACACACACATTCAAACACACACACTTGGAGTAACACTGTGGCTGTCCGGCTGGCTGTCTGAGGCTTGC
FChr20_15632408_15632408_1_F…FChr20_15632408_15632408_1_R	1	FChr20_15632408_15632408_1_R	GCAAGCCTCAGACAGCCA	59.89°	147		FChr20:15632374-15632520	-
FChr20_15984590_15984590_1_F…FChr20_15984590_15984590_1_R	1	FChr20_15984590_15984590_1_F	TGCACCAGCCTAAACAAATGG	60.07°	274		FChr20:15984502-15984775	TGCACCAGCCTAAACAAATGGCTCCTTATGCATGTTTCACTGCTACACAGGATACAAACAAGGTCTGTATTCTGCATAAATAAATCATAGAATGTGAATCTCTGGACTCAACCAGCAAAAGTTACAGTCGTTAGTTTGAGAGCTTGTGAGCAATACAATCAAGAGGATGACTACAGTAAGGGTAAAATATCCAAGGTGTATTGTTTATGAACACAGAACATGGAATATTTTATCTTTTTTTTTCTGTACTCATCTGCTGCATGCAAGACATCCC
FChr20_15984590_15984590_1_F…FChr20_15984590_15984590_1_R	1	FChr20_15984590_15984590_1_R	GGGATGTCTTGCATGCAGC	60.37°	274		FChr20:15984502-15984775	-
FChr20_16877037_16877037_1_F…FChr20_16877037_16877037_1_R	1	FChr20_16877037_16877037_1_F	TGTGAGCGTGCCGTTAGG	61.80°	273		FChr20:16876906-16877178	TGTGAGCGTGCCGTTAGGACCGTTAAACACCAACTGGGGCTCATGTGGGAAGAATAACCCTGGATTGGGTTGCACCAGCTATTGGTGAATCCACAGTATTACTAGGTTTGTGTGTTAAGTAACTACTAGCTAGACCAACACTATTTGGTCATTTAGGCTAACGTTATTGGCATAATGTTTTGTAATTTAATGTATTATTTTGGTAAAATGCAGTTAAAAATCAGTTTACATCATTATTGAACAGCATTTTGATCACGTGTCAGGTCAGATGTG
FChr20_16877037_16877037_1_F…FChr20_16877037_16877037_1_R	1	FChr20_16877037_16877037_1_R	CACATCTGACCTGACACGTGA	60.00°	273		FChr20:16876906-16877178	-
FChr20_18308202_18308202_1_F…FChr20_18308202_18308202_1_R	1	FChr20_18308202_18308202_1_F	TGGGCAGATATTACGGGGG	58.88°	193		FChr20:18308173-18308365	TGGGCAGATATTACGGGGGGCACAGGGCGGTAACTGGTTATGAAACAGTCTCAATTTAATACCGATGCCTCTATATGACCTACATAAGCAAACAGCGAGAAGATTGGCTATTTGGATTATTTTCTAATAGTTCTTCTTAATGCCAGATTTTCCACGACATCAGACGAAACAGCGCTGGGGTTTGCTCTGGCTG
FChr20_18308202_18308202_1_F…FChr20_18308202_18308202_1_R	1	FChr20_18308202_18308202_1_R	CAGCCAGAGCAAACCCCA	61.70°	193		FChr20:18308173-18308365	-
FChr20_18707597_18707597_1_F…FChr20_18707597_18707597_1_R	1	FChr20_18707597_18707597_1_F	GACTGTGCTGGGGGTGAC	60.81°	253		FChr20:18707478-18707730	GACTGTGCTGGGGGTGACAGAGTGGGAGTGACTAATGTGAATAAGTGAGACTGTGGCATCGGCATGTGAATGTTCGGAAGCTCATGAAGGGACACACTGAACTAAATGAAGAATGAAACACACCTAAAAACAAAACACAGCAGCTCAGTCTCTCAGAAACATCACAAAGCTTCATTCTTGTTGTCAGCTTGCTGTGGACAAGAACTATCACACCACCTGTCCCAGGGTGCTCTACAGGGCCAATGACGACTGC
FChr20_18707597_18707597_1_F…FChr20_18707597_18707597_1_R	1	FChr20_18707597_18707597_1_R	GCAGTCGTCATTGGCCCT	59.96°	253		FChr20:18707478-18707730	-
FChr20_18903749_18903749_1_F…FChr20_18903749_18903749_1_R	1	FChr20_18903749_18903749_1_F	TTAGCGGCTCTGTTCGGC	60.50°	211		FChr20:18903641-18903851	TTAGCGGCTCTGTTCGGCTGTTTATTTGATTTTGGACAAGTTTACACTCCAGCAACTCCCACTTGCTTTTGTCTACCACTGTCTCAAATCAAGGACCCATTGTGTTGAAGGAGAGAAAAAGAAGGAGAAGAACAATCACAGACTGTTGGAGGCCAGGGAAGACTTACTAACTTACCCACATATCCCGGCGTGCCGCAGGCAGTGGACATGA
FChr20_18903749_18903749_1_F…FChr20_18903749_18903749_1_R	1	FChr20_18903749_18903749_1_R	TCATGTCCACTGCCTGCG	60.43°	211		FChr20:18903641-18903851	-
FChr20_19294117_19294117_1_F…FChr20_19294117_19294117_1_R	1	FChr20_19294117_19294117_1_F	CACGTTGCTTCAGTTGACGT	59.28°	222		FChr20:19294040-19294261	CACGTTGCTTCAGTTGACGTTTATTTATTGTAATTTATTTCATAATTATTTCTTATTGATTTATTTCTAAAGTACTGGCCAGACCATAAAACTGTTACTAAAACATAAAAAAAACTAAAATAATACTTTTTTACCAATACTGACTTTACTTTTGATATTTGACATAATCACACTAATGACTTGCTCATACTGATATAACAATGTCTTAGAGGGGGACTTTGG
FChr20_19294117_19294117_1_F…FChr20_19294117_19294117_1_R	1	FChr20_19294117_19294117_1_R	CCAAAGTCCCCCTCTAAGACA	60.34°	222		FChr20:19294040-19294261	-
FChr20_19389919_19389919_1_F…FChr20_19389919_19389919_1_R	1	FChr20_19389919_19389919_1_F	CCGCTGGTTCCCTGCATT	60.74°	244		FChr20:19389793-19390036	CCGCTGGTTCCCTGCATTGTGTTTAAGCCCTCAATGACTTACCGCTTGCCCTAAATAATAAGTGTTTCTCTCATGTTTCCCCCTTTGGAGTGACAAATGTTGACACACTGTAACAGAGCCCTTGTTTCCAACTCTGCAGCCTTGTGTAGCTTTTCAGCCTCTTTTTAGCTCACGGTTTAAAGCAGGCAGCCTTTTTTTTTTTAGAAAAAAAGCTCTAAGCCAACTGCCCAGCGCCAGACAAAGT
FChr20_19389919_19389919_1_F…FChr20_19389919_19389919_1_R	1	FChr20_19389919_19389919_1_R	ACTTTGTCTGGCGCTGGG	60.20°	244		FChr20:19389793-19390036	-
FChr20_19490299_19490299_1_F…FChr20_19490299_19490299_1_R	1	FChr20_19490299_19490299_1_F	GCTGTCACCAGGTCACACA	59.78°	185		FChr20:19490142-19490326	GCTGTCACCAGGTCACACACACAAACTCTCAACGCAGGTCACATTTATCACCAAAGCATTGATCATGGAGCCTGGTAAACTGTTGCACTATTCATTCGTTTTTCATAATATAATGATGTTTTTCATTGGTGAAAATACAGGCAGAGCACAATTGTTCTGCAACCCCCCACCCCCACCAAACCCCT
FChr20_19490299_19490299_1_F…FChr20_19490299_19490299_1_R	1	FChr20_19490299_19490299_1_R	AGGGGTTTGGTGGGGGT	59.91°	185		FChr20:19490142-19490326	-
FChr20_19794485_19794485_1_F…FChr20_19794485_19794485_1_R	1	FChr20_19794485_19794485_1_F	GCCAACATCACCACCGGA	60.58°	128		FChr20:19794458-19794585	GCCAACATCACCACCGGACACTTGCCACTGGACAGGCAAGTGTTCAAACCCACTCTGAGGCTTTACTGGGAGAAAAGCCCCTACTCATTTCAAACTGCCCCAGATTACAATCCACCGTACAGCATGGT
FChr20_19794485_19794485_1_F…FChr20_19794485_19794485_1_R	1	FChr20_19794485_19794485_1_R	ACCATGCTGTACGGTGGA	59.16°	128		FChr20:19794458-19794585	-
FChr20_19947187_19947187_1_F…FChr20_19947187_19947187_1_R	1	FChr20_19947187_19947187_1_F	GGCAACCAAGAAAGTCAGGG	60.67°	259		FChr20:19947082-19947340	GGCAACCAAGAAAGTCAGGGAAGGTCTCATTTCTTAAGTTGTGTTACAATTCGTTCACACATTGGCAATAAAAAACGATTAATACATGCAAATTGTTACATAGAGAACCTTTCACAAACACAAATAAAAGATTTGTAAACTCAAAAATATTTTGCAAATATAAAACGGCATTTGAGGATTTCAATTCTACGTTTGTGGATTTGTATTTTACACACAGTTTTGAGAAAGTTTTGAGACAAACTTTCCGCCAGTTTGAACG
FChr20_19947187_19947187_1_F…FChr20_19947187_19947187_1_R	1	FChr20_19947187_19947187_1_R	CGTTCAAACTGGCGGAAAGT	59.27°	259		FChr20:19947082-19947340	-
FChr20_20053669_20053669_1_F…FChr20_20053669_20053669_1_R	1	FChr20_20053669_20053669_1_F	GAACCACCTCGCCCATCC	60.50°	255		FChr20:20053478-20053732	GAACCACCTCGCCCATCCTGTAGCAGACAATGCTGTCTGAACTGAGACCCAGGCTGGTTAGAGGATCCACTCGAAACACATACTCCTGCAGGGGGGGAAGGGATGGAGGACAGCGGAAAATGAAGAACCGCACTATTGATCAGGCTGAAATATAGACTGTGATTCTTGGTGTCCAACATATCTTCAAGACAGTCTCAAAAAGCAAATCACCACTTATACTAATATCACTGGATAAGACCAGAGGGAGACCAGTGC
FChr20_20053669_20053669_1_F…FChr20_20053669_20053669_1_R	1	FChr20_20053669_20053669_1_R	GCACTGGTCTCCCTCTGG	59.89°	255		FChr20:20053478-20053732	-
FChr20_20067347_20067347_1_F…FChr20_20067347_20067347_1_R	1	FChr20_20067347_20067347_1_F	GGGGTTGTGTGTTGACGC	59.82°	277		FChr20:20067264-20067540	GGGGTTGTGTGTTGACGCACAGTCACGACTACAGTGGTCTAAGCCAGCACCTACTGCTGGGCTATATCCTGGGCTATATCCTTCAACTCTTAAACCCGACTTAATGTCTGTCCAGGCAGGAAAACATATCCCCTTCAAAGGCTGAAAAAAAAGGTACTGAGTGGTACAATACTTCACCAGTTAGGCAGCATTTGTTCTTCTTAATCCCTTTGACAGGATGTTGGTTTTACTAATTCTGCTCAATTTTGATCAAATAAAACCCACAGCAAACACGCAG
FChr20_20067347_20067347_1_F…FChr20_20067347_20067347_1_R	1	FChr20_20067347_20067347_1_R	CTGCGTGTTTGCTGTGGG	59.68°	277		FChr20:20067264-20067540	-
FChr20_20491267_20491267_1_F…FChr20_20491267_20491267_1_R	1	FChr20_20491267_20491267_1_F	GGCAATAGGGCTGTCAACC	59.27°	189		FChr20:20491153-20491341	GGCAATAGGGCTGTCAACCCATAGAAAGCATATTTGGAGAAGAAAAGACAATGTAACTGGAAAATTCTGATTCCCAGTAAAGCCTTCCCTGAAGTACAGTAACATTTCAAAGATATGCTGAGGCATGGCATTCCACTCTTCTTGAAGGGCTGCCCTCAGGTCATTGAGGTTCTGGGGTGCGGGGTTATG
FChr20_20491267_20491267_1_F…FChr20_20491267_20491267_1_R	1	FChr20_20491267_20491267_1_R	CATAACCCCGCACCCCAG	60.89°	189		FChr20:20491153-20491341	-
FChr20_20496083_20496083_1_F…FChr20_20496083_20496083_1_R	1	FChr20_20496083_20496083_1_F	GTGTGAGGTGCGGGACTC	60.42°	146		FChr20:20495967-20496112	GTGTGAGGTGCGGGACTCTATAAAAACGTAGTGACCACTTACCAGATCGAGTGGGGGACCCAACTTTGAATGTTGCATTTACAACAAATCGACCGACAAATCCGACTTGTTATACCTAGCCGGAGTACCCAGAGAAAGCCCACGCA
FChr20_20496083_20496083_1_F…FChr20_20496083_20496083_1_R	1	FChr20_20496083_20496083_1_R	TGCGTGGGCTTTCTCTGG	59.89°	146		FChr20:20495967-20496112	-
FChr20_20719744_20719744_1_F…FChr20_20719744_20719744_1_R	1	FChr20_20719744_20719744_1_F	TACTCGTGTGGTGTGGCC	60.12°	188		FChr20:20719592-20719779	TACTCGTGTGGTGTGGCCAAAAGCAGAGGAGGACAGGAAACAGAGCGGGTAGGGTTGTAAACATAAACTGCGGGAGCTAGCATGGCTAGCATGCTAACAACAGCAGTCCACAATTGAGAGGTCAGTGCCACCCCCTCTCTCAAAAAGGCTGGACAGCCAGAATATGTGAAATCGCCTGTGTGGGTGTG
FChr20_20719744_20719744_1_F…FChr20_20719744_20719744_1_R	1	FChr20_20719744_20719744_1_R	CACACCCACACAGGCGAT	59.89°	188		FChr20:20719592-20719779	-
FChr20_21023388_21023388_1_F…FChr20_21023388_21023388_1_R	1	FChr20_21023388_21023388_1_F	AGATGTGGCGCAATGTCCA	59.92°	247		FChr20:21023215-21023461	AGATGTGGCGCAATGTCCAAATTGTGTGTGAATTTGTTCTCAATTTGAGCCTTTTCTTTTGGGAACTTCATATATATTTGTGCAAAAATGATTCTCAGAAAAAGTAGTCTCAACCAGGACAGTGTTTTTTTATGTTAAAGTGGTGCTGCAGCAATTAAGTATATATTAATTTGTTAATTTTGAGACGCTCAAACTCACCATACAGAGGATGGAGAGGACACTCTAAAATGACTCGGGCCTTTGACAG
FChr20_21023388_21023388_1_F…FChr20_21023388_21023388_1_R	1	FChr20_21023388_21023388_1_R	CTGTCAAAGGCCCGAGTCA	59.64°	247		FChr20:21023215-21023461	-
FChr20_21845061_21845061_1_F…FChr20_21845061_21845061_1_R	1	FChr20_21845061_21845061_1_F	CAGCCAGTCTGCGGTTCA	59.89°	215		FChr20:21845025-21845239	CAGCCAGTCTGCGGTTCACCTTCTTGGCCACCTCCTCCAAGTCTACATATAGTAAGGATGTTTGAGAAGAAGATGTAAGTGAGTAACACAGGTGTTGGCTGAGGAAGTTTTTCACTTACATTGTGACATAAGTGTTACTGGAGTTTTGGCGCCCCCCATGGAAATCCATCTATAAACCTGAGGTGCAACATCATCCAGGACCATGCTGCAGACCA
FChr20_21845061_21845061_1_F…FChr20_21845061_21845061_1_R	1	FChr20_21845061_21845061_1_R	TGGTCTGCAGCATGGTCC	59.57°	215		FChr20:21845025-21845239	-
FChr20_21875099_21875099_1_F…FChr20_21875099_21875099_1_R	1	FChr20_21875099_21875099_1_F	CCAGAAATGTGCGCCTGC	60.64°	120		FChr20:21875068-21875187	CCAGAAATGTGCGCCTGCATATATTTGATATATATATCAAATATATAAATATATATATATATTTGAGCCTGTTTCAATTTATAGTTGAATCAAATGTCTACACTCATGTGACAAGCCGGT
FChr20_21875099_21875099_1_F…FChr20_21875099_21875099_1_R	1	FChr20_21875099_21875099_1_R	ACCGGCTTGTCACATGAGT	59.17°	120		FChr20:21875068-21875187	-
FChr20_21929392_21929392_1_F…FChr20_21929392_21929392_1_R	1	FChr20_21929392_21929392_1_F	TGAACAGGAGGGGGCTGA	60.60°	215		FChr20:21929244-21929458	TGAACAGGAGGGGGCTGAGCACACAGCCCTGGGGGGCTCCAATGTTGAGCTGGTTGGGATGTTGTTTTTGATGTGTTGGAGAACCAGTTTCTCAAAGCACTCTTATCAGAATGGAGGTGAGTGCCACAGGGCGGTAGTTGTTCAGACTAGTTTTTTTTGTTTTTTAACAGATCCATGAGTCTGAAGGCTTATCTGACACCAAACCACTGCGCAGT
FChr20_21929392_21929392_1_F…FChr20_21929392_21929392_1_R	1	FChr20_21929392_21929392_1_R	ACTGCGCAGTGGTTTGGT	60.04°	215		FChr20:21929244-21929458	-
FChr20_21985349_21985349_1_F…FChr20_21985349_21985349_1_R	1	FChr20_21985349_21985349_1_F	ACTCTCTGTGCAGCACATCA	59.24°	268		FChr20:21985173-21985440	ACTCTCTGTGCAGCACATCAGATTCATGCTCTATACTGGAACTATGTTAAATTGCATCTTCCCTATGAAATAAAAATGAATTCAAATTCAATCTTTGTGTATTCTGTCTGGTGTGGAATGTATCCCATTTAAAGCCACAACAAGTGTATGCATGTATTTTTTTTTGTGGAGTTGCATAGCTCTTCCTGAGCCTCTCAGTGCTGGCCTGGTGTATCCAGTATCTTCTTCTCGACCACAGCAGGGAGAAAATGAACACCAGGCAGTCGCT
FChr20_21985349_21985349_1_F…FChr20_21985349_21985349_1_R	1	FChr20_21985349_21985349_1_R	AGCGACTGCCTGGTGTTC	60.82°	268		FChr20:21985173-21985440	-
FChr20_22087507_22087507_1_F…FChr20_22087507_22087507_1_R	1	FChr20_22087507_22087507_1_F	GCCATCTGCCCGGTACAG	60.80°	259		FChr20:22087366-22087624	GCCATCTGCCCGGTACAGTGAAAACTGGGATTAATCCGTGAAGAGAACACTTCTCCAAAGTGCCAGATGCCAGGTGAGCATTTGCTCACTCATGTTGGTTACATCGACGAACTGCAGTCAGGTCAAGACCCTGGTGAGGACTGTATGACATTCTCTCTCTCTTTTTTTTCCCTTTTTTTTTTTTTTTTGAACAAACATAGAACATGAATGTCTTTCTTCTCTAGGGATCGGGGTAGACTACCTGGGTCCCGAAGCTGTG
FChr20_22087507_22087507_1_F…FChr20_22087507_22087507_1_R	1	FChr20_22087507_22087507_1_R	CACAGCTTCGGGACCCAG	60.43°	259		FChr20:22087366-22087624	-
FChr20_22098411_22098411_1_F…FChr20_22098411_22098411_1_R	1	FChr20_22098411_22098411_1_F	GCACTACCACCACCCACC	60.74°	191		FChr20:22098354-22098544	GCACTACCACCACCCACCCACCCTTACCTCTAATACCAACACGGGCAATTTCAACTAATTTTAACTAATGTTAGTTACCTTAACATTGGTAGAAGTCTGTAAGTAAATCGTTGTACTTGAGTCCCATTTAAGGGTCAACCATAGACCTTTGCATGGGTCCCCCTTGGGCCTTGGGCCGGGGTCATCTGTAC
FChr20_22098411_22098411_1_F…FChr20_22098411_22098411_1_R	1	FChr20_22098411_22098411_1_R	GTACAGATGACCCCGGCC	59.74°	191		FChr20:22098354-22098544	-
FChr20_22102496_22102496_1_F…FChr20_22102496_22102496_1_R	1	FChr20_22102496_22102496_1_F	CAAACATTCTGGCCCAGAGC	60.66°	266		FChr20:22102319-22102584	CAAACATTCTGGCCCAGAGCCATTTACTGTAGCCCTGTAAGCAGGTATCCTTTGGCCTACAGGCTTAGTCCTACATTAGTTCTTTACTTTATTTGGAAAATCTATAATCAAGGGCTTTTAACTTTAGAATGAGACCTAGAAGGAAGGTTAAATAAGTGGAAACGAAGCCACAAATGTCCTTAATGGATTTTGTCTGGGACAGGCTACATTGGGTGCTCTAGAATGTGTTGTTTTTACCAAAGGAGGAGGGGGGCAAGGTCTGGTAC
FChr20_22102496_22102496_1_F…FChr20_22102496_22102496_1_R	1	FChr20_22102496_22102496_1_R	GTACCAGACCTTGCCCCC	60.20°	266		FChr20:22102319-22102584	-
FChr20_22446647_22446647_1_F…FChr20_22446647_22446647_1_R	1	FChr20_22446647_22446647_1_F	GTGGTGTATCGCTGGGGG	60.35°	153		FChr20:22446591-22446743	GTGGTGTATCGCTGGGGGGGTTTTGGTGGGCCGGTCTGAGTGAAAAAGATCCAGGGCCTTTTTTCATCCTTTTTGGCCGCTCCAAGCACCTGTACCGTAACAGCAGGAGTAGACTCGCATCGAAATTCAAACGACGGCTCACTTGACCGCAGT
FChr20_22446647_22446647_1_F…FChr20_22446647_22446647_1_R	1	FChr20_22446647_22446647_1_R	ACTGCGGTCAAGTGAGCC	60.82°	153		FChr20:22446591-22446743	-
FChr20_22596593_22596593_1_F…FChr20_22596593_22596593_1_R	1	FChr20_22596593_22596593_1_F	GCGGTGTCTTGTGGGACA	60.66°	218		FChr20:22596487-22596704	GCGGTGTCTTGTGGGACATTCAGTGAGTAAAGTTCAGGTGAGCACCCTGGGTAAACTGCTCCTGTCAAAACCAAATGAAAAGTTCCCGTAGTATATAAATCCACCATTGAGCCAGTCTCAGCATTATTTTCATTCTGGTGAGCTTAAGTCATCAGTGTCACTTTAGAGTTTTATTATTGTAAATCATTTGAGCCTGACCCGGCTGTGGTGTGGTGTGT
FChr20_22596593_22596593_1_F…FChr20_22596593_22596593_1_R	1	FChr20_22596593_22596593_1_R	ACACACCACACCACAGCC	60.04°	218		FChr20:22596487-22596704	-
FChr20_22679297_22679297_1_F…FChr20_22679297_22679297_1_R	1	FChr20_22679297_22679297_1_F	AAGTTCAACAAGCCAGTTAGC	56.94°	253		FChr20:22679241-22679493	AAGTTCAACAAGCCAGTTAGCTTAACATGTAGTTGCTCTTCATGTTTGATTGAGTTGTATATATACACACACACATATATATATATATATATATACACACACACACACATATATATATATATATACACATATATATACACATATATATATATATACACATATATATACACACACACACATATGTATATATATACCACCTATCAAATACTTTTCCCCCCGTTACTGGTAAAGTACCATTAACAGTGAACGACCC
FChr20_22679297_22679297_1_F…FChr20_22679297_22679297_1_R	1	FChr20_22679297_22679297_1_R	GGGTCGTTCACTGTTAATGGT	58.69°	253		FChr20:22679241-22679493	-
FChr20_22881376_22881376_1_F…FChr20_22881376_22881376_1_R	1	FChr20_22881376_22881376_1_F	GCGAAAAGTGCCACCCAA	59.44°	256		FChr20:22881299-22881554	GCGAAAAGTGCCACCCAACTGTCAACATACTTTTGGCCACATAGTGGAGTTATAGTCTCTGTCTTCTTGTCCATTGGACTTGATATGAAACACTGCTGAGGTGTTGTCTGTCTGAAATTCAGTGTTCACATAATGTAATGTAATGTTCAGCATCGGATATTCAATATTCAGCACCAGGAATGTGCTTCAGCACCAAGTAGAAGACAGTCTGGAGTTCTAGGACATTGATGTGTTGTCCTCTCCACTGAGGGCTCCA
FChr20_22881376_22881376_1_F…FChr20_22881376_22881376_1_R	1	FChr20_22881376_22881376_1_R	TGGAGCCCTCAGTGGAGA	59.05°	256		FChr20:22881299-22881554	-
FChr20_22913284_22913284_1_F…FChr20_22913284_22913284_1_R	1	FChr20_22913284_22913284_1_F	CCCCATGTGCTACTGGCC	60.51°	218		FChr20:22913235-22913452	CCCCATGTGCTACTGGCCTCATTTTGTTTTGTTGCGTTGTTTTTCCTTTTTGTGAAAGGGCCCTTAATGTAAAGAATGTCATTCAGTGTTCGATATATTTACACAACAAACATTACATGCTTGGTAAATTCATTGTAGAAGTTGGAATTTGGTATTCATTGTAAAAATTAGTGTGCATAATGTGGCAGACTAAAAATTACACGTGCTCCTCTGACTCA
FChr20_22913284_22913284_1_F…FChr20_22913284_22913284_1_R	1	FChr20_22913284_22913284_1_R	TGAGTCAGAGGAGCACGTG	58.96°	218		FChr20:22913235-22913452	-
FChr20_23533450_23533450_1_F…FChr20_23533450_23533450_1_R	1	FChr20_23533450_23533450_1_F	TCGTTCATGACCAACCCCC	60.00°	235		FChr20:23533260-23533494	TCGTTCATGACCAACCCCCTGTGATCTCCAAGAAATAATGTAGATCTCTGTGGAGTCCATCTGAAAAAGATAGAGGTGTTGTATGGCCCAATCATGGGAATTTGGGTATGAACACCTTTCTCAGGGAGGGATCCACAACACATACCATAATATACAGTACACTATATGTCAGTACAACCTTGCGTCACAAAAACTTTAACCAATTGGTATTGTTCCGCCTTCTGCACCAGCTCCC
FChr20_23533450_23533450_1_F…FChr20_23533450_23533450_1_R	1	FChr20_23533450_23533450_1_R	GGGAGCTGGTGCAGAAGG	60.96°	235		FChr20:23533260-23533494	-
FChr20_23723184_23723184_1_F…FChr20_23723184_23723184_1_R	1	FChr20_23723184_23723184_1_F	GCTCAACAGGAGTCCATCACA	59.93°	245		FChr20:23723140-23723384	GCTCAACAGGAGTCCATCACATTGATTTGTACAGCGAGCCTCATCTCCAACATGCTTTTAGAAACTTTATAATTCCTCCATAATGTAACTCCTCATAGCCTTTTATGTTTTCAGGTGAAGTTGAGATGTACAAACGTTTTCTCATGGTTTTGTCTTTTTGTATGAAAATTGGATTTTTTGCCCTCACAGTTGAGATAAAGTGAGTTTGACTTCTATACTTAGATTGGTGTGCCATCCAGACCGTC
FChr20_23723184_23723184_1_F…FChr20_23723184_23723184_1_R	1	FChr20_23723184_23723184_1_R	GACGGTCTGGATGGCAC	58.04°	245		FChr20:23723140-23723384	-
FChr20_23816956_23816956_1_F…FChr20_23816956_23816956_1_R	1	FChr20_23816956_23816956_1_F	TTCATGGGGCCGACACAC	60.74°	191		FChr20:23816925-23817115	TTCATGGGGCCGACACACACACACACACACACAGACATGGTTGGTTGACATGTTGTAGCTTAGTTACTGTAGCTTAGTTTAACAGCAAAACAGCTGGAGTTGTCTGGAGTTCCCAGTAGTCACAGAAAACAAAACGGCTTGCCACAGTTTATATTACAAGCTGAATCTAAAATGTATGGTCCCGCAGGCTC
FChr20_23816956_23816956_1_F…FChr20_23816956_23816956_1_R	1	FChr20_23816956_23816956_1_R	GAGCCTGCGGGACCATAC	60.50°	191		FChr20:23816925-23817115	-
FChr20_23885419_23885419_1_F…FChr20_23885419_23885419_1_R	1	FChr20_23885419_23885419_1_F	GCGTATGCACTGCCATGC	60.78°	198		FChr20:23885367-23885564	GCGTATGCACTGCCATGCAAAGGAGGCTCTACGGTATGTATGTCATTGGAGCTTGAGGAGGTCTACCTAGGAGCTGTTCCTAATGCAGTAATAAGATTTCACATTACCTCAAACCCAATACAAAAAAAGGAGTCATGATGATTAGTGGTATCATTTAGAAGGCAGACAAATCTGGGATCTCCACTCAACCCACTGTGC
FChr20_23885419_23885419_1_F…FChr20_23885419_23885419_1_R	1	FChr20_23885419_23885419_1_R	GCACAGTGGGTTGAGTGGA	60.08°	198		FChr20:23885367-23885564	-
FChr20_23928810_23928810_1_F…FChr20_23928810_23928810_1_R	1	FChr20_23928810_23928810_1_F	CAGTCCAAGCACGCCTGA	60.20°	195		FChr20:23928637-23928831	CAGTCCAAGCACGCCTGAAGGTTCCTCCATGGCTTCACTGGTCCTCTGCTTTGATGTCCTTGCAACAGGTTTACAGAGCTTTGGTGGACCATGACGTGGTCAGAGTGTCCCAGTGCAGCTCGGTGTGATAGGCTCTGCTTACTGTAGTGTAACAGTGATCCAAAATATTCTCCTGGTCTCCATGGTCTGCGAGCA
FChr20_23928810_23928810_1_F…FChr20_23928810_23928810_1_R	1	FChr20_23928810_23928810_1_R	TGCTCGCAGACCATGGAG	60.20°	195		FChr20:23928637-23928831	-
FChr20_24102212_24102212_1_F…FChr20_24102212_24102212_1_R	1	FChr20_24102212_24102212_1_F	TGAACACCAGAGCCGCAG	59.89°	274		FChr20:24102057-24102330	TGAACACCAGAGCCGCAGAAGTATTCGCTGTTGTACCACCAGACTAAAGAGCTTTATATAGTTTGTTCTATTTTATTCTAATTTTTATATTTCATTCTAATTTAAATATTTGAATATCTGACACACACACACACACACACACACACCTAACAACAACAACAACGACCCTCTACACGACGACTCAGCTGATCCCATAGGTTTTCTATGGGATTGAGGTCTGGAGAAAGTGCAGGCCACTCCATTTGAGGTACCCCAGCCTCCAGCAGACGTTCCC
FChr20_24102212_24102212_1_F…FChr20_24102212_24102212_1_R	1	FChr20_24102212_24102212_1_R	GGGAACGTCTGCTGGAGG	60.65°	274		FChr20:24102057-24102330	-
FChr20_24301306_24301306_1_F…FChr20_24301306_24301306_1_R	1	FChr20_24301306_24301306_1_F	TCTGCACACCTGCCTTCC	59.49°	255		FChr20:24301125-24301379	TCTGCACACCTGCCTTCCGCAGTATTTATACTGTATATATATATATATATATATATATATATATATATATATATATATATATATATATTATATTCCCATATTTTGAACTTTTGCACAATTTTCTAGGGATGTCCCGATTCGATCTCAAAGACTCTGTATTGGGGCCAATCAAGGCATTTTTTATCTCTCCTCCACTCTGCTGAACTCCATGTGTTTGTAGCCTCGGACATACTTTCCGCGTTCCACTTCCACGGA
FChr20_24301306_24301306_1_F…FChr20_24301306_24301306_1_R	1	FChr20_24301306_24301306_1_R	TCCGTGGAAGTGGAACGC	59.89°	255		FChr20:24301125-24301379	-
FChr20_24998657_24998657_1_F…FChr20_24998657_24998657_1_R	1	FChr20_24998657_24998657_1_F	TCTCCACCACTGGCAGTG	60.67°	248		FChr20:24998461-24998708	TCTCCACCACTGGCAGTGATGAAATGTTCCAGAAAGCACCTGGTAAATTCTTACAAAACAAAACATCTAAGGACGTGACTCTCAAATTTGGTTTTATAAACATTAGATCACAAGACTTACTGATAAATGAACTGATTCTAGAGCATAATCTTGATTAGAGTTGTGGGATCGGGTATCGTATGCCAGTCTATGCACCGATCAATTACGTCGATTACGTAAATACGTCAATTTACGTGGAATGCGTCGCA
FChr20_24998657_24998657_1_F…FChr20_24998657_24998657_1_R	1	FChr20_24998657_24998657_1_R	TGCGACGCATTCCACGTA	59.66°	248		FChr20:24998461-24998708	-
FChr20_25001002_25001002_1_F…FChr20_25001002_25001002_1_R	1	FChr20_25001002_25001002_1_F	CAAACCACGCACGTTGGG	61.22°	100		FChr20:25000938-25001037	CAAACCACGCACGTTGGGTAATCATGACAGCTTGATATCAATATTCTGTACTTCCTCAACCTACAGCCTTAGGCCCCAAAATGACTAAATCCGCCCCTGG
FChr20_25001002_25001002_1_F…FChr20_25001002_25001002_1_R	1	FChr20_25001002_25001002_1_R	CCAGGGGCGGATTTAGTCA	59.12°	100		FChr20:25000938-25001037	-
FChr20_25034250_25034250_1_F…FChr20_25034250_25034250_1_R	1	FChr20_25034250_25034250_1_F	GGGAAAGCTAGCGGACCG	60.95°	280		FChr20:25034117-25034396	GGGAAAGCTAGCGGACCGCGAGGAGATAGTCTCTGAATTTTACAAAAATTGTATTGGATTAGAATCTTAGACTACACCTTTAAGTGAAACATTCAAATCCAAATGAATGTTAAAGTTTGGTTAAGTTTAGGCAGCAACAGTCATTATTCGCATGACTGCAAGAGATCCTTGTCAGCAAAACATAGTTCATTTTATGCATTTGGAAATGCTGTTGCATTTTTAGTATTTTAGAAGTACTGAGGTTGTGAATCCAAGCCCCCCAGTGCCACACCACCCCTTG
FChr20_25034250_25034250_1_F…FChr20_25034250_25034250_1_R	1	FChr20_25034250_25034250_1_R	CAAGGGGTGGTGTGGCAC	61.66°	280		FChr20:25034117-25034396	-
FChr20_25285179_25285179_1_F…FChr20_25285179_25285179_1_R	1	FChr20_25285179_25285179_1_F	GCATGTTTGCCCCTGTCG	59.75°	224		FChr20:25285059-25285282	GCATGTTTGCCCCTGTCGGCCACCGTACATTTCATATAGAAAAATATATATAGAAAATAGAAAACACATGTGAATTCATTACATGTCAAATGCTGTTTCACATTTACAATGTGTATTTATGCACTGCACTGCTGTCTTTGATTTGACTACTAATCTTGCTGCTACAAATACAATAACTGTTCTGACACTGTTTTCCACAGACATGACAGTTCACTCACCACCTG
FChr20_25285179_25285179_1_F…FChr20_25285179_25285179_1_R	1	FChr20_25285179_25285179_1_R	CAGGTGGTGAGTGAACTGTCA	61.42°	224		FChr20:25285059-25285282	-
FChr18_663292_663292_1_F…FChr18_663292_663292_1_R	1	FChr18_663292_663292_1_F	TGGATTCATTGTTGGGGCTCA	59.85°	192		FChr18:663141-663332	TGGATTCATTGTTGGGGCTCATTCTGAGCTGCTGTAGCTGTTGTAGTGAAGGTGTTTGCAAGTTACACTTTAGTGAACAACACTTAAAGGTGTAGCCAAACAAAAACACCCCTCCATTCAGTGTTCGCACAAGTAACTCACAGTACGTACACTCAGCACGTATCAGAATTTCTAACTCCAGAGGGGTGACGT
FChr18_663292_663292_1_F…FChr18_663292_663292_1_R	1	FChr18_663292_663292_1_R	ACGTCACCCCTCTGGAGT	59.39°	192		FChr18:663141-663332	-
FChr18_1058419_1058419_1_F…FChr18_1058419_1058419_1_R	1	FChr18_1058419_1058419_1_F	GGACCAGGATCCTCCCCA	59.54°	280		FChr18:1058257-1058536	GGACCAGGATCCTCCCCATCTTTTGGATCAAAGGTATCCCAGTCCTACTAAAAAGGTTTGAACAACACATACTGAAGGTTTGATCCAGATCAAAACCAAGACTGGATTACGTGAACTAATCCAATTTCAGAATCCTTTTTGGCTTTTGAACAACACATTTTCAAGAACTATCTAGAAAGTATCTGGAGCGCAGTAGAAACGTATACATGTACACCAGAAATTGTCCTGAAGCACATTAGAAATCATCTTGATCGCACAGAATCTGTGTGGACTGCAGCTG
FChr18_1058419_1058419_1_F…FChr18_1058419_1058419_1_R	1	FChr18_1058419_1058419_1_R	CAGCTGCAGTCCACACAGA	60.23°	280		FChr18:1058257-1058536	-
FChr18_2064329_2064329_1_F…FChr18_2064329_2064329_1_R	1	FChr18_2064329_2064329_1_F	GAGCGGTTGTCTGTGCCA	60.88°	201		FChr18:2064154-2064354	GAGCGGTTGTCTGTGCCACGTCACATTTCGATTAATTGATTAATTGTTTAGTCTGTAAATGTCAGAAAATGGTGAAAAATGTCCATTACAAGCTCCCAGAGCACATGGTGATGTGAAGAGTCCAAAAAGATGTTCAGTTTTCACGGTTTTCAATGGTAAATTTAAAAAAACAACAAAAAAACTCCTGCATTCTGGGGACCA
FChr18_2064329_2064329_1_F…FChr18_2064329_2064329_1_R	1	FChr18_2064329_2064329_1_R	TGGTCCCCAGAATGCAGG	59.73°	201		FChr18:2064154-2064354	-
FChr18_2316638_2316638_1_F…FChr18_2316638_2316638_1_R	1	FChr18_2316638_2316638_1_F	ATGCAGGTGGGGTTGTGG	60.20°	181		FChr18:2316487-2316667	ATGCAGGTGGGGTTGTGGGTGAAGTGAACGTATCACCGTTCACACGGACTGACGTTCAGTGCTGATTCTGACTGTCTTCAGGTCAGCATTCAGTCTGTCAAGCTGTCACACTCAGTTCAGTACAAAACTCACCTATAAACACTGTACAGCTCAGGCTACCTTTCAACTTGCTGGGTGGAGT
FChr18_2316638_2316638_1_F…FChr18_2316638_2316638_1_R	1	FChr18_2316638_2316638_1_R	ACTCCACCCAGCAAGTTGA	58.69°	181		FChr18:2316487-2316667	-
FChr18_2328007_2328007_1_F…FChr18_2328007_2328007_1_R	1	FChr18_2328007_2328007_1_F	CGTTGTCTCAGACGCCTGT	60.72°	173		FChr18:2327877-2328049	CGTTGTCTCAGACGCCTGTGATCTCACTCTGGACCCAGACACAGCAAACAACTGCCTCACTCTGAGGGAAACAAGAAGGTGACAAATGCAGCATCGCAATCGTATCCTGACCTCCCACAGAGATTGTGCCGTGTTGTTCACTTTTTGTCCTCAGTTCCGACATTCAGCGCAGA
FChr18_2328007_2328007_1_F…FChr18_2328007_2328007_1_R	1	FChr18_2328007_2328007_1_R	TCTGCGCTGAATGTCGGA	58.95°	173		FChr18:2327877-2328049	-
FChr18_2406726_2406726_1_F…FChr18_2406726_2406726_1_R	1	FChr18_2406726_2406726_1_F	CGCCACTCCGATTCAGCA	60.05°	267		FChr18:2406650-2406916	CGCCACTCCGATTCAGCATTCAAGGTTTATGAGTAAACTCGTTTTATCAACGTAGGTGAAAAACCAAAAATGATAACATGATTATTTTCTATATTTTTCCTTTTTTTCCATTTTATTTTATATCAAATACATTTTATTAGCTACATAAAATTGAGATCTGGTGTGCCTCTATGCAGAATTGAAATTTTCCCTTGAGTGATACTCCACAAAAACCTCTTTGTAGGTCCAGTCTGGGTAACAATTATTGGGGGCTGGTCCGGGACTAAC
FChr18_2406726_2406726_1_F…FChr18_2406726_2406726_1_R	1	FChr18_2406726_2406726_1_R	GTTAGTCCCGGACCAGCC	59.82°	267		FChr18:2406650-2406916	-
FChr18_2557105_2557105_1_F…FChr18_2557105_2557105_1_R	1	FChr18_2557105_2557105_1_F	ATCCCCCATCCACCCTCC	60.92°	269		FChr18:2556964-2557232	ATCCCCCATCCACCCTCCAACCTCCCTCCATCTCCACCTACCTCACCCACTCTCCACCCTCCCTCCTTTCATCCCTCCATCCTCCTCCATCCACATCTCCCTCATCCCTTCCCTCCCTCCACCTTCCCTCCAACCTCCTTCCTTCTAAATCCTGAAACCATCGAATCTTTGAAGTTTTTGCTGGAAAAATGAGCAATTGATCAAACCAGTGGAGGATTCATCTTCTTTCTACTAATTGATGAATCAATACCAATGACCGAATACCACAG
FChr18_2557105_2557105_1_F…FChr18_2557105_2557105_1_R	1	FChr18_2557105_2557105_1_R	CTGTGGTATTCGGTCATTGGT	58.49°	269		FChr18:2556964-2557232	-
FChr18_2730377_2730377_1_F…FChr18_2730377_2730377_1_R	1	FChr18_2730377_2730377_1_F	TGCTAACCGTCTCCTGGC	59.44°	272		FChr18:2730236-2730507	TGCTAACCGTCTCCTGGCTTCATGTTCAGCATACAGACATGAGAGGGAGGAAGAAGATCCTTCCAGCCAGAAGATGTTTTTATTGATGTAAATATATTCAGATTCTGCTGTTACTTTCATAACTTTACACACACACACACACATATATATATATACACATATACATATACACATATATATATATACACACATATATATATATATATAGTAAAGTTATTTCTATTTTATTTTGTCTCAGTTAAGTTTACATGTGTGTCTTCAAAAATGCTGCC
FChr18_2730377_2730377_1_F…FChr18_2730377_2730377_1_R	1	FChr18_2730377_2730377_1_R	GGCAGCATTTTTGAAGACACA	58.69°	272		FChr18:2730236-2730507	-
FChr18_2771302_2771302_1_F…FChr18_2771302_2771302_1_R	1	FChr18_2771302_2771302_1_F	TGTCTTCTGGGGCCAGGT	60.04°	195		FChr18:2771158-2771352	TGTCTTCTGGGGCCAGGTTACATCAGACGGATTTTAAAAAAGTCCAGATTTACCTAAACCATTTATTGGGGGTGAAGAGCAAAGTGAAAGTTGACCCAAAATGGTCAAAACGTTCATTAATATCCTAATCATTCACTGAACTGTCCAAACTAAAACATGCAAATAAATAAATAAGTTGGACTGATGTGCTGCTCC
FChr18_2771302_2771302_1_F…FChr18_2771302_2771302_1_R	1	FChr18_2771302_2771302_1_R	GGAGCAGCACATCAGTCCA	60.51°	195		FChr18:2771158-2771352	-
FChr18_2898437_2898437_1_F…FChr18_2898437_2898437_1_R	1	FChr18_2898437_2898437_1_F	AGCGTCCACTGCACAACA	59.73°	272		FChr18:2898328-2898599	AGCGTCCACTGCACAACAAAGTAGTTCATATACTGTACTGCTGGTGTTGACAGGGTGTGACAATACAACCTGCAGAGATACAGGTGGTGGTAATACAAACTGCAGAGATGCAGGTGGAGATAATACAAACTGCAGAGATGCAGGTGGAGATAATACAAACCGCAGAGATGCAGGTGGAGATAATACAAACTGCAGAGATACAGGTGGTGGTAATACAAACGTAGGGATACAGGTGGTGAAAGAACAAACTGAACGGCCTTGAAAATCGGTGC
FChr18_2898437_2898437_1_F…FChr18_2898437_2898437_1_R	1	FChr18_2898437_2898437_1_R	GCACCGATTTTCAAGGCCG	61.34°	272		FChr18:2898328-2898599	-
FChr18_2909656_2909656_1_F…FChr18_2909656_2909656_1_R	1	FChr18_2909656_2909656_1_F	AGGGTGTGTCTGAAGCGC	59.89°	128		FChr18:2909623-2909750	AGGGTGTGTCTGAAGCGCGGTAGTCTGTTTCAGGTTAATAAAGTTTTCATCATCACTATTAATATTTCACAGCACAAAACGCAATTATGTTTTTGTGCGTATTGGCTTATGTGTGGTCGAGGGCACTC
FChr18_2909656_2909656_1_F…FChr18_2909656_2909656_1_R	1	FChr18_2909656_2909656_1_R	GAGTGCCCTCGACCACAC	60.65°	128		FChr18:2909623-2909750	-
FChr18_3184011_3184011_1_F…FChr18_3184011_3184011_1_R	1	FChr18_3184011_3184011_1_F	CATGTACACACCGCGCAC	60.42°	102		FChr18:3183993-3184094	CATGTACACACCGCGCACACCATTTTTATACCTGAGGCATACCACTGCAGTCTAGTATTCAAAAACTTTGGACAATCATGAACGTGCATTACAGTCAGCTGC
FChr18_3184011_3184011_1_F…FChr18_3184011_3184011_1_R	1	FChr18_3184011_3184011_1_R	GCAGCTGACTGTAATGCACG	61.04°	102		FChr18:3183993-3184094	-
FChr18_3213351_3213351_1_F…FChr18_3213351_3213351_1_R	1	FChr18_3213351_3213351_1_F	ACCTCAAAGCACCACAATGA	57.56°	272		FChr18:3213261-3213532	ACCTCAAAGCACCACAATGAAACAGTAATACAATGAAAGAAAGAACATTCAATAAAATAAAAACTACAGATAAATGTAAAACACAATCCAGTATCGGTATAATGTATGTGTGAAAGTATGAAACATCAGAGATAATCTGTTAAAGACTGCAGGATAGTTTCACTTTAGCCTCATAATCAGACTGAAATGCCATTTTGTTTAACTTCATTCTTTCTGTTTGAATCACTAAACAAATTTGGGAATAATGACATTATCACCGGACACGATAAGGC
FChr18_3213351_3213351_1_F…FChr18_3213351_3213351_1_R	1	FChr18_3213351_3213351_1_R	GCCTTATCGTGTCCGGTGA	59.86°	272		FChr18:3213261-3213532	-
FChr18_3237355_3237355_1_F…FChr18_3237355_3237355_1_R	1	FChr18_3237355_3237355_1_F	TGAGTAACGGTGCCCAGC	59.06°	186		FChr18:3237285-3237470	TGAGTAACGGTGCCCAGCCAGCTCCTCTCTACACAAAACCTGGAATAGTGTGTTCAAGAATGTGTTCATTCATGTTTGTGTTGAAATGACATGGAATTGATATTTAAGTGTGGTACGTTAAACTGATGCTTTCTATGGCCAGGATTTAAACTTAATACTGACTGATGAACCTGGGCTGAACTTGGC
FChr18_3237355_3237355_1_F…FChr18_3237355_3237355_1_R	1	FChr18_3237355_3237355_1_R	GCCAAGTTCAGCCCAGGT	59.80°	186		FChr18:3237285-3237470	-
FChr18_3336363_3336363_1_F…FChr18_3336363_3336363_1_R	1	FChr18_3336363_3336363_1_F	GGCACCACAGGCAAGTCT	60.43°	241		FChr18:3336216-3336456	GGCACCACAGGCAAGTCTCAAATAACTTTTCTATTTGCTGAACTTAACTTTTTGTCTTCAGCAGGTGGAGTTTAAAATGTATTATTCATTAATGGACTCTGATGCAAAATCATGTGACTTCATAAATCATTTGTAACCACAGCTTCACACATGCCACATAAAGATGCTAATTAACTTTTTATTTTGATGGAAAGGGTTGATTGTTAATCTGTACTTGGCTTCTCCAGTAAACCGGGGTGGG
FChr18_3336363_3336363_1_F…FChr18_3336363_3336363_1_R	1	FChr18_3336363_3336363_1_R	CCCACCCCGGTTTACTGG	61.46°	241		FChr18:3336216-3336456	-
FChr18_3392922_3392922_1_F…FChr18_3392922_3392922_1_R	1	FChr18_3392922_3392922_1_F	CGGCTTAGTGTCCGTGCA	60.42°	134		FChr18:3392895-3393028	CGGCTTAGTGTCCGTGCACCTTGAGATTTATGCTTAGTGTACAGGACTTGCACTGTCATCCAGGCCAATTTGGTTGCCTTGCTGTTGTAGGGGTCAGGGTTGCATATGTGTGTATGACGCAGTGTGATGCAGGT
FChr18_3392922_3392922_1_F…FChr18_3392922_3392922_1_R	1	FChr18_3392922_3392922_1_R	ACCTGCATCACACTGCGT	60.83°	134		FChr18:3392895-3393028	-
FChr18_3420077_3420077_1_F…FChr18_3420077_3420077_1_R	1	FChr18_3420077_3420077_1_F	TCAGTTGTGGCCACAGTGG	60.45°	192		FChr18:3420051-3420242	TCAGTTGTGGCCACAGTGGCGACTGTTCAACTTCAACTCATGTAAAAGGACGTTTTAATATTTACAGCATCAATGCACAGTATCTGACATTTATTGCATTATTAGAAGCTGCTTTCTGGTTACATCTCTACCCTTCCTCATACCCTCTCTGGCATCTTTCCATATGCTGATCAGTCAGATTTGGACCGGCGC
FChr18_3420077_3420077_1_F…FChr18_3420077_3420077_1_R	1	FChr18_3420077_3420077_1_R	GCGCCGGTCCAAATCTGA	60.66°	192		FChr18:3420051-3420242	-
FChr18_3709448_3709448_1_F…FChr18_3709448_3709448_1_R	1	FChr18_3709448_3709448_1_F	ATCTCACTGACCTCTAGTGGT	57.18°	118		FChr18:3709426-3709543	ATCTCACTGACCTCTAGTGGTCAAAACCTTTTCATCAGCTCTTCTATTAACTCTGGAGGCTCTCTCACCTGTATTTCTGTCATGAAGGTGTCAGATCTGTTCTCCTGCAGGACCTGGG
FChr18_3709448_3709448_1_F…FChr18_3709448_3709448_1_R	1	FChr18_3709448_3709448_1_R	CCCAGGTCCTGCAGGAGA	60.61°	118		FChr18:3709426-3709543	-
FChr18_3781325_3781325_1_F…FChr18_3781325_3781325_1_R	1	FChr18_3781325_3781325_1_F	TGTGGCTCTTGGACGTTTCT	59.46°	264		FChr18:3781217-3781480	TGTGGCTCTTGGACGTTTCTCAACGTCCTCTCTGATCCACATTTTAAACACATTTACACTTTGCCTGAATAAGACTTAGTATTTACTTCATATCATACTACTTTATATTACACTTCTGTTAAATTTTAAGAGCTGTGCCTTTTTTCAACAATGTCTGACACATTCACATCATGTAAAAACACAGCTGCTATTCACACACCGGAATCAACCTGCTATCTATCTGTCCTCAGTTCTCCTGTGCCTGCCATGCAGCCAGTCGGTGTC
FChr18_3781325_3781325_1_F…FChr18_3781325_3781325_1_R	1	FChr18_3781325_3781325_1_R	GACACCGACTGGCTGCAT	59.97°	264		FChr18:3781217-3781480	-
FChr18_3883570_3883570_1_F…FChr18_3883570_3883570_1_R	1	FChr18_3883570_3883570_1_F	GCTGAGGCAGAAGATTGTGG	58.94°	220		FChr18:3883542-3883761	GCTGAGGCAGAAGATTGTGGTTTTAAGTGTGTTCATTTTTCTGAGGACTTTAAGAACTTCAGTAATGCACTAATGTTAGTGTGCTGACATGCCAATGTAAACGTGTTAACATCATACCATAGTATACTTATATGCCTATGTGTTAATGCTAAAAGCTAATGTGTTAGCATAGCATTTGGCATTTTATTGACCGCAAAGAGAGAGGGGGATGCCATGCAAC
FChr18_3883570_3883570_1_F…FChr18_3883570_3883570_1_R	1	FChr18_3883570_3883570_1_R	GTTGCATGGCATCCCCCT	61.32°	220		FChr18:3883542-3883761	-
FChr18_3885389_3885389_1_F…FChr18_3885389_3885389_1_R	1	FChr18_3885389_3885389_1_F	TTTGTTGCACGTCCCGGT	60.89°	240		FChr18:3885311-3885550	TTTGTTGCACGTCCCGGTGTTGGTTTCGAGTGAAATGCAGCCACACTTTAGACCGTTTAGCTTCAGGCATTTTAACTGCCCAGAGGGTTCATTAGATGAACTTTATAATATAGTTCATTAACATAAAAAATAGAATAACATAATGTAAACATTTAACTGTGCAAACATGGCTTGGTTTACAATATATTTTGTGATAAAAGACGGCACTCTTCGTAAAGATGAGGCGGTGCAGTTTGGGTA
FChr18_3885389_3885389_1_F…FChr18_3885389_3885389_1_R	1	FChr18_3885389_3885389_1_R	TACCCAAACTGCACCGCC	60.51°	240		FChr18:3885311-3885550	-
FChr18_3971276_3971276_1_F…FChr18_3971276_3971276_1_R	1	FChr18_3971276_3971276_1_F	ACAGAGCCTCATACAGTGCC	59.83°	191		FChr18:3971224-3971414	ACAGAGCCTCATACAGTGCCTACATATACCAGTATGCATTGAATGTGAGGTTCTAGAAAACATAACAGTTAGCCAAAAAGTAATTTAACAGTTACCTAGAATGTTGTATTAGCCATACATTAGCCTCAGACAGCTTATAAAAGCTATACTGGCTGCATGTAATGCTGAGCAGTGGCTCTGAATGCTGCTGA
FChr18_3971276_3971276_1_F…FChr18_3971276_3971276_1_R	1	FChr18_3971276_3971276_1_R	TCAGCAGCATTCAGAGCCA	59.24°	191		FChr18:3971224-3971414	-
FChr18_4014278_4014278_1_F…FChr18_4014278_4014278_1_R	1	FChr18_4014278_4014278_1_F	TGGCACATATGTCACACAGGT	59.58°	162		FChr18:4014255-4014416	TGGCACATATGTCACACAGGTCGCACTATCCTACGTTGGTCATATTTCAATGTCATTTTATTTTTTGTTGTATGAATGACAAAAGGCGATACAGTGTTCAGGATGCACTGGAGATCATCACTGGAGATGACAGTGAGTCTGAGGGATGTGAAGGTAGCTCGG
FChr18_4014278_4014278_1_F…FChr18_4014278_4014278_1_R	1	FChr18_4014278_4014278_1_R	CCGAGCTACCTTCACATCCC	61.51°	162		FChr18:4014255-4014416	-
FChr18_4066758_4066758_1_F…FChr18_4066758_4066758_1_R	1	FChr18_4066758_4066758_1_F	TGGAAGAACGTGACCGGC	59.89°	202		FChr18:4066585-4066786	TGGAAGAACGTGACCGGCCGCAAAGATCTGGAACAAAACTACAAAAAGGATGGCAGAAGCCCTTCAACCAAAATGATACTGAAAAATTAAAGTTGTGCTGGAAAAAAAATGACTCAGTGGTAAATGATTCCAAACCTGATCAATAGCAAATAAACATCCCTTAAAAGTATTATATTAAAGATCTTGGAACTCGCTCTGGTGT
FChr18_4066758_4066758_1_F…FChr18_4066758_4066758_1_R	1	FChr18_4066758_4066758_1_R	ACACCAGAGCGAGTTCCA	58.05°	202		FChr18:4066585-4066786	-
FChr18_4302367_4302367_1_F…FChr18_4302367_4302367_1_R	1	FChr18_4302367_4302367_1_F	GGGAGAGCGGAAAGAGCC	60.58°	182		FChr18:4302272-4302453	GGGAGAGCGGAAAGAGCCGTTAACTATGAGGGAAATATTTTTGTTAAATTCAGTTCAAACCTTGAAAGTCTTTGGTGACAGTGTAGCTACAAGCACAAGAATTGGGAAAAAACTGAAACTTTGACCTGATGATGACACCACCTCAAAAGCGGTGGATCTCTAAAGCGACGGACGATGAGTGT
FChr18_4302367_4302367_1_F…FChr18_4302367_4302367_1_R	1	FChr18_4302367_4302367_1_R	ACACTCATCGTCCGTCGC	59.74°	182		FChr18:4302272-4302453	-
FChr18_4380608_4380608_1_F…FChr18_4380608_4380608_1_R	1	FChr18_4380608_4380608_1_F	TGGGGATTTTGGCTCGGT	59.72°	193		FChr18:4380534-4380726	TGGGGATTTTGGCTCGGTGGGTATCAAGTATTCAGCATCAAGTATTGAAAAGTTGGCATTGGCATTTGAACAGATATTCAGCTCTGAATGAATGAATGAATGAACTACGTGGATAAAACACAAGATCACGCTCAACAAATGCAGTTATCAACTAACTAACTGTACTACAGTGCAGAGAGCCGACATGAAGCCG
FChr18_4380608_4380608_1_F…FChr18_4380608_4380608_1_R	1	FChr18_4380608_4380608_1_R	CGGCTTCATGTCGGCTCT	61.05°	193		FChr18:4380534-4380726	-
FChr18_4619197_4619197_1_F…FChr18_4619197_4619197_1_R	1	FChr18_4619197_4619197_1_F	TGGACAGGACACACACACG	61.55°	275		FChr18:4619041-4619315	TGGACAGGACACACACACGACTTTATAAAGGTGTGTTTAAGTACCAAATCCCAGGTCCTTACATAGTCGCTCAGTGCTAATCCAGCACTCTACCTTCTGAATGAACTAAAACACTAATACCCTCCTTAAAAGTCATTCAAATTAAAACCTAAATATTTATATTGGTCAGTATATATACACGTGCTGTAAACCATAAATAAATACCAAATTTAAATATGGAACAAAACATCTTTAAATTCAGGGGTATCATGGTCTTCGAGGAAGTCAAGCCAGTG
FChr18_4619197_4619197_1_F…FChr18_4619197_4619197_1_R	1	FChr18_4619197_4619197_1_R	CACTGGCTTGACTTCCTCGA	59.97°	275		FChr18:4619041-4619315	-
FChr18_4716459_4716459_1_F…FChr18_4716459_4716459_1_R	1	FChr18_4716459_4716459_1_F	ACTCCTCAGCTCGTGGGT	60.35°	208		FChr18:4716388-4716595	ACTCCTCAGCTCGTGGGTCTAGTGTAGTAGACTATGCAGTCACTGACATGGACCCCTCCTCTATCAGTGCATTCACTGTCAGACAGCAATCCCCCCTTTCAGACCACAACCAAATAAATTTGTTCTTTAAACTCTCAAGGAGTGACACAAAAAGGGATCCCAGTAAGCTGTATAAATTACATCCTACTTACAGATGGGCCCTGTACCT
FChr18_4716459_4716459_1_F…FChr18_4716459_4716459_1_R	1	FChr18_4716459_4716459_1_R	AGGTACAGGGCCCATCTGT	60.37°	208		FChr18:4716388-4716595	-
FChr18_4750644_4750644_1_F…FChr18_4750644_4750644_1_R	1	FChr18_4750644_4750644_1_F	TCTCCACCGGCTCTGTCA	59.80°	250		FChr18:4750561-4750810	TCTCCACCGGCTCTGTCACATGTATGATGTAGCCAAGAGTGTGTCCATATAAAGCTGAAAACACTGCGTCAACACTTGTGTTTTTTCCCCAGAGGATGACACTCTACTCTGCTAGCTCTCAGCTGGTTAAACCTTCGCTCTGTCTCTTACTGCTCTTTATGATCACCAATACTCTGTTTTAATACAGCCAAACTCAAGATTTAGTTCGTCTCATTCACACATTTTTCCATTTTTGTCGTCAGGCAGTGAC
FChr18_4750644_4750644_1_F…FChr18_4750644_4750644_1_R	1	FChr18_4750644_4750644_1_R	GTCACTGCCTGACGACAA	57.72°	250		FChr18:4750561-4750810	-
FChr18_4997143_4997143_1_F…FChr18_4997143_4997143_1_R	1	FChr18_4997143_4997143_1_F	GGAGCCTGAAGTGTGCCA	59.49°	250		FChr18:4996962-4997211	GGAGCCTGAAGTGTGCCATCGGAGTAACTCTAGAGTTTTACTTTTAACTGCTTAATTACAATCATTCAATACATTTTTAAATCAAAGAATTTGCTTTTCAATGATACATTATAAAACTTAAAGCAGCTATAATTTATATTTTTAAAATGTTTTAGTGTCTTTCAGCTCATAGTTTTGGTTTTGTGGTGAACATAGTGGAGCATTTAGCAGCTAAAGAGCCACATATTTCCCTCAGGAGTTGGTAGAGACG
FChr18_4997143_4997143_1_F…FChr18_4997143_4997143_1_R	1	FChr18_4997143_4997143_1_R	CGTCTCTACCAACTCCTGAGG	59.61°	250		FChr18:4996962-4997211	-
FChr18_5079028_5079028_1_F…FChr18_5079028_5079028_1_R	1	FChr18_5079028_5079028_1_F	CAATCCACCACCCCGACC	60.43°	180		FChr18:5078967-5079146	CAATCCACCACCCCGACCTCCACACCCTCACTTTCTGCCTCGCCATATAAAAGCCACAGTACAGACGTGATGATGATTGGCACGTCAAGTCTTCAGACACGACGGTAAGTATGACCAAAGTCTGTAAAGGATCCAGAAGGGGTACATTTGGATTCAGACATACGGTGTGTGCCAAGGACT
FChr18_5079028_5079028_1_F…FChr18_5079028_5079028_1_R	1	FChr18_5079028_5079028_1_R	AGTCCTTGGCACACACCG	61.18°	180		FChr18:5078967-5079146	-
FChr18_5539539_5539539_1_F…FChr18_5539539_5539539_1_R	1	FChr18_5539539_5539539_1_F	GGACACCAGAACTTTACACCC	59.28°	249		FChr18:5539375-5539623	GGACACCAGAACTTTACACCCATATAATAACAATAATAAAGTTAGTTCATAGAGCACTTATCAAAACCAGGGATTAAAATGTGCTTTACAAGGACAAAGTCAAAAAACAAAAACCATAAAATATAGGCCTACATGTTACATATGAATTTCACACATCAACCAACCAATTTGCTCCCATTCAGACACAAGAGCATTAGTGAGGTCCAACACTGATGTTGGGTGATCAGGTCTGGCTCCAGTTCCCCGTTC
FChr18_5539539_5539539_1_F…FChr18_5539539_5539539_1_R	1	FChr18_5539539_5539539_1_R	GAACGGGGAACTGGAGCC	60.88°	249		FChr18:5539375-5539623	-
FChr18_5750863_5750863_1_F…FChr18_5750863_5750863_1_R	1	FChr18_5750863_5750863_1_F	AAAGACAGGGGCGGGAGA	60.12°	160		FChr18:5750837-5750996	AAAGACAGGGGCGGGAGAGTGTGGAGTGACGGGTGAAAAATAGATGGGGAGGAAGTGATGGGGACAGACAAATGAGTGGCAGCGCTGTATCTAAATATGCCAATAAAGCTTTTTGAATTTGACAGATGAGCGGTTCAAACTGGACCACACCAAGCCAGCA
FChr18_5750863_5750863_1_F…FChr18_5750863_5750863_1_R	1	FChr18_5750863_5750863_1_R	TGCTGGCTTGGTGTGGTC	60.12°	160		FChr18:5750837-5750996	-
FChr18_5814226_5814226_1_F…FChr18_5814226_5814226_1_R	1	FChr18_5814226_5814226_1_F	ACGGGGAAAGCACCTGTG	60.20°	235		FChr18:5814098-5814332	ACGGGGAAAGCACCTGTGGTTGAAGCCGCCCTCGTCAAGTGGATTGATAGTGCACGGTCAGGTAATGCCCCCTCAATAGCAAAGCTGTCCGTTTCATAATTTTATATTCATGTAATAAATATACAAACGTTTTAAGGGATCCTTTAAAAAAAATATTTGGGTATATGTTGCTATTGTGACCCCGGAGCAGGACATTTTATAGCTGAAAAATAAACTTGTCAGTGCTCTCAGGCGG
FChr18_5814226_5814226_1_F…FChr18_5814226_5814226_1_R	1	FChr18_5814226_5814226_1_R	CCGCCTGAGAGCACTGAC	60.72°	235		FChr18:5814098-5814332	-
FChr18_6012136_6012136_1_F…FChr18_6012136_6012136_1_R	1	FChr18_6012136_6012136_1_F	AGTCTGGCAAACCCAAGAACT	59.71°	218		FChr18:6012100-6012317	AGTCTGGCAAACCCAAGAACTCTTTAAAGTGAAACTGATGGTGGCCATGTTAGCTACTGTTAGCAACATTTTGGTCGATATTGCTGTGTAGCTGACATTACTGAGTGACTCTTCTGTTCTTGTGCTACTGTTACACTACGGGGCGAATTCTCAAAGAATGGATTGCGGACGCAGATAGCACAATAAATTGCTCCTCATTTGCGTCCGCTATCTGTCCC
FChr18_6012136_6012136_1_F…FChr18_6012136_6012136_1_R	1	FChr18_6012136_6012136_1_R	GGGACAGATAGCGGACGC	59.89°	218		FChr18:6012100-6012317	-
FChr18_6027061_6027061_1_F…FChr18_6027061_6027061_1_R	1	FChr18_6027061_6027061_1_F	GGGAATGGTCAACTCTGCCA	60.18°	254		FChr18:6026927-6027180	GGGAATGGTCAACTCTGCCAATATATACATATATACCAATAAATCTTTTCCATAGAGAGGGAATTACTGAATGTAAATACATTGAATGGCTAATGCAGAAAAAAATGGTGAGATAACTTCAACAGCTACGATCCACGTAGCTACGTTTTAAACAGCTGAGAATTAGGATACATAAGAAGCTTCTTTCAATGGTTGATCAGGTATTGTACTGTGGACGGACACCTTTATGAAAACAACCTGGAAACGCTAGTGCA
FChr18_6027061_6027061_1_F…FChr18_6027061_6027061_1_R	1	FChr18_6027061_6027061_1_R	TGCACTAGCGTTTCCAGGT	59.17°	254		FChr18:6026927-6027180	-
FChr18_6083264_6083264_1_F…FChr18_6083264_6083264_1_R	1	FChr18_6083264_6083264_1_F	ACCTCTCCCATCCTCTGGT	59.40°	145		FChr18:6083245-6083389	ACCTCTCCCATCCTCTGGTCCTCTTGTCTCATTTTGTCTTTATTCATCTTCCTTCCTCTCGTCTCTTCTTTTGTCTCATCTTGTCTAACCTCCACTCCTCTTCTCTCCTCCTCTCTGCTATCCTCTCGTCTTGTCTGCTGTTGCC
FChr18_6083264_6083264_1_F…FChr18_6083264_6083264_1_R	1	FChr18_6083264_6083264_1_R	GGCAACAGCAGACAAGACG	60.15°	145		FChr18:6083245-6083389	-
FChr18_6177203_6177203_1_F…FChr18_6177203_6177203_1_R	1	FChr18_6177203_6177203_1_F	AGCGTGTGGTGGTGTCTG	59.81°	238		FChr18:6177096-6177333	AGCGTGTGGTGGTGTCTGTATCTGCAGAGACTCTGCCTCTGCCTGGACTTTCTTATTTTGCTGTGCTCGGGACGTTTCTGGGTGACAACCTTTGGGCAGTGGTGTGTTGCAGTAAATACAAACCTTTTTACAACCAAATGTAAGAGATTCTCATCAAAAATGTTTGTTTCTGTCATGTGTCTATGTGAAAAACCAACTACCAGGTCATACATCATTATCAGATTTACAGCTGCAACGA
FChr18_6177203_6177203_1_F…FChr18_6177203_6177203_1_R	1	FChr18_6177203_6177203_1_R	TCGTTGCAGCTGTAAATCTGA	57.89°	238		FChr18:6177096-6177333	-
FChr18_6448706_6448706_1_F…FChr18_6448706_6448706_1_R	1	FChr18_6448706_6448706_1_F	TGGTATGGCCTTCCGGGT	60.20°	266		FChr18:6448603-6448868	TGGTATGGCCTTCCGGGTTTTCTGTAGCCCAAGCACGGTCCGTTACCTGCAGACAAGAATCAGGCCGAACATTAAACTACATGTACTGTATTTGAATAGTTTTTATAAGAGAAAGCAATAAGAGAAAGCAAAGGAAGATTTCATCACCTGAAACTTTCAGACCCCTCTGAAAAACTTCATAGATGGTCTTGGCCTCATTATAGTAATAAGATATCAGGTTGTTGTTATCCTCAAGCAATGCAGTCTTCCTTGCTCCATCCTGAGGA
FChr18_6448706_6448706_1_F…FChr18_6448706_6448706_1_R	1	FChr18_6448706_6448706_1_R	TCCTCAGGATGGAGCAAGGA	59.88°	266		FChr18:6448603-6448868	-
FChr18_6840176_6840176_1_F…FChr18_6840176_6840176_1_R	1	FChr18_6840176_6840176_1_F	CCTGACAAAACTGGGCTTCC	59.83°	149		FChr18:6840111-6840259	CCTGACAAAACTGGGCTTCCATACATACATACATACATATACATATATATATATATATATATATATATATATATATATATATATCTTGATGCATCTCTTTTGATCTTTTAACGTAAAAAGACAACAATTGGGCATTCACTGGGACAGCT
FChr18_6840176_6840176_1_F…FChr18_6840176_6840176_1_R	1	FChr18_6840176_6840176_1_R	AGCTGTCCCAGTGAATGCC	60.90°	149		FChr18:6840111-6840259	-
FChr18_7029164_7029164_1_F…FChr18_7029164_7029164_1_R	1	FChr18_7029164_7029164_1_F	AGGCAGGGAGGTTACCGT	60.77°	184		FChr18:7029015-7029198	AGGCAGGGAGGTTACCGTGAACCCTGAAGCTGTAGAGGCAGGTGTCTGTGTTTCCCCAGTTGCTCTCGATCTGTAGCTTCACATATCTGAAGACTCCATTGTCTGGATTCTGGTAAGAGACAAGAGAGAGAAATGAATAAAGAGAGTCAGGTTCGAAGGTCTGATATGCTGCCCCGTCTTGATC
FChr18_7029164_7029164_1_F…FChr18_7029164_7029164_1_R	1	FChr18_7029164_7029164_1_R	GATCAAGACGGGGCAGCA	60.58°	184		FChr18:7029015-7029198	-
FChr18_7240997_7240997_1_F…FChr18_7240997_7240997_1_R	1	FChr18_7240997_7240997_1_F	CGTACGGTTTTGTTGCATAGC	59.17°	166		FChr18:7240850-7241015	CGTACGGTTTTGTTGCATAGCATGTGTGTACAGTTAAAGGAGAAAAGTACACGTTACACCTATGTATCATCGTAATTTAATATTAATCTTAATTGCTGTATTTAAAATAACCAAACGCTACCCAAACTCTCAGTATGCTCACAGAAACGGGCCCAAACTCCACCTG
FChr18_7240997_7240997_1_F…FChr18_7240997_7240997_1_R	1	FChr18_7240997_7240997_1_R	CAGGTGGAGTTTGGGCCC	62.09°	166		FChr18:7240850-7241015	-
FChr18_8275920_8275920_1_F…FChr18_8275920_8275920_1_R	1	FChr18_8275920_8275920_1_F	ACGACACGTTAGCATGCTGA	59.97°	253		FChr18:8275850-8276102	ACGACACGTTAGCATGCTGATGTTTAAGTTTATTACGGCTGTGTTTGAAATCGCATACTAACGTACTACGTTATTATTTTAAGGCAAATTAATATTATTAAATATGTTAGTGTTAAATATTTTTTATAGTGCATTATATATGTGAGCCACCACTCTTTTCCTCTTAATTGTACCTTAATCACTCGCTGTCATTTGTAATTCTTTTATCCAACGGTTAATTTTTTAAACCGTCTGCTTCACAGTCTGCCATTGG
FChr18_8275920_8275920_1_F…FChr18_8275920_8275920_1_R	1	FChr18_8275920_8275920_1_R	CCAATGGCAGACTGTGAAGC	61.08°	253		FChr18:8275850-8276102	-
FChr18_8382909_8382909_1_F…FChr18_8382909_8382909_1_R	1	FChr18_8382909_8382909_1_F	CAGAGTGACCCGCTGCTC	61.39°	222		FChr18:8382792-8383013	CAGAGTGACCCGCTGCTCGGGGCTCTGCTGGATGGCCATGGCTATCAGAGCTATGTAGCTGACACACACACACACAGACACACACTTTAATCAGGCGACACAAGTGACAAGCTGAAAAAATCTTTTACATAGTGATATTACAATTCATCAGACCTCTTATGTTCTAAAACTCCAATAACAGAAATCTAATGGACTTATTTGGGTTTTGGGAGGGGTCAGGCT
FChr18_8382909_8382909_1_F…FChr18_8382909_8382909_1_R	1	FChr18_8382909_8382909_1_R	AGCCTGACCCCTCCCAAA	61.02°	222		FChr18:8382792-8383013	-
FChr18_8503519_8503519_1_F…FChr18_8503519_8503519_1_R	1	FChr18_8503519_8503519_1_F	TCCACCAGCTCCTGAGGT	58.85°	198		FChr18:8503389-8503586	TCCACCAGCTCCTGAGGTAAATCTGGCTGTTTAGCTGCTTAATGCTGCACTATGTTCACCAGCTTATCGCTAACTTTGTCTTGGTTTTTAGCGGTTTTCCCCTGAAAACAGCTAAAATTATGCCAACAAGAGCATTGCAAAAACACCCCAAAAGAATCAAACTCACCGGATGTAGAACTGGTAACTGGTAGTCCGGCC
FChr18_8503519_8503519_1_F…FChr18_8503519_8503519_1_R	1	FChr18_8503519_8503519_1_R	GGCCGGACTACCAGTTACC	60.08°	198		FChr18:8503389-8503586	-
FChr18_8892701_8892701_1_F…FChr18_8892701_8892701_1_R	1	FChr18_8892701_8892701_1_F	GCACACAGCACTGGAGACA	60.80°	214		FChr18:8892569-8892782	GCACACAGCACTGGAGACAAGTGCACACATTAACGGACGACTGGTAGATTGCAGGGGTTTGATTATGAATGACCAGCAAATAAAAAAGTAAGAACTTCATTTGAATTAAGCTTGTAATCATCGTAAGAGGTTTTATATATATATATATATATATATATATATATCGTTAGCAGCCTTCAGATGGATGTTTCTACATCTCTGCCTTGCCCTCCAC
FChr18_8892701_8892701_1_F…FChr18_8892701_8892701_1_R	1	FChr18_8892701_8892701_1_R	GTGGAGGGCAAGGCAGAG	60.82°	214		FChr18:8892569-8892782	-
FChr18_9187110_9187110_1_F…FChr18_9187110_9187110_1_R	1	FChr18_9187110_9187110_1_F	TGGTGCTGTTGTACTGGACT	58.80°	230		FChr18:9186999-9187228	TGGTGCTGTTGTACTGGACTACATTATATTCAGAGGTGTTTCTAATATTCTGAAGACCTCATGTTTGGACAAAAAATTAGAAACACCCCTCAGTATAATGTAGTCCAGTACAACAAGTGTACCTAATAAAGTGGCCACTATAAAACCATCATCATCCAAAACAATAACCAGTGATTGAAAACGTCACCAACTGTTATAAAGAAGACTCATCATCTGCAGACATCTGAGCA
FChr18_9187110_9187110_1_F…FChr18_9187110_9187110_1_R	1	FChr18_9187110_9187110_1_R	TGCTCAGATGTCTGCAGATGA	59.10°	230		FChr18:9186999-9187228	-
FChr18_9646063_9646063_1_F…FChr18_9646063_9646063_1_R	1	FChr18_9646063_9646063_1_F	TGTCGAAGCGGCCTTGAG	60.81°	168		FChr18:9645966-9646133	TGTCGAAGCGGCCTTGAGCAAGCTACTGAACCCCAAATTGCTCCAGAAGGCATAGCCATCGGTGTATGTGTGTGAATGAGTATTAGATTAGATCCTGATGAGAATTTGCTGCTTTTCGTTGTCTTACATTATAGTAAACTGAATATCTCTGGGTTTTCGACTGTTGGT
FChr18_9646063_9646063_1_F…FChr18_9646063_9646063_1_R	1	FChr18_9646063_9646063_1_R	ACCAACAGTCGAAAACCCAGA	59.72°	168		FChr18:9645966-9646133	-
FChr18_9668257_9668257_1_F…FChr18_9668257_9668257_1_R	1	FChr18_9668257_9668257_1_F	ACTGCGAGTGACAGCTGG	61.43°	260		FChr18:9668151-9668410	ACTGCGAGTGACAGCTGGATAGCTATAAATCTTAATTGCCTTAATTCAAATAAATGAGACGTTAAAGGGGCAATCGGTAGTTCGTTAGTGATAACAGATTCCAGTCCTGTGTTTTGAATTCTGTGGGTCGACCATTTTGTTTGTATTGGACACACAGATTGTGCCTTTAATACCGGTTGTTAATTCCTAGAGCACTACGACCCTACCATGCGAGTCTTGTACAACAACCAGCATGAAATGACAGCTCAGAGGGAGGCCAT
FChr18_9668257_9668257_1_F…FChr18_9668257_9668257_1_R	1	FChr18_9668257_9668257_1_R	ATGGCCTCCCTCTGAGCT	59.54°	260		FChr18:9668151-9668410	-
FChr18_10203948_10203948_1_F…FChr18_10203948_10203948_1_R	1	FChr18_10203948_10203948_1_F	TGAACAGCTGGACATGTGCA	60.10°	276		FChr18:10203858-10204133	TGAACAGCTGGACATGTGCATTCAAAAGTTTAGAGAAGGTCAAATTAAGTTCACCTGTAAAGGTTATAGTGCATTTTAGGTGCATTCTGAAAGCTAGAACTTGAATTGAGAAAAGCGAATGTTAAATTGACAGCTAAAAGTTGATTTTATGTTGGTGCATTTTAATTTCAAACTGTGCCTCATTAATCACATTTTAAATTCATCTGAACAATTTCATTTTTTTGAATTTAACCGCTCAATATGAGTGTGACAAATTCCAATACCATCTCTCCTGGC
FChr18_10203948_10203948_1_F…FChr18_10203948_10203948_1_R	1	FChr18_10203948_10203948_1_R	GCCAGGAGAGATGGTATTGGA	59.32°	276		FChr18:10203858-10204133	-
FChr18_10470124_10470124_1_F…FChr18_10470124_10470124_1_R	1	FChr18_10470124_10470124_1_F	GTGCTGAGCAGGTCGTGT	60.50°	275		FChr18:10470020-10470294	GTGCTGAGCAGGTCGTGTACAATAGATTTTTATAATAATAATAATAATAGATTTTATATTTTTGATGAAAACGACGCTATGAGAGTGGTGAGAGTAAACAGTAAAGGATGGTCCCAATCAAACATGTACAGGTACCAAGCTTATTTTTTTCAGACACAAAGAAAAGGTTGTGTTGTCAAAAAGGTTAACAGCATTTTATTTTTGCCGTTTTAGTTTAAACAGAAAAAAAACCCTTCTTCAAGTACATAATGAAATCTCGAACCATGAACACACAG
FChr18_10470124_10470124_1_F…FChr18_10470124_10470124_1_R	1	FChr18_10470124_10470124_1_R	CTGTGTGTTCATGGTTCGAGA	59.80°	275		FChr18:10470020-10470294	-
FChr18_11524801_11524801_1_F…FChr18_11524801_11524801_1_R	1	FChr18_11524801_11524801_1_F	GCCCAGTATTTACAGTGTGCT	59.05°	258		FChr18:11524633-11524890	GCCCAGTATTTACAGTGTGCTGTAAATATTTTAATAGATACAAAGTCTTAAAAAGTACATTATAGTCTGAATTACTTTTTGCATTATTAGGGCTGCAAGTAATTATTTTTATCAGCAATTAACCTTCCAATTTTCTCAATCAGTAAACATCAGAAAACCCAAAGATATTTAGAGACATTAAATGACATCCACAAGTTTGTCTGATTCTGGGAAAGTAGGAGTTAAGTCTTCAAAATGTTCTACTTGTCGGCTTCAGCT
FChr18_11524801_11524801_1_F…FChr18_11524801_11524801_1_R	1	FChr18_11524801_11524801_1_R	AGCTGAAGCCGACAAGTAGA	59.60°	258		FChr18:11524633-11524890	-
FChr18_11925792_11925792_1_F…FChr18_11925792_11925792_1_R	1	FChr18_11925792_11925792_1_F	AGCCCTCACACACATGGC	61.23°	195		FChr18:11925684-11925878	AGCCCTCACACACATGGCACATACCATGGCAACAGTACCAAGTTTGTTATTGTCACAGTGTCACATGATGGGGGGCATAGGGCTTCGCTTTGCGTCACGTTTAAGTTTCAAACTTAATCCTTCAGTTTATTAGAAAATATCACATTCAAAATTACCATATTTGGAGATACGTGGTTTTCACTGGACAGGAAGGGT
FChr18_11925792_11925792_1_F…FChr18_11925792_11925792_1_R	1	FChr18_11925792_11925792_1_R	ACCCTTCCTGTCCAGTGAA	58.68°	195		FChr18:11925684-11925878	-
FChr18_12333889_12333889_1_F…FChr18_12333889_12333889_1_R	1	FChr18_12333889_12333889_1_F	TTGACAGCGTCAGGGAGG	58.86°	274		FChr18:12333709-12333982	TTGACAGCGTCAGGGAGGCACTGATTCCACTCTATGCTCATTTTTTAACCTGAGTTGCGTTTAACTGAATTATATTGAAAAGGGATTTTATAATAATTTGTGCACCCATTCACATACATCACAGCGGCAGAATATTAGAAATTACCACTAACAGCGGTTTCAAAAATGTCACTGCTGCCTGTGCAGGACGATTTCAGTGGTTTAATGTAGAAAACAGCTCACAGCCAGGTACAGGTTGGCAGACAGGTAACAGATAGACCGGTAACAGGCAGGC
FChr18_12333889_12333889_1_F…FChr18_12333889_12333889_1_R	1	FChr18_12333889_12333889_1_R	GCCTGCCTGTTACCGGTC	61.25°	274		FChr18:12333709-12333982	-
FChr18_12521765_12521765_1_F…FChr18_12521765_12521765_1_R	1	FChr18_12521765_12521765_1_F	ATCTCACCCTTTGGGATTCGT	59.01°	268		FChr18:12521605-12521872	ATCTCACCCTTTGGGATTCGTATTAAGATAAATATGTGACAGCCCTTATATTACTATGGCTTTGCACAAAGACAATAATGTGTATACATATTTCCGCTCAATTAGAAGTCCTTCAGTTGTCAACATACTAATTTACAGATCAATATGGCAGATCACTCTTTTGAGTCATCCCTGTTTACCCACGGGTTTTGCAGATGTCCAATCCTTCAGTCACTTCCTGACATCAGCCTCGCACGAGTAACTTCGACCAGGTCCACCTACACACGCC
FChr18_12521765_12521765_1_F…FChr18_12521765_12521765_1_R	1	FChr18_12521765_12521765_1_R	GGCGTGTGTAGGTGGACC	60.81°	268		FChr18:12521605-12521872	-
FChr18_12532393_12532393_1_F…FChr18_12532393_12532393_1_R	1	FChr18_12532393_12532393_1_F	CAGATCTCATGGCAACCCGT	60.46°	113		FChr18:12532372-12532484	CAGATCTCATGGCAACCCGTCCAAGAGACCTTTCCTATCAGGATTGAAATGTTTCATTTAGAGCACAATTTAAGTTTCCTTGACCATTTACTTAAGTGGGGTTGAGACCAGGC
FChr18_12532393_12532393_1_F…FChr18_12532393_12532393_1_R	1	FChr18_12532393_12532393_1_R	GCCTGGTCTCAACCCCAC	60.74°	113		FChr18:12532372-12532484	-
FChr18_12698703_12698703_1_F…FChr18_12698703_12698703_1_R	1	FChr18_12698703_12698703_1_F	ACATCCAGGGTTCCTCAGGA	60.10°	155		FChr18:12698630-12698784	ACATCCAGGGTTCCTCAGGAATGTTTTTTAGGATAAATCTCCACAATGAAATGTTCCCTGTTATTGTTACCTATGCCCTGAAAAAATGACCTTATCAACACTGCAGTGGCTGCTCAAATGGGAGACTGACTTTGCTCCAATGCAGCGCAGCTTGT
FChr18_12698703_12698703_1_F…FChr18_12698703_12698703_1_R	1	FChr18_12698703_12698703_1_R	ACAAGCTGCGCTGCATTG	59.66°	155		FChr18:12698630-12698784	-
FChr18_13511284_13511284_1_F…FChr18_13511284_13511284_1_R	1	FChr18_13511284_13511284_1_F	GGACACACCAGGGCAACA	60.04°	267		FChr18:13511187-13511453	GGACACACCAGGGCAACAAAACACACTTGTCAGTCACATGTTCCAATACTTTTGCTCACATGAAAAATGGGTGGGTTCAAACAAAAGGAATTGGCCTCAAATGGTGGTGATGAAAATGGATGTAAAATGAAAAATGGAGTGATAAATTATCAAGTGATTTGATTAATTTAAAGCCAATTTGATTAAAACAGTCATGATATGATGAAAACAGAGACATGTTTCATCCTTTTCCTCCTCTTACATTCATCATGCATCATTCACAGCACA
FChr18_13511284_13511284_1_F…FChr18_13511284_13511284_1_R	1	FChr18_13511284_13511284_1_R	TGTGCTGTGAATGATGCATGA	58.77°	267		FChr18:13511187-13511453	-
FChr18_13517447_13517447_1_F…FChr18_13517447_13517447_1_R	1	FChr18_13517447_13517447_1_F	ACACTCGCTCTTGACCCC	58.86°	253		FChr18:13517331-13517583	ACACTCGCTCTTGACCCCTCTACCTTTTCTCATGCTCAGAGTAATTCCTCGTGCTTGCGATACCCTTGTACTTGTTTCCTTGTGCCTCCAGGATCACTCCTCATTCATTCCTCTGCCTTGAGTTTTTATCAGTGACAAAAGGTGTTCCACAGGGTTCAGTTTTAGGTCACTATTTATATCAACATTTATATATTTTATTTTATTTATATATTATTTTATCTCTGGCAAACTGTCATGCCCATCTGTACGCGAA
FChr18_13517447_13517447_1_F…FChr18_13517447_13517447_1_R	1	FChr18_13517447_13517447_1_R	TTCGCGTACAGATGGGCA	58.94°	253		FChr18:13517331-13517583	-
FChr18_13667770_13667770_1_F…FChr18_13667770_13667770_1_R	1	FChr18_13667770_13667770_1_F	TGAGCACTTGAGTTTCTGGGA	59.16°	239		FChr18:13667650-13667888	TGAGCACTTGAGTTTCTGGGAATACTGACATGCTTTTTGGTTCAGAGCTGTTAGCTGTTATATCAGAGCTAAAGCTATATAAACATATATAGATGGAAGGTTTAGTGTAATTTATGTACAAAGCCAATAAATAATCATAAAAAAGAAAGACAAAATAATTTAATAGACATCACTGAGATTAATTAAATGCCATGGATTAAATGTAGTCATTTCTTTTAAAGCTTTTGGAAACAGCGAGC
FChr18_13667770_13667770_1_F…FChr18_13667770_13667770_1_R	1	FChr18_13667770_13667770_1_R	GCTCGCTGTTTCCAAAAGCT	59.62°	239		FChr18:13667650-13667888	-
FChr18_13790198_13790198_1_F…FChr18_13790198_13790198_1_R	1	FChr18_13790198_13790198_1_F	TGGAGAGGCTCTGCTGGG	60.60°	223		FChr18:13790122-13790344	TGGAGAGGCTCTGCTGGGGGGGTTAATCACACAGATGCTCTCTTCCCTAAACTCTTAACCTTGTTTATACTTTTAATTATTTTTATACATAAAGTTAAATTAGTTTGAATGTATTTTCATTGACAGTTCAGGTGAAATTTATTTTTATATTTACCTTTTTCTTTTTCCTGTAGTTGTTAGACCCACCAGAGTGTGGGAATGGATATGTGGAGCAGGGAGAGGA
FChr18_13790198_13790198_1_F…FChr18_13790198_13790198_1_R	1	FChr18_13790198_13790198_1_R	TCCTCTCCCTGCTCCACA	59.38°	223		FChr18:13790122-13790344	-
FChr18_14166402_14166402_1_F…FChr18_14166402_14166402_1_R	1	FChr18_14166402_14166402_1_F	CGGTCGGCCTGTAAGAGG	59.82°	226		FChr18:14166208-14166433	CGGTCGGCCTGTAAGAGGGTCAGAAGACACACACATGAAAAACTTGACTTATATATACACTGAACAAAACTTTTGTTTTCGCTCCCATTTTTCACGAGTTGAAATAAAACATCTAGGACTTTTCTGCGTACACAATAGGTATATTTCTCTCAAATGTTCCTCACAAATTTGTTTAAATCTGTGTTAGTGAGCACTTTCTCCTCTTCAATGGCAGTGCGAAGTTGCT
FChr18_14166402_14166402_1_F…FChr18_14166402_14166402_1_R	1	FChr18_14166402_14166402_1_R	AGCAACTTCGCACTGCCA	61.06°	226		FChr18:14166208-14166433	-
FChr18_14168740_14168740_1_F…FChr18_14168740_14168740_1_R	1	FChr18_14168740_14168740_1_F	CCCACAGGGCCAAAGCAT	61.21°	232		FChr18:14168593-14168824	CCCACAGGGCCAAAGCATCTGGTCAAAGGTCATAAGCTAACTATTGGCGATTTCCTGATATCCCATCATTGAACTGCTTGGAGACATCTATACATAACAAATACCTGCAGCACATCACATGACCCTAGAGTACATTAACACAGATACAGAACGCCTCATTATGGCGCTACAGAAAAAGTCAGGGGATCACCAAAGTATTTAATATTCATCCTTTGGAGCCACGAATGTCTGT
FChr18_14168740_14168740_1_F…FChr18_14168740_14168740_1_R	1	FChr18_14168740_14168740_1_R	ACAGACATTCGTGGCTCCA	59.85°	232		FChr18:14168593-14168824	-
FChr18_14177074_14177074_1_F…FChr18_14177074_14177074_1_R	1	FChr18_14177074_14177074_1_F	TCACGGAGCAATGACCAGT	59.85°	232		FChr18:14176968-14177199	TCACGGAGCAATGACCAGTATCTATGTTCAGATCTACATCCTTCACCTAAAGCTACAAGATTTTGAAGTTTATCCACCGTTTTTGAGAGGTCCAACAATCTGGATATGAAGGTTAGTCTGACTAAAAAATACACTTTATTTCGCCATTTGACACCAAAAAGGTGCCACTGTAATGGATGAAGCGGCATGACCTTGAAGGTGTCTGTTATATCAGCCTTCCCTAGCCATGCGC
FChr18_14177074_14177074_1_F…FChr18_14177074_14177074_1_R	1	FChr18_14177074_14177074_1_R	GCGCATGGCTAGGGAAGG	61.48°	232		FChr18:14176968-14177199	-
FChr18_14816026_14816026_1_F…FChr18_14816026_14816026_1_R	1	FChr18_14816026_14816026_1_F	TCACTGGTTCCAGCTCTTTTT	57.63°	133		FChr18:14816002-14816134	TCACTGGTTCCAGCTCTTTTTTTTATATATCAAACAGATTTTCTCTGTTTAATATCACTGTAACCGAATATTTTTGTTTTTTGAACTCTTGGTCAGACAAAACCATGTACAAGATGTGACATTGGGCACTGGA
FChr18_14816026_14816026_1_F…FChr18_14816026_14816026_1_R	1	FChr18_14816026_14816026_1_R	TCCAGTGCCCAATGTCACA	59.39°	133		FChr18:14816002-14816134	-
FChr18_15232911_15232911_1_F…FChr18_15232911_15232911_1_R	1	FChr18_15232911_15232911_1_F	GTGCGAGACTTGCGTCCT	60.57°	157		FChr18:15232831-15232987	GTGCGAGACTTGCGTCCTTGCCTTATTCTAAGGCTCACTGCATCTGTTTGTTTTCCGTTTTCAGCCAAACAGTAGTTTGGTTAAGTCGCTAAGTCCTCTAAATAAGTAAAAAGCAGACAGCTAGTTTATAGCTGTTGCGAACGGCCACACTCGAAGG
FChr18_15232911_15232911_1_F…FChr18_15232911_15232911_1_R	1	FChr18_15232911_15232911_1_R	CCTTCGAGTGTGGCCGTT	61.21°	157		FChr18:15232831-15232987	-
FChr18_15243691_15243691_1_F…FChr18_15243691_15243691_1_R	1	FChr18_15243691_15243691_1_F	TCGACTGAGGGACCTCGA	59.73°	187		FChr18:15243652-15243838	TCGACTGAGGGACCTCGATACCACGGTTCCTTCCCTGATCGTCTGTTTTATTTACAATCTGTTCACACATTAGCAACAAATGATGAAAAAACGATGAAAAAACGATTAATACATGTAAATTGTTACATACAGCCCCTTTAACTGAAAGAAAAGTGCAAAGCAGTATTTGCTCTTCGGACAGTAACGA
FChr18_15243691_15243691_1_F…FChr18_15243691_15243691_1_R	1	FChr18_15243691_15243691_1_R	TCGTTACTGTCCGAAGAGCA	58.97°	187		FChr18:15243652-15243838	-
FChr18_15263146_15263146_1_F…FChr18_15263146_15263146_1_R	1	FChr18_15263146_15263146_1_F	TGGGACCGTGTAACCCCA	60.04°	247		FChr18:15262968-15263214	TGGGACCGTGTAACCCCAGTCAGAAACTGTCTCTGATTGGTCGGCAAGTCATGAACACAGCCTCTGATTGGTCGACAGACACAGACTCAACCCAAGGCATCATGGACGGCTAACAACAACAATAGCTGTTTTCAACACAGAAAAATCGATAAATAATCAGAGAAGACATTCAATGTTGGATTGTTTTTAGACTTAGACTTATAATTTTCAGTTTTTTATTTAATTTTCAGTTGCAGTTTGGTTAGGT
FChr18_15263146_15263146_1_F…FChr18_15263146_15263146_1_R	1	FChr18_15263146_15263146_1_R	ACCTAACCAAACTGCAACTGA	57.64°	247		FChr18:15262968-15263214	-
FChr18_15498016_15498016_1_F…FChr18_15498016_15498016_1_R	1	FChr18_15498016_15498016_1_F	AGGGCTGGGCGATAAAGC	59.72°	260		FChr18:15497826-15498085	AGGGCTGGGCGATAAAGCGATCTCAATACAGGATTGTGATAAAATTTATGTCAACAATGATGATAAACTTTGGACATTTTTTACTCGATATGGATAGATCTAACAGCCTATCACATAGCAGAAATAAACACGACAACAGCCAGTCAGTCTGAAGTTTTTTGGCTTGCACGTCAAAGTACGCGCCCATTTCCTGAAAATGTGGGCCCATGTTAGTCCGCCCACAAGTTTTGTGTTTGCTGTTGGTAGTGCTAGCGGGGCTG
FChr18_15498016_15498016_1_F…FChr18_15498016_15498016_1_R	1	FChr18_15498016_15498016_1_R	CAGCCCCGCTAGCACTAC	60.43°	260		FChr18:15497826-15498085	-
FChr18_16111215_16111215_1_F…FChr18_16111215_16111215_1_R	1	FChr18_16111215_16111215_1_F	TGCCAGAGCCTTCCATTGT	58.66°	152		FChr18:16111094-16111245	TGCCAGAGCCTTCCATTGTTACACAATACACGAGATAAAACAACAAATTGTGGCTGTTTGGGCCATTTTGGCACTGACATTGTCTAGATCCTGGCATAAGTGGTTGTTAATAAAGTTTTTAGCAGCTGCACATGCTGTAAGTCCAGAGGAGA
FChr18_16111215_16111215_1_F…FChr18_16111215_16111215_1_R	1	FChr18_16111215_16111215_1_R	TCTCCTCTGGACTTACAGCA	57.32°	152		FChr18:16111094-16111245	-
FChr18_16240184_16240184_1_F…FChr18_16240184_16240184_1_R	1	FChr18_16240184_16240184_1_F	TGCAGCAGTCGACACAGG	60.73°	224		FChr18:16240038-16240261	TGCAGCAGTCGACACAGGTTTAACAAAGAGAAATTTGTCTAGCATTTGTTTATCTGGAAGAGCAGAGCCTGGCACAGCAGCGCTGGCAGCAGCAGGCTGAGGTGGATGGACACTCAAGTAAGTTGGCGGCCGCTCACAACCCCCCGCAGTCTGTTGCTGAGGAGATTAAAATCATGCAACAATGGGACCTGGCAGGAACAAAAAAAGGGCCAGTGTTTCCCCAA
FChr18_16240184_16240184_1_F…FChr18_16240184_16240184_1_R	1	FChr18_16240184_16240184_1_R	TTGGGGAAACACTGGCCC	60.04°	224		FChr18:16240038-16240261	-
FChr18_16420817_16420817_1_F…FChr18_16420817_16420817_1_R	1	FChr18_16420817_16420817_1_F	TGTGTTTTGAATTGGGACCGC	60.27°	241		FChr18:16420744-16420984	TGTGTTTTGAATTGGGACCGCTACAAGAATCAAAAACAATATAAGAACTTTCAGAAATTGTACATTGTATTGTATTGTATTGTATTGTGCAGCCCTCACCTTTCAGATTTTTCTTGCATCCACACATTGTGTATGTTTGTTCTGTGTCGGTTTCTTTTGTCTGTCTGTACTTCTGCATGTGTGCTTGTGTTTTTCCACTCTCTCCGTTTCCCTCTGACCTTGACTGTGCTGTGGTCTGGGG
FChr18_16420817_16420817_1_F…FChr18_16420817_16420817_1_R	1	FChr18_16420817_16420817_1_R	CCCCAGACCACAGCACAG	61.26°	241		FChr18:16420744-16420984	-
FChr18_17254742_17254742_1_F…FChr18_17254742_17254742_1_R	1	FChr18_17254742_17254742_1_F	GGGCTGGGATGGTTACCG	60.59°	274		FChr18:17254555-17254828	GGGCTGGGATGGTTACCGCATAACCGCAGTATCGTGGTGATATGAGCTCATTACTGTAATCACCACTTTTTTGACCACACGCTTACTTATCTCCATCAGTAATCAGGAAACAGTACTGTTAAAAAGGAGTAATGTTTTTTTGAACATAACATTTCTTAGCCTGGTCCCAGACCTCTGAATTCCTGAAAAAAATTATGCCAGTGTGACCGATAGGTCAGTAACTACTTATTGGTTAGGGCAAAATTCCCCTTTATAGGGGCGTCCTAGTTAGTGG
FChr18_17254742_17254742_1_F…FChr18_17254742_17254742_1_R	1	FChr18_17254742_17254742_1_R	CCACTAACTAGGACGCCCC	59.21°	274		FChr18:17254555-17254828	-
FChr18_17651190_17651190_1_F…FChr18_17651190_17651190_1_R	1	FChr18_17651190_17651190_1_F	ACGCCCTAATGCACACAA	57.78°	180		FChr18:17651032-17651211	ACGCCCTAATGCACACAAATATAGTGAAAAGTAATAAAATGTGATGAATATAGAATATGGTGTAGTGTTGTAAGCCCTCTTATATTCAAGTCATGAACAGCCTTACTGTCCTACACACAATTCATTTGTTGTTGTTCAGCGCTTTAAACTATCACACCCAAAGAGAGTGCGTCCCACTGC
FChr18_17651190_17651190_1_F…FChr18_17651190_17651190_1_R	1	FChr18_17651190_17651190_1_R	GCAGTGGGACGCACTCTC	60.79°	180		FChr18:17651032-17651211	-
FChr18_17708256_17708256_1_F…FChr18_17708256_17708256_1_R	1	FChr18_17708256_17708256_1_F	GCCCGTTGCAAAAGAGCA	59.90°	198		FChr18:17708181-17708378	GCCCGTTGCAAAAGAGCAGCAGCTGAGCCCCGTCCGCGGCGAAAATAATAATAATAATAATAAACACTCAACGCACAAATGACTTGGATCGGGCACAAAAAATCTTTATCGAGACATCCCTAGTTAGGACCTTTAACAGCTGCAAAAAATAGCCTTTATAACAGGCTTCATAGTAAATATAGGCCCACAGTGGTTTGT
FChr18_17708256_17708256_1_F…FChr18_17708256_17708256_1_R	1	FChr18_17708256_17708256_1_R	ACAAACCACTGTGGGCCT	59.50°	198		FChr18:17708181-17708378	-
FChr18_17711639_17711639_1_F…FChr18_17711639_17711639_1_R	1	FChr18_17711639_17711639_1_F	TGACAACTGGGTGGCGTG	60.20°	183		FChr18:17711517-17711699	TGACAACTGGGTGGCGTGTATAATCATCCATGATGACAAGCAAGTACTCTCTAGTTGGAAGTGGTCCATAGAAATCTGCACTAACGGTATGCCAGGGAGCTTCTGGCAAAACTGACATTTTTAGTCCCATCACTATCTCCAGTGATGTACTGCATCTAAAAGGTTTGAGAGTGGAACTGGCCA
FChr18_17711639_17711639_1_F…FChr18_17711639_17711639_1_R	1	FChr18_17711639_17711639_1_R	TGGCCAGTTCCACTCTCA	57.60°	183		FChr18:17711517-17711699	-
FChr18_18031234_18031234_1_F…FChr18_18031234_18031234_1_R	1	FChr18_18031234_18031234_1_F	AGAGAGAGGACAAGCTGGT	57.14°	171		FChr18:18031180-18031350	AGAGAGAGGACAAGCTGGTACTTAACTTGTTCTTTAGGGTTAGGGTTAGGGTCTATTAAAATTTCACTATTTTCTGACAAAAAGTAAAGAAATGGGATTTTGTTACATTATATATATAGTTGGGTGCTCATACACTTTGGTCAGTGAGGTTGTGCTGGGTGGAACGACCTC
FChr18_18031234_18031234_1_F…FChr18_18031234_18031234_1_R	1	FChr18_18031234_18031234_1_R	GAGGTCGTTCCACCCAGC	60.87°	171		FChr18:18031180-18031350	-
FChr18_18483773_18483773_1_F…FChr18_18483773_18483773_1_R	1	FChr18_18483773_18483773_1_F	GGGTGCAGTCATTAGGAGTCA	60.00°	234		FChr18:18483676-18483909	GGGTGCAGTCATTAGGAGTCAATGGTGCTTTTTATCAGTTTCTAAGTTTCATATCAAAGTTTTAAATTTCACTCATTTAGGGTAACTACACCCTCAAATTGAGTATAAAACCAGTTTTTTTTTACGCAGAATATGCTGCAAAATTATTGGGAGTTTTACACGCGTTCAACTGACATATCTCAGTGGAAGCTGCAGTATGTTCCTGAGCTTGTGTGAGCCCTGGCAAGCCTGTTA
FChr18_18483773_18483773_1_F…FChr18_18483773_18483773_1_R	1	FChr18_18483773_18483773_1_R	TAACAGGCTTGCCAGGGC	59.88°	234		FChr18:18483676-18483909	-
FChr18_18773134_18773134_1_F…FChr18_18773134_18773134_1_R	1	FChr18_18773134_18773134_1_F	AGTTGCACAACATGGGACA	57.41°	202		FChr18:18773115-18773316	AGTTGCACAACATGGGACAGACGGGCTCTTGTAACTTTCTAGGAGTAAATAAACACGAGTCCTCGCCAAATGTTCAGTGTCAGTTTGTTTCCAGAAATCCCTTGAATAAGGTTGAGTTTGTAGTACTGTCATATTCTCAGAGAGGAAAATGTTGAGGGCTGTTGGAGGAAAAAAAAACATATATTCGGCCTGTCTCACAGAC
FChr18_18773134_18773134_1_F…FChr18_18773134_18773134_1_R	1	FChr18_18773134_18773134_1_R	GTCTGTGAGACAGGCCGA	59.06°	202		FChr18:18773115-18773316	-
FChr18_18919709_18919709_1_F…FChr18_18919709_18919709_1_R	1	FChr18_18919709_18919709_1_F	CCCGGAAAGACAGCGTGT	60.82°	112		FChr18:18919691-18919802	CCCGGAAAGACAGCGTGTGAGTCTGAGGCTTTTGTTACTCTCGCTGCTGATCATCAAAACTTAGTTTCAAAGAATTGCCGGCAGGTTGAGAACACCTGCGCTTACACTGGCT
FChr18_18919709_18919709_1_F…FChr18_18919709_18919709_1_R	1	FChr18_18919709_18919709_1_R	AGCCAGTGTAAGCGCAGG	61.33°	112		FChr18:18919691-18919802	-
FChr18_19603751_19603751_1_F…FChr18_19603751_19603751_1_R	1	FChr18_19603751_19603751_1_F	TCATGTGAGGAGGGCCCA	59.79°	113		FChr18:19603709-19603821	TCATGTGAGGAGGGCCCACAAAGATACTAGAATGAACAGCCGTGGGCGTAAAAACAACAAGAGCCACCAAACTCTGTGGCAAATGGAAAAAAAGCTTGACAGCATCGCTTTGC
FChr18_19603751_19603751_1_F…FChr18_19603751_19603751_1_R	1	FChr18_19603751_19603751_1_R	GCAAAGCGATGCTGTCAAG	58.89°	113		FChr18:19603709-19603821	-
FChr18_19910914_19910914_1_F…FChr18_19910914_19910914_1_R	1	FChr18_19910914_19910914_1_F	GTCACTCTGGGCAACGTCA	60.51°	156		FChr18:19910813-19910968	GTCACTCTGGGCAACGTCATTTCAGCATTGGTTGCTGCATGTCAGCATTTGCATAGTTAGGACCTGCATTGAAAAAATGGTCATTTTAATGCTGCTGAATGATGAAAACCCCCACTGTCTGTTAGTGAGTTAGCTAACAGCCCATGACAGCTCTCC
FChr18_19910914_19910914_1_F…FChr18_19910914_19910914_1_R	1	FChr18_19910914_19910914_1_R	GGAGAGCTGTCATGGGCTG	60.51°	156		FChr18:19910813-19910968	-
FChr18_20290730_20290730_1_F…FChr18_20290730_20290730_1_R	1	FChr18_20290730_20290730_1_F	CCTACACTCGCATGACTCCA	59.90°	257		FChr18:20290563-20290819	CCTACACTCGCATGACTCCAATAAATGTAGGGCTGTGATCATCTATTAACTGGTTAAATCATCTATAAAGTATGAAAAATAATGACAAATACACGTCATACATTACCAGAGGCCAAAGTAATGTATTAAAATGGTTTGCTTTGTTTGACCATCAATTAAAAAGTTCTAGTCCCAGCTTCAAAGAATTTACTGAAAAAACAAAATTAACTGAAATGATTAATGATTTATTGCCATCAATTGCTGTCCTGTCGGTCAAC
FChr18_20290730_20290730_1_F…FChr18_20290730_20290730_1_R	1	FChr18_20290730_20290730_1_R	GTTGACCGACAGGACAGCA	60.30°	257		FChr18:20290563-20290819	-
FChr18_20642754_20642754_1_F…FChr18_20642754_20642754_1_R	1	FChr18_20642754_20642754_1_F	TCACCGTATTGTGTCCTCCAC	60.07°	123		FChr18:20642718-20642840	TCACCGTATTGTGTCCTCCACTCAAACCTCTCAACAAAATGAGATGTCTGAGGTGTTGGGCTAAAACACATGAGAAGGCTATCACATGTGAATCATCTGAAAACCTGCCTCTTTGATTGGAGG
FChr18_20642754_20642754_1_F…FChr18_20642754_20642754_1_R	1	FChr18_20642754_20642754_1_R	CCTCCAATCAAAGAGGCAGGT	59.92°	123		FChr18:20642718-20642840	-
FChr18_21081158_21081158_1_F…FChr18_21081158_21081158_1_R	1	FChr18_21081158_21081158_1_F	AGTCATTGCCGGCCTGTG	60.67°	181		FChr18:21081083-21081263	AGTCATTGCCGGCCTGTGCCGCATTACTTCAAACCAGGCCAAGCTAGAATGAGCTCTTCAGACTTCTGCTTGTCACATTCCTGTCACTGTCTGTTTCTTTCAATCTTCTGCTTAAAATCCACATAAGCTGCACGCGATGAAAAGCCATCACCTCTGGGTGTTTGGCTGGAGGGGAAACCAC
FChr18_21081158_21081158_1_F…FChr18_21081158_21081158_1_R	1	FChr18_21081158_21081158_1_R	GTGGTTTCCCCTCCAGCC	60.35°	181		FChr18:21081083-21081263	-
FChr18_21121230_21121230_1_F…FChr18_21121230_21121230_1_R	1	FChr18_21121230_21121230_1_F	GCAAACCAGACCAAGCGC	60.57°	223		FChr18:21121134-21121356	GCAAACCAGACCAAGCGCAAACAAAGATTCACACACCACTCCGGCCATGCACAGGCATGCACCGAGTATTTAATTCTCCCCTCTGTGGGTTTAATCTATCTGACGTTAATTGCTTTCTGAAACCCTTTGTTGAAATACCCTATTGATTTCTCTAATTTCCGCTAGTAGCTTTCGAGTAATAGCACAATTATTACCATTTCATTGCAAAGCCCTATGTTGTGAC
FChr18_21121230_21121230_1_F…FChr18_21121230_21121230_1_R	1	FChr18_21121230_21121230_1_R	GTCACAACATAGGGCTTTGCA	59.87°	223		FChr18:21121134-21121356	-
FChr18_21187751_21187751_1_F…FChr18_21187751_21187751_1_R	1	FChr18_21187751_21187751_1_F	AGCCTCCCACCTTCACTCT	60.69°	212		FChr18:21187561-21187772	AGCCTCCCACCTTCACTCTGATTTCTTTAAAACAATCATCAAACATGGCACAAAATTGACCTACAAGCAGTTCAAGATAGTGACAACTAAAACCATCTGTTATATTCACACCAACAGTCATCTTACTGCAGAATAACAAGAATCAACAGGCTGTCATTGAAAATAGCCCGTGTTACAAAAGGAGCCCGGCTTCATTTGAATCCGGCGCAGGA
FChr18_21187751_21187751_1_F…FChr18_21187751_21187751_1_R	1	FChr18_21187751_21187751_1_R	TCCTGCGCCGGATTCAAA	59.89°	212		FChr18:21187561-21187772	-
FChr18_21366898_21366898_1_F…FChr18_21366898_21366898_1_R	1	FChr18_21366898_21366898_1_F	CACTGAGGCCAGCAGAGG	60.04°	199		FChr18:21366735-21366933	CACTGAGGCCAGCAGAGGCTGCCATTGCTCTCAGCGATGTATTGTTGTCACTTGTTTACAATACTGGTTTATGATTTCTGGGGTTTTCAGTGTTTTATACAGTAGTGGAGGTGAGCCACCTCACCTGAAACTAAAACCACCTCCCCTGACATCATACAAAACAAATAATTAATCGTTTAAGCCTGGTTCCAGCCTCTCA
FChr18_21366898_21366898_1_F…FChr18_21366898_21366898_1_R	1	FChr18_21366898_21366898_1_R	TGAGAGGCTGGAACCAGG	59.19°	199		FChr18:21366735-21366933	-
FChr18_21420951_21420951_1_F…FChr18_21420951_21420951_1_R	1	FChr18_21420951_21420951_1_F	TCACTCAGCAGTTCGGCA	58.78°	213		FChr18:21420906-21421118	TCACTCAGCAGTTCGGCATATTCAAAATGTACCAAGCACATTACAGTACATTACAGTGCCAAAGTAAGAAGTTGTACTACTACTACTTCAGACCTTCCTAGTAACTTCAGTTCTACTTCTCTGCTGATTCTGTAGGTATAAACAGGTGTGGAAAGGCATCTTTTTCCTCTTGCAGCCCAAAGGTGTGTGTTGTTGGAAGCGGTCCAGCAGGTT
FChr18_21420951_21420951_1_F…FChr18_21420951_21420951_1_R	1	FChr18_21420951_21420951_1_R	AACCTGCTGGACCGCTTC	59.89°	213		FChr18:21420906-21421118	-
FChr18_21867825_21867825_1_F…FChr18_21867825_21867825_1_R	1	FChr18_21867825_21867825_1_F	CCCTTGAGCCATGCTGCT	60.99°	177		FChr18:21867692-21867868	CCCTTGAGCCATGCTGCTAGAATGGCTTAAAATATAGAAGTCCTAAACCCATTACTAAAAACATTTTCTAAACAATTCGGACCTCACAAGAATACACAGTCATACTGAGAGAATCATTACAGGAACATGAGCTGAAGAAATATACAATACTATTTCACTTTCACTGTCACTGGATGT
FChr18_21867825_21867825_1_F…FChr18_21867825_21867825_1_R	1	FChr18_21867825_21867825_1_R	ACATCCAGTGACAGTGAAAGT	57.08°	177		FChr18:21867692-21867868	-
FChr18_22226398_22226398_1_F…FChr18_22226398_22226398_1_R	1	FChr18_22226398_22226398_1_F	TGATGCTCGGCAGATGGG	59.81°	239		FChr18:22226332-22226570	TGATGCTCGGCAGATGGGCACCAATGATATTCTGGGCAGTTTTAATCACCTGCTACAGAGCCCTCCTGTCATTGGTTTACAACACCGCGCCTTATATTCATAGTGACATACATTTTTTTAGTATGTTGTTAGCGTGATTATGATGATTTGTCTCTGATTAGTGATGTTGTTAGCTAGCTAGCTTACTGATTCTGTTATTGAAATTATGCTGTGTTGAAGTGAGGAACAACGACCAGCCC
FChr18_22226398_22226398_1_F…FChr18_22226398_22226398_1_R	1	FChr18_22226398_22226398_1_R	GGGCTGGTCGTTGTTCCT	60.83°	239		FChr18:22226332-22226570	-
FChr18_22543304_22543304_1_F…FChr18_22543304_22543304_1_R	1	FChr18_22543304_22543304_1_F	GTGTTTGCTGCGGCCAAA	59.81°	182		FChr18:22543260-22543441	GTGTTTGCTGCGGCCAAATTCTACTAAACAGCTTTATGGGTTGAAGAGAAGAAGAAGAAGGTTTACTGAGTTACTGGGTAAAACCAGGATCCCATCAAATCTGAAAAATGTACTGATGTCAAAAGACCTGTTCTACAAAGAAAATTAGATAAGTGCTTCATGGAGCAGCCCCCTGACATGTT
FChr18_22543304_22543304_1_F…FChr18_22543304_22543304_1_R	1	FChr18_22543304_22543304_1_R	AACATGTCAGGGGGCTGC	60.92°	182		FChr18:22543260-22543441	-
FChr18_22577913_22577913_1_F…FChr18_22577913_22577913_1_R	1	FChr18_22577913_22577913_1_F	CGCGGAGGACACTAAGCA	59.35°	228		FChr18:22577803-22578030	CGCGGAGGACACTAAGCAGACATGTCTCAGACGATCTTAGAGGTCTGGATGGGTCATAATATACAGCACTGTAGCAGGAGACCGGAGATGTTTTTTGGCCTTAAATTAAGCAAGTGGCTTAATGTGGATGATAAAATTCATGTCTTGAGTTCATAACCCAGATTTCGTGTGTGGTTTGAAGTCTATAACATCAGGGATTCAAGGTGAACCTGGACTGTTAGTGCTGGG
FChr18_22577913_22577913_1_F…FChr18_22577913_22577913_1_R	1	FChr18_22577913_22577913_1_R	CCCAGCACTAACAGTCCAGG	61.21°	228		FChr18:22577803-22578030	-
FChr18_22659353_22659353_1_F…FChr18_22659353_22659353_1_R	1	FChr18_22659353_22659353_1_F	GGCGGAGTTAGGGCTTGG	60.12°	174		FChr18:22659331-22659504	GGCGGAGTTAGGGCTTGGTCACGCAGCGTCTTCATCAGAGTCGATGACAATTGAGCCATCTCCATGACAACTGAGCAACCTCCATTTGCTGATGAAGACCAGGAGATATATTAAAAATCACCTGAAAAAGTTGGCTTAATATTGTAAAGTCAAATCGCTGCTGCATTTCCAAGG
FChr18_22659353_22659353_1_F…FChr18_22659353_22659353_1_R	1	FChr18_22659353_22659353_1_R	CCTTGGAAATGCAGCAGCG	60.86°	174		FChr18:22659331-22659504	-
FChr18_22900714_22900714_1_F…FChr18_22900714_22900714_1_R	1	FChr18_22900714_22900714_1_F	ACGCCTGTGGTTATCTGTGG	60.32°	221		FChr18:22900656-22900876	ACGCCTGTGGTTATCTGTGGGGGAATTCTTGGTGGTCAGATTTGGACCTCATGAGATGACTTTGACTTTTAGGTAGGGCCTGATGTTTGAAAGTGTTAAAAAATAGTTTAAAGTTTACTTTGAGCAGAAGATATCTACGCCTCCATACACTTTAAGTTTTGAGTATCTTATTCCCCTAAATAGATTATTAGCGAAAGTATATTCTCTGAGCCATGACGCCG
FChr18_22900714_22900714_1_F…FChr18_22900714_22900714_1_R	1	FChr18_22900714_22900714_1_R	CGGCGTCATGGCTCAGAG	61.32°	221		FChr18:22900656-22900876	-
FChr18_23051483_23051483_1_F…FChr18_23051483_23051483_1_R	1	FChr18_23051483_23051483_1_F	GCATGAGCAGGTGAGTCCA	59.62°	151		FChr18:23051370-23051520	GCATGAGCAGGTGAGTCCATATTCTAAACACATTCAACACAGTATGAAACTTCAAGCAAACTTAACAAGCTAGAAGATATCAAGTTAACGAAGAGTTAACTCAGCCAAAGTCAGCTGCATCATGTCAAATTTGGCTGGGGACCTTTGTTGC
FChr18_23051483_23051483_1_F…FChr18_23051483_23051483_1_R	1	FChr18_23051483_23051483_1_R	GCAACAAAGGTCCCCAGC	59.37°	151		FChr18:23051370-23051520	-
FChr18_23624232_23624232_1_F…FChr18_23624232_23624232_1_R	1	FChr18_23624232_23624232_1_F	TGTGGCCACAGTGACTGTC	60.22°	178		FChr18:23624140-23624317	TGTGGCCACAGTGACTGTCTTTCATTTATAGTTATATAACAATAACTTATTAGTTAAGTTATTAAAAGTTATGGATCACACTAAAGAACTGGGTAGTGTTAATGTGTATAAAGCTGTGTAACAGCTTGCACTTCGCTCACGCTAGCCAAAGCATATTTTTACCGGCCAACGTGGAAAG
FChr18_23624232_23624232_1_F…FChr18_23624232_23624232_1_R	1	FChr18_23624232_23624232_1_R	CTTTCCACGTTGGCCGGT	61.02°	178		FChr18:23624140-23624317	-
FChr18_23956544_23956544_1_F…FChr18_23956544_23956544_1_R	1	FChr18_23956544_23956544_1_F	TGTTGGGCTGCAAACTAAAGC	60.27°	240		FChr18:23956347-23956586	TGTTGGGCTGCAAACTAAAGCTTGGAGATGAATTCAGCTTCTACATGGTACCAAGTATTCTGCAGCTCACTGAACCATAGCAGGAATGTACAGTAAGAGGTTGAAGTCAAATCGTGGTATTTTATTGCACCAGATGAATGCGAAAATTTTGCGTTTTAAAGATTATTGTGGAGGGTAAACATGTAAGCACTGAAAGATATTTTCACATCCACTTCAGATCAGCAGTGTAGGAATCGTGCT
FChr18_23956544_23956544_1_F…FChr18_23956544_23956544_1_R	1	FChr18_23956544_23956544_1_R	AGCACGATTCCTACACTGCT	59.03°	240		FChr18:23956347-23956586	-
FChr18_24011798_24011798_1_F…FChr18_24011798_24011798_1_R	1	FChr18_24011798_24011798_1_F	TGGGACCGGACACACTGA	60.04°	235		FChr18:24011671-24011905	TGGGACCGGACACACTGAGTCAATTCGGGCCGGGCTCGGGTCGGACTCAGGCTCATTTAACTTCTCTCCTTTCATTGCGCCCATATAAGCACAGAGCCCTTAGGCCACAGTATGAAATATTGTTATATATATATAGCTTAAAGTGATATTGGTCTCGGGCCGAGGTTGGGCACGGGCTGAAAAATTGCAGACTTTGTCGGGCTGGGGCCGGGCTGGAGTTTTTGGCCCGTGCAGG
FChr18_24011798_24011798_1_F…FChr18_24011798_24011798_1_R	1	FChr18_24011798_24011798_1_R	CCTGCACGGGCCAAAAAC	60.73°	235		FChr18:24011671-24011905	-
FChr18_24181700_24181700_1_F…FChr18_24181700_24181700_1_R	1	FChr18_24181700_24181700_1_F	TGCCGGACAAGACTCACA	58.37°	262		FChr18:24181520-24181781	TGCCGGACAAGACTCACATCCTCAGCTGCATGTCCATGATGCTGCTACCAGTGAGTATGTGACTTTATATTAGCTTTTATAAATAGATCTATTTCCTTACCTCAACACATCCATACTATTTCTCTGAAGCCAGTGTCTGGCATCAACAATGTACAGTACTGGTCCTGGACTACATTTTAAATATATACTTAGTGTGATGATTCAAAGCACTAAAGCATGAAAGCAAACCTACCCTCCAGCATTGACAGCAGCATGACCACCA
FChr18_24181700_24181700_1_F…FChr18_24181700_24181700_1_R	1	FChr18_24181700_24181700_1_R	TGGTGGTCATGCTGCTGT	60.44°	262		FChr18:24181520-24181781	-
FChr18_24195671_24195671_1_F…FChr18_24195671_24195671_1_R	1	FChr18_24195671_24195671_1_F	TCAGTCCAGCACAGCAGC	59.89°	277		FChr18:24195542-24195818	TCAGTCCAGCACAGCAGCCCTGCCATAACATCTATCTTTACGAAGCTCATAATGTTGACACTGTCAGAAATGTATAAATTCAATTCCATGTTCATTATTGAGGTCACAGTTAAAGGTTACTAACTATGACCAGTAACATTATGAAAATCATAATAAAACTGTCCATGCACATGACAGAAACAGAAGTGAGTGAACACTGAAATACCTGCTGTACAGTAGAGTTTCCTCCGTTGAGAATAGCTATGCCCAGCTTCAGAGTAGAGGCCACCATGGGACC
FChr18_24195671_24195671_1_F…FChr18_24195671_24195671_1_R	1	FChr18_24195671_24195671_1_R	GGTCCCATGGTGGCCTCT	61.44°	277		FChr18:24195542-24195818	-
FChr18_24280164_24280164_1_F…FChr18_24280164_24280164_1_R	1	FChr18_24280164_24280164_1_F	AGACTTGTGAACAGCCGCA	59.78°	178		FChr18:24280052-24280229	AGACTTGTGAACAGCCGCAGTACAAGAAATGCTCAGTTTACCTTGTTTATAGATTGATAAATGCACTTGCACTTTTGCACTATTTGACATAATGTGCCTTTGTGGTGTTGTATCTATCAAATTCATATTTATCATATTCCCTCATTTGATGTTTCGATGACGGTGGTGGAGAGCACTG
FChr18_24280164_24280164_1_F…FChr18_24280164_24280164_1_R	1	FChr18_24280164_24280164_1_R	CAGTGCTCTCCACCACCG	61.32°	178		FChr18:24280052-24280229	-
FChr18_24299405_24299405_1_F…FChr18_24299405_24299405_1_R	1	FChr18_24299405_24299405_1_F	ACCTCTTGTGTGCTGCTGT	59.39°	229		FChr18:24299245-24299473	ACCTCTTGTGTGCTGCTGTTGTATTGCTCATTGGCACAACAGAAGACAGATGCAACTCCAGACACACAGTGGGATCAGATACCTTAGAAAATGTATGAAAAAAGAAAAAATAAGAAAAATATACATGTGTGTGTGTATATACATATGTGTGTGTGTATATGTATATATATATACATATATATATATATATATATATATATATATATATTTACATGTTGGTGTGCAGCAG
FChr18_24299405_24299405_1_F…FChr18_24299405_24299405_1_R	1	FChr18_24299405_24299405_1_R	CTGCTGCACACCAACATGT	59.44°	229		FChr18:24299245-24299473	-
FChr18_24623506_24623506_1_F…FChr18_24623506_24623506_1_R	1	FChr18_24623506_24623506_1_F	ACTACCCAACTTGACGAGCT	58.59°	218		FChr18:24623408-24623625	ACTACCCAACTTGACGAGCTTTTGTAGTCATCATAAATATAAATCTTAAAACTAGATCACTGAGATCAAGAGAAATGCCAGATATTCTCTGGTTCCAGCTAAATTGAGAGATCAATCCATACTGAAAAGTCTGCAGCAGAACTATGTCACTCTATAACAACAGGATAAATGCTGTCCATTTTAATCATGTCATAAATAGCACAACGCCTTCTTATTGC
FChr18_24623506_24623506_1_F…FChr18_24623506_24623506_1_R	1	FChr18_24623506_24623506_1_R	GCAATAAGAAGGCGTTGTGCT	60.20°	218		FChr18:24623408-24623625	-
FChr18_24681726_24681726_1_F…FChr18_24681726_24681726_1_R	1	FChr18_24681726_24681726_1_F	ACCACCGCAAGACAGCAA	59.73°	194		FChr18:24681638-24681831	ACCACCGCAAGACAGCAAGCATGAAATTAAGGCCTCAAATCATAGAGAATCATCTCCAAGAGGGGGCAGTGCTGTTCTAAAGGGTGGAGAGAGGGCCTGTGACTGGGGGGTCACAGGCTCACTCCCCAGCCAGCAGGATAAGTCTAGGTGAAGAAAGTGAGGCCCTTAACCCCCAAACTGCTGCAGTGGAGCTG
FChr18_24681726_24681726_1_F…FChr18_24681726_24681726_1_R	1	FChr18_24681726_24681726_1_R	CAGCTCCACTGCAGCAGT	59.89°	194		FChr18:24681638-24681831	-
FChr18_25702709_25702709_1_F…FChr18_25702709_25702709_1_R	1	FChr18_25702709_25702709_1_F	AGACCCCAGGCAATTCGC	60.28°	265		FChr18:25702604-25702868	AGACCCCAGGCAATTCGCCTATTGAACCAACAGAGGGGTTGAAGATGCAACTGCCACTTTACTTCACCATTTGTAAAAGCACCTAAAGTGCACAAAAACTCACGCAAGGCTTAATGTCTTTGATGTTGACAGTAAACAAATGGTGCTATTTTATAGATCCTTCATTGAGCCAGTTTTATCACTGGGATCCTGGTATGGCAACTTGAATGTCCAAAACAAAAAAAGACTGGGTAACATTGTTAAGGTGGCCAGCAAGATCATCGGC
FChr18_25702709_25702709_1_F…FChr18_25702709_25702709_1_R	1	FChr18_25702709_25702709_1_R	GCCGATGATCTTGCTGGC	59.83°	265		FChr18:25702604-25702868	-
FChr18_25782615_25782615_1_F…FChr18_25782615_25782615_1_R	1	FChr18_25782615_25782615_1_F	GACCTTCCAGGGGTCCCA	61.00°	276		FChr18:25782416-25782691	GACCTTCCAGGGGTCCCACTTGGAATAGAGGGAACATCGGTGAGCCAAACATCAGTAGCAGCCTTCCCCTCTCTAATCAAAGTCAGTTTTTGTTTTTGCAGTTCAAGTTTAGCCTGTTTAGTTTCCTGCCTCATCTTCTCCAATGACAACGCTTTCTCCCGACTGGAAAATCCAGCTTGTGCTAGTAGCTGGTAACCAGCTACCAGCTCCTTTTGTTACCAGCTGCCAGTTCCTATTAAATTATTGGCCACACTGTTCAGTGTTCGCTGTTGGCCA
FChr18_25782615_25782615_1_F…FChr18_25782615_25782615_1_R	1	FChr18_25782615_25782615_1_R	TGGCCAACAGCGAACACT	59.73°	276		FChr18:25782416-25782691	-
FChr18_25948007_25948007_1_F…FChr18_25948007_25948007_1_R	1	FChr18_25948007_25948007_1_F	TGCAGCCTCAGAGTGCAC	60.74°	273		FChr18:25947889-25948161	TGCAGCCTCAGAGTGCACTTTGTGTAATAATTTTTGCATGTGTGTATCAGTGGATGTTGTTTGTTTGTTTTATGGGCCTGCTGGCTGTGAGGCAGAGGCCCTGCCATGATTCATGGGTTATTACAGCACCGCTGTAGCATACATTAGCCATAGCTTATCATCAGATTGCATTCATATACGTCACACCAACAACAACAAACACATACACATGTCCTCATGCTCACTCATATGCATATACTGTACACACATACAGTACACCTGCTTGCACACAGG
FChr18_25948007_25948007_1_F…FChr18_25948007_25948007_1_R	1	FChr18_25948007_25948007_1_R	CCTGTGTGCAAGCAGGTG	59.00°	273		FChr18:25947889-25948161	-
FChr18_25961907_25961907_1_F…FChr18_25961907_25961907_1_R	1	FChr18_25961907_25961907_1_F	GGCTTCCACCCATGTTGC	59.90°	216		FChr18:25961802-25962017	GGCTTCCACCCATGTTGCATCCATAAAAAAACATTCCACATACATAAAAGACAAGGGTAAGCCAGCTACAGGGAACAAAGAAACATATCTAGGAACATACAGTAAAAAAAAATACACTGTTTTCTTATTTTTCACTTATATTTGTTCTTACACAAAGCAATAAGAGAAAAATAAGAAAATCCTATGTGGGATTCATGAAACGTGTGCTGACAGCCT
FChr18_25961907_25961907_1_F…FChr18_25961907_25961907_1_R	1	FChr18_25961907_25961907_1_R	AGGCTGTCAGCACACGTT	59.41°	216		FChr18:25961802-25962017	-
FChr18_26018807_26018807_1_F…FChr18_26018807_26018807_1_R	1	FChr18_26018807_26018807_1_F	TCTGACCCATGCGTACGC	60.65°	272		FChr18:26018638-26018909	TCTGACCCATGCGTACGCACATAAACTAGAGAAGTTAGAAACTGTGACTCAGATGGCAGAACGATGAAACTTGAGAAAGTTTTTGAAATTGATAAGATTATGTAAAATACATCGAAATATTACCTCTGACGTATTATAAATATTGTCTATACAAACCTGAAAAGGTTTGAAAAATTGTGAGGATGTGTGCTGTGTTACATAATGTGGCACAGCTAAAGAACGCTACTTTACTGCCTGATGCTGTTGGTTTTGTTTGCCCCGACTCCTATCCC
FChr18_26018807_26018807_1_F…FChr18_26018807_26018807_1_R	1	FChr18_26018807_26018807_1_R	GGGATAGGAGTCGGGGCA	60.36°	272		FChr18:26018638-26018909	-
FChr18_26298032_26298032_1_F…FChr18_26298032_26298032_1_R	1	FChr18_26298032_26298032_1_F	ACCCGATGAGGTCATGGGT	60.23°	245		FChr18:26297970-26298214	ACCCGATGAGGTCATGGGTCCTGTGTCAGCTTGACCAATAATTCCTGGAAGCTGGGTCAATGGGTGGGTTTCTCACAGAGGTGTGAACAACCTGAAGCATCCTGGGAAATTGAATCAAAATGACTCCTTTTGTTCTTCGAACAAAGAACCATGTGCTCAGTCTCCATTTTGAGTATTTGAGGACTTACATTCACGGACAGATTCCCAACAAATATCCAGCAGGATAACGCGCCATGTCACAAAGC
FChr18_26298032_26298032_1_F…FChr18_26298032_26298032_1_R	1	FChr18_26298032_26298032_1_R	GCTTTGTGACATGGCGCG	61.72°	245		FChr18:26297970-26298214	-
FChr18_26319065_26319065_1_F…FChr18_26319065_26319065_1_R	1	FChr18_26319065_26319065_1_F	GACAGTTGCGCCTCCCAT	60.66°	118		FChr18:26318980-26319097	GACAGTTGCGCCTCCCATAGGCCAATAGCCCTACTTAATGCTGATCAAAAATTGCTTTCCAAAATACTAGCCATGCGTTTAGAAAAGACAATACTCCAATGGCGGCAGTGCTGACTAA
FChr18_26319065_26319065_1_F…FChr18_26319065_26319065_1_R	1	FChr18_26319065_26319065_1_R	TTAGTCAGCACTGCCGCC	59.97°	118		FChr18:26318980-26319097	-
FChr18_26610994_26610994_1_F…FChr18_26610994_26610994_1_R	1	FChr18_26610994_26610994_1_F	ATGGACAGGTGGAGGGCA	60.12°	263		FChr18:26610846-26611108	ATGGACAGGTGGAGGGCACTTACTCTGGCTCTGACGTGAGAGGCTGTTCAAAAATAGTATGCTGGACATGGAGATCTCTCCTGCCGAGCGGCTGAGCATTTGTTTGTGGAAGGTTACGTTTGTTTTAACGGCAACGGTATATTTTGGCCTGCTTTACAGAAAGTAAATGGAACAATGCAGAGGGAGGATTACCTCCAAATTCTTCAGGAAAACCTAAAATCATCAGCCAGAAGGTTGGGTCTTAGACGCAGTTGGGTGTTCCA
FChr18_26610994_26610994_1_F…FChr18_26610994_26610994_1_R	1	FChr18_26610994_26610994_1_R	TGGAACACCCAACTGCGT	60.68°	263		FChr18:26610846-26611108	-
FChr18_26613710_26613710_1_F…FChr18_26613710_26613710_1_R	1	FChr18_26613710_26613710_1_F	CCCGCTATTGGTCTCATTTGC	60.33°	245		FChr18:26613556-26613800	CCCGCTATTGGTCTCATTTGCTTATGTAGGTCATATAGAGGCATCGGTATTAAATTGCGACTGTTTCATAACCACTTAAAAATGCTATAGAGTACTTTTAACTATCATAGAAGACAAACAAAGCCAGCAAAAATTAACATTTGAGAAGATGGAACAGTGAAATATTGAAAATGTTAAAATTCTTAAATGAATAAGCTAATTTCCTTAATTCTCTCACAACATTAGCAGTGTTGCCTGACATGTGT
FChr18_26613710_26613710_1_F…FChr18_26613710_26613710_1_R	1	FChr18_26613710_26613710_1_R	ACACATGTCAGGCAACACTG	58.61°	245		FChr18:26613556-26613800	-
FChr17_593603_593603_1_F…FChr17_593603_593603_1_R	1	FChr17_593603_593603_1_R	ACACACACACACACAGCCA	59.92°	340		FChr17:525561-525900	ACACACACACACACAGCCAGACTCTACTCAGATAATCTGGATTTTATTATGTTTCTACTTTCAGTGTAACGGCGTCCAACATGAGACCTCATCTGATTGGCCAAGAAGTTCAAGCTCAAAAAAATCCACCAATCAACATCTAATGAGACAAAACAAAAGTCATGAAGTCAAAAAAGCAGCAGTTTATCCAGACTCCCTCCATTTTCTTTCTTCTTCATGGTGATATTTTCTCAAATTCTCAAACAAGCGTCTTTAAAATCACATTTTTTTAAACACAGTCTGGTTGGAGGGCTGAACTGACCGTGACCCAGGTTCTTGTTGAAACGCTCGTGGACTGTGG
FChr17_593603_593603_1_F…FChr17_593603_593603_1_R	1	FChr17_593603_593603_1_F	CCACAGTCCACGAGCGTT	59.89°	340		FChr17:525561-525900	-
FChr17_945749_945749_1_F…FChr17_945749_945749_1_R	1	FChr17_945749_945749_1_F	GGTGTCACCAGGAGGCAC	60.74°	172		FChr17:945658-945829	GGTGTCACCAGGAGGCACTAATTAGCAACCTGCCCACCAATGAAATGCAATGCCACAAGACACTGCTGAATAAACAGCAGGGGTTGCCACATCCCCCCCCTTAAGACGGGGTCCCAACGGGATCATCGAAAAAATAAGAAAAACTTCCATTTTACCCACTCTGCCCTTCACG
FChr17_945749_945749_1_F…FChr17_945749_945749_1_R	1	FChr17_945749_945749_1_R	CGTGAAGGGCAGAGTGGG	60.36°	172		FChr17:945658-945829	-
FChr17_1658535_1658535_1_F…FChr17_1658535_1658535_1_R	1	FChr17_1658535_1658535_1_F	TGTTGCTGTTACCCTTGCTG	59.41°	141		FChr17:1658515-1658655	TGTTGCTGTTACCCTTGCTGTTAAAAGTCCTGCATTGAAAATGTTACTTCAGTAAAAGTCTGTAAGTATAATCAGTAACATGTACTTAAAGTATTCACAGTAAAAGTACTCTCTGCAGTAAAATGTCCCCTGTGCCTGTTG
FChr17_1658535_1658535_1_F…FChr17_1658535_1658535_1_R	1	FChr17_1658535_1658535_1_R	CAACAGGCACAGGGGACA	59.50°	141		FChr17:1658515-1658655	-
FChr17_2607978_2607978_1_F…FChr17_2607978_2607978_1_R	1	FChr17_2607978_2607978_1_F	AGTGTGGACGTGTTGGTGT	59.32°	206		FChr17:2607947-2608152	AGTGTGGACGTGTTGGTGTCTTCAGTCGAAGCTTTTAGGTACATTTTCTGCTACTTTATACTTCCACTCCACAACATTTATCTGATAACTTTAGTTACTTTCCAGATTCAGATTAATAATACAAAATATAATCAACAAATACATTGGGATGTATTATTATTGGTTAAAACAGTATTGGGGGGGGGGGGGGTTAGCAGTATATCCAG
FChr17_2607978_2607978_1_F…FChr17_2607978_2607978_1_R	1	FChr17_2607978_2607978_1_R	CTGGATATACTGCTAACCCCC	57.56°	206		FChr17:2607947-2608152	-
FChr17_2645148_2645148_1_F…FChr17_2645148_2645148_1_R	1	FChr17_2645148_2645148_1_F	AGGACATAACAAGCCTGCAGA	59.30°	215		FChr17:2645070-2645284	AGGACATAACAAGCCTGCAGACATTCATTATCATTACGTGTAAGATACAGTGTTTATATTAATAGTGATAAGAGAGCTACAACCTCATAATGGTGCTGGAAGTAAAGTCTTAGTAAATCCTAAATCATTAGGATTCATCCTCTGGGAACTCTGAATATCCGTATTAAATTTCATGGCAATCCATTTAATATTTGTTGAGGTGGACCGACTGACCA
FChr17_2645148_2645148_1_F…FChr17_2645148_2645148_1_R	1	FChr17_2645148_2645148_1_R	TGGTCAGTCGGTCCACCT	61.09°	215		FChr17:2645070-2645284	-
FChr17_2670363_2670363_1_F…FChr17_2670363_2670363_1_R	1	FChr17_2670363_2670363_1_F	TGAGAGACCGATCCTCCGT	58.82°	269		FChr17:2670221-2670489	TGAGAGACCGATCCTCCGTTTTTTGCACCTCTTACTGTTGTGAAAGCGTGTTAGACATTTTAGGTAAAGCCTTAACGCTGTCTGAAACCCACTTTCAAATTTGTGAAACCTTTATTCTATTTGTGAAAATGCAAAAAAGGGAGATTTCACTGCGAATCGCAAGCTAACTTCAGCGTCCCGGGGACCTGATAATAATATAATATAATAATAATCTGTTTATCCGCGGTCACACTGACGCTTCCTATTGGTCGCTGGTCTCGAGGCAGCTG
FChr17_2670363_2670363_1_F…FChr17_2670363_2670363_1_R	1	FChr17_2670363_2670363_1_R	CAGCTGCCTCGAGACCAG	60.72°	269		FChr17:2670221-2670489	-
FChr17_2874115_2874115_1_F…FChr17_2874115_2874115_1_R	1	FChr17_2874115_2874115_1_F	ACAGCAAAGATGACTTTCTGC	57.02°	278		FChr17:2874027-2874304	ACAGCAAAGATGACTTTCTGCTTAACAACGTTCTTCTTCTTGGAAAATTTTACATACACAAATCCAATAAATATATATATATATATATATGTGTGTGTGTTTCACAATGATTTTCTCTCTCATATTAAAGCCCTTAAAGTGATGAAAAATAAAAATGCAATGGAACTTTTTAGCATAATAGAAGAATATGAGTTACAAAAAAGTGAATATATCTTTAAATATTACTGTTTCGAGTTGTCTCTTTTTTCCTTGTGTTTTCTGTATGCACCTGATCCTGT
FChr17_2874115_2874115_1_F…FChr17_2874115_2874115_1_R	1	FChr17_2874115_2874115_1_R	ACAGGATCAGGTGCATACAGA	58.46°	278		FChr17:2874027-2874304	-
FChr17_2918854_2918854_1_F…FChr17_2918854_2918854_1_R	1	FChr17_2918854_2918854_1_F	TGTTCGGGCGCCATGTTA	59.89°	219		FChr17:2918783-2919001	TGTTCGGGCGCCATGTTAACCAGTTCTGATGGACTCCAACTCCAAGTGTCAATCTGGGCACTGCTTAGGAGCCTGCCAGTGTCCCTGATCACCAGCACCAGTAATAACCACCAGAAACTATTATTATTATCAGTGAAATCAGTATGTGTTAAAGAGGTCTCTCTCCTAGAGAATATCACTGACAGCGAGCAAACAGAAGAGGAGCGACATGCCCCTCAG
FChr17_2918854_2918854_1_F…FChr17_2918854_2918854_1_R	1	FChr17_2918854_2918854_1_R	CTGAGGGGCATGTCGCTC	60.51°	219		FChr17:2918783-2919001	-
FChr17_3076023_3076023_1_F…FChr17_3076023_3076023_1_R	1	FChr17_3076023_3076023_1_F	AGAGGTTACCGAGGCCGT	61.24°	225		FChr17:3075859-3076083	AGAGGTTACCGAGGCCGTGGGATGTAAAACTTGAGATGGTGACCAAAAGTCTGGTTTGTCTCAGAAATAAATGATGTTACATGATTGATTTTGGCTCGTGTGATTTTCTTGATGATATCTCTTATTATTAATTTCTCACTAATCAAAAACCTGCAATGATTCTCAAACCTCATCTTATGGTCTTCATCAGCAGAGGGAGACATGGGTCACCGTCACAGCTGAGCA
FChr17_3076023_3076023_1_F…FChr17_3076023_3076023_1_R	1	FChr17_3076023_3076023_1_R	TGCTCAGCTGTGACGGTG	59.89°	225		FChr17:3075859-3076083	-
FChr17_3114701_3114701_1_F…FChr17_3114701_3114701_1_R	1	FChr17_3114701_3114701_1_F	CGGATGGTGATGTTGCGC	60.35°	277		FChr17:3114587-3114863	CGGATGGTGATGTTGCGCCCCCGTCCAAAAATGGTCCTGGTCGGACAGCAAAAGTGAAATTATGAAAATTAAGTCTCTTTAACTGATGTGTGCACTTTATTTGTAACACAGATATTTACTCTGATTATTTACTCTGAAGACTACTGCTACATACTGTATTATTAATTTCATTCACACTATCTGGTTATTTATGAGGATATTTCATACCGTTCGACGTGAGCTTTGTCTGCTTAATGGGAGTTAAAGGGATTTATTATTGAAACCTGCTGAGCCACGG
FChr17_3114701_3114701_1_F…FChr17_3114701_3114701_1_R	1	FChr17_3114701_3114701_1_R	CCGTGGCTCAGCAGGTTT	61.53°	277		FChr17:3114587-3114863	-
FChr17_3200401_3200401_1_F…FChr17_3200401_3200401_1_R	1	FChr17_3200401_3200401_1_F	TGCCGATGGGGTTGCATT	59.34°	184		FChr17:3200289-3200472	TGCCGATGGGGTTGCATTTTCTATTCATGGTGATATGGCGAGCCTATCCCAGTGTAACTCTTTTACCTGTAACCTTCCTCTAGGTGGGAAATCCGTGCAGCTGATCTTGGGTTTTCCTTTAAAGTTGTTAGTCAACCCTGAGTCTCTTTACAATAGCAGTTTTAGTCTGTTTTTGGGCCCAACA
FChr17_3200401_3200401_1_F…FChr17_3200401_3200401_1_R	1	FChr17_3200401_3200401_1_R	TGTTGGGCCCAAAAACAGAC	59.90°	184		FChr17:3200289-3200472	-
FChr17_3424986_3424986_1_F…FChr17_3424986_3424986_1_R	1	FChr17_3424986_3424986_1_F	AGGTGAGACTTAATCAGCCGA	58.75°	133		FChr17:3424953-3425085	AGGTGAGACTTAATCAGCCGAATATATATGAAGAATATATATATATATATATATTATGTTACATATATATACATATATATACATATATATGTATATATAAATAACAAAAATTAGCTCCACATTTACCAGCTGC
FChr17_3424986_3424986_1_F…FChr17_3424986_3424986_1_R	1	FChr17_3424986_3424986_1_R	GCAGCTGGTAAATGTGGAGC	60.31°	133		FChr17:3424953-3425085	-
FChr17_3460269_3460269_1_F…FChr17_3460269_3460269_1_R	1	FChr17_3460269_3460269_1_F	CCTCTCAGCAGGGGTCGA	61.66°	212		FChr17:3460218-3460429	CCTCTCAGCAGGGGTCGAATGAGCCAGAATAATGAAAACACCTGTCAGGGTGCTTTCAGCAACATGACTGGAGGGCTTCAACTAACGACTATTTTCCTTACCGATTAATCTGCAGATTATTTTACAGAGTAACTGATGAATGGTTTATTTCATAAAACATCAAAATAACAGTAAAAAATATTCTGCTCTCTTTCCTACAGCTCCAGGTGGCG
FChr17_3460269_3460269_1_F…FChr17_3460269_3460269_1_R	1	FChr17_3460269_3460269_1_R	CGCCACCTGGAGCTGTAG	60.20°	212		FChr17:3460218-3460429	-
FChr17_3708240_3708240_1_F…FChr17_3708240_3708240_1_R	1	FChr17_3708240_3708240_1_F	GAGAGAAGTCGGGGGAGGA	59.61°	111		FChr17:3708198-3708308	GAGAGAAGTCGGGGGAGGATAGGAGACTAGAGGAGGAGAGAGGAGAGGAGGAGAGAGGAGAGGAGAACATGGTCCTGACCTTCTCAGACTGCCTCCGACACTCCCTCTGCA
FChr17_3708240_3708240_1_F…FChr17_3708240_3708240_1_R	1	FChr17_3708240_3708240_1_R	TGCAGAGGGAGTGTCGGA	59.80°	111		FChr17:3708198-3708308	-
FChr17_3735506_3735506_1_F…FChr17_3735506_3735506_1_R	1	FChr17_3735506_3735506_1_F	TTCTGGTGGAGCGGCATG	60.05°	115		FChr17:3735424-3735538	TTCTGGTGGAGCGGCATGTCCGCCCGCTGAGCCCTGTTAATCAGCACGAGTGACGAGGGAATTTTAAATCCTTCATTACAAACCAGTCAAACTTACGCACTGACTCGGGCAGCAA
FChr17_3735506_3735506_1_F…FChr17_3735506_3735506_1_R	1	FChr17_3735506_3735506_1_R	TTGCTGCCCGAGTCAGTG	59.89°	115		FChr17:3735424-3735538	-
FChr17_3996387_3996387_1_F…FChr17_3996387_3996387_1_R	1	FChr17_3996387_3996387_1_F	GCAGAGGGAGCCCATCAG	59.51°	228		FChr17:3996316-3996543	GCAGAGGGAGCCCATCAGTTAATCCTGCACGACTAAACATAACAATCTGGTGTAGCTGTTCCCTCCATTCAAGGGGGGGAATCTGTGTGACTCCAGCCGCAACGTATTTCAGGACAGGATGTGGGTGTGTGTGCTTCAGTTAATTCGAACAAATTACATGTTGGATCGAATTTGTTCAAACTTTTGGGGATTTTCTGATTTTTTGAAAAAGCTCTGCTCCCCACACAG
FChr17_3996387_3996387_1_F…FChr17_3996387_3996387_1_R	1	FChr17_3996387_3996387_1_R	CTGTGTGGGGAGCAGAGC	61.83°	228		FChr17:3996316-3996543	-
FChr17_4007334_4007334_1_F…FChr17_4007334_4007334_1_R	1	FChr17_4007334_4007334_1_F	GGGATCCTGAACCAAAAGTCT	58.29°	266		FChr17:4007190-4007455	GGGATCCTGAACCAAAAGTCTTTTATATGCTGTGTTTCTGTTAAAAAAAAATTATAAAAATTAATATTTGCTGATATATCGTTATATTTTTTAAACCCTCAAATATTGAAATCTGTATCAGCCTTAAAAATTCTGCAGCTGACACTGCACATGAATCACAAGTACTTCCAGGTGGATTTCATGTTCTTAAAGTCTTCATCTGTACGTATTTATTCATGTTATTTCATTTATTTTCTTAAATTTATCCCTACAGTACAAAGCCACGT
FChr17_4007334_4007334_1_F…FChr17_4007334_4007334_1_R	1	FChr17_4007334_4007334_1_R	ACGTGGCTTTGTACTGTAGGG	60.67°	266		FChr17:4007190-4007455	-
FChr17_4067687_4067687_1_F…FChr17_4067687_4067687_1_R	1	FChr17_4067687_4067687_1_F	GCAGAAACTGGAAGCTTTGCA	60.40°	215		FChr17:4067633-4067847	GCAGAAACTGGAAGCTTTGCATCAAAATCTGTGCAGATTTAAACAAGAACAGGTTCCTGCGAGCTTTTGTTCTGTTATTACAGATATTTGTTTTTATCCAAAAAACAAGCATGGACCAACTGTTAATGATTGACATTGTTGCGTTCTCCATCCTCTCTTTCCAACCTGTAGAATAAGACACGCCCACTGATGTCATCACGGTTTGCGCTTCAGGT
FChr17_4067687_4067687_1_F…FChr17_4067687_4067687_1_R	1	FChr17_4067687_4067687_1_R	ACCTGAAGCGCAAACCGT	60.12°	215		FChr17:4067633-4067847	-
FChr17_4248574_4248574_1_F…FChr17_4248574_4248574_1_R	1	FChr17_4248574_4248574_1_F	GGGCTGTCAGTCCACCAC	60.74°	246		FChr17:4248374-4248619	GGGCTGTCAGTCCACCACTTTAGCTGAAATATCGCAACAACTATTAAATGTATTGTCATGAAATTTTGTGCAGACTTTCACGGTTCTCAGAGGATGAATCCTCATGACTTTGGTGATCCCCTGACTTTTCCTGTAGCGCCACCAGCAGGTTGACATTTGTAGTTTCTAGTGGAATTTCTCAACAACGCTTGGATGGATTGACATGAAATTTTGTACACACATTCATGTTCTCCAGCGGATGAAGCC
FChr17_4248574_4248574_1_F…FChr17_4248574_4248574_1_R	1	FChr17_4248574_4248574_1_R	GGCTTCATCCGCTGGAGA	59.51°	246		FChr17:4248374-4248619	-
FChr17_4374371_4374371_1_F…FChr17_4374371_4374371_1_R	1	FChr17_4374371_4374371_1_F	GCAGAGCTGAGGTGGAGC	60.35°	278		FChr17:4374293-4374570	GCAGAGCTGAGGTGGAGCCGCAGAGTCAGGTGATAAATCTCTGTGGGTTCATCACTACGATCGACCCCTTTCACATACACACTTATACTGATATAATCTACAGACTAATTCTCATGATTCAAAAGCCATCTGTTGGTCTATATCTGCTGCTTATGTAGACTACTACACTGTCCTATTTTAAACATCTTAAAGGATTGGTCAGCTGTAAAACCCCCAGGGGTTTATACACTCTGCAAAGCTAAGATACAGTAGTGACACAGTGCGCATACATCCACGGA
FChr17_4374371_4374371_1_F…FChr17_4374371_4374371_1_R	1	FChr17_4374371_4374371_1_R	TCCGTGGATGTATGCGCA	59.02°	278		FChr17:4374293-4374570	-
FChr17_4598633_4598633_1_F…FChr17_4598633_4598633_1_R	1	FChr17_4598633_4598633_1_F	TACAGGGCAGCACAACGG	60.74°	206		FChr17:4598465-4598670	TACAGGGCAGCACAACGGACTGACCAACATCCACACGTGAAGGCTCATTGTAGCGAGGCTCAAACACTTTGACCATATGTGTAATCTTGTATTCTCTACGACCGAGTGTGGTCACATATCTGCAGCGATAAACACTCTATAGCATTAGTTATTGCTTTGGCACAGTCCACAATCCTCAATTTCAGCAGTTGACCTGCTCAGTGGCG
FChr17_4598633_4598633_1_F…FChr17_4598633_4598633_1_R	1	FChr17_4598633_4598633_1_R	CGCCACTGAGCAGGTCAA	61.75°	206		FChr17:4598465-4598670	-
FChr17_5056150_5056150_1_F…FChr17_5056150_5056150_1_R	1	FChr17_5056150_5056150_1_F	CCTACCCAGCTCGAACCC	59.89°	176		FChr17:5056019-5056194	CCTACCCAGCTCGAACCCACCTATACAGTATGTTCTTCAATAACCCCTCCATCTGAGTTTCGAAAGAGTTCCCCAAAGCCTCTTTTGTTTTGGTAGCATATTATAACTGTGAAATACGCTGTGCCGTAATTTCAAACATATAAATGTGTTTCCTAAACCACTGCGGTTGTAGAGCA
FChr17_5056150_5056150_1_F…FChr17_5056150_5056150_1_R	1	FChr17_5056150_5056150_1_R	TGCTCTACAACCGCAGTGG	60.22°	176		FChr17:5056019-5056194	-
FChr17_6449607_6449607_1_F…FChr17_6449607_6449607_1_R	1	FChr17_6449607_6449607_1_F	GCTGTACTCGGGCGCTAA	60.12°	276		FChr17:6449418-6449693	GCTGTACTCGGGCGCTAAGCGATATCACTATTTGCTAAATTCAGATATGTGGTGGATAGTTAGATAAGAAAGGAATTAGGAGATATATACAGTATATTGGTGGTCTTTCATCGTCTGGTAAAAAAGAAAGTCCTGCTTCTAAAGCTGTTTGCTCTTTTTACCCAACCTGGAGTTGAGCTGTTTTAAACGTACACCTCACACCCTGCGTGCTGTTATTGGCTGGGGGCTACACACCACTGCCCAAAAATTGATTCCCAGAAACCTCCCGAGCACAGC
FChr17_6449607_6449607_1_F…FChr17_6449607_6449607_1_R	1	FChr17_6449607_6449607_1_R	GCTGTGCTCGGGAGGTTT	61.22°	276		FChr17:6449418-6449693	-
FChr17_6576431_6576431_1_F…FChr17_6576431_6576431_1_R	1	FChr17_6576431_6576431_1_F	TGTTGTGCCAGGCATCGT	60.83°	198		FChr17:6576380-6576577	TGTTGTGCCAGGCATCGTAAAGACACACACACACTCACAATAACTCACAGACATCCAGTGGCTCATTGAAGCACATCTTTATATCTGGTGTCTGGTAGAAATGCTTTAATCTACTTGAGAGCAGCGATTCACTGTCACACTCTGCCTGTAGCCTGGTGGCTGATGTTTGTCACTGAGACACACCTACAGGACGTCGGC
FChr17_6576431_6576431_1_F…FChr17_6576431_6576431_1_R	1	FChr17_6576431_6576431_1_R	GCCGACGTCCTGTAGGTG	60.05°	198		FChr17:6576380-6576577	-
FChr17_7177536_7177536_1_F…FChr17_7177536_7177536_1_R	1	FChr17_7177536_7177536_1_F	CAAGGTCCGGTCTGCTGG	60.81°	177		FChr17:7177468-7177644	CAAGGTCCGGTCTGCTGGGCTTTGCTGCTCAGCCTCCATTGTTAGGACGGAGGAGAAATGTGTGCACACAATGCATTAGTGTTGTCCTGTGCACGAACACAAGTTGTGACAAAGCGTCGGTATTTGAGGACCTGGGAATGAGAACGGGTTGGTGACTCGGTCCGAGCCGCTCTGTTT
FChr17_7177536_7177536_1_F…FChr17_7177536_7177536_1_R	1	FChr17_7177536_7177536_1_R	AAACAGAGCGGCTCGGAC	60.58°	177		FChr17:7177468-7177644	-
FChr17_7278456_7278456_1_F…FChr17_7278456_7278456_1_R	1	FChr17_7278456_7278456_1_F	ACGCAGATCAGGAATGATGCA	60.06°	240		FChr17:7278399-7278638	ACGCAGATCAGGAATGATGCAATCTCAAAAGCCAATCTAAGCTTTAAAGGGACAATCCACAATTCGTGTACAAGTTCTGATTCATTGTTTATGTTCAAATATCTCCATAGGCGTCATGAAATTAAACTTAAAGTACTAAAAGAAACTGGAGGACTGCTGCAGTTATCTTATTACGTTTTCATGAAACAACAAGGTAGTTAATTGGTTTCCTTGAATCTCCTTCTCAGGTCCGGCAGTGTG
FChr17_7278456_7278456_1_F…FChr17_7278456_7278456_1_R	1	FChr17_7278456_7278456_1_R	CACACTGCCGGACCTGAG	60.80°	240		FChr17:7278399-7278638	-
FChr17_7381479_7381479_1_F…FChr17_7381479_7381479_1_R	1	FChr17_7381479_7381479_1_F	ACCCTAACCTAACCCTCTTGA	57.35°	277		FChr17:7381352-7381628	ACCCTAACCTAACCCTCTTGATCATATGTTGACATGACTATATTGATCTTCAACCGACAGATTGATTTTGAGTGGTTGATAGTCAATTTAGAAGATGCTGACACAATCTACAGATAGTTAGCTGAATATGTGAGTTTTTTGAAGGGTTCAAATGACTTGACTTCCCCTATGACTTCACTTTTTTCCAACAGCAAGAGTTATTGCAGCTTTTCAACAATGACAAAACACACACAAAAAAGACAAATTGTAAATTGAAGCTGTCAGAAACAAAGCTGGT
FChr17_7381479_7381479_1_F…FChr17_7381479_7381479_1_R	1	FChr17_7381479_7381479_1_R	ACCAGCTTTGTTTCTGACAGC	60.07°	277		FChr17:7381352-7381628	-
FChr17_7470533_7470533_1_F…FChr17_7470533_7470533_1_R	1	FChr17_7470533_7470533_1_F	TCCCAACATGCCACACCA	58.99°	211		FChr17:7470348-7470558	TCCCAACATGCCACACCAGTCCTTTAAGAGAAGGATGTGTGCCATCACCTCATTTCAATATTTTTTAAATTGCATTTGTTGGCTCATGGGAGTCACCACAACTTTTCACTGTCTCCACATTCACTGACCAGATTTTCATGAAACCAAAGAGGACGATGTGTCTCATCGCTACTTTTTGACAATTCTTAATTGGCCCAGACAGAAGGGCAGC
FChr17_7470533_7470533_1_F…FChr17_7470533_7470533_1_R	1	FChr17_7470533_7470533_1_R	GCTGCCCTTCTGTCTGGG	60.88°	211		FChr17:7470348-7470558	-
FChr17_7509080_7509080_1_F…FChr17_7509080_7509080_1_R	1	FChr17_7509080_7509080_1_F	GAGCTCCTGCGCAGAGAG	60.42°	273		FChr17:7508915-7509187	GAGCTCCTGCGCAGAGAGTGGAGAATCTGTGAGTTCACTTAAACAGAGTCATTAATCACTTTAATCACAGTTGCTCTTTCACAATCACTGAAATCCTTGAAATTCATAGTCTGCCACCATAATTTATACTGAACAATTTGATATGATTTGCATTTGATTATATTCACTATATGTTGCAGAAACAATCAAACTCCCTCTACATGTCTCTGTCCATGGTACTGAAACATGCAAACAGTCAATGTCCCTCTCTCTCCATGGCCCTCTGTGACTCCC
FChr17_7509080_7509080_1_F…FChr17_7509080_7509080_1_R	1	FChr17_7509080_7509080_1_R	GGGAGTCACAGAGGGCCA	60.52°	273		FChr17:7508915-7509187	-
FChr17_7509258_7509258_1_F…FChr17_7509258_7509258_1_R	1	FChr17_7509258_7509258_1_F	GACTCCCGCTACAGCTGC	60.57°	219		FChr17:7509181-7509399	GACTCCCGCTACAGCTGCTATTACTTCTGCTGCTGCTGCGAACACTTCCATTATGAGTATTACTTGTGTCACTACGACAAAAATCAACCTACCAGCACCTCTAAAGCTCACTGACTAATGCGTCATATCTCATTTGTTTAATACGTATAAAAACCTGTACTTCTTGGCCGGGTGCAGTGACTTCATAGAGTCTTTGCTGGTTGCCAGGCAACCTCACAG
FChr17_7509258_7509258_1_F…FChr17_7509258_7509258_1_R	1	FChr17_7509258_7509258_1_R	CTGTGAGGTTGCCTGGCA	59.89°	219		FChr17:7509181-7509399	-
FChr17_7767186_7767186_1_F…FChr17_7767186_7767186_1_R	1	FChr17_7767186_7767186_1_F	TCCCTCTCAGTGGTGTCTCA	58.96°	238		FChr17:7767073-7767310	TCCCTCTCAGTGGTGTCTCAGTGTTAAGCAGCACTTAACACTCTGCTGGACAAAACAAACATCAACATGAAAAGAACATTTGTAAAGTCTTGTTAAAAGTATTCAGAACAAAACGGAAAATTCTAAATATGATAATAAGAAAGTAATACAATCTATTAATCAGATAATAAATGTTACAAACTGATTGCCATTGAAGTGAGGGATGGTCAAAGGTAGCTACGTGAGGATAAACACCGCT
FChr17_7767186_7767186_1_F…FChr17_7767186_7767186_1_R	1	FChr17_7767186_7767186_1_R	AGCGGTGTTTATCCTCACGT	59.83°	238		FChr17:7767073-7767310	-
FChr17_8238463_8238463_1_F…FChr17_8238463_8238463_1_R	1	FChr17_8238463_8238463_1_F	GGCTGTTTCTCCCAGGGG	61.47°	263		FChr17:8238328-8238590	GGCTGTTTCTCCCAGGGGAATCACCTTTGAGATGCTTCACCGTGAAAATGTACTCTCATGTATACCCTTAAAAAGAATTGCTCAAAGCATCGTGTTTTTGCAAATAATTTGCATGAAGATACCTACGAGGATAAACTAGTCCAGTTCTCTCTTCGACTTATCTTACTTCCTCTGCATCTTCCTGCACTCTCAACTCATGTTGTCTTTCCTCTGCAGTCTCCACTGGCTGTGACCTTTTCTCCAGTGGAACAGGATACTGCCCA
FChr17_8238463_8238463_1_F…FChr17_8238463_8238463_1_R	1	FChr17_8238463_8238463_1_R	TGGGCAGTATCCTGTTCCAC	60.11°	263		FChr17:8238328-8238590	-
FChr17_8241779_8241779_1_F…FChr17_8241779_8241779_1_R	1	FChr17_8241779_8241779_1_F	GCACCATCAGCAGGTCGA	59.97°	194		FChr17:8241729-8241922	GCACCATCAGCAGGTCGAAACTTCACTTGGTCCAATACTTTGGTCTGTGACTTTGGTGCAAAACTGGCCCCTTTCTATGCAAATGAGCCTCATTGCAAAAAAAGTCCAATTCACAAACACCAGCGCTAATAGCCACATGTAGTTAGAGTGAAAATTATTAGCGTCTTCAGAGAGTTGGTGGTAACTGAAGCGCA
FChr17_8241779_8241779_1_F…FChr17_8241779_8241779_1_R	1	FChr17_8241779_8241779_1_R	TGCGCTTCAGTTACCACCA	59.47°	194		FChr17:8241729-8241922	-
FChr17_8396412_8396412_1_F…FChr17_8396412_8396412_1_R	1	FChr17_8396412_8396412_1_F	TGTGCAGCATAAGGGGGC	60.28°	248		FChr17:8396268-8396515	TGTGCAGCATAAGGGGGCCACAACTTTAATTTCGTTGTGCAACCCTGTGTTGTAAAATGACAAAATAAATAAACGTTGACCCTGGAATGCTGCTACAGCACTTGTTGCAAGAGAATACATAGTTCTTGTTCTGTCTATTTAACGAATTGAACTGTTAAGGGGTGTCATGTAGAACTTCAAAATGTTCAATGTAGAACCATTTGGTATGAGAGTGTATACTGTAACCTGATGCATACATAGGGTGCGCA
FChr17_8396412_8396412_1_F…FChr17_8396412_8396412_1_R	1	FChr17_8396412_8396412_1_R	TGCGCACCCTATGTATGCA	59.40°	248		FChr17:8396268-8396515	-
FChr17_8839292_8839292_1_F…FChr17_8839292_8839292_1_R	1	FChr17_8839292_8839292_1_F	GACAGGGTTGGCATGGACA	60.67°	204		FChr17:8839111-8839314	GACAGGGTTGGCATGGACATATATATGCGTGATCGTAGTAAAATTTTTGAAGAGCAGTCCATGTCAGCAGCATCTAAACATGGGTGAGCAGATCCAATGAGATGCAAATATGTGGTGGATCTACTTACGTGTGCTGATGCGGCTGTCGGTCAGATTTCCATCGGAATATGAGGTTGTTTTAAGAGAGTCATCAGCTTTGGCCCA
FChr17_8839292_8839292_1_F…FChr17_8839292_8839292_1_R	1	FChr17_8839292_8839292_1_R	TGGGCCAAAGCTGATGACT	60.46°	204		FChr17:8839111-8839314	-
FChr17_8875803_8875803_1_F…FChr17_8875803_8875803_1_R	1	FChr17_8875803_8875803_1_F	GCGAGTATCCCAGTGGCA	59.89°	253		FChr17:8875688-8875940	GCGAGTATCCCAGTGGCAGATAGTTAAATAGTAAGTACATTTACTCAAGTACAATTTTGAGGTACTTATACTGTTCTTGTATATTTCCATTTTATGGTACTTAATACTTCTACTCCACTAGTTGGCAGTGATTTGGTGAACACAAGTTTTACTGCAATTTAATCTGAGGGTGCTTCTATAGTTTGAGGGTGCTTAGCAACCTTAAGCACCCCTATAGTACTAGGCCTGCACAGTGCCAAGGCTCGGGGAAGAC
FChr17_8875803_8875803_1_F…FChr17_8875803_8875803_1_R	1	FChr17_8875803_8875803_1_R	GTCTTCCCCGAGCCTTGG	60.58°	253		FChr17:8875688-8875940	-
FChr17_9080570_9080570_1_F…FChr17_9080570_9080570_1_R	1	FChr17_9080570_9080570_1_F	ACACCCATCGATCCCACAG	60.83°	179		FChr17:9080546-9080724	ACACCCATCGATCCCACAGAATTATATTTAATTTCATTGTATTATATTTCATTTTATATATATTTCTATGTTTTAACTTCTGCACTATTTTGTGTCTTATGTCTTAGATTCTCTTTTTTACTTACGTGATTTTCTTTTATACATATTGTTTGAGCATCATTGGAGGGAGCCTGGGGATT
FChr17_9080570_9080570_1_F…FChr17_9080570_9080570_1_R	1	FChr17_9080570_9080570_1_R	AATCCCCAGGCTCCCTCC	61.35°	179		FChr17:9080546-9080724	-
FChr17_9217282_9217282_1_F…FChr17_9217282_9217282_1_R	1	FChr17_9217282_9217282_1_F	TGCAAAGCTGGAACTGGGT	59.69°	182		FChr17:9217259-9217440	TGCAAAGCTGGAACTGGGTAATGTTCGGCAGCTAAAGCTAGTGAATCGTATACTTTCAAAATCTACCTTACTCTTGCTGGTTTCTTCAGCGTTACCAACCCTAGCTTAAAACAATAAGTTGTTTTTTTCTATAAACTGTGAAAAAATAGTGAAAAATGCTCATCACAGTTTCTCAGAGCCCA
FChr17_9217282_9217282_1_F…FChr17_9217282_9217282_1_R	1	FChr17_9217282_9217282_1_R	TGGGCTCTGAGAAACTGTGA	58.80°	182		FChr17:9217259-9217440	-
FChr17_9516566_9516566_1_F…FChr17_9516566_9516566_1_R	1	FChr17_9516566_9516566_1_F	AAAGTCACCGCTCCTGCC	59.89°	271		FChr17:9516467-9516737	AAAGTCACCGCTCCTGCCCAAGAAATAATCCAGCACGTACCTGCCTCAAGTCTTTATGCTAAGCTAAGCTAATCAGCTGCTAGCTGCTTCATATTTAGTGAAAATGAGAGAAAACGTGAGAATTAGTTCATTATTACCAGGCAGTGTGAAAAAAATTATACCCTAATGTGTGCCCATTCAATAGCATTACGTACATTAGCTGTCACTGAAACCATGCTAACCTGTACTGAAGTAGCTTAGGTGAGCTGTGTTGACAGCAGTCCAGTGACAC
FChr17_9516566_9516566_1_F…FChr17_9516566_9516566_1_R	1	FChr17_9516566_9516566_1_R	GTGTCACTGGACTGCTGTCA	60.66°	271		FChr17:9516467-9516737	-
FChr17_9714360_9714360_1_F…FChr17_9714360_9714360_1_R	1	FChr17_9714360_9714360_1_F	GCCAACCAGGAATCAGCCA	60.89°	157		FChr17:9714244-9714400	GCCAACCAGGAATCAGCCATAGAGTGCCCAATGAATAGTCATTTTTTCAGGCATCTGGATCGCATTCCCTATCTAGGGTACACCCATTTTTCTGAATCACGGAAAAGTATGGAATGTCTATATCAGTGATGTTTGTTGGAAGAGCTTGACACCTGCT
FChr17_9714360_9714360_1_F…FChr17_9714360_9714360_1_R	1	FChr17_9714360_9714360_1_R	AGCAGGTGTCAAGCTCTTCC	60.82°	157		FChr17:9714244-9714400	-
FChr17_10077863_10077863_1_F…FChr17_10077863_10077863_1_R	1	FChr17_10077863_10077863_1_F	ATGCGCAGGTCCTCAAGG	59.65°	244		FChr17:10077807-10078050	ATGCGCAGGTCCTCAAGGATGCACATGCATGCAGAAGACAATCCTGCTAATGGTTCCAACTTTTGTTTGTTTACAAGAACACTACACAGGGCACCAATATACAATATCATGGTGCCTTTAATCTGGTAGTTAAAACTTTAAACTATTTAAGTTTTCGTTTATTATTATTGTTTTTATATACCATGACATTATGGCTCAAATTCAGTGGAACATGCTACATTTGACTGCAGGTACACGTGTTGGT
FChr17_10077863_10077863_1_F…FChr17_10077863_10077863_1_R	1	FChr17_10077863_10077863_1_R	ACCAACACGTGTACCTGCA	59.40°	244		FChr17:10077807-10078050	-
FChr17_10759923_10759923_1_F…FChr17_10759923_10759923_1_R	1	FChr17_10759923_10759923_1_F	CGCCCGATTGCAGCAATT	60.42°	207		FChr17:10759766-10759972	CGCCCGATTGCAGCAATTTGCATCAAAATTCGTACTTCTCTGGGTCATCACTCAGTCAAATCAGAACACACAAACAGGACACACATATTTTTCAATCAGTGTGACTTACACTTTCCGAAGATATTGTCTCCAAATAAACCAAATAAACCCTAGAAAAACCCTTCATCCATTCATATACAGATGTTTACCCTGTGTTGAAAACTTGCG
FChr17_10759923_10759923_1_F…FChr17_10759923_10759923_1_R	1	FChr17_10759923_10759923_1_R	CGCAAGTTTTCAACACAGGGT	60.26°	207		FChr17:10759766-10759972	-
FChr17_10792797_10792797_1_F…FChr17_10792797_10792797_1_R	1	FChr17_10792797_10792797_1_F	CCTGCCTCTTGAACGCCA	59.89°	182		FChr17:10792761-10792942	CCTGCCTCTTGAACGCCACAACGGAGTTTTCTTCTCTGTGAGAGTGGAAGATGTTGGACTGAGAGTGCAGAAAAGAAGAAGGCTTGTGGACACAAAGCTTTGGACTTATGTCAGGAGTATTTTTCTGCGGCCAACATTGTCTGTGATGTAGACACAAACCTCTGGTGTGACCCAGCCCAGAG
FChr17_10792797_10792797_1_F…FChr17_10792797_10792797_1_R	1	FChr17_10792797_10792797_1_R	CTCTGGGCTGGGTCACAC	60.20°	182		FChr17:10792761-10792942	-
FChr17_11068394_11068394_1_F…FChr17_11068394_11068394_1_R	1	FChr17_11068394_11068394_1_F	TGCTCTTGGTAGGGAGGCT	59.84°	273		FChr17:11068228-11068500	TGCTCTTGGTAGGGAGGCTAAATAAATCTTGTCAAATGTTTTCAACACTGGCTTGTTTTCCTAAATGTTTGACTCCAGTCATCGCTTGCATTTTTTAACAATGTTTATTCATTAGTGAGGATAAAGGCAAAAAGTATTTAAGAAAACTGTGTGTGGCTAAAAATATATATAGTCAAAATTGTGGAAAATACTGGTAATCTTACTAGTGTTGAATCAGCCTTCAAATTCTACAAATTCTATGTAAACTACACGTGTACGGCTCAACTGAACGCC
FChr17_11068394_11068394_1_F…FChr17_11068394_11068394_1_R	1	FChr17_11068394_11068394_1_R	GGCGTTCAGTTGAGCCGT	61.08°	273		FChr17:11068228-11068500	-
FChr17_11340822_11340822_1_F…FChr17_11340822_11340822_1_R	1	FChr17_11340822_11340822_1_F	CTGCTTTTGGTGCCGTGAC	60.78°	190		FChr17:11340694-11340883	CTGCTTTTGGTGCCGTGACACTTTCTGCTTTATTGACTGATTTATATATTTTAGGTTGAGCACTTGAGCAGTTTCTTTCTCTAAGATGCACACTTGATGTCTTTTTTATTCAAATTATCAGCTAGAAAGCCGTTACAATGCCATTACAGTATGTCCTCACCTGATGATGCGCTGTGCAGCGTACTGGTGG
FChr17_11340822_11340822_1_F…FChr17_11340822_11340822_1_R	1	FChr17_11340822_11340822_1_R	CCACCAGTACGCTGCACA	61.74°	190		FChr17:11340694-11340883	-
FChr17_11479428_11479428_1_F…FChr17_11479428_11479428_1_R	1	FChr17_11479428_11479428_1_F	TGAGCATGTGTGTCCATGTGT	61.02°	264		FChr17:11479324-11479587	TGAGCATGTGTGTCCATGTGTATTTTTGCTTTCTTTTATGGTAATAACATTAGAAAAACAATTGAGATCATTCTTTGCTGTAGTTATAAGGCTGTTTCCTGTTATATATTCAAACTCCTTTTGTGAACTTTCTCTGAACTTCAGCACAGTAATTCACTTTCACTGCTCTAACATTTTCAGGACACAGAGCTGTTTTCTCTGACTGGTGTTACTGTAGCTTTTCTACTTGCGTTGAGATTAAAGATGCTGCGCTGTCTGGGGATT
FChr17_11479428_11479428_1_F…FChr17_11479428_11479428_1_R	1	FChr17_11479428_11479428_1_R	AATCCCCAGACAGCGCAG	60.66°	264		FChr17:11479324-11479587	-
FChr17_11736870_11736870_1_F…FChr17_11736870_11736870_1_R	1	FChr17_11736870_11736870_1_F	GAGCGTGGAAACTGGCCT	60.74°	179		FChr17:11736721-11736899	GAGCGTGGAAACTGGCCTACATTATCGAAACACTCCAGAGAACTAGTATCAGATGCAACGTCACTAAGAGACGAAAACTGAATGTAATATCCTTCAGTTTCAAATATCAAGTGTTTGTGGCGCTCATATTTAAAATTTGCAGATAGCAGATACCTCTGTGCTCATATGCAATCTCAGCC
FChr17_11736870_11736870_1_F…FChr17_11736870_11736870_1_R	1	FChr17_11736870_11736870_1_R	GGCTGAGATTGCATATGAGCA	59.28°	179		FChr17:11736721-11736899	-
FChr17_12143511_12143511_1_F…FChr17_12143511_12143511_1_R	1	FChr17_12143511_12143511_1_F	TCTCGACTCCGCTGAGCT	59.44°	272		FChr17:12143323-12143594	TCTCGACTCCGCTGAGCTCCATGCAGCGAAACACCACACACCATAAACGACAGCAAAACACAGTAGGAGACTGTTTATTTACGTTATTTACCTAATTTATGTGCACTTGCTTCATGTATTAATGTAATCCAAGCAAAAGATGTACAGACGATGAAAATAAACACTCAATGGAAAACAGTTCATTCAGGTATAAAACTTGATCGGGATATCCCTATATAGAGCATATACAGACCAAAGTAAATGAGAACATTCTTGGAGACAGTGGGTGTGCC
FChr17_12143511_12143511_1_F…FChr17_12143511_12143511_1_R	1	FChr17_12143511_12143511_1_R	GGCACACCCACTGTCTCC	60.35°	272		FChr17:12143323-12143594	-
FChr17_12213567_12213567_1_F…FChr17_12213567_12213567_1_R	1	FChr17_12213567_12213567_1_F	TGGCTGGTCATGATGAAGGT	58.93°	203		FChr17:12213384-12213586	TGGCTGGTCATGATGAAGGTAATTTGAAATATGATTATACTCCTTCGTAGTTAAACCAATAACAATACAACAATAACACTGATTACTTTCTCTATAAATCAATCGTTCACTTTGTAAAATGTCAGAAAATGGTGAAAAACGTCCACCCCAGTTTCCAGGAGTCGTCAGATGATTTTCTTTTTCCTGCCTTTTTGCTGCCGTTC
FChr17_12213567_12213567_1_F…FChr17_12213567_12213567_1_R	1	FChr17_12213567_12213567_1_R	GAACGGCAGCAAAAAGGCA	60.29°	203		FChr17:12213384-12213586	-
FChr17_12346170_12346170_1_F…FChr17_12346170_12346170_1_R	1	FChr17_12346170_12346170_1_F	GTCGAGACCCTGTGCTGG	60.04°	248		FChr17:12345973-12346220	GTCGAGACCCTGTGCTGGCCCTCTGTAGAGTGAAGTGAAGCTCCAAGTCCTGTCAGCAACACAGAGAGGGGTGATAGACCCCCAGAAAGGAGGGGACTGAAGAGACCTCTAATTGCTGTCCACATGTGTCAGATGTGATTTCGACTGCCCGGGGGGGTTGGAGGGTGACTTTGAAGATAGTGTGCTAATTTCTACTCACCTTTCGTTGGTAAGTAAGGTTTTAGAAGTTATGAAGACCTGTGCTGCGG
FChr17_12346170_12346170_1_F…FChr17_12346170_12346170_1_R	1	FChr17_12346170_12346170_1_R	CCGCAGCACAGGTCTTCA	60.28°	248		FChr17:12345973-12346220	-
FChr17_12416145_12416145_1_F…FChr17_12416145_12416145_1_R	1	FChr17_12416145_12416145_1_F	AGCCGAATCAGAGAATGTGGA	59.09°	277		FChr17:12415946-12416222	AGCCGAATCAGAGAATGTGGACACTTGTTCTTAAAAAATGACTCAAAGCGATTAATCGATCATCAAAATAGCTGGTGATTCGTTTAATAGTTGACAACTAATTGATTAATTGACTAATCGTTACAGCTCTAGAATTCAGTTTCCATATGTGTACCTACATATATGCAACAGAGTAGTTGTCATGTTTTTTAAATTGACTGACATTTTATGATCTCTAATCTTTTGTTCTCTCATCTTTAGAAAACTAAAATCAGAAAAGAACCAAACCCATGATGGC
FChr17_12416145_12416145_1_F…FChr17_12416145_12416145_1_R	1	FChr17_12416145_12416145_1_R	GCCATCATGGGTTTGGTTCT	58.36°	277		FChr17:12415946-12416222	-
FChr17_12494934_12494934_1_F…FChr17_12494934_12494934_1_R	1	FChr17_12494934_12494934_1_F	AGTTGGTGCTGAGGACGC	60.80°	227		FChr17:12494802-12495028	AGTTGGTGCTGAGGACGCACTCTCCTAGAAATCCCACAAAGACAGGAAGTTTAGACACAGGTGTATTTTAATCATATTTCATCATTTCTCAGCACTGAAACAATTAGTTGATTAGTCGAATGCCACACATTCGAGCAAGTGAAGTGCAGCCTTTTTTCCCTGGGTTTCACCTCTCAGGCTACATACTGACAGCCCTATCTTATTGCTGGCGGTTGTTGGGGCGGTAT
FChr17_12494934_12494934_1_F…FChr17_12494934_12494934_1_R	1	FChr17_12494934_12494934_1_R	ATACCGCCCCAACAACCG	60.96°	227		FChr17:12494802-12495028	-
FChr17_12598536_12598536_1_F…FChr17_12598536_12598536_1_R	1	FChr17_12598536_12598536_1_F	AGGTCCCTCCTAAACACAGA	57.83°	186		FChr17:12598445-12598630	AGGTCCCTCCTAAACACAGAATTTATAATCCTGCAAAAAATGGCCTTGGTGAGAGATAAATTATTATATATGAAATTATAGATTTGTAATACAAAGGACAAAATCTCTCTTTGGTGGGACTGTAATAACTCATGGACTTGAAACATAATAAAGGGCCTAACTCGACACAGGTTCACGGGCCAAAGG
FChr17_12598536_12598536_1_F…FChr17_12598536_12598536_1_R	1	FChr17_12598536_12598536_1_R	CCTTTGGCCCGTGAACCT	59.80°	186		FChr17:12598445-12598630	-
FChr17_12964161_12964161_1_F…FChr17_12964161_12964161_1_R	1	FChr17_12964161_12964161_1_F	TCGGCACAGGGTGAACAC	60.12°	240		FChr17:12964091-12964330	TCGGCACAGGGTGAACACCAACGACAAAGTCTTGTCTTGCTCCACGCTTTACATGACCATGGGGATGAAGGTGTGCTTTGATTTGGCTTTGACACATCAAATGATTTCTTTTTTACCCCTTTGGAGCTGTTAAAATATGGCCACATTAGGCTTACATTTTGGGGTGAGCATCTCCTTTAAAAAAGTGCAGGCCTGTATAGCAACAAACATGCTATATTCTGAGGCCATTTGTTGTGGGCA
FChr17_12964161_12964161_1_F…FChr17_12964161_12964161_1_R	1	FChr17_12964161_12964161_1_R	TGCCCACAACAAATGGCC	58.77°	240		FChr17:12964091-12964330	-
FChr17_13212182_13212182_1_F…FChr17_13212182_13212182_1_R	1	FChr17_13212182_13212182_1_F	TGTTCACAGGGACCTCCA	57.51°	279		FChr17:13212013-13212291	TGTTCACAGGGACCTCCAAAATCAACACAAAGTTAAAGTTCCTTGTAGTTGCTTTAATTCATAAAATAAAATCTTTTATTTTGATGCATTATAAAATATTTAATTTTGTGCTCAAAATGGACAAGAAAAAAATATGTTCATGCTGCACAAGTATAAAAGAAATGAACGTCCTATTTTATTGATTCATGTGGTTGATGCCAAACTTTCAATGACAGGTGACTTTTAGTAGAGGGCAGAACAAACTCAGAGTTGTTTGTCTATCGGAGAACGAGTGAGCGG
FChr17_13212182_13212182_1_F…FChr17_13212182_13212182_1_R	1	FChr17_13212182_13212182_1_R	CCGCTCACTCGTTCTCCG	60.94°	279		FChr17:13212013-13212291	-
FChr17_13223196_13223196_1_F…FChr17_13223196_13223196_1_R	1	FChr17_13223196_13223196_1_F	CCTCCGCTAGTCTGCACA	60.05°	225		FChr17:13223026-13223250	CCTCCGCTAGTCTGCACAAGACCCCATAATTCACACACAGTGAAATGTGTTTGTGCTGCATAAACTGTACTGTGAATGAAACACAACACATCAAAATCAGTTTACAAGTTGCGGTTAGTACCACTGAGGCTGTAATAACTGTTGCATAAGGTCTTCTGTGGTTCTGGAAGAAGAAGAGCATGCTAAACATGCTAAAACAAGTTATGCTGGACCAGCCAAAGGGAT
FChr17_13223196_13223196_1_F…FChr17_13223196_13223196_1_R	1	FChr17_13223196_13223196_1_R	ATCCCTTTGGCTGGTCCA	57.98°	225		FChr17:13223026-13223250	-
FChr17_14147638_14147638_1_F…FChr17_14147638_14147638_1_R	1	FChr17_14147638_14147638_1_F	ACGCAGTTGGGCTCTTGT	60.36°	101		FChr17:14147611-14147711	ACGCAGTTGGGCTCTTGTGTATGGATTTTTTGGAAGTTTAATCTACAGCAATGCCTCATGGTCTATAAAATCATATGTCTGTAGCGTCGCTGTCCTGAGAG
FChr17_14147638_14147638_1_F…FChr17_14147638_14147638_1_R	1	FChr17_14147638_14147638_1_R	CTCTCAGGACAGCGACGC	61.93°	101		FChr17:14147611-14147711	-
FChr17_15763013_15763013_1_F…FChr17_15763013_15763013_1_R	1	FChr17_15763013_15763013_1_F	TCACTGGAAAACTGCAGCCA	60.03°	140		FChr17:15762961-15763100	TCACTGGAAAACTGCAGCCATTTCAGAATGCTGCAGAAAAACTGTTACATAGATTTTTTTTAACAATTGTGACCAAGAAATGTACTGGGCAGGACATTTAAACAGTTAAAAAATAAGCTTGTCACTACTCTGTGGTGGAC
FChr17_15763013_15763013_1_F…FChr17_15763013_15763013_1_R	1	FChr17_15763013_15763013_1_R	GTCCACCACAGAGTAGTGACA	59.80°	140		FChr17:15762961-15763100	-
FChr17_16138479_16138479_1_F…FChr17_16138479_16138479_1_R	1	FChr17_16138479_16138479_1_F	TTGCGGGCGTGATAGCAT	60.59°	219		FChr17:16138371-16138589	TTGCGGGCGTGATAGCATGCTAGCATTAGCATTTAGCTCAAAGCAGTGCTGTGCCTTTAGAGCATGACTGTAGACTCTTGTTAACATCTGTTAGGCAGGTGGTAACTGTGATCTGAACCAGGTGAGAGCTATACAAGTAAGTACTGTATCGGGTCTGTGTTTATGGTGAAATCCAGATTAAAATGGTTCATAAAGGTTGTTTGAGTCCTGGAGGGCTGT
FChr17_16138479_16138479_1_F…FChr17_16138479_16138479_1_R	1	FChr17_16138479_16138479_1_R	ACAGCCCTCCAGGACTCA	59.38°	219		FChr17:16138371-16138589	-
FChr17_16730999_16730999_1_F…FChr17_16730999_16730999_1_R	1	FChr17_16730999_16730999_1_F	TGTCTGTGTAGAGTCATGCGT	59.04°	163		FChr17:16730892-16731054	TGTCTGTGTAGAGTCATGCGTTACTGATTACACTACTTTTGTGTTACTTTCACCAAAATAAGTACAACTAGGCATTATAAAATGGAAGAGGGTAATGTTGTTTCATTGCGGTTAATCAAAGGACAGAAGCTCAAGGCTCTCCTCCTGAGCACAGATCTGGCCC
FChr17_16730999_16730999_1_F…FChr17_16730999_16730999_1_R	1	FChr17_16730999_16730999_1_R	GGGCCAGATCTGTGCTCA	59.89°	163		FChr17:16730892-16731054	-
FChr17_17025795_17025795_1_F…FChr17_17025795_17025795_1_R	1	FChr17_17025795_17025795_1_F	GACACCGGGGACATTTTCCT	60.67°	261		FChr17:17025735-17025995	GACACCGGGGACATTTTCCTTCAAAATGAGTACATTTACTTTTGATTACTTACTTTTACTTAAGTTCAATATTTCCTTCTGAATTGTAGTAGAGTAGAAGTACACAGTAGTACAAAATATAAGTATTCAAGTGAAGTACAAGTAACTCAAAATTGTACATGAGTAAATGTGCTTTCCACCACTGGCATATAGTAACATTCCTCCTACTGTAGGTGTAATTCTGCACAGAAGGTGGTGATATGAGCTACAGCCGACGATCAC
FChr17_17025795_17025795_1_F…FChr17_17025795_17025795_1_R	1	FChr17_17025795_17025795_1_R	GTGATCGTCGGCTGTAGCT	60.74°	261		FChr17:17025735-17025995	-
FChr17_17324827_17324827_1_F…FChr17_17324827_17324827_1_R	1	FChr17_17324827_17324827_1_F	GGACTGTCGTATTAGACTGCA	57.15°	180		FChr17:17324793-17324972	GGACTGTCGTATTAGACTGCATTAGTTTTAGCTAAGTAAGGACAAGAAAAAGTCTGTGATTCTAGAGTTACAGTACTGTACATTAAGGTGAAATAACCTAAATATGTTGTTGTAAGGCCGTATCATAGTTTGAAGAGGTACATAAAGACTTATAGTAATATACAGCGTATGCCACAGTGT
FChr17_17324827_17324827_1_F…FChr17_17324827_17324827_1_R	1	FChr17_17324827_17324827_1_R	ACACTGTGGCATACGCTGT	60.08°	180		FChr17:17324793-17324972	-
FChr17_17356106_17356106_1_F…FChr17_17356106_17356106_1_R	1	FChr17_17356106_17356106_1_F	TCCAAATCAGCTGGGCCA	58.74°	197		FChr17:17356050-17356246	TCCAAATCAGCTGGGCCACTCTACAATCTTTTCACGTAACCCCTGGTAACTGCAGAAGTACTTTAAGTTTTCAAAAGTAAAAATGCTCATTCTGTATAAAAAAGTCCCTTGACTTACATGTTATTATATATTACAGTGATAGATTAATACTGATGCATCAATGTGTGAACAGCATATTACAACTGAGGGGTCAGGCC
FChr17_17356106_17356106_1_F…FChr17_17356106_17356106_1_R	1	FChr17_17356106_17356106_1_R	GGCCTGACCCCTCAGTTG	59.89°	197		FChr17:17356050-17356246	-
FChr17_17598072_17598072_1_F…FChr17_17598072_17598072_1_R	1	FChr17_17598072_17598072_1_F	TCCTGCTGATTGGGCCAT	59.55°	270		FChr17:17597894-17598163	TCCTGCTGATTGGGCCATAATATGAGAAATGTAGGCATTTGAGTAATTCTTGCATCAAAACCAGTTGACAACAGAGCAAACATTGAAACTTGTCAGAAGAAAAGCACAACACTGATTTTGTAAAGTTCTCACATTAGAAGTACACAATAAAGCAACCAATTACAGTGATGGTAGTCATTTATTTACCATGGATGCAAAAACATTAATTGTAGGTTATTGTTAATAACAGCATCATTAATTTTTCACTCTCATGGTTTCAGTTACACCCCA
FChr17_17598072_17598072_1_F…FChr17_17598072_17598072_1_R	1	FChr17_17598072_17598072_1_R	TGGGGTGTAACTGAAACCATG	58.34°	270		FChr17:17597894-17598163	-
FChr17_18010536_18010536_1_F…FChr17_18010536_18010536_1_R	1	FChr17_18010536_18010536_1_F	TGGTGACAGAACCACAGAGAG	60.88°	207		FChr17:18010436-18010642	TGGTGACAGAACCACAGAGAGAATATAGGAAAACTTGTCTCTTAAACCATAGCAGGATCAAAATTGGGCTTAATTAAACAGACAGTTTTGTCAAAAGTCATCAACCAGTGAAAGATGTTTTCACTTCTCTCATCCTCTGTGACATGACTACATTATTACAATAAAACTCATAACTTACATCAGTATATGCACAAGGAAACCAGCACG
FChr17_18010536_18010536_1_F…FChr17_18010536_18010536_1_R	1	FChr17_18010536_18010536_1_R	CGTGCTGGTTTCCTTGTGC	60.29°	207		FChr17:18010436-18010642	-
FChr17_18958652_18958652_1_F…FChr17_18958652_18958652_1_R	1	FChr17_18958652_18958652_1_F	CAGCTATTGGGTGGGCACA	60.23°	106		FChr17:18958616-18958721	CAGCTATTGGGTGGGCACAAATTTTAAATGAATTGAAATGAAACCATTGCAGAAGAAGAGGGCATGACGAGATGCCTTTTTTGTGTCTCCATTGGAGCGGAGGCAT
FChr17_18958652_18958652_1_F…FChr17_18958652_18958652_1_R	1	FChr17_18958652_18958652_1_R	ATGCCTCCGCTCCAATGG	59.72°	106		FChr17:18958616-18958721	-
FChr17_19077219_19077219_1_F…FChr17_19077219_19077219_1_R	1	FChr17_19077219_19077219_1_F	CGCTGTCCTGTGAGAACCA	60.37°	212		FChr17:19077123-19077334	CGCTGTCCTGTGAGAACCACGTATCTCTAACAAGTCAACTTGTTTCCAGCTTTGTGACAATACTTTCTTCAGCTCATCCGAGGAGCGTTTTCATAGTAGGAAGGGTATGAATGATTGTAATCTGAAAAGTTACTAAAGTTTTCAGACAAATGTAGCTAGTGGAGTAAAAAGTAGGCTACAATATTTTTTTCTGAGATGTAGCCTAGTGCAGT
FChr17_19077219_19077219_1_F…FChr17_19077219_19077219_1_R	1	FChr17_19077219_19077219_1_R	ACTGCACTAGGCTACATCTCA	59.09°	212		FChr17:19077123-19077334	-
FChr17_19476819_19476819_1_F…FChr17_19476819_19476819_1_R	1	FChr17_19476819_19476819_1_F	GCCCACCAGAACAAGGCT	59.80°	195		FChr17:19476789-19476983	GCCCACCAGAACAAGGCTCCCCCACTTTCTCTTAATTTTAGAAACTTTTGCAACTTCTCCTCACAATGGATGTTTTGAATGTGGCTTCATTCGGTATGTTTACCTTGTTCATCATCTTAGTTTAGCATGTTAGTACGCTAACATTTGCAAATTAGCAGCAAGGAACATAAAGTACAGCCGAGGCTGATGGAAATG
FChr17_19476819_19476819_1_F…FChr17_19476819_19476819_1_R	1	FChr17_19476819_19476819_1_R	CATTTCCATCAGCCTCGGC	59.00°	195		FChr17:19476789-19476983	-
FChr17_19768927_19768927_1_F…FChr17_19768927_19768927_1_R	1	FChr17_19768927_19768927_1_F	ACACAGCGACACTCAGCC	59.89°	232		FChr17:19768890-19769121	ACACAGCGACACTCAGCCGGGGGCTCGTGAGTATCCCCATCGTACTTCTGCGGTTATTTTGGTGAAAGTAACACAAAAGTAGTGTAACGCGTTCTCTACACAGAAAGTAATATTGTAGAGTAACTTATTACTTTCAAATGAAAGTAACTAGTAATATGTAATATATTACATTTTGAAAGTAACTTACCCAACACTGTCTATGACACACTAAAACAGTAGCACAAGTAGGCCT
FChr17_19768927_19768927_1_F…FChr17_19768927_19768927_1_R	1	FChr17_19768927_19768927_1_R	AGGCCTACTTGTGCTACTGT	58.28°	232		FChr17:19768890-19769121	-
FChr17_19933113_19933113_1_F…FChr17_19933113_19933113_1_R	1	FChr17_19933113_19933113_1_F	TGCACACACGTCCCTGTC	59.81°	180		FChr17:19933002-19933181	TGCACACACGTCCCTGTCCTCTTCAGGAGGCGGGCCACTATAAACGCTTTGGTGACTGACTTTTGTTCTTGTGCCACCATGAAGGTCGAAAGTTTCTTTTGTCCAATATTTTGCTGCTACCCAGATTTTCTAATACGGAATTGGCTTAAACCAGGATTTTTTGTTCTCATGCACCCAACA
FChr17_19933113_19933113_1_F…FChr17_19933113_19933113_1_R	1	FChr17_19933113_19933113_1_R	TGTTGGGTGCATGAGAACA	57.10°	180		FChr17:19933002-19933181	-
FChr17_20551654_20551654_1_F…FChr17_20551654_20551654_1_R	1	FChr17_20551654_20551654_1_F	ATGCACCGTGTCCCACTG	59.97°	182		FChr17:20551618-20551799	ATGCACCGTGTCCCACTGTGTTGTTCCACAGCCTGTTGGCGGACACGCCTCATCCACCCTCATCCTTAACAATGGAGCTCCCCAGTGCTGCGTTTTGAGCCCCCTGCTGTACACACATGACTGTGTAGCCACTTTCGAGTCAAATACCATCGTCAAGTTTGCTGATGACACAGCGGTGGTGG
FChr17_20551654_20551654_1_F…FChr17_20551654_20551654_1_R	1	FChr17_20551654_20551654_1_R	CCACCACCGCTGTGTCAT	61.22°	182		FChr17:20551618-20551799	-
FChr17_20749485_20749485_1_F…FChr17_20749485_20749485_1_R	1	FChr17_20749485_20749485_1_F	GGGTGGTCAGCAGCAACA	60.44°	224		FChr17:20749402-20749625	GGGTGGTCAGCAGCAACAATGGCGAAGTTGTTCCCAAGCTAGTTCAATTTTGAACTGATGCTTCAAACCCATTGGAATCAACCAAATAGTGGCCACTTCCATTTTGTTAGAGGAATGTCATTTATTTTGCTATGTGGTTGTGATAATACAGAATTGCTATGGACAAAATGGAGTGTCATTTCCACCATTTGGTCTGTTATTTCTCTACAGGGACACCTCAGCGT
FChr17_20749485_20749485_1_F…FChr17_20749485_20749485_1_R	1	FChr17_20749485_20749485_1_R	ACGCTGAGGTGTCCCTGT	60.96°	224		FChr17:20749402-20749625	-
FChr17_21406810_21406810_1_F…FChr17_21406810_21406810_1_R	1	FChr17_21406810_21406810_1_F	GTCCACCCTGCATTCACCA	60.45°	276		FChr17:21406640-21406915	GTCCACCCTGCATTCACCATAACAGAAAGGGCTTTTGTGTAACAGAAAAGTCAGCTGAGCTTGCATTGCACAGTAATATCCCACAGATAGCAACATACAAGTTACTACTCTTGTTATTTAGTAGCCTTCAAATGAGGCTTAACGTTCACACAATATACGGACAATCAAAGTTAAAATGGTTTGTGCACACACCTGTCCTCAGATGGTGGGATTACATGAAGACTTTTGTGTTGGTTCTTGCAGCCAACAATAGAACAATCTGCGTGCTTTGCTCGT
FChr17_21406810_21406810_1_F…FChr17_21406810_21406810_1_R	1	FChr17_21406810_21406810_1_R	ACGAGCAAAGCACGCAGA	61.20°	276		FChr17:21406640-21406915	-
FChr17_21844381_21844381_1_F…FChr17_21844381_21844381_1_R	1	FChr17_21844381_21844381_1_F	TGGTGGCCAAACTGAAACT	58.31°	217		FChr17:21844243-21844459	TGGTGGCCAAACTGAAACTATGTCTTGTGCAGTTTAGTTTCAGTTTTAGTAGAATATAAAAGCACATAAAAAGTACCAAAAAAACCCAAAACAACAAAAATGAATGCCAGTGTACTATATGATATATCATCAAGACAATTCTTCTCCATACTCTTTCTGCAGAGCTGTGTTTGACTGCCTTTGTACGTGTGTTAATATGTGTGTGGTGCTGTGTGGG
FChr17_21844381_21844381_1_F…FChr17_21844381_21844381_1_R	1	FChr17_21844381_21844381_1_R	CCCACACAGCACCACACA	60.44°	217		FChr17:21844243-21844459	-
FChr17_21904979_21904979_1_F…FChr17_21904979_21904979_1_R	1	FChr17_21904979_21904979_1_F	AGGCAAACGTGTGCACAAC	59.79°	193		FChr17:21904939-21905131	AGGCAAACGTGTGCACAACCATGTAACGTGTCACGCTCTAAACAGACATTGTTGAACTGGATGCAGGTTTCCACTGCTGATTTCATGAAACAAAAAAAATACAATATCTCAGTTAACTGTGAAAGTGTCAATTTGAACTACTACTACTACTGTATAGGAAGCAAAACATGTTTCCTGTGCTAAGTTTAGGGCA
FChr17_21904979_21904979_1_F…FChr17_21904979_21904979_1_R	1	FChr17_21904979_21904979_1_R	TGCCCTAAACTTAGCACAGGA	58.95°	193		FChr17:21904939-21905131	-
FChr17_22126292_22126292_1_F…FChr17_22126292_22126292_1_R	1	FChr17_22126292_22126292_1_F	GGGTCACCCAAATGCCCT	59.47°	104		FChr17:22126259-22126362	GGGTCACCCAAATGCCCTCAGAGAATATGTTTTTTAAATTTAAGGCTAGGCTGCCCTCATTATGTTGATACAAAGTCTTTCTGAATTCTGCCCCCGACTTCTGT
FChr17_22126292_22126292_1_F…FChr17_22126292_22126292_1_R	1	FChr17_22126292_22126292_1_R	ACAGAAGTCGGGGGCAGA	61.17°	104		FChr17:22126259-22126362	-
FChr17_22391408_22391408_1_F…FChr17_22391408_22391408_1_R	1	FChr17_22391408_22391408_1_F	AGATGGCCTGTGCATCGA	58.60°	243		FChr17:22391278-22391520	AGATGGCCTGTGCATCGATTTCAAGTTTAGCAATTTGCTGTTTATTTTTATTTATTTAATTTATTTTATTATTTTTTGCTCTTGCAATGAATGAATGAATGCAGTGAAGCTCTTGCTCTTGCTCTTGCTTTTAACCATGCAATAGCCTCAGAAAGGCTAAATAACAACACAAGGCTACCGTTTCAAAATCAAAGAATACATTTGTTGATCAGAACTCTCACATAGGAAGGTGGCACGAGCAGA
FChr17_22391408_22391408_1_F…FChr17_22391408_22391408_1_R	1	FChr17_22391408_22391408_1_R	TCTGCTCGTGCCACCTTC	59.58°	243		FChr17:22391278-22391520	-
FChr17_22424860_22424860_1_F…FChr17_22424860_22424860_1_R	1	FChr17_22424860_22424860_1_F	GCACCTTCGCACGCTCTA	60.87°	143		FChr17:22424760-22424902	GCACCTTCGCACGCTCTAATTATTCTCCTCTCCATGGCTGCAAAGAGATCCCTTTCTAAAGTAATTTTAATGGAAGTGATGGGGGACAAAATCCACAATCCAAGTCAAATCACAAGGATATCTTACAGACTGCTGAAGCCTCA
FChr17_22424860_22424860_1_F…FChr17_22424860_22424860_1_R	1	FChr17_22424860_22424860_1_R	TGAGGCTTCAGCAGTCTGT	59.06°	143		FChr17:22424760-22424902	-
FChr17_22737965_22737965_1_F…FChr17_22737965_22737965_1_R	1	FChr17_22737965_22737965_1_F	ACTTGACAGCTGCGTCCC	59.89°	275		FChr17:22737796-22738070	ACTTGACAGCTGCGTCCCGCTGTTTGATTTAATCAACTCAGTGTTTCTATGTTTTATATTGATTCATGTAGCTGACCCATAAAGGTTAATAAAAGAACTCTGATCCAAACATTTGGTACCGGTGTTGGAGAAAAACGCACTTTAACAGAATATTACTGTGCAGTGCACTGATAAATAAATAAATAAATATCAAATATGTTTTTCTTCCTTTCAGGAAGCCATTATTCAATTATTTTAGTATGTGTGATAATCAACCTCCAATCCTGCACACAGCT
FChr17_22737965_22737965_1_F…FChr17_22737965_22737965_1_R	1	FChr17_22737965_22737965_1_R	AGCTGTGTGCAGGATTGGA	60.07°	275		FChr17:22737796-22738070	-
FChr17_23146869_23146869_1_F…FChr17_23146869_23146869_1_R	1	FChr17_23146869_23146869_1_F	AGCAACGGAAAGGGGCAA	60.28°	166		FChr17:23146829-23146994	AGCAACGGAAAGGGGCAATGTTTGTGTTAGCAGCTACAACAAAGGTGGATTAACATGGTTAACATTATACCTGTTTAATATCAGCATGTTAGCATTGTCATTGTGAGCATGTTAAAGTTAGAATTTAGCTGAAAGCACTGCCATGCTTGTGTGCAGCCCCAGAGAG
FChr17_23146869_23146869_1_F…FChr17_23146869_23146869_1_R	1	FChr17_23146869_23146869_1_R	CTCTCTGGGGCTGCACAC	60.65°	166		FChr17:23146829-23146994	-
FChr17_23189764_23189764_1_F…FChr17_23189764_23189764_1_R	1	FChr17_23189764_23189764_1_F	GCCAATTGCCCCGTTGTG	60.58°	251		FChr17:23189648-23189898	GCCAATTGCCCCGTTGTGGGTCAGTAATGATCCAGGGTCACTAATGCTTTTCTGGACTGGAAATCAAATTCAGAATTGAAGGTATTTGGGGGGGAAATGGTTACAACAGTATTCTCCCCAAACTTTTGTATGGTTGTGTATCTGGATATCTGTCTTGATCAGGAAATACTCCTGTTAATGCATGTTGAGTGTAAATTCATGGAGCAATCAGCTAGACCACATTTGGAGATGATCCGATCTCAGCCAGGTGT
FChr17_23189764_23189764_1_F…FChr17_23189764_23189764_1_R	1	FChr17_23189764_23189764_1_R	ACACCTGGCTGAGATCGG	59.50°	251		FChr17:23189648-23189898	-
FChr17_23190058_23190058_1_F…FChr17_23190058_23190058_1_R	1	FChr17_23190058_23190058_1_F	GCTGGGAGGAGCTGCATT	59.64°	171		FChr17:23189961-23190131	GCTGGGAGGAGCTGCATTTTCTAGGATCTACCACAGCGTACCACTTCCTGTTGGATCCCTGCACAAGTAATTATACGGCTTTTCTAGACTTTCCAAATTGATTAGATGACATTATCCAGATAATGTAGCCAGATACAGGTTGTAGGTTAATATCAGGTGTAACTGGGGTCT
FChr17_23190058_23190058_1_F…FChr17_23190058_23190058_1_R	1	FChr17_23190058_23190058_1_R	AGACCCCAGTTACACCTGA	58.05°	171		FChr17:23189961-23190131	-
FChr17_23220833_23220833_1_F…FChr17_23220833_23220833_1_R	1	FChr17_23220833_23220833_1_F	GTTCCAGAAATCGACACAGCT	59.39°	269		FChr17:23220750-23221018	GTTCCAGAAATCGACACAGCTAAAAACAAGGACATCAAATCTGAACAAAGACAGGTAAAAACAAACACAGGACTATTATGTACATAATAGGTTACTTTATATACATGAAGTAGGTGGTTATGTACAGTATGCATGCACAGTATACATGTCTGTATACAGTATATACACAGCAAACTTAGATTTATACTTGACTGATGATGATGGCCTGTAAAAAGAAACTGTTCTTATATCTGCTTGTTTTAGCTTACAGAGCTCTGTAGCGCCTACCG
FChr17_23220833_23220833_1_F…FChr17_23220833_23220833_1_R	1	FChr17_23220833_23220833_1_R	CGGTAGGCGCTACAGAGC	60.27°	269		FChr17:23220750-23221018	-
FChr17_23404179_23404179_1_F…FChr17_23404179_23404179_1_R	1	FChr17_23404179_23404179_1_F	CCCGCTTGTGCTTGTTGG	59.97°	251		FChr17:23404041-23404291	CCCGCTTGTGCTTGTTGGCTTGATTTTGTATTTTTATTGCGTTTTTTGTTTTGTTTTGTTTTTTATTTGTGTTATTGAGTGAATTAGTAATTAAAGATGGTGTTATTAAAAGGTTAAGTTTTTATTTGTGTTGTTGAGTGTTGAACGACGATTGGTTTTTCCTACCCCGATATTCAGGCAATTTTAACTGACTTACTATTAGAGCTAAGATGTTATAAAATAATCTGTACAATCTGCGCCCTACTGTGCAT
FChr17_23404179_23404179_1_F…FChr17_23404179_23404179_1_R	1	FChr17_23404179_23404179_1_R	ATGCACAGTAGGGCGCAG	60.89°	251		FChr17:23404041-23404291	-
FChr17_23447843_23447843_1_F…FChr17_23447843_23447843_1_R	1	FChr17_23447843_23447843_1_F	TCGCCCCAAACAGCCAAT	60.76°	241		FChr17:23447773-23448013	TCGCCCCAAACAGCCAATGTACCCACTATACCTTAGCTGTAAGCTAGCTCGCTTCTGACGCACTGACCGGGTCTCCTCCCGCTCCCTCGCCTCTCGCTCACACCCGCTCTTGCCCTCCTGTTACATCTTCTGGTCTTTCCTCTCCTCTTCTTCTAACTCCCTTTCCTTTCCCTTTGTCCCCCCTCTCATTCCTCCTTGGTCTCCTCCTCAAACTTATCTCTTTTCCCCTCCTTGGCTGTGT
FChr17_23447843_23447843_1_F…FChr17_23447843_23447843_1_R	1	FChr17_23447843_23447843_1_R	ACACAGCCAAGGAGGGGA	60.04°	241		FChr17:23447773-23448013	-
FChr17_23461798_23461798_1_F…FChr17_23461798_23461798_1_R	1	FChr17_23461798_23461798_1_F	TGGCCCTGCGAGTAGTCT	59.88°	213		FChr17:23461608-23461820	TGGCCCTGCGAGTAGTCTCTACGATCGATCAAGCTTCTAGAACCAAATATTTATGGTATTTAACTTTGCTGAGCCACTCTCTGGTGTGACCGGGGCTTATACTGGATCGCTGGGGAATTTGCCTCCAAGTTTCACACCAAAAAGGTATCGAAATGCAGTGATTTTGATTTGACAGCAGCCTTAAAGGGTAAAGTCCCACATACACCATCCTGC
FChr17_23461798_23461798_1_F…FChr17_23461798_23461798_1_R	1	FChr17_23461798_23461798_1_R	GCAGGATGGTGTATGTGGGA	59.83°	213		FChr17:23461608-23461820	-
FChr17_23716884_23716884_1_F…FChr17_23716884_23716884_1_R	1	FChr17_23716884_23716884_1_F	CCAATGAGCCAAACACACTGT	60.00°	146		FChr17:23716863-23717008	CCAATGAGCCAAACACACTGTTGGTGGCTGTAAGTGAGGCATCTAGTTCATGAACCCTGAGGGAAGTGTATCTCGTTTTGTGCAGTTAAACCGCATCCTATCCTGTAACTGCAGTGCATTCTGGTCTATTGAGCTGGTGCAGTGCT
FChr17_23716884_23716884_1_F…FChr17_23716884_23716884_1_R	1	FChr17_23716884_23716884_1_R	AGCACTGCACCAGCTCAA	60.44°	146		FChr17:23716863-23717008	-
FChr17_23941609_23941609_1_F…FChr17_23941609_23941609_1_R	1	FChr17_23941609_23941609_1_F	GCCACGCCTTCATCCACA	60.35°	178		FChr17:23941519-23941696	GCCACGCCTTCATCCACACACTCTTTTAGAAGCCTGTCATCACTGAAGACACGCACGCTATTAACAACAAAAGTTTCCTTGATTGTGAAACAGAGATTGCAGTGAACTGGCTTTGAGTGTAAATATCAGAGATATGCCAGTCAGCACATGGTCTAAATAAGGCACCGTGTCCTGTCTG
FChr17_23941609_23941609_1_F…FChr17_23941609_23941609_1_R	1	FChr17_23941609_23941609_1_R	CAGACAGGACACGGTGCC	60.35°	178		FChr17:23941519-23941696	-
FChr17_24075749_24075749_1_F…FChr17_24075749_24075749_1_R	1	FChr17_24075749_24075749_1_F	ACGTTTGGAACCCGACCC	60.28°	202		FChr17:24075639-24075840	ACGTTTGGAACCCGACCCTACAACATATGGATAGTTTTAAACTCTGTCAGAGAGAGCAAACAACATTCATTGCTGTCCAGTGAACAGTGTATCTCCATATTAGTGATTTAGATGAGGTTATTCAACACATCCTTCACTTTCTTTAACCACTTACAAGCCTTACATTTCTCTCTTTATCAGACACACATGCTCCCTCCCTCCT
FChr17_24075749_24075749_1_F…FChr17_24075749_24075749_1_R	1	FChr17_24075749_24075749_1_R	AGGAGGGAGGGAGCATGT	59.12°	202		FChr17:24075639-24075840	-
FChr17_24156803_24156803_1_F…FChr17_24156803_24156803_1_R	1	FChr17_24156803_24156803_1_F	GCTGTTTGAGGCCCAAAGC	60.37°	237		FChr17:24156765-24157001	GCTGTTTGAGGCCCAAAGCTGTACAATTATCCAATATTTAATGTAGCAGTAATGCAGTAATGTAGCGTATGATAATCACACACACAGGGGCCAAGTATTTTTACATGTTATTGTATTGGTACTTTTCCTGTAAAGGTTTTCAGTCGTTCTTCCACTGTACTATAGTGAGGTCAAGAGGTGAGGCAAATAATGAGGTTGATCCGTCAAAGCCGTCAGTCTTCCAGCAGAATGTCGGCG
FChr17_24156803_24156803_1_F…FChr17_24156803_24156803_1_R	1	FChr17_24156803_24156803_1_R	CGCCGACATTCTGCTGGA	61.89°	237		FChr17:24156765-24157001	-
FChr17_24576555_24576555_1_F…FChr17_24576555_24576555_1_R	1	FChr17_24576555_24576555_1_F	CCGGCTTTCCTCCTGCTC	60.95°	162		FChr17:24576487-24576648	CCGGCTTTCCTCCTGCTCAGCATGCTTTCAGTCACTCCTTCTGCCCAGCTCTTCCCCGGCTCACATCCCATCACTGAAATTGGCCTGTCCGCCTTGCCTATCTGCATTTGGGTCCTATTCCTTGTTACTACTCTCCCTCACCATTGTGACACTGCCAGCTGG
FChr17_24576555_24576555_1_F…FChr17_24576555_24576555_1_R	1	FChr17_24576555_24576555_1_R	CCAGCTGGCAGTGTCACA	60.20°	162		FChr17:24576487-24576648	-
FChr17_24913907_24913907_1_F…FChr17_24913907_24913907_1_R	1	FChr17_24913907_24913907_1_F	AGTGGAAATTGGAGCGTGTGA	61.29°	280		FChr17:24913737-24914016	AGTGGAAATTGGAGCGTGTGAAAGTGAATACAGTAATTATTTGTGAGTGATTCTGAGTTTTGACACCTGTATTGGCAAAATACACAGATTTATTCCGATGCTAACCAAACTATTATTGAATCTTTTACCCCCCGTCTCTCTTTCTTATTAGCAAAGAGCAGAGTCCAAAACATTGCAGTGATAAAATACCATATATCTCATGGACACTTCATATCTCAGTATTTGTTTTAAATACAGAGATAAATTACAGCAAATGATTCACACTCTGTCCAACGTGGCT
FChr17_24913907_24913907_1_F…FChr17_24913907_24913907_1_R	1	FChr17_24913907_24913907_1_R	AGCCACGTTGGACAGAGTG	60.74°	280		FChr17:24913737-24914016	-
FChr17_25119516_25119516_1_F…FChr17_25119516_25119516_1_R	1	FChr17_25119516_25119516_1_F	GGTGCTCCCGATGTCCAG	59.82°	134		FChr17:25119409-25119542	GGTGCTCCCGATGTCCAGTCCGACTATCCCTGATGACATAGAAGAGCGTAGGCCTATGTGCCGGGGCTAAGCCCCGGACAGCCCCAGCCCAATTTAACCCCTGACTATAATTAAAAGGGTTTGTCCTCTGGGGA
FChr17_25119516_25119516_1_F…FChr17_25119516_25119516_1_R	1	FChr17_25119516_25119516_1_R	TCCCCAGAGGACAAACCCT	59.68°	134		FChr17:25119409-25119542	-
FChr17_25183104_25183104_1_F…FChr17_25183104_25183104_1_R	1	FChr17_25183104_25183104_1_F	AGGGCATGAGGGGTCACT	60.77°	166		FChr17:25183068-25183233	AGGGCATGAGGGGTCACTGAATGGTTTGATGAATGTGTCCAGTTTCCAGCCATTTTCCAGCCACTGCCACAGCCACCTCCTCCTGTTTCCTGACAAGGTGTGTCTAGATTCCAATTTAAACACACTCCTTCATTCAATTGCAGGGTGTGACCATGAGACGGCGCTT
FChr17_25183104_25183104_1_F…FChr17_25183104_25183104_1_R	1	FChr17_25183104_25183104_1_R	AAGCGCCGTCTCATGGTC	60.05°	166		FChr17:25183068-25183233	-
FChr17_25459183_25459183_1_F…FChr17_25459183_25459183_1_R	1	FChr17_25459183_25459183_1_F	ACACACCCAGACCCACCT	60.93°	247		FChr17:25459044-25459290	ACACACCCAGACCCACCTGCATTTAACATTGTTGTAGTCTGCCGCACCAGGTCCTCTCAGGAAATTCTTGGAGGAATTAAGCTATTGAACATCCTGCCACTTGTACTTTCATGGTGGCTTCAACATCCAGACAGAGAAGACTCTTACTACTTCCTACTTTCTCTCTCTCCCTCCTCTCTTGCCTGATCTGTCCTCCTCCAGCTCTCCTCTCACCTGACTCCTTCTCACTCATGCCTCCCAACTGCCA
FChr17_25459183_25459183_1_F…FChr17_25459183_25459183_1_R	1	FChr17_25459183_25459183_1_R	TGGCAGTTGGGAGGCATG	59.88°	247		FChr17:25459044-25459290	-
FChr17_25591735_25591735_1_F…FChr17_25591735_25591735_1_R	1	FChr17_25591735_25591735_1_F	GCGGCAGGAACCAGAAGT	59.89°	232		FChr17:25591609-25591840	GCGGCAGGAACCAGAAGTTGAAACAGAAGTCTGAGGTGTAGAGAGTGAAGAGGAATGGTGCCAGTACAGTTCCTTGAGGTGCACCGGTGTTGCTTATCACAACCTCAGAGGCACAGCCATCCACTCTGAGTTGAGTTTGATTAGTAGGACTGGGTGTTACAATCTCAGCCGAGGCAGACCCACCGCAGGGTGATCAGACCTGGGTGTGTGACTTATGGTCACTTGGCAGGCC
FChr17_25591735_25591735_1_F…FChr17_25591735_25591735_1_R	1	FChr17_25591735_25591735_1_R	GGCCTGCCAAGTGACCAT	60.43°	232		FChr17:25591609-25591840	-
FChr17_25618858_25618858_1_F…FChr17_25618858_25618858_1_R	1	FChr17_25618858_25618858_1_F	TGCTCCGTTCTGGCACTG	61.75°	221		FChr17:25618698-25618918	TGCTCCGTTCTGGCACTGACATCTGTTACTGCAGTGGGGACCCCAATGATTACTGTCACAAGCTGAGGGGAAGACGAAGGAAAAGAATCAACATTTAGTTTATCTTGTTTGACATGTATGACGGCACAGGTAACAGCTCACAGGTTGTCATTTGTTATGTTAAAGCACATGGAAATCTGATCACATCCCATTCTTGCCTCTTTGCAAAGGCTCCCTGTTGC
FChr17_25618858_25618858_1_F…FChr17_25618858_25618858_1_R	1	FChr17_25618858_25618858_1_R	GCAACAGGGAGCCTTTGC	59.75°	221		FChr17:25618698-25618918	-
FChr17_26181630_26181630_1_F…FChr17_26181630_26181630_1_R	1	FChr17_26181630_26181630_1_F	GGTTCTTGACGCTTTGGCA	59.58°	212		FChr17:26181559-26181770	GGTTCTTGACGCTTTGGCAATATTGTTGTTGTGACATTCATGCCAATAAGGCAAATTTGAACTGAATTGAATTGAGAGAGAGAAAGAGAGAGAGGAGAGAGAGAAAAGAGAGAGGAGAGAGAGACATATAAGATCTATGTTTGTAATTAATAATTATTAATGAAATCTCTATCTATTAGTTCATGGAACATTCAGGGTCTGTGCTCTTCGGC
FChr17_26181630_26181630_1_F…FChr17_26181630_26181630_1_R	1	FChr17_26181630_26181630_1_R	GCCGAAGAGCACAGACCC	61.18°	212		FChr17:26181559-26181770	-
FChr17_26203852_26203852_1_F…FChr17_26203852_26203852_1_R	1	FChr17_26203852_26203852_1_F	TGGTCCCACTCACGTCTCA	60.07°	120		FChr17:26203790-26203909	TGGTCCCACTCACGTCTCACCTGTTCAAACGCAATTGACAAAACTCTCCAATCTTGTCCAATCAAATGCCAGACTCTAGATAATAGTGTTTTATACTCAGCACATCAGTGTGCAGTTGGC
FChr17_26203852_26203852_1_F…FChr17_26203852_26203852_1_R	1	FChr17_26203852_26203852_1_R	GCCAACTGCACACTGATGT	58.59°	120		FChr17:26203790-26203909	-
FChr17_26287253_26287253_1_F…FChr17_26287253_26287253_1_R	1	FChr17_26287253_26287253_1_F	AAGTGGGCCCTGGATTGC	60.36°	198		FChr17:26287218-26287415	AAGTGGGCCCTGGATTGCTACTTAATTCTGTGGCCCCTTTTTTGGTTTCTGGATTTCTGGGTAAATATTGAAGCTGCCATGTACAGTTAGCCCCAGGGTACATACACATGATGCAAAGAGGGCAGGTGGTGGGCTGTGGGGGTGGGGAGTCACAATGGGCCTGACAGCATTTTTTTTCTCCGGAGCCCCCTAAGAGGT
FChr17_26287253_26287253_1_F…FChr17_26287253_26287253_1_R	1	FChr17_26287253_26287253_1_R	ACCTCTTAGGGGGCTCCG	60.44°	198		FChr17:26287218-26287415	-
FChr16_367674_367674_1_F…FChr16_367674_367674_1_R	1	FChr16_367674_367674_1_F	CAGGGAGTTCTCTGATCAGGT	59.73°	119		FChr16:367640-367758	CAGGGAGTTCTCTGATCAGGTATCCAGTCCATGAAATTTCAGAATTTAAAAAAGCTATAACATTCCATAGGGCCTTACATTTACACCGTGTCCTAACTGAATGCGACACGAGCAAGTGT
FChr16_367674_367674_1_F…FChr16_367674_367674_1_R	1	FChr16_367674_367674_1_R	ACACTTGCTCGTGTCGCA	59.81°	119		FChr16:367640-367758	-
FChr16_2054162_2054162_1_F…FChr16_2054162_2054162_1_R	1	FChr16_2054162_2054162_1_F	AGTCACTGCAGCAGACTGT	58.79°	226		FChr16:2054039-2054264	AGTCACTGCAGCAGACTGTTGCTAACTGGTGACAATAACGATATCTGTCCATTATTATTTTTAAAATAATATTCACTAACAATTCATGTATGCTTTTATGTTTACATTATTATTATGATTATTATTCACAGTGGTGTCGTATGACGGTAAAATCCAGCATTCATGTTACATAGTAACCTACCAGGAATGTGTGATTGCTCATATTTGATCAGCCAATGCAACGCCT
FChr16_2054162_2054162_1_F…FChr16_2054162_2054162_1_R	1	FChr16_2054162_2054162_1_R	AGGCGTTGCATTGGCTGA	60.20°	226		FChr16:2054039-2054264	-
FChr16_2133079_2133079_1_F…FChr16_2133079_2133079_1_R	1	FChr16_2133079_2133079_1_F	CCCCCTGACCAGCACAAA	59.89°	101		FChr16:2133013-2133113	CCCCCTGACCAGCACAAACACTGAACCTGAGTCTGAATAAAATTTGAAATTAGCATCTGGGGCAAGTAGACTGTGTGGTGACACGCTGGGTTTGAAGCAGC
FChr16_2133079_2133079_1_F…FChr16_2133079_2133079_1_R	1	FChr16_2133079_2133079_1_R	GCTGCTTCAAACCCAGCG	61.01°	101		FChr16:2133013-2133113	-
FChr16_2236698_2236698_1_F…FChr16_2236698_2236698_1_R	1	FChr16_2236698_2236698_1_F	TCGCTGGTGAATAGTGCCA	58.94°	135		FChr16:2236601-2236735	TCGCTGGTGAATAGTGCCATCTGAGGCAGTTAGCATCAGGATACATTTTTGTGAATTTTTCTCTAATAAAATAGAGACAATGAGTCAGTTTGAACTGTAGCCAGATAGAGTGGAGAGGAAGGAGAGTGAAGGGGA
FChr16_2236698_2236698_1_F…FChr16_2236698_2236698_1_R	1	FChr16_2236698_2236698_1_R	TCCCCTTCACTCTCCTTCCT	60.40°	135		FChr16:2236601-2236735	-
FChr16_2241522_2241522_1_F…FChr16_2241522_2241522_1_R	1	FChr16_2241522_2241522_1_F	GTGACCAGCCCAGTGTGA	59.97°	237		FChr16:2241404-2241640	GTGACCAGCCCAGTGTGATTGTGTAATTCTTGAATCTAGCTTATTATGGCAGACTATGTATTTCATTTCTGGGTGATCCTACCAGAGTTACTGACATTTAAATATTTCTCCTCTGATTCGCAGATCTCAGTGTTTTAAGTGTTGACGATTAGGTTTTGGGAGTGAATTTACATCATATAGAAAAGAAGTTACGGTCGAACACGTCCTCACATATCGCTGCTCGAGAGCACCCCTCCA
FChr16_2241522_2241522_1_F…FChr16_2241522_2241522_1_R	1	FChr16_2241522_2241522_1_R	TGGAGGGGTGCTCTCGAG	61.28°	237		FChr16:2241404-2241640	-
FChr16_2282692_2282692_1_F…FChr16_2282692_2282692_1_R	1	FChr16_2282692_2282692_1_F	TGCACAGTCCCCAATCCC	60.04°	102		FChr16:2282614-2282715	TGCACAGTCCCCAATCCCTGGTCCTACCAGAGTCAGCTGCTGGTCTGTCTACCCAGAGGACATAGCGCCCCGTTAGCTCAAACAATGGTCATGGGCTGGGGT
FChr16_2282692_2282692_1_F…FChr16_2282692_2282692_1_R	1	FChr16_2282692_2282692_1_R	ACCCCAGCCCATGACCAT	60.53°	102		FChr16:2282614-2282715	-
FChr16_2293440_2293440_1_F…FChr16_2293440_2293440_1_R	1	FChr16_2293440_2293440_1_F	CTTCATTCCCCCAAATTCCGT	58.47°	167		FChr16:2293294-2293460	CTTCATTCCCCCAAATTCCGTTTTTTATGGGGACATAAATTTGTGTGTCTTCAGCATAACAATGGTACTGGATTTTGTGTTTATGTATTATATGTCCCAATGAAAGCATGTATACACAGAACAACAGCAGGTCAAGGATAAAACCTTGGGCAGCATGTGGAGCCAGA
FChr16_2293440_2293440_1_F…FChr16_2293440_2293440_1_R	1	FChr16_2293440_2293440_1_R	TCTGGCTCCACATGCTGC	59.96°	167		FChr16:2293294-2293460	-
FChr16_2328622_2328622_1_F…FChr16_2328622_2328622_1_R	1	FChr16_2328622_2328622_1_F	AGTCCTCGGGCATTCAAGTG	60.04°	246		FChr16:2328544-2328789	AGTCCTCGGGCATTCAAGTGTAAGTCAAGTTTTAAAGCAGATAAGTTGAAGTTGAGTTGGAAGTCCTCCTTTTGCAACTGTTATTTATGATTTAGTCACACAGCTGTTTAGGCAGCATCAAACAGAAGCTACTCACAAAGCAGTTTGTAGAGATTTTAACAAGAATTATATAATGTAGCAAAATGAAAATGTGGCCATGACATGACGTCCTTGTTTAAACTTCATAGCTGCAGGAGCTCCACAGAC
FChr16_2328622_2328622_1_F…FChr16_2328622_2328622_1_R	1	FChr16_2328622_2328622_1_R	GTCTGTGGAGCTCCTGCA	59.82°	246		FChr16:2328544-2328789	-
FChr16_2936519_2936519_1_F…FChr16_2936519_2936519_1_R	1	FChr16_2936519_2936519_1_F	AGTGTTTCCCAGCCTTTTTGG	59.51°	254		FChr16:2936435-2936688	AGTGTTTCCCAGCCTTTTTGGCTTTGACACATTTGAGACCCAAAAAGAAAATTCTAATATTCTAATACCCCCCCCCCTCTCCCCCACAATAATGACTTTTTAGATGATTTTCCCTTGTCAGTTGAATGTGTTTTGGTTGGTTTTGAGTTGTGTCAGAAACAGGATTTTGTTGTTTAATTTCTTTTTCACAAGCAGCTTAGAATAGAACAGTTAACACAGTTCTGTCTTACAGTTTTGCTCAGGCTGAGATGCTG
FChr16_2936519_2936519_1_F…FChr16_2936519_2936519_1_R	1	FChr16_2936519_2936519_1_R	CAGCATCTCAGCCTGAGCA	59.79°	254		FChr16:2936435-2936688	-
FChr16_3052925_3052925_1_F…FChr16_3052925_3052925_1_R	1	FChr16_3052925_3052925_1_F	TGCACATCCATACCCACAGG	59.67°	169		FChr16:3052888-3053056	TGCACATCCATACCCACAGGTTTAGTTCTTATGGATTTAGAAATGTTTTATACTTTAAATCAGTGTGATTCAGTATGAAAATGTAGCTTAATGTCCAACAGAACTTTCAGTTTGCTGCCTTTTATGATTCATGTTACTGAAAGTAAACTTTGATCAGATCAGCTGGTGC
FChr16_3052925_3052925_1_F…FChr16_3052925_3052925_1_R	1	FChr16_3052925_3052925_1_R	GCACCAGCTGATCTGATCA	57.68°	169		FChr16:3052888-3053056	-
FChr16_3093219_3093219_1_F…FChr16_3093219_3093219_1_R	1	FChr16_3093219_3093219_1_F	ACGTGGAATTGGGCGGAT	59.24°	164		FChr16:3093138-3093301	ACGTGGAATTGGGCGGATTCCATTGAAATTAATTTATTTCATTGCAAAATTTTGCCATATTAATCGCTGGTGTGCTATTAATGCTGTATATTTGGTTAGATACCGCTCCAAGGCAGATTTCTGATAGTGTTTTTCCCCCTTTCCAGGCATCCAGTGGCTTCCGT
FChr16_3093219_3093219_1_F…FChr16_3093219_3093219_1_R	1	FChr16_3093219_3093219_1_R	ACGGAAGCCACTGGATGC	59.96°	164		FChr16:3093138-3093301	-
FChr16_3421875_3421875_1_F…FChr16_3421875_3421875_1_R	1	FChr16_3421875_3421875_1_F	GGTGCCTTGGCAGGGAAA	60.12°	268		FChr16:3421677-3421944	GGTGCCTTGGCAGGGAAATAAGGCTAGCTAGCTTCTAAGCTAGCTTTGTGTAGAGTCGATTATAGCTTAAAGCTCTAATCTTAAAGATTTTTATTTTGTTGTCTTTCACGGCACCTATGGCCATAATTGATAATTGCAGGTGTGTTTTTGGACCTCACTTGATTTTCAGTTTCAGATTCATCGTCCGTAGTCATCGACCTTGCGTTAGAAGCCTTGTTGAAAGCCTAACTGCGTGATTATTCCAGGAAAGGTGCTGACAACACCCGGT
FChr16_3421875_3421875_1_F…FChr16_3421875_3421875_1_R	1	FChr16_3421875_3421875_1_R	ACCGGGTGTTGTCAGCAC	60.73°	268		FChr16:3421677-3421944	-
FChr16_3567809_3567809_1_F…FChr16_3567809_3567809_1_R	1	FChr16_3567809_3567809_1_F	TGCCACATCTGCATGCGA	59.96°	245		FChr16:3567691-3567935	TGCCACATCTGCATGCGATGCCATCACCATGATAAAACTGGAGAGAAATACTTTAGAAAAAAGAAGTTTTTAAAGTAACTTAAAGAAACTGCACAAATTTTTGTTTCTTAAAACTTTGAAAAAAACAATAACAGGATCATTAAAATTACGAAGGACTTTTAGTTTTACTGTTTTCATTAACTTTCACTTTCTATTTTTTTCTGGAACTTTCAACTAAACTTTCACGACGTTCCTAAGCTGATGGA
FChr16_3567809_3567809_1_F…FChr16_3567809_3567809_1_R	1	FChr16_3567809_3567809_1_R	TCCATCAGCTTAGGAACGTCG	60.98°	245		FChr16:3567691-3567935	-
FChr16_3629408_3629408_1_F…FChr16_3629408_3629408_1_R	1	FChr16_3629408_3629408_1_F	AGCAGCATACCCTGAGCA	58.82°	219		FChr16:3629245-3629463	AGCAGCATACCCTGAGCATACCCTTCTCCAATTGGGAAGTTGTTTTCTCACGTTGCCACTACACCTACACACAACAAAGTAGTATGTTTTTACGAGAAATGTGTTTCCATGCATCTTTGTTCAAATTCATGTCCCGGTAGCTCATTTCAATTCTATCATAAAGAATGGGGAATAACAAAGATTGCAGGATGGCAAAAGGATGGCCCATATCCCTCTGCT
FChr16_3629408_3629408_1_F…FChr16_3629408_3629408_1_R	1	FChr16_3629408_3629408_1_R	AGCAGAGGGATATGGGCCA	60.93°	219		FChr16:3629245-3629463	-
FChr16_3870643_3870643_1_F…FChr16_3870643_3870643_1_R	1	FChr16_3870643_3870643_1_F	GGTCATCAGGTGGTGGGC	60.43°	175		FChr16:3870500-3870674	GGTCATCAGGTGGTGGGCTGATTGGGTTTTAATCGAGCAGGCTAACTGTGGCTGGCGGCCCTGCTTCAGGACTGAAATGAAGGATGAGTTGGCATCTGTTCGGGTTAGGGTTAGGCTGTTCAGCTGTCCATGGCTTGCTATATATTTAGATTTAGCGCAGCTTACACTTTCTGAG
FChr16_3870643_3870643_1_F…FChr16_3870643_3870643_1_R	1	FChr16_3870643_3870643_1_R	CTCAGAAAGTGTAAGCTGCGC	60.13°	175		FChr16:3870500-3870674	-
FChr16_3908107_3908107_1_F…FChr16_3908107_3908107_1_R	1	FChr16_3908107_3908107_1_F	ATCCGTCGCTCTGGGGAA	60.28°	153		FChr16:3908051-3908203	ATCCGTCGCTCTGGGGAAATACTGTTTTTTTCTTGACCAGTTTTATAGTCAGGTCAGAGGTTGAAGGTGAAGGGAGGAAGTCTGGGTGGGATGAACAACCATCAGTTGCTGACAGTAGCAGGCTGTCACCAGTCAATCGGGCAACACAGCACA
FChr16_3908107_3908107_1_F…FChr16_3908107_3908107_1_R	1	FChr16_3908107_3908107_1_R	TGTGCTGTGTTGCCCGAT	59.81°	153		FChr16:3908051-3908203	-
FChr16_4271520_4271520_1_F…FChr16_4271520_4271520_1_R	1	FChr16_4271520_4271520_1_F	TGACGCTGTGGGTTGGTG	60.97°	270		FChr16:4271418-4271687	TGACGCTGTGGGTTGGTGTTTCTCCTGTCCTCCCCAATTTTTTGAGTCACTAGCTGCCACTGCTATGAATTATGGGTAAACAAAGTTTGATGAAGTAGGGCGGTGACATTATAGGAGCAATAATGCACCTTTACAGCTGAATATTTTGGAACGGAAAATAAGAAAAGAGGGAGAAAAGAAAAGTACTTTGGCTTATGAAGAAAAATAAAGTTACAAAGAGTGTTCAGATTCTACAACGTAATATTTTTTTTAGGGACAGCTGCAGACTTG
FChr16_4271520_4271520_1_F…FChr16_4271520_4271520_1_R	1	FChr16_4271520_4271520_1_R	CAAGTCTGCAGCTGTCCCT	60.08°	270		FChr16:4271418-4271687	-
FChr16_4342144_4342144_1_F…FChr16_4342144_4342144_1_R	1	FChr16_4342144_4342144_1_F	GGCCGTGCCGAGAAGTC	61.04°	151		FChr16:4342114-4342264	GGCCGTGCCGAGAAGTCGAAAATATTGAAGTCACTTAGTGTACAATCTTTATTTTTCATCTTTCCAATGATTGTGATGGGATGAGTTTTTGCTTGTAGTAAAATGAACTTGTGCTGTGCCATTTTCTGATACTATCACTGCAGGGCACCAG
FChr16_4342144_4342144_1_F…FChr16_4342144_4342144_1_R	1	FChr16_4342144_4342144_1_R	CTGGTGCCCTGCAGTGAT	60.12°	151		FChr16:4342114-4342264	-
FChr16_4527126_4527126_1_F…FChr16_4527126_4527126_1_R	1	FChr16_4527126_4527126_1_F	TCTCCCCTCTCCATCATCACA	59.63°	173		FChr16:4526975-4527147	TCTCCCCTCTCCATCATCACAATGTCCAGGACCTTGAACAATCACTGTTACCTATGTTTCGTTTCCATTCTTGGCATCTGTTTTTTTTAAAAATATTTTTACATTTCTTCTTGGAAGACACACAACATGCCAATATAATAGAGATTCACCAGCCTGTTGCACAGCCTACCGCA
FChr16_4527126_4527126_1_F…FChr16_4527126_4527126_1_R	1	FChr16_4527126_4527126_1_R	TGCGGTAGGCTGTGCAAC	61.25°	173		FChr16:4526975-4527147	-
FChr16_5229906_5229906_1_F…FChr16_5229906_5229906_1_R	1	FChr16_5229906_5229906_1_F	ACACATCCGGTCGTTGAGG	59.63°	261		FChr16:5229720-5229980	ACACATCCGGTCGTTGAGGAAGATCAATCGAGTGCAGATTCACAGAACTCCTTTTCACCTACTGAAAGGACTGTTTTCTTTCAGCGATATCAACGACCAATAGGAGCTAGATACTTTGAAAGCCTAAAGTTTTTTCTCTCTTCTATGTAAAAACTGTAATTTTATGTCACGCGGTTTCAAAAACAAAAAAAACAATACTTCACATTCTGTGGTGTGAACCCCTCTGACAAACCTCTCAGCAGGACGTGAGCTGCAGTGCTT
FChr16_5229906_5229906_1_F…FChr16_5229906_5229906_1_R	1	FChr16_5229906_5229906_1_R	AAGCACTGCAGCTCACGT	61.14°	261		FChr16:5229720-5229980	-
FChr16_5312829_5312829_1_F…FChr16_5312829_5312829_1_R	1	FChr16_5312829_5312829_1_F	GTGGGCCCCTCTACACCT	60.20°	231		FChr16:5312789-5313019	GTGGGCCCCTCTACACCTTTGGACCTGGTAAATTAGTAGCCTGTTTGTTTTGCTGCTTTTAGTGAAATAAAGGAACTGAATACTTCTTCCACCATTACTTGTTTGTATTAATCTGACATTATATGAAACCATAGCGGTGGATAATAATCTCCCTCTGAGTGTGTATATATGAGTGTGTGCCTGTAGAGTCAGGACAACGTTACATTGTGTAAACGCGTGGATGTTTTTGCC
FChr16_5312829_5312829_1_F…FChr16_5312829_5312829_1_R	1	FChr16_5312829_5312829_1_R	GGCAAAAACATCCACGCGT	59.93°	231		FChr16:5312789-5313019	-
FChr16_5489066_5489066_1_F…FChr16_5489066_5489066_1_R	1	FChr16_5489066_5489066_1_F	TTCTGGCCTGAAGGTGGT	58.98°	215		FChr16:5488933-5489147	TTCTGGCCTGAAGGTGGTACTACAGGAAAGCACATGGAGTGTCCAAAATAGAGGTTCATTCTCTAAAGAGCATGAATTTTGATCAGTAAATTTCATGGCAATCTGCCCATTATATTTTGATATTTATATTTTTTTATACAATATTCTGTTTTATGTAGTCACCCCTTACACACTCACCTTTCTTTCCTCCCTAAACCCCTCCCTCACTGCCCAAC
FChr16_5489066_5489066_1_F…FChr16_5489066_5489066_1_R	1	FChr16_5489066_5489066_1_R	GTTGGGCAGTGAGGGAGG	60.05°	215		FChr16:5488933-5489147	-
FChr16_5496027_5496027_1_F…FChr16_5496027_5496027_1_R	1	FChr16_5496027_5496027_1_F	ACTTGTGGCTGGTCTGTTTCT	59.72°	183		FChr16:5496006-5496188	ACTTGTGGCTGGTCTGTTTCTCTTCAGGTTTACATCTTCTCATCTTCATTTAACCAAAGTCAGTTAAACAAGATCATAGCAGAAGTCTTTCAAACACTGGTGCTTTATGTGAGTTGTTTCTAGAGTGCAGCAGACAGGAACAAGTCATATGATCAACCTGAGGAAGGCTCAGACGGTCAACCC
FChr16_5496027_5496027_1_F…FChr16_5496027_5496027_1_R	1	FChr16_5496027_5496027_1_R	GGGTTGACCGTCTGAGCC	60.87°	183		FChr16:5496006-5496188	-
FChr16_5621529_5621529_1_F…FChr16_5621529_5621529_1_R	1	FChr16_5621529_5621529_1_F	TCAGATCTTGGTCGGCAGC	59.21°	120		FChr16:5621432-5621551	TCAGATCTTGGTCGGCAGCTAAAATATTTAAAGCTGCTGTCTAATCTGTCCAGCACCAAGCAACAGACAGACAAAGTTAGCGACTAGCTAGTGAACGTTTTTCGGCCGTCTTTCATCAGG
FChr16_5621529_5621529_1_F…FChr16_5621529_5621529_1_R	1	FChr16_5621529_5621529_1_R	CCTGATGAAAGACGGCCGA	60.08°	120		FChr16:5621432-5621551	-
FChr16_5687039_5687039_1_F…FChr16_5687039_5687039_1_R	1	FChr16_5687039_5687039_1_F	GCTCAAATCACTGCAGTGCC	60.79°	187		FChr16:5687015-5687201	GCTCAAATCACTGCAGTGCCTCAGTACGGTGTCAAAAAGTAGTGTGAAAAATATTTCACTTTCTCTTCTTGAATAACATATTAGCATTAGGTAAGTGCAGAAGATATATTAATTGGTTTTTAAATGCTTTTCATATGGTTCTCTAACATTTTGGCACTCGGTTTGTTCTTCAGCATGGCAACTCCCA
FChr16_5687039_5687039_1_F…FChr16_5687039_5687039_1_R	1	FChr16_5687039_5687039_1_R	TGGGAGTTGCCATGCTGA	58.75°	187		FChr16:5687015-5687201	-
FChr16_5775646_5775646_1_F…FChr16_5775646_5775646_1_R	1	FChr16_5775646_5775646_1_F	AGCACAGGAATGGCGGAC	59.96°	185		FChr16:5775573-5775757	AGCACAGGAATGGCGGACCCCGCCACTATGAAAACTACTATATAGAAAGGTAATTAAAGAATGTAAATACATTGAAACATTTAAGTTAACAATAAAATATGAGTTTCTCACTTTGTATTGAATCACAGCTAAAAGTTCTTATCAGAAGTCACTCACTTCTGTTCAAGCAAGAGATCTGCTTGGTT
FChr16_5775646_5775646_1_F…FChr16_5775646_5775646_1_R	1	FChr16_5775646_5775646_1_R	AACCAAGCAGATCTCTTGCT	57.05°	185		FChr16:5775573-5775757	-
FChr16_6530198_6530198_1_F…FChr16_6530198_6530198_1_R	1	FChr16_6530198_6530198_1_F	GCGGCTAGCTCAACAATGAC	60.38°	232		FChr16:6530033-6530264	GCGGCTAGCTCAACAATGACAAATCATGGAGTTTTAATAAAACTGATTTAGTTACAATCAAATAAAATGTGCAAAAAAAGTAGTAGATAGAGGGTCCGGTTTACATTCCAACAACTCCAACTAACTTTAGGATAATTGTGTTATGTGATTTACAAGCCATCATCATGTGAAGTGAAACGGAGGGAACATGTAACCTAACGTTAGGTGAAACACTACCGCCTTTGTCCACAGG
FChr16_6530198_6530198_1_F…FChr16_6530198_6530198_1_R	1	FChr16_6530198_6530198_1_R	CCTGTGGACAAAGGCGGT	60.35°	232		FChr16:6530033-6530264	-
FChr16_6649563_6649563_1_F…FChr16_6649563_6649563_1_R	1	FChr16_6649563_6649563_1_F	TGCACAGGAAACAGCCGA	58.90°	155		FChr16:6649440-6649594	TGCACAGGAAACAGCCGACACATAGGAAAAGCACTTGAGGCAGAAGACAGGCAACATCGGATGGGAAACATCCGTGTAGGTTAAAGGACAGAGATTAAAAGTAAGGTGAGAAAGGCAGACAGGAAAGGTAAAACCAGAAGACACTGCGCAGAGCA
FChr16_6649563_6649563_1_F…FChr16_6649563_6649563_1_R	1	FChr16_6649563_6649563_1_R	TGCTCTGCGCAGTGTCTT	60.82°	155		FChr16:6649440-6649594	-
FChr16_6724991_6724991_1_F…FChr16_6724991_6724991_1_R	1	FChr16_6724991_6724991_1_F	GCCGGGGGAGTCTCCTAA	59.96°	259		FChr16:6724793-6725051	GCCGGGGGAGTCTCCTAACTATGAGTTCCAGACGAGTTGACCTAGATGTACGGTGTATGATACGATTTTGTTTTGATTGTTGCTGGAGTGAAAAATGCTCCTTATGCTCCTGGGTTTTCTATGGCCTATGTAAAGATGCACACATTGAAATTTACATTTGGCTGACAATTTTCCCTTTTCCTATATGACTCATACCAAGCAAGAACCAAGAACTAAGCGGTCTTTTTTAGTGACCTAAGCCAAGAGAGGCAGCTTGTCA
FChr16_6724991_6724991_1_F…FChr16_6724991_6724991_1_R	1	FChr16_6724991_6724991_1_R	TGACAAGCTGCCTCTCTTGG	60.18°	259		FChr16:6724793-6725051	-
FChr16_6920927_6920927_1_F…FChr16_6920927_6920927_1_R	1	FChr16_6920927_6920927_1_F	AGTCGACCTATACAGACCTGT	57.28°	203		FChr16:6920875-6921077	AGTCGACCTATACAGACCTGTAAGATATATTAGAAACAGTGAAACTGAAAAGTTTCTCCGATCTCTTTCATTCATTTTTATTTGCGGGATTTCTCCCGTTTTTCCATGACTCACTCTGTACTTGTTGAGTGTTTTGTCAGAGTAACTGATATCGAGTGATTCGGTTGTACACCCTCCCTCCGGCCTGTCGGCACATGGAGAGC
FChr16_6920927_6920927_1_F…FChr16_6920927_6920927_1_R	1	FChr16_6920927_6920927_1_R	GCTCTCCATGTGCCGACA	60.12°	203		FChr16:6920875-6921077	-
FChr16_7167271_7167271_1_F…FChr16_7167271_7167271_1_R	1	FChr16_7167271_7167271_1_F	CCCGAGCAACACACATGG	58.77°	189		FChr16:7167133-7167321	CCCGAGCAACACACATGGTGGCACAAAAACAAGACCTGCTGCATATAAATAAAATGACAACACGACAAAAAAAACGTGATGGTTAGAAAGGATCACATTTCAACATCAAATACTTTAAACTGAATCCATGGGGAACATTTGAGGATGTGATATTGAAGCACTGTGCTTCCTGCGGAGCTTGCTATTGGT
FChr16_7167271_7167271_1_F…FChr16_7167271_7167271_1_R	1	FChr16_7167271_7167271_1_R	ACCAATAGCAAGCTCCGCA	59.62°	189		FChr16:7167133-7167321	-
FChr16_7212816_7212816_1_F…FChr16_7212816_7212816_1_R	1	FChr16_7212816_7212816_1_F	CAGGTGTGCTGAAAATGCAA	58.39°	194		FChr16:7212688-7212881	CAGGTGTGCTGAAAATGCAAAAATGCAAAATTTGTCTATAGGCAAGCATACCATTTCATATAACAAATATACAGTATATACAGTATATATGTATCTCTCTCTCTATATATATATATATATATGTGTGTGTATATATATATATATATCAGATCAATAATTTAACCTTATAAGCTACAGCTGTGATTTCAGTGTGT
FChr16_7212816_7212816_1_F…FChr16_7212816_7212816_1_R	1	FChr16_7212816_7212816_1_R	ACACACTGAAATCACAGCTGT	58.55°	194		FChr16:7212688-7212881	-
FChr16_7306225_7306225_1_F…FChr16_7306225_7306225_1_R	1	FChr16_7306225_7306225_1_F	TCGTTGCACCATGTGACGA	60.15°	250		FChr16:7306039-7306288	TCGTTGCACCATGTGACGAATCTCCCCTTTAGTCCTCTGTACTCCTCTGTATAAATAGTCTCTAAGTGAAGACAGCATGTTTCTCACTGGAAATTATTCACTGGAATCATACATGTCAATATAGTGAGAACTATAAAATACACTTAATACTGTTATTGTAAGTCTTCACAACATATATTATATGAGTCTAATTCTAATTTCTCAAATCACAGCTGACTAGGGCTGTTAATATTTGCTTGGACCGTCAGCA
FChr16_7306225_7306225_1_F…FChr16_7306225_7306225_1_R	1	FChr16_7306225_7306225_1_R	TGCTGACGGTCCAAGCAA	59.41°	250		FChr16:7306039-7306288	-
FChr16_7385764_7385764_1_F…FChr16_7385764_7385764_1_R	1	FChr16_7385764_7385764_1_F	GTCTGGAAGGCTGGCTTCT	59.24°	226		FChr16:7385605-7385830	GTCTGGAAGGCTGGCTTCTTACTGAAAAATCTATCGCCTTCATCTCATGCTTCTTTGCTGACCATATACATGTGAGCTGACTTTCCATTGACTTCAGCCAAAAATACAACATGAATGGTGGATTCTTAACTTTGTTTTAATTCAGAAAAGAATTAAAGGATGCCAAATGTTACATAATCTCTAGTATCAAAAGTAAAAGTACTCATAATGCATCAGAACTGCCCCT
FChr16_7385764_7385764_1_F…FChr16_7385764_7385764_1_R	1	FChr16_7385764_7385764_1_R	AGGGGCAGTTCTGATGCA	58.42°	226		FChr16:7385605-7385830	-
FChr16_7481175_7481175_1_F…FChr16_7481175_7481175_1_R	1	FChr16_7481175_7481175_1_F	CCACTCCTGCCACACCTG	60.74°	217		FChr16:7481069-7481285	CCACTCCTGCCACACCTGCATGCAATATCTGTATACGTTTGTATATGTTGCTTTCAAGTCATTCTTGACACGAAATGTGTGTCAAGAATGTCCAGTGCCTCTAATCTCAACACAAGATGGCCAAACATCATATGACGTCTAATTTTTATGGTTAAAATGTCAGTTTTCATTTGGTATGCGTCATGTTAGAGATAGTCTTCATGGCATGATGCGCTGT
FChr16_7481175_7481175_1_F…FChr16_7481175_7481175_1_R	1	FChr16_7481175_7481175_1_R	ACAGCGCATCATGCCATG	59.81°	217		FChr16:7481069-7481285	-
FChr16_8148283_8148283_1_F…FChr16_8148283_8148283_1_R	1	FChr16_8148283_8148283_1_F	GCAAACAGCCTTATCTGCCG	59.91°	268		FChr16:8148216-8148483	GCAAACAGCCTTATCTGCCGTTTCACAAACCTGTTACAACTCTCTAATGAGGCTATTATGTTAATTGATCCTTCTCTTTGTAGCCCTGGCTTTGGTGAATTTTCCTGAAATACACATATTCACCACTGCCAAGGGCATAAACAATTATCAATCAGCTCTAATCCACTGTTCCGCATAAATAAGAGTTTCTCATGCAGTTTGCTGAGCTATGCTGTCACTTTTTTATGACTTATAAAATTTGATTTGGCAGACAGAGCCCAACATGACG
FChr16_8148283_8148283_1_F…FChr16_8148283_8148283_1_R	1	FChr16_8148283_8148283_1_R	CGTCATGTTGGGCTCTGTCT	59.96°	268		FChr16:8148216-8148483	-
FChr16_8218125_8218125_1_F…FChr16_8218125_8218125_1_R	1	FChr16_8218125_8218125_1_F	TCTGATGGTCCTCTTGGTTGT	58.59°	214		FChr16:8218098-8218311	TCTGATGGTCCTCTTGGTTGTACTTTTGCTGCCTCACTTACGTGCTCAATTAGCGTGACCTCACTTTTACATAATTACATATCTAGGTAATTACTGTATCACACATGTGTCATTTAGTTCATCTAGACAATTGATCTTAACTTCCTGTACTGTACATACACTATAATCTACACATGTTTCGTAAACTGTTACATATCGTGTCACCGGGGCATTT
FChr16_8218125_8218125_1_F…FChr16_8218125_8218125_1_R	1	FChr16_8218125_8218125_1_R	AAATGCCCCGGTGACACG	61.42°	214		FChr16:8218098-8218311	-
FChr16_8310754_8310754_1_F…FChr16_8310754_8310754_1_R	1	FChr16_8310754_8310754_1_F	ATTTCTTGGCCGGGCGAA	59.88°	237		FChr16:8310596-8310832	ATTTCTTGGCCGGGCGAAGTGACTTCTTGAATACTTCGCTGGCTGCCTGGCTCACCTCACTTTGACAAGACTCGTCTTAATGCTAAACTAGCTTCACATGGTGTGGATCTTCTCATCTAACTCCCAGCAAGAAAGCGAATATAAGTGTATTTAAAAAAAAAAAGAAAGCACAGGTGGGATTCATAACATTAATCATGTCTGTATTCCATTTAGGTGAGCCAGTTTCAGGGCTGTGGT
FChr16_8310754_8310754_1_F…FChr16_8310754_8310754_1_R	1	FChr16_8310754_8310754_1_R	ACCACAGCCCTGAAACTGG	60.76°	237		FChr16:8310596-8310832	-
FChr16_8578566_8578566_1_F…FChr16_8578566_8578566_1_R	1	FChr16_8578566_8578566_1_F	GCAGAGTGAGATCCCCTGC	60.59°	233		FChr16:8578415-8578647	GCAGAGTGAGATCCCCTGCATGGTTTATAGTAATTAGCTAGGTTAACACCATTGTCACAATTCATTTGACAGTGATGATATGGGTTCTTAAAAATACTACATGTACAGTGGCATCTGAAAGGATCTTGGGTTTTGGGAAATTATCTTATCTCTAATTATAATAATTATAATAATTATAATGTAATTTATACATAATATAATCATTTTTAGTTTCAGCGTTTTCCAACTGTTGA
FChr16_8578566_8578566_1_F…FChr16_8578566_8578566_1_R	1	FChr16_8578566_8578566_1_R	TCAACAGTTGGAAAACGCTGA	58.57°	233		FChr16:8578415-8578647	-
FChr16_8702146_8702146_1_F…FChr16_8702146_8702146_1_R	1	FChr16_8702146_8702146_1_F	TCGCACTGGTATTGGAACAGT	59.58°	199		FChr16:8702008-8702206	TCGCACTGGTATTGGAACAGTCCTCTGTATTAGCTGATACGCAAGTTCAGGTATCAGAATCGGTATTGGGAAGGAAAAAATGGTATCCGGACATCTCTACTTGTTAGCATACAGTTGCTTATTTACACATCCAGCAGAGGTAATCATGTAATACATTGTTAATATAAAAATATTGATTATAGCGGCTCTAAGCAGGTGT
FChr16_8702146_8702146_1_F…FChr16_8702146_8702146_1_R	1	FChr16_8702146_8702146_1_R	ACACCTGCTTAGAGCCGC	59.65°	199		FChr16:8702008-8702206	-
FChr16_8768865_8768865_1_F…FChr16_8768865_8768865_1_R	1	FChr16_8768865_8768865_1_F	CTCCCTGCTGCTGCTGTT	61.26°	274		FChr16:8768774-8769047	CTCCCTGCTGCTGCTGTTTTCTTAAGCCCCACCTCCACCACAGCATCCACCTGTAGGCTCAGAGTCTATGTTCCCTTAGAGAATAAGTTATCATCGTCACTCCCCACTCCATGCTGTGCTGAACTCTGTTTCTTTATGGGGAGTGACAGGTCAGAGCCCAGATGCAAAATATCAATCCTTTACATATTCTACATTCACATTAATCCATTCCAGGTGAGTTAGCTGACTGACCTTTTTTCATAAACATGCTTGACACCATCCCGTGCAGAGCCAT
FChr16_8768865_8768865_1_F…FChr16_8768865_8768865_1_R	1	FChr16_8768865_8768865_1_R	ATGGCTCTGCACGGGATG	59.73°	274		FChr16:8768774-8769047	-
FChr16_8793566_8793566_1_F…FChr16_8793566_8793566_1_R	1	FChr16_8793566_8793566_1_F	ACAAGGTCAGGAAAGTGCTGA	59.72°	195		FChr16:8793499-8793693	ACAAGGTCAGGAAAGTGCTGAACATTTCTTATTTATTAATTAAAAATAGGCAAACTGCAGTAAGAAAAGCGTGTGCAAAGTGAGTTGCATAAAACACAGTCAGTTATATGAGAATATAGGGTCTTCAAAGAAAAAAAAAGGTGCTTTATGTTTACATTGTTTCTTTATATTTATAGTGGGTCTTTGTCTCCCTCT
FChr16_8793566_8793566_1_F…FChr16_8793566_8793566_1_R	1	FChr16_8793566_8793566_1_R	AGAGGGAGACAAAGACCCACT	60.54°	195		FChr16:8793499-8793693	-
FChr16_9190768_9190768_1_F…FChr16_9190768_9190768_1_R	1	FChr16_9190768_9190768_1_F	GGGCACGTTGTCCAGTCA	59.81°	127		FChr16:9190684-9190810	GGGCACGTTGTCCAGTCAGTAGTCTCTGATCATGATCAGATCATCCAGCCATGGAGAGAGTCAGTGTCATCATGTAAACTGCTCCACACTGAACAATAATTTGGTAACACGTGGGGACTTCTGCTGG
FChr16_9190768_9190768_1_F…FChr16_9190768_9190768_1_R	1	FChr16_9190768_9190768_1_R	CCAGCAGAAGTCCCCACG	61.33°	127		FChr16:9190684-9190810	-
FChr16_9206008_9206008_1_F…FChr16_9206008_9206008_1_R	1	FChr16_9206008_9206008_1_F	TCCACACACTTCTCTGCAGT	58.80°	198		FChr16:9205980-9206177	TCCACACACTTCTCTGCAGTACGTTTATTCTCCGTACTTAATTTACAGAGAAGTTTTATTAGACAGTTCTTGAATGTATTTGAAATCATTTTATTGTGCAGTTTTGTTTTGTTTTTTGTCAGAAGTTCCTCTCAGGAAGTTCTGACTGTAGGTACACAGAGACTGTATGTTATTTCTGGTCAGTGAGGGATATTGTGC
FChr16_9206008_9206008_1_F…FChr16_9206008_9206008_1_R	1	FChr16_9206008_9206008_1_R	GCACAATATCCCTCACTGACC	59.01°	198		FChr16:9205980-9206177	-
FChr16_9448484_9448484_1_F…FChr16_9448484_9448484_1_R	1	FChr16_9448484_9448484_1_F	GGTCCCTGGGAACTGCAC	60.58°	164		FChr16:9448429-9448592	GGTCCCTGGGAACTGCACTGTGGGTACCCAGTGGTCTTAAATCAAATTTAGAAGAGACATGATGCTTTTTTGTTTCCTCCCTCCCTAGTTTCCCCACGAGGACGTCCGCAGGGCAGCATTTGGAGCCATGGGCCAGTTTTGCCGAGCTCAGCACCAAGCGTGGA
FChr16_9448484_9448484_1_F…FChr16_9448484_9448484_1_R	1	FChr16_9448484_9448484_1_R	TCCACGCTTGGTGCTGAG	60.88°	164		FChr16:9448429-9448592	-
FChr16_9520315_9520315_1_F…FChr16_9520315_9520315_1_R	1	FChr16_9520315_9520315_1_F	TGGTCCGTCCTTCCAGGA	59.39°	199		FChr16:9520253-9520451	TGGTCCGTCCTTCCAGGAGTTATCTTGTGTTGAACTCTTGTACTGTGTGTGTGTGTGTGTGTGTATATATATATATATATATGTATATATGTATATGTAAAGTCTATTGCACCTGTGCTGGAAATATATTTTCTTTGGCCAAGTTATTCTTACAAATTAGAAAAATACACCACTATAAAACACAGTGGACCCAGAAACG
FChr16_9520315_9520315_1_F…FChr16_9520315_9520315_1_R	1	FChr16_9520315_9520315_1_R	CGTTTCTGGGTCCACTGTGT	60.11°	199		FChr16:9520253-9520451	-
FChr16_9606444_9606444_1_F…FChr16_9606444_9606444_1_R	1	FChr16_9606444_9606444_1_F	CCCTCCCCTGAGTGCTCT	60.85°	235		FChr16:9606375-9606609	CCCTCCCCTGAGTGCTCTGCCAATTTGATAAACTGGGCACATACAGTACAGTATGTACATATGATTTGGTATAGGGGGATTGTCTTTGTTAGGTTAAGTGAAGCCAGATAATGAAAAGATATCCTGGGTATGTTGAATTCACTTCGTAGTACTGGCCTCAGGGCCTGTACTCTTTATTTTTACCATTGCAGATTTGTTGTTTTTTTGGTTCTTGTGCAGACTGCTTACATGGGGT
FChr16_9606444_9606444_1_F…FChr16_9606444_9606444_1_R	1	FChr16_9606444_9606444_1_R	ACCCCATGTAAGCAGTCTGC	60.82°	235		FChr16:9606375-9606609	-
FChr16_9992925_9992925_1_F…FChr16_9992925_9992925_1_R	1	FChr16_9992925_9992925_1_F	TGGTATCTGGCCATGCGG	61.30°	162		FChr16:9992877-9993038	TGGTATCTGGCCATGCGGATAGTTTCAGTTTAATTTGGCGGGGTTTATTTGTTTCAATACAAAGAGTTGTAGATCTGATCCATATTAGGGTGTGTAATATTATAAAGCTTACAGACTTACCAGTCAGTGACCAGTATATGTCAGTTTGGGTTGACTCCACCA
FChr16_9992925_9992925_1_F…FChr16_9992925_9992925_1_R	1	FChr16_9992925_9992925_1_R	TGGTGGAGTCAACCCAAACT	59.00°	162		FChr16:9992877-9993038	-
FChr16_10639878_10639878_1_F…FChr16_10639878_10639878_1_R	1	FChr16_10639878_10639878_1_F	ACAGCAAGGACGACTGGA	58.05°	279		FChr16:10639798-10640076	ACAGCAAGGACGACTGGATCTGTACCAGACATTTTGAACATAAGTACCTCAAAGCTTGAGAAGTTGTCAACAGATAGTAGACTGGATTCATTTGGCTTTATCCAGGTCTCAGTTAAGAGCACAAAATCAAGGTGTCTAGAAGTAATAAAATCATTTAGAATAAAAGAGACCTTGACCTTAGAAAGGGACCTTACATTAGGGGGGGGGGATGATTTTTAAAGGTAAAAGGTTGAGGTAATGAATGAGGCAAGTGTAAAACATTGCACAGAGTCTGGCTGG
FChr16_10639878_10639878_1_F…FChr16_10639878_10639878_1_R	1	FChr16_10639878_10639878_1_R	CCAGCCAGACTCTGTGCA	61.06°	279		FChr16:10639798-10640076	-
FChr16_10681155_10681155_1_F…FChr16_10681155_10681155_1_R	1	FChr16_10681155_10681155_1_F	TGGCTCAGCAAAACCCTGA	59.69°	125		FChr16:10681091-10681215	TGGCTCAGCAAAACCCTGAAATGTTCTGGTCCTTTGGTAACTTTTTCTTAAAAGCTTGGAAAAGAAAGTGATACTGATGTTCAATTCAAATTCAACTTTATTATTGTGCTTGCATACAACGAAAC
FChr16_10681155_10681155_1_F…FChr16_10681155_10681155_1_R	1	FChr16_10681155_10681155_1_R	GTTTCGTTGTATGCAAGCACA	58.78°	125		FChr16:10681091-10681215	-
FChr16_11171903_11171903_1_F…FChr16_11171903_11171903_1_R	1	FChr16_11171903_11171903_1_F	TGGATGCTGTCAGGATGCTG	61.74°	264		FChr16:11171828-11172091	TGGATGCTGTCAGGATGCTGAATCTCGGTTTTGTGAAAGTTCAAAACATTTTCCCACTCGATCCAATTAAGCTGTGAGTGGTTTATTTGCAACATCAGAAGATATAAAAAAACGTAACCAGAGTATAGACAATGTGTAGCCAAATTATGCAACAATGTCCCTCCACTACAGTACCTTTGCTCTCCTGGACCAGGGTCACAATCAATGTCAGTCCTTATTATTAGCATTTTTTTCAAAAGGGAAATCTGTGCACTTAGGCTCGCA
FChr16_11171903_11171903_1_F…FChr16_11171903_11171903_1_R	1	FChr16_11171903_11171903_1_R	TGCGAGCCTAAGTGCACA	59.18°	264		FChr16:11171828-11172091	-
FChr16_11487733_11487733_1_F…FChr16_11487733_11487733_1_R	1	FChr16_11487733_11487733_1_F	ACCTTAAAGCAGGCTGGTCA	60.39°	107		FChr16:11487645-11487751	ACCTTAAAGCAGGCTGGTCATTAAAGAGACACTTTGACAGTCTGTGTCTCATGCGTGCTGGATGTGCGCTCTGCTCAGAGTCATTTGGGCGCTCTGAGTCACACGGA
FChr16_11487733_11487733_1_F…FChr16_11487733_11487733_1_R	1	FChr16_11487733_11487733_1_R	TCCGTGTGACTCAGAGCG	59.98°	107		FChr16:11487645-11487751	-
FChr16_12166533_12166533_1_F…FChr16_12166533_12166533_1_R	1	FChr16_12166533_12166533_1_F	GTCTACCCTTTCAGCACGCT	60.59°	235		FChr16:12166408-12166642	GTCTACCCTTTCAGCACGCTTTTTCTTTTCTTTGACAATTAAATTACTATTCCTACTTTATTTTACTTCAATAATTAGCTAATGTCTTTTTTTGTTTTACCTTCCTCTCTTAACCCCATAACTCATAACGCGAAGACGAAGCTAACGACAACGTGCCGTCCAACAGTGTTATACTGGAGGCGATTCGCTCACTGAAGGAAGAATTCGCTAGACAATCCAACGAGGTGCTGGAAGC
FChr16_12166533_12166533_1_F…FChr16_12166533_12166533_1_R	1	FChr16_12166533_12166533_1_R	GCTTCCAGCACCTCGTTG	59.61°	235		FChr16:12166408-12166642	-
FChr16_12527730_12527730_1_F…FChr16_12527730_12527730_1_R	1	FChr16_12527730_12527730_1_F	TCGCTAGACCCCCTAAGTGA	60.10°	159		FChr16:12527620-12527778	TCGCTAGACCCCCTAAGTGAATACTTAATCTTCTCTAATCGCAAGAAAAGCATCAAGTCACTCAGCCACATAGAGACTTTAGGTGGATGTTTCGATTTCCAGTGTAACAGAATTACCATGTCAGCAGCATTGTAATGTTGTGGCTGGTTGAGGTGGAGC
FChr16_12527730_12527730_1_F…FChr16_12527730_12527730_1_R	1	FChr16_12527730_12527730_1_R	GCTCCACCTCAACCAGCC	60.73°	159		FChr16:12527620-12527778	-
FChr16_14200298_14200298_1_F…FChr16_14200298_14200298_1_R	1	FChr16_14200298_14200298_1_F	TGTCAGTGGGTCACAGGC	59.59°	255		FChr16:14200240-14200494	TGTCAGTGGGTCACAGGCTTGATGCAGTTATTGGAAGCAAAGGATTTGCAACTAAATATAACCCAAATGTTTTCAGTCTACAGCAAAAATACAGAAATTGGCCTCACTGTTCCAATACTTTTGGAGGGGAGTGTATATATATATATATATATATATATTACACACACACACATACACACATACACACATACAAACACAAACACACATGATACCAACCCCTTTGTGTTTCCAATAGAAACCCCAGTATCAGCCCCA
FChr16_14200298_14200298_1_F…FChr16_14200298_14200298_1_R	1	FChr16_14200298_14200298_1_R	TGGGGCTGATACTGGGGT	59.45°	255		FChr16:14200240-14200494	-
FChr16_14575737_14575737_1_F…FChr16_14575737_14575737_1_R	1	FChr16_14575737_14575737_1_F	TCAGGAACGCTAGCAGCTC	59.87°	207		FChr16:14575684-14575890	TCAGGAACGCTAGCAGCTCTTTTATGCTAACAACTGCATGCTAACATGTCCACATGTATTTTCTGTTTCTCACATCTCCTCTCAGATGCTTCACCTCCTACCTTTGTGTGTTTCCCGCTTGTATAATTATCTGCCCTGCCCTAATTAGTTTCACTTGTCCCCAGGGGTTAAAATGGGAAAATGGGACACGACGTCCGCCTGAGGTTT
FChr16_14575737_14575737_1_F…FChr16_14575737_14575737_1_R	1	FChr16_14575737_14575737_1_R	AAACCTCAGGCGGACGTC	59.58°	207		FChr16:14575684-14575890	-
FChr16_14666027_14666027_1_F…FChr16_14666027_14666027_1_R	1	FChr16_14666027_14666027_1_F	CAGAAGCAGCGTTCCCGT	61.61°	187		FChr16:14665996-14666182	CAGAAGCAGCGTTCCCGTAAATGACACCAAAACATGTTTTCTGCATCATGGAAATCATAGGGCCCTAGCTGTGTCCTCCAGATTTTCAGTTTTGAACTGCCTGTTTATATATTCAGATTTTTTTTTTTTTGTAGTACTATCCTGATGTTCTACATATAGTGAGATGTTGTGCAGCGCTTTGATCAGC
FChr16_14666027_14666027_1_F…FChr16_14666027_14666027_1_R	1	FChr16_14666027_14666027_1_R	GCTGATCAAAGCGCTGCA	59.53°	187		FChr16:14665996-14666182	-
FChr16_14803080_14803080_1_F…FChr16_14803080_14803080_1_R	1	FChr16_14803080_14803080_1_F	TGACCTTTCAGGGCTCCTCT	60.10°	249		FChr16:14802999-14803247	TGACCTTTCAGGGCTCCTCTTAAGCATCTCACAATTTTCACTTAGCCAGACTTTGTATCTTATAGCATTTTACTTATTATTTGTTATTATTTTATTTGTTTTAATGTGGTAATGTTTACAAACCTGTGTTTTATTTTATCATGTTTAATGTCATTGTAAAAAATAGTCTTAATATAGTCTAAATGTATTTTAAACATAATATACAACAATTAGTGTGGTAGCTATTTAGCTGCAAGCTTCACCTTTAAT
FChr16_14803080_14803080_1_F…FChr16_14803080_14803080_1_R	1	FChr16_14803080_14803080_1_R	ATTAAAGGTGAAGCTTGCAGC	58.23°	249		FChr16:14802999-14803247	-
FChr16_15035358_15035358_1_F…FChr16_15035358_15035358_1_R	1	FChr16_15035358_15035358_1_F	TGGGGGTACATCTGATCCGA	60.47°	194		FChr16:15035306-15035499	TGGGGGTACATCTGATCCGAGTATGTTGGACGTCTTTTAGATACCATACCATATTTGCATATGCATATTTGCTATAAAATCATTTGTTTGTGTTATCTGATTTCAAGATTTCAAGATATTATCATATGCACAACAATTACAGGAAGCAGTCGTTGGCAATGAAATTCTTGAATCCCAGGCCCCTCCAACAATGC
FChr16_15035358_15035358_1_F…FChr16_15035358_15035358_1_R	1	FChr16_15035358_15035358_1_R	GCATTGTTGGAGGGGCCT	59.88°	194		FChr16:15035306-15035499	-
FChr16_16649486_16649486_1_F…FChr16_16649486_16649486_1_R	1	FChr16_16649486_16649486_1_F	ACGGGGTGTGTTCAACGT	59.33°	119		FChr16:16649439-16649557	ACGGGGTGTGTTCAACGTTTCACGAAAATTCACAGAAAAAGACAAAAGAGTAGTCTCCTTGCGGCGGGGAGTGAAGCGGAGGGAACATGTAACCTAACGTGGGGGGAAACACTACCGCC
FChr16_16649486_16649486_1_F…FChr16_16649486_16649486_1_R	1	FChr16_16649486_16649486_1_R	GGCGGTAGTGTTTCCCCC	60.43°	119		FChr16:16649439-16649557	-
FChr16_17115598_17115598_1_F…FChr16_17115598_17115598_1_R	1	FChr16_17115598_17115598_1_F	CCAGCGGGGAAATGTGGT	60.83°	257		FChr16:17115485-17115741	CCAGCGGGGAAATGTGGTGAGTCCTGTCACTGTCAGACAAAAGGTTGAAAGGACCTTGATGCCTCGATGTTGAGTTCTTTTCAAACCGTTGAACTCCTCCCCTTATCATGCAGACTCCACTTTTCTGAGCTAAAAATCATCTCACACTGCTTTAATCTTGCTGGTACACTGTAATCATTTGCTATTCTACTCCATTGTCCTTTGGTGTCACCATAATGTCCTCATAATCATAGTTAATAGCACAGTTGTTGCACTGA
FChr16_17115598_17115598_1_F…FChr16_17115598_17115598_1_R	1	FChr16_17115598_17115598_1_R	TCAGTGCAACAACTGTGCT	58.36°	257		FChr16:17115485-17115741	-
FChr16_17249909_17249909_1_F…FChr16_17249909_17249909_1_R	1	FChr16_17249909_17249909_1_F	GGACACCCAATGTAATGCACA	58.76°	166		FChr16:17249770-17249935	GGACACCCAATGTAATGCACACTGTTCATAAACTATATATACTTATATATATATACTGTATATACGTATATACAGATGGGGGACAAATTAAAGGAAAAACCTGAAGAAATGAGTGGAGAAACATAACGAATGCAGATGCTTCCACAGGGCACGAGGGGTCACTGAA
FChr16_17249909_17249909_1_F…FChr16_17249909_17249909_1_R	1	FChr16_17249909_17249909_1_R	TTCAGTGACCCCTCGTGC	59.18°	166		FChr16:17249770-17249935	-
FChr16_17286724_17286724_1_F…FChr16_17286724_17286724_1_R	1	FChr16_17286724_17286724_1_F	CATCTGCAGTCCCTGGCA	60.12°	175		FChr16:17286623-17286797	CATCTGCAGTCCCTGGCAGGTTGATGGCATATAAAAACATTAAAAGAAAACACAGAAGACCACATAAAATACATTATATATATATATATATATATATATATATATATACTTTAAATATTAGTATTAAAATAATCTACATCATTAAAACAGTAGTTAGTTGCAGCCCTGACTCAGA
FChr16_17286724_17286724_1_F…FChr16_17286724_17286724_1_R	1	FChr16_17286724_17286724_1_R	TCTGAGTCAGGGCTGCAAC	60.37°	175		FChr16:17286623-17286797	-
FChr16_17645987_17645987_1_F…FChr16_17645987_17645987_1_R	1	FChr16_17645987_17645987_1_F	TGTGGCGTCCCTGCTTTT	60.76°	202		FChr16:17645965-17646166	TGTGGCGTCCCTGCTTTTAGCAGAATGTATGATCCAGTGTTTTTGTAGCTTGTCAGGATATCTTGTCCTCCATTGCTTCAATTTTGATCGTTCTCACAAGTCCCCCAACATTATGGAAGTACAATGCTCAGTCGCTGGAGTAGCTCTTTAAAGGATGAGATCTTTTTAAACTGGATTTTATGTCCCCGTGCACCCAAGAGTC
FChr16_17645987_17645987_1_F…FChr16_17645987_17645987_1_R	1	FChr16_17645987_17645987_1_R	GACTCTTGGGTGCACGGG	60.73°	202		FChr16:17645965-17646166	-
FChr16_18168327_18168327_1_F…FChr16_18168327_18168327_1_R	1	FChr16_18168327_18168327_1_F	CACGCACACAAGAAACCAGG	61.12°	159		FChr16:18168281-18168439	CACGCACACAAGAAACCAGGTTACGCAGGTAATGAGAAATATAGCTATATAGCTTGTGTTAACCACAGACCTTATTTCAGGCATCTAACCAAAAACCCATTGACTTCGAGACAAGAGAACTGGAAGTGCAAAAATGCTAACTCATTCCTGCAGCACTCT
FChr16_18168327_18168327_1_F…FChr16_18168327_18168327_1_R	1	FChr16_18168327_18168327_1_R	AGAGTGCTGCAGGAATGAGT	58.94°	159		FChr16:18168281-18168439	-
FChr16_18305615_18305615_1_F…FChr16_18305615_18305615_1_R	1	FChr16_18305615_18305615_1_F	AGGGACGGGAAAAACGCA	59.41°	280		FChr16:18305458-18305737	AGGGACGGGAAAAACGCAGTTGTAACACCAAAGCAACCAGTTAAGGTCTACTGTAATTGTAACAGTTGTAGAAAAGTGTCTGAGGCAAGATCTAAGACTCTCAGACATCCAGTGATTTTTACAAATTTTATTATGTCACCATACAATCTGAAACACTAAGTGAAATGTCCTTTACACAGGTATAGTTGTTGGAGAAGTTGTGCTGAACAATGTCTAACATACTCACAATTTACATGACAAAAGTACTTTTTATATGTAGCCAAAGGGGCATGCTAATCAC
FChr16_18305615_18305615_1_F…FChr16_18305615_18305615_1_R	1	FChr16_18305615_18305615_1_R	GTGATTAGCATGCCCCTTTGG	60.33°	280		FChr16:18305458-18305737	-
FChr16_18553027_18553027_1_F…FChr16_18553027_18553027_1_R	1	FChr16_18553027_18553027_1_F	AGGGCAAGCTGGTGAACC	59.80°	277		FChr16:18552905-18553181	AGGGCAAGCTGGTGAACCGTTGTAGCTAGCTCTCAATTTTCTATCTACTTAAACCTGGCATTTTGTTCTCCATTGCACACCATTTCAGTCAATTAAAAGTTACCGAAGAGGTAGAATAAACCTGTAAACACAAAGTAAAGCTGAAGCTGATGGGAATGTCATTAGTTTTCCAGGTATTCGGACATAAACAAAAGTATTGGGCAAATTGAAAGTTTGGCTAGATCCATTCAGTAGTTGAAGACAAGCAATTGAGAAAAGAGCAGGCGATCACCAAAGT
FChr16_18553027_18553027_1_F…FChr16_18553027_18553027_1_R	1	FChr16_18553027_18553027_1_R	ACTTTGGTGATCGCCTGCT	60.83°	277		FChr16:18552905-18553181	-
FChr16_18562901_18562901_1_F…FChr16_18562901_18562901_1_R	1	FChr16_18562901_18562901_1_F	CCAGGGTCAGCAGCAACA	61.19°	265		FChr16:18562757-18563021	CCAGGGTCAGCAGCAACAGATCTCCGAACAACATTCGGGTGTACGCGAGAGGTACTGTGGTGTCTGAACAGATCATGTAACTTTTTGTTATGCTTTATGTTACAGTAAACATTTGGGCAAAATCAATTACTTAACCCTAAGTAATCTTTAAAGAGCTTCCCCAGACAAGAGGTCACTGAAGGATGTGCCACTCAAGATAAGTGATTCAGCGTCTCTTATCGAGATTTCCTAAATTTGATTACAGCTTTGCATATCAGGCGGCACA
FChr16_18562901_18562901_1_F…FChr16_18562901_18562901_1_R	1	FChr16_18562901_18562901_1_R	TGTGCCGCCTGATATGCA	59.33°	265		FChr16:18562757-18563021	-
FChr16_18682869_18682869_1_F…FChr16_18682869_18682869_1_R	1	FChr16_18682869_18682869_1_F	AGCGCTACAACACAAGCA	57.78°	252		FChr16:18682781-18683032	AGCGCTACAACACAAGCAAGCTGATCTGATTTTGATTGGCTTTATGTTAGCCCACTGATCCATTAAAATATTTGATCGGACATCTCTAATTCCTTATAAGTTTTTTCTTAAATTTGTTCTTTATAGAGGTCCTAAGAAAAGTCTACGTCAGATTCATGATGTGTTCTTAAACTACAGAATTGTTCTCACCTGTGTTCTTATAATGATGAATCCCATTGTCCTCGTAACTTGAGAGTGCGTGCCAGTTGTTCG
FChr16_18682869_18682869_1_F…FChr16_18682869_18682869_1_R	1	FChr16_18682869_18682869_1_R	CGAACAACTGGCACGCAC	60.79°	252		FChr16:18682781-18683032	-
FChr16_18690930_18690930_1_F…FChr16_18690930_18690930_1_R	1	FChr16_18690930_18690930_1_F	CCTCTGGAAGTGTAAGTCGCA	59.66°	238		FChr16:18690887-18691124	CCTCTGGAAGTGTAAGTCGCACTGAATCTAAAAATATGTATATCATATATATATATATATACACACTAAGAGTCCAAAATACAATTTTGACCTGATGGTTGTGCTAGATGAAAAGTCCAATTCATCCTGCAGGGACATGAATGTTTGTACCAAATTTCCAGGAATCTATGCAATAGTTGTTGTGATATTTCACTATGTCAACCTCATGCGCTAGAGGAAAAGCCAGGGGAGAGTCAGT
FChr16_18690930_18690930_1_F…FChr16_18690930_18690930_1_R	1	FChr16_18690930_18690930_1_R	ACTGACTCTCCCCTGGCT	59.05°	238		FChr16:18690887-18691124	-
FChr16_19259759_19259759_1_F…FChr16_19259759_19259759_1_R	1	FChr16_19259759_19259759_1_F	TGGTCCATGCAGCCTCAG	61.15°	227		FChr16:19259573-19259799	TGGTCCATGCAGCCTCAGAGAGGCGCCGAGGCAGGGCAGCAGACTGAAAGTCACACTTGAGTGTTTACAGAGGGACAGATGCTCCAGTTTTGTAATGGGGTGTTCACTGAGATGTCGTAGTAGTCATATATAATAAAATGGCTGTTTAGTGAACTCTGGTCTGTATTTTAGAGGGGAGGGATGGAAGATGCAATTTGAAGATGTCAACCTGGATGTTGGGAAATGGT
FChr16_19259759_19259759_1_F…FChr16_19259759_19259759_1_R	1	FChr16_19259759_19259759_1_R	ACCATTTCCCAACATCCAGGT	59.49°	227		FChr16:19259573-19259799	-
FChr16_20115955_20115955_1_F…FChr16_20115955_20115955_1_R	1	FChr16_20115955_20115955_1_F	CCCCTTTACACGGTGCGA	60.58°	206		FChr16:20115806-20116011	CCCCTTTACACGGTGCGATTTTGGGATGTCTGAGACAAAAGTTTACAGTCGTGAGAGAAACGTGGTAAGAGTTTTGGTCATCAATCCAAAAGTGGTGGTCCAAGATTGCAGATTCGTCAACAGCCAATTTAGAGACAGGCTATGAAATTCTGGGTCGTTGGTGCTCCATTTGCCAACGACAGTCGTTAGAGTGACGGTCGTTGGGG
FChr16_20115955_20115955_1_F…FChr16_20115955_20115955_1_R	1	FChr16_20115955_20115955_1_R	CCCCAACGACCGTCACTC	61.81°	206		FChr16:20115806-20116011	-
FChr16_20328584_20328584_1_F…FChr16_20328584_20328584_1_R	1	FChr16_20328584_20328584_1_F	GCGTTGATCCACTTGGCC	59.98°	208		FChr16:20328465-20328672	GCGTTGATCCACTTGGCCATCTCAAGGTGGATGAATTCAGTGGCTTGTTTGTCAGTTCAGCTTCTGCTTTCCTGAAACCTGTGCTGCTGACTGTTTGTTGGACCCATTGTGTGACTATTATTACAAAAAAGCAACCTAGAACCCTGAACTGAGAATTACTGGTAGTTTAAAAAGAATTCTACATGAATGACGGAAACAAATCGTGCCC
FChr16_20328584_20328584_1_F…FChr16_20328584_20328584_1_R	1	FChr16_20328584_20328584_1_R	GGGCACGATTTGTTTCCGT	60.22°	208		FChr16:20328465-20328672	-
FChr16_20388154_20388154_1_F…FChr16_20388154_20388154_1_R	1	FChr16_20388154_20388154_1_F	GTGAGAGTCGCAGGCAGG	60.88°	243		FChr16:20388062-20388304	GTGAGAGTCGCAGGCAGGGCGGGCTGTTTCTTGTTATGAGTGGCATCTTAACTTTAGAGTTACTGTATATTTAAGCCTTTCCGCTTTCAATGATGTTAATAAGCGTAAGACAACTCTACCTGTCTAAAATGAACCAAAAAAACAAAGATTCTGGTAGAATTTTGGTTATTATAGCTCCAAGAGAACAAATCATGCTTTCGGTCATGAAGATAATCTCATAATTGTGCACTTGTATTGCAGACA
FChr16_20388154_20388154_1_F…FChr16_20388154_20388154_1_R	1	FChr16_20388154_20388154_1_R	TGTCTGCAATACAAGTGCACA	58.64°	243		FChr16:20388062-20388304	-
FChr16_20945366_20945366_1_F…FChr16_20945366_20945366_1_R	1	FChr16_20945366_20945366_1_F	GCTGGCAGGGGAGCATTA	59.64°	248		FChr16:20945180-20945427	GCTGGCAGGGGAGCATTAAAATACTGGAACAGGGACGAACTCAGTTTGAACCACTGTTCTAAATCAATCAACTCCAGTAACAGTACGTCTGCTTTGTGCTACATTAGCTTAACTCCTGCTAGTGAAACTGTTTAAACACGTTGATAGAAACTCACTTGGATGACACTTGAAACAGAGGTTACTTTTTAACGTAACGTAACCCATTAAACATTATAAAACGTCTCCCTTTTTGGCTAACCACGGATGCA
FChr16_20945366_20945366_1_F…FChr16_20945366_20945366_1_R	1	FChr16_20945366_20945366_1_R	TGCATCCGTGGTTAGCCA	58.84°	248		FChr16:20945180-20945427	-
FChr16_21393306_21393306_1_F…FChr16_21393306_21393306_1_R	1	FChr16_21393306_21393306_1_F	TGTTCTCAGCAGAGTCACACA	59.45°	267		FChr16:21393161-21393427	TGTTCTCAGCAGAGTCACACAATGACTACTGAGAAACAACTTCTGTCCGTGTTAAGACATTTAGTTTTGTTATTTTGGGGAAATAAAGGTTTGCTAGAAATTAGTTTTTGAGCTGCATACTACATATATATATATATATATATATATGTGTGTGTGTGAGTCTGTTGTTACTCTTTAGATGTATAAATTGTAATTTTGTGTGGTAAGATTTATAAAGGAAGTCCAACTCTTGCCTGAAATATGAAAGTCCAGGGCTGACAGAACACA
FChr16_21393306_21393306_1_F…FChr16_21393306_21393306_1_R	1	FChr16_21393306_21393306_1_R	TGTGTTCTGTCAGCCCTGG	59.77°	267		FChr16:21393161-21393427	-
FChr16_22215758_22215758_1_F…FChr16_22215758_22215758_1_R	1	FChr16_22215758_22215758_1_F	GCTCATTCAGCTGTGTAGGT	58.46°	278		FChr16:22215596-22215873	GCTCATTCAGCTGTGTAGGTATATTTAATACTACTTCCTTGTAAATAATCCCCCAAAACAATCAAAATGTGCTATTAAATAATTGACTTATTTGTTAAACAAATATATTAGCTAGGGACAACATAATGGTTCCTTTTCTTTAAGTTTACATCAGATTTGATAGACACTAATAAGAAAACATTTGGGAATGTTGTTTAATAGACAAGTTTCAAGCAGACAGACAAGAGCTCATCCAGCTCAGTGCTGATGCAGAAATACTACTGTGCACAGCAGGGTCA
FChr16_22215758_22215758_1_F…FChr16_22215758_22215758_1_R	1	FChr16_22215758_22215758_1_R	TGACCCTGCTGTGCACAG	61.18°	278		FChr16:22215596-22215873	-
FChr16_22221957_22221957_1_F…FChr16_22221957_22221957_1_R	1	FChr16_22221957_22221957_1_F	AGTCATGTGAGCACTGACGA	58.96°	236		FChr16:22221902-22222137	AGTCATGTGAGCACTGACGATTTATCACAGGTGAGTCCAATCTCGTTCTTTGTTTTTTTTGTTAGAAGAATGTTTAGGGTCATTGTCCTCTTGGAAAATAAACCCAGGCCCAATAAGACAACTCCCAGATGGTACTCTGTGCCTCACCAGAATGTTGTGGTATACTTTCTTATCCATGATGCCATCAATTTTCACCAAGTCACCTGTTCCTGAGGCTGAAATGGCACCCCACACCA
FChr16_22221957_22221957_1_F…FChr16_22221957_22221957_1_R	1	FChr16_22221957_22221957_1_R	TGGTGTGGGGTGCCATTT	60.69°	236		FChr16:22221902-22222137	-
FChr16_22229318_22229318_1_F…FChr16_22229318_22229318_1_R	1	FChr16_22229318_22229318_1_F	TGCAGTGAAAACGCGGAA	58.98°	280		FChr16:22229184-22229463	TGCAGTGAAAACGCGGAATATGTTAGTCTGTCCCTCGATACTTTCTGACTTCCCTACTCAACACAATAATACAATAATATTTTAAAACGGCTCACAGTATATGTAGTTTCATTTTTAAAAAAGGTTAAATAACTTTGATAAGTGTGAGTTTTGGTCTTGACAGTAAGAAAAATCGAGAATACTACCAGCCTTATCCTTTAAGTTCAGACAATTACATGGTTTAGCTTAGAGAAAGATCACCTTCATGGTTAAAAGAAACCTAGTTGTCACCGGTGGACTG
FChr16_22229318_22229318_1_F…FChr16_22229318_22229318_1_R	1	FChr16_22229318_22229318_1_R	CAGTCCACCGGTGACAACT	60.01°	280		FChr16:22229184-22229463	-
FChr16_22445627_22445627_1_F…FChr16_22445627_22445627_1_R	1	FChr16_22445627_22445627_1_F	ACATGACGAGTGGTGAAGTCA	59.24°	189		FChr16:22445458-22445646	ACATGACGAGTGGTGAAGTCAAATCATTTACACTTACTCAAATACTACTTTGTGCTTCTACTCCACTACATCTCAGAGGCAAACACTGTACTTTTTACTCCACTACATTTGTCTGACAGGTTTAGTTACTTTATAAATTAAGATTTTTGTATACAAATCATATGAAAATGTACGCACATGAATGGTGCC
FChr16_22445627_22445627_1_F…FChr16_22445627_22445627_1_R	1	FChr16_22445627_22445627_1_R	GGCACCATTCATGTGCGT	59.23°	189		FChr16:22445458-22445646	-
FChr16_22446395_22446395_1_F…FChr16_22446395_22446395_1_R	1	FChr16_22446395_22446395_1_F	TGTGCTTGGCTGCATGAA	57.74°	132		FChr16:22446358-22446489	TGTGCTTGGCTGCATGAATTCTTATTCAAAGAAAATCAAAGACTAACTCTGAATTCTGACAGGCTCAAACTACTGTAACACTGAAAAATATAGCTATTAGCAACATAAACAGGACAGCTACCGACATCTGCA
FChr16_22446395_22446395_1_F…FChr16_22446395_22446395_1_R	1	FChr16_22446395_22446395_1_R	TGCAGATGTCGGTAGCTGTC	60.04°	132		FChr16:22446358-22446489	-
FChr16_22484640_22484640_1_F…FChr16_22484640_22484640_1_R	1	FChr16_22484640_22484640_1_F	AGTCAGTAGAGCTGCAACGA	58.68°	254		FChr16:22484500-22484753	AGTCAGTAGAGCTGCAACGATTAATCGATTAGTTGTCAACTATTAAATTAATCGCCAACTATTTTGATGATTGGTTAATTGTTTTGAGTCATTTTTTTTAAGAAAAAGTGTCCAAATTCTCAGATCTTGGCTTCTCCAATGTCTCCCATTTTTTGACATTTTATGGACCAAACAGCTAATCGATTAATCGAGAAAATGATCGACAGATTAATCGATAATGAAAATAATCGTTAGTTGCAGCCCTACTCGACAGG
FChr16_22484640_22484640_1_F…FChr16_22484640_22484640_1_R	1	FChr16_22484640_22484640_1_R	CCTGTCGAGTAGGGCTGC	59.82°	254		FChr16:22484500-22484753	-
FChr16_22918431_22918431_1_F…FChr16_22918431_22918431_1_R	1	FChr16_22918431_22918431_1_F	ACAGGTAGGCTCGGCTGA	59.88°	165		FChr16:22918315-22918479	ACAGGTAGGCTCGGCTGATTGTGTCAACATCTCAAGGTCAAACAACGGGCTGGTTTTCGGACCCAAAACGGGCGAACCGGGGCCGGTGGGGTGTTTTTTTTTTTTTTTTTTTTAAACCGCGGAGACAAAGAGCAGCGGCCGAATCCCGCAGTGTGTTCCCGCTCT
FChr16_22918431_22918431_1_F…FChr16_22918431_22918431_1_R	1	FChr16_22918431_22918431_1_R	AGAGCGGGAACACACTGC	60.82°	165		FChr16:22918315-22918479	-
FChr16_23352025_23352025_1_F…FChr16_23352025_23352025_1_R	1	FChr16_23352025_23352025_1_F	CCACCAGCCTCCACTACG	59.44°	157		FChr16:23351984-23352140	CCACCAGCCTCCACTACGTTTACTTGATAACTTGAGTTACTTCTCTGATTCAGATTAATGATATAAAATATAGTCAACAAATAAATGATGATGTCTTATTATAGATTATAATAAAACTTTATTGATCCCTGGTTGGAAATTCACCAGCCACCAGCAG
FChr16_23352025_23352025_1_F…FChr16_23352025_23352025_1_R	1	FChr16_23352025_23352025_1_R	CTGCTGGTGGCTGGTGAA	59.89°	157		FChr16:23351984-23352140	-
FChr16_23391658_23391658_1_F…FChr16_23391658_23391658_1_R	1	FChr16_23391658_23391658_1_F	ACACACACACACGAACAGGT	60.89°	215		FChr16:23391546-23391760	ACACACACACACGAACAGGTAGATATCTCAAATTTTGTTGTGCAATCCGAGAAAGCTTTTGTACTGTAGGTAGGACTACATATGTGTTTCTTTGTTTTTTTGTTGTTTATTTTTTTATGTGTGTTTCATTTTCATAATTATCTTGAACTGGATTTTTTTGTCTGTGTTCACCTCTAAGAGGCTTATCATGTTTGTTAGACTGGTCCAACTGGTTG
FChr16_23391658_23391658_1_F…FChr16_23391658_23391658_1_R	1	FChr16_23391658_23391658_1_R	CAACCAGTTGGACCAGTCTAA	57.84°	215		FChr16:23391546-23391760	-
FChr16_23521959_23521959_1_F…FChr16_23521959_23521959_1_R	1	FChr16_23521959_23521959_1_F	GTCTGCGGTCGAGTTGCA	60.28°	234		FChr16:23521788-23522021	GTCTGCGGTCGAGTTGCATTGTGGGTAACGTAGGCAGCAGGCTTTGACAAGGAAGAGGAATGTGTGGAATAAAAAAAGACGACATCACTGGTTCTGCTGCATCGAGTTTGATCCTTTGTGCTTTAAACTGTCCATCGACAGATGCTAAATTGATGTGGTACTCTTTTAACTTCAAAACATTGGCTGAGGTCTATTTCTATTGTTGTATTTTTGTTTCTCTCCATCGCCGTCTCT
FChr16_23521959_23521959_1_F…FChr16_23521959_23521959_1_R	1	FChr16_23521959_23521959_1_R	AGAGACGGCGATGGAGAGA	59.70°	234		FChr16:23521788-23522021	-
FChr16_23599071_23599071_1_F…FChr16_23599071_23599071_1_R	1	FChr16_23599071_23599071_1_F	TTTCAGGCAAGGCAGGGC	61.42°	266		FChr16:23599001-23599266	TTTCAGGCAAGGCAGGGCAACCCTAACCCTAAGTCATTTATCAATTAAAAATACCAAACAGGCTCTGGTTCCTGCAGTCGATTGATTCTTAGGGCCTTTTCACGTTTTTTTTTTTACATTGTCTACATTTGATCCGGTTAGTTTTGGTTTCACAGTGCAATTATGCGAGCGCACTAAAGAACATGACATACCTACGTCTTGTCATCACACAATTGAGCTGCGTCTCCCTATACCTGTAATTGATTGGTTTGTAGACAGGCGTGCGT
FChr16_23599071_23599071_1_F…FChr16_23599071_23599071_1_R	1	FChr16_23599071_23599071_1_R	ACGCACGCCTGTCTACAA	59.19°	266		FChr16:23599001-23599266	-
FChr16_24272278_24272278_1_F…FChr16_24272278_24272278_1_R	1	FChr16_24272278_24272278_1_F	TGCAGCCGCTGTCTGTAC	59.45°	132		FChr16:24272179-24272310	TGCAGCCGCTGTCTGTACTCAGCTGAAGATCATCTATGAGGGAAGAAGCTCCACTCTGTAACACCACTGTACAATCGGAGTGGACTGAGTGTTTCTGTAGTTCATTGTATAATCGTGTGTTGTATCATGGCA
FChr16_24272278_24272278_1_F…FChr16_24272278_24272278_1_R	1	FChr16_24272278_24272278_1_R	TGCCATGATACAACACACGA	57.75°	132		FChr16:24272179-24272310	-
FChr16_24408727_24408727_1_F…FChr16_24408727_24408727_1_R	1	FChr16_24408727_24408727_1_F	TCAGGCTCTTTCTGGGGT	57.25°	186		FChr16:24408588-24408773	TCAGGCTCTTTCTGGGGTTACCTCTCTCTCAAACACACACACACACACACACACACACACACACACACACACACACACAGATGATCCTCTTATATGGGCTCATTAACTCTGTAGTGCGTTGATTAGCTACTCAACAATCAAATATCAAATATCAGCAGCAGCCTCTGGCCTCAAACAGCCCGCTGA
FChr16_24408727_24408727_1_F…FChr16_24408727_24408727_1_R	1	FChr16_24408727_24408727_1_R	TCAGCGGGCTGTTTGAGG	60.88°	186		FChr16:24408588-24408773	-
FChr16_24414836_24414836_1_F…FChr16_24414836_24414836_1_R	1	FChr16_24414836_24414836_1_F	ATCAGTCCTGCGCTGAGC	60.27°	251		FChr16:24414778-24415028	ATCAGTCCTGCGCTGAGCAATAAATCTAATTGTGAACTGCAGCCATGGCCCTTTGGTAATGATGTCGCAATTCCAGTTCATTAAACCCTGCTTTTACTGTCATTTTTGATAAATTCAGCAATTTTGATAAAAATTGAATTAAATTAGAGGTCTGGTTTGTTTCAGATTTGATCTATATCTAAATCCATGAAAAACCTACCCGATACTGAAGAATTACTTAACTTTAAAAGACTCTGCTTTGATCCACTTGG
FChr16_24414836_24414836_1_F…FChr16_24414836_24414836_1_R	1	FChr16_24414836_24414836_1_R	CCAAGTGGATCAAAGCAGAGT	59.31°	251		FChr16:24414778-24415028	-
FChr16_25950380_25950380_1_F…FChr16_25950380_25950380_1_R	1	FChr16_25950380_25950380_1_F	CCCCCTCACTGCCAAAGG	60.36°	220		FChr16:25950211-25950430	CCCCCTCACTGCCAAAGGCAACATGGTGCCTGTTTTGTTGGAAGCTCATCATAATGTTCTGTATGATAGTTCAAGTTTTCTTGTTGTATTCTACTTTGTTTATCTTTTGAGGTCTAAGATGTTACAAGCGCAATGTTTCAAAAGCAAAATTAATGCATTACCAACATTATAAAAAGAGGTGATACTATTTAATGTTTACGCCCCCCCAGGGAGCGATATA
FChr16_25950380_25950380_1_F…FChr16_25950380_25950380_1_R	1	FChr16_25950380_25950380_1_R	TATATCGCTCCCTGGGGG	57.03°	220		FChr16:25950211-25950430	-
FChr16_25975649_25975649_1_F…FChr16_25975649_25975649_1_R	1	FChr16_25975649_25975649_1_F	CCAGGGGCCGGTATTTCA	59.24°	228		FChr16:25975499-25975726	CCAGGGGCCGGTATTTCAAAATGATCTCACAGGATTATATTAGCTGGATTGGATTAAATTCTGATCTGGTCTGAAAATTGGGTATTTCAAAGAAGATCCAAAAATTTCTGATCCTGAAGATTTGGATTCAGGTTTGGTAATCCAATCCTACACATTCTAAAAAATTTTGCAATAAAACGCATTTACATACTCTTTTCAGTACAATGTTACCTTGCTGTAGTGGTCAGG
FChr16_25975649_25975649_1_F…FChr16_25975649_25975649_1_R	1	FChr16_25975649_25975649_1_R	CCTGACCACTACAGCAAGGT	59.76°	228		FChr16:25975499-25975726	-
FChr16_26078385_26078385_1_F…FChr16_26078385_26078385_1_R	1	FChr16_26078385_26078385_1_F	ATTCAGCGTCACAGCGGC	61.46°	232		FChr16:26078299-26078530	ATTCAGCGTCACAGCGGCTGCCTCGTGTCGCCTGCGGCTGTAAAACATGTGCTGTTAGTCGGGTATCGAGCTGCTTCTGCCTAAAAGGGCTTTACAGGTTGTGTTTGTGTTTGATACTAAAAAAAATTATGTTTGGTGACAACTTATTTTGTGTGTGTGTGTGTGTCTGTGTGAGTGTGTTACCATCAGCAGCCTTGCAGCGGGACACCAGCTCCCACAGCACCAGACCCAC
FChr16_26078385_26078385_1_F…FChr16_26078385_26078385_1_R	1	FChr16_26078385_26078385_1_R	GTGGGTCTGGTGCTGTGG	60.20°	232		FChr16:26078299-26078530	-
FChr16_26388533_26388533_1_F…FChr16_26388533_26388533_1_R	1	FChr16_26388533_26388533_1_F	AGGTGTGTTAGAAGTGGGTCT	58.24°	176		FChr16:26388487-26388662	AGGTGTGTTAGAAGTGGGTCTCAATAAATGTGTGAACACAATCTGCATGTATTTAGCTCCTGATTTACTCAGTCAGCAGCTTATTACGCAGCAGCTCCTTGACTTCCAAAGTGACTGTGCTTTACTACAAAATATCCTCTTTGTGTTACTGTCCCTCTGCCACAGCTCAGCCAAGA
FChr16_26388533_26388533_1_F…FChr16_26388533_26388533_1_R	1	FChr16_26388533_26388533_1_R	TCTTGGCTGAGCTGTGGC	60.20°	176		FChr16:26388487-26388662	-
FChr16_26397507_26397507_1_F…FChr16_26397507_26397507_1_R	1	FChr16_26397507_26397507_1_F	TCCATCACTGGGCCAAAGAG	59.96°	279		FChr16:26397396-26397674	TCCATCACTGGGCCAAAGAGGCTACTACACATAGTTTGATATTTGGTTGGTCTTTAAAATATATTTTCATTGACATCTCCAGAACAGCCAGAACAGACGTATAAAAAACTTTTGGCTCCCCTGAGGATGTCTTCTGGATGTCCGGAAATCATGTATTTCTAACGTGTTTTAGATTACTTTTGATTACTTTTGCTCACTGGAATATGATGAAACATAAGGAGAAACTGCACTCAATGGGTAAAATCACTGATTTGTTGTGCTAGGCTAGGCTACCCCTGG
FChr16_26397507_26397507_1_F…FChr16_26397507_26397507_1_R	1	FChr16_26397507_26397507_1_R	CCAGGGGTAGCCTAGCCT	60.20°	279		FChr16:26397396-26397674	-
FChr16_26778321_26778321_1_F…FChr16_26778321_26778321_1_R	1	FChr16_26778321_26778321_1_F	GTGCTGAAGGCGCCATTA	58.90°	172		FChr16:26778267-26778438	GTGCTGAAGGCGCCATTATACTTCATCAGAACTGCATGTCAGAAGGTCGAACAGCTTCTTCTGTGAAGAATGAATGACGCTCTGAACATGTGAAACAAAGGATGGTAAGAGATGAGTTTGAGAGTTGTGTTGGAGCAATGGTGAAACTCTAAAGTCCTGTTAGCGCCCCCTA
FChr16_26778321_26778321_1_F…FChr16_26778321_26778321_1_R	1	FChr16_26778321_26778321_1_R	TAGGGGGCGCTAACAGGA	59.55°	172		FChr16:26778267-26778438	-
FChr16_28340346_28340346_1_F…FChr16_28340346_28340346_1_R	1	FChr16_28340346_28340346_1_F	CGGTGTGGACTCGAAAGCA	61.01°	280		FChr16:28340146-28340425	CGGTGTGGACTCGAAAGCAAATGATGCCACAATCTGTTTTCTTAATTCTGTTACTTTCACCTCTTTCTCAGATCTTGAGTTAAAGAACATTATAAAACAGTGAATTTCATTTTTTATTTATTTTAATATCACATAATAACGCCTGTTCTTTAATTTCACCTTAAGTGCTCCAGATGTACAAATGTGTCATTACATCAGCTGACATGATGGAAAATGAGTTTTCAGGATTAAACATTTGGAAAAGAAAATGTTTAATCTTACCGATACTGTCCGTCTCTCT
FChr16_28340346_28340346_1_F…FChr16_28340346_28340346_1_R	1	FChr16_28340346_28340346_1_R	AGAGAGACGGACAGTATCGGT	60.20°	280		FChr16:28340146-28340425	-
FChr15_502776_502776_1_F…FChr15_502776_502776_1_R	1	FChr15_502776_502776_1_F	GGCTCTCTCCAGCAATGCT	60.52°	200		FChr15:502753-502952	GGCTCTCTCCAGCAATGCTCAAACAATATGTATAAAAAGAAAATCATGCAAGTAAAAAAGAGAGCCTAAGGCACAAGACATAAAATAGTTCAAGAGTTCAAAATATTGGAATTTAATGGGAATGCATGGACCAACTCCGAACAAATCTTAATTTGTTTATTGCAGATTTAGAATGATATATAAACAGCTCCATGGGTGCA
FChr15_502776_502776_1_F…FChr15_502776_502776_1_R	1	FChr15_502776_502776_1_R	TGCACCCATGGAGCTGTT	59.07°	200		FChr15:502753-502952	-
FChr15_1311499_1311499_1_F…FChr15_1311499_1311499_1_R	1	FChr15_1311499_1311499_1_F	GGGGTGTGAGGGTATGTGC	60.88°	210		FChr15:1311389-1311598	GGGGTGTGAGGGTATGTGCATACGCACACTTAGGTTTCAGGTTTACGTATGCTGCACTGCACAAAGAGAAGACTCACAAGTGATGTACAAACAATGGAAAGTGAATCTTTCTCATAATATATCAACACTAACACTGACTTTAACTTTTAATAGAACAATAACCCCGTGTCACCACTAGTGGGTTTTAGTGCTGCTGCTGCAACAACTCGC
FChr15_1311499_1311499_1_F…FChr15_1311499_1311499_1_R	1	FChr15_1311499_1311499_1_R	GCGAGTTGTTGCAGCAGC	61.21°	210		FChr15:1311389-1311598	-
FChr15_1944436_1944436_1_F…FChr15_1944436_1944436_1_R	1	FChr15_1944436_1944436_1_F	GACCGGGCTTTCAGTGCT	60.74°	204		FChr15:1944326-1944529	GACCGGGCTTTCAGTGCTGTTAAATACTGAAAGGGAGCACTACAACACCAACATAATAGAACACAATTCATTGCATAGTTCCTGCAATAAATACTAGCTTCATGAAACTGATGTTTGTTTTTTGTTAATGCTGTGGGGTATGATTTAGATGCCATTCTGTGGTCATTTTGATGCTTTTTGTATTAGTGCTGACATTGCATTGGA
FChr15_1944436_1944436_1_F…FChr15_1944436_1944436_1_R	1	FChr15_1944436_1944436_1_R	TCCAATGCAATGTCAGCACT	58.59°	204		FChr15:1944326-1944529	-
FChr15_2624305_2624305_1_F…FChr15_2624305_2624305_1_R	1	FChr15_2624305_2624305_1_F	GAGGGTCACAGGCTTCCG	60.35°	223		FChr15:2624248-2624470	GAGGGTCACAGGCTTCCGTACTTCATGGTCTGTCAAAGTGGATTTTATCACTGAGTCACTGTTTCCATTGCACTTTGCATTTTGTTTTTACTGATCATTACCTTACATTATATCGACTTTTTTTTTCAAATGTCTAGCATTTCCACTCAGGTTTTTCTATGGTCAAATTGAAAAAGCACATAAACAGGTCGATGGAGGTGCACTTATAGAGGCACCCCGGAGG
FChr15_2624305_2624305_1_F…FChr15_2624305_2624305_1_R	1	FChr15_2624305_2624305_1_R	CCTCCGGGGTGCCTCTAT	60.59°	223		FChr15:2624248-2624470	-
FChr15_3235155_3235155_1_F…FChr15_3235155_3235155_1_R	1	FChr15_3235155_3235155_1_F	GGGGGACAGAATCAGCCT	59.23°	279		FChr15:3234985-3235263	GGGGGACAGAATCAGCCTACTTGATTTTTTTGGGGGGAAAAAAAGGATAACTACTGTTGCAATTAATGTTATGAAATAGGACCATGATCAATAGATGTAATAGGTGTAATAAAGTGACTGTACATGTAATTTACTAACTCAAATATGTGGATTTAGTGGTAAGTTACTCTTTGAGTTACAATCCAGTTTTCTCAAGCAGTGTGCATCTTGTTTGTGCATTAGGGAGACCAATTTGAGCAGGACAGTTCTGTATTTTAACTATTTGTCCCGCACTGTTCA
FChr15_3235155_3235155_1_F…FChr15_3235155_3235155_1_R	1	FChr15_3235155_3235155_1_R	TGAACAGTGCGGGACAAA	57.28°	279		FChr15:3234985-3235263	-
FChr15_3238087_3238087_1_F…FChr15_3238087_3238087_1_R	1	FChr15_3238087_3238087_1_F	ACAGCTTCGCAGGTCTCC	59.75°	102		FChr15:3238006-3238107	ACAGCTTCGCAGGTCTCCTTTGAGACAGTGATAAAAGAATACCTAAGCAAGTCTTAAGGTGAAGTCATATGTTTTGGGGGGATGTGGCCTTACACATTGGGT
FChr15_3238087_3238087_1_F…FChr15_3238087_3238087_1_R	1	FChr15_3238087_3238087_1_R	ACCCAATGTGTAAGGCCAC	58.31°	102		FChr15:3238006-3238107	-
FChr15_3429473_3429473_1_F…FChr15_3429473_3429473_1_R	1	FChr15_3429473_3429473_1_F	ATGTGTGCGTGTTGCTGC	60.05°	234		FChr15:3429403-3429636	ATGTGTGCGTGTTGCTGCTGAACATAACGTTACTTGATAGACATGCCCTGAAGGTACACATGTGAAAAAGAAACCTTTATGGCTTGCTGACATGTCATATGAATTTCGCTCAACTTACCTGGGTTTGTATGGATCAGTGGAAGGATATGTCCAGAAAACTGTTGAGCCACAAAAACTAAAGAAGATCAACTTCAGCCAACCAAAGAGACATCTCACATCATGCACCGACACCCC
FChr15_3429473_3429473_1_F…FChr15_3429473_3429473_1_R	1	FChr15_3429473_3429473_1_R	GGGGTGTCGGTGCATGAT	59.65°	234		FChr15:3429403-3429636	-
FChr15_3475057_3475057_1_F…FChr15_3475057_3475057_1_R	1	FChr15_3475057_3475057_1_F	CAGCTGGGGAAGGAGCAC	61.34°	155		FChr15:3474957-3475111	CAGCTGGGGAAGGAGCACGACAGAGGTGTGGAGATGTCGATGTGAGTACATCTTCTCTCCACTGAGGTGGAGTAAATTATATTCTGGTAATCCCTGGAAAAGCTTTGGCCACTGGAAAAAGTTGAGGGGTATAGAAAGGCCACTGTACTGGGACT
FChr15_3475057_3475057_1_F…FChr15_3475057_3475057_1_R	1	FChr15_3475057_3475057_1_R	AGTCCCAGTACAGTGGCCT	59.76°	155		FChr15:3474957-3475111	-
FChr15_3561128_3561128_1_F…FChr15_3561128_3561128_1_R	1	FChr15_3561128_3561128_1_F	GGGGGAAGCTTGACTGGC	60.73°	252		FChr15:3560993-3561244	GGGGGAAGCTTGACTGGCTAGTCTTGAGTTTACGTAGTCACATATGGGTTTGTATGGATTTAGGTAGATGGGTTGAGTCGTGAGTTGGGTGGTCATCATAAAAGAAGGAGATGCTGTTCGCCACAGTTTTAGCTCCGTCTCTTTTTTCCTGAATATTTTCTTGTGGCCACGCCAATCGGACTGATTCTGAATGTGGGGAAAGGTGGACTTGGAAATGGGTCAATCATGAATGCTTGTGGCAGTGTTGTGGCA
FChr15_3561128_3561128_1_F…FChr15_3561128_3561128_1_R	1	FChr15_3561128_3561128_1_R	TGCCACAACACTGCCACA	59.96°	252		FChr15:3560993-3561244	-
FChr15_3615567_3615567_1_F…FChr15_3615567_3615567_1_R	1	FChr15_3615567_3615567_1_F	AGCTCTGCAATGCATTAAGGA	58.20°	216		FChr15:3615528-3615743	AGCTCTGCAATGCATTAAGGAAAAAATGCCTGCATCCAAATGCCGGCCACAGGAGGTCATTGTTTGCATACTTTGGTTTTAAATTGATAAAATAAAAACCATAACAGCTAGAGCATTCATTCTTTTTGCAGCTGAAAGCTAAGGCTTCCGTCTTTCTTGTCATCATGTTGTACATCCGTGTCGCAAGTTGATGATGTCGCTATGTTACGTGCGCGC
FChr15_3615567_3615567_1_F…FChr15_3615567_3615567_1_R	1	FChr15_3615567_3615567_1_R	GCGCGCACGTAACATAGC	60.27°	216		FChr15:3615528-3615743	-
FChr15_4077496_4077496_1_F…FChr15_4077496_4077496_1_R	1	FChr15_4077496_4077496_1_F	CAGTTGGGTCCCGAGTCG	60.05°	173		FChr15:4077352-4077524	CAGTTGGGTCCCGAGTCGGTTCTCGGTTACTAGGAAGAAATTGGACCCATGAAGACCTCAACTGTAGGTACAGCAAAACAGCCCTTAATGGTTAAAGTTGTGTGTCTCCATCTATGATGCAACAATGTGGGCAGTACTGTGATCTTTTTAAATGAGGGATGGGAACCACTTGG
FChr15_4077496_4077496_1_F…FChr15_4077496_4077496_1_R	1	FChr15_4077496_4077496_1_R	CCAAGTGGTTCCCATCCCTC	61.68°	173		FChr15:4077352-4077524	-
FChr15_4143650_4143650_1_F…FChr15_4143650_4143650_1_R	1	FChr15_4143650_4143650_1_F	CCCGTCAGTGGCTGCAAA	61.49°	259		FChr15:4143508-4143766	CCCGTCAGTGGCTGCAAATAGCTGGTTAGCTCTGACTGCTGGCATCATAGGCATGTACATCACTATCAATGCTAGTTACACTGACTGGTAATGGTCAGTCAGGGTCACCAGGTGACGTTTGGAGAGACATCACTCCAAACTCTCCTGATAGGACTATGTGAAAACGACCCAATCAAAGCTCACATCATTTTATGAATAAAAACTACTGGAAACGTCCTAAACATACCAGCTTTGTCAAAAATGCCTGTGTGATCCCACC
FChr15_4143650_4143650_1_F…FChr15_4143650_4143650_1_R	1	FChr15_4143650_4143650_1_R	GGTGGGATCACACAGGCA	60.12°	259		FChr15:4143508-4143766	-
FChr15_4540762_4540762_1_F…FChr15_4540762_4540762_1_R	1	FChr15_4540762_4540762_1_F	ACCTGTGACAGCAGCTGC	60.65°	268		FChr15:4540584-4540851	ACCTGTGACAGCAGCTGCTTGTTTTCATCCTCCAGCATCCTCATCTTGTTCTCCAGCTGTCTGATGTAGCTGGCTGATGCATCTGAATGAGAAGAAGCATAAATGTCACATCTGAACTTTACTGTTTTTCAAAGTTAAATATTATTAAGAAAAGTATCTCAAAGCCTTCTGTTTCCTGGTTTTTCCCAAACAGATTCTAGTTAAGCTTACTAATCCTTAAAATTGCACTGTTGTAGTCGTTGATTCCTAAACCGATGTTAGCTGCACA
FChr15_4540762_4540762_1_F…FChr15_4540762_4540762_1_R	1	FChr15_4540762_4540762_1_R	TGTGCAGCTAACATCGGTT	57.30°	268		FChr15:4540584-4540851	-
FChr15_4909088_4909088_1_F…FChr15_4909088_4909088_1_R	1	FChr15_4909088_4909088_1_F	CAACAAAAACAACTGCAGGGC	60.00°	214		FChr15:4909067-4909280	CAACAAAAACAACTGCAGGGCAGAAATAGGGAAATAAATTGTATTCTCATCATGGGTTGAAAACATGTACTAAAAAGCTTCACTGAAAACCAGACTCATTTAAGTTCTTTCAGTGTTAAAGGCTCTTTAAAGTGACACTCCAGCAATTGTAGTACCTGCACTCCCATAAAGCAGTGGGACTCACAATCGAAAAAAACTGAAGCAGCAGAGGCCA
FChr15_4909088_4909088_1_F…FChr15_4909088_4909088_1_R	1	FChr15_4909088_4909088_1_R	TGGCCTCTGCTGCTTCAG	60.96°	214		FChr15:4909067-4909280	-
FChr15_5061359_5061359_1_F…FChr15_5061359_5061359_1_R	1	FChr15_5061359_5061359_1_F	TCTGGTGACTATGGAGGCGA	59.96°	278		FChr15:5061192-5061469	TCTGGTGACTATGGAGGCGACATGATAATAATGTGTTTTTGGACATATTTGTGGAAACAGCCTCTGTAAGGAAGTGGTTTATAGATATCTGAGGGCCGTTGATACATTTTTCCCTTTTTTCAACAAATCCATGTTGCTGTCCCTTCACAACATTCAACTTTTGGTGTTACGTTTGTATTCCACTTAGAAAATGGAAGCTAGCAAGCTAGGCTAACTTGCTTCCACTTGGACAGTGAAAGCGAGTTACAGTAGCTAGTTACCCGTGGTTACGGGCGCCC
FChr15_5061359_5061359_1_F…FChr15_5061359_5061359_1_R	1	FChr15_5061359_5061359_1_R	GGGCGCCCGTAACCAC	60.48°	278		FChr15:5061192-5061469	-
FChr15_5136548_5136548_1_F…FChr15_5136548_5136548_1_R	1	FChr15_5136548_5136548_1_F	AGTGCACTTCGTTTGAGTGT	58.47°	233		FChr15:5136385-5136617	AGTGCACTTCGTTTGAGTGTTTATTTGACTATTTCCATTTCATGCTGCTTTCTACTTTGAGCTTCTAAATTTCAGAAGGACTTTTTATTTTACCCCACTACATTATACATATATTATTATTATTATTATTATTATTATTATTATTATTATTATTATTATATTATATAATACTATACATCAAACATGTTGTACCCAATTTGTCTAGTACTATTTGTAACTGCCCTCCAGGACGA
FChr15_5136548_5136548_1_F…FChr15_5136548_5136548_1_R	1	FChr15_5136548_5136548_1_R	TCGTCCTGGAGGGCAGTT	60.66°	233		FChr15:5136385-5136617	-
FChr15_5490232_5490232_1_F…FChr15_5490232_5490232_1_R	1	FChr15_5490232_5490232_1_F	CCCCCACAAGCAGACACA	59.40°	229		FChr15:5490153-5490381	CCCCCACAAGCAGACACACCTACATATTTCAAATATTCTCCGTAGATTTTGCAGTGAGTGTGACATAATTTGTTATGTAGCACTCTTGGAACTAGCCAAAGAATAAGCCTGGAGTTTTTTCTTATTGTCAACAAATCCTATGGAAAGACCGAAACCAATATTGCATTAGTCTGTCTCTCTCCGACTTCTCTAGTTTTTCTGCGGCACTCATCCCACAGCCTGCACGTTA
FChr15_5490232_5490232_1_F…FChr15_5490232_5490232_1_R	1	FChr15_5490232_5490232_1_R	TAACGTGCAGGCTGTGGG	59.89°	229		FChr15:5490153-5490381	-
FChr15_5840073_5840073_1_F…FChr15_5840073_5840073_1_R	1	FChr15_5840073_5840073_1_F	AGAGGTGCTTGAGATGCCT	58.23°	266		FChr15:5840004-5840269	AGAGGTGCTTGAGATGCCTTAAGTCGCAACACAATCATGTTGACATCTAAAACTTAACCACTTATGCCAATATCTCTTGAGTAATGTGGATTAACAGCTGATTGCAAAATGATAAGAATTCATCCCTTTGTAGCGTTAACAGGCATGAGCAGAGGCCTTTCTCATAACTAGAACTTTGTTGTTCCTTGAAAGCGCTCAAAGGTGCAGTTTGTATTTGTTGACTTCTTAAACACTCAGCTATGGGACTTTGCCCGACAGGATCCAGA
FChr15_5840073_5840073_1_F…FChr15_5840073_5840073_1_R	1	FChr15_5840073_5840073_1_R	TCTGGATCCTGTCGGGCA	59.88°	266		FChr15:5840004-5840269	-
FChr15_5904806_5904806_1_F…FChr15_5904806_5904806_1_R	1	FChr15_5904806_5904806_1_F	ACAGTGTGTACCACATCGGAG	61.28°	155		FChr15:5904711-5904865	ACAGTGTGTACCACATCGGAGAACCATAATGCTTTTGACTTAAAGACCCTGAAAACCTCTTTTCATCCGCTTCTTACTATGAGCGATGGGGTCCTGCAGAACCTGATAACAGTTGTGGAGTTATTTGTTTATGTTGCTGGGCAACTTAACTGAGT
FChr15_5904806_5904806_1_F…FChr15_5904806_5904806_1_R	1	FChr15_5904806_5904806_1_R	ACTCAGTTAAGTTGCCCAGCA	59.79°	155		FChr15:5904711-5904865	-
FChr15_5987908_5987908_1_F…FChr15_5987908_5987908_1_R	1	FChr15_5987908_5987908_1_F	CCTGAGGATCTCACGTGCC	61.08°	272		FChr15:5987756-5988027	CCTGAGGATCTCACGTGCCAAAATGGATCCACATTTCTATCATCCACAGATCTGAAAAGGATCTCATACACGCTTTCAAGTATAATAGCAGCATAAAGAAAAAAGAAATTCGTTGTGATTTTTTTAAATGCTTGTATGTTTTAAATGCTGCTGGTATTTTATTATTTGATTTATAGCAACTAATTTAATTTAAAGTATAAATCTTTATTTTAATAGTGCAATGCAGTGATAAAATGTTTGTGCCATAGACTAAACAGAGAAGGCAAGTGAGT
FChr15_5987908_5987908_1_F…FChr15_5987908_5987908_1_R	1	FChr15_5987908_5987908_1_R	ACTCACTTGCCTTCTCTGTTT	57.94°	272		FChr15:5987756-5988027	-
FChr15_6308708_6308708_1_F…FChr15_6308708_6308708_1_R	1	FChr15_6308708_6308708_1_F	CTGACACCACCTCCTGGC	60.43°	155		FChr15:6308641-6308795	CTGACACCACCTCCTGGCCAATTATTGCATTTACTTCACCACGAATGCTAAGGCTCAAAAATAAACTTCACATCTGACATCACATGTATTTCCCGTTAGTATAAAACGATGAAGCATATTAATATTTTTGTATTACCAGCTGCAGAAACAGTACA
FChr15_6308708_6308708_1_F…FChr15_6308708_6308708_1_R	1	FChr15_6308708_6308708_1_R	TGTACTGTTTCTGCAGCTGGT	60.27°	155		FChr15:6308641-6308795	-
FChr15_6399245_6399245_1_F…FChr15_6399245_6399245_1_R	1	FChr15_6399245_6399245_1_F	CTGTGTAGCCAAAGCCGGA	60.73°	191		FChr15:6399224-6399414	CTGTGTAGCCAAAGCCGGATATTTACTTTAGATTATGATGAGGTAATCGCACATACACCATATTGCTGGCAGAAACTCACTAGTTTGTAGCTTGTAATTTGTACTCATGAGCATGTATTCCCAAATGTGTATTAATCCACAGCTTAAAATAGTCCCCAATAAATGCATAAGAAACCGTTAAAAGGCACAGT
FChr15_6399245_6399245_1_F…FChr15_6399245_6399245_1_R	1	FChr15_6399245_6399245_1_R	ACTGTGCCTTTTAACGGTTTC	58.11°	191		FChr15:6399224-6399414	-
FChr15_6451010_6451010_1_F…FChr15_6451010_6451010_1_R	1	FChr15_6451010_6451010_1_F	CCAGCAGTTACAGATCAACGT	59.01°	174		FChr15:6450957-6451130	CCAGCAGTTACAGATCAACGTTATCATTCATTTGATACATTTCACATTTGTGTGAAGTGGCTGCTGACTGTAGCTACATATTTACCATATAGCTGCTACAGTCAGCAGCCAGTTAGCTTAGCTTAGCATAAAGACTGGAAACAGGGGAAACTGCTAGCCTGGCTCTGGTCGAAG
FChr15_6451010_6451010_1_F…FChr15_6451010_6451010_1_R	1	FChr15_6451010_6451010_1_R	CTTCGACCAGAGCCAGGC	60.43°	174		FChr15:6450957-6451130	-
FChr15_6729791_6729791_1_F…FChr15_6729791_6729791_1_R	1	FChr15_6729791_6729791_1_F	ACTGGCGACATGGAAGGG	61.15°	206		FChr15:6729732-6729937	ACTGGCGACATGGAAGGGAGAGATCATAGGTGGTTGAGATCTCTAGTCTCTGATGCTAAGATAGAAGCTCTGATACTGATTATTCAATGGATGTTTTTTTTGTAGTTTTACCCATCACCTATATCCATTATGATAACATTGTACTCCAGGCTGAAATCGAGAAACACAGCGACATTTCTAGAACAAAGTGTGCAGGCCAAACAACA
FChr15_6729791_6729791_1_F…FChr15_6729791_6729791_1_R	1	FChr15_6729791_6729791_1_R	TGTTGTTTGGCCTGCACAC	60.22°	206		FChr15:6729732-6729937	-
FChr15_6784278_6784278_1_F…FChr15_6784278_6784278_1_R	1	FChr15_6784278_6784278_1_F	GTCGAGCACAGTCACAATGC	60.18°	169		FChr15:6784164-6784332	GTCGAGCACAGTCACAATGCTGTATCATTTTAACATTAGGAATTACATGACGGTGAACCTTTATAGTGTATCCACTTTTCTTCAGTCTTATCTGTTTCTTCTTTAGTTAGTGACCTCATGGAATTAATTATTTTGCCCATAATTCAAAAGTTAAAACATGGCACAGCGA
FChr15_6784278_6784278_1_F…FChr15_6784278_6784278_1_R	1	FChr15_6784278_6784278_1_R	TCGCTGTGCCATGTTTTAACT	58.70°	169		FChr15:6784164-6784332	-
FChr15_7263792_7263792_1_F…FChr15_7263792_7263792_1_R	1	FChr15_7263792_7263792_1_F	ACGACCAGCCTGCTCAGA	61.04°	135		FChr15:7263758-7263892	ACGACCAGCCTGCTCAGATGTGGTGTTTTCAAAGTGACTGACTTCAATACTGACCTCACAGAAATGATCTGCTTTCTTTACTTTCTACTTGTTAAAATGTGTTTCTGAGATGATGCGTGAATCGCCTGACAAACA
FChr15_7263792_7263792_1_F…FChr15_7263792_7263792_1_R	1	FChr15_7263792_7263792_1_R	TGTTTGTCAGGCGATTCACG	59.97°	135		FChr15:7263758-7263892	-
FChr15_7728680_7728680_1_F…FChr15_7728680_7728680_1_R	1	FChr15_7728680_7728680_1_F	GCACCAAGAGCCACGAGT	60.82°	219		FChr15:7728587-7728805	GCACCAAGAGCCACGAGTGGTTTTTTAATTGACAGCAGTTTAAATGTGTCTGCAAAGCACTGGAAGAGATAAATCCATCATTCAAAAAAATAAATCCCATCACAAAAGCATTGCATCAAAGAAGTGACCTGAAACACGCCTTTTAGTCAGAACGTCAAAGTTTAACCATTTATTGCAACAATATGCATTTTTGTTTGGGGGTGTGGCTCTGCTCGTGTG
FChr15_7728680_7728680_1_F…FChr15_7728680_7728680_1_R	1	FChr15_7728680_7728680_1_R	CACACGAGCAGAGCCACA	61.74°	219		FChr15:7728587-7728805	-
FChr15_7802204_7802204_1_F…FChr15_7802204_7802204_1_R	1	FChr15_7802204_7802204_1_F	ACTGGTGGAGAGCAAGATGC	60.80°	269		FChr15:7802004-7802272	ACTGGTGGAGAGCAAGATGCATGAAATCTGTGATTGAAAATCAGGGTTATTCTACCAAATATTGATTTCTGAACTCTTCCCAGGTAAAAACATCAGTATTGTGTTGTTTAAAAACGAATATGAACTTGTTTTCTTTGCATTAGTCGAGGTCTGAAAACACTGCATCTTTTTTATTATTTTGACCAGCTGTCATTTTCGGCATTTTTTTTCCAGAGCTGTATATTTATACATTCTACAATTTAGGGTAGAGCCAAAATTAGCAGCAGCGT
FChr15_7802204_7802204_1_F…FChr15_7802204_7802204_1_R	1	FChr15_7802204_7802204_1_R	ACGCTGCTGCTAATTTTGGC	60.95°	269		FChr15:7802004-7802272	-
FChr15_7878626_7878626_1_F…FChr15_7878626_7878626_1_R	1	FChr15_7878626_7878626_1_F	GCTGTGCGCTGCTCTTTC	60.57°	187		FChr15:7878479-7878665	GCTGTGCGCTGCTCTTTCTAAGAGGTGGTGCATTTGCCAAACCAAGTACTTAGTCCTCATTCTTGAAGCCCTCTTTCTTGTAAAACCAAAAACACTGTAGGAAAACACTTTCGATAAAGCCTAAATATTACCTTTGTATGGCTAGTTCAGCAGCACTCCAAAACATACTTGGACAAGCTGCACGTGG
FChr15_7878626_7878626_1_F…FChr15_7878626_7878626_1_R	1	FChr15_7878626_7878626_1_R	CCACGTGCAGCTTGTCCA	60.58°	187		FChr15:7878479-7878665	-
FChr15_8190768_8190768_1_F…FChr15_8190768_8190768_1_R	1	FChr15_8190768_8190768_1_F	TGGGAAGGGAGGTGCTGA	59.71°	196		FChr15:8190651-8190846	TGGGAAGGGAGGTGCTGAGGGTACTGCACCACCACCTTTTGGCTAACAGTGGAAAACAGTGAAATTAAAATTATACCTCTTAAAGTGCAACTTAAAAGCAGCTGACAATCTTGTGTTTTAGGGGGAAGTCTTCATCGTCACTCCCTACTCCCTGTTGTGCCTAGCTTGGTATTTCCTTGTGGGCAGTGACCAGGTC
FChr15_8190768_8190768_1_F…FChr15_8190768_8190768_1_R	1	FChr15_8190768_8190768_1_R	GACCTGGTCACTGCCCAC	60.58°	196		FChr15:8190651-8190846	-
FChr15_8197505_8197505_1_F…FChr15_8197505_8197505_1_R	1	FChr15_8197505_8197505_1_F	TTCAGCTACCAAGGCGCC	59.97°	172		FChr15:8197405-8197576	TTCAGCTACCAAGGCGCCCCTTCAGTGACTCTTGAATGAAGTCATGTAAAATCAAACAACAACAAACTGTCAGGGGGGAGTAAACGGCCCAGTAAAGAGAAAATAGTAAGAAGCTTGGAGAACTAATGTTGCGGTGTGATTAGTAGCATGTTGCCGGCTCGCGTCTCTCATT
FChr15_8197505_8197505_1_F…FChr15_8197505_8197505_1_R	1	FChr15_8197505_8197505_1_R	AATGAGAGACGCGAGCCG	60.27°	172		FChr15:8197405-8197576	-
FChr15_8305680_8305680_1_F…FChr15_8305680_8305680_1_R	1	FChr15_8305680_8305680_1_F	AGTTTGGTGTGTTAGCATGCT	58.88°	218		FChr15:8305547-8305764	AGTTTGGTGTGTTAGCATGCTAACGTTTGTTAATTAGCACTTAGCACTAAACATATAGTACAAAATTTCATAGCAATCCATCCAGTAGTTATTGAGATATTTCAGTCTTGAATAAAAGTCACTTGGTGTTTTATAGCTCCCTCTTGAGGAGGTATCTAAAGCCTGCTGAATGTGAATGAGTTTGAGTGCTTTACAACCACATCCGCAATGTGCCTTGA
FChr15_8305680_8305680_1_F…FChr15_8305680_8305680_1_R	1	FChr15_8305680_8305680_1_R	TCAAGGCACATTGCGGATG	59.04°	218		FChr15:8305547-8305764	-
FChr15_8315327_8315327_1_F…FChr15_8315327_8315327_1_R	1	FChr15_8315327_8315327_1_F	GGACGAAGGTACCCACGC	60.72°	204		FChr15:8315166-8315369	GGACGAAGGTACCCACGCTGCCGTGAATTGTCTTAGAATTGGAAAATAAACCCCAGGAAGAGGCTCCATTTTTTCAGAAAAAACAATGACAGAAACGATAAATGAGGGATTGAGTTGAGTAACAGAAGATAAAGGAACAGAAGCGTGATGTCAGGACATTAGCTCTCTAGAGGGTAAGCTTATAAAGTCCACCAGGGCAACTGA
FChr15_8315327_8315327_1_F…FChr15_8315327_8315327_1_R	1	FChr15_8315327_8315327_1_R	TCAGTTGCCCTGGTGGAC	59.97°	204		FChr15:8315166-8315369	-
FChr15_8483438_8483438_1_F…FChr15_8483438_8483438_1_R	1	FChr15_8483438_8483438_1_F	TTCCCCTGCCAAACTCCG	59.48°	246		FChr15:8483332-8483577	TTCCCCTGCCAAACTCCGATTCGATTTTCATCTATTACCTTCGTTGTAGCATCATTGTATGTGTAGTTAGTGTTTTATCGTGTCATTGTTGTGTCAGTTTTGTGAGTAGCAACGGTTTATTGGTAGTATTAGGCTGACTGTGAGATTATATCGCTGGACAAATAATGAAAGTGGTTCCGTTTAATAATTCTGTTTAAGGCTATATTTCCCAAACTAAGGTAATATTCCCCTTCACCTGACTGTTCC
FChr15_8483438_8483438_1_F…FChr15_8483438_8483438_1_R	1	FChr15_8483438_8483438_1_R	GGAACAGTCAGGTGAAGGGG	60.67°	246		FChr15:8483332-8483577	-
FChr15_8595500_8595500_1_F…FChr15_8595500_8595500_1_R	1	FChr15_8595500_8595500_1_F	TGGACCAGTACGCAACCAC	60.30°	180		FChr15:8595425-8595604	TGGACCAGTACGCAACCACTGAAAGCGACGAATGTTGCTACTCAGCCAGCAAGTCTATAAACCTCTATTAAACCTCGAGCTTACATTACAACTGACACTTCAAACCCTTTTAGGTCTCAGATCTTCACCACAGAACAACAACAACAAACAAAACCTTCTTCAGCTCTGCTAACTTCCCCA
FChr15_8595500_8595500_1_F…FChr15_8595500_8595500_1_R	1	FChr15_8595500_8595500_1_R	TGGGGAAGTTAGCAGAGCTG	59.60°	180		FChr15:8595425-8595604	-
FChr15_9277043_9277043_1_F…FChr15_9277043_9277043_1_R	1	FChr15_9277043_9277043_1_F	ACTGGGGGCTTTGCGTTT	61.08°	131		FChr15:9276997-9277127	ACTGGGGGCTTTGCGTTTAAAGACATCGGCATTTACCAGGCAAGGGTCAATCTTATAATTGATTTGTGTGATATTTATCCAAATCATTTGGTAACCACGGTAACACCTATGAGCACGTGAGTGCAGGGGTT
FChr15_9277043_9277043_1_F…FChr15_9277043_9277043_1_R	1	FChr15_9277043_9277043_1_R	AACCCCTGCACTCACGTG	59.81°	131		FChr15:9276997-9277127	-
FChr15_9304701_9304701_1_F…FChr15_9304701_9304701_1_R	1	FChr15_9304701_9304701_1_F	TGGTGAAGGTTCTCACTGGTG	60.54°	183		FChr15:9304663-9304845	TGGTGAAGGTTCTCACTGGTGTTGTATTAGAAAAATAAACTTGTCAATCTAAAACATTAATATTAGCAGGAACGGCCAAAACAAACAGATAATCACCGGTTATTGGCCCTGAAATTCCACATCAGTGCGTCTCTACTAAAAACTGCTATGACTGAATGCATCATTACAGCTCAGCGTGACAGT
FChr15_9304701_9304701_1_F…FChr15_9304701_9304701_1_R	1	FChr15_9304701_9304701_1_R	ACTGTCACGCTGAGCTGT	59.37°	183		FChr15:9304663-9304845	-
FChr15_10487194_10487194_1_F…FChr15_10487194_10487194_1_R	1	FChr15_10487194_10487194_1_F	CCAAATGTGGTTTTCTGGGCA	60.73°	255		FChr15:10487117-10487371	CCAAATGTGGTTTTCTGGGCAGTTTTTTTCTGCAAGTACTGTACTCACAAAAAAAAGGACATTTGAACATCTACAATCCTGAATGTCTACATGATATGTTTATAAGGATGTATTTACAATCCTGAAACAAGAAACCAATGAGTAAATTGTTGTCATAATGGTGGAAAAAAATATGGAAGTGAAACTATTTAGCATTATTTATCCATTCAGTGTAAAGTTCACTCCATCTATCTATCCGCCCACTTATCGTTCCCA
FChr15_10487194_10487194_1_F…FChr15_10487194_10487194_1_R	1	FChr15_10487194_10487194_1_R	TGGGAACGATAAGTGGGCG	60.15°	255		FChr15:10487117-10487371	-
FChr15_10760555_10760555_1_F…FChr15_10760555_10760555_1_R	1	FChr15_10760555_10760555_1_F	TGCCAAGGTCGTGGGTTC	59.81°	195		FChr15:10760524-10760718	TGCCAAGGTCGTGGGTTCGATCCCCGTACAGGCCACAAGGTTTTTAAAAAGAGAATGTGAATGAGTGTGCCAGTGAGTTAGCTGATGTCATTGTACTGACCCTGACAGTGTAAAGTGGGATGTATATGACATGTTACTTAATGATTTACTGATGTGAAATGTCACAGTTGAGACATCCTTTCGCCACTGACAGAC
FChr15_10760555_10760555_1_F…FChr15_10760555_10760555_1_R	1	FChr15_10760555_10760555_1_R	GTCTGTCAGTGGCGAAAGGA	60.72°	195		FChr15:10760524-10760718	-
FChr15_11616239_11616239_1_F…FChr15_11616239_11616239_1_R	1	FChr15_11616239_11616239_1_F	TTCCCACCTCCTGTCCCA	59.29°	232		FChr15:11616160-11616391	TTCCCACCTCCTGTCCCATGAAAGACCTACATTAGCTTATTTGTCTAACACTTTAAAGAAAGGGAGGTGGCAATATTATACATGTAACATTGCAAAATGATGTGGGCTGTGTATCATGACATTCTGGATTTTATGTTGTTTTTGTCCAAATTTCTTTATTTTTTTGGTTTTGGGGGAAAAATTGTGTGGTTCAAAAGAACTTTATTTTTGAAAATGTGGCAGCTTTGGTGGA
FChr15_11616239_11616239_1_F…FChr15_11616239_11616239_1_R	1	FChr15_11616239_11616239_1_R	TCCACCAAAGCTGCCACA	59.32°	232		FChr15:11616160-11616391	-
FChr15_11808323_11808323_1_F…FChr15_11808323_11808323_1_R	1	FChr15_11808323_11808323_1_F	ACAGTGTTGACCCTCGGC	60.83°	150		FChr15:11808211-11808360	ACAGTGTTGACCCTCGGCTGCCGGTGGCACAGTTTGTCCCACTGGGCTCTCTGTCCACTCATGTAGCCACAGAGGACTAGTTTCCCACCACCGGAAGGCAGGATCATGATGGGACGTCTAGAAGTCATTTGTAACCAGCGTCCTGATGGA
FChr15_11808323_11808323_1_F…FChr15_11808323_11808323_1_R	1	FChr15_11808323_11808323_1_R	TCCATCAGGACGCTGGTT	58.74°	150		FChr15:11808211-11808360	-
FChr15_12013393_12013393_1_F…FChr15_12013393_12013393_1_R	1	FChr15_12013393_12013393_1_F	TCCAGGGGGTACTTCTGCA	59.24°	183		FChr15:12013355-12013537	TCCAGGGGGTACTTCTGCAGAAAGATTGTAGAGTAGCTTGTATTGGATAAATGGTTGAAATAGTTAGCCAAAAGTAATGGATAAATGTTCAAAATATTTGGTTAAAGTAGTGGGTAAATGGTTGAAACATTCTCACTCCAAGGTTGTAGTAGATTGCTAACTTCACCAAACCAACCAACACTG
FChr15_12013393_12013393_1_F…FChr15_12013393_12013393_1_R	1	FChr15_12013393_12013393_1_R	CAGTGTTGGTTGGTTTGGTGA	60.74°	183		FChr15:12013355-12013537	-
FChr15_12219958_12219958_1_F…FChr15_12219958_12219958_1_R	1	FChr15_12219958_12219958_1_F	TGTTTTGCCCGAACAGAGC	59.36°	258		FChr15:12219829-12220086	TGTTTTGCCCGAACAGAGCTACTTAATTTAAACTATTTTTCTATACTATTATTCTATTTAAACTATACCTATTTTTCATCATTATGTATGTGTGTGTGTGTGTGTGTGTGTGTGTGTGTGTGTGTGTGTGTATATATATATATATATATATATATAAATAATCAGTGAATGGGAATGCAAAGTTGAAGCAGACCACTTGTCCAAAATGCCTCTCAGTGAGACAGCAGTCAGCTAACGAGCCCTGCAGGTCAGCTGGAA
FChr15_12219958_12219958_1_F…FChr15_12219958_12219958_1_R	1	FChr15_12219958_12219958_1_R	TTCCAGCTGACCTGCAGG	59.66°	258		FChr15:12219829-12220086	-
FChr15_12563545_12563545_1_F…FChr15_12563545_12563545_1_R	1	FChr15_12563545_12563545_1_F	CCCCTTTCTTCAAGAGCACCA	60.41°	264		FChr15:12563428-12563691	CCCCTTTCTTCAAGAGCACCAACATTTGTTTGTTGAGTTCATCTCAAGATTTACCCACTGAGAAGACCACTATATTATTGGATTAGGCTTCTGTACGTGTTAATTCTTGAACAATGAATACTCACACTATGTCTTTCTTAAGCTACAAATAAATAAATTCTTCCTTTGGAGGAAAGTTCCAAATCCATCAGTCAGTATCTCAGAAACACAGATTATTTCATTTTCAGCCGCTATTTAGTAAGAGAAGGCTTTGACGATGACTCA
FChr15_12563545_12563545_1_F…FChr15_12563545_12563545_1_R	1	FChr15_12563545_12563545_1_R	TGAGTCATCGTCAAAGCCTTC	58.24°	264		FChr15:12563428-12563691	-
FChr15_12884669_12884669_1_F…FChr15_12884669_12884669_1_R	1	FChr15_12884669_12884669_1_F	GCGCTCTCTCTCACACGT	60.20°	249		FChr15:12884569-12884817	GCGCTCTCTCTCACACGTTCTTGGCCTCCTCTTTGGCTTCGATCACATCGCTGTTGTTGTTACGGAGATCGTTCAGCTCATTGTTGAGCTGCAGCTGTTGTGTAATTCATACATTTTTATAAAACAGAGATAAAAAGTATAGTGTGCTCTGTTTTGTATGTGAAAATTGATGTTTTCATTAGGAAAAAAAATGTACAAATGTATGTGAAAGTTTAAATTGAATGTATTTCCATTGCAAAACTGGACAGG
FChr15_12884669_12884669_1_F…FChr15_12884669_12884669_1_R	1	FChr15_12884669_12884669_1_R	CCTGTCCAGTTTTGCAATGGA	60.61°	249		FChr15:12884569-12884817	-
FChr15_12893215_12893215_1_F…FChr15_12893215_12893215_1_R	1	FChr15_12893215_12893215_1_F	CCGAGGGGTCGCACTAAC	60.72°	227		FChr15:12893023-12893249	CCGAGGGGTCGCACTAACTTTACATGTTCACCACATCTAGCTAACCCAAAATTAGCCACCTTGAATCCTGCAATCAGTCAACATACAACTTATTAACATCACTTGTTGTCAGCTTACCTCATGCCTTTACACGATTTTCCTTTCAGCAAAGCAAGTAAAAAATAATCAATGTAAAAAAATCAGTTGCAAAATTTGAGCATGAGATAGAGCCAGCAGACAGACCAGCC
FChr15_12893215_12893215_1_F…FChr15_12893215_12893215_1_R	1	FChr15_12893215_12893215_1_R	GGCTGGTCTGTCTGCTGG	60.28°	227		FChr15:12893023-12893249	-
FChr15_13126852_13126852_1_F…FChr15_13126852_13126852_1_R	1	FChr15_13126852_13126852_1_F	GCTCTGCAGTGTCCGGTT	60.73°	267		FChr15:13126672-13126938	GCTCTGCAGTGTCCGGTTTGTCAGACTTCACTCCTGTTCTATTTAGGAAGCTGACCAAACATCTTCTGCTTTGTCCACTTCCACCATCTTTAATCCTGCTCCTGTTTATAATCTCATTTCTTATTATTGTTTCCTGCAACTAACAAGCACATCTTCTACAGTTTCTGGTACCTGACACTGATTATACATATATGTACTTTATTGATACCACAGTAGGCTATTGTTTGTGAGAATGTGAAACCTTTTAACGACAATCACAGCAGTTCA
FChr15_13126852_13126852_1_F…FChr15_13126852_13126852_1_R	1	FChr15_13126852_13126852_1_R	TGAACTGCTGTGATTGTCGT	57.69°	267		FChr15:13126672-13126938	-
FChr15_13458769_13458769_1_F…FChr15_13458769_13458769_1_R	1	FChr15_13458769_13458769_1_F	GCAAACCAAGGCAACGGG	60.50°	207		FChr15:13458597-13458803	GCAAACCAAGGCAACGGGATCAGGGAGGGCTGGGGGTTAAAGGGTGGAAGGCCAGCTCATTACTGACTCTCGGTGCAAACGGCCGAGCACACATGGCTCCACTGACACAGTCTAATTACCTGACCAGGGGATAGATTGTACTTTTCAGCCAGAATCAGGGCCAGTCCAGGTCCAATTCACGAAGAACATGCACTGCAGGTCCACCAT
FChr15_13458769_13458769_1_F…FChr15_13458769_13458769_1_R	1	FChr15_13458769_13458769_1_R	ATGGTGGACCTGCAGTGC	59.88°	207		FChr15:13458597-13458803	-
FChr15_14020462_14020462_1_F…FChr15_14020462_14020462_1_R	1	FChr15_14020462_14020462_1_F	TGCTGAGTGGAAGCGTCC	59.58°	106		FChr15:14020442-14020547	TGCTGAGTGGAAGCGTCCGGTTTTGTGTTGTTTTCTTCCAGTATTAATAACGTGTGTGTATAGTTGTTGAAGGGGCGGGGTTGGGCGTTGTAAGGGGCGGGGGTTA
FChr15_14020462_14020462_1_F…FChr15_14020462_14020462_1_R	1	FChr15_14020462_14020462_1_R	TAACCCCCGCCCCTTACA	59.79°	106		FChr15:14020442-14020547	-
FChr15_14593223_14593223_1_F…FChr15_14593223_14593223_1_R	1	FChr15_14593223_14593223_1_F	AGGGCCTGTGTCCTCCAA	60.36°	204		FChr15:14593185-14593388	AGGGCCTGTGTCCTCCAAAGCGTTTGAGAGCGCTTTGGAGGACACAGGCCCTAAGCCCAAGGGCTTTCATCAGTGGGCTCAATCGCCATTGTGTTGTATCATTCGGCGATAGATAGTGACTTGACATTTATTTAAATCAAAATCTTCAAGGTTATACCTTTAACAAAAGACTACTGGTTATGTTGATCCTAGGGGCCCAAAGCT
FChr15_14593223_14593223_1_F…FChr15_14593223_14593223_1_R	1	FChr15_14593223_14593223_1_R	AGCTTTGGGCCCCTAGGA	60.78°	204		FChr15:14593185-14593388	-
FChr15_14617320_14617320_1_F…FChr15_14617320_14617320_1_R	1	FChr15_14617320_14617320_1_F	TCGCACCGTTTCCACCTT	59.41°	197		FChr15:14617203-14617399	TCGCACCGTTTCCACCTTTAAGAAACAATAAATACCACTCTAGGTATACCCCACTATTCATGGGAAAGTGCAAGGATGATGCACTACATAAATTCAAGTGTGTGGTGGTGGCATGCCTTCGATTAGTTGTTTGGTCCATAAAATGTCAGAAAATGGTGAAAAATGTTGATCACTGTTTCCCAAAGCCAAAGGTGACA
FChr15_14617320_14617320_1_F…FChr15_14617320_14617320_1_R	1	FChr15_14617320_14617320_1_R	TGTCACCTTTGGCTTTGGGA	59.96°	197		FChr15:14617203-14617399	-
FChr15_15072390_15072390_1_F…FChr15_15072390_15072390_1_R	1	FChr15_15072390_15072390_1_F	CAGTGTTGCTGCGTCCCT	61.21°	147		FChr15:15072305-15072451	CAGTGTTGCTGCGTCCCTAGAGTTCAGCAATTAAAGGAATAGTTTGACATTTTGGGAAATAGGCTTATTTGCTTTCTTGCCGAGAGACTTGCCCTGTTTGCAGTCTGTGTGCTAAGCTAAGCTAAATGGCTGCCGGCAGAAACCTCA
FChr15_15072390_15072390_1_F…FChr15_15072390_15072390_1_R	1	FChr15_15072390_15072390_1_R	TGAGGTTTCTGCCGGCAG	60.88°	147		FChr15:15072305-15072451	-
FChr15_15357582_15357582_1_F…FChr15_15357582_15357582_1_R	1	FChr15_15357582_15357582_1_F	TGTGTCACTAGCACACGTGT	59.47°	147		FChr15:15357491-15357637	TGTGTCACTAGCACACGTGTTTTCCTTGTTTCAGACAGGGCTTTCTCTGAATTTGGGACTTTATCCCTGCAGTCATCTTGATGATTCATGATCAGCATACTTTGCCAATTTAAAATGAGGATTAAGCTAGGTGTTGACCCGGCTACC
FChr15_15357582_15357582_1_F…FChr15_15357582_15357582_1_R	1	FChr15_15357582_15357582_1_R	GGTAGCCGGGTCAACACC	60.81°	147		FChr15:15357491-15357637	-
FChr15_15583922_15583922_1_F…FChr15_15583922_15583922_1_R	1	FChr15_15583922_15583922_1_F	CGTGGTCATGAAGGTCTGCA	60.53°	226		FChr15:15583861-15584086	CGTGGTCATGAAGGTCTGCAAGAGCAGTCAGTGAAGTTATAAGTTTAGGAGGAAACATATACTGTATATATATAGATATATATTTTACTCTATTCAGTACATGAAAGTACATATAAAACATGTGAGCACTTCATGATAAGTAGCTGAAATTTTGTTGACTGTCATGTACAAAGTGTTTCTGTGGATGATTGTTGTAATAACAACTGATGGGTGACAACACAAAGCT
FChr15_15583922_15583922_1_F…FChr15_15583922_15583922_1_R	1	FChr15_15583922_15583922_1_R	AGCTTTGTGTTGTCACCCA	58.33°	226		FChr15:15583861-15584086	-
FChr15_15811930_15811930_1_F…FChr15_15811930_15811930_1_R	1	FChr15_15811930_15811930_1_F	CCTCATGGTGGCACTAGAGC	60.93°	142		FChr15:15811909-15812050	CCTCATGGTGGCACTAGAGCAGGGACTTGTCGTAGGATTTGTGATTGGTCTCACAGTGGTGTTTAACATTAAATTCTTTGAGCACTGAATTCACCAGTTTGCAGCTAAGGCAGATCACTTTATCTCTCCCCCGAGGTCTGAC
FChr15_15811930_15811930_1_F…FChr15_15811930_15811930_1_R	1	FChr15_15811930_15811930_1_R	GTCAGACCTCGGGGGAGA	59.88°	142		FChr15:15811909-15812050	-
FChr15_15981211_15981211_1_F…FChr15_15981211_15981211_1_R	1	FChr15_15981211_15981211_1_F	TGAGGCCAGTGGTCTGTCT	60.07°	211		FChr15:15981107-15981317	TGAGGCCAGTGGTCTGTCTTCGTCTTCTTGTCACTGAAACAAACAAAGTGGTAATGAGGAAAACTGGGATTTAATCTCAAGGTGTATTTTGTTTGAATAATCCTCGAACTCTTCTCACTTTTTGTGTTAGGAATCATTATGCATATTTCTACATTTTTAAAAAAAGGATTTTATTTGACATATTTGTGGAAACAGCCGCTAAGCCGTTGAG
FChr15_15981211_15981211_1_F…FChr15_15981211_15981211_1_R	1	FChr15_15981211_15981211_1_R	CTCAACGGCTTAGCGGCT	60.05°	211		FChr15:15981107-15981317	-
FChr15_16700737_16700737_1_F…FChr15_16700737_16700737_1_R	1	FChr15_16700737_16700737_1_F	AGCCACCACATCCACTGC	59.88°	105		FChr15:16700719-16700823	AGCCACCACATCCACTGCGCAGCTATACCCTGCAATACAAGAACATGTTGCTCCCCTTACTTCCACGTCTACAAACTGCTGACTCTTTGCCAGGCAGCTTTAGCC
FChr15_16700737_16700737_1_F…FChr15_16700737_16700737_1_R	1	FChr15_16700737_16700737_1_R	GGCTAAAGCTGCCTGGCA	60.73°	105		FChr15:16700719-16700823	-
FChr15_17040653_17040653_1_F…FChr15_17040653_17040653_1_R	1	FChr15_17040653_17040653_1_F	CAAGGCGTGGAGGTGAAGA	59.85°	192		FChr15:17040555-17040746	CAAGGCGTGGAGGTGAAGAAGGAGGAGTGACGACGAAAAAATATTCGAGAAGATAAAGAACATAAAGGAGTCTGTAGTTGTTAGGAAGGATCTCACAACTCTATATGATGTTCTCAGGATTATTATCTGCTATTTTTTATCCATTCACAAAAAGACATTTTCATGTCATTCCCTTGCGAAAATGATGCGGCA
FChr15_17040653_17040653_1_F…FChr15_17040653_17040653_1_R	1	FChr15_17040653_17040653_1_R	TGCCGCATCATTTTCGCA	58.96°	192		FChr15:17040555-17040746	-
FChr15_17307763_17307763_1_F…FChr15_17307763_17307763_1_R	1	FChr15_17307763_17307763_1_F	ACCCCACCATGCATGACA	58.74°	148		FChr15:17307740-17307887	ACCCCACCATGCATGACATCAGTAAGAAGAAATATGACAGTCCTCAACGTGACACAATATTACTGAAGAATTCAACATTAAATTCCTTGTCTGCCGAAATCTAAACATCACATTAAAGCACAAGTTCACTGTTTTTCAAACGAGGGCT
FChr15_17307763_17307763_1_F…FChr15_17307763_17307763_1_R	1	FChr15_17307763_17307763_1_R	AGCCCTCGTTTGAAAAACAGT	58.55°	148		FChr15:17307740-17307887	-
FChr15_17525943_17525943_1_F…FChr15_17525943_17525943_1_R	1	FChr15_17525943_17525943_1_F	TTATGCAGGCCTCCGCTG	61.60°	259		FChr15:17525797-17526055	TTATGCAGGCCTCCGCTGATTAGAGTTCTTTGTTGCACCAAGTGTTTTTAATATAGTGTGAATTACCCACTGTGCTTGTTTATACCACCCGAACAGGACTGAAAATCAGCAGCAAGCCTAGTTGAAATTAAAGATGGTGCAGAAACCAGAGAGAGAGAGAGAGAGAGAGAGAGAGAGAGAGAGAGAGAGAGAGAGAGAGATCTGGTGGAGACAGACAGCCAAACAGAGGGAAATGGATGAGATTGTGGGCGTGGTTGGG
FChr15_17525943_17525943_1_F…FChr15_17525943_17525943_1_R	1	FChr15_17525943_17525943_1_R	CCCAACCACGCCCACAAT	61.86°	259		FChr15:17525797-17526055	-
FChr15_17765995_17765995_1_F…FChr15_17765995_17765995_1_R	1	FChr15_17765995_17765995_1_F	GTCTGCGCTTGTGTGTGT	58.51°	280		FChr15:17765881-17766160	GTCTGCGCTTGTGTGTGTTTGTGTGCATGCTGTATGTTTACTGCAGGTTTTCTGCATTGATGTCATTATCAGATTATTTAAAACTGTACACGAATGCTGCACATCGTGCACTTTATGTATTTATATAAAAAATTGAAATGATTATCTCTATTGTATGTTGCAAAACCTGAGTGAATGAAACCAAAATGAAAGTTTTTTGTAATTTTTGTGAACGAACCCTTTAAATATACACCATATAAGGAATTGGTTTGAAATGGAAAATGATGCACACGAATTGGCT
FChr15_17765995_17765995_1_F…FChr15_17765995_17765995_1_R	1	FChr15_17765995_17765995_1_R	AGCCAATTCGTGTGCATCA	57.98°	280		FChr15:17765881-17766160	-
FChr15_18433231_18433231_1_F…FChr15_18433231_18433231_1_R	1	FChr15_18433231_18433231_1_F	GCATGCAATCACGCTGAACT	60.66°	213		FChr15:18433044-18433256	GCATGCAATCACGCTGAACTAAGATGGTGTGCATGATAAACATTATACCTGTTTAACAATACCATGTTAGCATTGTCAGTGTGAGCATGTTAGCATGCTGATGCTAGCTAGCTTAAGATAACAAGCCATCTCACATACACAAATTTGTGAAAGTGGTTTCGTAGTGACACACAGAATAGTATCACATCAGGGTGACGTTCATCATCGTGGCCA
FChr15_18433231_18433231_1_F…FChr15_18433231_18433231_1_R	1	FChr15_18433231_18433231_1_R	TGGCCACGATGATGAACGT	60.89°	213		FChr15:18433044-18433256	-
FChr15_18487894_18487894_1_F…FChr15_18487894_18487894_1_R	1	FChr15_18487894_18487894_1_F	GGTACGAGTTGTTGCTGGC	59.87°	280		FChr15:18487809-18488088	GGTACGAGTTGTTGCTGGCATTAAATTAATGGGAGAGCTGTAGATCAAAGATAGTGGTAGACTGTTACAAGATCATAGTTCAAGATAAAACTATATCAGGAACTTCTGTCATTAAGTTTTTATAATATACCCAAGATGATTAGATATTTTATGAGCAATGTGCTCCAACATGAACACACAATTTTCAGTTAAAGTTGTAATCGTTTTTTTTCATGGGAGAGATTTCTGTATTTGTGTTTTTGTCCTTTGCCCTGATCTTAAGTGGGTTGGGCTCAGTTGA
FChr15_18487894_18487894_1_F…FChr15_18487894_18487894_1_R	1	FChr15_18487894_18487894_1_R	TCAACTGAGCCCAACCCAC	60.60°	280		FChr15:18487809-18488088	-
FChr15_18511165_18511165_1_F…FChr15_18511165_18511165_1_R	1	FChr15_18511165_18511165_1_F	GCCCCTACTAAAACAGAGGCT	60.13°	211		FChr15:18511046-18511256	GCCCCTACTAAAACAGAGGCTGAAACAAAGAAGGAAAAGGTCCAATCTCTCCTAAAGAAGAAAGGTATCCTGCACATTGTCTGTAGCTTACAAAAAAATATTGTCATCATCCACACTCAGTTTAACTGTATGATCATTTTGGAGGGTGTAGAAATGATTTTATTGAGTTATACAGGTATACTACATTAGCTTTAGCAAGGTGTTCCTGGCA
FChr15_18511165_18511165_1_F…FChr15_18511165_18511165_1_R	1	FChr15_18511165_18511165_1_R	TGCCAGGAACACCTTGCT	59.58°	211		FChr15:18511046-18511256	-
FChr15_18569149_18569149_1_F…FChr15_18569149_18569149_1_R	1	FChr15_18569149_18569149_1_F	ACCGGATATCACAGGACAGC	60.39°	254		FChr15:18568950-18569203	ACCGGATATCACAGGACAGCTATGACAAAGTGATGTAACATTATGGATTACATATTTGAAGACTGCCCAATTCACTAAGCTTCCACAAAGTCAGTATTTATACAATATTAATATTCACATCAACAGAGAAACAATATTGCAAGTGCAATCTTTTAAAGTAATGAGCTCACAAAATGATATATTGCTGCAATATAAAGTAAGTTAATCCACAAAAAAATATACTAGTCACATTGTTGCAGCATCAGCATTGTAGC
FChr15_18569149_18569149_1_F…FChr15_18569149_18569149_1_R	1	FChr15_18569149_18569149_1_R	GCTACAATGCTGATGCTGCA	59.63°	254		FChr15:18568950-18569203	-
FChr15_18665474_18665474_1_F…FChr15_18665474_18665474_1_R	1	FChr15_18665474_18665474_1_F	AGTGTTTCGGTCGCGACA	59.51°	220		FChr15:18665310-18665529	AGTGTTTCGGTCGCGACAAATTGTGGGAGAGGAAAAACATTCCAAAACAGGATATAAAAAAATACAAGATAAAAATTGTCTGTACTTTTCTAGATATGTGTACCTTAGCTATGGTACAATATATATACAGACAGAGTTTTGGGGAAAAAACTTTGAACCAATTTGGTAGAATAGCCCGGATATTAGATGTTCATCCGCAATTTTCTGCAGTGGTCCCAGT
FChr15_18665474_18665474_1_F…FChr15_18665474_18665474_1_R	1	FChr15_18665474_18665474_1_R	ACTGGGACCACTGCAGAA	58.99°	220		FChr15:18665310-18665529	-
FChr15_18792026_18792026_1_F…FChr15_18792026_18792026_1_R	1	FChr15_18792026_18792026_1_F	GCCAGCTGTGGGAAATGC	60.20°	239		FChr15:18791909-18792147	GCCAGCTGTGGGAAATGCAAATGTTTTGAATTAGAGAAAGCTGTTACGTATGAAATTGCTCCATGTCTTCCAGTGGATGTACTTCAGGGAGAAATGTCACCCAAGCCATGTGAGAAATGAGCGAAAGTTAGGCAGGCCCCTATCTAAGGACATTGAAATGCGAGTGAAACAGTTTTACAGGGATGGCCAGTATTCCAGGGTCAAAGGATTATAAGTCTGTAGTGGAGGAGGGCAAACGT
FChr15_18792026_18792026_1_F…FChr15_18792026_18792026_1_R	1	FChr15_18792026_18792026_1_R	ACGTTTGCCCTCCTCCAC	60.35°	239		FChr15:18791909-18792147	-
FChr15_19040884_19040884_1_F…FChr15_19040884_19040884_1_R	1	FChr15_19040884_19040884_1_F	TGCATTCATTTGTGAGCAGCA	59.32°	142		FChr15:19040857-19040998	TGCATTCATTTGTGAGCAGCATGTTTTCCAGTTCCGTCTTTCTTTTCTTTCTCTGCCATTCTTGTGTGGCTGGTTTGCTAACATTAGCCACCTGGCCTTGTGGAAGACTCCAGTCATGCGCAATGAGTGCACGGGCAGAGTT
FChr15_19040884_19040884_1_F…FChr15_19040884_19040884_1_R	1	FChr15_19040884_19040884_1_R	AACTCTGCCCGTGCACTC	59.89°	142		FChr15:19040857-19040998	-
FChr15_19207236_19207236_1_F…FChr15_19207236_19207236_1_R	1	FChr15_19207236_19207236_1_F	GGCCATTCAGCATGCTGC	60.27°	125		FChr15:19207199-19207323	GGCCATTCAGCATGCTGCTCCATCACCTTCTTACATTCAATGCCTCGGAATAGGATGACAAATTAACTACATTACATGTTACTGACATGATTATTGTTGCACTTTCCCTCTGAATCTCAACGCAG
FChr15_19207236_19207236_1_F…FChr15_19207236_19207236_1_R	1	FChr15_19207236_19207236_1_R	CTGCGTTGAGATTCAGAGGGA	60.07°	125		FChr15:19207199-19207323	-
FChr15_19994328_19994328_1_F…FChr15_19994328_19994328_1_R	1	FChr15_19994328_19994328_1_F	TGGTCCCTGGTTTCCTGGA	59.47°	123		FChr15:19994235-19994357	TGGTCCCTGGTTTCCTGGATTTGCTGCTTTTCTTTGTTTATATCATTGTAAACAGAATATCATTTGGTATTGGACTGCAGAGCTGATACAATTGTGCCCGATTTCAGCCTCTCCAATGTGGGG
FChr15_19994328_19994328_1_F…FChr15_19994328_19994328_1_R	1	FChr15_19994328_19994328_1_R	CCCCACATTGGAGAGGCTG	61.80°	123		FChr15:19994235-19994357	-
FChr15_20347313_20347313_1_F…FChr15_20347313_20347313_1_R	1	FChr15_20347313_20347313_1_F	GCAGGATGTGTTGGCCCA	60.52°	173		FChr15:20347261-20347433	GCAGGATGTGTTGGCCCAACACCTTACTAAGACACTTTATGTTGGTTTTTCCGTTAATTTGTCACCCGTCTTTAGATTACTTTGCAGAAACTTGATGATACATTCAGATGTTTATATGAGTTCATTTTGGGATTCAGGGTCAATTTTGGATGAAGGCAACAGCTGTGGTGCAG
FChr15_20347313_20347313_1_F…FChr15_20347313_20347313_1_R	1	FChr15_20347313_20347313_1_R	CTGCACCACAGCTGTTGC	59.68°	173		FChr15:20347261-20347433	-
FChr15_20405389_20405389_1_F…FChr15_20405389_20405389_1_R	1	FChr15_20405389_20405389_1_F	TGCAGGAGCTCAATGCCC	59.96°	131		FChr15:20405367-20405497	TGCAGGAGCTCAATGCCCGATGATTAGGCAACATAGGATTAGTAGTGGTCTGGTCTAGGCTGGACCTCAAATAGTCTCTTCCCTGTAGCCAATGGCCAATAAGTTTTTTTTAAGACTCCCGGCCACTTACA
FChr15_20405389_20405389_1_F…FChr15_20405389_20405389_1_R	1	FChr15_20405389_20405389_1_R	TGTAAGTGGCCGGGAGTCT	60.15°	131		FChr15:20405367-20405497	-
FChr15_20438432_20438432_1_F…FChr15_20438432_20438432_1_R	1	FChr15_20438432_20438432_1_F	CGCCAATCACAGAAAAACCA	58.47°	280		FChr15:20438291-20438570	CGCCAATCACAGAAAAACCAAATTTTTTGTCCAAATTCATGTCTTTAGAGAATAGTGTGAGAAAGTAAAACATCCTATGTCCTTCATGTGTGATATAATTTTTTCAGTATTTTGGTGAATTTTGTTCTATATCTGTTGATATATATATATATTGCACAAAAGCTAGCACTGAATCACTAGTGTGTGAGCAATGTGTTGTTTACAAGCTCAAGAACCTGTAAAATGCAGCTTCAAAAAGGCAAAGTCTATGCTCCATACTAATGCTTTAAGCTACAGCGCG
FChr15_20438432_20438432_1_F…FChr15_20438432_20438432_1_R	1	FChr15_20438432_20438432_1_R	CGCGCTGTAGCTTAAAGCA	58.95°	280		FChr15:20438291-20438570	-
FChr15_20806796_20806796_1_F…FChr15_20806796_20806796_1_R	1	FChr15_20806796_20806796_1_F	GTGGGGCTGATTTGAACTACT	58.65°	223		FChr15:20806596-20806818	GTGGGGCTGATTTGAACTACTTTATATACTGCTGGGTAGTTTATTCTATAAGAACACATCAGAATGTGTTTTTGATTACATTTTGTATTAAAAATCTGAATCTGAAAAGAGATTTAAGTTTTAAAGTAAATGTAGTACAAATGGAGTACAAAGTACAGTATTTGCCTCTGAGATGTAGTATATAGAGTAGCATAAAATGGAAATGTGCTAGTGTTCGCCAGCC
FChr15_20806796_20806796_1_F…FChr15_20806796_20806796_1_R	1	FChr15_20806796_20806796_1_R	GGCTGGCGAACACTAGCA	60.43°	223		FChr15:20806596-20806818	-
FChr15_20941198_20941198_1_F…FChr15_20941198_20941198_1_R	1	FChr15_20941198_20941198_1_F	TCCAACCCAAACCCTCAGA	58.85°	223		FChr15:20941066-20941288	TCCAACCCAAACCCTCAGATATTCAATCATATATAACAAAGAAAAGCATCAAATCCTCACATGTGAGAAGCTGAAGCCAGCAAATGTTATTTTGTGTTGGAAAAATAACAAAAGTGGTGAAACATTAATTTTCTGAAGGGTTTATATTCAGCAGGGAACTTCAGTAAATTATAAGCTACCAAATGATTTTGGTAGTCTGCACTAGCCGGGCCAGTCTGCTAAA
FChr15_20941198_20941198_1_F…FChr15_20941198_20941198_1_R	1	FChr15_20941198_20941198_1_R	TTTAGCAGACTGGCCCGG	60.28°	223		FChr15:20941066-20941288	-
FChr15_21062989_21062989_1_F…FChr15_21062989_21062989_1_R	1	FChr15_21062989_21062989_1_F	ACACGGGAAGTCAGACGA	57.75°	226		FChr15:21062954-21063179	ACACGGGAAGTCAGACGATCATGCAGGTTTTAAACTGAGATGAGAAAAAAATGTATTCTGCTACACAATATTACATTTATTTTTGGTACTTTCTTCAATATTTTCCCTTTTTCTATTGAGACACTGTCTAGTTTACCTCTGAAGGCCTCTAAAAACTTTTGAGAGATGCAAAATCACTCTTTGAACTCTATGCTAATAACACATGATTCATCCACACTGTGTCGCA
FChr15_21062989_21062989_1_F…FChr15_21062989_21062989_1_R	1	FChr15_21062989_21062989_1_R	TGCGACACAGTGTGGATGA	59.48°	226		FChr15:21062954-21063179	-
FChr15_21133103_21133103_1_F…FChr15_21133103_21133103_1_R	1	FChr15_21133103_21133103_1_F	CATCTAGCGCCACCACGA	60.28°	216		FChr15:21132980-21133195	CATCTAGCGCCACCACGAGGTTGACAATTTTGGTTTTGAGCAAAATATCTTGATAACTATTTGATGGATTGCCATAAAATTTGGCACAGACATTTATGTTCCCCACAGGAATAATTGTAATAACTGTTTGTGTTGTCATTGTGAGCATATATGGATATTGATGTTAGCATTCAGCTCAAAGTACAAGTCGCTAGCATGGCTGTTAGTCCGGTTGCT
FChr15_21133103_21133103_1_F…FChr15_21133103_21133103_1_R	1	FChr15_21133103_21133103_1_R	AGCAACCGGACTAACAGCC	60.90°	216		FChr15:21132980-21133195	-
FChr15_21185489_21185489_1_F…FChr15_21185489_21185489_1_R	1	FChr15_21185489_21185489_1_F	AGCTGATGGATGTGTAGTGGA	58.46°	241		FChr15:21185431-21185671	AGCTGATGGATGTGTAGTGGAGTCAAAAGTACAATATTTCCCTCTGAAATGTAGCAGAGATATATGATATATATAAAACATATGTTTTTTTATGTAAAAAGTAACCAGTAACTATAAGTGTCAAATAAAGGTGGTGTAGTATGTAGTTGAGTAGAAGTATAAAGTAGCAGAAATGTAAATGTACTTTGTTACTTTCTATCACTGCAGAAAAGCAGCAAATCCTCACATGTGCGAAGCTGCA
FChr15_21185489_21185489_1_F…FChr15_21185489_21185489_1_R	1	FChr15_21185489_21185489_1_R	TGCAGCTTCGCACATGTG	58.97°	241		FChr15:21185431-21185671	-
FChr15_21206357_21206357_1_F…FChr15_21206357_21206357_1_R	1	FChr15_21206357_21206357_1_F	TGGCACACAGAAGCTAAAGGA	59.51°	141		FChr15:21206316-21206456	TGGCACACAGAAGCTAAAGGAACTGGTACTTATGTTGGTACTTATGGCTCTATACTTCAAAGGTAACCTTAACGGATATTAGTCAGATAGGTTTAGTAACTGAGGAAGGTTGTCTCCTAGTTTGCGAGAGACTTGTGAGCT
FChr15_21206357_21206357_1_F…FChr15_21206357_21206357_1_R	1	FChr15_21206357_21206357_1_R	AGCTCACAAGTCTCTCGCA	58.58°	141		FChr15:21206316-21206456	-
FChr15_21273034_21273034_1_F…FChr15_21273034_21273034_1_R	1	FChr15_21273034_21273034_1_F	AGGGGGTGATTGCTGTGC	59.88°	173		FChr15:21273009-21273181	AGGGGGTGATTGCTGTGCACTTCCCTAAAATTTGCATTAATGTAGTGAAAGACAGGCAGAGTTTTTTTTGTGCAGTTTTTGATGTAAACCGGACCCTGGAGCTTCCTTGTAACATCATAGCAGATATTATTGTATGTTTCACAACCACTAACGTTGTGTCAGCCACTGCCAGT
FChr15_21273034_21273034_1_F…FChr15_21273034_21273034_1_R	1	FChr15_21273034_21273034_1_R	ACTGGCAGTGGCTGACAC	60.50°	173		FChr15:21273009-21273181	-
FChr15_21812022_21812022_1_F…FChr15_21812022_21812022_1_R	1	FChr15_21812022_21812022_1_F	TCAGAGCCCAAAGTGACGTC	60.31°	230		FChr15:21811933-21812162	TCAGAGCCCAAAGTGACGTCTTCAGTTTGCTTGTTTTGTCTGACCAACAGTCTAAAACACAAAGACATTTTATTTACTGTTATGTATGACAAAGAATATGTTTTTTTTGTTGTTTTTAAAAGAGCTTCATTTTAGTGTGAAGAGGATTTGTGCATTCAGCGTAGACCACTCAACTATCAGTGCAGTATTGTGTGGTGTAGTATTAGCAGTGCAGTTGTGGCCTCGCAGTC
FChr15_21812022_21812022_1_F…FChr15_21812022_21812022_1_R	1	FChr15_21812022_21812022_1_R	GACTGCGAGGCCACAACT	59.89°	230		FChr15:21811933-21812162	-
FChr15_21917649_21917649_1_F…FChr15_21917649_21917649_1_R	1	FChr15_21917649_21917649_1_F	CAACACCTGTACAGCTGAAGT	59.34°	201		FChr15:21917476-21917676	CAACACCTGTACAGCTGAAGTAACAGCTCTCTAAATCAGTTTCAACAACTGAGTGCATTTTGTAGAGAGAAAAAATTGCTTTCATTTGCTTTAAGAAAAACTTAAAAGAATATATTACTAGACTGGCTTAAAAAGAGGGATACAGAGAGTATATATATATATATATATATATATACACAGTGTTTGCAGTGCTGTGTTGCT
FChr15_21917649_21917649_1_F…FChr15_21917649_21917649_1_R	1	FChr15_21917649_21917649_1_R	AGCAACACAGCACTGCAA	59.02°	201		FChr15:21917476-21917676	-
FChr15_22147939_22147939_1_F…FChr15_22147939_22147939_1_R	1	FChr15_22147939_22147939_1_F	TGTGTGCAGGAAAAGCAGGT	60.32°	202		FChr15:22147905-22148106	TGTGTGCAGGAAAAGCAGGTTTCTCTGCATTGTAAGTCGGATGCAGTTTTGGGGTCATTATCCTGCTGCAGTATGAATCTTTCTCCACAAAGATGCAAACCAGAGGGTGTAGCGTGTCTCTGAAGAATGGAGTGGTACTTGGTCGGGGTGTAGTCAATTCAGTGCAGGTGTCCAACTCCATAGTAGGCAAACACCCCCAGAC
FChr15_22147939_22147939_1_F…FChr15_22147939_22147939_1_R	1	FChr15_22147939_22147939_1_R	GTCTGGGGGTGTTTGCCT	59.97°	202		FChr15:22147905-22148106	-
FChr15_22260488_22260488_1_F…FChr15_22260488_22260488_1_R	1	FChr15_22260488_22260488_1_F	AAGCAGCTCCGTGCATGA	59.57°	279		FChr15:22260357-22260635	AAGCAGCTCCGTGCATGATTGTTGAACATCACTACAAATCTGATTCTGTGATTCTGAAGAACTGACACCAAAACATTTAAAATTCAAATAGCTCATTAAAGAGCTATACAGTAACATATATGCATGTAATTAACTTGGTGTCTTTGGATGTTGTCACGTATTGTGTATTGTGCTAAAACAAGTACACAGTGCTGTGAATTAAATCTGAATTACCTGTGGCAAAGACTCGATGCTCTGTCCTCTCATCTTGACGACGGTCTCAGAGGAGCTGGACGTGGA
FChr15_22260488_22260488_1_F…FChr15_22260488_22260488_1_R	1	FChr15_22260488_22260488_1_R	TCCACGTCCAGCTCCTCT	59.48°	279		FChr15:22260357-22260635	-
FChr15_22323323_22323323_1_F…FChr15_22323323_22323323_1_R	1	FChr15_22323323_22323323_1_F	CGAGCTTTCATTTTCCGGGG	61.15°	255		FChr15:22323255-22323509	CGAGCTTTCATTTTCCGGGGAGATCGTATCAACATCAACATTTACTTCATAATGATAAGTTAAAGCAAAATATGTTATGTTAAAGCAGCACTACTTCCTGCAATGAGAAAGGAGTCACCCAGTAATGACAAACCCACTGACTCCAGCATTTTAGCATCTTTCAGCTTATTATTTTGGTTTTACGGCCCTCAACTTTATTGTTTTGGTTCGCTCTCAACACCCTCGTCAGAATTGTTTTCAGACGCAGCAGGAAGC
FChr15_22323323_22323323_1_F…FChr15_22323323_22323323_1_R	1	FChr15_22323323_22323323_1_R	GCTTCCTGCTGCGTCTGA	60.42°	255		FChr15:22323255-22323509	-
FChr15_22548227_22548227_1_F…FChr15_22548227_22548227_1_R	1	FChr15_22548227_22548227_1_F	TGTCCCAGATTCCTCGAACC	59.48°	195		FChr15:22548144-22548338	TGTCCCAGATTCCTCGAACCTAAACAAACTTCTACAGGTGTTAGTTTAATTTTTAGCTCTGTTAGTTGGTCCAGTTAAAATATCTCAACAACTATTGGATGGATTGTCATGAAATCTGGTGCAGACGTTCATGTTCTCCTCTGGATGAACTGTGGTAACTCTGGTGATCCTCTGACTTTTCCTCTCGCGCCATCG
FChr15_22548227_22548227_1_F…FChr15_22548227_22548227_1_R	1	FChr15_22548227_22548227_1_R	CGATGGCGCGAGAGGAAA	60.20°	195		FChr15:22548144-22548338	-
FChr15_22557904_22557904_1_F…FChr15_22557904_22557904_1_R	1	FChr15_22557904_22557904_1_F	GGCCATGTTAACTTGCTAACG	58.45°	279		FChr15:22557824-22558102	GGCCATGTTAACTTGCTAACGATAGCATGTTAACTTGCTAATGATAGCATGCTAATTGGGTAAATATTACATGCTGAAAGACAGTCTACTCAAATCTCTTACATATATTTTGTCAAACAGGCTCTTAATTATTGATTATTATCAAGTTATCTGTAGATATTTTAATTTGTTAAATGTAGCATGTCAACATACTGATGTTAGGATTTAGCTAAATGCATACTCAAGCCTAGCTATCCTAGCTAAGTAGCTACATCTGAGTGAGGAAGTGGACCTGAGGCT
FChr15_22557904_22557904_1_F…FChr15_22557904_22557904_1_R	1	FChr15_22557904_22557904_1_R	AGCCTCAGGTCCACTTCCT	61.08°	279		FChr15:22557824-22558102	-
FChr15_22732477_22732477_1_F…FChr15_22732477_22732477_1_R	1	FChr15_22732477_22732477_1_F	CCACCAGTGGTTCCCAAC	58.10°	165		FChr15:22732350-22732514	CCACCAGTGGTTCCCAACCTTTTTGGCTTGTGACCCTTTACGAAAAAGCCTTGTGTGGTTGTCACGTTTCAGATGAATTGTTTTCAGTTCCACCAAAGAGACATTCATCCTCTAAACTTCTCAGATGGCCTCAGATTTATCTTGTACGAGAGGACCCGACACCCT
FChr15_22732477_22732477_1_F…FChr15_22732477_22732477_1_R	1	FChr15_22732477_22732477_1_R	AGGGTGTCGGGTCCTCTC	60.84°	165		FChr15:22732350-22732514	-
FChr15_22785588_22785588_1_F…FChr15_22785588_22785588_1_R	1	FChr15_22785588_22785588_1_F	ACAGTTGCAAAGAAGGGTGGA	59.99°	271		FChr15:22785471-22785741	ACAGTTGCAAAGAAGGGTGGAGATACGATCATCTGGTTTTGATGGTTTACTAACATAATCAAGTTTTCAGTTTCCATCCAGAAGGTAAATATCCCGTTTACCTTCTCTCAAAGAACATGACAGACATGCAAGAGATGTTGTGTCTTACTCTAATATTAATGAGACTCACAATCCTTGTTGTATCCTTGTTATAAGGATATAATAACAAACTCAGCTCTATTATTCATTGTTAGTTTTGGCTCTTATCATTAGGGATGGGATCTCTTCTCAA
FChr15_22785588_22785588_1_F…FChr15_22785588_22785588_1_R	1	FChr15_22785588_22785588_1_R	TTGAGAAGAGATCCCATCCCT	58.09°	271		FChr15:22785471-22785741	-
FChr15_22800177_22800177_1_F…FChr15_22800177_22800177_1_R	1	FChr15_22800177_22800177_1_F	GCCTCCAGCAGGTTGACA	59.49°	154		FChr15:22800158-22800311	GCCTCCAGCAGGTTGACAGTTGACTGTTAGTGCTTAATATGGTCAAGCTCCAAAAACACTGGACTGCATTTCCTATAATTCAACTCGATGGCGTCTTTTACTGGCTCCACATGCCTCCTAAATGCCCACTTCTTTCAAACCCCACACCTCCAGT
FChr15_22800177_22800177_1_F…FChr15_22800177_22800177_1_R	1	FChr15_22800177_22800177_1_R	ACTGGAGGTGTGGGGTTTG	59.38°	154		FChr15:22800158-22800311	-
FChr15_22816024_22816024_1_F…FChr15_22816024_22816024_1_R	1	FChr15_22816024_22816024_1_F	GCCAGCAGAGCCAAGTGA	60.51°	277		FChr15:22815827-22816103	GCCAGCAGAGCCAAGTGAGGCGGGCTGCCTCCACTATAATATTCTGCACTATCCCACTAACACAGTACTTCTAATGCAAGACAAAGAAATGGTCATCCTAAATGTAATAGCACCTTAAAATCTAATTAGTATTCTGCATCAGTTTGAGTATGCACAGACTGAAAACACTAATGATTTGCTTTGAGATTGATTAAGGCGGTTATTAACGATTTCTCTTTGTGACATAAACACATTTCTCTGAATGGATGTTTCATGTGGAGGTCAGCGCGAGTCAAGT
FChr15_22816024_22816024_1_F…FChr15_22816024_22816024_1_R	1	FChr15_22816024_22816024_1_R	ACTTGACTCGCGCTGACC	60.80°	277		FChr15:22815827-22816103	-
FChr15_22823365_22823365_1_F…FChr15_22823365_22823365_1_R	1	FChr15_22823365_22823365_1_F	CCCTCCAGCAGAACACGG	60.36°	225		FChr15:22823183-22823407	CCCTCCAGCAGAACACGGCTTTATGAAATTGGATGGTTCAAAGGTCAGCACTGTCGAGAGCATTTGCAGTCAGTCAATTGCTCAAATTCACATGTCAAAAAATGAGCTTCCACTGATTGCTGATTTTGGTTGGAAAATTTGCAATTGTACATTGTGCCGTCATATAAATTGAGTGCTAATTTGCCATGTGTCTGTCTGAGTCTTCATCATCTCCGCCTCTGGACA
FChr15_22823365_22823365_1_F…FChr15_22823365_22823365_1_R	1	FChr15_22823365_22823365_1_R	TGTCCAGAGGCGGAGATGA	59.92°	225		FChr15:22823183-22823407	-
FChr15_22906584_22906584_1_F…FChr15_22906584_22906584_1_R	1	FChr15_22906584_22906584_1_F	TGGAACAAGGGATGCAACTAA	57.41°	244		FChr15:22906411-22906654	TGGAACAAGGGATGCAACTAACAATTATTTTCATTATTGGTTGATCTGCTGATTGTTTTCTTTATTAACTGATTAGTCGTTTGGTCTACAAAATGTCAGATAATAGTGAAAAATACCCACCACAATTTCTTAAAGACCAAGGTTACATTTTCTAATTGCTTGAACAGTCCAAAACATTTTGTTACATTCATTTTGTTTGTACATAGGTTTGCATTTGAAAGAGAGATGCAGAGTGGTGCGTTCA
FChr15_22906584_22906584_1_F…FChr15_22906584_22906584_1_R	1	FChr15_22906584_22906584_1_R	TGAACGCACCACTCTGCA	59.73°	244		FChr15:22906411-22906654	-
FChr15_23639340_23639340_1_F…FChr15_23639340_23639340_1_R	1	FChr15_23639340_23639340_1_F	GCTGCTGGTAGCCATGGT	60.59°	177		FChr15:23639272-23639448	GCTGCTGGTAGCCATGGTGGCTGTTGTTTCAGAGAGTTTTTTTTGAGAGATGATCTGAGAAATGATCGTTGTGTGTGTTCATTTTCTGCAGCCTACCTTGCAGACTCCATCCACACAAACATCCCTGCGCCCGGGGTGACAGGGTGTGCCATCGACCACGGCACTGCGGTGACGATA
FChr15_23639340_23639340_1_F…FChr15_23639340_23639340_1_R	1	FChr15_23639340_23639340_1_R	TATCGTCACCGCAGTGCC	60.05°	177		FChr15:23639272-23639448	-
FChr15_24143340_24143340_1_F…FChr15_24143340_24143340_1_R	1	FChr15_24143340_24143340_1_F	CCGGAGATGAGCGTCCAC	59.82°	237		FChr15:24143200-24143436	CCGGAGATGAGCGTCCACGAACGTTCTCTGGACTTCCTCATCGACCTGCTGCACAAAGACCAGCTGGACGAGACGGTCAACGTGGAGCCGCTCACCAAGGCCATTAAATACTATCAGGTACACACACACACACACACACACTTATAGATGATTATTTCAGTTAAATCAAATGTAACAACAGTTTTACATGAAGAGAATATGTCTATATGGTATTTAGGTCCACCTCTCCACGTGTGC
FChr15_24143340_24143340_1_F…FChr15_24143340_24143340_1_R	1	FChr15_24143340_24143340_1_R	GCACACGTGGAGAGGTGG	61.17°	237		FChr15:24143200-24143436	-
FChr15_24232555_24232555_1_F…FChr15_24232555_24232555_1_R	1	FChr15_24232555_24232555_1_F	TTCAACTTGTGCTCTGGGAA	57.20°	179		FChr15:24232533-24232711	TTCAACTTGTGCTCTGGGAATTTAAATATGCCTTAAAATGACTCGTGCATCATGTTGTCAGAGTTGTGAATATTTGTGTTTGATAATATCAGAACATCACTGTTGAAATGCAGTTTTAAACGTATTTTAACATGTAAAAGATTCTGACTTTTAAATATTGGGAATTGTAGTCATGCCCT
FChr15_24232555_24232555_1_F…FChr15_24232555_24232555_1_R	1	FChr15_24232555_24232555_1_R	AGGGCATGACTACAATTCCCA	59.00°	179		FChr15:24232533-24232711	-
FChr15_24323321_24323321_1_F…FChr15_24323321_24323321_1_R	1	FChr15_24323321_24323321_1_F	CCTCAAAACATGTCTGGAGGC	59.54°	213		FChr15:24323263-24323475	CCTCAAAACATGTCTGGAGGCTGTAATAACACCCACCATGATGATAGATTGATTTTTGATTTTTGGCTTCTGGCTTCTTACAAAAAAAGCCCCTTGTCACAGTTTAGATGTCTTTGAATATAAACAGACATAATCTAATGTCTATTATCTGATCATCTCATGACCCCTCAGATTTATCTTCTGAGCCTTTGGGGGGGCCCGACCCCTACTGTA
FChr15_24323321_24323321_1_F…FChr15_24323321_24323321_1_R	1	FChr15_24323321_24323321_1_R	TACAGTAGGGGTCGGGCC	59.96°	213		FChr15:24323263-24323475	-
FChr15_24835679_24835679_1_F…FChr15_24835679_24835679_1_R	1	FChr15_24835679_24835679_1_F	TGACAGCACTCTTGGGCG	61.75°	184		FChr15:24835551-24835734	TGACAGCACTCTTGGGCGAGGTTACAGCCGAAAGGCACTTCAGCTGGCACGCCGAGTGTGAAAAGCACAAACCAAAAGTTCACATTAAGCACAACATTAGCTTGTATGCCCTCAGCCACTGCCACAGAGACACACACACACACACACACACACACACACACAGAAACGCACTCCCACATGAACA
FChr15_24835679_24835679_1_F…FChr15_24835679_24835679_1_R	1	FChr15_24835679_24835679_1_R	TGTTCATGTGGGAGTGCGT	59.47°	184		FChr15:24835551-24835734	-
FChr15_24858562_24858562_1_F…FChr15_24858562_24858562_1_R	1	FChr15_24858562_24858562_1_F	TGCTGCCTTTCTTCGCCA	59.81°	152		FChr15:24858488-24858639	TGCTGCCTTTCTTCGCCAGTGCACTTTTGATGAAGAGATTTTTAACCTCAATGAGCCCAAGTTGATGTCTTAAGAGGGGGCACAGAAAATACCACTCACTCACTTTTTGACATTACAATCCAAAATACTCCGAAGCCGCAGCTCCACTTTTC
FChr15_24858562_24858562_1_F…FChr15_24858562_24858562_1_R	1	FChr15_24858562_24858562_1_R	GAAAAGTGGAGCTGCGGC	60.27°	152		FChr15:24858488-24858639	-
FChr15_24986576_24986576_1_F…FChr15_24986576_24986576_1_R	1	FChr15_24986576_24986576_1_F	AATGGAGCGGAGGAGGCT	60.28°	191		FChr15:24986406-24986596	AATGGAGCGGAGGAGGCTCAACACTTTAATTTCAAAACGACAAAAACATTAACAGAGTTCATCATTCAGTGCCTCTACAATATGGAACATCCAGTACGTACAGTAAAACTATTCTACAGGGGCTTACACTACCTACTGCCCTTTTTAAAATACAAGTAATTTGTTTCGGTTTGAAGGAGAGCAGCCGAGGA
FChr15_24986576_24986576_1_F…FChr15_24986576_24986576_1_R	1	FChr15_24986576_24986576_1_R	TCCTCGGCTGCTCTCCTT	61.24°	191		FChr15:24986406-24986596	-
FChr15_25574470_25574470_1_F…FChr15_25574470_25574470_1_R	1	FChr15_25574470_25574470_1_F	TGGCAGCTTTCAGTGCTTG	59.71°	226		FChr15:25574315-25574540	TGGCAGCTTTCAGTGCTTGACATATTTAAAGTACTGAGGATCAATACTCAGCCCTCGTTAACAACAGAGAGAAGCAGAAGAGAAACGTATTTATGAAAAACTGTCACACTGAAGCTCTTTTAAATGCTTTTGTAAGTCACAATAAATGTAGAATCTCAGAACACTCAGAAACACACACACACGTCTGTACGTCCAGCTCAGCCTGCAGGCGGTGGGTAGTCGTTGT
FChr15_25574470_25574470_1_F…FChr15_25574470_25574470_1_R	1	FChr15_25574470_25574470_1_R	ACAACGACTACCCACCGC	60.51°	226		FChr15:25574315-25574540	-
FChr15_25701646_25701646_1_F…FChr15_25701646_25701646_1_R	1	FChr15_25701646_25701646_1_F	AGCCGTGGACAAACAGCA	59.73°	221		FChr15:25701535-25701755	AGCCGTGGACAAACAGCAACAGATGTTCTTCATCGTCAGATCATTTCATCAGATCACAAATAATGCTCAAATCCCACATGCTGTCATCACTCTGATGGGAAAATCTTTTCACACAACAATTTTGTATTTTTAGTTGGTGAGAGACTTTTAAACTATTAAGATGAGATAAAATAATCCTTTATTGATCCCCAGAGGGGAAATTCAGTTGTTGCAGCAGCTCA
FChr15_25701646_25701646_1_F…FChr15_25701646_25701646_1_R	1	FChr15_25701646_25701646_1_R	TGAGCTGCTGCAACAACTG	59.19°	221		FChr15:25701535-25701755	-
FChr15_25787152_25787152_1_F…FChr15_25787152_25787152_1_R	1	FChr15_25787152_25787152_1_F	ACGCAATGGAGTAACTGGGA	59.48°	275		FChr15:25787040-25787314	ACGCAATGGAGTAACTGGGAGTAAGTAGTTAACGGTATGGGCCATAATAAAAAACAGGTTAAACAGTGATGTAATGGTGGTAAAGCAATCCAAAATATACAAAACCACAACACAAAATATCAACAAAATGTCAAAAATATAGCATGTTCACTGTAAGGATCACAAATATGTGAGAGCATTGGCATACAGCTATGTACAATATCAAAACTGAAAGTAGCTGTACAGTATGCTATTTTTATGTAGCTATAGAAATAGTACGAACATGCCAGAGTGCA
FChr15_25787152_25787152_1_F…FChr15_25787152_25787152_1_R	1	FChr15_25787152_25787152_1_R	TGCACTCTGGCATGTTCGT	60.37°	275		FChr15:25787040-25787314	-
FChr15_25966831_25966831_1_F…FChr15_25966831_25966831_1_R	1	FChr15_25966831_25966831_1_F	AGACCGGACCCGACTGAA	59.80°	244		FChr15:25966701-25966944	AGACCGGACCCGACTGAACCTAACTAGAACTGGCAAATTTGAAACCTGAACCCAACCCAAGACCCGAGGCAATGTTTTTGTTATTCTTTCCTCAAAGACAAATATGGTAATAATAATTTTGCTGCACTTAACTTTGCAGATTACAATTTTGAATGTTTGTGATAAACTGAAGGATGAAGTGTTCCTTTATGTTTCTCCTCCTTCTGAAGCTAAATAAACTGTTTAAACCCTCCTCGGATCAGCT
FChr15_25966831_25966831_1_F…FChr15_25966831_25966831_1_R	1	FChr15_25966831_25966831_1_R	AGCTGATCCGAGGAGGGT	59.22°	244		FChr15:25966701-25966944	-
FChr15_25980685_25980685_1_F…FChr15_25980685_25980685_1_R	1	FChr15_25980685_25980685_1_F	TGGGCACTGACAAAAAGTAGT	57.64°	179		FChr15:25980536-25980714	TGGGCACTGACAAAAAGTAGTAAAAATGCATCAGACAAGTCAAACATAAAACTGATTAGAGCAATAATACTGTTTAAAAAAGGACCGTAAAAATAGATATCAAGATTTATACTTTTCTTTTTACCTCCAATCACTTAATAAAAAGCAAAAGTTAGTTTGCAAGAGCGCAAGTTCGAGGC
FChr15_25980685_25980685_1_F…FChr15_25980685_25980685_1_R	1	FChr15_25980685_25980685_1_R	GCCTCGAACTTGCGCTCT	60.35°	179		FChr15:25980536-25980714	-
FChr15_26016608_26016608_1_F…FChr15_26016608_26016608_1_R	1	FChr15_26016608_26016608_1_F	TGTCTGCGCGTTGTAGCA	59.89°	186		FChr15:26016543-26016728	TGTCTGCGCGTTGTAGCAGACCCAGCTCGGCAGTGCAAACATACCACAGAGGAGGTCATGGTGGGTAAAACCAGGCACGGACTATAAATCTGCCTGCATACCAACAGTGACTGAAAACTAATACTTATCTTTTTATAACACATTAAAATTAAGATGAAGCGATGTTTTAGTCCTCTGCCACCATGT
FChr15_26016608_26016608_1_F…FChr15_26016608_26016608_1_R	1	FChr15_26016608_26016608_1_R	ACATGGTGGCAGAGGACT	58.34°	186		FChr15:26016543-26016728	-
FChr15_26064523_26064523_1_F…FChr15_26064523_26064523_1_R	1	FChr15_26064523_26064523_1_F	GGTGTCAGTGTGCAGGCA	60.81°	278		FChr15:26064348-26064625	GGTGTCAGTGTGCAGGCATTTCTCTTTTCATCCATGCTGATTTCCAATAGTTAACTACAGTACGTGTAATGTGTGTATAACTACGCTTCCTCTGTTGTGATTTGATCCACGGCTGTTGCTCACTACTGAAAGGCTGAGCATAACAAAATGAAGCTAGATCAGACCTGATACTTTCGTCTGTTCAATAAAACAGTTATCTCTTAGTCTGTATGACGTTTGTGTACAGTTTATGGTTCTGTTTTTTCACAGTAATTTGAACCAAAGAACACACAACAGTG
FChr15_26064523_26064523_1_F…FChr15_26064523_26064523_1_R	1	FChr15_26064523_26064523_1_R	CACTGTTGTGTGTTCTTTGGT	57.08°	278		FChr15:26064348-26064625	-
FChr15_26107682_26107682_1_F…FChr15_26107682_26107682_1_R	1	FChr15_26107682_26107682_1_F	ACTCTTTTGCATGTGAGGAGT	58.33°	261		FChr15:26107583-26107843	ACTCTTTTGCATGTGAGGAGTAAAAAGAACAATATTTCTCCTTGAAATTGTAGCAGAGTAGAAGTGGAAATGAAAAGAAAATACTCAAATAAAGTACAATTACCTCAAAATTGTAGCTACTTCATTACAGTACTTGTCTGTCGCCATGTTGTTATTGTTGTTGTTGTTATTGTTGTTGTTGTTGTTGTTGTTGTTGTTGTTGTTATTGTTGAGTCTGTGTACCTGGTGGAAGGAGAGTTTGGGGGCGGGGCTAAAGCAAGT
FChr15_26107682_26107682_1_F…FChr15_26107682_26107682_1_R	1	FChr15_26107682_26107682_1_R	ACTTGCTTTAGCCCCGCC	61.22°	261		FChr15:26107583-26107843	-
FChr15_26107716_26107716_1_F…FChr15_26107716_26107716_1_R	1	FChr15_26107716_26107716_1_F	ACTCTTTTGCATGTGAGGAGT	58.33°	261		FChr15:26107583-26107843	ACTCTTTTGCATGTGAGGAGTAAAAAGAACAATATTTCTCCTTGAAATTGTAGCAGAGTAGAAGTGGAAATGAAAAGAAAATACTCAAATAAAGTACAATTACCTCAAAATTGTAGCTACTTCATTACAGTACTTGTCTGTCGCCATGTTGTTATTGTTGTTGTTGTTATTGTTGTTGTTGTTGTTGTTGTTGTTGTTGTTGTTATTGTTGAGTCTGTGTACCTGGTGGAAGGAGAGTTTGGGGGCGGGGCTAAAGCAAGT
FChr15_26107716_26107716_1_F…FChr15_26107716_26107716_1_R	1	FChr15_26107716_26107716_1_R	ACTTGCTTTAGCCCCGCC	61.22°	261		FChr15:26107583-26107843	-
FChr15_26249131_26249131_1_F…FChr15_26249131_26249131_1_R	1	FChr15_26249131_26249131_1_F	CATCAGGCGCTGTGTTGC	60.05°	206		FChr15:26249054-26249259	CATCAGGCGCTGTGTTGCCAATCAAACACATGAAAGCGCACACAGATGACTTTGTGACGTAAACACAGTCTCTTCACGCACAGTATTGTGTAGTAGTGATAAGTCTTTAAAGTCATGTATTACTGCTGTATTCAGCTGTTTGTTTCCTGAAACGTATTTTACCTTCTCACCTGTAACTGTGACAAACACCAACGTAGCCTGTTGCA
FChr15_26249131_26249131_1_F…FChr15_26249131_26249131_1_R	1	FChr15_26249131_26249131_1_R	TGCAACAGGCTACGTTGGT	59.77°	206		FChr15:26249054-26249259	-
FChr15_26300467_26300467_1_F…FChr15_26300467_26300467_1_R	1	FChr15_26300467_26300467_1_F	CGAGAATAGGCCGCCACC	61.09°	129		FChr15:26300403-26300531	CGAGAATAGGCCGCCACCACCACAAAAAATAGACACATAATGTGGATACTGGCCCTGGCCATGGCCGTTGCAGACAACGTTTGCATCTTCTCAGAAATGTGGCTGGGAAAATGCCACTGCGAGACACTG
FChr15_26300467_26300467_1_F…FChr15_26300467_26300467_1_R	1	FChr15_26300467_26300467_1_R	CAGTGTCTCGCAGTGGCA	61.74°	129		FChr15:26300403-26300531	-
FChr15_26417348_26417348_1_F…FChr15_26417348_26417348_1_R	1	FChr15_26417348_26417348_1_F	ACCGAAGCGTTTTTGTAGCC	59.34°	186		FChr15:26417246-26417431	ACCGAAGCGTTTTTGTAGCCTCACAGTTTTTTACAACTGCCAAGTCACATTTCTCTATAGAAGTTCACTTTTTCAAAACTCTTCACACGGTTCTCTTTACCGACATGCAGCTCAGCACAACAGTCAATTTAACACCCAAAATGCTCTAATGCAACCAAAACTTTTATGGATGCTCCATCCCTGGCA
FChr15_26417348_26417348_1_F…FChr15_26417348_26417348_1_R	1	FChr15_26417348_26417348_1_R	TGCCAGGGATGGAGCATC	59.32°	186		FChr15:26417246-26417431	-
FChr15_26481198_26481198_1_F…FChr15_26481198_26481198_1_R	1	FChr15_26481198_26481198_1_F	ACGTGCTGTGACTTACTGAGA	58.98°	276		FChr15:26481080-26481355	ACGTGCTGTGACTTACTGAGATCACTGTTTGAAGTCTTTGGCACCTTAATTTGATGAAGAACAAACAGAAATTGTTGAAACAAGTATGTTATGCGATGGAAACATTCCCGTCATGAGAGAAAAAAACAGAGAAACATCATGTTTTGTTCAAAATATCTAGAGAAAATATCTTTCTGTTAATTCAGGACTGAAAAAGTCATATGTCTTTTCAAGTATGTCACTGTATCAGAGGACTAACTAATGGATTTAAGGCGGTATTTTCCCCCACTGCTCCCT
FChr15_26481198_26481198_1_F…FChr15_26481198_26481198_1_R	1	FChr15_26481198_26481198_1_R	AGGGAGCAGTGGGGGAAA	60.04°	276		FChr15:26481080-26481355	-
FChr15_26809702_26809702_1_F…FChr15_26809702_26809702_1_R	1	FChr15_26809702_26809702_1_F	CCCTGTTTTTGCAGAACGTGT	60.60°	269		FChr15:26809506-26809774	CCCTGTTTTTGCAGAACGTGTGATTTAATCATGGTGGCATTGTTGCCGTAATTACAATTGCAGACATTGGTAATTTACATCTGGAACAGTAAAATCAGGACTATAGACGCATAGATACATCTCCATGATAATAAGTTAAGAGCTGCATTTGAACAACACTTTCAGACTAACTAAAAGCATGCATGAAACAAGTATCAATGACAATGTACAATAGATTTATTGCACCAGATATAACTACAAGCTCATTTCCATCTGTAGTCCCTGGGCGG
FChr15_26809702_26809702_1_F…FChr15_26809702_26809702_1_R	1	FChr15_26809702_26809702_1_R	CCGCCCAGGGACTACAGA	62.18°	269		FChr15:26809506-26809774	-
FChr15_26816586_26816586_1_F…FChr15_26816586_26816586_1_R	1	FChr15_26816586_26816586_1_F	GTGACTGGGCCTGGACAC	60.58°	219		FChr15:26816555-26816773	GTGACTGGGCCTGGACACATGTCACAGCTGCTGACTGAAAATGGCATTAAAATAGCTTTAAGGAATAATAATATATTATGAGGCCATGCAAGACACAACACAAGTATCTATTACTGCATGACTTAGAATAAAATAGAGTTTTTTATTAATGAAATGTGACCAGTTTTCTATTACTGCTGTATATAATAAAGTGCTACAAAGTGCGCTCCTTTTGACTGC
FChr15_26816586_26816586_1_F…FChr15_26816586_26816586_1_R	1	FChr15_26816586_26816586_1_R	GCAGTCAAAAGGAGCGCAC	60.79°	219		FChr15:26816555-26816773	-
FChr15_27045568_27045568_1_F…FChr15_27045568_27045568_1_R	1	FChr15_27045568_27045568_1_F	TGGATTGGTGCAGCCTGC	60.60°	250		FChr15:27045384-27045633	TGGATTGGTGCAGCCTGCATTTCCTGGCATGGTTGTAATTATTCCTTAAAGGGCTGAGGACATTTTAATCTGTGCTAATATAATTAGTCAGCAGCCGCACTGCCTCCAAGGACTAATACACACACAGACGTGCAGATAAACAGTAAAAATATCCACCAGTATGTATCCATCATGATATATATTTTTTGTAGCTAGCATGGATGTTTTAAAAAAAGGATGAGGAATCCAAACATGGCTGCCAATTCAGTGC
FChr15_27045568_27045568_1_F…FChr15_27045568_27045568_1_R	1	FChr15_27045568_27045568_1_R	GCACTGAATTGGCAGCCA	59.52°	250		FChr15:27045384-27045633	-
FChr15_27078050_27078050_1_F…FChr15_27078050_27078050_1_R	1	FChr15_27078050_27078050_1_F	GGGGAGGAGACGAGAGGA	58.91°	271		FChr15:27077951-27078221	GGGGAGGAGACGAGAGGAGAGGAGAGGAGAGGAGAGGAGAGGAGAGGAGGAAAGGAAAGGAAAGGAAAGGAGAGGAGAGGAGAGGAGGAAAGGAAAGGAGAGGAGAGGAGAGGAGAGGAGAGGAGAGGAGAGGAGGAAAGGAAAGGAGAGGAGAGGAGAGGAAAGGAAAGGAGAGGAGAGGAGAGGAGAGGAGAGGAGAGGAGAGAAGAGGAGAGGAGGAAAGGAAAGGAAAGGAGATCAAAGGAGAGAAGAGGAGAGGAGGACATGTGCA
FChr15_27078050_27078050_1_F…FChr15_27078050_27078050_1_R	1	FChr15_27078050_27078050_1_R	TGCACATGTCCTCCTCTCCT	61.42°	271		FChr15:27077951-27078221	-
FChr15_27078149_27078149_1_F…FChr15_27078149_27078149_1_R	1	FChr15_27078149_27078149_1_F	GGGGAGGAGACGAGAGGA	58.91°	271		FChr15:27077951-27078221	GGGGAGGAGACGAGAGGAGAGGAGAGGAGAGGAGAGGAGAGGAGAGGAGGAAAGGAAAGGAAAGGAAAGGAGAGGAGAGGAGAGGAGGAAAGGAAAGGAGAGGAGAGGAGAGGAGAGGAGAGGAGAGGAGAGGAGGAAAGGAAAGGAGAGGAGAGGAGAGGAAAGGAAAGGAGAGGAGAGGAGAGGAGAGGAGAGGAGAGGAGAGAAGAGGAGAGGAGGAAAGGAAAGGAAAGGAGATCAAAGGAGAGAAGAGGAGAGGAGGACATGTGCA
FChr15_27078149_27078149_1_F…FChr15_27078149_27078149_1_R	1	FChr15_27078149_27078149_1_R	TGCACATGTCCTCCTCTCCT	61.42°	271		FChr15:27077951-27078221	-
FChr15_27247686_27247686_1_F…FChr15_27247686_27247686_1_R	1	FChr15_27247686_27247686_1_F	AGTTGTAGCAGTCGTGGCA	59.18°	250		FChr15:27247581-27247830	AGTTGTAGCAGTCGTGGCATTACTGCTTGTACAGTACAAGTGGTTATAGTAGCAGTAGTAGTAGTAGTATTACTGTGTGTAGTAGAGGCAGTAGCAGTACTGTTCAATTCGACTATTCGGATATTTGTTCGTTGGGTGGGTATTTCGTTTTCAATTTTGGGATTTGGATATTTGTTGTTGTTTGTTTTTAAGGTGTGTTGATTGATTCACGACGTCAACTCACGCACTGAGTAACATGTCACCGGCCGAG
FChr15_27247686_27247686_1_F…FChr15_27247686_27247686_1_R	1	FChr15_27247686_27247686_1_R	CTCGGCCGGTGACATGTT	60.50°	250		FChr15:27247581-27247830	-
FChr15_27253990_27253990_1_F…FChr15_27253990_27253990_1_R	1	FChr15_27253990_27253990_1_F	TTTTGCTCGCTGGGACGT	60.83°	188		FChr15:27253824-27254011	TTTTGCTCGCTGGGACGTAAATTAATGTATTTGAAGCAAGTTAGCTGCGTAGCAACGAGCTCTCATGAAAGAAACCTTCATATTGTGAATCCTCACATCTGAGAAGCTGAAACCAGAGAATATTTGGTATTTTTGCTTGAAGAATAACTGAAACGGTTAATCGATTAACGTGCTCTGTTCTAGTGTCA
FChr15_27253990_27253990_1_F…FChr15_27253990_27253990_1_R	1	FChr15_27253990_27253990_1_R	TGACACTAGAACAGAGCACGT	58.98°	188		FChr15:27253824-27254011	-
FChr15_27536075_27536075_1_F…FChr15_27536075_27536075_1_R	1	FChr15_27536075_27536075_1_F	TCGCTGTCTCAGTGGGAGT	60.15°	204		FChr15:27536029-27536232	TCGCTGTCTCAGTGGGAGTTTGATGAAGGGTTGATATCACGGATCAGCATCTTCACCAACACTTTGTTTTCTTCAGGATTGAGTAAATATTGGAGTCCCAAAACAGGTTCCAAAAAAAAGAATTCACTGGAGACGATGCAGAGTTCCGATGCAATAGAGGTTTTATTCTTCACAGAAATAAAACCCGAGTCAGTCCCGGGACCT
FChr15_27536075_27536075_1_F…FChr15_27536075_27536075_1_R	1	FChr15_27536075_27536075_1_R	AGGTCCCGGGACTGACTC	60.84°	204		FChr15:27536029-27536232	-
FChr15_28106343_28106343_1_F…FChr15_28106343_28106343_1_R	1	FChr15_28106343_28106343_1_F	GTCGGGCTCCTCCAAAGG	60.05°	268		FChr15:28106230-28106497	GTCGGGCTCCTCCAAAGGGTCACCAGATAAATCTGAGGGGTCGTGAGATGATTAATAGGAGAAGAAAGAAGAAAAACTAAGTTCTGATCCACAAATCTGTTTTCAGTTTCTGGACAAAAACTGAAAATACTCAAGTACAAGTACCTTGAACTCGTACTTAGTTACTTTCATCACTGTTCACAACTGCAACAACAAAGCGAATCTGATACACCAGTGATTCAAACCTCTAACTGGCTTCTTCTCCATATGAGCAGCAGCTGAGCCTCAT
FChr15_28106343_28106343_1_F…FChr15_28106343_28106343_1_R	1	FChr15_28106343_28106343_1_R	ATGAGGCTCAGCTGCTGC	60.98°	268		FChr15:28106230-28106497	-
FChr15_28180820_28180820_1_F…FChr15_28180820_28180820_1_R	1	FChr15_28180820_28180820_1_F	TGACGGCGAAACAAACGG	58.91°	151		FChr15:28180746-28180896	TGACGGCGAAACAAACGGCTTCTTACAGGAGACAGATGATTAGCTACGGAGTCCCTGAAGTGACGAGTAAAAACAAAAAATCTCATAAAAAAGGAAAAGCTGTTGTTCTCTGCTTTTATTTCCGCCTCAGTGAGGTCAGGACTGGTCACCA
FChr15_28180820_28180820_1_F…FChr15_28180820_28180820_1_R	1	FChr15_28180820_28180820_1_R	TGGTGACCAGTCCTGACCT	61.00°	151		FChr15:28180746-28180896	-
FChr15_29820931_29820931_1_F…FChr15_29820931_29820931_1_R	1	FChr15_29820931_29820931_1_F	CCAGTGTACTCCGTGTCACC	60.73°	202		FChr15:29820748-29820949	CCAGTGTACTCCGTGTCACCTAGTCCAGGTGACATGTTCACTTTTTCACAAAAGCATGAAACTTGGTACATTTGTACAGTTTGAACTTTTTCAGAAATGAAGCCATCACAAAAACGCCTCGTGGCGGCCATGGCGGCCATTTTATTTTCCGACATAAACGAATTATGTATTTTGCACCACATCTCCTGAGAACCTGCTCCGG
FChr15_29820931_29820931_1_F…FChr15_29820931_29820931_1_R	1	FChr15_29820931_29820931_1_R	CCGGAGCAGGTTCTCAGG	60.20°	202		FChr15:29820748-29820949	-
FChr12_329452_329452_1_F…FChr12_329452_329452_1_R	1	FChr12_329452_329452_1_F	TTCGGGCTTCCAGCAGTG	61.76°	214		FChr12:329371-329584	TTCGGGCTTCCAGCAGTGACAGCTCGGGTGTGCCCCTGCCCCCACCAGTAGCAGACACAAACTGACGGTGGGATGCAATTCTTTTTTTTGCCTTCACCTTTAAATTTGAACACTACTTTTTGATTTCAGGTGTTGTCCTGTTTGTTGAACTCACTACATTAACCGCAGCACTCGCTGCATTTTTTTTTCTTTGTGACCCCACTGCTGTAGCCAC
FChr12_329452_329452_1_F…FChr12_329452_329452_1_R	1	FChr12_329452_329452_1_R	GTGGCTACAGCAGTGGGG	60.28°	214		FChr12:329371-329584	-
FChr12_1385285_1385285_1_F…FChr12_1385285_1385285_1_R	1	FChr12_1385285_1385285_1_F	GAACAGAGGGGCAGACGG	59.74°	186		FChr12:1385249-1385434	GAACAGAGGGGCAGACGGTGACACTGCTTACTAAAAACAAATGGTCTGCTAGCTGTCCATTTGGTGTGCGCTGAAAAAAAAATCCGGTGTTCATACACAGTCCTGGCTCTGTAAATGGGAAATAAATAGAGTGTTTCGGACCAAGCCACTCGATGCACACGACAACAGCGAGTTTGACCGCGGGAT
FChr12_1385285_1385285_1_F…FChr12_1385285_1385285_1_R	1	FChr12_1385285_1385285_1_R	ATCCCGCGGTCAAACTCG	61.02°	186		FChr12:1385249-1385434	-
FChr12_2207764_2207764_1_F…FChr12_2207764_2207764_1_R	1	FChr12_2207764_2207764_1_F	AGGTGCCGCGAAAGACAA	59.81°	213		FChr12:2207735-2207947	AGGTGCCGCGAAAGACAACAAAATGAAAATCTTCGAGATTATAACTTTAAGAACAGAACTGTGAGCAAAATCTGCATCCACTCCATGTAGATCTACTGCATGTAGACTCTACATCTACCAACTTTTACCCAACCATAAATACCAGAGAATGACTTATTTCTCAAGAGAGAGGACAGGAGAGCTACAAGTCATTCTCTGTGCCACTCTACCACT
FChr12_2207764_2207764_1_F…FChr12_2207764_2207764_1_R	1	FChr12_2207764_2207764_1_R	AGTGGTAGAGTGGCACAGAGA	60.13°	213		FChr12:2207735-2207947	-
FChr12_2252782_2252782_1_F…FChr12_2252782_2252782_1_R	1	FChr12_2252782_2252782_1_F	TCTGATTGTAATTGCCTGCCA	58.13°	241		FChr12:2252588-2252828	TCTGATTGTAATTGCCTGCCAATATAGGCAATAAATATATATATACAGTATATGTGCTTAATGTTGTATATTACCCATTCCAAATACCAAAGACAGTTCTTACATATTAAGTTCAGACAAAATTGAAAAAATAAAATCATTGTCTGCAATATAAACGCACAATTATGAGATTATCTTCATAATTGAAAGTATGATTGAGCCCTCATGTTTCTGTTTGTGTTTGTGTGGGATAGGAATGGGA
FChr12_2252782_2252782_1_F…FChr12_2252782_2252782_1_R	1	FChr12_2252782_2252782_1_R	TCCCATTCCTATCCCACACA	57.64°	241		FChr12:2252588-2252828	-
FChr12_2580428_2580428_1_F…FChr12_2580428_2580428_1_R	1	FChr12_2580428_2580428_1_F	CACCAGTGCTCCGATGCT	59.65°	143		FChr12:2580358-2580500	CACCAGTGCTCCGATGCTTCAAGTCTTTTGGGCCTTTCGCCTTTATTAGGACAGCTGGAGAGTAGATAGGAAACAGCTTAGGTCTGTAATACCTCTAACTAAAATCTGTGGGACATGATTAAGCAGCAAAGGTACCAACAAGC
FChr12_2580428_2580428_1_F…FChr12_2580428_2580428_1_R	1	FChr12_2580428_2580428_1_R	GCTTGTTGGTACCTTTGCTGC	61.30°	143		FChr12:2580358-2580500	-
FChr12_2899702_2899702_1_F…FChr12_2899702_2899702_1_R	1	FChr12_2899702_2899702_1_F	ACGATTCAGCTCCAGGTCAG	61.10°	219		FChr12:2899592-2899810	ACGATTCAGCTCCAGGTCAGAATACTTTACTATACAAAATTCTCTTATAGCACTACACAGAACTAGATACAGGCTTACTGTTGGAAGTGGTAGAGGTGAAGGAGAGCAGGCTGCAGTGCTAGAAAGGGATATAATTCCCGTGTGTGGTCCATTTTCGCATTTGCCCAGACATTAAAAGTTGTAAAACTATCAATCAAACTGCAGCATCGTGTCTCGCCA
FChr12_2899702_2899702_1_F…FChr12_2899702_2899702_1_R	1	FChr12_2899702_2899702_1_R	TGGCGAGACACGATGCTG	60.35°	219		FChr12:2899592-2899810	-
FChr12_3302785_3302785_1_F…FChr12_3302785_3302785_1_R	1	FChr12_3302785_3302785_1_F	TCCTGTGGACTGAAACGTCA	58.81°	242		FChr12:3302693-3302934	TCCTGTGGACTGAAACGTCATTTAGTCACAGCCCAACTAGTGTTCACATTCAAGTCCACATCTAGCCAAGTACAGTCCTTATGACCTGAAGTGTTTTTTGCAAGTAACATGTTGCTCTTAGAGATCAGATCAGAAATCTAATATTTGTTGCTGCCACACTAGTTTTTCTGAGGGTAAAGTGAAGCTTCATGTTTTTATTGGGCAGTTTAACAACAGAGCTGCCTCTGTGGACTTTGGGGGCC
FChr12_3302785_3302785_1_F…FChr12_3302785_3302785_1_R	1	FChr12_3302785_3302785_1_R	GGCCCCCAAAGTCCACAG	61.05°	242		FChr12:3302693-3302934	-
FChr12_3681602_3681602_1_F…FChr12_3681602_3681602_1_R	1	FChr12_3681602_3681602_1_F	TGTGCCACATTTTTAACCCAG	57.97°	115		FChr12:3681557-3681671	TGTGCCACATTTTTAACCCAGACATCAATATCACTGTTTTTCCGGTTAGGGTTAGGGTTAGGCAAACGTAGATAAAATTGTCAACAGTTTATTGATTGGGGCAAGGACAGATTGT
FChr12_3681602_3681602_1_F…FChr12_3681602_3681602_1_R	1	FChr12_3681602_3681602_1_R	ACAATCTGTCCTTGCCCCA	58.76°	115		FChr12:3681557-3681671	-
FChr12_3780154_3780154_1_F…FChr12_3780154_3780154_1_R	1	FChr12_3780154_3780154_1_F	GTCAGCAAAGGCACACGC	60.64°	275		FChr12:3780020-3780294	GTCAGCAAAGGCACACGCACAATCTCACAAAGGTCTATGACTGCACTCTCTTCATACATCTTCACAGATAGGCTACCATAGATCACAGCATGAAGGCCAGTGTGTTCTTTCATTTCATTCTCCCTGTGTGTGTGAGTGTGTGTGTGTGTGTGTGTGTGTGTGTGTGGACAGACACATAAAGAGAGAGGAAGAAATACGTAGAGACATAAAGAAATAACGAGGGGCTTGAGAACAAGATTGTTCCCAAGCTTCAACAAGCAGATGACCAGAGGCCG
FChr12_3780154_3780154_1_F…FChr12_3780154_3780154_1_R	1	FChr12_3780154_3780154_1_R	CGGCCTCTGGTCATCTGC	60.20°	275		FChr12:3780020-3780294	-
FChr12_3903110_3903110_1_F…FChr12_3903110_3903110_1_R	1	FChr12_3903110_3903110_1_F	TCGTTTTCAAGGGGGTCCC	60.37°	117		FChr12:3903084-3903200	TCGTTTTCAAGGGGGTCCCAAACAAACATGATGAGAAAACAAAACATTTTTAAATAAGCGAAATGATGACAAAGAACGGATGTTTACAGGTAACTTATTCCAACCAGAAGGAGCCTG
FChr12_3903110_3903110_1_F…FChr12_3903110_3903110_1_R	1	FChr12_3903110_3903110_1_R	CAGGCTCCTTCTGGTTGGA	60.68°	117		FChr12:3903084-3903200	-
FChr12_4149562_4149562_1_F…FChr12_4149562_4149562_1_R	1	FChr12_4149562_4149562_1_F	GCAGCCAGCCACAGAACT	60.20°	224		FChr12:4149523-4149746	GCAGCCAGCCACAGAACTTTTAAATCAAATGTGAGAAATTGCTTCAGCCATCATGTTTTCCTTTATAGGCAGAGGCCCTCTGCTTACCAGATCAGTCCTTTCTGAGTCGGACAGGACAGATGACTCAGCTGGGTCAACTGGAGAAGCTGCTGATCCATGGTGTAGGCTGGCAGTAGGATCAGTGGATGCAGGTGCAGGAAAGTGCTCCTCGCCTGCAGAGAAGG
FChr12_4149562_4149562_1_F…FChr12_4149562_4149562_1_R	1	FChr12_4149562_4149562_1_R	CCTTCTCTGCAGGCGAGG	60.58°	224		FChr12:4149523-4149746	-
FChr12_4392786_4392786_1_F…FChr12_4392786_4392786_1_R	1	FChr12_4392786_4392786_1_F	AGCTTTTCCGGGGGTTTCA	59.69°	231		FChr12:4392756-4392986	AGCTTTTCCGGGGGTTTCAACCCCATCCTGCCTTGGAATGAAAAAGAAACATCTTAGTCCATATTGGCCCTGCCACATTTCAACTCAAACTGTATGAAGTCACCATCCAAGCTAACGGATTGTATTTCTGTCTTTCTACCTCTTCCCACCTCTGTTTCCCCTTCTTCTTTTTATTTTTTCTTCTCCTCCTAGCTCTTTCTCACTCATCACTCTGAGTGACGAGCCTCAGCC
FChr12_4392786_4392786_1_F…FChr12_4392786_4392786_1_R	1	FChr12_4392786_4392786_1_R	GGCTGAGGCTCGTCACTC	60.65°	231		FChr12:4392756-4392986	-
FChr12_4514149_4514149_1_F…FChr12_4514149_4514149_1_R	1	FChr12_4514149_4514149_1_F	ACTGTCCTTGTGCCATGCA	60.07°	166		FChr12:4514093-4514258	ACTGTCCTTGTGCCATGCAAAAATGTATTACCAAGTTCATCTGTAGTTAATGTGAGGCCATCACTTACAATAAAAGCACCAATTTTTAATGGTCAGTATGAACATGAGGAATTATTACACCAAGCAAAATCTGTTTCAGTGTACATACCTGTTTGGGCACTTGACA
FChr12_4514149_4514149_1_F…FChr12_4514149_4514149_1_R	1	FChr12_4514149_4514149_1_R	TGTCAAGTGCCCAAACAGGT	60.46°	166		FChr12:4514093-4514258	-
FChr12_4759426_4759426_1_F…FChr12_4759426_4759426_1_R	1	FChr12_4759426_4759426_1_F	CCGGTGGGAGAGACCAGT	60.67°	178		FChr12:4759296-4759473	CCGGTGGGAGAGACCAGTGGGTTTTTATTGTTCTGGTTTGTGTCTAAACAAAGCAATAATGTGCCTTGGCAAATGTACAGATTTCTGTGTAGAGCTACACTGCAGATTAAATGTCCTCACATGTACAGGAAGGGGTGTACACCAGCCTCTGCGTCTGCAAGGTGAGAGTTGGCCCCAC
FChr12_4759426_4759426_1_F…FChr12_4759426_4759426_1_R	1	FChr12_4759426_4759426_1_R	GTGGGGCCAACTCTCACC	60.74°	178		FChr12:4759296-4759473	-
FChr12_4894859_4894859_1_F…FChr12_4894859_4894859_1_R	1	FChr12_4894859_4894859_1_F	ACTGTTAAGGTGAGCGTGCA	59.82°	253		FChr12:4894807-4895059	ACTGTTAAGGTGAGCGTGCACCACTAATTCTTTATTTTCTTCATCTTCATAAGCAGTGATCTTGCAGGTACATTGCAAGTGCAAGATGTGTCTACTAAAGTATTGGTTGTAATTTGCGTGAAACTGTAAAATATCCATTTTAAGACATGTCAGAATGTGTGATGAATGCCTAGCTTCAGTCCAAAAATGTTTGTATTGACTTTCAAAAACCAATATCATTCGAGCTCTGGGGAGCGCTGCACCGCCGACTACC
FChr12_4894859_4894859_1_F…FChr12_4894859_4894859_1_R	1	FChr12_4894859_4894859_1_R	GGTAGTCGGCGGTGCAG	61.11°	253		FChr12:4894807-4895059	-
FChr12_4970903_4970903_1_F…FChr12_4970903_4970903_1_R	1	FChr12_4970903_4970903_1_F	CCCACCTCCCCCACTACA	61.22°	209		FChr12:4970721-4970929	CCCACCTCCCCCACTACACGTTATATTACCGTACACACCTGATCCAATGCGTTACATTAACGCACATCTTTTGGACTTATCTTTGCACACTGCATATATTCTTTATTGTTCAACTGACTTTAATTACTGTGAACTCTTGCACATAATTGGCAAATATTTTGCACATCATATATAAATCTGTACAAATCCGACTTGAGGGGGCGTTCCAG
FChr12_4970903_4970903_1_F…FChr12_4970903_4970903_1_R	1	FChr12_4970903_4970903_1_R	CTGGAACGCCCCCTCAAG	61.33°	209		FChr12:4970721-4970929	-
FChr12_5330475_5330475_1_F…FChr12_5330475_5330475_1_R	1	FChr12_5330475_5330475_1_F	TGGCCTGAGAAGGAGGGA	59.05°	138		FChr12:5330447-5330584	TGGCCTGAGAAGGAGGGAGGTAACCCCCATCTGCAGTGGACAGGACTTGAAAACAGGTGATGCTCCGTACAATGTGAACCAATCAGAGTTTAGCAATATTTAAATCAGAATCTGATGACAGCTGGTTGGTTGTGAGCC
FChr12_5330475_5330475_1_F…FChr12_5330475_5330475_1_R	1	FChr12_5330475_5330475_1_R	GGCTCACAACCAACCAGC	59.82°	138		FChr12:5330447-5330584	-
FChr12_5332205_5332205_1_F…FChr12_5332205_5332205_1_R	1	FChr12_5332205_5332205_1_F	AACTTAAGCTTGCCAGTTGC	57.13°	253		FChr12:5332086-5332338	AACTTAAGCTTGCCAGTTGCAACTCTGATTTACCAGAAATATTCTCAACGGAGGAAAAAGTGTTCAAATCCTTTACTTAAGTAAAAGTACTGCAATGTATTAATACTTCATTACAAAAGTGTTCGGTTTGTTTCTCTTGTGAAAACGTTTCTTGGATGGTTCAGACTTTCGGAACAATTAAGTTCTGGCAGACTGTCGTCAGAACCGGAAAAAGCAAAAACACAGCAACAAAACAAAATGAGCCGCGGTAGCT
FChr12_5332205_5332205_1_F…FChr12_5332205_5332205_1_R	1	FChr12_5332205_5332205_1_R	AGCTACCGCGGCTCATTT	59.33°	253		FChr12:5332086-5332338	-
FChr12_5634257_5634257_1_F…FChr12_5634257_5634257_1_R	1	FChr12_5634257_5634257_1_F	AGACGAAGGCAGCCACAC	60.42°	261		FChr12:5634188-5634448	AGACGAAGGCAGCCACACCGGCAGAATGTACTGCGGAAGAGACAGAGACAAAGACCAGAGACAAAGTCGCAATTTTCACATGCAGAAAATGACAACTTGCATTCGCATTTCTCCCAAATTTTATGATGTTGATTCCAGTTGTCAAATCCATGCTTTGAGGGACAGTGGATCAAACTTATTAGCCACGCTAATGGCGTGCCATGAAATTTTTGACTTTTTGACTAGTAATCCCCGACTTTTCTTCTCGTGCCACCATGAGGT
FChr12_5634257_5634257_1_F…FChr12_5634257_5634257_1_R	1	FChr12_5634257_5634257_1_R	ACCTCATGGTGGCACGAG	60.12°	261		FChr12:5634188-5634448	-
FChr12_5785425_5785425_1_F…FChr12_5785425_5785425_1_R	1	FChr12_5785425_5785425_1_F	AGCTGCCACACGTCATCA	59.49°	213		FChr12:5785317-5785529	AGCTGCCACACGTCATCAAGGTAAGCAACACCTTTCATTGTGCCATTCCTGCTGTATGGAAAACCACTGGCACTGTGCCCACAGCACGGGCTCCGATCATTGTTCCTCATGAGAATTTGCTGCTTTTCTTGGTCTTACATTATAGTAAACTGAATACGTTTGGGTTTAAACATTTAATAACATTGCCTTTATGCTGTAGGATGTTGTGGTGGA
FChr12_5785425_5785425_1_F…FChr12_5785425_5785425_1_R	1	FChr12_5785425_5785425_1_R	TCCACCACAACATCCTACAGC	59.93°	213		FChr12:5785317-5785529	-
FChr12_6662397_6662397_1_F…FChr12_6662397_6662397_1_R	1	FChr12_6662397_6662397_1_F	TCACTTTTAGGGCTGCAGCT	60.47°	174		FChr12:6662252-6662425	TCACTTTTAGGGCTGCAGCTAATGATTATTTTTAAAGGGCCCATTAAGATTATTTTCCCAGATAATCATTTCGCCGTTTAGTCTGTGTAAAATAGAAAAATAATGCATAATGTCTCAGAGTCTAAGGTGACGTCTTAAAATTGCTTGTTTTTTCAGTCAGTCGACGTGTCCTGT
FChr12_6662397_6662397_1_F…FChr12_6662397_6662397_1_R	1	FChr12_6662397_6662397_1_R	ACAGGACACGTCGACTGAC	60.08°	174		FChr12:6662252-6662425	-
FChr12_6951198_6951198_1_F…FChr12_6951198_6951198_1_R	1	FChr12_6951198_6951198_1_F	TGCTTGTGGTGCTCAAAGC	60.08°	212		FChr12:6951069-6951280	TGCTTGTGGTGCTCAAAGCATATCCAGAAACGATGTACAGCTTACTCAGGATAATCCACAGACCTCACTGTGGACACTTTCAGTATTTGTTTTATTACCTTCAGCAGAAAATAGTTTGAAAATAGTGTAATATGTGGGTGTGTATATATAGGATGGACTTTAGCTAACAAAGGGATGGTCAATGTACTATCTGAAAAAGTTCGGGTTGTGGA
FChr12_6951198_6951198_1_F…FChr12_6951198_6951198_1_R	1	FChr12_6951198_6951198_1_R	TCCACAACCCGAACTTTTTCA	58.48°	212		FChr12:6951069-6951280	-
FChr12_7023021_7023021_1_F…FChr12_7023021_7023021_1_R	1	FChr12_7023021_7023021_1_F	TGCGTGCATGGCTGATGA	59.44°	241		FChr12:7022980-7023220	TGCGTGCATGGCTGATGAACAATGGGTGGAAATTAAAGCTGCAGTGTCAGTAGCTTCCAAAGCAGCTTGTAAAATGCAATTTTTTATACAATGACCTGGCAAATATACCAACCTAATGACTTTTCTGTTTAGCTACTTTTCACATCAGAAGTGTTGACTTAATTTCACACAAGAAAATCTAGCTGTTTTCCAACCAGTATTACTGTGTTGACTGAGAGTATTTGCCATCAGATCTGCTCGG
FChr12_7023021_7023021_1_F…FChr12_7023021_7023021_1_R	1	FChr12_7023021_7023021_1_R	CCGAGCAGATCTGATGGCA	59.57°	241		FChr12:7022980-7023220	-
FChr12_7160020_7160020_1_F…FChr12_7160020_7160020_1_R	1	FChr12_7160020_7160020_1_F	ATGTCGCAGCCTGAGTGG	61.52°	235		FChr12:7159927-7160161	ATGTCGCAGCCTGAGTGGAAACAACACATGAAAGTTGTTCTGAGCTCCTTAAAAATCTGTTTATTCTTTGGATTTATTTTCTTACATTCTTTTCAGATTCATCTTTATTCCTTATTTATATACAGGGTCCTGCATTAAAATCTGATGTTGTGGCCTTTATTGTGTTTTAGAGAGGCCCTTTGTCAAAATCTAGTTTCATGAGCTTCATTATTTTAGTCGATATCAGCCTCCTTGC
FChr12_7160020_7160020_1_F…FChr12_7160020_7160020_1_R	1	FChr12_7160020_7160020_1_R	GCAAGGAGGCTGATATCGACT	60.07°	235		FChr12:7159927-7160161	-
FChr12_7160049_7160049_1_F…FChr12_7160049_7160049_1_R	1	FChr12_7160049_7160049_1_F	ATGTCGCAGCCTGAGTGG	61.52°	235		FChr12:7159927-7160161	ATGTCGCAGCCTGAGTGGAAACAACACATGAAAGTTGTTCTGAGCTCCTTAAAAATCTGTTTATTCTTTGGATTTATTTTCTTACATTCTTTTCAGATTCATCTTTATTCCTTATTTATATACAGGGTCCTGCATTAAAATCTGATGTTGTGGCCTTTATTGTGTTTTAGAGAGGCCCTTTGTCAAAATCTAGTTTCATGAGCTTCATTATTTTAGTCGATATCAGCCTCCTTGC
FChr12_7160049_7160049_1_F…FChr12_7160049_7160049_1_R	1	FChr12_7160049_7160049_1_R	GCAAGGAGGCTGATATCGACT	60.07°	235		FChr12:7159927-7160161	-
FChr12_7224528_7224528_1_F…FChr12_7224528_7224528_1_R	1	FChr12_7224528_7224528_1_F	GCCTCCACCTCAGCAACC	60.73°	262		FChr12:7224415-7224676	GCCTCCACCTCAGCAACCTCAACAGTTTCAGCAACCTCAGCAGTTCCAGCAACCTCAACAGTTTCAGCAACCACAACCGTTTCAGCAACCACAACAGTTTCAGCAACCACAACCGTTTCAGCAACCACAACAGTTTCAGCAACCACAACCGTTCCAGCAGGCACAACCGTTCCAGCAGGCACCACCTCAGACATCTCCACAGCCTCCGCATCCTGAACCATTCATGCAGTCGCAGCAACAGTTCCAGCAGCCCCAGAAACCA
FChr12_7224528_7224528_1_F…FChr12_7224528_7224528_1_R	1	FChr12_7224528_7224528_1_R	TGGTTTCTGGGGCTGCTG	59.80°	262		FChr12:7224415-7224676	-
FChr12_7669874_7669874_1_F…FChr12_7669874_7669874_1_R	1	FChr12_7669874_7669874_1_F	GGGAGAGTGCCCTGCATT	60.12°	265		FChr12:7669705-7669969	GGGAGAGTGCCCTGCATTATGTCTGAAATGACAACATTGCCTGGCAAAGATCTGATATTTGTAGTATTAGCCCATGTGTTTGATGTTGACATTTGGCTTTACTTCCTTGTTATTAATACTTTTTCCATTTAAATATACAGTATATATATATATATATAGATATATATATGTATATATTTATTATCTTTTAACCTTATTATAATTTAATGTGTAGAAAATTATTGAAGTGGTAACTCTTCCTTTTTGCCACAAACTTGGCTTGCAT
FChr12_7669874_7669874_1_F…FChr12_7669874_7669874_1_R	1	FChr12_7669874_7669874_1_R	ATGCAAGCCAAGTTTGTGG	57.91°	265		FChr12:7669705-7669969	-
FChr12_7846950_7846950_1_F…FChr12_7846950_7846950_1_R	1	FChr12_7846950_7846950_1_F	TGGTCAGCCTCAGTGGGA	59.71°	100		FChr12:7846917-7847016	TGGTCAGCCTCAGTGGGACGTTTGTGAGGATTAAGTCGTTAGCTGTCTAAAGATAGAGGAAAAGCGAAGGATACATAAAAACTCAGTGCAAACTATCCCA
FChr12_7846950_7846950_1_F…FChr12_7846950_7846950_1_R	1	FChr12_7846950_7846950_1_R	TGGGATAGTTTGCACTGAGTT	57.14°	100		FChr12:7846917-7847016	-
FChr12_8072734_8072734_1_F…FChr12_8072734_8072734_1_R	1	FChr12_8072734_8072734_1_F	CCTTGGCCCAGTTGCTGA	59.80°	176		FChr12:8072715-8072890	CCTTGGCCCAGTTGCTGACGGGGCCAAGAAACTTGTGACAGATGTACAATATATTTTAACTTCATCAAATTCAGCTATACCTGGATGACAGATGGCTGCCAAAAAAATTGAAATGTGGTTCTAATTTAGGCTAGATAAGGCAAGAGCAGTAATATCCTCCCTTTTTGCCCTCCCCC
FChr12_8072734_8072734_1_F…FChr12_8072734_8072734_1_R	1	FChr12_8072734_8072734_1_R	GGGGGAGGGCAAAAAGGG	61.07°	176		FChr12:8072715-8072890	-
FChr12_8409079_8409079_1_F…FChr12_8409079_8409079_1_R	1	FChr12_8409079_8409079_1_F	AGGACAGGACAGGGCCAA	60.04°	143		FChr12:8408970-8409112	AGGACAGGACAGGGCCAAATAAATAACACAAAAGTCAAATACTCGTAAGTGAAAAAGCCTGATAACTAGTCAGACAGGAAGTCAGAAGTTTAAAAGGGTAATAGTTCTCGACATTATCTTATTGAGCACCTGCTCGGAAAAGT
FChr12_8409079_8409079_1_F…FChr12_8409079_8409079_1_R	1	FChr12_8409079_8409079_1_R	ACTTTTCCGAGCAGGTGC	57.85°	143		FChr12:8408970-8409112	-
FChr12_8699577_8699577_1_F…FChr12_8699577_8699577_1_R	1	FChr12_8699577_8699577_1_F	CCAATTGGGGGCAGCAGT	61.21°	204		FChr12:8699556-8699759	CCAATTGGGGGCAGCAGTACAATATATATATATATTGATATAAAAATATTGACTGGAGCAGCTTTAAAATTTTAGCCTTTTAATATGTAGTGTGCCAAAGTAGATGTTTGTAAAAAACAGATTAGTGTTAATGGTTCTAAGCTGAAATACTGTAAAGGATATTGGATAGCACACAAGGTTTAATTGATGCGGTGTTGGTGGAGC
FChr12_8699577_8699577_1_F…FChr12_8699577_8699577_1_R	1	FChr12_8699577_8699577_1_R	GCTCCACCAACACCGCAT	61.92°	204		FChr12:8699556-8699759	-
FChr12_9221596_9221596_1_F…FChr12_9221596_9221596_1_R	1	FChr12_9221596_9221596_1_F	AGCACACGTTAAGCGGACA	60.15°	280		FChr12:9221517-9221796	AGCACACGTTAAGCGGACAATTAATTGTTGTTGAAATTTGTTTGTGTGTGCTGCATTCATCACAGGGATTTTTCTGTGGGGCTTTTCTTAGTCTCACTACGTTGAATATCTTTGGGTTTTGGACAAAACAAGCAATGTGAAGAAGTCATTTTGAGCTCTGGGAAAATGTGATTGGCATTTTTTAGTATTATATACCAAACGTTCATCGATTGATCAAGAAAATAATCTGCAGATTAGCCAATAATGTAAGTAATTGTAAGAGGCAGCTCTAGTTGTGACT
FChr12_9221596_9221596_1_F…FChr12_9221596_9221596_1_R	1	FChr12_9221596_9221596_1_R	AGTCACAACTAGAGCTGCCTC	59.38°	280		FChr12:9221517-9221796	-
FChr12_9678199_9678199_1_F…FChr12_9678199_9678199_1_R	1	FChr12_9678199_9678199_1_F	CAACTGCTGTTTCAAAGGGCA	60.53°	249		FChr12:9678084-9678332	CAACTGCTGTTTCAAAGGGCAAAAATGAGCTCTGAAACTCAACTTTTAAGTCCTTAAAGTCCGAAAAACTCTGAAAAAAAGGGCGAGTAGAATATCTACACTACCATGACAACTGAGCTGTAGTTTTCTTTTGTTGTTACTGACATAAAAAAGATTTTCTAATAAAATAAGTATAAAACCACTATAGTACATACAGACGAGTGATGAATTGAACAGTCAGCAGATCACAACCCAACTGAACACCTGTGG
FChr12_9678199_9678199_1_F…FChr12_9678199_9678199_1_R	1	FChr12_9678199_9678199_1_R	CCACAGGTGTTCAGTTGGGT	60.03°	249		FChr12:9678084-9678332	-
FChr12_9852544_9852544_1_F…FChr12_9852544_9852544_1_R	1	FChr12_9852544_9852544_1_F	CGTGTGACAGCCAACAGC	60.13°	217		FChr12:9852498-9852714	CGTGTGACAGCCAACAGCAGCAAGAGTAAACAGTGAAGTTCAGGTGAAGGTCAGGTGAAGGGAAGACAGAGTGACATATAGGGTGAGGATCATACTCCTCGAGTCAGAATGAAAATGACTGTTTTTCTGTTTCTTTTGATGGGAATGCCTTTCATGTTAGGAAATTAAAAACAGGTGTTGTACTGGAACACACATTATGCGCTCCATACCCATAAGG
FChr12_9852544_9852544_1_F…FChr12_9852544_9852544_1_R	1	FChr12_9852544_9852544_1_R	CCTTATGGGTATGGAGCGCA	61.25°	217		FChr12:9852498-9852714	-
FChr12_10691949_10691949_1_F…FChr12_10691949_10691949_1_R	1	FChr12_10691949_10691949_1_F	TGTGCACGACTCCAGCAA	59.42°	145		FChr12:10691893-10692037	TGTGCACGACTCCAGCAATAAGCCAATCAACAGTAGAAAAATGCATGGATATATATATATATATATAGATAAATGGTAAAAGGTTTTTATCTACAAGATATACCTATTTACTTCGGTTACTTGATTCCCCTGACAGTCTCTGTGT
FChr12_10691949_10691949_1_F…FChr12_10691949_10691949_1_R	1	FChr12_10691949_10691949_1_R	ACACAGAGACTGTCAGGGGA	59.74°	145		FChr12:10691893-10692037	-
FChr12_10753258_10753258_1_F…FChr12_10753258_10753258_1_R	1	FChr12_10753258_10753258_1_F	GGACCCTCCAGTTCTCGG	59.36°	222		FChr12:10753100-10753321	GGACCCTCCAGTTCTCGGTTTGCTAGTGATACAAGGCGTTAATTCGCGTCTGTTCAACCTGATCACTGCAAATTCAAATGAATTGATTTCACCGTTTTCAATACAGTGTGCTTCACAATGTGCTTGATTCTCTAAGATGTATGTACTTTGATTTGTCTCAGAACGTTTATACTGCCGCACACTTGGCTCTAGATGTGAAACATTCCTGCGCTTACCACTCCA
FChr12_10753258_10753258_1_F…FChr12_10753258_10753258_1_R	1	FChr12_10753258_10753258_1_R	TGGAGTGGTAAGCGCAGG	60.12°	222		FChr12:10753100-10753321	-
FChr12_11068368_11068368_1_F…FChr12_11068368_11068368_1_R	1	FChr12_11068368_11068368_1_F	TCCATGGTGCCCAGAGGA	60.68°	277		FChr12:11068210-11068486	TCCATGGTGCCCAGAGGATGAATCCTACTAACTTTGGTGGATTTTCACCTATAGCGCTACCCAGTGCTGGAAGTGGAAAAAAATAAGTGCCAGTACACCCCTTATTCACATGATGGCGTGTGTATCGGCAGGTATCAGCAAATCATTAAGTATTACAGTTGAACTGCAAACTAAGTCAGTTACTACTCTTTGTATTATGAAATTTACTCAACATTATTCCAATGTAAAGTCCATGGGGCGAGCGGGAATGTGTGGGCGGAGCCAGCGGGAGAAACAC
FChr12_11068368_11068368_1_F…FChr12_11068368_11068368_1_R	1	FChr12_11068368_11068368_1_R	GTGTTTCTCCCGCTGGCT	61.22°	277		FChr12:11068210-11068486	-
FChr12_11142935_11142935_1_F…FChr12_11142935_11142935_1_R	1	FChr12_11142935_11142935_1_F	GGCTCGTGCTCACAGCTA	59.35°	214		FChr12:11142820-11143033	GGCTCGTGCTCACAGCTAGCTTAATTCAGAAACAGTTCTTGGAAGGATAAACGACATTGTCCTCCAAAACTGCAGGCTTGTCTGTCTGCACAGTCCCTTTTCTATTTGTAAATTCAACTCTCACTCTTTCTGTCTTGCTCTGTCCTTCCAGAAAAGGATTTCCCTTTTTGTTATGTCTCTTCCTATGTTCACTCTGCCTGCCCCTTTCGCCTTT
FChr12_11142935_11142935_1_F…FChr12_11142935_11142935_1_R	1	FChr12_11142935_11142935_1_R	AAAGGCGAAAGGGGCAGG	61.20°	214		FChr12:11142820-11143033	-
FChr12_11265591_11265591_1_F…FChr12_11265591_11265591_1_R	1	FChr12_11265591_11265591_1_F	GCTAAACGGGGCCCTGTA	59.58°	185		FChr12:11265517-11265701	GCTAAACGGGGCCCTGTAATTTTATTTTTTCAATTGTGTGTCTTTATTTCCAAAAAGGGTCAAGAATATTGTATAACCTCACTAACAAGCACACACCAGATATTTTTAAATGGCTAGGGCACATTTAATGAAATATTGGTATTTTCCTACTGTTCCTTTTGTCTGTCCAGCACAACATTTCCACC
FChr12_11265591_11265591_1_F…FChr12_11265591_11265591_1_R	1	FChr12_11265591_11265591_1_R	GGTGGAAATGTTGTGCTGGAC	60.53°	185		FChr12:11265517-11265701	-
FChr12_11909352_11909352_1_F…FChr12_11909352_11909352_1_R	1	FChr12_11909352_11909352_1_F	ACAGAGCTGCTAGGGGGT	59.46°	271		FChr12:11909261-11909531	ACAGAGCTGCTAGGGGGTTGTTGTCTTGCAGTTTTGTTCTTTGTGGTGAAACTATTACTACCTATAGGTTCTGTTTGGCTCAACAGAAGGTCAGGTGCAGAATAATTGTCAACATAGAGGACAATTGGAAGATCATCTTGAATATTGCGTTTGAGCTTCTTAACTTTTATACTTTCACACACGGTTATACAGCTATAACTGAATTGTTTCAGGGAGACAATAGACAATGCATCCTTAAGTAAGTTTAATGACCCGAGGGAACAAAATGACC
FChr12_11909352_11909352_1_F…FChr12_11909352_11909352_1_R	1	FChr12_11909352_11909352_1_R	GGTCATTTTGTTCCCTCGGG	60.04°	271		FChr12:11909261-11909531	-
FChr12_12467499_12467499_1_F…FChr12_12467499_12467499_1_R	1	FChr12_12467499_12467499_1_F	CCTGACTGTGCTGGGGTG	60.28°	122		FChr12:12467439-12467560	CCTGACTGTGCTGGGGTGCTAATGGCGTCCCTTTGTGCTTTTGTATAGGCGTGTGTATATATATATATGTATATATATATATATATATATATGTATATGGGCTTAATGTGGGAGCAGGTGGC
FChr12_12467499_12467499_1_F…FChr12_12467499_12467499_1_R	1	FChr12_12467499_12467499_1_R	GCCACCTGCTCCCACATT	60.43°	122		FChr12:12467439-12467560	-
FChr12_12561213_12561213_1_F…FChr12_12561213_12561213_1_R	1	FChr12_12561213_12561213_1_F	TGCAATGGGATTAGGCAGACA	59.64°	160		FChr12:12561098-12561257	TGCAATGGGATTAGGCAGACATTTTAAAACTACATGTTGACAGCTTATTGTCATTACATAATTACATTACATTGCATATTGTCATTGTAAAATGCAACACTGATACTGTCAATTTCCAACTGTACATAAATGTAGGAAGTATTTACTGTGTGCTGCATGC
FChr12_12561213_12561213_1_F…FChr12_12561213_12561213_1_R	1	FChr12_12561213_12561213_1_R	GCATGCAGCACACAGTAAAT	57.88°	160		FChr12:12561098-12561257	-
FChr12_12843150_12843150_1_F…FChr12_12843150_12843150_1_R	1	FChr12_12843150_12843150_1_F	CGCTTGAACACACACCTGC	60.36°	276		FChr12:12842984-12843259	CGCTTGAACACACACCTGCTGACACCACAGCTTGTGACATATCTGGATATACGCCAGGACCATTAGACATAATGGTGCAAAGTATGTGACAATGAAGAAACAGGTGTGATAAACCTTTGGGTAGATCTCAGCTGTGGAAAGAATAAAAAACATCATCATGGTGTGATTTTTCATGTAAATGGGGTAACAACATACATGTAACAACATACATGACATAATAAAAGATTGAAGCTAAAGCTACATGTCCCATGCAAAAAGTCAGCATCATCACCAGCT
FChr12_12843150_12843150_1_F…FChr12_12843150_12843150_1_R	1	FChr12_12843150_12843150_1_R	AGCTGGTGATGATGCTGACT	59.01°	276		FChr12:12842984-12843259	-
FChr12_12903765_12903765_1_F…FChr12_12903765_12903765_1_R	1	FChr12_12903765_12903765_1_F	TGCAGCCTCACATGTCATT	58.26°	114		FChr12:12903728-12903841	TGCAGCCTCACATGTCATTATGAGCCTGTTAGCATGCTGACACGAATGTCTGAACAAAATGTCTTGACAATCCTTTCAATAGTCAGCTGACAGACAGTGGCTACAAAACCTGTG
FChr12_12903765_12903765_1_F…FChr12_12903765_12903765_1_R	1	FChr12_12903765_12903765_1_R	CACAGGTTTTGTAGCCACTGT	59.79°	114		FChr12:12903728-12903841	-
FChr12_12912003_12912003_1_F…FChr12_12912003_12912003_1_R	1	FChr12_12912003_12912003_1_F	GTGGAAGGTGCTGAATCCTGA	60.67°	172		FChr12:12911889-12912060	GTGGAAGGTGCTGAATCCTGAGTACAGATATATGACTGATTCACACTGAATTAAATATTGGACCTGTTTTTCATGAGCAACATTCTGGCAATAAAATGGTATTTATATGGTATTTATATTGGAGCTGTTGGAAGATGTATTTTTTTCCGTATTGACCAGCTACTTCCCCTTG
FChr12_12912003_12912003_1_F…FChr12_12912003_12912003_1_R	1	FChr12_12912003_12912003_1_R	CAAGGGGAAGTAGCTGGTCA	59.05°	172		FChr12:12911889-12912060	-
FChr12_13144154_13144154_1_F…FChr12_13144154_13144154_1_R	1	FChr12_13144154_13144154_1_F	GGCTTTTTGGTGCATCGGA	58.96°	223		FChr12:13143965-13144187	GGCTTTTTGGTGCATCGGACAAAGAAACAGCCTAGTTACCGGAGGGACAACATGCATCATTTTAGTACCAACAGACATACAAGTTTCAAAACATCTCCTGTGGTATTCAGAAAACTGTGTACTTCTTGTGTATTATGATTAACTTTTTTTAGAGTACGTCTGTCTAGTTGTATTCAAGTATTCAGTGTTGTCATTTACATCTGATTTAGCAAGGCGGACGGTC
FChr12_13144154_13144154_1_F…FChr12_13144154_13144154_1_R	1	FChr12_13144154_13144154_1_R	GACCGTCCGCCTTGCTAA	59.97°	223		FChr12:13143965-13144187	-
FChr12_13895305_13895305_1_F…FChr12_13895305_13895305_1_R	1	FChr12_13895305_13895305_1_F	AGCCAGAACTGTGCAACG	58.61°	266		FChr12:13895154-13895419	AGCCAGAACTGTGCAACGGTACTCAAATCAGAAGAAAGTTGTTCTGTTGTGTAAGACCGAACCAGTAGATATCTGTGCTGTCTCAGATTTACGTTTCTCTACATTAAATGCATAATATTTATGTATTTGTTCATGATAAATAGGTCAGGTGTATGTTAGCAGATGGACAGTTTTGCTTGTATATGTTTTAATACTTTTATATATATGTTCATCTTTATGTTTATTAAGACGCCCTCTATCCTGAAAATGACACAGTGCCTCTCCCT
FChr12_13895305_13895305_1_F…FChr12_13895305_13895305_1_R	1	FChr12_13895305_13895305_1_R	AGGGAGAGGCACTGTGTCA	61.07°	266		FChr12:13895154-13895419	-
FChr12_14220819_14220819_1_F…FChr12_14220819_14220819_1_R	1	FChr12_14220819_14220819_1_F	AGCTGCCTCACACACTGT	58.68°	189		FChr12:14220765-14220953	AGCTGCCTCACACACTGTTACATAGCTTAATCAACAAGGGGTTAGGGTTAGGGTTAGTTGCACCATTGCATATAATTCTACTAAAGAAACCAGTTTAATACACCAAACAATGCACATAATAGCCATTATGTTTTGTATAAACTAAATGTGTGTAGAAGTTGTTGTGTGTGCATGTGTGTACAACAGGGA
FChr12_14220819_14220819_1_F…FChr12_14220819_14220819_1_R	1	FChr12_14220819_14220819_1_R	TCCCTGTTGTACACACATGCA	59.79°	189		FChr12:14220765-14220953	-
FChr12_14929271_14929271_1_F…FChr12_14929271_14929271_1_R	1	FChr12_14929271_14929271_1_F	GCTTCTGCCACTCCAAATGG	59.49°	279		FChr12:14929146-14929424	GCTTCTGCCACTCCAAATGGTGGTAGTAAGAATGGAAGTGGAAGAGGAAGGAACATGATGGGTGGTGTCAATTTAGGGGTACTTGAGCTCTTCCATCAGACAAAAAAGGTTGGGAACTACAATACACATCTCAGACCAAAACAAATGGGCGCAAATGGACTTCATTCAAACTCGACAGAAACAAAATAAAACTTACCAAAACCTTCTATAAATAGTCTATAAATAAGTAGTAATAGTAAATATTCAACTTGAGCGAAAAATTTGCGCGTATTGTGGGCT
FChr12_14929271_14929271_1_F…FChr12_14929271_14929271_1_R	1	FChr12_14929271_14929271_1_R	AGCCCACAATACGCGCAA	60.28°	279		FChr12:14929146-14929424	-
FChr12_15280107_15280107_1_F…FChr12_15280107_15280107_1_R	1	FChr12_15280107_15280107_1_F	GGACGGCCACAAAAAGCG	60.57°	160		FChr12:15280059-15280218	GGACGGCCACAAAAAGCGATCGAAGTCTACAGTAATAGCTAGTAAAGATGAGAGAGAGAGAGAGAGAGAGACATTGTTTCTGTTGGCTGCTGTTATCAGTGATCAGTGCGTGTCAGGACATAGCGTCGCGTTATGTATTGTCACCAGGGCTAGAGCTCCC
FChr12_15280107_15280107_1_F…FChr12_15280107_15280107_1_R	1	FChr12_15280107_15280107_1_R	GGGAGCTCTAGCCCTGGT	59.96°	160		FChr12:15280059-15280218	-
FChr12_15340438_15340438_1_F…FChr12_15340438_15340438_1_R	1	FChr12_15340438_15340438_1_F	AGATTCTGCACAGTTGGTCA	57.61°	121		FChr12:15340418-15340538	AGATTCTGCACAGTTGGTCAGTTGGCCAATTAACTGATAATGAAAATAATTGTTAGTTGCAGCCCTACAATGTATATCTATCTTAAAGCTGTCTGGTACATGTCTGTAGCACCATTCACCT
FChr12_15340438_15340438_1_F…FChr12_15340438_15340438_1_R	1	FChr12_15340438_15340438_1_R	AGGTGAATGGTGCTACAGACA	58.95°	121		FChr12:15340418-15340538	-
FChr12_16372129_16372129_1_F…FChr12_16372129_16372129_1_R	1	FChr12_16372129_16372129_1_F	GCCCTTGGTCCTGATGCA	60.28°	213		FChr12:16371989-16372201	GCCCTTGGTCCTGATGCAGATCTACTGGTCAGTGGTTATGGCTTCAAAACAGTGTGTTCATTTTGCAAGACTATCAACAGTCCATTTCATACATAGGTATTGAGTTTTATTTACTTTCCTTCCTTTAATGTGGCAATAGACACGTTTTTTGCTTTAACTTATCATGAAGTAAATGTTAATTGCAAAAAAGTAACTACAGCAGGGGTTGGCATC
FChr12_16372129_16372129_1_F…FChr12_16372129_16372129_1_R	1	FChr12_16372129_16372129_1_R	GATGCCAACCCCTGCTGT	60.43°	213		FChr12:16371989-16372201	-
FChr12_16640698_16640698_1_F…FChr12_16640698_16640698_1_R	1	FChr12_16640698_16640698_1_F	ACCGTATTGTGAGTGGGGA	57.84°	228		FChr12:16640504-16640731	ACCGTATTGTGAGTGGGGATTCCCAAAAGGTCTTCAACCTCTCTGAAACGTAAGTTAAGATGGAAGGATGGTTGTGTGTGTATACAGTATGTGTGTATGTATATATATATATATATATATGTATATATATATATATATATATATATATATATATATATATATATATATATATATATATATATATATATATATATATATTGATCAAGTAGTGCGGTAGCGTCCACACAA
FChr12_16640698_16640698_1_F…FChr12_16640698_16640698_1_R	1	FChr12_16640698_16640698_1_R	TTGTGTGGACGCTACCGC	60.28°	228		FChr12:16640504-16640731	-
FChr12_16645061_16645061_1_F…FChr12_16645061_16645061_1_R	1	FChr12_16645061_16645061_1_F	CGGCAAGCAAAACCATGGT	60.87°	199		FChr12:16645000-16645198	CGGCAAGCAAAACCATGGTGACACGATCAAAATAATGGGGGCCTACTATTGTTGCCGATGCCGAGATTTTTGCATTGCTGCATGTTCAGATTCAGGCTACATATGGGCCTGGTTCAATCCAGCTATTATGAATAATGAGTTCTCCAGTCTATAACTCCCTATAAATGGGGCAGGTTCCCCTGAGGGAGGTGGAACTGCT
FChr12_16645061_16645061_1_F…FChr12_16645061_16645061_1_R	1	FChr12_16645061_16645061_1_R	AGCAGTTCCACCTCCCTCA	60.07°	199		FChr12:16645000-16645198	-
FChr12_17067685_17067685_1_F…FChr12_17067685_17067685_1_R	1	FChr12_17067685_17067685_1_F	TGGACCAGGGTCAGCTCT	59.38°	175		FChr12:17067535-17067709	TGGACCAGGGTCAGCTCTACCCTGTCTGCATTATAATTTGTCTGGCCTACATTCCCAATACAAGATGGGACTTTAACAAGGTTATTTTTCTCAAAAAACTTTTTGTCAGATCTGGACTACTTTGGGAAGACAAACTAATGGCTGAGAATGGTCAGAGCCATCTGACGCTGACTCA
FChr12_17067685_17067685_1_F…FChr12_17067685_17067685_1_R	1	FChr12_17067685_17067685_1_R	TGAGTCAGCGTCAGATGGC	60.00°	175		FChr12:17067535-17067709	-
FChr12_17082752_17082752_1_F…FChr12_17082752_17082752_1_R	1	FChr12_17082752_17082752_1_F	TCACACACGGTCGCTCAC	60.35°	192		FChr12:17082698-17082889	TCACACACGGTCGCTCACTGTTGGTCTCATTATCATCTTTGTCTTCATGACTTCACCCATATCTCATTTATTGTCCTCCAATTGTGACTACCACTTCAGTATGAGGTTGAAGCAGTCTACATTACAAACACACTATCTTCTGTCTAACATATAATGGAGTTGTCAGAATTGACTGCTGATACCGTGCTCGTC
FChr12_17082752_17082752_1_F…FChr12_17082752_17082752_1_R	1	FChr12_17082752_17082752_1_R	GACGAGCACGGTATCAGCA	60.65°	192		FChr12:17082698-17082889	-
FChr12_17608158_17608158_1_F…FChr12_17608158_17608158_1_R	1	FChr12_17608158_17608158_1_F	AGGCTGATCATTTCTGAGCGT	60.88°	193		FChr12:17608071-17608263	AGGCTGATCATTTCTGAGCGTCTGCTTTTATATGAGTTACATCTTTTCAATTTTCCCTGAAACATAATAGTGTTCAAAAGACACCATGACGGACGTCGCGTCACACGACGCTCATTTCCCTTAAAATATATCTCCTCGTTTCCTCTCTCCTCGCATGGTTTCCTTGCGTCTTAGTCCCTCCCACCAAGGATGC
FChr12_17608158_17608158_1_F…FChr12_17608158_17608158_1_R	1	FChr12_17608158_17608158_1_R	GCATCCTTGGTGGGAGGG	60.51°	193		FChr12:17608071-17608263	-
FChr12_17697408_17697408_1_F…FChr12_17697408_17697408_1_R	1	FChr12_17697408_17697408_1_F	CAGCCGCTCACAGTGTCA	60.73°	241		FChr12:17697328-17697568	CAGCCGCTCACAGTGTCATGCTTCTTACCTGTGTTAACAACAGCCGCTAAACCTCACCGCAAAGATGAGGAGGTGTACCATGACAGTGCCGTTGTATACAAATAGGTGCACCATTATCATGCAAAATCATGCAAACAATACAAGTAAGTTATAACTGTACAGATCAATCAATCAATCAATCAAGTTTATTTGTCACATGGAATCATATAAGGTACAATCACGGTGAAATGTAATCCTGCCA
FChr12_17697408_17697408_1_F…FChr12_17697408_17697408_1_R	1	FChr12_17697408_17697408_1_R	TGGCAGGATTACATTTCACCG	59.80°	241		FChr12:17697328-17697568	-
FChr12_17702733_17702733_1_F…FChr12_17702733_17702733_1_R	1	FChr12_17702733_17702733_1_F	ACCTCTGATCACCTGGGACT	59.51°	176		FChr12:17702664-17702839	ACCTCTGATCACCTGGGACTTGTTTGATTACTGGCAGAGGATTACATTTTTTTTAATCAGGCTAAAAAACAGAAAGAACTGACACTAAAAATCAAGCGAAGCCCACAGAACTGTACTGTACCTTTATTTTCATGAGAAACTTGGTTATACAAGACAAACATGGGAACCTTGGCTGG
FChr12_17702733_17702733_1_F…FChr12_17702733_17702733_1_R	1	FChr12_17702733_17702733_1_R	CCAGCCAAGGTTCCCATGT	59.84°	176		FChr12:17702664-17702839	-
FChr12_17996905_17996905_1_F…FChr12_17996905_17996905_1_R	1	FChr12_17996905_17996905_1_F	TGCCCGACTTTCTCTGATGG	59.76°	182		FChr12:17996841-17997022	TGCCCGACTTTCTCTGATGGTTAAATGAGTTACTGAGAGAATGTAATGGCTATTAGGAATTTTTGGCACCTCTAAAGCTCACTAATTAACATCTCACTCTACATATCTCGTCAAAATTACAATATACTGTTTTATGTGGGGTTATATGAGGGACTATTTCCTGACCAGGACCACTTGCCAGG
FChr12_17996905_17996905_1_F…FChr12_17996905_17996905_1_R	1	FChr12_17996905_17996905_1_R	CCTGGCAAGTGGTCCTGG	60.28°	182		FChr12:17996841-17997022	-
FChr12_18076223_18076223_1_F…FChr12_18076223_18076223_1_R	1	FChr12_18076223_18076223_1_F	ACGGAAGACAGGACGCAT	59.57°	126		FChr12:18076117-18076242	ACGGAAGACAGGACGCATAGTTTTCACAAATGAGTGATAGCATTGTGAGACTTACAGTTTTTGACCATAAGGATGCAGTGTAGTAAGTATATTTGTCTGTGATTTTCCAGGTGGTGGGATCTCTGT
FChr12_18076223_18076223_1_F…FChr12_18076223_18076223_1_R	1	FChr12_18076223_18076223_1_R	ACAGAGATCCCACCACCTG	59.23°	126		FChr12:18076117-18076242	-
FChr12_18860184_18860184_1_F…FChr12_18860184_18860184_1_R	1	FChr12_18860184_18860184_1_F	AGTGAAGTGAACCGCCCT	58.35°	217		FChr12:18860004-18860220	AGTGAAGTGAACCGCCCTTCTTATTCCATTTAAGGGGAGGATCAGGCAAAAAACCAGGAGATGTAAGTGTGGTTGATGGCACATTCTGCTGGATTTATTAAGGTTCATGCAATTTGCAAGGGTCAGTTTTGTATGGAAAATTACCTGCCTTGAAAGCAGGTGCTGATATGCGCTTGGACTGTTAACACAAACCAGGAGCGGACTGAGCGTTGTGGCT
FChr12_18860184_18860184_1_F…FChr12_18860184_18860184_1_R	1	FChr12_18860184_18860184_1_R	AGCCACAACGCTCAGTCC	60.82°	217		FChr12:18860004-18860220	-
FChr12_19057003_19057003_1_F…FChr12_19057003_19057003_1_R	1	FChr12_19057003_19057003_1_F	AGTCCTGGAGCCAGTTTCT	57.75°	110		FChr12:19056945-19057054	AGTCCTGGAGCCAGTTTCTAAACGAGTAAAAAGAAGTTTAACAAAGCAAAGAAGGCAGGTACTCCTACCTTTTCTTCCAGATCCAATGTGCTGCAATGCAGAGCCAACCC
FChr12_19057003_19057003_1_F…FChr12_19057003_19057003_1_R	1	FChr12_19057003_19057003_1_R	GGGTTGGCTCTGCATTGC	60.27°	110		FChr12:19056945-19057054	-
FChr12_19391390_19391390_1_F…FChr12_19391390_19391390_1_R	1	FChr12_19391390_19391390_1_F	CTGGAAAGTTGGCCCCGT	60.75°	226		FChr12:19391238-19391463	CTGGAAAGTTGGCCCCGTGTAGTGAAGTCACAAAGTGTCTGTCTCTCTCTGCCATTTTCCTCTGTCCCTTTTCACTCTCTCTCATGCTGTCCGAATCTCACTCTTTTCCTTTCTTGTCCTCTCACTGCCACCTTCACAGATGTGCTTGAAAGACTGGCGAGAGTCTTAGTATTCAGCTCAGTTCCTGGTCGTCTTTTAACTCTATGGGGCTCCTCCCGTCCCTTTG
FChr12_19391390_19391390_1_F…FChr12_19391390_19391390_1_R	1	FChr12_19391390_19391390_1_R	CAAAGGGACGGGAGGAGC	60.05°	226		FChr12:19391238-19391463	-
FChr12_19676614_19676614_1_F…FChr12_19676614_19676614_1_R	1	FChr12_19676614_19676614_1_F	CCCCTTCCATCCCGCAAG	61.42°	274		FChr12:19676490-19676763	CCCCTTCCATCCCGCAAGCTTTTGACAAGTCCAATTTTCAAACTTATGTTGTGCAGTCAAGCATTTTTGAGAAGCTTATTTTAAAGAGACAGTTTGACATTTTGGGAAATATACTTTCTCCGTCCAAGATCTCAAGGTTTCCACAGATACCAAACATGACATGCAGAGAAATATGGATGAAAGGATGCTAAAGGGTGGAAGGTGGAAAGTATTAGTAAGAAATTTCTTCGAAATGTTGTTAAAAACCAAGTTCAGGCGGGCCATCCTGTTGTGT
FChr12_19676614_19676614_1_F…FChr12_19676614_19676614_1_R	1	FChr12_19676614_19676614_1_R	ACACAACAGGATGGCCCG	60.89°	274		FChr12:19676490-19676763	-
FChr12_20014922_20014922_1_F…FChr12_20014922_20014922_1_R	1	FChr12_20014922_20014922_1_F	TTGAGCAGCACGTCGGTT	59.81°	134		FChr12:20014847-20014980	TTGAGCAGCACGTCGGTTCGTAGGCAACAATATTCATGCATTCATTCTTCTGTTTTTTCTCTCGTCTCATTCAGCATTCTCATTTTAGGCAACAAAAACACTTTGTTTAAAGTTGGGGAACATAGTGGTCTCGG
FChr12_20014922_20014922_1_F…FChr12_20014922_20014922_1_R	1	FChr12_20014922_20014922_1_R	CCGAGACCACTATGTTCCCC	59.55°	134		FChr12:20014847-20014980	-
FChr12_20555849_20555849_1_F…FChr12_20555849_20555849_1_R	1	FChr12_20555849_20555849_1_F	TGAAAACAATGGGACGAGCG	59.83°	247		FChr12:20555660-20555906	TGAAAACAATGGGACGAGCGATTATCACTCCTTTTCAGAACATAACCTGAATATTTAAAAGTTGTTCTCGCAAATTTACAACAAACATACTCTCCATTATTTCATCTTGCATTGCAAAAAAGGGGTAGAGACTGATATTAAAGAGCAACTTAACACTACCTGAAAATATTGTTTTTACTCACCTCCAATGCCAATGCCTTTGTCTTGTAAAATCAGCTATGTGAATGTGACGGGTCATCACATGCGG
FChr12_20555849_20555849_1_F…FChr12_20555849_20555849_1_R	1	FChr12_20555849_20555849_1_R	CCGCATGTGATGACCCGT	61.36°	247		FChr12:20555660-20555906	-
FChr12_20557327_20557327_1_F…FChr12_20557327_20557327_1_R	1	FChr12_20557327_20557327_1_F	AGGGAAGCACATTTGGGACT	59.14°	234		FChr12:20557256-20557489	AGGGAAGCACATTTGGGACTTCTAACATAAACAATTCATTCAACAAAGATCCAAAAGAAAGTGGTCAATTATAACAGCCATGTTGGTTGTTTACGTTCATTATGAAAATGTCAAACATGTGAATGAGACATGAGGTAGTTGGACACGGTTAGCGATGACAACGATGCGATGCGCTCCTCTATCCATCGCTCTCTCGTGGACTCGTCCTCCAGCAGTATTCAGGCGGTGTGCGTT
FChr12_20557327_20557327_1_F…FChr12_20557327_20557327_1_R	1	FChr12_20557327_20557327_1_R	AACGCACACCGCCTGAAT	60.72°	234		FChr12:20557256-20557489	-
FChr12_21011836_21011836_1_F…FChr12_21011836_21011836_1_R	1	FChr12_21011836_21011836_1_F	TCCCCACCCAGTTCACCA	59.95°	227		FChr12:21011764-21011990	TCCCCACCCAGTTCACCATTCACTGTTAACTGGTTCTAGAGACTTCCCTGATTAGGCTGTTGTTGGTTAAAAAAGAGAGAGAGAGAGAGAGAGAGAGAGAGAAAGAAAGAGAGAGATGTTTTAACCAATTTACTACAAACTATGTACACTTTGATTTAAAGGTGACCATTTTTCAGATTTTTAAATGTATATTTTCTATCCTCCAATCAGCCATTGATTTCCATCCA
FChr12_21011836_21011836_1_F…FChr12_21011836_21011836_1_R	1	FChr12_21011836_21011836_1_R	TGGATGGAAATCAATGGCTGA	57.54°	227		FChr12:21011764-21011990	-
FChr12_21185843_21185843_1_F…FChr12_21185843_21185843_1_R	1	FChr12_21185843_21185843_1_F	CGCTATTGCAGTGCCCAG	60.66°	233		FChr12:21185718-21185950	CGCTATTGCAGTGCCCAGAATTTGAACATCAACACTAATTAATTTCTGCCCATCCTTTATCGTGTGTGTGTGTGTGTGTGTGTGTGTGTGTGTGTGTGTGTGTGTGTGTGTGTGTGTGTGTGTGTGTATTGGTGCAAGTGTCTACATGAGTGTTGTGAATTGCAGCTCAGGGCTTCATCTTGGTTTTCATGAGTGACATGTGAATGGAGGGGGCCCTGCGGCAAAACCCACAC
FChr12_21185843_21185843_1_F…FChr12_21185843_21185843_1_R	1	FChr12_21185843_21185843_1_R	GTGTGGGTTTTGCCGCAG	60.35°	233		FChr12:21185718-21185950	-
FChr12_21219392_21219392_1_F…FChr12_21219392_21219392_1_R	1	FChr12_21219392_21219392_1_F	GCCACTCGCACTCACCAT	60.05°	276		FChr12:21219240-21219515	GCCACTCGCACTCACCATGGAGGACTTGAAATGGAGCCTTTACTCTCTCTCTGTATCTTGCTCTCTTGTTCTCTCTCTCTCTCTCTCTCTCTCTCTCTCTCTCTCTCTCTCTCTCTCTCTCTCTCTCTCTCTCTCTCTCTCTCTCTCTCTCTCTGTGTGTGTGTCAGTGTGCTGCATTTCAGATCTTATTCTGCTGACATGGACTTGCCTCGTTCTGACTCTGGCTCTGATCTTTTGTGCACAGCGCTGCCGCTGCTGCTCGGAGCAGCTGTGCAT
FChr12_21219392_21219392_1_F…FChr12_21219392_21219392_1_R	1	FChr12_21219392_21219392_1_R	ATGCACAGCTGCTCCGAG	61.03°	276		FChr12:21219240-21219515	-
FChr12_21494999_21494999_1_F…FChr12_21494999_21494999_1_R	1	FChr12_21494999_21494999_1_F	GGTGACGGTTGATGGTAGCA	60.73°	261		FChr12:21494901-21495161	GGTGACGGTTGATGGTAGCAATGATTTCCAGAGGCGACCTAAATCCTGTTTGGAGGTTTTCAGGCCTTTGGACAAGGAGAGATTGTACAAAAGTCCAAGTGATTTTCATACTCATCAAACCATTCAGTGACCCCTCGTGCCCTATGGACGGGGGCGTTGTCATCCTGGAAGAGACCACTCCCATCAGGATAGAAATGTTTCATCATAGGATAAAGGTGATCACTCAGAACAACTTTGTATTGATTTGCGGTGACCCTTCCC
FChr12_21494999_21494999_1_F…FChr12_21494999_21494999_1_R	1	FChr12_21494999_21494999_1_R	GGGAAGGGTCACCGCAAA	60.28°	261		FChr12:21494901-21495161	-
FChr12_21783317_21783317_1_F…FChr12_21783317_21783317_1_R	1	FChr12_21783317_21783317_1_F	GAGAGCAGGAACGTGGGG	60.51°	211		FChr12:21783131-21783341	GAGAGCAGGAACGTGGGGGAAGAGAGGAGCTGAACTGTCCAACTTCAGAGATGGACTGGAGGGAGAGGACACCTAGGACAAAAGAAAGAAGATAAGGAGAAAAGACGTTAACGGTACAAGGCAAAGAACGGTGTACATACAGTACAAGGTAACAGGAGAGATACTGCCATTGCACGATGTAGCAGTAAAATGGCAGATAAACTGGGAAGCA
FChr12_21783317_21783317_1_F…FChr12_21783317_21783317_1_R	1	FChr12_21783317_21783317_1_R	TGCTTCCCAGTTTATCTGCCA	59.85°	211		FChr12:21783131-21783341	-
FChr12_21935681_21935681_1_F…FChr12_21935681_21935681_1_R	1	FChr12_21935681_21935681_1_F	AGTTCCCACTACCATTAGGCT	59.00°	265		FChr12:21935601-21935865	AGTTCCCACTACCATTAGGCTAAAACGCTACATTTAAATCCAAAGTCCAGACAGACATTCATTCATTAGGTCAGTGTGAAGGAGACAGAAAGGTACATATCACAGTGTTTTTACAGATCCGTACTTTATTTCATTACTACATACTGTATTTTGCAACAATTCCACGTGGATGAAGAAGCAGATTTTTGTTTTACAGTTATAAAGGAAACATTGATATCTAAGGCGTTAATATTTTAGAGTGTAAATTCTGGCCTTCACTGGGTGT
FChr12_21935681_21935681_1_F…FChr12_21935681_21935681_1_R	1	FChr12_21935681_21935681_1_R	ACACCCAGTGAAGGCCAG	59.97°	265		FChr12:21935601-21935865	-
FChr12_22012535_22012535_1_F…FChr12_22012535_22012535_1_R	1	FChr12_22012535_22012535_1_F	TTCTACCTGCGGCTCCCT	60.84°	219		FChr12:22012457-22012675	TTCTACCTGCGGCTCCCTGCTGTGATTGAGAACATAAGTGGCTGGTCTCCCATGATGAGTTTAGACTGATTATGAGAGATGTTCACTGAAACTTCTATGAAGAAGTTGCTCAACATTTTTGGAAATATTTGTATTTGTTTTCTTTCAGAGAGCTAGATGAGAAGACCAATACCACTCTCATGTCTGTGCGTTAAGTATGGAGCTTGAGCCAGAACGTGC
FChr12_22012535_22012535_1_F…FChr12_22012535_22012535_1_R	1	FChr12_22012535_22012535_1_R	GCACGTTCTGGCTCAAGC	59.83°	219		FChr12:22012457-22012675	-
FChr12_22199638_22199638_1_F…FChr12_22199638_22199638_1_R	1	FChr12_22199638_22199638_1_F	GTGTGTGGTGAGGCTGTGA	60.44°	226		FChr12:22199582-22199807	GTGTGTGGTGAGGCTGTGATCAAGCTCTGCAGCACGTTAATAATTGAAGTTTTATCCTTTTGTACACAGCTGCATGCAGATGGAAACACACATACTGTACACGACTATGTACTGTACCTTGCTTTTTAGAAGTGCCTGAATTAGTGAGGAGTTAGAGGAGGAGGTGAACAAAGATGGAGGAAAGAGAGAGAGGGAGAGGGAGAGAGAGAGAGAGGTTGGGTGAGCA
FChr12_22199638_22199638_1_F…FChr12_22199638_22199638_1_R	1	FChr12_22199638_22199638_1_R	TGCTCACCCAACCTCTCTCT	61.35°	226		FChr12:22199582-22199807	-
FChr12_22291645_22291645_1_F…FChr12_22291645_22291645_1_R	1	FChr12_22291645_22291645_1_F	ACGTGACAGGCTCCAACG	60.28°	257		FChr12:22291479-22291735	ACGTGACAGGCTCCAACGCTGTCAATGTTTTCCTGGGCATCGGGGTGAGTCACTGATTCATAGCTGGTGTAAAAGCAGTGGTGCTTGTCATACTGCCGTAGTAGTAATTGCTGTCATGTATTTGTAATAATTAATTAATTTTATTTTATGAGTGCTATTCTTTAATGCTACATGTCATGTTATTGAGTTTAATTCTGCTGATGTTTGACAGGTGGCATGGTCCATCGCTGCCATCTACCACAACAGCAACGGGGAGG
FChr12_22291645_22291645_1_F…FChr12_22291645_22291645_1_R	1	FChr12_22291645_22291645_1_R	CCTCCCCGTTGCTGTTGT	59.80°	257		FChr12:22291479-22291735	-
FChr12_22305186_22305186_1_F…FChr12_22305186_22305186_1_R	1	FChr12_22305186_22305186_1_F	CTGGGGATACGGCCGAGA	60.44°	255		FChr12:22305029-22305283	CTGGGGATACGGCCGAGACCATAACAGTCAAACAGCCAGGAGAGATCTAATTCAATAATGTAATGTTGATTTGTGGTGGTGACAAGGTTCTAAGACCCAAAAGTATTATTACATTTAATTATTTGGCAAATAGAAGTGTAAACTACAACAAATTCTGAACATACATGATTTAAGTCTTATCTGCCTAGTAACCGATTCTGTGTGTCCATGAATGTTCATGTATCTTCATCAGCCCTATTGACGTGTGGTGTGCCA
FChr12_22305186_22305186_1_F…FChr12_22305186_22305186_1_R	1	FChr12_22305186_22305186_1_R	TGGCACACCACACGTCAA	59.65°	255		FChr12:22305029-22305283	-
FChr12_22480456_22480456_1_F…FChr12_22480456_22480456_1_R	1	FChr12_22480456_22480456_1_F	GCTGTTCCTTGTCTGGCG	59.38°	195		FChr12:22480367-22480561	GCTGTTCCTTGTCTGGCGGATCTTAAAATTGAGAGTATTCAGTATTCAGTACAAAATCATGAAACGACACATATTAAATACCAATATACATGCTACCAAGATAATCTAGATACACAAAAAGATCCAGGGAAAAACAATAATGCTTACACTGCTTGACTGACAGGTGATCACTATTAGGTGAGGTGCAGAAACACA
FChr12_22480456_22480456_1_F…FChr12_22480456_22480456_1_R	1	FChr12_22480456_22480456_1_R	TGTGTTTCTGCACCTCACCT	59.90°	195		FChr12:22480367-22480561	-
FChr12_22623875_22623875_1_F…FChr12_22623875_22623875_1_R	1	FChr12_22623875_22623875_1_F	CCTTGGAAACAGCAGTTGACA	60.13°	223		FChr12:22623810-22624032	CCTTGGAAACAGCAGTTGACAAAATATTCTCACCACAAGGTCCATTTAGTCAGATGTTTCGGGGTTTCGAGATTCAAAGTTAAGTTATACATTTTTTTTAAAGTGCTAATTCTTCTCTGTGTGATGTGATACACTGACGTACACAAAATCATGACATTTGTATATTTTGGTTATTTGTACGTTTAAACAGCTTGCAAGTTTCAGCGTGTGGGCAGCTTCACCT
FChr12_22623875_22623875_1_F…FChr12_22623875_22623875_1_R	1	FChr12_22623875_22623875_1_R	AGGTGAAGCTGCCCACAC	59.89°	223		FChr12:22623810-22624032	-
FChr12_23270910_23270910_1_F…FChr12_23270910_23270910_1_R	1	FChr12_23270910_23270910_1_F	TGCTGCTCTGTTGTCGTGA	59.48°	130		FChr12:23270885-23271014	TGCTGCTCTGTTGTCGTGACAATAACGCCTCTAAGCTAACAGATTATTTACCGTTCGAATCTAATCTGATCTAATTTTGCTCTCATGAAATTATTGCACTACTTAATTTTTCTTTTCATGTCTGCAGCGT
FChr12_23270910_23270910_1_F…FChr12_23270910_23270910_1_R	1	FChr12_23270910_23270910_1_R	ACGCTGCAGACATGAAAAGA	58.97°	130		FChr12:23270885-23271014	-
FChr12_23470335_23470335_1_F…FChr12_23470335_23470335_1_R	1	FChr12_23470335_23470335_1_F	TGCCTGCACTGCTTTGAA	58.56°	187		FChr12:23470196-23470382	TGCCTGCACTGCTTTGAAAAGGTGTGCTTACTGTGTGGAGAAGATAAAGACACAAGGGTCCCCAAAACATTACCCTTTTAGAGCTGTTTGGATCTTCAGGATTCCTTTTAGTTCTTGTTATCACTATCTAGTAAAAGCTCGACTGTTGAATATGCAGGAAATACATGAACGAAGGTCCAGGCAGGTG
FChr12_23470335_23470335_1_F…FChr12_23470335_23470335_1_R	1	FChr12_23470335_23470335_1_R	CACCTGCCTGGACCTTCG	61.33°	187		FChr12:23470196-23470382	-
FChr12_23595342_23595342_1_F…FChr12_23595342_23595342_1_R	1	FChr12_23595342_23595342_1_F	GTGCCCTCTGCTGGTGAG	60.58°	231		FChr12:23595147-23595377	GTGCCCTCTGCTGGTGAGGTACTTTCACTGCATGAGCCAATATGAATAAGATTTTGGAGAGCTCAGTTTACATGTGATTTTATATCCAATTAACTGTTCTTGAAATTAATTGATCTTTAAACTGTTCTGTGTAACAGTAACAATGGAATCCCTCCCCAGAAATTAATCTCTAGTTTTATGTTTGCTGGATTGGACTGGTGAGCAGAAGTGAGTGGACGGTTTGAAGCTGCA
FChr12_23595342_23595342_1_F…FChr12_23595342_23595342_1_R	1	FChr12_23595342_23595342_1_R	TGCAGCTTCAAACCGTCCA	60.08°	231		FChr12:23595147-23595377	-
FChr12_23796962_23796962_1_F…FChr12_23796962_23796962_1_R	1	FChr12_23796962_23796962_1_F	TCATCTACACTGTAGCGCCA	58.46°	215		FChr12:23796941-23797155	TCATCTACACTGTAGCGCCATCTTACTCTTACTGGAGCATGTTACATGATATGATTATATGCAGGTTCTTTTAACAGTAACAAATTATTACAACTGACTTGCAATTTTTTTAAATATTACTGCAATTTAGCACAACTTATAGCTCAAAGCTTTGGAACAAAAATCTGTAAGATCCTGGAGTGACTGATATAAAAGACTCTTGTGGAGGTCTGAGA
FChr12_23796962_23796962_1_F…FChr12_23796962_23796962_1_R	1	FChr12_23796962_23796962_1_R	TCTCAGACCTCCACAAGAGTC	58.41°	215		FChr12:23796941-23797155	-
FChr12_24012838_24012838_1_F…FChr12_24012838_24012838_1_R	1	FChr12_24012838_24012838_1_F	CGAGGGTCTTGGTGGCTG	60.43°	251		FChr12:24012775-24013025	CGAGGGTCTTGGTGGCTGATGTTGCTCTTTGAGATGACAATCTCTGTGCATACAAATGTTCAAAAAGTTTCAGTCTTAGTATTATTAGATCTCAGTGCTGAATTGGAGCACAATACACTGTATATGTATATTGTCTTTCTATATTGCCTTGTGTTTCTTTTCTCAGTGTTTTTTTACGTCTTATGTAAAGCACTTTGAATTGCTTTGGTGTTGAAAGGTGCTAAGAAAATAAACGAGCCTTGCCTTGCCTA
FChr12_24012838_24012838_1_F…FChr12_24012838_24012838_1_R	1	FChr12_24012838_24012838_1_R	TAGGCAAGGCAAGGCTCG	61.03°	251		FChr12:24012775-24013025	-
FChr12_24692239_24692239_1_F…FChr12_24692239_24692239_1_R	1	FChr12_24692239_24692239_1_F	ACGTCCCATTGTGTCCCAC	60.30°	203		FChr12:24692125-24692327	ACGTCCCATTGTGTCCCACTGTGCTTGGACTTGGATTCAATAAAAAAAAAAAGTATAACTTCAAACATGAGGATCAAGAAAAACATGAATGATAATGACAAGGTCAAGTACCGTATAGGAATATGTGTATGTGTATGCAGTGTCTTTGAACTCACCTCCCTCACACTCATCATATTTGTATGATGAAGTCAAGCCCTGCTCTG
FChr12_24692239_24692239_1_F…FChr12_24692239_24692239_1_R	1	FChr12_24692239_24692239_1_R	CAGAGCAGGGCTTGACTTCA	61.60°	203		FChr12:24692125-24692327	-
FChr12_24723867_24723867_1_F…FChr12_24723867_24723867_1_R	1	FChr12_24723867_24723867_1_F	CAAAGCCTCACCGGGGAA	60.36°	158		FChr12:24723743-24723900	CAAAGCCTCACCGGGGAATTGGAAAGTTCTCATTGGCTCGTGTAAGGTAGACCAGCACTTCTTCTACAAACAGTCAGTGGTGGAGAGTACAGGCTTCTCAACTGCCATTTAGCTTAAGTGACATATTAACATTCTCTTAACCCTTTGGAGTCTTGGGC
FChr12_24723867_24723867_1_F…FChr12_24723867_24723867_1_R	1	FChr12_24723867_24723867_1_R	GCCCAAGACTCCAAAGGGT	59.46°	158		FChr12:24723743-24723900	-
FChr12_25177559_25177559_1_F…FChr12_25177559_25177559_1_R	1	FChr12_25177559_25177559_1_F	AGCGAGTCATTTTCAGGTGA	57.09°	265		FChr12:25177366-25177630	AGCGAGTCATTTTCAGGTGATTCTTTTTTTTCTCTTTTGAAAAGAAAAACAATGACAACAAGACACACTGATATCAAGTCTACTGATTTATTTCCATTTTCAGAGTAATGTGTTTTTCTCGATGGATTTACTAGATCTATTATATTAGCAGGGATAATATCTGTGGATATGAGTCTGCTGAAATTAGATTACACAAGAAATGTAGCCAAATATTAGTTTATCGGGATCTCAAGACATTTCTATGACAAAACTGGGAGAAACTGCT
FChr12_25177559_25177559_1_F…FChr12_25177559_25177559_1_R	1	FChr12_25177559_25177559_1_R	AGCAGTTTCTCCCAGTTTTGT	59.09°	265		FChr12:25177366-25177630	-
FChr12_25303933_25303933_1_F…FChr12_25303933_25303933_1_R	1	FChr12_25303933_25303933_1_F	TCGAGTTTCCCGCCAAAAGT	61.03°	187		FChr12:25303849-25304035	TCGAGTTTCCCGCCAAAAGTATTGACTGTTTGAGGTTAACCGTTATGATGGCAGTGAATTGCTAATTAGTTGGTTTATTTTTAACTTATCCATTTTTAATTGTGTGTTATTAGTTTTGGGTTTGAGTAAACTGGCATTTTATGGTGACAAAGAAGTAGCTATATCAACTGAAGCTTGTGGTTTCAGC
FChr12_25303933_25303933_1_F…FChr12_25303933_25303933_1_R	1	FChr12_25303933_25303933_1_R	GCTGAAACCACAAGCTTCAGT	59.25°	187		FChr12:25303849-25304035	-
FChr12_25336651_25336651_1_F…FChr12_25336651_25336651_1_R	1	FChr12_25336651_25336651_1_F	ACAACACAGGGCTGCACA	60.20°	218		FChr12:25336549-25336766	ACAACACAGGGCTGCACAATGAAATGAAAGTTGTAGCCCCTTCATGCACACATACACCAAACATATATACAAATATTTAAATTACAATAGAATAAACTAAAAATACACACATGTACATTACTCTGAAACTCAAATGTCACCCTGATTTTGCTCTTCAAGACAAATGAAATCAAATGCGTCATCCTACAGTAGAAGTAACCTTTCTGTCTGTGCTCAGG
FChr12_25336651_25336651_1_F…FChr12_25336651_25336651_1_R	1	FChr12_25336651_25336651_1_R	CCTGAGCACAGACAGAAAGGT	59.86°	218		FChr12:25336549-25336766	-
FChr12_25522841_25522841_1_F…FChr12_25522841_25522841_1_R	1	FChr12_25522841_25522841_1_F	TGCTGCCAGGTGAACAAGA	59.39°	258		FChr12:25522642-25522899	TGCTGCCAGGTGAACAAGACTACAGACTCACACAGTCCTGAGGAGACGTCTAATCAGCCAAACACCAGACACCTGTGTAGGTCTGTAAACTCTTGCACAATCGCTTTTTTAATGAAAAGTAATGAAACATCAAACTTAATAAAACAATTAAAGGTGCAGTCAGCACCAATTCACTTCATAATCCAATTCACTTTTGGATTACAACACTATTTAAGGGGTGTTCGTGTTCGTGCAAAAGGGCAGGGGAAAGGCAGTGGG
FChr12_25522841_25522841_1_F…FChr12_25522841_25522841_1_R	1	FChr12_25522841_25522841_1_R	CCCACTGCCTTTCCCCTG	59.97°	258		FChr12:25522642-25522899	-
FChr12_25901361_25901361_1_F…FChr12_25901361_25901361_1_R	1	FChr12_25901361_25901361_1_F	ACCCATCTTCGCTTCCGC	60.35°	224		FChr12:25901303-25901526	ACCCATCTTCGCTTCCGCCAGCTCCACGGCAGCCTTCCTCGCCATTATCCCTCACGCCAGCAGCTGAACTGCCATGTCATCAATTAAGTCTACGCTGAGTCTCCGTCCCTGAACACACAGGCGGTAATAATATACATTAAGAACGGCCTGTCTAGGATGAGAGCATTAGCGTCCCCACCCGGCTCGGTGGCATTAGCATTAGCATAGTTGGGAGGGCTCGGTTC
FChr12_25901361_25901361_1_F…FChr12_25901361_25901361_1_R	1	FChr12_25901361_25901361_1_R	GAACCGAGCCCTCCCAAC	60.81°	224		FChr12:25901303-25901526	-
FChr12_25990653_25990653_1_F…FChr12_25990653_25990653_1_R	1	FChr12_25990653_25990653_1_F	TGCGAGGATAGTGTGGCC	59.51°	163		FChr12:25990627-25990789	TGCGAGGATAGTGTGGCCTAGGGAAATTACTTTCTTTACAAGACCCACTCGTGGCAACTAAAGCAGGATTAACATCTTTCATAGTTGTGTTTAGGCACTCACAAGGTTAGGGAAAGATCGTGGTCTTGGTTAAAGTTGAAAAAAGGCAGCAGTGACTTGAGGC
FChr12_25990653_25990653_1_F…FChr12_25990653_25990653_1_R	1	FChr12_25990653_25990653_1_R	GCCTCAAGTCACTGCTGC	59.61°	163		FChr12:25990627-25990789	-
FChr12_26025829_26025829_1_F…FChr12_26025829_26025829_1_R	1	FChr12_26025829_26025829_1_F	GCTTGTTTTTCGGGATGCCA	59.89°	163		FChr12:26025775-26025937	GCTTGTTTTTCGGGATGCCAAAGATCTCCTCATTGCTAACTTGAGTAGTGAACCGGAGTGAAGACAGATAACAGATTAAACACAAGTGTATAGCCTTGTTTGAGATGAGCTGCTGCTCACCTTGAAAGTAGACGAGAGTAGCCGATTGCAGTCGGGGGAGGTA
FChr12_26025829_26025829_1_F…FChr12_26025829_26025829_1_R	1	FChr12_26025829_26025829_1_R	TACCTCCCCCGACTGCAA	59.79°	163		FChr12:26025775-26025937	-
FChr12_26151012_26151012_1_F…FChr12_26151012_26151012_1_R	1	FChr12_26151012_26151012_1_F	GCGTGAGGTCTCTGTCTTGT	60.38°	256		FChr12:26150919-26151174	GCGTGAGGTCTCTGTCTTGTAAAGATTCTGATGTGTTAAAGTTATTTTAGAGTGTATATATTATAAGTATATACCCTATATAAGTACTGTTTTTCACATTTCACAAAACATTTCTGTTGTTGAGGGAAACTCTTGTGAAGTATGTGTCAGCGTTTCTGGAACTAAAAAACCCCCCAACCATTTTTAGCTTGACTTTCAGTGTGTTTTATACCATATCATAAATTTTACAACATTTAACCTGTCGGGGACCATGCAA
FChr12_26151012_26151012_1_F…FChr12_26151012_26151012_1_R	1	FChr12_26151012_26151012_1_R	TTGCATGGTCCCCGACAG	60.05°	256		FChr12:26150919-26151174	-
FChr12_26320054_26320054_1_F…FChr12_26320054_26320054_1_R	1	FChr12_26320054_26320054_1_F	TGCAACCGTGATATGCCAA	58.52°	237		FChr12:26319895-26320131	TGCAACCGTGATATGCCAAAACAAAACATTCAAAGAAATAGGAGAAAAAATCAAATATAAAGCAAACCATAAATAATAAACCACAATCTAAGACTAGACTAACTAAAACTAGGACCATACCAAAAATCTTAATACATATAATGATACTGCCCCGTAATACACATTTCTACCATGGTTACGGTTTGGTTAGTTTTAGGCAACCAAAACTAATCATAAACACTGAGGGGAAGATTGTGA
FChr12_26320054_26320054_1_F…FChr12_26320054_26320054_1_R	1	FChr12_26320054_26320054_1_R	TCACAATCTTCCCCTCAGTGT	58.59°	237		FChr12:26319895-26320131	-
FChr12_26371299_26371299_1_F…FChr12_26371299_26371299_1_R	1	FChr12_26371299_26371299_1_F	AGACGTCATGATGGACTGTGA	59.04°	276		FChr12:26371182-26371457	AGACGTCATGATGGACTGTGAAATACTGTTGTGGACATTTTTGGGGTTAAACGATTGTTAATCAAGAAAATAATCGGCACATTAATTGGTAAAGACAATGAATTAGTTGCAATCTTAACTGCAACTCTTAACTCCAAATAGGTGGAGAAACCAAAATGCCTTACAGAGAACGAGTCAAAAGGGATTTTCAAGACAAGTATAAATAACGTTCTCTACCTGTTGAGCTTAAGGACCAAGTGATGTTGAGGTTGAAGTTGTTCGAGGCGTTGATGGACA
FChr12_26371299_26371299_1_F…FChr12_26371299_26371299_1_R	1	FChr12_26371299_26371299_1_R	TGTCCATCAACGCCTCGA	58.55°	276		FChr12:26371182-26371457	-
FChr12_26416111_26416111_1_F…FChr12_26416111_26416111_1_R	1	FChr12_26416111_26416111_1_F	GGATGGTGCATGTACTTCCCA	59.99°	226		FChr12:26415985-26416210	GGATGGTGCATGTACTTCCCATGAGGGTGGAAAACATATTTCATGATTAAAAACTGAACATGTGATCTAATCATGGTCCAAAGATGAAACTGGTGACAGACTGTTGACAACCAGCTATTGGACAACTAGGACAAACGTGCTAGTTGAGTTTTACTGTAAAGGACAAGGCTTTTCATATTGTCAACAATTCAAATTAAAAGGCTGAAACCACCAATGAACTGACGCT
FChr12_26416111_26416111_1_F…FChr12_26416111_26416111_1_R	1	FChr12_26416111_26416111_1_R	AGCGTCAGTTCATTGGTGGT	59.82°	226		FChr12:26415985-26416210	-
FChr12_26516532_26516532_1_F…FChr12_26516532_26516532_1_R	1	FChr12_26516532_26516532_1_F	TGTGGTTTCAGGCTGTGGT	58.81°	225		FChr12:26516472-26516696	TGTGGTTTCAGGCTGTGGTAAATCATATAAAAACACACATTTAATATTTAAAACAGCACTTAGCAAGCGTTACACTGTACTGTGTGTGTATGATTGTTTGTATTCAAGTACAGCACTTCATGAGAAAATCTTGCAATTTTAAGAAATCCCTTGAACTTTCCACCAAATTTCACAGTGTTTTTTTAAAAACTGTTATTTCAAAAATGTCAGTCGTGTATCCCAAAC
FChr12_26516532_26516532_1_F…FChr12_26516532_26516532_1_R	1	FChr12_26516532_26516532_1_R	GTTTGGGATACACGACTGACA	58.36°	225		FChr12:26516472-26516696	-
FChr12_26604288_26604288_1_F…FChr12_26604288_26604288_1_R	1	FChr12_26604288_26604288_1_F	GGGACGAAATCTGCAAGTGC	60.58°	213		FChr12:26604126-26604338	GGGACGAAATCTGCAAGTGCACAAAGACTATTTAAACTTGTGTTCTATAGAAATCAGCTTGCTTCAAGATTTTTTGTAATTAATGTTTTATCTTGAAACGAGAATTAAATAAAAAATGAAATAAAAAAAGAGGAGTCAAAAAGACGAGTCACAATACTCAAGGCTCGTGTTAAAAGTAACAGTGACAGTTTGTTGACTGCTCTTGTTGCCTCT
FChr12_26604288_26604288_1_F…FChr12_26604288_26604288_1_R	1	FChr12_26604288_26604288_1_R	AGAGGCAACAAGAGCAGTCA	59.16°	213		FChr12:26604126-26604338	-
FChr12_26804032_26804032_1_F…FChr12_26804032_26804032_1_R	1	FChr12_26804032_26804032_1_F	AGCGGGAGTGAGGAGGAG	60.04°	240		FChr12:26803881-26804120	AGCGGGAGTGAGGAGGAGTGTGTGTCGGACAGTAGTGATGTAGGCGTACGGTGTTTTAAACTGAGTAGCAGCCAGCAGAGTAAGCTGTACACTGCAGAAAAGATAAGGTCTTTTCTCCAACAGACAAAAAATCAACATGGTGTCAAAATAGAAGATGGTAAAGTACCTTTCGGCTTTAGGAAGACAGGTGAGGTAGTATAAAGAGCGACAAAGTCCATGTTGTGAGGAAGTGTTGGTGGT
FChr12_26804032_26804032_1_F…FChr12_26804032_26804032_1_R	1	FChr12_26804032_26804032_1_R	ACCACCAACACTTCCTCACA	59.01°	240		FChr12:26803881-26804120	-
FChr12_26911088_26911088_1_F…FChr12_26911088_26911088_1_R	1	FChr12_26911088_26911088_1_F	AGCTGCTGAAGAGGATGACTC	59.87°	249		FChr12:26910899-26911147	AGCTGCTGAAGAGGATGACTCTTCAACTGAAATGCTCAGAGTCAAAAAGCAAAGTCAAATTAATGAGGTAATGAATCAAAGATTATAAGAGAGTCAACGTTATGAGATTCTAAGCCAAAACTTTGATTTGCTAATTCAAAATTAAGAGACACTAAGTCATAATTTGTCAAACATGACAGGACATAAAACACACATAAAACAGGCGTATGATATGCAAGCAAAATTTGACTTTGGCGTTCACATTGCACA
FChr12_26911088_26911088_1_F…FChr12_26911088_26911088_1_R	1	FChr12_26911088_26911088_1_R	TGTGCAATGTGAACGCCA	58.09°	249		FChr12:26910899-26911147	-
FChr12_26912031_26912031_1_F…FChr12_26912031_26912031_1_R	1	FChr12_26912031_26912031_1_F	CCCCCGATCCCGATCTGA	60.98°	278		FChr12:26911853-26912130	CCCCCGATCCCGATCTGAGTCATTTAATATTGGTATTTAAGACCAAGTCCTGATCTGATACTTGTATTTTCCTAGATAATACAGCTACACAGTGCACACTTCGTACAGTTATTAAAATCAATCCAATGTATATATGCTTGACAACTGAACAGCTCTGCGATACATTAAGACAAAAAAAAAGGCACTGCCTATAATTCATCTTTGGAAGAATTCAAGACGAGTGGCCACAATCAATACAAGCTAGCCACTATTTGGCAAGGCAGCCATCAGCCATAGCT
FChr12_26912031_26912031_1_F…FChr12_26912031_26912031_1_R	1	FChr12_26912031_26912031_1_R	AGCTATGGCTGATGGCTGC	61.13°	278		FChr12:26911853-26912130	-
FChr12_27136960_27136960_1_F…FChr12_27136960_27136960_1_R	1	FChr12_27136960_27136960_1_F	GGGCGGCGAAAGAGAACA	60.88°	227		FChr12:27136787-27137013	GGGCGGCGAAAGAGAACAAAATGAACATCAGATTAGCATGTTAGATGTTAATGGCAGAAACATCACGAACCTTATGACTGAATAAATGAATAAATAAAGTTAGTAATTTATTTATTCATATTGATCCACCCGTCAGGATTATGCAAAGGTGCAATAAAAGAACAAGACAAAGATAGCATTCAGCAAGCTATTTTAGCAATAAAATCAAAGGCTGACGGGAATTTGGT
FChr12_27136960_27136960_1_F…FChr12_27136960_27136960_1_R	1	FChr12_27136960_27136960_1_R	ACCAAATTCCCGTCAGCCT	59.15°	227		FChr12:27136787-27137013	-
FChr12_27207850_27207850_1_F…FChr12_27207850_27207850_1_R	1	FChr12_27207850_27207850_1_F	GGGACAAAGGTGGCAGCT	60.43°	255		FChr12:27207715-27207969	GGGACAAAGGTGGCAGCTTAACATAGATTAGAGTACACATCCAATTCCCTAAATCAAGTGCAATGTATGATTTTTTGAGTTGTAATAATTTCAAGTGGTTATGAGTTTGAGTGATTAGAGGAGGAAGCTGTAGCGTTCATACTGGAGCCCATTAAGTACACTGGCTTTCTAAATTTCAAAAGAAAACTGTTAAAAACTGTTTAAAATGGAGCATCATCCCCAAACCTCTTTTCTGTTCCCCACAGTCTCCTTCCT
FChr12_27207850_27207850_1_F…FChr12_27207850_27207850_1_R	1	FChr12_27207850_27207850_1_R	AGGAAGGAGACTGTGGGGA	60.07°	255		FChr12:27207715-27207969	-
FChr12_27552180_27552180_1_F…FChr12_27552180_27552180_1_R	1	FChr12_27552180_27552180_1_F	AGGCAAACACTGGAGGCC	60.74°	200		FChr12:27552017-27552216	AGGCAAACACTGGAGGCCAAAATAAAATAGAGATGAAACAAGATTTTTTTTATCTCCTGTGTGAGAAATTCAGCAAGAATTCACAATTAGCCCTGCACATATGTGACGGTCTGTCTCTCTGTCCCTTCTCTCCGGCCACGTTTCCAGTTCCCCGGGCCCTTTTGTTGCCTCTTCTTTGCCACTGATGCCAAACGCCTGGA
FChr12_27552180_27552180_1_F…FChr12_27552180_27552180_1_R	1	FChr12_27552180_27552180_1_R	TCCAGGCGTTTGGCATCA	59.80°	200		FChr12:27552017-27552216	-
FChr12_27839948_27839948_1_F…FChr12_27839948_27839948_1_R	1	FChr12_27839948_27839948_1_F	TGGCAACAGTGGTGTCTTT	57.33°	244		FChr12:27839761-27840004	TGGCAACAGTGGTGTCTTTAATTTGCTTGTTTTAGTATAAAACTTTCAAAACATTCAATTCAACAGCAAACGTCACATTTGAGAAGCTGAAAATAGAGATTATTTGGCTTTTTTACTTGAAAAATGGCTGAATCGATGAATTGATTCTCAAAATAATGTTGATTGACTAATCAATAACTCTCACACTATCCATCTTGAGGGAGTCTGAGGGTTCACGTACCTTCTTGAGCTCCTCCTCCATGGC
FChr12_27839948_27839948_1_F…FChr12_27839948_27839948_1_R	1	FChr12_27839948_27839948_1_R	GCCATGGAGGAGGAGCTC	59.09°	244		FChr12:27839761-27840004	-
FChr12_28041234_28041234_1_F…FChr12_28041234_28041234_1_R	1	FChr12_28041234_28041234_1_F	CTCGAGGCCCCCAGTTTC	60.58°	188		FChr12:28041106-28041293	CTCGAGGCCCCCAGTTTCACTGTGAGCTTTCAGGTTTCACTATTCCAGTTAAAAACTACGTTTTACTATTTAATGTTACTCAGCCTGGTGAAGCCAGTTTGTCCTGCTGCTGTCTTTTCAGCTCCTCTGGACAATGCTTGTGACTCCACCAGAAGCGTCCCAGAAGCGGCTCTCCGCTCTGCTCCACT
FChr12_28041234_28041234_1_F…FChr12_28041234_28041234_1_R	1	FChr12_28041234_28041234_1_R	AGTGGAGCAGAGCGGAGA	59.88°	188		FChr12:28041106-28041293	-
FChr12_28131416_28131416_1_F…FChr12_28131416_28131416_1_R	1	FChr12_28131416_28131416_1_F	GACAGCCGGCTTTCCACT	60.58°	120		FChr12:28131383-28131502	GACAGCCGGCTTTCCACTTTTCTTTGAGTGTGGCCGTGTTCTGGGTCTGCCCCAGGGTCTCCTACCAGGTGGACGTGCCTGCAAAATGGCGCTCAGGAGGCATCCTGACCAGATGCCCGA
FChr12_28131416_28131416_1_F…FChr12_28131416_28131416_1_R	1	FChr12_28131416_28131416_1_R	TCGGGCATCTGGTCAGGA	60.20°	120		FChr12:28131383-28131502	-
FChr12_28299333_28299333_1_F…FChr12_28299333_28299333_1_R	1	FChr12_28299333_28299333_1_F	CCTGCTCGTTAACCGGAGT	60.15°	279		FChr12:28299207-28299485	CCTGCTCGTTAACCGGAGTTAATGAGAGCTGCAGGTCGAATCAGAAACACCTCCTCATCAATAATCATTGATCTGACTCTGGTTTCCTGCCATTCCCTGTTTTTTCTGGACTTTTTTTAGTATGATCTTCTCTCTTCCTCTCTTTCTTTTGCAGACCTTGCTTTTATATTTACATCCTTTGGTAACCTCCTTATCTCCTGTCTCATCTTCCTTTCCCTTCTCTTCCTCTCTTTCCTGTCTTTTGTCTTAAAGTTAATTACTGTTGCTTTTAGTTGCAGC
FChr12_28299333_28299333_1_F…FChr12_28299333_28299333_1_R	1	FChr12_28299333_28299333_1_R	GCTGCAACTAAAAGCAACAGT	58.39°	279		FChr12:28299207-28299485	-
FChr12_28418549_28418549_1_F…FChr12_28418549_28418549_1_R	1	FChr12_28418549_28418549_1_F	ACCCAAACCATGCCAGCA	60.04°	222		FChr12:28418500-28418721	ACCCAAACCATGCCAGCAAAATGCCCCCCACAGCATAACAGAGCCACCAGATCTGCACTCGTTATGTTTCTCCACTCATTTATTCAGGTTTTTCTCTTCATTTGTCACACATCTGTAAACTTTACTATATTTATATTGTTTTTGCAATGTTTTATTGTTCTGTATATTTACATTGTGCCTAAATTATTATTCTACTAATGTGGACACTGGCTCTTTTTCAGG
FChr12_28418549_28418549_1_F…FChr12_28418549_28418549_1_R	1	FChr12_28418549_28418549_1_R	CCTGAAAAAGAGCCAGTGTCC	60.67°	222		FChr12:28418500-28418721	-
FChr12_28443957_28443957_1_F…FChr12_28443957_28443957_1_R	1	FChr12_28443957_28443957_1_F	GCCTGTAGACGGCTGGTA	58.31°	263		FChr12:28443780-28444042	GCCTGTAGACGGCTGGTATCAAACCTTAACGACACAAATTGTCAATAGCACCAAATATCACCTGTAAAGTACAGAAAGCTGGCTACGAGTGAGTATTTTCATTTTTTCATGATAGATTTGTCTGTAAAATGTCAGAAAATAGTGAAAAATGCTCATCAGAATCTCCCAGAGCCCAGAGAACTCATTTTGTCTCAGTACTGAAACTCTATATAGATATCTTTCACATAATGACCAGACCAGAGTAGACTGCTGGAGGGGCTCAA
FChr12_28443957_28443957_1_F…FChr12_28443957_28443957_1_R	1	FChr12_28443957_28443957_1_R	TTGAGCCCCTCCAGCAGT	61.83°	263		FChr12:28443780-28444042	-
FChr12_28601517_28601517_1_F…FChr12_28601517_28601517_1_R	1	FChr12_28601517_28601517_1_F	CAGGTGACGCAGCATCTCT	59.71°	280		FChr12:28601372-28601651	CAGGTGACGCAGCATCTCTTTCCATAGATATGCTGATGACACACAGCTTTATATGTCTCCTGATAACACAGGAATAACTGAAGATGTTAGTTCCCGATTGTCACAAAACATTTTACAGCTCAACCAAGATTAAACTGCATATATATACTGTATATATATCGATGTTCAATTCTAGCGTCTTTTTAGGAGAATATTAACTGTAAATAAAATTATAGATCACATTTTTATTTAATTGAAACACATACAGGTTTTCTCTCATCTGGACTATTGTGGCTGGACA
FChr12_28601517_28601517_1_F…FChr12_28601517_28601517_1_R	1	FChr12_28601517_28601517_1_R	TGTCCAGCCACAATAGTCCAG	60.40°	280		FChr12:28601372-28601651	-
FChr12_28626413_28626413_1_F…FChr12_28626413_28626413_1_R	1	FChr12_28626413_28626413_1_F	GCTGCTCACTGCCCTTCA	59.89°	188		FChr12:28626323-28626510	GCTGCTCACTGCCCTTCATAGAGAGCAGTGAGCTGAGGCAAAACCATCCACAGCTACATGAGGAGGTGGCAAATAGTGTGTGAGTGAGTGTGTGTGTGTGTGAGTGTGTGTGTGTGTGTGTGTGTGAGTGTGTGTGTGAGTGTGTGTGTGTGTGTGTGTGTGACAGTATTTGATGAAAGGGGTGGGGG
FChr12_28626413_28626413_1_F…FChr12_28626413_28626413_1_R	1	FChr12_28626413_28626413_1_R	CCCCCACCCCTTTCATCA	58.84°	188		FChr12:28626323-28626510	-
FChr12_29629603_29629603_1_F…FChr12_29629603_29629603_1_R	1	FChr12_29629603_29629603_1_F	TGTGCAGAAAACAATGCCAGG	59.94°	126		FChr12:29629577-29629702	TGTGCAGAAAACAATGCCAGGTAAAGATAGAATGGGATTCCTTGAAGTTCTTGCTCTCATATAATTAAAATGTTTACCTTTTTATCTGTAAAAATAAATAGGTAAACCACCAGGCAATATGTAAGC
FChr12_29629603_29629603_1_F…FChr12_29629603_29629603_1_R	1	FChr12_29629603_29629603_1_R	GCTTACATATTGCCTGGTGGT	58.27°	126		FChr12:29629577-29629702	-
FChr22_1156960_1156960_1_F…FChr22_1156960_1156960_1_R	1	FChr22_1156960_1156960_1_F	GCACACATGGCTTGGCAG	59.75°	169		FChr22:1156859-1157027	GCACACATGGCTTGGCAGTGACTTGTTTTTTCTGACTTCTTTAATTGTTTTCTATCTTTGTTAAAATTATTGACAAAAAGTAAAGTGAAAGAAACATTTGGAGGAAAACAAATAAGAAATATTTCATAATAAATTGTTATTGAACATAAAGCCAACGGCAAAGCTGAGG
FChr22_1156960_1156960_1_F…FChr22_1156960_1156960_1_R	1	FChr22_1156960_1156960_1_R	CCTCAGCTTTGCCGTTGG	60.81°	169		FChr22:1156859-1157027	-
FChr22_1259637_1259637_1_F…FChr22_1259637_1259637_1_R	1	FChr22_1259637_1259637_1_F	ACTGTCGCCTTCAGAAACGT	59.82°	237		FChr22:1259524-1259760	ACTGTCGCCTTCAGAAACGTCTTTTAGAAACCTCAGAGAGAGACAGACAGACAGACAGAGAGACAGACAGACAGACAGACAGACAGAGAGAGAGAGACAGACAGACAGACAGAGAGACAGACAGACAGAGACAGACAGACAGAGAGAGACAGACAGAGACAGACAGACAGACAGACAGTCGACTGGTTGCTGTTTAAAAAACAGTTGTGTGAACTGTTTGTGTGAACAGCTGCTCGC
FChr22_1259637_1259637_1_F…FChr22_1259637_1259637_1_R	1	FChr22_1259637_1259637_1_R	GCGAGCAGCTGTTCACAC	60.05°	237		FChr22:1259524-1259760	-
FChr22_1292963_1292963_1_F…FChr22_1292963_1292963_1_R	1	FChr22_1292963_1292963_1_F	GCTTTGTGGCCACTGTTCTG	60.66°	180		FChr22:1292862-1293041	GCTTTGTGGCCACTGTTCTGACTTATTAACGTCTTTATCATTTAAATGCATCAGTTTATTAACATGCTGTGTGTGTGTGTGTCTGTGTGTGTGTGTGTGTGTGTGTGTGTGTGTGTGTGTGTGTGTGTGTGTGTGTGACAGAGACAGGACAATAACACTCAGGCCTCGTGGGGTTTCCAA
FChr22_1292963_1292963_1_F…FChr22_1292963_1292963_1_R	1	FChr22_1292963_1292963_1_R	TTGGAAACCCCACGAGGC	59.80°	180		FChr22:1292862-1293041	-
FChr22_2655741_2655741_1_F…FChr22_2655741_2655741_1_R	1	FChr22_2655741_2655741_1_F	TTAGCGCTCCTCCCCAGT	60.84°	211		FChr22:2655606-2655816	TTAGCGCTCCTCCCCAGTGGCAGTGCAGTAGTGGCCTTGTCTTACGAAAGTTGGAATAAACTTTTAAATTAGGCCTTGTAGGTCTAATATGAGTGAAGATTCAGCAACTGGATTGCTTATTTCTCGCCTCAAATTTGCTCTCCTGTCAATACACCTCCGAGAGGGTTCCCTCCAGTCCTGACGCCATCTTCCTGTGTGGTGGCTGCTGTGA
FChr22_2655741_2655741_1_F…FChr22_2655741_2655741_1_R	1	FChr22_2655741_2655741_1_R	TCACAGCAGCCACCACAC	60.81°	211		FChr22:2655606-2655816	-
FChr22_2662327_2662327_1_F…FChr22_2662327_2662327_1_R	1	FChr22_2662327_2662327_1_F	CTGCGCGGCATGAGACTA	60.80°	183		FChr22:2662208-2662390	CTGCGCGGCATGAGACTAAGAGAGCGACCTCCCACACAGCATTGTAGAAGCGAGATGGTAGAGCACAATTCGAAGTGTTCAGCTAAAGGCATTCACAACCATCAAACTAGCTAGCGTTAGCAGGATAGCTAGCAAGCTAATAGCTCCTAGTGAGCAACGGCAGCACCGCTGTGTCAGAGGGTG
FChr22_2662327_2662327_1_F…FChr22_2662327_2662327_1_R	1	FChr22_2662327_2662327_1_R	CACCCTCTGACACAGCGG	61.32°	183		FChr22:2662208-2662390	-
FChr22_3027853_3027853_1_F…FChr22_3027853_3027853_1_R	1	FChr22_3027853_3027853_1_F	GTAGGGGAGGGGGTCGAG	61.95°	161		FChr22:3027829-3027989	GTAGGGGAGGGGGTCGAGAAAACCCTCTCTTTTGGACAATTATTATCTATGAGAGGGGGTGGAAAAAACATCTCTTTTGTACGAGTAATATCCAAAATGTTAGCTTTTGTTACTAACAGAAATAAAACAATACAAAACTTACTGAAGCCGGGTCCTCCATG
FChr22_3027853_3027853_1_F…FChr22_3027853_3027853_1_R	1	FChr22_3027853_3027853_1_R	CATGGAGGACCCGGCTTC	59.82°	161		FChr22:3027829-3027989	-
FChr22_3336270_3336270_1_F…FChr22_3336270_3336270_1_R	1	FChr22_3336270_3336270_1_F	ACGCAGGAATCACGTCACA	60.08°	218		FChr22:3336235-3336452	ACGCAGGAATCACGTCACATTTACATATTATGTGTCACATAAGAGCACATATCTATAAAGGGGAGGATAAACTTTACAGTTACACAACGATGAATAAATCCTTTTTTGGCAGATATTATATTTATTCATTATACCTTTTCTACCTCTCTGACTGGAGTTTTTCAGTTGGTAAGTCTGCCTCCTCATCTGTAACTCTGTATTGTGGTGTGCCTCAAGGT
FChr22_3336270_3336270_1_F…FChr22_3336270_3336270_1_R	1	FChr22_3336270_3336270_1_R	ACCTTGAGGCACACCACA	58.59°	218		FChr22:3336235-3336452	-
FChr22_3604797_3604797_1_F…FChr22_3604797_3604797_1_R	1	FChr22_3604797_3604797_1_F	TGCCCCTTGTACAGTGACT	58.07°	225		FChr22:3604600-3604824	TGCCCCTTGTACAGTGACTTAAGGAATCATTTGTTTGGAGAACCCTGACTTGTTCTGGTTGTCTGAAGGTAATCTGTTGGGTTGGTTCTTTAAGGAGGAGATTTTTGTCTTAGCAAGATTTATAGAAAATGCATGGCAGCTAAGACAAAGAACAATGTATCCAATGTCATAAGACCTTTTTTTGTAATGAAAATTGAGTGTTTTCAACCAAACAGCAGACAGACA
FChr22_3604797_3604797_1_F…FChr22_3604797_3604797_1_R	1	FChr22_3604797_3604797_1_R	TGTCTGTCTGCTGTTTGGTTG	59.19°	225		FChr22:3604600-3604824	-
FChr22_3757076_3757076_1_F…FChr22_3757076_3757076_1_R	1	FChr22_3757076_3757076_1_F	TTGGATGTGCAGAGCGGG	60.35°	220		FChr22:3757051-3757270	TTGGATGTGCAGAGCGGGGAAAACTTTTTGCACAGTTATATGTTTACATTATGTTATCTATTTTTTATGTTAATAAATGACCCCTTTGGTTTCTTCAGGCTTCAGTCATTATCAGGATACTCTTCAAACTGGCAGCATTTTATATCGTGATAAATATCGATATTGATCAATATGGAAAAAATCATCGTGATAATATTTTTTGCCATATCAGCCAGCAAGT
FChr22_3757076_3757076_1_F…FChr22_3757076_3757076_1_R	1	FChr22_3757076_3757076_1_R	ACTTGCTGGCTGATATGGCA	59.67°	220		FChr22:3757051-3757270	-
FChr22_3809380_3809380_1_F…FChr22_3809380_3809380_1_R	1	FChr22_3809380_3809380_1_F	TGTGTCAGCTGCACTGCA	60.59°	251		FChr22:3809182-3809432	TGTGTCAGCTGCACTGCAAAGAACCAACGATAAGTGTGCCTGTAGCAGCATCCTTGCAGTAAATTAACATGGACTTCAGCATGCTCTGAATCACTTGATAACATAAGCGTGTGCATAAACAAGATTCATGAAAAGGCACCCGGTTTGATTGAAGCAAGGATAACAAGGATAACGTGACGCTTCCAAAGCAACAGAAATAAATTGTTTACTTCTGCTTTCCAAAAACCGGAAACCAGCTTAGCCTGGCCGAG
FChr22_3809380_3809380_1_F…FChr22_3809380_3809380_1_R	1	FChr22_3809380_3809380_1_R	CTCGGCCAGGCTAAGCTG	60.51°	251		FChr22:3809182-3809432	-
FChr22_3809747_3809747_1_F…FChr22_3809747_3809747_1_R	1	FChr22_3809747_3809747_1_F	GTACGACGTACAGCCCGG	59.90°	139		FChr22:3809629-3809767	GTACGACGTACAGCCCGGTCTGTCAGAATTGTCACAGGCCATCATAATGTCGAGAATTGAGTTTTAAATTTCTGATTATTAAGTTTTCTGCATCGAGACATAATCATTCAAGAGAGAATCGGAGGCCCCGCGAGTAAAG
FChr22_3809747_3809747_1_F…FChr22_3809747_3809747_1_R	1	FChr22_3809747_3809747_1_R	CTTTACTCGCGGGGCCTC	61.96°	139		FChr22:3809629-3809767	-
FChr22_4079812_4079812_1_F…FChr22_4079812_4079812_1_R	1	FChr22_4079812_4079812_1_F	CCAACTCACCCACGCACA	61.48°	255		FChr22:4079624-4079878	CCAACTCACCCACGCACACCGCGTCTACTGGTTTGCTTCTGTGATGCAAAACAAAGCATATGCAGGAGGTAGTAAAGTTTAAGATGTACCAACAAAATTTCACGTGAAATTCTCAACTTTCTTTTCCAAAAAGTATTGAACACAACACAAGTTGCATATTGGTGACATATTCCTTCATCACAATGAAGATGGTTGTTTTGTGTGTTCTTAATAGTTTTCGGACAAAAAAATCTCTAGCATGGAGGCATTAGCTGT
FChr22_4079812_4079812_1_F…FChr22_4079812_4079812_1_R	1	FChr22_4079812_4079812_1_R	ACAGCTAATGCCTCCATGCT	59.90°	255		FChr22:4079624-4079878	-
FChr22_4103685_4103685_1_F…FChr22_4103685_4103685_1_R	1	FChr22_4103685_4103685_1_F	GTGTGCGGCTGAGTTGGA	60.20°	272		FChr22:4103613-4103884	GTGTGCGGCTGAGTTGGATTTTATGACAGCAGAGGCCACTATAAAAAATACAGCACAGCATAATCCAGTGTGTGTACACATACACTGTATGCAACAAGTGAAAGCAGTCACTTTAGAGAGACATGGAATATGATATCAGCCAGTTTTTACCATTAACTAAATGTAATTTGATAGCATAGCATACTTCCTTGCACACATTGTATTTGACTTAAAATTCTCCAGAAAGTTACATAATGTTCATTGCGTTTTTCACTCACGACATGTTGTAGGGG
FChr22_4103685_4103685_1_F…FChr22_4103685_4103685_1_R	1	FChr22_4103685_4103685_1_R	CCCCTACAACATGTCGTGAGT	59.65°	272		FChr22:4103613-4103884	-
FChr22_4448903_4448903_1_F…FChr22_4448903_4448903_1_R	1	FChr22_4448903_4448903_1_F	GCTGACTGGGTGCTCTGG	61.83°	228		FChr22:4448765-4448992	GCTGACTGGGTGCTCTGGATGATGCGACTGGAGCCGCCTATAGAGGTGATGGTGGGAACCGTCTCCACTTTGACTGAGAGGAGGACACAAACATTTCAGCGACGACTTCAGCGAAGGTTCACGTGCTCAGTGCTACAGCAAGAAGATACTTGAGTTTTGCTACCAATACTCAACGATACTCCTTTTTCATGAATAAATAAAATAATTAGTGTTGGCAAGCGGCAACAA
FChr22_4448903_4448903_1_F…FChr22_4448903_4448903_1_R	1	FChr22_4448903_4448903_1_R	TTGTTGCCGCTTGCCAAC	60.50°	228		FChr22:4448765-4448992	-
FChr22_4657089_4657089_1_F…FChr22_4657089_4657089_1_R	1	FChr22_4657089_4657089_1_F	TGTCAAACCGAGCCATGCA	60.15°	264		FChr22:4656947-4657210	TGTCAAACCGAGCCATGCAGATAGTTTGGGTTTTATTTCATTTATTATATTTTACAATGTTATATTTGTATTATTATTATTATTGTATTTTACAAGTTGTGAGATTTCCCCCATTAAAATTAATCAACACGAGGCTGTAAATAATTTAAACCTATTTCATAATGTACATTGTTTCTCTATTTTTGGTGTACTTTTACATTATATTTCTAAATTATCTGGACAACATTTGATTTTACTTTGCAAACCCCTTTAATGCTTCAACCA
FChr22_4657089_4657089_1_F…FChr22_4657089_4657089_1_R	1	FChr22_4657089_4657089_1_R	TGGTTGAAGCATTAAAGGGGT	57.68°	264		FChr22:4656947-4657210	-
FChr22_4735384_4735384_1_F…FChr22_4735384_4735384_1_R	1	FChr22_4735384_4735384_1_F	TCAACGGGGTGGGAAAGT	59.16°	175		FChr22:4735321-4735495	TCAACGGGGTGGGAAAGTAACTAAGTAACTTTTACTTTGAGTACTTTTTAAGTGAGCTACTTTTTACTTTTACTTGAGTCATTTTTTACATAAGTACTTTTACTTGAGTAGGATATTTCAGTACTCTTTACACCTCTGTTACTTTCACATACAAATGGCGGCTTACAGTCCAGCT
FChr22_4735384_4735384_1_F…FChr22_4735384_4735384_1_R	1	FChr22_4735384_4735384_1_R	AGCTGGACTGTAAGCCGC	60.59°	175		FChr22:4735321-4735495	-
FChr22_4739786_4739786_1_F…FChr22_4739786_4739786_1_R	1	FChr22_4739786_4739786_1_F	CCCTAACCACCCACCAGC	60.51°	174		FChr22:4739639-4739812	CCCTAACCACCCACCAGCACCTCTAAAGCTCACTAATTTCCATCTTATATCTAGTTTGTTTAATCTGAACAAAAACGTAACTAAAAACAACAAGACTTCAAGAAGTCACTGCTCCCGGCCAAGAAATGGTACTTTACCACTGCACTGCACTGGTCACACCAGACCAAAGGCTGT
FChr22_4739786_4739786_1_F…FChr22_4739786_4739786_1_R	1	FChr22_4739786_4739786_1_R	ACAGCCTTTGGTCTGGTGT	59.00°	174		FChr22:4739639-4739812	-
FChr22_4759401_4759401_1_F…FChr22_4759401_4759401_1_R	1	FChr22_4759401_4759401_1_F	GCTGCTGCACTCTCAGGT	60.51°	276		FChr22:4759246-4759521	GCTGCTGCACTCTCAGGTGAGGAGACGGTTATATAGGACGGTACAGGACAAGACAGGAAAGAGCATCAAAGGAAATGTTAAAATAGGACTGAACAGGACTGGACAGTGCAAGCAGGATATGGCAGGACAGGGCTGAACACAATAGTAAAGGGCGTGAACAGATAAATAACCATAACAGACAAAATGAAAACTATTTTATCATTAAATTAATAATAATTAAGGGGACTGAAATGCAGTTGTAAAAAGGGGGCTCTTTAGCCGGTCTAGGGTTGTTGT
FChr22_4759401_4759401_1_F…FChr22_4759401_4759401_1_R	1	FChr22_4759401_4759401_1_R	ACAACAACCCTAGACCGGC	59.55°	276		FChr22:4759246-4759521	-
FChr22_4773422_4773422_1_F…FChr22_4773422_4773422_1_R	1	FChr22_4773422_4773422_1_F	AAGGCCTCTGCTACCCCA	59.79°	271		FChr22:4773237-4773507	AAGGCCTCTGCTACCCCAGAGTCAAAGTGGGGAACGAATATGTCACCAAGGGCCAGACAGTCCCCCAGGTAGTGTGACAGATTTAACAAGCAAGTGCATGATGAGGTGTACTAATATAAGGAAATAATGCACACACTGGAGTGGCATTTCCTCCCGTCACCCAGACTGTTAGTATTGGGACTCCTCGGCCCATGAAAATTTCTTGTATTGATAATTTTAAAATCATGGGGGGTCTATGTACTGGGCCCAGAATTCTGTGCTACACCCCTGC
FChr22_4773422_4773422_1_F…FChr22_4773422_4773422_1_R	1	FChr22_4773422_4773422_1_R	GCAGGGGTGTAGCACAGA	59.36°	271		FChr22:4773237-4773507	-
FChr22_5005689_5005689_1_F…FChr22_5005689_5005689_1_R	1	FChr22_5005689_5005689_1_F	TGTGCACACTGGAAGCCA	59.32°	209		FChr22:5005586-5005794	TGTGCACACTGGAAGCCACTTGAATTAAAAGTGAATAGTCTAGGCTGTGTTTGAAATCGCAAACTAACGTACTATTCATACTAAATATGACATAAAACTGAGTGAATAAATTTAATTTGCCTTAAAATAATACTGGAAAGTATTAAATTTAGTGGAAGAGGTAACGTTGATTTACATTTGTGATAAACAGTTCGGACCGGTAATCGTGA
FChr22_5005689_5005689_1_F…FChr22_5005689_5005689_1_R	1	FChr22_5005689_5005689_1_R	TCACGATTACCGGTCCGAAC	60.52°	209		FChr22:5005586-5005794	-
FChr22_5373539_5373539_1_F…FChr22_5373539_5373539_1_R	1	FChr22_5373539_5373539_1_F	AGGATCCTGCGGTCTGGT	61.25°	139		FChr22:5373511-5373649	AGGATCCTGCGGTCTGGTGAACTTTCTGTACCAATTTATGGGGGAAATGTCTTTATTTATGTAAAGGGAAACACTAAATTCAGACGACAATTCAAAATATAATGGAATATAATGCAGTAAGGCTCTCAGGCATTCGAGT
FChr22_5373539_5373539_1_F…FChr22_5373539_5373539_1_R	1	FChr22_5373539_5373539_1_R	ACTCGAATGCCTGAGAGCC	60.37°	139		FChr22:5373511-5373649	-
FChr22_5512884_5512884_1_F…FChr22_5512884_5512884_1_R	1	FChr22_5512884_5512884_1_F	CCCTTGAGGCAAATTTGAAGC	58.68°	234		FChr22:5512807-5513040	CCCTTGAGGCAAATTTGAAGCTATATAAATAAAATTGACTTGATTAGTGAAAATGTGCCATCAAAAAAGTTCCTGAATTATGATTCAAAATTATGTTTCCAACTAGTTTTCAAGAATGCAGACAGAACAACACCGTAACAATAGCTGTGATCTGATGAAAGAACGACTGTTTGAAACATACTGAAGATATTAAATAACACCAGAGGAGTGAAATATGCTGCAGGAGGTGTTTGA
FChr22_5512884_5512884_1_F…FChr22_5512884_5512884_1_R	1	FChr22_5512884_5512884_1_R	TCAAACACCTCCTGCAGCA	59.39°	234		FChr22:5512807-5513040	-
FChr22_5892010_5892010_1_F…FChr22_5892010_5892010_1_R	1	FChr22_5892010_5892010_1_F	AGGAGCAGGACCACACCT	59.71°	227		FChr22:5891944-5892170	AGGAGCAGGACCACACCTCAAACACGCCTTCCTCTTTCCAGCATCCATGGCCTGTTTGCATTATGGGCTTTCTACTGTCACTGGCAATGGGTCGCCACTTACTCATTCAGCTACTCTTGCCTACCAGATTCCCGATCATACATCCGGCTAATCTCCTCATTTCAGCCCCCTCGGTCTGTTTCCGCTACCGGCACCAGGTTGCCTGTTATTCCCTCAGCTCCTCCCAC
FChr22_5892010_5892010_1_F…FChr22_5892010_5892010_1_R	1	FChr22_5892010_5892010_1_R	GTGGGAGGAGCTGAGGGA	60.36°	227		FChr22:5891944-5892170	-
FChr22_6336605_6336605_1_F…FChr22_6336605_6336605_1_R	1	FChr22_6336605_6336605_1_F	TACCAGCTGCCGCAAACA	59.81°	188		FChr22:6336534-6336721	TACCAGCTGCCGCAAACACAAACTCTGCTTGTGACACACACACACACACACACACACACACACACACACACACAGGCTGAAAAAAAGCCTCTCAAGCAGCATTTATACAATCATGTGACACTTTAACTCACCATTGAAACCTAAACTAATGGGGTTAAGCAGTTAAAAGGAGGATGACCAACGGTGCT
FChr22_6336605_6336605_1_F…FChr22_6336605_6336605_1_R	1	FChr22_6336605_6336605_1_R	AGCACCGTTGGTCATCCTC	59.63°	188		FChr22:6336534-6336721	-
FChr22_6507760_6507760_1_F…FChr22_6507760_6507760_1_R	1	FChr22_6507760_6507760_1_F	TGAATGCCCAGAACGCTCA	59.55°	259		FChr22:6507666-6507924	TGAATGCCCAGAACGCTCATTAATTCCTAAGTACAACCTGGGGGTCTTATAAAGAAAAACATGAGTAGCTAAGTTATAAGTAGCTAAGTTAAAAACTGACCTGTGAAGACAGATGTTAGAAAATCATAATAGTAACTGAATCAGGATATATTTGGCTTTTTAATGAAAGACCTTTTCAATTCTCATTTTCTTGCAGTTGTTACTGCTGATTGATCGTGATCTCCCCACTCATAGAGATTGATGTCTTGTCCCTGCAGCG
FChr22_6507760_6507760_1_F…FChr22_6507760_6507760_1_R	1	FChr22_6507760_6507760_1_R	CGCTGCAGGGACAAGACA	59.97°	259		FChr22:6507666-6507924	-
FChr22_6993976_6993976_1_F…FChr22_6993976_6993976_1_R	1	FChr22_6993976_6993976_1_F	GACATCCGGTAGCCAGCA	59.74°	207		FChr22:6993956-6994162	GACATCCGGTAGCCAGCAAGTTATGACGATACGCAATGTGAAGCTGAGAAATGGATCACAATATTAAGTCAATTAAATTATGACTCCCAGAGAATGTAGATGTCATTTAATTTGCTTAAATACATTTCCTTGCTGTTTTCGACCTCTGCTGTATGTAGAGACATGCAACTGGTGTGGAAAAAGGGGAGAATGCAGCAGGAGCCAGTG
FChr22_6993976_6993976_1_F…FChr22_6993976_6993976_1_R	1	FChr22_6993976_6993976_1_R	CACTGGCTCCTGCTGCAT	59.96°	207		FChr22:6993956-6994162	-
FChr22_7054805_7054805_1_F…FChr22_7054805_7054805_1_R	1	FChr22_7054805_7054805_1_F	ACGCAATGCCAGGAGTAAGT	60.11°	155		FChr22:7054726-7054880	ACGCAATGCCAGGAGTAAGTAGTTAACAGAATGGGCCATAATGAATAAACAGGTTAAACAGTGATGTAACAGTGGTAAAGCAAATCAAACATACACAAAACATATTAAAAATAAAAAATGTCAAAAATATAACATAAGCGCCCTCTCTGTCTTCA
FChr22_7054805_7054805_1_F…FChr22_7054805_7054805_1_R	1	FChr22_7054805_7054805_1_R	TGAAGACAGAGAGGGCGC	58.95°	155		FChr22:7054726-7054880	-
FChr22_7480715_7480715_1_F…FChr22_7480715_7480715_1_R	1	FChr22_7480715_7480715_1_F	CTGCACTGACACTGCATGA	58.49°	280		FChr22:7480549-7480828	CTGCACTGACACTGCATGAAACATTGGTAGCAGTGGAAGAAGTATTCAGATCCTTACCATATTCTAAAAATACTGAAGAAGTAAAAGTAGAGAAGTATTATCAGCTAAATGTATTTGAAGTATCAAAAGTAAAAGTAATTATTATGTAGAAAAATCCCCCTTCATCATTTTATATTATAATATCAGATTAATATCACTGATACATTATTGTGTAAGCAGCATTTTAATTTTGTCGGGATGAATTATGTATATGTTGTATACGTGGAGAGTGTACGAATAC
FChr22_7480715_7480715_1_F…FChr22_7480715_7480715_1_R	1	FChr22_7480715_7480715_1_R	GTATTCGTACACTCTCCACGT	57.75°	280		FChr22:7480549-7480828	-
FChr22_8413459_8413459_1_F…FChr22_8413459_8413459_1_R	1	FChr22_8413459_8413459_1_F	TGTGTGCTTGTTGGTGCG	59.12°	270		FChr22:8413317-8413586	TGTGTGCTTGTTGGTGCGTACCTGTGTTCTTGTGTGCATAATGTGTGTTTGAGTGAACAGAAATGTGTGTGCGTGCATTTATTGTACGCATGTGTTAAGTCTTTAAATCAAGCCGTTAATGCATAACACCTGCTCCGGTTTTGCAGTGTTTTGAAGTGCAGAGTCGGTGTATCTTCTATCAGTGGAACAGTATTTACTAGCACTTACGAAGCCTCAAGTGAAGCAGCAGTCATTAAACACCTTAAATCAGCACTGCTGCTCCGAGAAACC
FChr22_8413459_8413459_1_F…FChr22_8413459_8413459_1_R	1	FChr22_8413459_8413459_1_R	GGTTTCTCGGAGCAGCAGT	59.93°	270		FChr22:8413317-8413586	-
FChr22_8981766_8981766_1_F…FChr22_8981766_8981766_1_R	1	FChr22_8981766_8981766_1_F	GGTTGCAGGTGGAGGGAC	60.81°	201		FChr22:8981647-8981847	GGTTGCAGGTGGAGGGACAAAACCAATCCGGTGATAAAAAAGTGACCATTGCAGGATCAGGGTAAATGTATACTATTAAGCTCTCTTATGACTCCCTTGGTTAAATGTGTTAGAGAGACAGACCTGTTTCCAGCCCTCGCTTATAACATGGCAGTGGTATGACTGAGGAAGTATGCCATCATCCGGCAAATGTCTGACTGA
FChr22_8981766_8981766_1_F…FChr22_8981766_8981766_1_R	1	FChr22_8981766_8981766_1_R	TCAGTCAGACATTTGCCGGA	59.24°	201		FChr22:8981647-8981847	-
FChr22_9178166_9178166_1_F…FChr22_9178166_9178166_1_R	1	FChr22_9178166_9178166_1_F	GCCGATGAGCTGGAGTGA	59.34°	178		FChr22:9178130-9178307	GCCGATGAGCTGGAGTGAATGCTTCATTAAAGAAAAAGTTCACTTTTCAATTACTGGATTTTAAAAAAGCATTTACATTCTGAAAGTAATGAATGGTCGCTATGTAACCCTTATGCAATGCTTTCTCTCCAGACAATCAAAGAGCAGCAAATATGTAAGGACCAACGCATGCTGTCGT
FChr22_9178166_9178166_1_F…FChr22_9178166_9178166_1_R	1	FChr22_9178166_9178166_1_R	ACGACAGCATGCGTTGGT	61.52°	178		FChr22:9178130-9178307	-
FChr22_9297803_9297803_1_F…FChr22_9297803_9297803_1_R	1	FChr22_9297803_9297803_1_F	GCAGTAGTCAGGCCTGGC	60.89°	257		FChr22:9297742-9297998	GCAGTAGTCAGGCCTGGCTTACTGTCGTTTATAATCGGGGACATCAGACCTAAATATTTGTCAGAGAGAGAGAGAGAGAGAGAGAGACAGAGAGACAGAGAGACAGAGAGATTTTCTTCACATTGTGCCTTCACATAGTAGTTAGGATAACATGTTGGTTTACAGGTTTACTTTCACTTGACATTAACATTCGTTCAGTGTGCATTCATTATGTGTGTCTGTAGAGACATGTCTAAGCTTGTCTACTTTAAACGCCC
FChr22_9297803_9297803_1_F…FChr22_9297803_9297803_1_R	1	FChr22_9297803_9297803_1_R	GGGCGTTTAAAGTAGACAAGC	57.93°	257		FChr22:9297742-9297998	-
FChr22_9593707_9593707_1_F…FChr22_9593707_9593707_1_R	1	FChr22_9593707_9593707_1_F	GTAGCCCAGCCACCTGTG	60.35°	269		FChr22:9593515-9593783	GTAGCCCAGCCACCTGTGGAGACAAATGTCATTAACAACAAATGGCCAAGAGCAGCACAGCATACCATCTCTCAATGAATAAGAGTTCCCTCTTTAGGACAAGTACAATAATTATCCTATAATCAGTTCTATAAACAGTTAACTAGACAAATATGTTTATAACAAGGAAGAATTTCTTTTTTTTATTTTTTTATATTATAATTTCTGCTTTGAATTCATGTTAGTCTGTGACACTCCATGACAAACATAGTACGCCATTTGGTAACCCA
FChr22_9593707_9593707_1_F…FChr22_9593707_9593707_1_R	1	FChr22_9593707_9593707_1_R	TGGGTTACCAAATGGCGTACT	60.07°	269		FChr22:9593515-9593783	-
FChr22_9973338_9973338_1_F…FChr22_9973338_9973338_1_R	1	FChr22_9973338_9973338_1_F	GTCGCCAATCCCAGAGACC	60.51°	139		FChr22:9973311-9973449	GTCGCCAATCCCAGAGACCTTAAGGGTCTCTACCTGAAAACGGGACTTCAGCTCCTTTCTCATGGAGAGGTTTTCTGTAAGCGCTTTTATTACTTGGTCTGAAAACAGTGACTGCACAGCAGAAACGGAAAGCCTGGGC
FChr22_9973338_9973338_1_F…FChr22_9973338_9973338_1_R	1	FChr22_9973338_9973338_1_R	GCCCAGGCTTTCCGTTTC	59.45°	139		FChr22:9973311-9973449	-
FChr22_10098577_10098577_1_F…FChr22_10098577_10098577_1_R	1	FChr22_10098577_10098577_1_F	GCGCTTGTGCATGTACGG	59.91°	248		FChr22:10098386-10098633	GCGCTTGTGCATGTACGGGTTTCGCGGATTCTGTTCAGTGTGCTCGTATCACGTGCACGCACCTGTTTTATATATGTGCACGGGTTTTGAGACTAATTAAATGCCATAGTTGTGGCGGTCAAAGTTAATATTGTGGCGGGCCGCCACAAATAAACCAATGTGTGGGAAACACTGAAAAAATATATATGTACAGTATATATTATAATATATAAAATTCAATATACTGTGATGCACAGTGACAGCTTCCA
FChr22_10098577_10098577_1_F…FChr22_10098577_10098577_1_R	1	FChr22_10098577_10098577_1_R	TGGAAGCTGTCACTGTGCA	59.70°	248		FChr22:10098386-10098633	-
FChr22_11037895_11037895_1_F…FChr22_11037895_11037895_1_R	1	FChr22_11037895_11037895_1_F	GCAGCTGACCCTGAGTGG	60.35°	259		FChr22:11037823-11038081	GCAGCTGACCCTGAGTGGGCCCCTTTCCTGCAGCACAGAGAAGGCGAATTTTAATATCTTGGATTAATATCGTGGATTGATTCCATTATCAAAGTTGTTGTAAAAAGTCCACCTGCACACTCATCTCAGATTGTTACACAGCTGTACTGTGAAGATAGATAGAACAAGCTTTTCAACAAACAAAATCCAATACCACCCTCTTAAAGTCCAGACTGCGAGCACGTTTATTTTCAATACTCAAGATGGCCAGCCCTGACAG
FChr22_11037895_11037895_1_F…FChr22_11037895_11037895_1_R	1	FChr22_11037895_11037895_1_R	CTGTCAGGGCTGGCCATC	60.12°	259		FChr22:11037823-11038081	-
FChr22_11968787_11968787_1_F…FChr22_11968787_11968787_1_R	1	FChr22_11968787_11968787_1_F	CGTTTGCACAAACCCTGCA	59.78°	243		FChr22:11968588-11968830	CGTTTGCACAAACCCTGCAGAAAAGAAACATCAGCAAAACTTTTCTAATATTGATATTTAATGTAACAATTAATGTAGTCTTCTCAGTTCTCAATTCCGGCTTAGCTGGACAGAAAATGTAATCAATGATCCTTTATTTTGATTAAAAACATACATAGCCTAATCATATTTATTTCACCATCTGTGCCTTTATACATGCAAGTCTGAACATATGATATAGTCTTTCCCCCAGGAAGCTTATGA
FChr22_11968787_11968787_1_F…FChr22_11968787_11968787_1_R	1	FChr22_11968787_11968787_1_R	TCATAAGCTTCCTGGGGGA	57.17°	243		FChr22:11968588-11968830	-
FChr22_12076236_12076236_1_F…FChr22_12076236_12076236_1_R	1	FChr22_12076236_12076236_1_F	ACATTTAGCCTGACGCACCA	59.89°	260		FChr22:12076141-12076400	ACATTTAGCCTGACGCACCAGGTTTACACCATGTTGGGTAAAAAAAAAGAAAAGAAACAAGATGAAATGAGCAGTAATGTCAGATGATGATGAGGAAGAACTGAAATAACACACACACACACACACACACACACACACACACACACACACACACACACACACACACACACATTAATCATTATGACACAGGGACAATTATTTGGCACAAAAAGTCTTCCCACAAATATTTTACACAAGTAATAAGCTGTGTACTCCCCGGA
FChr22_12076236_12076236_1_F…FChr22_12076236_12076236_1_R	1	FChr22_12076236_12076236_1_R	TCCGGGGAGTACACAGCT	59.47°	260		FChr22:12076141-12076400	-
FChr22_12464155_12464155_1_F…FChr22_12464155_12464155_1_R	1	FChr22_12464155_12464155_1_F	GCGATGGATGCAACAGCTG	61.59°	101		FChr22:12464130-12464230	GCGATGGATGCAACAGCTGACAGAGAGAGAGAGAGAGAGAGAGAGAGAGAGAGAGAGAGAGAGAGAGGAGGGGATGACACGAGCAGAGGTGCCAGGCTGAC
FChr22_12464155_12464155_1_F…FChr22_12464155_12464155_1_R	1	FChr22_12464155_12464155_1_R	GTCAGCCTGGCACCTCTG	60.43°	101		FChr22:12464130-12464230	-
FChr22_12612373_12612373_1_F…FChr22_12612373_12612373_1_R	1	FChr22_12612373_12612373_1_F	TGGAGGGGTGAGGGATGG	60.77°	192		FChr22:12612296-12612487	TGGAGGGGTGAGGGATGGAAGGGTGAGGGTCAAGGGATGACGGGATGAGGGGATGGAGGGATGAGGGAAGGAACCAGGGTTATTACACTTAATCCTGAGGGGAGCATTACCAAAATTAGTAAATTCCATGACAATCCAATAGTTGTTGATAAAATTCACTAAAAAACAAAAACATCAGCTCCGTGGTGATGC
FChr22_12612373_12612373_1_F…FChr22_12612373_12612373_1_R	1	FChr22_12612373_12612373_1_R	GCATCACCACGGAGCTGA	60.12°	192		FChr22:12612296-12612487	-
FChr22_12923680_12923680_1_F…FChr22_12923680_12923680_1_R	1	FChr22_12923680_12923680_1_F	ACCCGGCCTTCTGCATTC	59.96°	269		FChr22:12923584-12923852	ACCCGGCCTTCTGCATTCGAACACAAGTTTTCATCCACATCCCATCTTATTTCCTCTCTGCTAATACACCTTGGAAATAATCTTTTTGCATGCCTGACTCTTGACAATATGTAGCAGGTATAAAATAGAGTGTAAATACACAGAGATTTGGTGGTGGTTGAGTTTAAGTGAGAAAACAGTTCATGAAATTTGAAAGATGAGGTCTTTGAATGCATTTTGTGTGAAAGCAATAAAAAGTGATCCACTGTTTAGGCCACACTGACTTCTCC
FChr22_12923680_12923680_1_F…FChr22_12923680_12923680_1_R	1	FChr22_12923680_12923680_1_R	GGAGAAGTCAGTGTGGCCT	59.43°	269		FChr22:12923584-12923852	-
FChr22_14320664_14320664_1_F…FChr22_14320664_14320664_1_R	1	FChr22_14320664_14320664_1_F	ACAGCATCTCAGAGCCACAG	60.18°	170		FChr22:14320625-14320794	ACAGCATCTCAGAGCCACAGATTGCTTCTTTTGTCTGACCAAAAATGCCTGTTAAATATCAAGTACTGTCCAACTAACAGTCAAAACCCCAAAGGTTTTCAGTTTGCAATGAAACAGAGAAAGCAACATATATATTTTGTACATACAGTATTCACACTGGAGAGGCTGGA
FChr22_14320664_14320664_1_F…FChr22_14320664_14320664_1_R	1	FChr22_14320664_14320664_1_R	TCCAGCCTCTCCAGTGTGA	60.07°	170		FChr22:14320625-14320794	-
FChr22_15979358_15979358_1_F…FChr22_15979358_15979358_1_R	1	FChr22_15979358_15979358_1_F	GCTCCTTAGCGCACTGGA	60.20°	163		FChr22:15979249-15979411	GCTCCTTAGCGCACTGGATGGAAACAGTTTGGAGGAAGGACATCTGTAGGAATTAGAGGGCCTTTGAATTGTCCTCTGGCCTGGGTGAGTGTTGCCCACCACCCACTGGTCAGCTGTCTGTTTAGCTGTTGCAGTGGTACTGTACACCACAGCAGCAGTGCAA
FChr22_15979358_15979358_1_F…FChr22_15979358_15979358_1_R	1	FChr22_15979358_15979358_1_R	TTGCACTGCTGCTGTGGT	60.04°	163		FChr22:15979249-15979411	-
FChr22_16105941_16105941_1_F…FChr22_16105941_16105941_1_R	1	FChr22_16105941_16105941_1_F	TGTGATTCAGGCTGCTGC	58.27°	137		FChr22:16105830-16105966	TGTGATTCAGGCTGCTGCCTTCAAAAATGCCTGAAGGAGTTTTCTCCACTGAGCCACTCACCTTTAAGGACAGCTGAACACGCTAAACAGCTGATGACATGTTGGATATTGTATATATAGCACCTGGGACCTTTCAG
FChr22_16105941_16105941_1_F…FChr22_16105941_16105941_1_R	1	FChr22_16105941_16105941_1_R	CTGAAAGGTCCCAGGTGCT	59.71°	137		FChr22:16105830-16105966	-
FChr22_16199057_16199057_1_F…FChr22_16199057_16199057_1_R	1	FChr22_16199057_16199057_1_F	TGACGTGCGCAGTCAAGT	60.66°	147		FChr22:16198955-16199101	TGACGTGCGCAGTCAAGTTGTAGCTCGTTTTGAAGGTTATGTAACCACTGTTCCTACAGTGGCAAGTTTTATTAGTCAACTATAACGGACCACACTAGTTAACGTTATAGACTGGAGAAAAAATAATTTAATTCACGGTGCCGCTCA
FChr22_16199057_16199057_1_F…FChr22_16199057_16199057_1_R	1	FChr22_16199057_16199057_1_R	TGAGCGGCACCGTGAATT	60.42°	147		FChr22:16198955-16199101	-
FChr22_16474272_16474272_1_F…FChr22_16474272_16474272_1_R	1	FChr22_16474272_16474272_1_F	TGTCTGGTCTCTTCTGTGCTG	59.59°	159		FChr22:16474157-16474315	TGTCTGGTCTCTTCTGTGCTGTTTTTCAAAGTGTGACAAAATACATAATCCAATTATTTGTGTTGTCACTTGTTTATTGTTTGTTTTTACCATTTGCAACTCATATTAAATGCACCTTTTTGTAAAATCAGACTTTTAAGACCAACAAGCAAGCATGGA
FChr22_16474272_16474272_1_F…FChr22_16474272_16474272_1_R	1	FChr22_16474272_16474272_1_R	TCCATGCTTGCTTGTTGGTC	58.97°	159		FChr22:16474157-16474315	-
FChr22_16609321_16609321_1_F…FChr22_16609321_16609321_1_R	1	FChr22_16609321_16609321_1_F	ACGGAGCCATGGAGGTCA	60.52°	204		FChr22:16609294-16609497	ACGGAGCCATGGAGGTCAAAGTCTACAGGTCCAAGCAAACATTACACCACCTTAATTCACTGATCGCCTCCTCTCTTGGTGAGGAAGATGTTCTGATCACTGATCCTATAGACCACTGGTTCTATAACCCCTAACCCTAACCCTGAATAAAGTTGAGTAACTGACTGTGTAGGACTGAAACCCTGAAGACTCTCAGCCCACCGG
FChr22_16609321_16609321_1_F…FChr22_16609321_16609321_1_R	1	FChr22_16609321_16609321_1_R	CCGGTGGGCTGAGAGTCT	60.60°	204		FChr22:16609294-16609497	-
FChr22_17728997_17728997_1_F…FChr22_17728997_17728997_1_R	1	FChr22_17728997_17728997_1_F	AGCTCTGAGTGGCATACTGC	60.59°	122		FChr22:17728928-17729049	AGCTCTGAGTGGCATACTGCAATACATTCACATAACTCTCAAAATTAACCTTTTTAGGAGTAAGAGGTTTTGTTTTTTTTGTATTGGATTCCAATTATTATTGTTGTGGTGGGAATAATGCT
FChr22_17728997_17728997_1_F…FChr22_17728997_17728997_1_R	1	FChr22_17728997_17728997_1_R	AGCATTATTCCCACCACAACA	57.76°	122		FChr22:17728928-17729049	-
FChr22_18394139_18394139_1_F…FChr22_18394139_18394139_1_R	1	FChr22_18394139_18394139_1_F	ACTGTCAGCACCTCCTACA	57.46°	242		FChr22:18394049-18394290	ACTGTCAGCACCTCCTACATCACATTCATGATAAAGTTCAAATGTACGAACACAGCTTTTTTGTTATTGCAGCTGTTGTTTATTAAGCAGCGATGATGTGAAGATGTGTTGAAGAGATTTCCGCTGACACCGACTTACTTGCATGAAAAAGGTTTATTGCAAAAAGCACAGCATCAAAACAAGCACCATGGATTGCCTGTGAGAGGATCCGAAGCCAATAAAGATCACTCTGCTGGAACGGC
FChr22_18394139_18394139_1_F…FChr22_18394139_18394139_1_R	1	FChr22_18394139_18394139_1_R	GCCGTTCCAGCAGAGTGA	60.05°	242		FChr22:18394049-18394290	-
FChr22_18726328_18726328_1_F…FChr22_18726328_18726328_1_R	1	FChr22_18726328_18726328_1_F	ATGTCAACCAAGCCTTGCT	58.47°	268		FChr22:18726203-18726470	ATGTCAACCAAGCCTTGCTATGAAGGAATAATATAATATAATATAGTATAATAAGTAAAATGATGTATATATATTTGTTAATTTAACAAATGATATGTTGTAGTGTTTTTTGGACGTAATAAGTGCCGTGAAAAGTTGTTCGTAGTTGAGCCAAAATCCAATAATCACTGTTGACATTATAACATTTGTCCTCTGGTGAATGTTATTTGTAAAATGTGCTGGTGCTGTCAATGTAAAAATTTACTGAAGTAACATGTTGTGCGCTGCA
FChr22_18726328_18726328_1_F…FChr22_18726328_18726328_1_R	1	FChr22_18726328_18726328_1_R	TGCAGCGCACAACATGTT	59.38°	268		FChr22:18726203-18726470	-
FChr22_18831711_18831711_1_F…FChr22_18831711_18831711_1_R	1	FChr22_18831711_18831711_1_F	ACCACACCCTCTTCTCTCCA	60.25°	179		FChr22:18831554-18831732	ACCACACCCTCTTCTCTCCATGTCATGCCAGGTTTTTTTGGTTTTTTTTTGTTCTTTCATTTCACGTGCAACATTTTATCTATCACATTTTTTTATTTTCATCCAATGATACATCCTGGCCTCCAATAAATTCAATCAAAATCCTTCTGAACATCCTGCCATGTTCACCACAGCATACT
FChr22_18831711_18831711_1_F…FChr22_18831711_18831711_1_R	1	FChr22_18831711_18831711_1_R	AGTATGCTGTGGTGAACATGG	59.11°	179		FChr22:18831554-18831732	-
FChr22_18843367_18843367_1_F…FChr22_18843367_18843367_1_R	1	FChr22_18843367_18843367_1_F	AGCGCCTCGAGCTCCTTA	60.36°	214		FChr22:18843273-18843486	AGCGCCTCGAGCTCCTTATGCAACAACTGCATCTCCTTCCTGCAGAGGCAAAGCAGAAGCACAGGTGATGTTGCACAGTAAAGTGAACAGAGTTTTGGGAATACTGTGAGTGGAAATCTCTTGCCAATGAAGGAGAGTCATTATATCAGAACAGGTGCATGAATAAATAAGTTGGACATGACAGGACATTTACATGTTGCCAACCAGTCTGTGT
FChr22_18843367_18843367_1_F…FChr22_18843367_18843367_1_R	1	FChr22_18843367_18843367_1_R	ACACAGACTGGTTGGCAAC	58.84°	214		FChr22:18843273-18843486	-
FChr22_19167752_19167752_1_F…FChr22_19167752_19167752_1_R	1	FChr22_19167752_19167752_1_F	TGGGAATCAGTGCGGCAG	61.84°	223		FChr22:19167714-19167936	TGGGAATCAGTGCGGCAGATGAAGTACTGAAGATATACAGTATTTGGTCACTTATTAACTCATTTTAATATTAAACTTGTCTCCCTTGCAGTACCTGTCCAAGCAGTTGGAAATGTTGAGGGAGATGAACGAGCAGCACGCGAAGGTGTATGAGCAGCTGGATGTGACTGCCAGAGAGCTGGAGATTACCAATGAGAAACTGGTGCTGGAGAGCAAGGCCTCG
FChr22_19167752_19167752_1_F…FChr22_19167752_19167752_1_R	1	FChr22_19167752_19167752_1_R	CGAGGCCTTGCTCTCCAG	60.73°	223		FChr22:19167714-19167936	-
FChr22_19292293_19292293_1_F…FChr22_19292293_19292293_1_R	1	FChr22_19292293_19292293_1_F	CACCAGTTGGGATGCACCA	60.59°	200		FChr22:19292214-19292413	CACCAGTTGGGATGCACCAAAAGATAATAAAAAAATCTAATGTAAAATTATCAATTTTAGGAAACCTTTCTAATAAGGTCTCAGTTTATCATCACACCTTGATACAGAAACATGAAAACAGAGGGATTCTTAGAAAACTGAACTAAGACTCGTCTTCTAAGAATGACTTCATTCCTGAAAGTGAGAGACAGTGTGAGACA
FChr22_19292293_19292293_1_F…FChr22_19292293_19292293_1_R	1	FChr22_19292293_19292293_1_R	TGTCTCACACTGTCTCTCACT	57.99°	200		FChr22:19292214-19292413	-
FChr22_19774254_19774254_1_F…FChr22_19774254_19774254_1_R	1	FChr22_19774254_19774254_1_F	CTGCATAGCGCCCTCAGG	62.05°	236		FChr22:19774101-19774336	CTGCATAGCGCCCTCAGGATGTAAACCACTGTATGGCCTCATACAAGGAGAAGCAAGGAGAGAAGGAGGAAGACAGAGAGGGAAATGTAGATATGAAGTGAGATAAGGCTGTAGTCTCAGCCCCATGTTATGTAATTTTTGCCACATTGAACTTAGTCACCTATTTAGCCGTGGGGATTGAAATTATACAAAAGAGAAAGAAAAACTGCTTCAATGTCCGCAACCTCAGGAAGCCA
FChr22_19774254_19774254_1_F…FChr22_19774254_19774254_1_R	1	FChr22_19774254_19774254_1_R	TGGCTTCCTGAGGTTGCG	60.35°	236		FChr22:19774101-19774336	-
FChr22_19836887_19836887_1_F…FChr22_19836887_19836887_1_R	1	FChr22_19836887_19836887_1_F	GCACGTCAGTCTCGTCCA	59.98°	103		FChr22:19836835-19836937	GCACGTCAGTCTCGTCCATTTTTTGTCACCACATAAAGAACACATGCTGAACAAAGGCTTTTTCTACATAGGCTGTACTTAAAGACGCCTGAGGGATCGCATT
FChr22_19836887_19836887_1_F…FChr22_19836887_19836887_1_R	1	FChr22_19836887_19836887_1_R	AATGCGATCCCTCAGGCG	61.18°	103		FChr22:19836835-19836937	-
FChr22_20004022_20004022_1_F…FChr22_20004022_20004022_1_R	1	FChr22_20004022_20004022_1_F	CACCGTCCCATCTGCCTG	60.50°	201		FChr22:20003912-20004112	CACCGTCCCATCTGCCTGTTACTTAATCAATGTGAAATTTCACAATCTATAATTCATTTAGATCTGGGAAGCTGCGATTAGGCCGAGGTCAAATGTCCATACTTCAGCTGCAAAGAAAAAGTAAAAATCACCCCCAAAACCCCCAAAATAGTCCATGTCAAAAAAATGGAAGATGGGATGAAAGCCTTGGTTTGGTGCAGC
FChr22_20004022_20004022_1_F…FChr22_20004022_20004022_1_R	1	FChr22_20004022_20004022_1_R	GCTGCACCAAACCAAGGC	60.35°	201		FChr22:20003912-20004112	-
FChr22_20008412_20008412_1_F…FChr22_20008412_20008412_1_R	1	FChr22_20008412_20008412_1_F	AGCGTTCGATCTGGCAGA	59.23°	129		FChr22:20008311-20008439	AGCGTTCGATCTGGCAGATTCATGCAACAGATAAGACCAACATACTATAAGTACATACTATGAATGACTGACAGGTCAGGAAGGTTATTTTTCCCCGTCTGTCCATCCAAACCACAGTGGAAGGCAACA
FChr22_20008412_20008412_1_F…FChr22_20008412_20008412_1_R	1	FChr22_20008412_20008412_1_R	TGTTGCCTTCCACTGTGGT	59.31°	129		FChr22:20008311-20008439	-
FChr22_20175864_20175864_1_F…FChr22_20175864_20175864_1_R	1	FChr22_20175864_20175864_1_F	GGTTGGTTGTGTACACGGC	60.08°	126		FChr22:20175814-20175939	GGTTGGTTGTGTACACGGCTTTAGAGTCTGACCGGCAGACAAATAATCCAAAGTATTTGATTCATTGTATGACTAAGAGAAAAGCAAGTAGCTATTAAAATTTTGTGAAGCTGTAACATCCAACGT
FChr22_20175864_20175864_1_F…FChr22_20175864_20175864_1_R	1	FChr22_20175864_20175864_1_R	ACGTTGGATGTTACAGCTTCA	57.81°	126		FChr22:20175814-20175939	-
FChr22_20524467_20524467_1_F…FChr22_20524467_20524467_1_R	1	FChr22_20524467_20524467_1_F	CTGAAGGCCCGTCTGTCC	61.03°	201		FChr22:20524375-20524575	CTGAAGGCCCGTCTGTCCCTACTCCCGGTGAATAAATCATTAATGCTATTGTCTGAAATCAGTTTAAACATCAATTTACCAACTGCAGATCTTAGTTTTGCCTTATATAGTTTATCTTTGTTGTGTATCTGTTTCTTTACATTCATAAAGGAATGCCTGAATGTTTTTGTTACACACCAATTGTGTCTGTCAAGAGGAGCG
FChr22_20524467_20524467_1_F…FChr22_20524467_20524467_1_R	1	FChr22_20524467_20524467_1_R	CGCTCCTCTTGACAGACACA	61.30°	201		FChr22:20524375-20524575	-
FChr22_20737191_20737191_1_F…FChr22_20737191_20737191_1_R	1	FChr22_20737191_20737191_1_F	TCACTGAGCCTCCCCTGA	59.05°	181		FChr22:20737170-20737350	TCACTGAGCCTCCCCTGAAACTCCCCCCAGTGGCTCAGACTTTCATAATTACGTAAGCACTTGAGCGGCCGTGGCTCTCCCTGACAACAAACAGTATTAAAGTTGACTTGTGCCTTTACACCACCATGGATTCAACAACCACAAAAGAAACCGAGAAGCACTGCGTCCTGTGCTGCCAAGA
FChr22_20737191_20737191_1_F…FChr22_20737191_20737191_1_R	1	FChr22_20737191_20737191_1_R	TCTTGGCAGCACAGGACG	60.88°	181		FChr22:20737170-20737350	-
FChr22_21095427_21095427_1_F…FChr22_21095427_21095427_1_R	1	FChr22_21095427_21095427_1_F	TCGGCGGTCGACTAAGGA	59.96°	223		FChr22:21095232-21095454	TCGGCGGTCGACTAAGGACCCATTGTTTCGAAAGTTAATAAGTAGATTTCAAGAGGTAAATCTGCCACCGTTATCATTGTAAACTGCGTACTGAATATGCCGTGCAAAAACGGAAAGCTTATATTCACTGTTGCGACGTAGCAACAGTGAATATGAGGGGGCTAGGCTTAGGGAACAGTCAATTGTGTACTTGGTTGTAACCTTGACAAAGTGCAAACGCGCT
FChr22_21095427_21095427_1_F…FChr22_21095427_21095427_1_R	1	FChr22_21095427_21095427_1_R	AGCGCGTTTGCACTTTGT	60.43°	223		FChr22:21095232-21095454	-
FChr22_21261981_21261981_1_F…FChr22_21261981_21261981_1_R	1	FChr22_21261981_21261981_1_F	TCTTGCGTCCCTTCTTGCA	59.47°	182		FChr22:21261956-21262137	TCTTGCGTCCCTTCTTGCATCTTTTCTGTACAGTCACTTCAAACAGAGGCTCTGTCTGCCTCTGCCTGGTAGGCCCATTCAGTAATGCATCCATGATCACAGTGTGGTAAAAGAAATCCTAATTAATCCTAATTTCAAGCTTATATGTTTTCTTTTTGCATACGTGTGTGGCCGAGTCTGTG
FChr22_21261981_21261981_1_F…FChr22_21261981_21261981_1_R	1	FChr22_21261981_21261981_1_R	CACAGACTCGGCCACACA	61.36°	182		FChr22:21261956-21262137	-
FChr22_21863443_21863443_1_F…FChr22_21863443_21863443_1_R	1	FChr22_21863443_21863443_1_F	TCCTTTGTGGGGCTGTCA	58.58°	253		FChr22:21863260-21863512	TCCTTTGTGGGGCTGTCAATTCTACCATTCATCACAAAACATGTTAGTGTGTTAGTGTAACTGTACAGTCTGTGAAATTTCATCAGTGACAAAAACTGTTTCTAACTTTATTTCAGAAGTATTAGTTTTCCCTCAGCTGCATCTCAAAGAATTTATTAAACAAATGATTCCAGTGCTGCACAGAAATAAGTGGTTAATGGACCAAGTCTAGCATAGTCAGGCTGGTTTTTGTAACCGTACTGCTTGAGGACCA
[truncated: 3,985 more rows]

## Sheet: Of_female_reference_DEL_853
Female fish genomes were used as a reference for high-throughput design of primer information for the target variant loci, with electronically simulated amplified fragments ranging in size from 100 to 2000 bp.
[truncated: 1,707 more rows]

[truncated: 2 more sheets: Of_male_reference_INS_2876, Of_male_reference_DEL_796]
