# Supplementary material for: Innovative approach for high-throughput exploiting sex-specific markers in Japanese parrotfish Oplegnathus fasciatus
Source: Gigascience. 2024 Jul 19;13:giae045. doi: 10.1093/gigascience/giae045 (PMC11258905; doi:10.1093/gigascience/giae045)
Supplement: giae045_Supplemental_Files [file giae045_supplemental_files.zip › new-Female_reference_ INS_DEL 100_ExonSet_annotation.xlsx]

## Sheet: Female_reference_INS_100bp_anno
## Mon Mar 11 06:51:57 2024
## emapper-2.1.12
## /data/shared/home/emapper/miniconda3/envs/eggnog-mapper-2.1/bin/emapper.py --cpu 20 --mp_start_method forkserver --data_dir /dev/shm/ -o out --output_dir /emapper_web_jobs/emapper_jobs/user_data/MM_wazovrj9 --temp_dir /emapper_web_jobs/emapper_jobs/user_data/MM_wazovrj9 --override -m diamond --dmnd_ignore_warnings --dmnd_algo ctg -i /emapper_web_jobs/emapper_jobs/user_data/MM_wazovrj9/queries.…
##
#query	seed_ortholog	evalue	score	eggNOG_OGs	max_annot_lvl	COG_category	Description	Preferred_name	GOs	EC	KEGG_ko	KEGG_Pathway	KEGG_Module	KEGG_Reaction	KEGG_rclass	BRITE	KEGG_TC	CAZy	BiGG_Reaction	PFAMs
Ofa023300	69293.ENSGACP00000019590	4.36e-185	519	COG1957@1|root,KOG2938@2759|Eukaryota,39TNV@33154|Opisthokonta,3BMUJ@33208|Metazoa,3D25W@33213|Bilateria,48BKS@7711|Chordata,499B5@7742|Vertebrata,49VDZ@7898|Actinopterygii	33208|Metazoa	F	Inosine-uridine preferring nucleoside hydrolase-like	-	GO:0003674,GO:0003824,GO:0005575,GO:0005622,GO:0005623,GO:0005737,GO:0005829,GO:0006139,GO:0006152,GO:0006725,GO:0006807,GO:0008150,GO:0008152,GO:0008477,GO:0009056,GO:0009116,GO:0009164,GO:0009987,GO:0016787,GO:0016798,GO:0016799,GO:0019439,GO:0034641,GO:0034655,GO:0034656,GO:0042278,GO:0044237,GO:0044238,GO:0044248,GO:0044270,GO:0044281,GO:0044282,GO:0044424,GO:0044444,GO:0044464,GO:0046483,GO:…	-	-	-	-	-	-	-	-	-	-	IU_nuc_hydro
Ofa022268	215358.XP_010737030.1	0	1150	KOG1565@1|root,KOG1565@2759|Eukaryota,38H21@33154|Opisthokonta,3BK7P@33208|Metazoa,3D13B@33213|Bilateria,48A1Q@7711|Chordata,497NM@7742|Vertebrata,4A2HV@7898|Actinopterygii	33208|Metazoa	O	Matrix metallopeptidase 21	MMP21	GO:0001568,GO:0001944,GO:0002244,GO:0002376,GO:0002520,GO:0003674,GO:0003824,GO:0006508,GO:0006807,GO:0007275,GO:0007368,GO:0007389,GO:0007507,GO:0008150,GO:0008152,GO:0008233,GO:0008237,GO:0009799,GO:0009855,GO:0009987,GO:0016787,GO:0019538,GO:0030097,GO:0030154,GO:0032501,GO:0032502,GO:0043170,GO:0044238,GO:0048513,GO:0048534,GO:0048731,GO:0048856,GO:0048869,GO:0060976,GO:0061371,GO:0070011,GO:…	-	ko:K08000	-	-	-	-	ko00000,ko01000,ko01002	-	-	-	Hemopexin,PG_binding_1,Peptidase_M10
Ofa013690	144197.XP_008301487.1	1.89e-38	142	KOG0045@1|root,KOG0045@2759|Eukaryota,39S45@33154|Opisthokonta,3BFKK@33208|Metazoa,3CXQ6@33213|Bilateria,48A2J@7711|Chordata,48Z9S@7742|Vertebrata,49XIJ@7898|Actinopterygii	33208|Metazoa	OT	Belongs to the peptidase C2 family	CAPN14	GO:0003674,GO:0003824,GO:0004175,GO:0004197,GO:0004198,GO:0005575,GO:0005622,GO:0005623,GO:0005737,GO:0006508,GO:0006807,GO:0008150,GO:0008152,GO:0008233,GO:0008234,GO:0016787,GO:0019538,GO:0043170,GO:0044238,GO:0044424,GO:0044464,GO:0070011,GO:0071704,GO:0140096,GO:1901564	3.4.22.52	ko:K01367,ko:K13442	ko04141,ko04210,ko04217,ko04218,ko05010,map04141,map04210,map04217,map04218,map05010	-	-	-	ko00000,ko00001,ko01000,ko01002	-	-	-	Calpain_III,Peptidase_C2
Ofa016350	144197.XP_008281067.1	3.7e-210	593	KOG2177@1|root,KOG2177@2759|Eukaryota,39AZR@33154|Opisthokonta,3BGPJ@33208|Metazoa,3D3DD@33213|Bilateria,486PZ@7711|Chordata,49256@7742|Vertebrata,49QDY@7898|Actinopterygii	33208|Metazoa	O	Si ch211-114c12.5	-	-	2.3.2.27	ko:K12015	-	-	-	-	ko00000,ko01000,ko04121	-	-	-	PRY,SPRY
Ofa013779	144197.XP_008304512.1	9.93e-184	540	KOG2320@1|root,KOG2320@2759|Eukaryota,38H57@33154|Opisthokonta,3BKDX@33208|Metazoa,3CZG1@33213|Bilateria,485TI@7711|Chordata,4972Y@7742|Vertebrata,4A5U6@7898|Actinopterygii	33208|Metazoa	T	Ras and Rab interactor	RIN1	GO:0003008,GO:0003674,GO:0005085,GO:0005088,GO:0005488,GO:0005515,GO:0005575,GO:0005622,GO:0005623,GO:0005737,GO:0005829,GO:0005886,GO:0007154,GO:0007165,GO:0007610,GO:0007611,GO:0007612,GO:0007613,GO:0008150,GO:0008306,GO:0009987,GO:0010646,GO:0016020,GO:0017016,GO:0017112,GO:0017137,GO:0019899,GO:0023051,GO:0023052,GO:0030425,GO:0031267,GO:0031914,GO:0032501,GO:0036477,GO:0042995,GO:0043005,GO:…	-	ko:K17638	ko04014,map04014	-	-	-	ko00000,ko00001	-	-	-	RA,SH2,VPS9
Ofa021491	106582.XP_004538580.1	1.03e-270	760	KOG3910@1|root,KOG3910@2759|Eukaryota,38CF8@33154|Opisthokonta,3BAYG@33208|Metazoa,3CX00@33213|Bilateria,481Y9@7711|Chordata,4947F@7742|Vertebrata,49UEZ@7898|Actinopterygii	33208|Metazoa	K	Transcription factor	TCF4	GO:0000003,GO:0000122,GO:0000228,GO:0000785,GO:0000790,GO:0000976,GO:0000977,GO:0000978,GO:0000981,GO:0000982,GO:0000987,GO:0001011,GO:0001012,GO:0001067,GO:0001077,GO:0001085,GO:0001091,GO:0001093,GO:0001098,GO:0001099,GO:0001228,GO:0001655,GO:0001708,GO:0001709,GO:0001775,GO:0002065,GO:0002119,GO:0002164,GO:0003006,GO:0003674,GO:0003676,GO:0003677,GO:0003682,GO:0003690,GO:0003700,GO:0003712,GO:…	-	ko:K15603	-	-	-	-	ko00000,ko03000	-	-	-	HLH
Ofa010754	7897.ENSLACP00000013219	5.56e-179	522	2CMMP@1|root,2QQVA@2759|Eukaryota,38DQG@33154|Opisthokonta,3BC84@33208|Metazoa,3CVS6@33213|Bilateria,487IG@7711|Chordata,48ZK4@7742|Vertebrata	33208|Metazoa	S	F5/8 type C domain	-	-	-	-	-	-	-	-	-	-	-	-	F5_F8_type_C
Ofa018188	215358.XP_010749366.1	3.34e-283	796	KOG1325@1|root,KOG1325@2759|Eukaryota,38HPE@33154|Opisthokonta,3BI07@33208|Metazoa,3D0DY@33213|Bilateria,48A8H@7711|Chordata,490CG@7742|Vertebrata,49VQN@7898|Actinopterygii	33208|Metazoa	I	Phospholipase A2, group IVC (cytosolic, calcium-independent)	PLA2G4C	GO:0000003,GO:0001676,GO:0003674,GO:0003824,GO:0004620,GO:0004622,GO:0004623,GO:0005488,GO:0005543,GO:0005575,GO:0005622,GO:0005623,GO:0005634,GO:0005635,GO:0005654,GO:0005737,GO:0005783,GO:0005789,GO:0005829,GO:0005938,GO:0006082,GO:0006629,GO:0006631,GO:0006644,GO:0006650,GO:0006690,GO:0006793,GO:0006796,GO:0006807,GO:0006950,GO:0006952,GO:0006954,GO:0007154,GO:0007165,GO:0007567,GO:0008150,GO:…	3.1.1.4	ko:K16342	ko00564,ko00565,ko00590,ko00591,ko00592,ko01100,ko01110,ko04010,ko04014,ko04072,ko04217,ko04270,ko04370,ko04611,ko04664,ko04724,ko04726,ko04730,ko04750,ko04912,ko04913,ko04921,ko05231,map00564,map00565,map00590,map00591,map00592,map01100,map01110,map04010,map04014,map04072,map04217,map04270,map04370,map04611,map04664,map04724,map04726,map04730,map04750,map04912,map04913,map04921,map05231	-	R01315,R01317,R02053,R07064,R07379,R07387,R07859	RC00037,RC00094	ko00000,ko00001,ko01000	-	-	-	PLA2_B
Ofa006254	45351.EDO45444	3.1e-10	67.8	KOG3513@1|root,KOG3513@2759|Eukaryota,3ASYQ@33154|Opisthokonta,3C4UM@33208|Metazoa	33208|Metazoa	S	Cell adhesion molecule	-	-	-	-	-	-	-	-	-	-	-	-	-
Ofa023115	144197.XP_008279756.1	0	2153	2CMAI@1|root,2QPT3@2759|Eukaryota,38FX8@33154|Opisthokonta,3BF0Q@33208|Metazoa,3CR89@33213|Bilateria,483QK@7711|Chordata,4905Q@7742|Vertebrata,49SC7@7898|Actinopterygii	33208|Metazoa	Z	Neuron navigator 3	NAV3	GO:0000003,GO:0000902,GO:0000904,GO:0001558,GO:0001667,GO:0001817,GO:0001818,GO:0001889,GO:0003674,GO:0003779,GO:0005488,GO:0005515,GO:0005575,GO:0005622,GO:0005623,GO:0005634,GO:0005635,GO:0005737,GO:0005794,GO:0006928,GO:0006935,GO:0006950,GO:0006952,GO:0006996,GO:0007010,GO:0007015,GO:0007026,GO:0007154,GO:0007165,GO:0007267,GO:0007275,GO:0007399,GO:0007409,GO:0007411,GO:0007517,GO:0007610,GO:…	3.6.4.12	ko:K19483	-	-	-	-	ko00000,ko01000,ko03400	-	-	-	AAA,CH
Ofa018388	144197.XP_008299233.1	1.3e-304	843	COG5021@1|root,KOG4361@1|root,KOG0940@2759|Eukaryota,KOG4361@2759|Eukaryota,38HU1@33154|Opisthokonta,3B975@33208|Metazoa,3CZ4B@33213|Bilateria,486Z7@7711|Chordata,48YD1@7742|Vertebrata,49QWB@7898|Actinopterygii	33208|Metazoa	OT	BCL2-associated athanogene 3	BAG3	GO:0000122,GO:0000166,GO:0000774,GO:0003674,GO:0005488,GO:0005575,GO:0005622,GO:0005623,GO:0005634,GO:0005737,GO:0005829,GO:0005886,GO:0006355,GO:0006357,GO:0006457,GO:0006915,GO:0006950,GO:0007154,GO:0007165,GO:0007166,GO:0008150,GO:0008219,GO:0008625,GO:0009266,GO:0009408,GO:0009605,GO:0009612,GO:0009628,GO:0009889,GO:0009890,GO:0009892,GO:0009987,GO:0010468,GO:0010556,GO:0010558,GO:0010605,GO:…	-	ko:K09557	-	-	-	-	ko00000,ko03110,ko04131	-	-	-	BAG,WW
Ofa002814	215358.XP_010744614.1	0	1357	KOG0078@1|root,KOG0078@2759|Eukaryota,3A0TU@33154|Opisthokonta,3BPIQ@33208|Metazoa,3D6ZZ@33213|Bilateria,48EHU@7711|Chordata,49B2Z@7742|Vertebrata,4A33U@7898|Actinopterygii	33208|Metazoa	U	RAB44, member RAS oncogene family	-	-	-	-	-	-	-	-	-	-	-	-	Ras
Ofa020718	48698.ENSPFOP00000030998	4.72e-26	112	293FR@1|root,2RACQ@2759|Eukaryota,39RD5@33154|Opisthokonta,3BAD5@33208|Metazoa,3CUAN@33213|Bilateria,48RQA@7711|Chordata,49NEQ@7742|Vertebrata	33208|Metazoa	-	-	-	-	-	-	-	-	-	-	-	-	-	-	-
Ofa003906	215358.XP_010755639.1	3.96e-60	222	KOG4083@1|root,KOG4083@2759|Eukaryota,39PHY@33154|Opisthokonta,3BGS7@33208|Metazoa,3D2D3@33213|Bilateria,48I9C@7711|Chordata,49F9E@7742|Vertebrata,4A5P3@7898|Actinopterygii	33208|Metazoa	K	Component of the MICOS complex, a large protein complex of the mitochondrial inner membrane that plays crucial roles in the maintenance of crista junctions, inner membrane architecture, and formation of contact sites to the outer membrane	-	-	-	ko:K17563	-	-	-	-	ko00000,ko01009,ko03029	-	-	-	DUF1690,DUF737
Ofa004249	215358.XP_010755397.1	4.1e-212	623	28MMD@1|root,2QU54@2759|Eukaryota,39UMD@33154|Opisthokonta,3BCH6@33208|Metazoa,3D3B6@33213|Bilateria,488UM@7711|Chordata,48V4U@7742|Vertebrata,4A6N7@7898|Actinopterygii	33208|Metazoa	T	Zona pellucida sperm-binding protein	ZP4	GO:0000003,GO:0002682,GO:0002684,GO:0002694,GO:0002696,GO:0002920,GO:0002922,GO:0003674,GO:0005488,GO:0005515,GO:0005575,GO:0005576,GO:0006810,GO:0006887,GO:0007338,GO:0007339,GO:0007340,GO:0008037,GO:0008150,GO:0008284,GO:0009566,GO:0009987,GO:0009988,GO:0016192,GO:0017156,GO:0019899,GO:0019953,GO:0022407,GO:0022409,GO:0022414,GO:0030155,GO:0032190,GO:0032940,GO:0032944,GO:0032946,GO:0032991,GO:…	-	ko:K19926	-	-	-	-	ko00000,ko04131	-	-	-	Trefoil,Zona_pellucida
Ofa020986	215358.XP_010735276.1	9.23e-204	587	28P66@1|root,2QVT0@2759|Eukaryota,38CQQ@33154|Opisthokonta,3BHAJ@33208|Metazoa,3CSA0@33213|Bilateria,482F7@7711|Chordata,48X9U@7742|Vertebrata,49PZB@7898|Actinopterygii	33208|Metazoa	S	RAB11 family interacting protein 1 (class I) b	RAB11FIP1	GO:0002791,GO:0002792,GO:0003674,GO:0005488,GO:0005515,GO:0005575,GO:0005622,GO:0005623,GO:0005737,GO:0005829,GO:0006810,GO:0006887,GO:0008150,GO:0009987,GO:0010646,GO:0010648,GO:0010817,GO:0012506,GO:0016020,GO:0016192,GO:0017016,GO:0017137,GO:0019899,GO:0023051,GO:0023057,GO:0030139,GO:0030659,GO:0030666,GO:0030670,GO:0031090,GO:0031267,GO:0031410,GO:0031982,GO:0032879,GO:0032880,GO:0032940,GO:…	-	ko:K12484	ko04144,map04144	-	-	-	ko00000,ko00001,ko04131	-	-	-	C2,RBD-FIP
Ofa001283	144197.XP_008303263.1	0	1315	KOG4654@1|root,KOG4654@2759|Eukaryota,38E7M@33154|Opisthokonta,3BER1@33208|Metazoa,3CTB8@33213|Bilateria,48990@7711|Chordata,4917K@7742|Vertebrata,49Y74@7898|Actinopterygii	33208|Metazoa	S	Chromosome 10 open reading frame 76	C10orf76	-	-	-	-	-	-	-	-	-	-	-	DUF1741
Ofa011094	8153.XP_005950973.1	4.28e-52	191	COG3555@1|root,KOG3696@2759|Eukaryota,39ZV3@33154|Opisthokonta,3BPG0@33208|Metazoa,3D68A@33213|Bilateria,48FEB@7711|Chordata,49CIG@7742|Vertebrata,4A2X9@7898|Actinopterygii	33208|Metazoa	O	Aspartyl beta-hydroxylase N-terminal region	asph	-	1.14.11.16	ko:K00476	-	-	-	-	ko00000,ko01000	-	-	-	Asp-B-Hydro_N
Ofa014558	215358.XP_010744103.1	1.85e-247	764	COG5184@1|root,KOG1426@2759|Eukaryota,3AF2M@33154|Opisthokonta,3BX06@33208|Metazoa,3DDWK@33213|Bilateria,48HVQ@7711|Chordata,49ENQ@7742|Vertebrata,4A6R9@7898|Actinopterygii	33208|Metazoa	DZ	retinitis pigmentosa GTPase regulator	rpgr	-	-	ko:K19607	-	-	-	-	ko00000,ko03036	-	-	-	RCC1
Ofa012361	303518.XP_005753175.1	7.64e-84	263	COG2124@1|root,KOG0156@2759|Eukaryota,38BSU@33154|Opisthokonta,3BC78@33208|Metazoa,3CRSA@33213|Bilateria,482KT@7711|Chordata,48WKH@7742|Vertebrata,4A566@7898|Actinopterygii	33208|Metazoa	Q	cytochrome P450	-	GO:0001676,GO:0003674,GO:0003824,GO:0004497,GO:0006082,GO:0006629,GO:0006631,GO:0006690,GO:0006725,GO:0008150,GO:0008152,GO:0008391,GO:0008392,GO:0008395,GO:0009404,GO:0009987,GO:0016491,GO:0016705,GO:0018904,GO:0019369,GO:0019373,GO:0019748,GO:0019752,GO:0032787,GO:0033559,GO:0042180,GO:0043385,GO:0043390,GO:0043436,GO:0044237,GO:0044238,GO:0044255,GO:0044281,GO:0046222,GO:0046483,GO:0055114,GO:…	1.14.14.1	ko:K07417,ko:K07418,ko:K07422,ko:K17854	ko00590,ko00591,ko01100,ko04212,ko04726,ko04750,ko04913,map00590,map00591,map01100,map04212,map04726,map04750,map04913	-	R07041,R07042,R07043,R07044,R07045,R07046,R07048,R07050,R07051,R07052,R07055,R07056	RC00797,RC01184,RC01710,RC01711,RC01723,RC01725	ko00000,ko00001,ko00199,ko01000	-	-	-	p450
Ofa005915	8153.XP_005929488.1	1.44e-67	224	2D236@1|root,2SK9S@2759|Eukaryota,3AJ8Q@33154|Opisthokonta,3BZNE@33208|Metazoa,3DE4I@33213|Bilateria,48JBY@7711|Chordata,49F93@7742|Vertebrata,4A5G7@7898|Actinopterygii	33208|Metazoa	T	Scavenger receptor cysteine-rich type 1 protein M130-like	-	-	-	ko:K06545	-	-	-	-	ko00000,ko04090	-	-	-	SRCR,ig
Ofa004817	215358.XP_010754709.1	3.57e-112	360	KOG1868@1|root,KOG1868@2759|Eukaryota,39UU7@33154|Opisthokonta,3BHK0@33208|Metazoa,3CYFA@33213|Bilateria,4863Q@7711|Chordata,492J2@7742|Vertebrata	33208|Metazoa	O	protein K11-linked deubiquitination	-	-	3.4.19.12	ko:K11850	-	-	-	-	ko00000,ko01000,ko01002,ko04121	-	-	-	UCH
Ofa006856	215358.XP_010750976.1	1.47e-53	193	KOG3573@1|root,KOG3573@2759|Eukaryota,3ACME@33154|Opisthokonta,3CMZD@33208|Metazoa,3DD20@33213|Bilateria	33208|Metazoa	O	Function to find	-	-	-	-	-	-	-	-	-	-	-	-	FIIND
Ofa022644	215358.XP_010750003.1	0	2113	KOG1824@1|root,KOG1824@2759|Eukaryota,39JJQ@33154|Opisthokonta,3BDPN@33208|Metazoa,3CT7Y@33213|Bilateria,483UQ@7711|Chordata,48XMB@7742|Vertebrata,4A030@7898|Actinopterygii	33208|Metazoa	S	Cullin-associated and neddylation-dissociated 1	CAND1	GO:0000151,GO:0001775,GO:0002252,GO:0002263,GO:0002274,GO:0002275,GO:0002283,GO:0002366,GO:0002376,GO:0002443,GO:0002444,GO:0002446,GO:0003674,GO:0005488,GO:0005515,GO:0005575,GO:0005576,GO:0005622,GO:0005623,GO:0005634,GO:0005654,GO:0005737,GO:0005794,GO:0005829,GO:0006355,GO:0006357,GO:0006464,GO:0006807,GO:0006810,GO:0006873,GO:0006875,GO:0006879,GO:0006887,GO:0006955,GO:0008134,GO:0008150,GO:…	-	ko:K02941,ko:K17263	ko03010,map03010	M00177	-	-	br01610,ko00000,ko00001,ko00002,ko03011,ko04147	-	-	-	TIP120
Ofa000187	215358.XP_010731427.1	1.84e-184	515	COG2162@1|root,2RD0D@2759|Eukaryota,39PIK@33154|Opisthokonta,3B9K4@33208|Metazoa,3CTP9@33213|Bilateria,481KG@7711|Chordata,4951Y@7742|Vertebrata,49REM@7898|Actinopterygii	33208|Metazoa	I	Arylamine N-acetyltransferase	NAT1	GO:0001101,GO:0001666,GO:0001889,GO:0002237,GO:0003333,GO:0003674,GO:0003824,GO:0004060,GO:0005215,GO:0005342,GO:0005575,GO:0005622,GO:0005623,GO:0005737,GO:0005829,GO:0005886,GO:0006805,GO:0006810,GO:0006811,GO:0006820,GO:0006865,GO:0006950,GO:0007275,GO:0007568,GO:0008080,GO:0008150,GO:0008152,GO:0008509,GO:0008514,GO:0009410,GO:0009605,GO:0009607,GO:0009617,GO:0009628,GO:0009719,GO:0009725,GO:…	2.3.1.5	ko:K00622	ko00232,ko00633,ko00983,ko01100,ko01110,ko01120,ko05204,map00232,map00633,map00983,map01100,map01110,map01120,map05204	-	R07940,R08036,R08248,R08250,R11902	RC00004,RC00416,RC00962,RC02961	ko00000,ko00001,ko01000	-	-	-	Acetyltransf_2
Ofa015006	7955.ENSDARP00000123601	0	4209	KOG3544@1|root,KOG3544@2759|Eukaryota,38DGH@33154|Opisthokonta,3BA28@33208|Metazoa,3CSNV@33213|Bilateria,48QB3@7711|Chordata,48Y2Q@7742|Vertebrata,49RXY@7898|Actinopterygii	33208|Metazoa	W	collagen	COL6A3	GO:0005575,GO:0005576,GO:0005581,GO:0005589,GO:0005622,GO:0005623,GO:0005737,GO:0005783,GO:0005788,GO:0007275,GO:0007517,GO:0008150,GO:0009987,GO:0012505,GO:0016043,GO:0030198,GO:0031012,GO:0031974,GO:0032501,GO:0032502,GO:0032991,GO:0043062,GO:0043226,GO:0043227,GO:0043229,GO:0043231,GO:0043233,GO:0044421,GO:0044422,GO:0044424,GO:0044432,GO:0044444,GO:0044446,GO:0044464,GO:0048513,GO:0048731,GO:…	-	ko:K06238	ko04151,ko04510,ko04512,ko04974,ko05165,map04151,map04510,map04512,map04974,map05165	-	-	-	ko00000,ko00001,ko00536,ko04147,ko04516	-	-	-	Collagen,Kunitz_BPTI,VWA,fn3
Ofa011561	215358.XP_010729473.1	0	2174	COG5640@1|root,KOG1216@1|root,KOG1216@2759|Eukaryota,KOG3627@2759|Eukaryota,39YZ9@33154|Opisthokonta,3BGPY@33208|Metazoa,3D3SD@33213|Bilateria,482X7@7711|Chordata,49AN4@7742|Vertebrata,49ZTH@7898|Actinopterygii	33208|Metazoa	VW	MAM domain, meprin/A5/mu	-	-	-	-	-	-	-	-	-	-	-	-	C8,MAM,TIL,TILa,VWD
Ofa004744	215358.XP_010732644.1	4.48e-121	368	KOG0667@1|root,KOG0667@2759|Eukaryota,38D9D@33154|Opisthokonta,3BCXE@33208|Metazoa,3CUY3@33213|Bilateria,483WB@7711|Chordata,493AV@7742|Vertebrata	33208|Metazoa	T	lens induction in camera-type eye	-	-	2.7.11.1	ko:K08826	ko04218,map04218	-	-	-	ko00000,ko00001,ko01000,ko01001	-	-	-	Pkinase
Ofa010295	215358.XP_010733392.1	0	1473	29WEF@1|root,2RXPD@2759|Eukaryota,39R3S@33154|Opisthokonta,3BI39@33208|Metazoa,3D3EB@33213|Bilateria,48AY4@7711|Chordata,493CQ@7742|Vertebrata,4A38V@7898|Actinopterygii	33208|Metazoa	T	Carcinoembryonic antigen-related cell adhesion molecule	-	-	-	ko:K06499,ko:K17341	-	-	-	-	ko00000,ko00537,ko04090,ko04147,ko04516	-	-	-	I-set,Ig_2,Ig_3,V-set
Ofa017592	215358.XP_010728365.1	0	8067	2CMEW@1|root,2QQ65@2759|Eukaryota,38D3A@33154|Opisthokonta,3BJKH@33208|Metazoa,3CYD7@33213|Bilateria,47ZAJ@7711|Chordata,4979A@7742|Vertebrata,4A1BI@7898|Actinopterygii	33208|Metazoa	O	E3 ubiquitin-protein ligase RNF213-like	RNF213	GO:0000209,GO:0001525,GO:0001568,GO:0001944,GO:0002040,GO:0003674,GO:0003824,GO:0004842,GO:0005575,GO:0005622,GO:0005623,GO:0005634,GO:0005730,GO:0005737,GO:0005829,GO:0006464,GO:0006508,GO:0006511,GO:0006807,GO:0007275,GO:0008150,GO:0008152,GO:0009056,GO:0009057,GO:0009653,GO:0009966,GO:0009968,GO:0009987,GO:0010646,GO:0010648,GO:0016043,GO:0016462,GO:0016567,GO:0016740,GO:0016787,GO:0016817,GO:…	-	-	-	-	-	-	-	-	-	-	zf-C3HC4,zf-C3HC4_3
Ofa001068	215358.XP_010745152.1	0	1391	KOG4789@1|root,KOG4789@2759|Eukaryota,39YRC@33154|Opisthokonta,3BN0G@33208|Metazoa,3D3FQ@33213|Bilateria,48B4Q@7711|Chordata,498G6@7742|Vertebrata,49ZUK@7898|Actinopterygii	33208|Metazoa	S	Transmembrane protein 132A	TMEM132A	-	-	ko:K17599	-	-	-	-	ko00000,ko01009	-	-	-	TMEM132
Ofa017099	144197.XP_008299167.1	2.61e-109	334	KOG2130@1|root,KOG2130@2759|Eukaryota,38DTH@33154|Opisthokonta,3BBGB@33208|Metazoa,3CYZ7@33213|Bilateria,485KJ@7711|Chordata,48YZ6@7742|Vertebrata,49WY6@7898|Actinopterygii	33208|Metazoa	BT	Bifunctional arginine demethylase and lysyl-hydroxylase	JMJD6	GO:0001525,GO:0001568,GO:0001654,GO:0001655,GO:0001775,GO:0001786,GO:0001822,GO:0001932,GO:0001933,GO:0001944,GO:0002040,GO:0002262,GO:0002274,GO:0002376,GO:0002520,GO:0002521,GO:0003674,GO:0003676,GO:0003723,GO:0003727,GO:0003824,GO:0005488,GO:0005506,GO:0005515,GO:0005543,GO:0005575,GO:0005622,GO:0005623,GO:0005634,GO:0005654,GO:0005730,GO:0005737,GO:0005829,GO:0005886,GO:0005887,GO:0006325,GO:…	-	ko:K11323	-	-	-	-	ko00000,ko01000,ko03036	-	-	-	JmjC
## 32 queries scanned
## Total time (seconds): 1.6187152862548828
## Rate: 19.77 q/s

## Sheet: Female_reference_DEL_100bp_anno
## Mon Mar 11 07:04:32 2024
## emapper-2.1.12
## /data/shared/home/emapper/miniconda3/envs/eggnog-mapper-2.1/bin/emapper.py --cpu 20 --mp_start_method forkserver --data_dir /dev/shm/ -o out --output_dir /emapper_web_jobs/emapper_jobs/user_data/MM_owdl3ew4 --temp_dir /emapper_web_jobs/emapper_jobs/user_data/MM_owdl3ew4 --override -m diamond --dmnd_ignore_warnings --dmnd_algo ctg -i /emapper_web_jobs/emapper_jobs/user_data/MM_owdl3ew4/queries.…
##
#query	seed_ortholog	evalue	score	eggNOG_OGs	max_annot_lvl	COG_category	Description	Preferred_name	GOs	EC	KEGG_ko	KEGG_Pathway	KEGG_Module	KEGG_Reaction	KEGG_rclass	BRITE	KEGG_TC	CAZy	BiGG_Reaction	PFAMs
Ofa007639	215358.XP_010737891.1	0	891	COG0442@1|root,KOG2324@2759|Eukaryota,38HAU@33154|Opisthokonta,3BD03@33208|Metazoa,3CSIY@33213|Bilateria,485DN@7711|Chordata,48V2M@7742|Vertebrata,49Q7U@7898|Actinopterygii	33208|Metazoa	J	prolyl-tRNA synthetase (mitochondrial)	PARS2	GO:0003674,GO:0003824,GO:0004812,GO:0004827,GO:0005575,GO:0005622,GO:0005623,GO:0005737,GO:0005739,GO:0006082,GO:0006139,GO:0006399,GO:0006412,GO:0006418,GO:0006433,GO:0006518,GO:0006520,GO:0006725,GO:0006807,GO:0008150,GO:0008152,GO:0009058,GO:0009059,GO:0009987,GO:0010467,GO:0016070,GO:0016874,GO:0016875,GO:0019538,GO:0019752,GO:0034641,GO:0034645,GO:0034660,GO:0043038,GO:0043039,GO:0043043,GO:…	6.1.1.15	ko:K01881	ko00970,map00970	M00359,M00360	R03661	RC00055,RC00523	ko00000,ko00001,ko00002,ko01000,ko01007,ko03016	-	-	-	HGTP_anticodon,tRNA-synt_2b
Ofa021410	215358.XP_010740156.1	1.18e-124	358	KOG3591@1|root,KOG3591@2759|Eukaryota,3AK52@33154|Opisthokonta,3C05N@33208|Metazoa,3DG8I@33213|Bilateria,48JI1@7711|Chordata,49GF7@7742|Vertebrata,4A7FT@7898|Actinopterygii	33208|Metazoa	O	Heat shock protein 30-like	-	-	-	-	-	-	-	-	-	-	-	-	HSP20
Ofa020551	8364.ENSXETP00000056874	2.04e-37	139	KOG1945@1|root,KOG1945@2759|Eukaryota,39QQ9@33154|Opisthokonta,3B9Y6@33208|Metazoa,3CW8E@33213|Bilateria,484M5@7711|Chordata,49AK4@7742|Vertebrata	33208|Metazoa	T	sterile alpha motif	SAMD3	-	-	-	-	-	-	-	-	-	-	-	SAM_1
Ofa007580	215358.XP_010732801.1	3.36e-170	483	28PDM@1|root,2QW14@2759|Eukaryota,39FJ1@33154|Opisthokonta,3BKBI@33208|Metazoa,3D4JX@33213|Bilateria,48B9W@7711|Chordata,49ACG@7742|Vertebrata,49Z2S@7898|Actinopterygii	33208|Metazoa	S	Interferon-induced protein 44-like	-	-	-	-	-	-	-	-	-	-	-	-	MMR_HSR1
Ofa013889	69293.ENSGACP00000010297	2.65e-11	62	2CNH9@1|root,2QWAF@2759|Eukaryota,39UPH@33154|Opisthokonta,3BNKZ@33208|Metazoa,3D3XP@33213|Bilateria,483A9@7711|Chordata,499PK@7742|Vertebrata,49YT5@7898|Actinopterygii	33208|Metazoa	-	-	-	-	-	-	-	-	-	-	-	-	-	-	-
Ofa000878	215358.XP_010750861.1	4.31e-274	784	COG4642@1|root,KOG0231@2759|Eukaryota,38BJX@33154|Opisthokonta,3BCF0@33208|Metazoa,3CWIS@33213|Bilateria,47ZQB@7711|Chordata,490DP@7742|Vertebrata,49SPX@7898|Actinopterygii	33208|Metazoa	S	Junctophilin 3	JPH3	GO:0003008,GO:0003012,GO:0003674,GO:0005198,GO:0005215,GO:0005216,GO:0005217,GO:0005261,GO:0005262,GO:0005575,GO:0005622,GO:0005623,GO:0005737,GO:0005783,GO:0005789,GO:0005886,GO:0006810,GO:0006811,GO:0006812,GO:0006816,GO:0006873,GO:0006874,GO:0006875,GO:0006936,GO:0007154,GO:0007165,GO:0007204,GO:0007610,GO:0007611,GO:0007612,GO:0007613,GO:0008150,GO:0008324,GO:0009966,GO:0009987,GO:0010522,GO:…	-	ko:K19530	-	-	-	-	ko00000	-	-	-	MORN
Ofa015225	144197.XP_008295149.1	0	1926	COG1215@1|root,KOG2571@2759|Eukaryota,38HE4@33154|Opisthokonta,3BD2R@33208|Metazoa,3CT71@33213|Bilateria,487C1@7711|Chordata,4989C@7742|Vertebrata,4A0YW@7898|Actinopterygii	33208|Metazoa	M	Chitin synthase	-	GO:0000003,GO:0000271,GO:0001655,GO:0001838,GO:0002009,GO:0003006,GO:0003674,GO:0003824,GO:0004100,GO:0005575,GO:0005622,GO:0005623,GO:0005737,GO:0005886,GO:0005938,GO:0005975,GO:0005976,GO:0006022,GO:0006023,GO:0006030,GO:0006031,GO:0006034,GO:0006035,GO:0006037,GO:0006038,GO:0006040,GO:0006807,GO:0006950,GO:0007275,GO:0007276,GO:0007281,GO:0007292,GO:0007424,GO:0007442,GO:0007443,GO:0007591,GO:…	2.4.1.16	ko:K00698	ko00520,map00520	-	R02335	RC00005	ko00000,ko00001,ko01000,ko01003	-	GT2	-	Chitin_synth_2,SAM_1
Ofa008439	215358.XP_010730816.1	4.9e-179	524	KOG2673@1|root,KOG2673@2759|Eukaryota,39W4M@33154|Opisthokonta,3BDYZ@33208|Metazoa,3CZK7@33213|Bilateria,481H7@7711|Chordata,491NF@7742|Vertebrata,49WPJ@7898|Actinopterygii	33208|Metazoa	A	Zinc finger CCHC	ZCCHC8	GO:0000375,GO:0000377,GO:0000398,GO:0005575,GO:0005622,GO:0005623,GO:0005634,GO:0005654,GO:0005681,GO:0006139,GO:0006396,GO:0006397,GO:0006725,GO:0006807,GO:0008150,GO:0008152,GO:0008380,GO:0009987,GO:0010467,GO:0016070,GO:0016071,GO:0016604,GO:0031499,GO:0031974,GO:0031981,GO:0032991,GO:0034641,GO:0043170,GO:0043226,GO:0043227,GO:0043229,GO:0043231,GO:0043233,GO:0044237,GO:0044238,GO:0044422,GO:…	-	ko:K13128	-	-	-	-	ko00000,ko03041	-	-	-	PSP,zf-CCHC
Ofa016927	8153.XP_005950419.1	8.72e-46	152	KOG3248@1|root,KOG3248@2759|Eukaryota	2759|Eukaryota	B	cell proliferation in dorsal spinal cord	-	-	-	ko:K02620,ko:K04491	ko04310,ko04390,ko04520,ko04916,ko04934,ko05165,ko05200,ko05210,ko05213,ko05215,ko05216,ko05217,ko05221,ko05224,ko05225,ko05226,ko05412,map04310,map04390,map04520,map04916,map04934,map05165,map05200,map05210,map05213,map05215,map05216,map05217,map05221,map05224,map05225,map05226,map05412	M00677	-	-	ko00000,ko00001,ko00002,ko03000	-	-	-	CTNNB1_binding,HMG_box
Ofa016928	215358.XP_010754471.1	4.53e-94	287	KOG3058@1|root,KOG3058@2759|Eukaryota,39AVN@33154|Opisthokonta,3BJ0U@33208|Metazoa,3D60Z@33213|Bilateria,47YXZ@7711|Chordata,499QY@7742|Vertebrata,49Z4X@7898|Actinopterygii	33208|Metazoa	S	Sphingomyelin synthase 2	SGMS2	-	2.7.8.27	ko:K04714	ko00600,ko01100,ko04071,map00600,map01100,map04071	-	R08969	RC00017	ko00000,ko00001,ko01000	-	-	-	PAP2_C
Ofa005653	106582.XP_004560356.1	2.54e-71	220	2C542@1|root,2RZWF@2759|Eukaryota,3A1FD@33154|Opisthokonta,3BPDY@33208|Metazoa,3D4SI@33213|Bilateria,489TG@7711|Chordata,48V3Y@7742|Vertebrata,4A3BV@7898|Actinopterygii	33208|Metazoa	S	Primary cilia formation	PIFO	GO:0003674,GO:0005488,GO:0005515,GO:0005575,GO:0005622,GO:0005623,GO:0005634,GO:0005737,GO:0005794,GO:0005795,GO:0005802,GO:0005815,GO:0005856,GO:0005929,GO:0008092,GO:0008150,GO:0009893,GO:0010562,GO:0012505,GO:0015630,GO:0015631,GO:0017016,GO:0017137,GO:0019220,GO:0019222,GO:0019894,GO:0019899,GO:0019900,GO:0019901,GO:0031267,GO:0031323,GO:0031325,GO:0031344,GO:0031984,GO:0033674,GO:0036064,GO:…	-	-	-	-	-	-	-	-	-	-	SHIPPO-rpt
Ofa005190	215358.XP_010746073.1	0	7381	COG2940@1|root,KOG4443@2759|Eukaryota,38F1W@33154|Opisthokonta,3B98N@33208|Metazoa,3CXIX@33213|Bilateria,481CA@7711|Chordata,496AH@7742|Vertebrata,49RSY@7898|Actinopterygii	33208|Metazoa	K	Lysine (K)-specific methyltransferase 2D	KMT2D	GO:0000003,GO:0000981,GO:0001067,GO:0001555,GO:0001654,GO:0001701,GO:0001745,GO:0002009,GO:0002165,GO:0002682,GO:0003002,GO:0003006,GO:0003674,GO:0003676,GO:0003677,GO:0003682,GO:0003700,GO:0003712,GO:0003713,GO:0003824,GO:0005102,GO:0005488,GO:0005515,GO:0005575,GO:0005622,GO:0005623,GO:0005634,GO:0005654,GO:0005667,GO:0005694,GO:0005700,GO:0005703,GO:0006325,GO:0006342,GO:0006355,GO:0006357,GO:…	2.1.1.43	ko:K09187,ko:K09188	ko00310,ko04934,map00310,map04934	-	R03875,R03938,R04866,R04867	RC00003,RC00060,RC00181,RC00496	ko00000,ko00001,ko01000,ko03000,ko03036	-	-	-	FYRC,FYRN,PHD,SET,zf-HC5HC2H,zf-HC5HC2H_2
Ofa001177	32507.XP_006790907.1	1.08e-134	391	COG5126@1|root,KOG0027@2759|Eukaryota,38FY2@33154|Opisthokonta,3BKVW@33208|Metazoa,3D3WX@33213|Bilateria,48CDA@7711|Chordata,497G5@7742|Vertebrata	33208|Metazoa	T	calcium channel regulator activity	CABP2	GO:0003008,GO:0003674,GO:0005246,GO:0005488,GO:0005509,GO:0005575,GO:0005622,GO:0005623,GO:0005737,GO:0005794,GO:0005886,GO:0007154,GO:0007165,GO:0007600,GO:0007601,GO:0007605,GO:0008150,GO:0009987,GO:0012505,GO:0016020,GO:0016247,GO:0023052,GO:0032501,GO:0043167,GO:0043169,GO:0043226,GO:0043227,GO:0043229,GO:0043231,GO:0044424,GO:0044444,GO:0044464,GO:0046872,GO:0050789,GO:0050794,GO:0050877,GO:…	-	-	-	-	-	-	-	-	-	-	EF-hand_1,EF-hand_5
Ofa006922	215358.XP_010752845.1	0	2414	2BZKV@1|root,2QPY6@2759|Eukaryota,38G78@33154|Opisthokonta,3BE33@33208|Metazoa,3CX4D@33213|Bilateria,487NP@7711|Chordata,490VU@7742|Vertebrata,4A3YA@7898|Actinopterygii	33208|Metazoa	S	Sterile alpha motif domain-containing protein	SAMD9L	GO:0002244,GO:0002376,GO:0002520,GO:0005575,GO:0005622,GO:0005623,GO:0005737,GO:0005768,GO:0005769,GO:0005829,GO:0006810,GO:0006906,GO:0006996,GO:0007275,GO:0008150,GO:0008283,GO:0009894,GO:0009987,GO:0012505,GO:0016043,GO:0016050,GO:0016192,GO:0017145,GO:0019222,GO:0030097,GO:0030154,GO:0031410,GO:0031982,GO:0032501,GO:0032502,GO:0034058,GO:0035726,GO:0042176,GO:0043226,GO:0043227,GO:0043229,GO:…	-	-	-	-	-	-	-	-	-	-	AlbA_2,SAM_1,SAM_2
Ofa009096	144197.XP_008277688.1	0	3265	COG4886@1|root,KOG0619@2759|Eukaryota,39Y8T@33154|Opisthokonta,3BKJY@33208|Metazoa,3CYCC@33213|Bilateria,48C2Y@7711|Chordata,497KT@7742|Vertebrata,49UG1@7898|Actinopterygii	33208|Metazoa	T	Matrix-remodeling-associated protein 5-like	-	-	-	-	-	-	-	-	-	-	-	-	I-set,Ig_3,LRR_8
Ofa006709	215358.XP_010754709.1	1.12e-75	260	KOG1868@1|root,KOG1868@2759|Eukaryota,39UU7@33154|Opisthokonta,3BHK0@33208|Metazoa,3CYFA@33213|Bilateria,4863Q@7711|Chordata,492J2@7742|Vertebrata	33208|Metazoa	O	protein K11-linked deubiquitination	-	-	3.4.19.12	ko:K11850	-	-	-	-	ko00000,ko01000,ko01002,ko04121	-	-	-	UCH
Ofa002238	144197.XP_008300385.1	3.34e-69	234	KOG3190@1|root,KOG3190@2759|Eukaryota,3A4NM@33154|Opisthokonta,3BJX4@33208|Metazoa,3D020@33213|Bilateria,48B9K@7711|Chordata,498A4@7742|Vertebrata,49XJM@7898|Actinopterygii	33208|Metazoa	J	Ribosomal RNA processing 36 homolog (S. cerevisiae)	RRP36	GO:0000462,GO:0005575,GO:0005622,GO:0005623,GO:0005634,GO:0005730,GO:0006139,GO:0006364,GO:0006396,GO:0006725,GO:0006807,GO:0008150,GO:0008152,GO:0009987,GO:0010467,GO:0016070,GO:0016072,GO:0022613,GO:0030490,GO:0030684,GO:0030686,GO:0031974,GO:0031981,GO:0032991,GO:0034470,GO:0034641,GO:0034660,GO:0042254,GO:0042274,GO:0043170,GO:0043226,GO:0043227,GO:0043228,GO:0043229,GO:0043231,GO:0043232,GO:…	-	ko:K14795	-	-	-	-	ko00000,ko03009	-	-	-	RRP36
Ofa012783	215358.XP_010739017.1	0	5832	KOG4338@1|root,KOG4338@2759|Eukaryota,38HP6@33154|Opisthokonta,3BK11@33208|Metazoa,3D4W2@33213|Bilateria,486IB@7711|Chordata,495BF@7742|Vertebrata,49RC1@7898|Actinopterygii	33208|Metazoa	I	apolipoprotein	-	-	-	ko:K14462	ko04975,ko04977,ko04979,map04975,map04977,map04979	-	-	-	ko00000,ko00001,ko00536,ko04147	-	-	-	DUF1081,DUF1943,Vitellogenin_N
Ofa012544	8081.XP_008396326.1	1.04e-36	145	2ERXK@1|root,2S8DC@2759|Eukaryota,3A9B1@33154|Opisthokonta,3BV4Q@33208|Metazoa,3DAW6@33213|Bilateria,48GXC@7711|Chordata,49DGM@7742|Vertebrata,4A4UK@7898|Actinopterygii	33208|Metazoa	-	-	-	-	-	-	-	-	-	-	-	-	-	-	-
Ofa007572	106582.XP_004576275.1	0	6685	2CMEW@1|root,2QQ65@2759|Eukaryota,38D3A@33154|Opisthokonta,3BJKH@33208|Metazoa,3CYD7@33213|Bilateria,47ZAJ@7711|Chordata,4979A@7742|Vertebrata,4A1BI@7898|Actinopterygii	33208|Metazoa	O	E3 ubiquitin-protein ligase RNF213-like	RNF213	GO:0000209,GO:0001525,GO:0001568,GO:0001944,GO:0002040,GO:0003674,GO:0003824,GO:0004842,GO:0005575,GO:0005622,GO:0005623,GO:0005634,GO:0005730,GO:0005737,GO:0005829,GO:0006464,GO:0006508,GO:0006511,GO:0006807,GO:0007275,GO:0008150,GO:0008152,GO:0009056,GO:0009057,GO:0009653,GO:0009966,GO:0009968,GO:0009987,GO:0010646,GO:0010648,GO:0016043,GO:0016462,GO:0016567,GO:0016740,GO:0016787,GO:0016817,GO:…	-	-	-	-	-	-	-	-	-	-	AAA,zf-C3HC4,zf-C3HC4_3
Ofa022411	215358.XP_010741884.1	6.84e-257	706	KOG1339@1|root,KOG1339@2759|Eukaryota,38C9I@33154|Opisthokonta,3BJZI@33208|Metazoa,3CU62@33213|Bilateria,47ZHD@7711|Chordata,48W3E@7742|Vertebrata,49ZWI@7898|Actinopterygii	33208|Metazoa	O	Pepsin A-like	CYM	GO:0003674,GO:0003824,GO:0004175,GO:0004190,GO:0006508,GO:0006807,GO:0006914,GO:0008150,GO:0008152,GO:0008233,GO:0009056,GO:0009057,GO:0009987,GO:0016787,GO:0019538,GO:0030163,GO:0042982,GO:0042987,GO:0043170,GO:0044237,GO:0044238,GO:0044248,GO:0061919,GO:0070001,GO:0070011,GO:0071704,GO:0140096,GO:1901564,GO:1901565,GO:1901575,GO:1902944	3.4.23.1,3.4.23.4,3.4.23.5	ko:K01378,ko:K01379,ko:K06002	ko04071,ko04140,ko04142,ko04210,ko04915,ko04974,ko05152,map04071,map04140,map04142,map04210,map04915,map04974,map05152	-	-	-	ko00000,ko00001,ko01000,ko01002,ko04147	-	-	-	A1_Propeptide,Asp
Ofa015536	106582.XP_004549205.1	0	1990	KOG3508@1|root,KOG3508@2759|Eukaryota,38FII@33154|Opisthokonta,3BCG8@33208|Metazoa,3CSYX@33213|Bilateria,48B4M@7711|Chordata,48VYS@7742|Vertebrata,4A71F@7898|Actinopterygii	33208|Metazoa	T	Synaptic Ras GTPase activating protein 1	SYNGAP1	GO:0000165,GO:0001932,GO:0003008,GO:0003674,GO:0005096,GO:0005488,GO:0005515,GO:0005575,GO:0005622,GO:0005623,GO:0005737,GO:0005829,GO:0005886,GO:0006464,GO:0006468,GO:0006793,GO:0006796,GO:0006807,GO:0007154,GO:0007165,GO:0007264,GO:0007265,GO:0007275,GO:0007389,GO:0007399,GO:0007610,GO:0007611,GO:0007612,GO:0007613,GO:0007614,GO:0007616,GO:0007632,GO:0008047,GO:0008104,GO:0008150,GO:0008152,GO:…	-	ko:K17631,ko:K17633,ko:K19901	ko04014,ko04210,ko04668,map04014,map04210,map04668	-	-	-	ko00000,ko00001	-	-	-	C2,DUF3498,RasGAP
Ofa004065	8010.XP_010864654.1	2.44e-41	143	KOG1815@1|root,KOG1815@2759|Eukaryota,38DN7@33154|Opisthokonta,3BBSA@33208|Metazoa,3CWAP@33213|Bilateria,48A2H@7711|Chordata,496JP@7742|Vertebrata,49V37@7898|Actinopterygii	33208|Metazoa	O	Ariadne ubiquitin-conjugating enzyme E2 binding protein homolog 1 (Drosophila)	ARIH1	GO:0000003,GO:0000151,GO:0000209,GO:0003006,GO:0003674,GO:0003824,GO:0004842,GO:0005488,GO:0005515,GO:0005575,GO:0005622,GO:0005623,GO:0005634,GO:0005654,GO:0005737,GO:0005829,GO:0006464,GO:0006508,GO:0006511,GO:0006807,GO:0006996,GO:0007029,GO:0007275,GO:0007276,GO:0007281,GO:0007292,GO:0007399,GO:0008150,GO:0008152,GO:0008270,GO:0009056,GO:0009057,GO:0009893,GO:0009894,GO:0009896,GO:0009987,GO:…	2.3.2.31	ko:K11968	-	-	-	-	ko00000,ko01000,ko04121	-	-	-	IBR,zf-C3HC4,zf-C3HC4_2
Ofa017346	144197.XP_008292461.1	0	846	KOG3845@1|root,KOG3845@2759|Eukaryota,393YY@33154|Opisthokonta,3BG9U@33208|Metazoa,3CV5P@33213|Bilateria,47ZQI@7711|Chordata,48W95@7742|Vertebrata,49RGP@7898|Actinopterygii	33208|Metazoa	I	StAR-related lipid transfer (START) domain containing 3	STARD3	GO:0003674,GO:0005488,GO:0005496,GO:0005515,GO:0005575,GO:0005622,GO:0005623,GO:0005737,GO:0005739,GO:0005768,GO:0005770,GO:0005829,GO:0006066,GO:0006629,GO:0006694,GO:0006700,GO:0006701,GO:0006810,GO:0006839,GO:0006869,GO:0006903,GO:0008150,GO:0008152,GO:0008202,GO:0008203,GO:0008207,GO:0008289,GO:0008610,GO:0009058,GO:0009987,GO:0010008,GO:0010817,GO:0010876,GO:0012505,GO:0015485,GO:0015850,GO:…	-	ko:K22291	ko04979,map04979	-	-	-	ko00000,ko00001,ko02000	9.B.64.1	-	-	MENTAL,START
Ofa015328	215358.XP_010740563.1	1.1e-55	190	28JXV@1|root,2QSC5@2759|Eukaryota,38GMF@33154|Opisthokonta,3BJ6J@33208|Metazoa,3CSYJ@33213|Bilateria,486E3@7711|Chordata,4970T@7742|Vertebrata,4A79V@7898|Actinopterygii	33208|Metazoa	T	apolipoprotein	-	-	-	ko:K04524,ko:K08760	ko04975,ko04977,ko04979,ko05010,map04975,map04977,map04979,map05010	-	-	-	ko00000,ko00001,ko00536,ko04147	-	-	-	Apolipoprotein
Ofa005662	215358.XP_010735383.1	7.01e-195	545	28NDX@1|root,2QUZD@2759|Eukaryota,39UDH@33154|Opisthokonta,3BI2P@33208|Metazoa,3CZEI@33213|Bilateria,4876Z@7711|Chordata,490JV@7742|Vertebrata,49RDS@7898|Actinopterygii	33208|Metazoa	S	P2Y purinoceptor 1-like	P2RY11	-	-	ko:K04270	ko04015,ko04080,ko04611,ko04742,map04015,map04080,map04611,map04742	-	-	-	ko00000,ko00001,ko04030	-	-	-	7tm_1
Ofa016864	8153.XP_005950433.1	2.7e-70	233	2EZVG@1|root,2T149@2759|Eukaryota,38KF2@33154|Opisthokonta,3BJSH@33208|Metazoa,3DH2I@33213|Bilateria,4889M@7711|Chordata,496ZQ@7742|Vertebrata,4A7PU@7898|Actinopterygii	33208|Metazoa	T	Fc receptor-like	FCRLA	GO:0005575,GO:0005622,GO:0005623,GO:0005737,GO:0044424,GO:0044464	-	-	-	-	-	-	-	-	-	-	Ig_2,Ig_3
Ofa008921	144197.XP_008278825.1	3.71e-208	582	KOG3839@1|root,KOG3839@2759|Eukaryota,38FEY@33154|Opisthokonta,3BHC9@33208|Metazoa,3CYPI@33213|Bilateria,482R1@7711|Chordata,4931U@7742|Vertebrata,49RPW@7898|Actinopterygii	33208|Metazoa	U	Lectin, mannose-binding 2-like	LMAN2L	GO:0000139,GO:0003674,GO:0005488,GO:0005537,GO:0005575,GO:0005622,GO:0005623,GO:0005737,GO:0005783,GO:0005789,GO:0005794,GO:0005798,GO:0006457,GO:0006810,GO:0006888,GO:0008104,GO:0008150,GO:0009987,GO:0012505,GO:0015031,GO:0015833,GO:0016020,GO:0016021,GO:0016192,GO:0030134,GO:0030135,GO:0030246,GO:0031090,GO:0031224,GO:0031410,GO:0031982,GO:0031984,GO:0033036,GO:0036094,GO:0042175,GO:0042886,GO:…	-	ko:K10082,ko:K10083	ko04141,map04141	-	-	-	ko00000,ko00001,ko04091,ko04131	-	-	-	Lectin_leg-like
Ofa011145	215358.XP_010745755.1	1.52e-94	304	28JZ3@1|root,2QSDI@2759|Eukaryota,38SGH@33154|Opisthokonta,3BFYJ@33208|Metazoa,3CU0P@33213|Bilateria,4830M@7711|Chordata,48Y6C@7742|Vertebrata,49S1J@7898|Actinopterygii	33208|Metazoa	S	Coiled-coil domain containing 37	CCDC37	GO:0000226,GO:0001578,GO:0003341,GO:0003674,GO:0005488,GO:0005575,GO:0005622,GO:0005623,GO:0005737,GO:0005856,GO:0005929,GO:0005930,GO:0006928,GO:0006996,GO:0007010,GO:0007017,GO:0007018,GO:0008150,GO:0009987,GO:0016043,GO:0022607,GO:0030030,GO:0030031,GO:0031514,GO:0032838,GO:0034622,GO:0035082,GO:0036159,GO:0042995,GO:0043226,GO:0043228,GO:0043229,GO:0043232,GO:0043933,GO:0044085,GO:0044422,GO:…	-	-	-	-	-	-	-	-	-	-	DUF4200
Ofa006012	8081.XP_008424803.1	0	1100	28M73@1|root,2QTQ3@2759|Eukaryota,39RFK@33154|Opisthokonta,3BEUV@33208|Metazoa,3CRGA@33213|Bilateria,4860Q@7711|Chordata,492NJ@7742|Vertebrata,4A9E8@7898|Actinopterygii	33208|Metazoa	S	Neuroblast differentiation-associated protein	AHNAK	-	-	-	-	-	-	-	-	-	-	-	-
Ofa015330	215358.XP_010750035.1	0	1018	KOG3777@1|root,KOG3777@2759|Eukaryota,38F0B@33154|Opisthokonta,3BAC8@33208|Metazoa,3CWP5@33213|Bilateria,48A7V@7711|Chordata,492YY@7742|Vertebrata,49W23@7898|Actinopterygii	33208|Metazoa	S	Ribonuclease ZC3H12A-like	ZC3H12A	GO:0000294,GO:0000932,GO:0000956,GO:0001101,GO:0001505,GO:0001817,GO:0001818,GO:0001932,GO:0001933,GO:0001934,GO:0002230,GO:0002237,GO:0002253,GO:0002376,GO:0002429,GO:0002682,GO:0002683,GO:0002684,GO:0002694,GO:0002695,GO:0002697,GO:0002698,GO:0002757,GO:0002764,GO:0002768,GO:0002791,GO:0002792,GO:0002819,GO:0002820,GO:0002822,GO:0002823,GO:0002831,GO:0003674,GO:0003676,GO:0003677,GO:0003682,GO:…	-	ko:K18668	-	-	-	-	ko00000,ko01000,ko03019	-	-	-	RNase_Zc3h12a
Ofa018851	8153.XP_005930613.1	2.23e-75	226	COG0537@1|root,KOG3275@2759|Eukaryota,3A3J2@33154|Opisthokonta,3BRD5@33208|Metazoa,3D8AA@33213|Bilateria,48E92@7711|Chordata,49AVN@7742|Vertebrata,4A3ME@7898|Actinopterygii	33208|Metazoa	T	Histidine triad nucleotide binding protein 1	HINT1	GO:0000118,GO:0003674,GO:0003824,GO:0005080,GO:0005488,GO:0005515,GO:0005575,GO:0005622,GO:0005623,GO:0005634,GO:0005654,GO:0005737,GO:0005829,GO:0005856,GO:0005886,GO:0006139,GO:0006163,GO:0006195,GO:0006355,GO:0006725,GO:0006753,GO:0006793,GO:0006796,GO:0006807,GO:0006915,GO:0007154,GO:0007165,GO:0008150,GO:0008152,GO:0008219,GO:0009056,GO:0009058,GO:0009117,GO:0009150,GO:0009154,GO:0009166,GO:…	-	ko:K02503	-	-	-	-	ko00000,ko04147	-	-	-	HIT
Ofa007260	31033.ENSTRUP00000001403	4.73e-131	406	KOG0295@1|root,KOG0295@2759|Eukaryota,39NQR@33154|Opisthokonta,3CQ95@33208|Metazoa	33208|Metazoa	D	WD domain, G-beta repeat	-	-	-	-	-	-	-	-	-	-	-	-	WD40
Ofa020093	8153.XP_005948124.1	0	6566	KOG1215@1|root,KOG1216@1|root,KOG3509@1|root,KOG3539@1|root,KOG3611@1|root,KOG4475@1|root,KOG1215@2759|Eukaryota,KOG1216@2759|Eukaryota,KOG3509@2759|Eukaryota,KOG3539@2759|Eukaryota,KOG3611@2759|Eukaryota,KOG4475@2759|Eukaryota,38BYG@33154|Opisthokonta,3BBY5@33208|Metazoa,3CRZ6@33213|Bilateria,483WG@7711|Chordata,48XJE@7742|Vertebrata,49TA4@7898|Actinopterygii	33208|Metazoa	W	Subcommissural organ spondin	SSPO	GO:0005575,GO:0005576,GO:0005615,GO:0005622,GO:0005623,GO:0005737,GO:0044421,GO:0044424,GO:0044464	-	-	-	-	-	-	-	-	-	-	C8,F5_F8_type_C,Ldl_recept_a,Pacifastin_I,TIL,TSP_1,VWC,VWD
Ofa000665	215358.XP_010730179.1	2.22e-240	664	KOG3656@1|root,KOG3656@2759|Eukaryota,38DRS@33154|Opisthokonta,3BGQV@33208|Metazoa,3D36Z@33213|Bilateria,48A57@7711|Chordata,497BA@7742|Vertebrata,4A1RV@7898|Actinopterygii	33208|Metazoa	T	Belongs to the G-protein coupled receptor 1 family	GRPR	GO:0001653,GO:0003008,GO:0003674,GO:0004888,GO:0004930,GO:0004946,GO:0005488,GO:0005575,GO:0005623,GO:0005886,GO:0005887,GO:0007154,GO:0007165,GO:0007186,GO:0007200,GO:0007218,GO:0007610,GO:0007611,GO:0008150,GO:0008188,GO:0008283,GO:0008528,GO:0009605,GO:0009607,GO:0009987,GO:0016020,GO:0016021,GO:0023052,GO:0031224,GO:0031226,GO:0031989,GO:0032501,GO:0033218,GO:0035176,GO:0036343,GO:0038023,GO:…	-	ko:K04168,ko:K04169	ko04020,ko04080,map04020,map04080	-	-	-	ko00000,ko00001,ko04030	-	-	-	7tm_1
Ofa005654	215358.XP_010735361.1	4.09e-113	338	KOG3868@1|root,KOG3868@2759|Eukaryota,38GXF@33154|Opisthokonta,3BDCI@33208|Metazoa,3CYQ7@33213|Bilateria,48803@7711|Chordata,490JI@7742|Vertebrata,4A20P@7898|Actinopterygii	33208|Metazoa	C	ATPase, H transporting, lysosomal accessory protein 1b	ATP6AP1	GO:0000041,GO:0001932,GO:0001934,GO:0002682,GO:0002684,GO:0002761,GO:0002763,GO:0003674,GO:0005215,GO:0005488,GO:0005515,GO:0005575,GO:0005622,GO:0005623,GO:0005737,GO:0005768,GO:0005886,GO:0006810,GO:0006811,GO:0006812,GO:0006826,GO:0006873,GO:0006875,GO:0006879,GO:0006885,GO:0007154,GO:0007165,GO:0007166,GO:0007167,GO:0007169,GO:0007568,GO:0008104,GO:0008150,GO:0008219,GO:0008286,GO:0009628,GO:…	-	ko:K03662	ko00190,ko01100,ko04142,ko04145,ko05110,ko05120,ko05152,ko05161,ko05323,map00190,map01100,map04142,map04145,map05110,map05120,map05152,map05161,map05323	M00160	-	-	ko00000,ko00001,ko00002	3.A.2.2	-	-	ATP-synt_S1
Ofa016665	10090.ENSMUSP00000099043	3.28e-78	245	KOG3879@1|root,KOG3879@2759|Eukaryota,38CP1@33154|Opisthokonta,3BHIF@33208|Metazoa,3CX9W@33213|Bilateria,4873Y@7711|Chordata,48ZT7@7742|Vertebrata,3JADS@40674|Mammalia,35JVU@314146|Euarchontoglires,4Q7Y2@9989|Rodentia	33208|Metazoa	S	Transmembrane Fragile-X-F protein	TMEM185A	GO:0005575,GO:0005623,GO:0030425,GO:0036477,GO:0042995,GO:0043005,GO:0044463,GO:0044464,GO:0097447,GO:0097458,GO:0120025,GO:0120038	-	-	-	-	-	-	-	-	-	-	Tmemb_185A
Ofa001009	215358.XP_010727661.1	2.35e-257	723	KOG4047@1|root,KOG4047@2759|Eukaryota,39W1S@33154|Opisthokonta,3BJEE@33208|Metazoa,3D5A0@33213|Bilateria,48DIH@7711|Chordata,49ADW@7742|Vertebrata,49UZ9@7898|Actinopterygii	33208|Metazoa	T	docking protein	-	-	-	ko:K14752	ko05162,map05162	-	-	-	ko00000,ko00001	-	-	-	IRS
Ofa008772	144197.XP_008304309.1	0	920	COG3104@1|root,KOG1237@2759|Eukaryota,38GCY@33154|Opisthokonta,3BF6V@33208|Metazoa,3CRJA@33213|Bilateria,481Q1@7711|Chordata,496MD@7742|Vertebrata,49TJT@7898|Actinopterygii	33208|Metazoa	E	Solute carrier family 15, member 4	SLC15A4	GO:0000323,GO:0001775,GO:0002252,GO:0002263,GO:0002274,GO:0002275,GO:0002283,GO:0002366,GO:0002376,GO:0002443,GO:0002444,GO:0002446,GO:0003333,GO:0003674,GO:0005215,GO:0005290,GO:0005342,GO:0005575,GO:0005622,GO:0005623,GO:0005737,GO:0005764,GO:0005765,GO:0005773,GO:0005774,GO:0005886,GO:0006810,GO:0006811,GO:0006812,GO:0006820,GO:0006855,GO:0006865,GO:0006887,GO:0006955,GO:0008150,GO:0008324,GO:…	-	ko:K14638	-	-	-	-	ko00000,ko02000	2.A.17.3	-	-	PTR2
Ofa022124	215358.XP_010743482.1	0	5354	KOG1215@1|root,KOG1215@2759|Eukaryota,38B6M@33154|Opisthokonta,3B9HR@33208|Metazoa,3CV9D@33213|Bilateria,48BXW@7711|Chordata,499NJ@7742|Vertebrata,49UPZ@7898|Actinopterygii	33208|Metazoa	T	lipoprotein receptor-related protein	lrp2	-	-	ko:K06233	ko04340,ko04918,ko04979,map04340,map04918,map04979	-	-	-	ko00000,ko00001,ko04131	9.B.87.1.1	-	-	EGF_CA,FXa_inhibition,Ldl_recept_a,Ldl_recept_b,cEGF
Ofa023037	69293.ENSGACP00000001377	8.84e-24	96.3	COG0308@1|root,KOG1046@2759|Eukaryota,3AHC5@33154|Opisthokonta,3BYDF@33208|Metazoa,3DDT5@33213|Bilateria,48HC1@7711|Chordata,49E3I@7742|Vertebrata,4A606@7898|Actinopterygii	33208|Metazoa	EO	ERAP1-like C-terminal domain	-	-	-	-	-	-	-	-	-	-	-	-	ERAP1_C
Ofa023038	215358.XP_010736514.1	0	948	KOG4704@1|root,KOG4704@2759|Eukaryota,39V1F@33154|Opisthokonta,3BFQ0@33208|Metazoa,3CU60@33213|Bilateria,48DG2@7711|Chordata,49A7A@7742|Vertebrata,49YAK@7898|Actinopterygii	33208|Metazoa	S	LCHN-like	KIAA1147	GO:0005575,GO:0005622,GO:0005623,GO:0005737,GO:0008150,GO:0044424,GO:0044464,GO:0051179	-	-	-	-	-	-	-	-	-	-	DUF2347
Ofa014101	10029.XP_003505643.2	1.7e-63	198	COG2036@1|root,KOG1745@2759|Eukaryota,KOG3467@2759|Eukaryota,3A1HI@33154|Opisthokonta,3BQAA@33208|Metazoa,3D789@33213|Bilateria,48C3X@7711|Chordata,495KF@7742|Vertebrata,3JEZY@40674|Mammalia	33208|Metazoa	B	Centromere kinetochore component CENP-T histone fold	-	-	-	ko:K11253,ko:K11254	ko05034,ko05202,ko05203,ko05322,map05034,map05202,map05203,map05322	-	-	-	ko00000,ko00001,ko03036,ko04147	-	-	-	CENP-T_C,Histone
Ofa013714	215358.XP_010748359.1	5.9e-230	635	COG0457@1|root,KOG3988@2759|Eukaryota,38FAU@33154|Opisthokonta,3BEU7@33208|Metazoa,3CS0P@33213|Bilateria,48DNY@7711|Chordata,499S9@7742|Vertebrata,49SXF@7898|Actinopterygii	33208|Metazoa	O	Tyrosylprotein sulfotransferase 1, like	tpst1	GO:0002790,GO:0003674,GO:0003824,GO:0005575,GO:0005622,GO:0005623,GO:0005737,GO:0005794,GO:0005802,GO:0006464,GO:0006477,GO:0006478,GO:0006790,GO:0006807,GO:0006810,GO:0007275,GO:0008104,GO:0008146,GO:0008150,GO:0008152,GO:0008476,GO:0009306,GO:0009987,GO:0012505,GO:0015031,GO:0015833,GO:0016740,GO:0016782,GO:0018193,GO:0018212,GO:0018996,GO:0019538,GO:0031984,GO:0032501,GO:0032502,GO:0032940,GO:…	2.8.2.20	ko:K01021	-	-	-	-	ko00000,ko01000	-	-	-	Sulfotransfer_3
Ofa001577	215358.XP_010754776.1	3.16e-227	633	KOG3656@1|root,KOG3656@2759|Eukaryota,38M78@33154|Opisthokonta,3BD8B@33208|Metazoa,3CTNW@33213|Bilateria,480RU@7711|Chordata,493MC@7742|Vertebrata,49VQY@7898|Actinopterygii	33208|Metazoa	S	Melanin-concentrating hormone receptor	mchr1	-	-	ko:K04218,ko:K04320	ko04024,ko04080,ko04971,map04024,map04080,map04971	-	-	-	ko00000,ko00001,ko04030	-	-	-	7tm_1
Ofa016683	215358.XP_010750564.1	2.55e-313	990	28P3N@1|root,2QVQ7@2759|Eukaryota,39IA9@33154|Opisthokonta,3BECZ@33208|Metazoa,3CVJE@33213|Bilateria,48586@7711|Chordata,49898@7742|Vertebrata	33208|Metazoa	A	RNA splicing	ZNF638	-	-	ko:K13172	-	-	-	-	ko00000,ko03041	-	-	-	-
Ofa005996	215358.XP_010748082.1	0	936	COG5640@1|root,KOG3627@2759|Eukaryota,38E4Y@33154|Opisthokonta,3BCVE@33208|Metazoa,3CX3J@33213|Bilateria,487K3@7711|Chordata,495K7@7742|Vertebrata,49XHB@7898|Actinopterygii	33208|Metazoa	T	Mannan-binding lectin serine	MASP1	GO:0001867,GO:0002252,GO:0002253,GO:0002376,GO:0002673,GO:0002682,GO:0002683,GO:0002684,GO:0002697,GO:0002698,GO:0002920,GO:0002921,GO:0003674,GO:0003824,GO:0004175,GO:0004252,GO:0005488,GO:0005509,GO:0005515,GO:0005575,GO:0005576,GO:0005615,GO:0005622,GO:0005623,GO:0005634,GO:0005654,GO:0005737,GO:0005829,GO:0006508,GO:0006807,GO:0006810,GO:0006897,GO:0006898,GO:0006950,GO:0006952,GO:0006955,GO:…	3.4.21.104	ko:K03992,ko:K03993	ko04610,ko05150,map04610,map05150	-	-	-	ko00000,ko00001,ko01000,ko01002	-	-	-	CUB,EGF_CA,FXa_inhibition,Sushi,Trypsin
Ofa011742	48698.ENSPFOP00000025501	4e-79	242	2D5CV@1|root,2S54N@2759|Eukaryota,3A6EP@33154|Opisthokonta,3BT9P@33208|Metazoa,3D9R1@33213|Bilateria,48GP6@7711|Chordata,49H79@7742|Vertebrata,4A7ZV@7898|Actinopterygii	33208|Metazoa	S	Si ch73-250a16.5	-	-	-	-	-	-	-	-	-	-	-	-	DUF1499
Ofa023039	215358.XP_010736507.1	0	1451	COG5422@1|root,KOG4424@2759|Eukaryota,38CZ2@33154|Opisthokonta,3BBEK@33208|Metazoa,3CSB9@33213|Bilateria,484IB@7711|Chordata,48VJD@7742|Vertebrata,49R8M@7898|Actinopterygii	33208|Metazoa	T	FYVE, RhoGEF and PH	FGD4	GO:0000165,GO:0000187,GO:0000902,GO:0001726,GO:0001932,GO:0001934,GO:0002064,GO:0003674,GO:0003779,GO:0005085,GO:0005088,GO:0005089,GO:0005488,GO:0005515,GO:0005575,GO:0005622,GO:0005623,GO:0005737,GO:0005794,GO:0005829,GO:0005856,GO:0005938,GO:0006464,GO:0006468,GO:0006793,GO:0006796,GO:0006807,GO:0006950,GO:0006996,GO:0007010,GO:0007154,GO:0007165,GO:0007186,GO:0007254,GO:0007257,GO:0008092,GO:…	-	ko:K05720,ko:K05722,ko:K05723	ko04810,map04810	-	-	-	ko00000,ko00001	-	-	-	FYVE,PH,RhoGEF
Ofa007640	69293.ENSGACP00000009576	4.4e-244	675	COG0457@1|root,KOG0551@2759|Eukaryota,39SCA@33154|Opisthokonta,3BCJ5@33208|Metazoa,3CSNW@33213|Bilateria,48A3H@7711|Chordata,4919Z@7742|Vertebrata,49QDR@7898|Actinopterygii	33208|Metazoa	O	Tetratricopeptide repeat domain 4	TTC4	GO:0005575,GO:0005622,GO:0005623,GO:0005634,GO:0043226,GO:0043227,GO:0043229,GO:0043231,GO:0044424,GO:0044464	-	-	-	-	-	-	-	-	-	-	-
Ofa016801	215358.XP_010754600.1	1.94e-42	148	28KB3@1|root,2QSRZ@2759|Eukaryota,39DY8@33154|Opisthokonta,3BG59@33208|Metazoa,3D1S9@33213|Bilateria,481HG@7711|Chordata,49HGR@7742|Vertebrata	33208|Metazoa	T	CD80-like C2-set immunoglobulin domain	-	-	-	ko:K06712	-	-	-	-	ko00000,ko04090,ko04147	-	-	-	C2-set_2,V-set
Ofa020724	8153.XP_005942595.1	2.68e-211	625	KOG3530@1|root,KOG3530@2759|Eukaryota,38GF2@33154|Opisthokonta,3BA5M@33208|Metazoa,3D08N@33213|Bilateria,48309@7711|Chordata,490GW@7742|Vertebrata,4A2B6@7898|Actinopterygii	33208|Metazoa	S	Erythrocyte membrane protein band 4.1 like 4A	EPB41L4A	GO:0003674,GO:0005198,GO:0005200,GO:0005488,GO:0005515,GO:0005575,GO:0005622,GO:0005623,GO:0005856,GO:0006996,GO:0007010,GO:0008092,GO:0008150,GO:0009987,GO:0016043,GO:0030029,GO:0030036,GO:0031032,GO:0043226,GO:0043228,GO:0043229,GO:0043232,GO:0044424,GO:0044464,GO:0071840	-	-	-	-	-	-	-	-	-	-	FA,FERM_C,FERM_M,FERM_N
Ofa018376	215358.XP_010732894.1	5.41e-187	527	KOG3656@1|root,KOG3656@2759|Eukaryota,38E5F@33154|Opisthokonta,3BFNU@33208|Metazoa,3D1Q0@33213|Bilateria,480ID@7711|Chordata,496QJ@7742|Vertebrata,49QHR@7898|Actinopterygii	33208|Metazoa	S	7 transmembrane receptor (rhodopsin family)	opn3	-	-	ko:K04256	-	-	-	-	ko00000,ko01009,ko04030	-	-	-	7tm_1
Ofa008440	144197.XP_008288077.1	2.62e-274	822	COG5244@1|root,KOG4568@2759|Eukaryota,38BCZ@33154|Opisthokonta,3B9D0@33208|Metazoa,3CVYY@33213|Bilateria,486NH@7711|Chordata,494FF@7742|Vertebrata,49S7T@7898|Actinopterygii	33208|Metazoa	Z	linker protein	CLIP1	GO:0000226,GO:0000278,GO:0000775,GO:0000776,GO:0001578,GO:0003674,GO:0003779,GO:0005488,GO:0005515,GO:0005575,GO:0005622,GO:0005623,GO:0005634,GO:0005635,GO:0005694,GO:0005737,GO:0005768,GO:0005794,GO:0005813,GO:0005815,GO:0005819,GO:0005829,GO:0005856,GO:0005874,GO:0005875,GO:0005876,GO:0005881,GO:0005882,GO:0006810,GO:0006886,GO:0006996,GO:0007010,GO:0007017,GO:0007049,GO:0007275,GO:0007349,GO:…	-	ko:K10421,ko:K10422,ko:K10423	ko04150,map04150	-	-	-	ko00000,ko00001,ko03036,ko04812	-	-	-	CAP_GLY,CLIP1_ZNF
Ofa016888	215358.XP_010752011.1	3.64e-276	772	COG1231@1|root,KOG0029@2759|Eukaryota,38F1Z@33154|Opisthokonta,3B9CJ@33208|Metazoa,3D0AM@33213|Bilateria,486I4@7711|Chordata,49873@7742|Vertebrata,4A65T@7898|Actinopterygii	33208|Metazoa	Q	Interleukin 4 induced 1	IL4I1	-	1.4.3.2	ko:K03334	ko00250,ko00270,ko00280,ko00350,ko00360,ko00380,ko00400,ko00950,ko01100,map00250,map00270,map00280,map00350,map00360,map00380,map00400,map00950,map01100	M00044	R00357,R00648,R00677,R00689,R00729,R02197	RC00006,RC00036	ko00000,ko00001,ko00002,ko01000	-	-	-	Amino_oxidase
Ofa020565	144197.XP_008290530.1	4.93e-247	786	KOG4193@1|root,KOG4193@2759|Eukaryota,38BU2@33154|Opisthokonta,3BJP4@33208|Metazoa,3CUR3@33213|Bilateria,48653@7711|Chordata,493PT@7742|Vertebrata,4A5VY@7898|Actinopterygii	33208|Metazoa	T	G-protein coupled receptor	GPR64	GO:0000003,GO:0003674,GO:0004888,GO:0004930,GO:0005575,GO:0005622,GO:0005623,GO:0005737,GO:0005829,GO:0005886,GO:0005887,GO:0007154,GO:0007165,GO:0007186,GO:0007276,GO:0007283,GO:0008150,GO:0009987,GO:0016020,GO:0016021,GO:0016324,GO:0019953,GO:0022414,GO:0023052,GO:0031224,GO:0031226,GO:0032501,GO:0032504,GO:0038023,GO:0044424,GO:0044425,GO:0044444,GO:0044459,GO:0044464,GO:0044703,GO:0045177,GO:…	-	ko:K08451,ko:K08455,ko:K08463	-	-	-	-	ko00000,ko04030	-	-	-	7tm_2,GPS
Ofa010804	215358.XP_010752646.1	1.96e-84	253	2CXSG@1|root,2S4MA@2759|Eukaryota,39SRF@33154|Opisthokonta,3BP6K@33208|Metazoa,3D0JW@33213|Bilateria,48GXK@7711|Chordata,49DS8@7742|Vertebrata,4A7TT@7898|Actinopterygii	33208|Metazoa	S	Jacalin-like lectin domain	ZG16	-	-	-	-	-	-	-	-	-	-	-	Jacalin
Ofa009806	106582.XP_004552151.1	8.57e-176	514	29Q07@1|root,2RX7C@2759|Eukaryota,39XKH@33154|Opisthokonta,3BICH@33208|Metazoa,3D36A@33213|Bilateria,481HK@7711|Chordata,49AGR@7742|Vertebrata,49XTS@7898|Actinopterygii	33208|Metazoa	S	Shootin-1-like	-	-	-	-	-	-	-	-	-	-	-	-	-
Ofa021182	8010.XP_010866150.1	9.08e-79	283	KOG1217@1|root,KOG1217@2759|Eukaryota,38BUP@33154|Opisthokonta,3BAFT@33208|Metazoa,3CRZB@33213|Bilateria,485Y1@7711|Chordata,48WDE@7742|Vertebrata,49Z3P@7898|Actinopterygii	33208|Metazoa	T	Notch homolog	NOTCH1	GO:0000003,GO:0000122,GO:0000139,GO:0000278,GO:0000578,GO:0000902,GO:0000904,GO:0000976,GO:0000977,GO:0000978,GO:0000987,GO:0000988,GO:0000989,GO:0001012,GO:0001067,GO:0001076,GO:0001190,GO:0001503,GO:0001525,GO:0001568,GO:0001570,GO:0001649,GO:0001654,GO:0001655,GO:0001666,GO:0001667,GO:0001669,GO:0001700,GO:0001701,GO:0001708,GO:0001709,GO:0001726,GO:0001736,GO:0001738,GO:0001745,GO:0001751,GO:…	-	ko:K02599,ko:K20994	ko01522,ko04320,ko04330,ko04658,ko04919,ko05020,ko05165,ko05200,ko05206,ko05224,map01522,map04320,map04330,map04658,map04919,map05020,map05165,map05200,map05206,map05224	M00682	-	-	ko00000,ko00001,ko00002	-	-	-	Ank,Ank_2,Ank_5,DUF3454,EGF,EGF_CA,NOD,NODP,Notch,hEGF
Ofa013896	215358.XP_010732763.1	1.73e-70	215	2E1CS@1|root,2S8Q3@2759|Eukaryota,3AAT1@33154|Opisthokonta,3BV8Q@33208|Metazoa,3DAR5@33213|Bilateria,48GRB@7711|Chordata,49DTR@7742|Vertebrata,4A4QA@7898|Actinopterygii	33208|Metazoa	S	Plac8 onzin related protein	-	-	-	-	-	-	-	-	-	-	-	-	PLAC8
Ofa011399	144197.XP_008294140.1	8.49e-54	191	COG0733@1|root,KOG3660@2759|Eukaryota	2759|Eukaryota	U	neurotransmitter:sodium symporter activity	-	-	-	ko:K05034,ko:K05039	ko04727,map04727	-	-	-	ko00000,ko00001,ko02000	2.A.22.3,2.A.22.3.2	-	-	SNF
Ofa023673	215358.XP_010749813.1	0	1397	COG0532@1|root,KOG1144@2759|Eukaryota,38DE9@33154|Opisthokonta,3BBMB@33208|Metazoa,3CZBM@33213|Bilateria,489RP@7711|Chordata,491GQ@7742|Vertebrata,4A0YA@7898|Actinopterygii	33208|Metazoa	J	eukaryotic translation initiation factor	EIF5B	GO:0003674,GO:0003676,GO:0003723,GO:0003743,GO:0005488,GO:0005515,GO:0005575,GO:0005622,GO:0005623,GO:0005737,GO:0005829,GO:0006412,GO:0006413,GO:0006417,GO:0006446,GO:0006518,GO:0006807,GO:0008135,GO:0008150,GO:0008152,GO:0009058,GO:0009059,GO:0009889,GO:0009987,GO:0010467,GO:0010468,GO:0010556,GO:0010608,GO:0017151,GO:0019222,GO:0019538,GO:0019899,GO:0031323,GO:0031326,GO:0032268,GO:0034248,GO:…	-	ko:K03243,ko:K12162	ko03013,map03013	-	-	-	ko00000,ko00001,ko03012,ko04121	-	-	-	GTP_EFTU,GTP_EFTU_D2,IF-2
Ofa014415	244447.XP_008324444.1	2.02e-35	139	2F4X1@1|root,2T5X9@2759|Eukaryota,38ZUZ@33154|Opisthokonta,3C648@33208|Metazoa,3E3RP@33213|Bilateria,48MBG@7711|Chordata,49HW3@7742|Vertebrata,4A8DG@7898|Actinopterygii	33208|Metazoa	-	-	-	-	-	-	-	-	-	-	-	-	-	-	-
Ofa020920	69293.ENSGACP00000022996	0	1754	COG0404@1|root,KOG2844@2759|Eukaryota,38DUF@33154|Opisthokonta,3BCQB@33208|Metazoa,3D1MI@33213|Bilateria,4876D@7711|Chordata,494YJ@7742|Vertebrata,49QR5@7898|Actinopterygii	33208|Metazoa	E	Sarcosine dehydrogenase	SARDH	GO:0000096,GO:0000166,GO:0001505,GO:0003674,GO:0003824,GO:0005488,GO:0005542,GO:0005575,GO:0005622,GO:0005623,GO:0005737,GO:0005739,GO:0005759,GO:0006082,GO:0006139,GO:0006520,GO:0006534,GO:0006544,GO:0006545,GO:0006555,GO:0006575,GO:0006576,GO:0006725,GO:0006730,GO:0006732,GO:0006760,GO:0006790,GO:0006807,GO:0008144,GO:0008150,GO:0008152,GO:0008480,GO:0008652,GO:0009056,GO:0009058,GO:0009063,GO:…	1.5.8.3	ko:K00314	ko00260,ko01100,map00260,map01100	-	R00611	RC00060,RC00557	ko00000,ko00001,ko01000	-	-	-	DAO,FAO_M,GCV_T,GCV_T_C
Ofa016581	215358.XP_010746866.1	2e-260	761	KOG2177@1|root,KOG2177@2759|Eukaryota,39U70@33154|Opisthokonta,3BYM9@33208|Metazoa,3DDEE@33213|Bilateria,48HK9@7711|Chordata,49FRH@7742|Vertebrata,4A8YB@7898|Actinopterygii	33208|Metazoa	O	NLRC3-like	-	-	-	-	-	-	-	-	-	-	-	-	FISNA,LRR_6,NACHT,PRY,PYRIN,SPRY
Ofa015266	106582.XP_004572782.1	0	1831	COG2940@1|root,KOG1085@2759|Eukaryota,39NXQ@33154|Opisthokonta,3CQG1@33208|Metazoa,3E6N8@33213|Bilateria,48S7G@7711|Chordata,49NPP@7742|Vertebrata,4A90S@7898|Actinopterygii	33208|Metazoa	S	Domain of unknown function (DUF3504)	-	-	-	-	-	-	-	-	-	-	-	-	DUF3504,SET,zf-FCS
Ofa023310	144197.XP_008279264.1	0	963	COG5184@1|root,KOG1426@2759|Eukaryota,38GTR@33154|Opisthokonta,3BA8A@33208|Metazoa,3CR9V@33213|Bilateria,480WH@7711|Chordata,48XUK@7742|Vertebrata,49SXS@7898|Actinopterygii	33208|Metazoa	DZ	Regulator of chromosome condensation (RCC1) and BTB (POZ) domain containing protein 1	RCBTB1	GO:0005575,GO:0005622,GO:0005623,GO:0005737,GO:0044424,GO:0044464	-	ko:K11494	-	-	-	-	ko00000,ko03036	-	-	-	BTB,RCC1
Ofa017766	8081.XP_008414065.1	0	1197	28YB1@1|root,2R54U@2759|Eukaryota,38GQI@33154|Opisthokonta,3BM1W@33208|Metazoa,3CU1H@33213|Bilateria,488ZG@7711|Chordata,493B8@7742|Vertebrata,4A4ZJ@7898|Actinopterygii	33208|Metazoa	S	Immunoglobulin heavy variable 1-4	-	-	-	-	-	-	-	-	-	-	-	-	C1-set,V-set
Ofa013249	215358.XP_010747296.1	0	3830	KOG3600@1|root,KOG3600@2759|Eukaryota,38B95@33154|Opisthokonta,3BGDF@33208|Metazoa,3CRF7@33213|Bilateria,482RE@7711|Chordata,49184@7742|Vertebrata,4A1E1@7898|Actinopterygii	33208|Metazoa	K	Component of the Mediator complex, a coactivator involved in regulated transcription of nearly all RNA polymerase II-dependent genes. Mediator functions as a bridge to convey information from gene-specific regulatory proteins to the basal RNA polymerase II transcription machinery. Mediator is recruited to promoters by direct interactions with regulatory proteins and serves as a scaffold for the a…	MED13	GO:0000428,GO:0001654,GO:0002009,GO:0002164,GO:0002165,GO:0003002,GO:0003674,GO:0003712,GO:0003713,GO:0005102,GO:0005488,GO:0005515,GO:0005575,GO:0005622,GO:0005623,GO:0005634,GO:0005654,GO:0005667,GO:0006139,GO:0006351,GO:0006352,GO:0006355,GO:0006357,GO:0006366,GO:0006367,GO:0006725,GO:0006807,GO:0007154,GO:0007165,GO:0007275,GO:0007389,GO:0007423,GO:0007444,GO:0007447,GO:0007450,GO:0007478,GO:…	-	ko:K15164	ko04919,map04919	-	-	-	ko00000,ko00001,ko03021	-	-	-	Med13_C,Med13_N
Ofa022683	9739.XP_004318071.1	6.77e-71	228	COG1132@1|root,KOG0054@2759|Eukaryota,38CH6@33154|Opisthokonta,3BA19@33208|Metazoa,3CSDY@33213|Bilateria,48102@7711|Chordata,494F8@7742|Vertebrata,3JC4B@40674|Mammalia,4IX9Z@91561|Cetartiodactyla	33208|Metazoa	Q	ATP-binding cassette, sub-family C	ABCC9	GO:0000149,GO:0001667,GO:0001669,GO:0002252,GO:0002376,GO:0003674,GO:0003824,GO:0004888,GO:0005215,GO:0005488,GO:0005515,GO:0005575,GO:0005622,GO:0005623,GO:0005737,GO:0005739,GO:0005886,GO:0005887,GO:0006810,GO:0006811,GO:0006812,GO:0006813,GO:0006820,GO:0006928,GO:0006929,GO:0006932,GO:0006950,GO:0006952,GO:0007154,GO:0007165,GO:0008076,GO:0008144,GO:0008150,GO:0008281,GO:0008282,GO:0008509,GO:…	-	ko:K05033	ko02010,map02010	-	-	-	ko00000,ko00001,ko02000,ko04147	3.A.1.208	-	-	ABC_membrane,ABC_tran
Ofa017728	215358.XP_010748585.1	6.89e-162	469	290TZ@1|root,2RB0C@2759|Eukaryota,39XIN@33154|Opisthokonta,3BBZ7@33208|Metazoa,3D0BM@33213|Bilateria,484UB@7711|Chordata,490VN@7742|Vertebrata,49W9Y@7898|Actinopterygii	33208|Metazoa	S	GTPase IMAP family member	GIMAP8	GO:0000002,GO:0000166,GO:0000266,GO:0001505,GO:0001659,GO:0001773,GO:0001775,GO:0001776,GO:0001817,GO:0001818,GO:0001819,GO:0001882,GO:0001883,GO:0001910,GO:0001912,GO:0002260,GO:0002274,GO:0002376,GO:0002520,GO:0002521,GO:0002573,GO:0002682,GO:0002683,GO:0002684,GO:0002694,GO:0002695,GO:0002696,GO:0002697,GO:0002699,GO:0002700,GO:0002702,GO:0002703,GO:0002705,GO:0002706,GO:0002708,GO:0002712,GO:…	-	-	-	-	-	-	-	-	-	-	AIG1
Ofa016925	8128.ENSONIP00000017200	2.27e-95	290	COG0143@1|root,KOG2241@2759|Eukaryota,38C9W@33154|Opisthokonta,3BGHP@33208|Metazoa,3CU5M@33213|Bilateria,484UI@7711|Chordata,49328@7742|Vertebrata,49Q67@7898|Actinopterygii	33208|Metazoa	J	complex-interacting multifunctional protein	AIMP1	GO:0000049,GO:0001936,GO:0001937,GO:0002376,GO:0002791,GO:0002793,GO:0003674,GO:0003676,GO:0003723,GO:0005102,GO:0005125,GO:0005488,GO:0005515,GO:0005575,GO:0005576,GO:0005615,GO:0005622,GO:0005623,GO:0005737,GO:0005829,GO:0006082,GO:0006139,GO:0006399,GO:0006412,GO:0006418,GO:0006518,GO:0006520,GO:0006725,GO:0006807,GO:0006928,GO:0006935,GO:0006950,GO:0006952,GO:0006954,GO:0007154,GO:0007165,GO:…	-	ko:K15437	-	-	-	-	ko00000,ko03016	-	-	-	tRNA_bind
Ofa012904	215358.XP_010737666.1	0	1049	KOG3816@1|root,KOG3816@2759|Eukaryota,38BK1@33154|Opisthokonta,3BC2R@33208|Metazoa,3CSB1@33213|Bilateria,4869T@7711|Chordata,48UVI@7742|Vertebrata,4A21G@7898|Actinopterygii	33208|Metazoa	T	Headcase protein homolog	HECA	GO:0000902,GO:0000904,GO:0001763,GO:0002009,GO:0002165,GO:0005575,GO:0005622,GO:0005623,GO:0005634,GO:0005737,GO:0007275,GO:0007346,GO:0007399,GO:0007409,GO:0007424,GO:0007430,GO:0007431,GO:0007435,GO:0007552,GO:0008150,GO:0008219,GO:0009653,GO:0009791,GO:0009886,GO:0009887,GO:0009888,GO:0009892,GO:0009987,GO:0009996,GO:0010453,GO:0010454,GO:0010468,GO:0010605,GO:0010608,GO:0010623,GO:0010629,GO:…	-	-	-	-	-	-	-	-	-	-	HECA,Headcase
Ofa011998	8128.ENSONIP00000018777	1.49e-193	538	COG0491@1|root,KOG0813@2759|Eukaryota,38BZ4@33154|Opisthokonta,3BES6@33208|Metazoa,3CSY3@33213|Bilateria,4893A@7711|Chordata,494N7@7742|Vertebrata,4A1JG@7898|Actinopterygii	33208|Metazoa	S	Lactamase, beta 2	LACTB2	GO:0003674,GO:0003676,GO:0003723,GO:0003727,GO:0003824,GO:0004518,GO:0004519,GO:0004521,GO:0004540,GO:0005488,GO:0005575,GO:0005622,GO:0005623,GO:0005737,GO:0005739,GO:0005759,GO:0006139,GO:0006725,GO:0006807,GO:0008150,GO:0008152,GO:0008270,GO:0009987,GO:0016070,GO:0016787,GO:0016788,GO:0031974,GO:0034641,GO:0043167,GO:0043169,GO:0043170,GO:0043226,GO:0043227,GO:0043229,GO:0043231,GO:0043233,GO:…	-	-	-	-	-	-	-	-	-	-	Lactamase_B
Ofa007637	215358.XP_010742304.1	0	1031	2C4F6@1|root,2QPNX@2759|Eukaryota,38FNB@33154|Opisthokonta,3BHEZ@33208|Metazoa,3D10E@33213|Bilateria,480VJ@7711|Chordata,4938D@7742|Vertebrata,49YNI@7898|Actinopterygii	33208|Metazoa	S	tetratricopeptide repeat	TTC22	-	-	-	-	-	-	-	-	-	-	-	TPR_8
Ofa001175	8128.ENSONIP00000004361	2.71e-141	403	COG5126@1|root,KOG0027@2759|Eukaryota,38FY2@33154|Opisthokonta,3BKVW@33208|Metazoa,3D3WX@33213|Bilateria,48CDA@7711|Chordata,497G5@7742|Vertebrata,49VKY@7898|Actinopterygii	33208|Metazoa	T	Calcium binding protein 2a	CABP2	GO:0003008,GO:0003674,GO:0005246,GO:0005488,GO:0005509,GO:0005575,GO:0005622,GO:0005623,GO:0005737,GO:0005794,GO:0005886,GO:0007154,GO:0007165,GO:0007600,GO:0007601,GO:0007605,GO:0008150,GO:0009987,GO:0012505,GO:0016020,GO:0016247,GO:0023052,GO:0032501,GO:0043167,GO:0043169,GO:0043226,GO:0043227,GO:0043229,GO:0043231,GO:0044424,GO:0044444,GO:0044464,GO:0046872,GO:0050789,GO:0050794,GO:0050877,GO:…	-	-	-	-	-	-	-	-	-	-	EF-hand_1,EF-hand_5
Ofa007638	215358.XP_010742306.1	3.17e-69	221	2BYW3@1|root,2QQFH@2759|Eukaryota,38DMG@33154|Opisthokonta,3BHV8@33208|Metazoa,3CRQG@33213|Bilateria,48CAI@7711|Chordata,48YCK@7742|Vertebrata,49Y1J@7898|Actinopterygii	33208|Metazoa	S	Leucine rich adaptor protein	LURAP1	GO:0001817,GO:0001819,GO:0005575,GO:0005622,GO:0005623,GO:0005737,GO:0005856,GO:0006928,GO:0006996,GO:0007010,GO:0008150,GO:0009966,GO:0009967,GO:0009987,GO:0010646,GO:0010647,GO:0015629,GO:0016043,GO:0016477,GO:0023051,GO:0023056,GO:0030029,GO:0030036,GO:0031032,GO:0040011,GO:0042641,GO:0043122,GO:0043123,GO:0043226,GO:0043227,GO:0043228,GO:0043229,GO:0043231,GO:0043232,GO:0044422,GO:0044424,GO:…	-	-	-	-	-	-	-	-	-	-	LURAP
Ofa020605	215358.XP_010751443.1	7.16e-91	279	2CFG9@1|root,2S3IN@2759|Eukaryota,39WFV@33154|Opisthokonta,3BNWA@33208|Metazoa,3D5GZ@33213|Bilateria,4873W@7711|Chordata,495MV@7742|Vertebrata,4A49V@7898|Actinopterygii	33208|Metazoa	T	HERV-H LTR-associating	HHLA2	GO:0001817,GO:0001819,GO:0002376,GO:0002682,GO:0002684,GO:0002694,GO:0002696,GO:0008150,GO:0008284,GO:0022407,GO:0022409,GO:0030155,GO:0031294,GO:0031295,GO:0032944,GO:0032946,GO:0042102,GO:0042104,GO:0042127,GO:0042129,GO:0045785,GO:0046006,GO:0048518,GO:0048522,GO:0050670,GO:0050671,GO:0050789,GO:0050794,GO:0050863,GO:0050865,GO:0050867,GO:0050870,GO:0051239,GO:0051240,GO:0051249,GO:0051251,GO:…	-	ko:K06745,ko:K06746	ko04514,map04514	-	-	-	ko00000,ko00001,ko04090,ko04516	-	-	-	C1-set,C2-set_2,V-set,ig
Ofa021715	7918.ENSLOCP00000015948	8.58e-35	125	COG5126@1|root,KOG0027@2759|Eukaryota,3A20A@33154|Opisthokonta,3BQPU@33208|Metazoa,3D777@33213|Bilateria,48F07@7711|Chordata,49BY9@7742|Vertebrata	33208|Metazoa	T	Parvalbumin beta-like	AATK-AS1	-	-	ko:K02183	ko04014,ko04015,ko04016,ko04020,ko04022,ko04024,ko04070,ko04114,ko04218,ko04261,ko04270,ko04371,ko04626,ko04713,ko04720,ko04722,ko04728,ko04740,ko04744,ko04745,ko04750,ko04910,ko04912,ko04915,ko04916,ko04921,ko04922,ko04924,ko04925,ko04970,ko04971,ko05010,ko05031,ko05034,ko05133,ko05152,ko05167,ko05200,ko05214,ko05418,map04014,map04015,map04016,map04020,map04022,map04024,map04070,map04114,map0421…	-	-	-	ko00000,ko00001,ko01009,ko03036,ko04131,ko04147	-	-	-	EF-hand_1,EF-hand_5,EF-hand_7
Ofa014853	215358.XP_010751389.1	1.04e-183	515	2C3P7@1|root,2QVH7@2759|Eukaryota,391R3@33154|Opisthokonta,3BBBW@33208|Metazoa,3D3WJ@33213|Bilateria,48DSY@7711|Chordata,493JN@7742|Vertebrata,49XR6@7898|Actinopterygii	33208|Metazoa	T	olfactory receptor	-	-	-	ko:K04257	ko04740,map04740	-	-	-	ko00000,ko00001,ko04030	-	-	-	7tm_4
Ofa000144	48698.ENSPFOP00000024325	1.73e-123	364	COG5059@1|root,KOG0241@2759|Eukaryota,3AHYF@33154|Opisthokonta,3BEFY@33208|Metazoa,3CT9N@33213|Bilateria,482YU@7711|Chordata,49247@7742|Vertebrata,49UQV@7898|Actinopterygii	33208|Metazoa	Z	Belongs to the TRAFAC class myosin-kinesin ATPase superfamily. Kinesin family	KIF13B	GO:0000226,GO:0001775,GO:0002376,GO:0003674,GO:0003774,GO:0003777,GO:0003824,GO:0005488,GO:0005515,GO:0005575,GO:0005622,GO:0005623,GO:0005737,GO:0005768,GO:0005769,GO:0005856,GO:0005871,GO:0005874,GO:0005875,GO:0005881,GO:0006605,GO:0006810,GO:0006886,GO:0006928,GO:0006996,GO:0007010,GO:0007017,GO:0007018,GO:0007049,GO:0007154,GO:0007163,GO:0007165,GO:0007275,GO:0007399,GO:0008104,GO:0008150,GO:…	-	ko:K10392,ko:K17914	-	-	-	-	ko00000,ko04812	-	-	-	CAP_GLY,DUF3694,FHA,KIF1B,Kinesin,Kinesin_assoc
Ofa000879	215358.XP_010750861.1	1.39e-260	750	COG4642@1|root,KOG0231@2759|Eukaryota,38BJX@33154|Opisthokonta,3BCF0@33208|Metazoa,3CWIS@33213|Bilateria,47ZQB@7711|Chordata,490DP@7742|Vertebrata,49SPX@7898|Actinopterygii	33208|Metazoa	S	Junctophilin 3	JPH3	GO:0003008,GO:0003012,GO:0003674,GO:0005198,GO:0005215,GO:0005216,GO:0005217,GO:0005261,GO:0005262,GO:0005575,GO:0005622,GO:0005623,GO:0005737,GO:0005783,GO:0005789,GO:0005886,GO:0006810,GO:0006811,GO:0006812,GO:0006816,GO:0006873,GO:0006874,GO:0006875,GO:0006936,GO:0007154,GO:0007165,GO:0007204,GO:0007610,GO:0007611,GO:0007612,GO:0007613,GO:0008150,GO:0008324,GO:0009966,GO:0009987,GO:0010522,GO:…	-	ko:K19530	-	-	-	-	ko00000	-	-	-	MORN
Ofa000972	215358.XP_010753159.1	6.35e-173	487	KOG3119@1|root,KOG3119@2759|Eukaryota,39U8S@33154|Opisthokonta,3BEPG@33208|Metazoa,3CYBY@33213|Bilateria,486VF@7711|Chordata,4956R@7742|Vertebrata,49UQ5@7898|Actinopterygii	33208|Metazoa	K	CCAAT enhancer binding protein (C EBP), alpha	CEBPA	GO:0000003,GO:0000050,GO:0000079,GO:0000122,GO:0000976,GO:0000977,GO:0000978,GO:0000981,GO:0000982,GO:0000987,GO:0001012,GO:0001013,GO:0001067,GO:0001077,GO:0001228,GO:0001503,GO:0001649,GO:0001667,GO:0001701,GO:0001708,GO:0001889,GO:0001890,GO:0001892,GO:0001932,GO:0001933,GO:0002064,GO:0002065,GO:0002066,GO:0002076,GO:0002376,GO:0002520,GO:0002521,GO:0002526,GO:0002573,GO:0003006,GO:0003008,GO:…	-	ko:K09055,ko:K10052	ko04932,ko05200,ko05202,ko05221,map04932,map05200,map05202,map05221	-	-	-	ko00000,ko00001,ko03000	-	-	-	bZIP_2
Ofa003697	215358.XP_010749226.1	2.29e-78	259	2BVW3@1|root,2RZKE@2759|Eukaryota,3A2KX@33154|Opisthokonta,3BR9F@33208|Metazoa,3D7YZ@33213|Bilateria,48F2T@7711|Chordata,49BK5@7742|Vertebrata,4A3BZ@7898|Actinopterygii	33208|Metazoa	S	Cytosolic 5'-nucleotidase	-	-	3.1.3.5	ko:K01081	ko00230,ko00240,ko00760,ko01100,ko01110,map00230,map00240,map00760,map01100,map01110	-	R00183,R00511,R00963,R01126,R01227,R01569,R01664,R01968,R02088,R02102,R02323,R02719,R03346	RC00017	ko00000,ko00001,ko01000	-	-	-	5-nucleotidase
Ofa016612	48698.ENSPFOP00000015094	3.02e-41	143	2CMEK@1|root,2QQ53@2759|Eukaryota,39U3M@33154|Opisthokonta,3C0V1@33208|Metazoa,3DGKF@33213|Bilateria,48JRZ@7711|Chordata,49GNG@7742|Vertebrata,4A7I5@7898|Actinopterygii	33208|Metazoa	S	Complement C1q-like protein	-	-	-	-	-	-	-	-	-	-	-	-	C1q
Ofa016175	32507.XP_006807255.1	0	2539	28P8M@1|root,2QSGY@2759|Eukaryota,39NNH@33154|Opisthokonta,3CQ6Z@33208|Metazoa,3E6BX@33213|Bilateria,48RSX@7711|Chordata,49N6D@7742|Vertebrata,4A8NV@7898|Actinopterygii	33208|Metazoa	S	Up-regulator of cell	-	-	-	-	-	-	-	-	-	-	-	-	Dynamin_N,RHD3,fn3
Ofa011400	215358.XP_010731652.1	5.43e-49	159	2C91W@1|root,2RY8P@2759|Eukaryota,3A04X@33154|Opisthokonta,3BPSJ@33208|Metazoa,3D1IR@33213|Bilateria,484FJ@7711|Chordata,491JP@7742|Vertebrata,4A2VG@7898|Actinopterygii	33208|Metazoa	S	growth arrest and	GADD45A	GO:0000075,GO:0000077,GO:0000079,GO:0000086,GO:0000185,GO:0000226,GO:0000278,GO:0000976,GO:0000977,GO:0000979,GO:0001012,GO:0001046,GO:0001047,GO:0001067,GO:0001932,GO:0001933,GO:0001934,GO:0003674,GO:0003676,GO:0003677,GO:0003690,GO:0005488,GO:0005515,GO:0005575,GO:0005622,GO:0005623,GO:0005634,GO:0005654,GO:0005737,GO:0006139,GO:0006259,GO:0006281,GO:0006469,GO:0006725,GO:0006807,GO:0006915,GO:…	-	ko:K04402	ko04010,ko04068,ko04110,ko04115,ko04210,ko04218,ko05200,ko05202,ko05210,ko05212,ko05213,ko05214,ko05216,ko05217,ko05218,ko05220,ko05222,ko05223,ko05224,ko05225,ko05226,map04010,map04068,map04110,map04115,map04210,map04218,map05200,map05202,map05210,map05212,map05213,map05214,map05216,map05217,map05218,map05220,map05222,map05223,map05224,map05225,map05226	-	-	-	ko00000,ko00001,ko03036	-	-	-	Ribosomal_L7Ae
Ofa016926	215358.XP_010754471.1	1.18e-173	494	KOG3058@1|root,KOG3058@2759|Eukaryota,39AVN@33154|Opisthokonta,3BJ0U@33208|Metazoa,3D60Z@33213|Bilateria,47YXZ@7711|Chordata,499QY@7742|Vertebrata,49Z4X@7898|Actinopterygii	33208|Metazoa	S	Sphingomyelin synthase 2	SGMS2	-	2.7.8.27	ko:K04714	ko00600,ko01100,ko04071,map00600,map01100,map04071	-	R08969	RC00017	ko00000,ko00001,ko01000	-	-	-	PAP2_C
Ofa017160	215358.XP_010734738.1	7.96e-106	310	KOG0079@1|root,KOG0079@2759|Eukaryota,39UU9@33154|Opisthokonta,3BMKS@33208|Metazoa,3CYCA@33213|Bilateria,48D03@7711|Chordata,49A26@7742|Vertebrata,49TE1@7898|Actinopterygii	33208|Metazoa	U	Ras-related protein Rab-35-like	-	-	-	ko:K07876	ko04144,map04144	-	-	-	ko00000,ko00001,ko04031,ko04131,ko04147	-	-	-	Ras
Ofa013694	69293.ENSGACP00000027118	2.63e-76	236	28K69@1|root,2S604@2759|Eukaryota,3A69T@33154|Opisthokonta,3BT1R@33208|Metazoa,3D9P6@33213|Bilateria,48GBU@7711|Chordata,49D7K@7742|Vertebrata,4A4HZ@7898|Actinopterygii	33208|Metazoa	S	Complement component C1q domain.	-	-	-	-	-	-	-	-	-	-	-	-	C1q
Ofa021285	144197.XP_008286798.1	1.21e-81	258	28ISB@1|root,2QR3K@2759|Eukaryota,38FWF@33154|Opisthokonta,3BCMU@33208|Metazoa,3CTM2@33213|Bilateria,47ZZS@7711|Chordata,4947U@7742|Vertebrata,49SDR@7898|Actinopterygii	33208|Metazoa	S	Homer homolog	HOMER1	GO:0001664,GO:0001894,GO:0003008,GO:0003009,GO:0003012,GO:0003674,GO:0005102,GO:0005198,GO:0005488,GO:0005515,GO:0005575,GO:0005622,GO:0005623,GO:0005737,GO:0005783,GO:0005829,GO:0005886,GO:0006936,GO:0006941,GO:0007154,GO:0007165,GO:0007166,GO:0007186,GO:0007200,GO:0007206,GO:0007215,GO:0007216,GO:0007267,GO:0007268,GO:0007275,GO:0007517,GO:0007519,GO:0007610,GO:0007623,GO:0008104,GO:0008150,GO:…	-	ko:K15010	ko04068,ko04724,map04068,map04724	-	-	-	ko00000,ko00001	-	-	-	WH1
Ofa011810	215358.XP_010738283.1	4.66e-109	319	COG3040@1|root,KOG4824@2759|Eukaryota,3A0H1@33154|Opisthokonta,3BPI5@33208|Metazoa,3D6K3@33213|Bilateria,48E28@7711|Chordata,49BP0@7742|Vertebrata,4A3NB@7898|Actinopterygii	33208|Metazoa	M	apolipoprotein	-	-	-	ko:K03098	-	-	-	-	ko00000,ko04147	-	-	-	Lipocalin_2
Ofa017634	144197.XP_008278685.1	2.28e-118	346	KOG2761@1|root,KOG2761@2759|Eukaryota,39TR0@33154|Opisthokonta,3BEXT@33208|Metazoa,3D0I6@33213|Bilateria,48732@7711|Chordata,491YA@7742|Vertebrata,49WNB@7898|Actinopterygii	33208|Metazoa	I	Phosphatidylcholine transfer	PCTP	GO:0003674,GO:0005215,GO:0005319,GO:0005488,GO:0005543,GO:0005548,GO:0005575,GO:0005622,GO:0005623,GO:0005737,GO:0005829,GO:0006066,GO:0006629,GO:0006644,GO:0006650,GO:0006656,GO:0006793,GO:0006796,GO:0006807,GO:0006810,GO:0006811,GO:0006820,GO:0006869,GO:0008150,GO:0008152,GO:0008202,GO:0008203,GO:0008289,GO:0008525,GO:0008610,GO:0008654,GO:0009058,GO:0009987,GO:0010876,GO:0015711,GO:0015748,GO:…	-	-	-	-	-	-	-	-	-	-	START
Ofa017348	144197.XP_008292461.1	2.58e-171	488	KOG3845@1|root,KOG3845@2759|Eukaryota,393YY@33154|Opisthokonta,3BG9U@33208|Metazoa,3CV5P@33213|Bilateria,47ZQI@7711|Chordata,48W95@7742|Vertebrata,49RGP@7898|Actinopterygii	33208|Metazoa	I	StAR-related lipid transfer (START) domain containing 3	STARD3	GO:0003674,GO:0005488,GO:0005496,GO:0005515,GO:0005575,GO:0005622,GO:0005623,GO:0005737,GO:0005739,GO:0005768,GO:0005770,GO:0005829,GO:0006066,GO:0006629,GO:0006694,GO:0006700,GO:0006701,GO:0006810,GO:0006839,GO:0006869,GO:0006903,GO:0008150,GO:0008152,GO:0008202,GO:0008203,GO:0008207,GO:0008289,GO:0008610,GO:0009058,GO:0009987,GO:0010008,GO:0010817,GO:0010876,GO:0012505,GO:0015485,GO:0015850,GO:…	-	ko:K22291	ko04979,map04979	-	-	-	ko00000,ko00001,ko02000	9.B.64.1	-	-	MENTAL,START
Ofa023694	215358.XP_010751185.1	4.73e-200	581	COG5640@1|root,2QRGI@2759|Eukaryota,39M94@33154|Opisthokonta,3BMMT@33208|Metazoa,3CXPR@33213|Bilateria,481C7@7711|Chordata,48WYU@7742|Vertebrata,49VAG@7898|Actinopterygii	33208|Metazoa	O	coagulation factor	F7	GO:0001101,GO:0001666,GO:0002682,GO:0002684,GO:0002685,GO:0002687,GO:0002688,GO:0002690,GO:0003674,GO:0003824,GO:0004175,GO:0004252,GO:0005102,GO:0005488,GO:0005515,GO:0005575,GO:0005576,GO:0005615,GO:0005622,GO:0005623,GO:0005737,GO:0005783,GO:0005788,GO:0005794,GO:0005796,GO:0005886,GO:0006508,GO:0006807,GO:0006810,GO:0006888,GO:0006950,GO:0007275,GO:0007584,GO:0007596,GO:0007598,GO:0007599,GO:…	3.4.21.21	ko:K01320	ko04610,map04610	-	-	-	ko00000,ko00001,ko01000,ko01002	-	-	-	EGF,FXa_inhibition,Gla,Trypsin
Ofa019834	32507.XP_006798882.1	3.1e-51	168	2EUA1@1|root,2SWGN@2759|Eukaryota	2759|Eukaryota	S	Immunoglobulin V-set domain	TRBV6-1	-	-	ko:K10785	ko04014,ko04015,ko04020,ko04064,ko04514,ko04612,ko04658,ko04659,ko04660,ko04672,ko04940,ko05142,ko05144,ko05150,ko05162,ko05166,ko05202,ko05310,ko05320,ko05321,ko05322,ko05323,ko05330,ko05332,ko05416,map04014,map04015,map04020,map04064,map04514,map04612,map04658,map04659,map04660,map04672,map04940,map05142,map05144,map05150,map05162,map05166,map05202,map05310,map05320,map05321,map05322,map05323,m…	-	-	-	ko00000,ko00001	-	-	-	V-set
Ofa017347	215358.XP_010728838.1	2.87e-110	327	28KKW@1|root,2QT2A@2759|Eukaryota,39SYG@33154|Opisthokonta,3BBZ3@33208|Metazoa,3D1MH@33213|Bilateria,4877U@7711|Chordata,492U1@7742|Vertebrata,49Y15@7898|Actinopterygii	33208|Metazoa	S	Shisa homolog 9b	SHISA9	GO:0003674,GO:0005488,GO:0005515,GO:0005575,GO:0005623,GO:0005886,GO:0005887,GO:0008150,GO:0008328,GO:0009966,GO:0010469,GO:0010646,GO:0014069,GO:0016020,GO:0016021,GO:0019904,GO:0022898,GO:0023051,GO:0030165,GO:0030425,GO:0031224,GO:0031226,GO:0031252,GO:0031253,GO:0031256,GO:0031644,GO:0032279,GO:0032281,GO:0032409,GO:0032412,GO:0032589,GO:0032590,GO:0032591,GO:0032879,GO:0032991,GO:0034702,GO:…	-	-	-	-	-	-	-	-	-	-	Shisa
Ofa002158	8081.XP_008416332.1	0	891	COG0515@1|root,KOG0690@2759|Eukaryota,3AEGX@33154|Opisthokonta,3BA4G@33208|Metazoa,3CRYE@33213|Bilateria,48D5A@7711|Chordata,49AF2@7742|Vertebrata,49ZEB@7898|Actinopterygii	33208|Metazoa	T	RAC-gamma serine threonine-protein	AKT3	GO:0000003,GO:0000768,GO:0001558,GO:0001667,GO:0002682,GO:0002791,GO:0002792,GO:0003006,GO:0003674,GO:0003824,GO:0004672,GO:0004674,GO:0005488,GO:0005515,GO:0005516,GO:0005543,GO:0005547,GO:0005575,GO:0005622,GO:0005623,GO:0005634,GO:0005737,GO:0005829,GO:0005886,GO:0005938,GO:0006464,GO:0006468,GO:0006629,GO:0006793,GO:0006796,GO:0006807,GO:0006915,GO:0006928,GO:0006935,GO:0006949,GO:0006950,GO:…	2.7.11.1	ko:K04456	ko01521,ko01522,ko01524,ko04010,ko04012,ko04014,ko04015,ko04022,ko04024,ko04062,ko04066,ko04068,ko04071,ko04072,ko04140,ko04150,ko04151,ko04152,ko04210,ko04211,ko04212,ko04213,ko04218,ko04261,ko04370,ko04371,ko04380,ko04510,ko04550,ko04611,ko04620,ko04630,ko04660,ko04662,ko04664,ko04666,ko04668,ko04722,ko04725,ko04728,ko04910,ko04914,ko04915,ko04917,ko04919,ko04920,ko04922,ko04923,ko04926,ko04931…	M00676	-	-	ko00000,ko00001,ko00002,ko01000,ko01001	-	-	-	PH,Pkinase,Pkinase_C
Ofa007030	215358.XP_010751219.1	4.52e-184	522	COG0105@1|root,KOG0888@2759|Eukaryota,38HCH@33154|Opisthokonta,3BCTP@33208|Metazoa,3CVX6@33213|Bilateria,489XB@7711|Chordata,48X79@7742|Vertebrata,49ZPM@7898|Actinopterygii	33208|Metazoa	F	Non-metastatic cells 7, protein expressed in (nucleoside-diphosphate kinase)	NME7	GO:0003002,GO:0003341,GO:0003351,GO:0003674,GO:0003824,GO:0004550,GO:0005575,GO:0005622,GO:0005623,GO:0005737,GO:0005739,GO:0005813,GO:0005815,GO:0005829,GO:0005856,GO:0005929,GO:0006139,GO:0006165,GO:0006725,GO:0006753,GO:0006793,GO:0006796,GO:0006807,GO:0006810,GO:0006928,GO:0006996,GO:0007017,GO:0007018,GO:0007154,GO:0007165,GO:0007166,GO:0007224,GO:0007275,GO:0007368,GO:0007389,GO:0007399,GO:…	2.7.4.6	ko:K00940	ko00230,ko00240,ko00983,ko01100,ko01110,ko01130,ko04016,map00230,map00240,map00983,map01100,map01110,map01130,map04016	M00049,M00050,M00052,M00053	R00124,R00139,R00156,R00330,R00570,R00722,R01137,R01857,R02093,R02326,R02331,R03530,R11894,R11895	RC00002	ko00000,ko00001,ko00002,ko01000,ko04131	-	-	-	DUF1126,NDK
Ofa012009	144197.XP_008296071.1	8.87e-65	216	COG1084@1|root,KOG1490@2759|Eukaryota,39M2V@33154|Opisthokonta,3BDD6@33208|Metazoa,3CX4G@33213|Bilateria,487DR@7711|Chordata,492Y9@7742|Vertebrata,49PZ6@7898|Actinopterygii	33208|Metazoa	S	Nucleolar GTP-binding protein 1	GTPBP4	GO:0000079,GO:0000166,GO:0000226,GO:0000278,GO:0000280,GO:0000463,GO:0000470,GO:0001882,GO:0001883,GO:0001932,GO:0003674,GO:0003824,GO:0003924,GO:0005488,GO:0005525,GO:0005575,GO:0005622,GO:0005623,GO:0005634,GO:0005635,GO:0005730,GO:0005737,GO:0005794,GO:0005829,GO:0006139,GO:0006275,GO:0006364,GO:0006396,GO:0006725,GO:0006807,GO:0006996,GO:0007010,GO:0007017,GO:0007049,GO:0007051,GO:0007052,GO:…	-	ko:K06943	ko03008,map03008	-	-	-	ko00000,ko00001,ko03009	-	-	-	NOG1,NOGCT
Ofa009552	144197.XP_008302252.1	4.34e-203	595	COG5025@1|root,KOG2294@2759|Eukaryota,38FFT@33154|Opisthokonta,3BJ58@33208|Metazoa,3CYD4@33213|Bilateria,481VS@7711|Chordata,4909T@7742|Vertebrata,4A01T@7898|Actinopterygii	33208|Metazoa	K	forkhead box	FOXO4	GO:0000075,GO:0000077,GO:0000278,GO:0000981,GO:0001228,GO:0003674,GO:0003676,GO:0003677,GO:0003682,GO:0003700,GO:0005488,GO:0005515,GO:0005575,GO:0005622,GO:0005623,GO:0005634,GO:0005654,GO:0005737,GO:0005829,GO:0006139,GO:0006351,GO:0006355,GO:0006357,GO:0006366,GO:0006464,GO:0006508,GO:0006725,GO:0006807,GO:0006950,GO:0006974,GO:0007049,GO:0007050,GO:0007093,GO:0007095,GO:0007154,GO:0007165,GO:…	-	ko:K12358	ko04014,ko04068,map04014,map04068	-	-	-	ko00000,ko00001,ko03000	-	-	-	FOXO-TAD,FOXO_KIX_bdg,Forkhead
Ofa012300	215358.XP_010748022.1	7.86e-248	713	KOG1850@1|root,KOG1850@2759|Eukaryota,38IAQ@33154|Opisthokonta,3BC1T@33208|Metazoa,3D0QB@33213|Bilateria,48BBJ@7711|Chordata,496ZJ@7742|Vertebrata,49Z9T@7898|Actinopterygii	33208|Metazoa	Z	Taxilin beta a	TXLNB	GO:0005575,GO:0005576,GO:0005615,GO:0005622,GO:0005623,GO:0005737,GO:0007275,GO:0007399,GO:0008150,GO:0009987,GO:0010720,GO:0010975,GO:0010976,GO:0022008,GO:0030016,GO:0030017,GO:0030154,GO:0031344,GO:0031346,GO:0032501,GO:0032502,GO:0043226,GO:0043228,GO:0043229,GO:0043232,GO:0043292,GO:0044421,GO:0044422,GO:0044424,GO:0044444,GO:0044449,GO:0044464,GO:0045595,GO:0045597,GO:0045664,GO:0045666,GO:…	-	-	-	-	-	-	-	-	-	-	Taxilin
Ofa003691	215358.XP_010746648.1	8.12e-251	696	KOG1072@1|root,KOG1072@2759|Eukaryota,38UDA@33154|Opisthokonta,3BFUC@33208|Metazoa,3CZA0@33213|Bilateria,484J6@7711|Chordata,490B0@7742|Vertebrata,4A18A@7898|Actinopterygii	33208|Metazoa	S	Kelch repeat and BTB	KBTBD13	GO:0000151,GO:0005575,GO:0005622,GO:0005623,GO:0005737,GO:0005829,GO:0006464,GO:0006807,GO:0008150,GO:0008152,GO:0009987,GO:0019538,GO:0031461,GO:0031463,GO:0032991,GO:0036211,GO:0043170,GO:0043412,GO:0043687,GO:0044237,GO:0044238,GO:0044260,GO:0044267,GO:0044424,GO:0044444,GO:0044464,GO:0071704,GO:1901564,GO:1902494,GO:1990234	-	ko:K21913	-	-	-	-	ko00000,ko04121	-	-	-	BTB,Kelch_1
Ofa000974	144197.XP_008290301.1	4.24e-125	365	KOG3119@1|root,KOG3119@2759|Eukaryota,39U8S@33154|Opisthokonta,3BEPG@33208|Metazoa,3CYBY@33213|Bilateria,486VF@7711|Chordata,4956R@7742|Vertebrata,49UQ5@7898|Actinopterygii	33208|Metazoa	K	CCAAT enhancer binding protein (C EBP), alpha	CEBPA	GO:0000003,GO:0000050,GO:0000079,GO:0000122,GO:0000976,GO:0000977,GO:0000978,GO:0000981,GO:0000982,GO:0000987,GO:0001012,GO:0001013,GO:0001067,GO:0001077,GO:0001228,GO:0001503,GO:0001649,GO:0001667,GO:0001701,GO:0001708,GO:0001889,GO:0001890,GO:0001892,GO:0001932,GO:0001933,GO:0002064,GO:0002065,GO:0002066,GO:0002076,GO:0002376,GO:0002520,GO:0002521,GO:0002526,GO:0002573,GO:0003006,GO:0003008,GO:…	-	ko:K09055,ko:K10052	ko04932,ko05200,ko05202,ko05221,map04932,map05200,map05202,map05221	-	-	-	ko00000,ko00001,ko03000	-	-	-	bZIP_2
Ofa020606	144197.XP_008277304.1	0	931	KOG3645@1|root,KOG3645@2759|Eukaryota,39V9F@33154|Opisthokonta,3BG1I@33208|Metazoa,3CUTI@33213|Bilateria,48866@7711|Chordata,4997Z@7742|Vertebrata,4A27Z@7898|Actinopterygii	33208|Metazoa	T	Neurotransmitter-gated ion-channel ligand binding domain	CHRND	GO:0003008,GO:0003009,GO:0003012,GO:0003674,GO:0005215,GO:0005216,GO:0005230,GO:0005231,GO:0005261,GO:0005575,GO:0005622,GO:0005623,GO:0005634,GO:0005654,GO:0005737,GO:0005829,GO:0005886,GO:0005887,GO:0005892,GO:0006810,GO:0006811,GO:0006812,GO:0006936,GO:0006941,GO:0007154,GO:0007165,GO:0007166,GO:0007267,GO:0007268,GO:0007271,GO:0007274,GO:0007275,GO:0007517,GO:0007519,GO:0008150,GO:0008324,GO:…	-	ko:K04816	ko04080,map04080	-	-	-	ko00000,ko00001,ko04040	1.A.9.1	-	-	Neur_chan_LBD,Neur_chan_memb
Ofa001176	303518.XP_005737469.1	0	1513	28P8M@1|root,2QVVR@2759|Eukaryota,38BE7@33154|Opisthokonta,3BB2S@33208|Metazoa,3CTE2@33213|Bilateria,480EB@7711|Chordata,48VD0@7742|Vertebrata,49UUF@7898|Actinopterygii	33208|Metazoa	S	Up-regulator of cell	-	-	-	-	-	-	-	-	-	-	-	-	MMR_HSR1,RHD3
Ofa007605	215358.XP_010732814.1	9.19e-167	483	2BWA3@1|root,2QS9F@2759|Eukaryota,38E3I@33154|Opisthokonta,3BH3W@33208|Metazoa,3CSP0@33213|Bilateria,48899@7711|Chordata,492GC@7742|Vertebrata,49SRQ@7898|Actinopterygii	33208|Metazoa	S	Si ch73-61d6.3	OCLN	GO:0005575,GO:0016020,GO:0016021,GO:0030054,GO:0031224,GO:0044425	-	ko:K06088	ko04514,ko04530,ko04670,ko05130,ko05160,map04514,map04530,map04670,map05130,map05160	-	-	-	ko00000,ko00001,ko01009,ko02000,ko04516	9.B.41.1	-	-	MARVEL,Occludin_ELL
Ofa003480	8010.XP_010879998.1	1.51e-60	190	2BRFP@1|root,2S1WI@2759|Eukaryota,3A3YB@33154|Opisthokonta,3BRM1@33208|Metazoa,3D88C@33213|Bilateria,48FT7@7711|Chordata,49CJ6@7742|Vertebrata,4A467@7898|Actinopterygii	33208|Metazoa	K	Hairy and enhancer of split-related 15, tandem duplicate 1	-	-	-	ko:K06055	ko04330,ko05165,ko05200,ko05224,map04330,map05165,map05200,map05224	-	-	-	ko00000,ko00001,ko03000	-	-	-	HLH
Ofa013899	215358.XP_010729138.1	1.74e-127	374	29NBX@1|root,2RVNK@2759|Eukaryota,38GYN@33154|Opisthokonta,3BKGD@33208|Metazoa,3D1J7@33213|Bilateria,480ZV@7711|Chordata,48YHW@7742|Vertebrata,49PYD@7898|Actinopterygii	33208|Metazoa	A	zinc finger protein	ZNF346	GO:0002039,GO:0003674,GO:0003676,GO:0003723,GO:0003725,GO:0005488,GO:0005515,GO:0005575,GO:0005622,GO:0005623,GO:0005634,GO:0005730,GO:0006915,GO:0007154,GO:0007165,GO:0008150,GO:0008219,GO:0009987,GO:0010941,GO:0010942,GO:0012501,GO:0019899,GO:0023052,GO:0031974,GO:0031981,GO:0035198,GO:0035556,GO:0042981,GO:0043065,GO:0043067,GO:0043068,GO:0043226,GO:0043227,GO:0043228,GO:0043229,GO:0043231,GO:…	-	-	-	-	-	-	-	-	-	-	zf-met
Ofa003617	215358.XP_010739303.1	1.79e-131	375	COG5241@1|root,KOG2841@2759|Eukaryota,38FA6@33154|Opisthokonta,3BGF7@33208|Metazoa,3D41P@33213|Bilateria,48746@7711|Chordata,4924H@7742|Vertebrata,4A2WF@7898|Actinopterygii	33208|Metazoa	L	Fanconi anemia core complex associated protein 24	C19orf40	GO:0003674,GO:0003682,GO:0005488,GO:0005575,GO:0005622,GO:0005623,GO:0005634,GO:0005654,GO:0006139,GO:0006259,GO:0006281,GO:0006725,GO:0006807,GO:0006950,GO:0006974,GO:0008150,GO:0008152,GO:0009987,GO:0031974,GO:0031981,GO:0032991,GO:0033554,GO:0034641,GO:0036297,GO:0043170,GO:0043226,GO:0043227,GO:0043229,GO:0043231,GO:0043233,GO:0043240,GO:0044237,GO:0044238,GO:0044260,GO:0044422,GO:0044424,GO:…	-	ko:K10898	ko03460,map03460	M00413	-	-	ko00000,ko00001,ko00002,ko03400	-	-	-	HHH_2
Ofa002161	215358.XP_010728636.1	0	910	28J06@1|root,2QRC3@2759|Eukaryota,392MA@33154|Opisthokonta,3BAYZ@33208|Metazoa,3D2M6@33213|Bilateria,47ZKB@7711|Chordata,48ZFM@7742|Vertebrata,49ZJE@7898|Actinopterygii	33208|Metazoa	S	Family with sequence similarity 161 member A	FAM161A	GO:0000235,GO:0000922,GO:0001917,GO:0003674,GO:0005488,GO:0005515,GO:0005575,GO:0005622,GO:0005623,GO:0005737,GO:0005813,GO:0005814,GO:0005815,GO:0005818,GO:0005819,GO:0005856,GO:0005874,GO:0005876,GO:0005881,GO:0005929,GO:0006996,GO:0008017,GO:0008092,GO:0008150,GO:0009893,GO:0009987,GO:0010604,GO:0015630,GO:0015631,GO:0016043,GO:0019222,GO:0022607,GO:0030030,GO:0030031,GO:0031323,GO:0031325,GO:…	-	ko:K16772	-	-	-	-	ko00000,ko03036	-	-	-	UPF0564
Ofa005995	215358.XP_010748085.1	1.48e-195	558	COG5640@1|root,2QVH5@2759|Eukaryota,38DHF@33154|Opisthokonta,3BK9Q@33208|Metazoa,3CY0R@33213|Bilateria,48CZV@7711|Chordata,4989Y@7742|Vertebrata,4A19P@7898|Actinopterygii	33208|Metazoa	T	coagulation factor	-	-	3.4.21.22,3.4.21.6	ko:K01314,ko:K01321	ko04610,map04610	-	-	-	ko00000,ko00001,ko00536,ko01000,ko01002,ko04516	-	-	-	EGF,FXa_inhibition,Gla,Trypsin
Ofa017633	215358.XP_010737731.1	2.28e-28	116	28MHH@1|root,2QU12@2759|Eukaryota,39PRW@33154|Opisthokonta,3BY7C@33208|Metazoa,3E6B8@33213|Bilateria,48RS3@7711|Chordata,49G03@7742|Vertebrata,4A0AR@7898|Actinopterygii	33208|Metazoa	S	Nuclear GTPase	NUGGC	-	-	-	-	-	-	-	-	-	-	-	Dynamin_N
Ofa011918	144197.XP_008290015.1	3.24e-258	727	KOG1721@1|root,KOG1721@2759|Eukaryota,3AJ0U@33154|Opisthokonta,3BXPV@33208|Metazoa,3DD50@33213|Bilateria,48IJ9@7711|Chordata,49E8U@7742|Vertebrata,4A53V@7898|Actinopterygii	33208|Metazoa	S	zinc finger	-	-	-	ko:K09232	-	-	-	-	ko00000,ko03000	-	-	-	zf-C2H2
Ofa000914	215358.XP_010751665.1	0	1939	KOG0249@1|root,KOG0249@2759|Eukaryota,38BR9@33154|Opisthokonta,3BAB9@33208|Metazoa,3CTP8@33213|Bilateria,480HK@7711|Chordata,48ZQC@7742|Vertebrata,4A2NU@7898|Actinopterygii	33208|Metazoa	S	Protein tyrosine phosphatase, receptor type, f polypeptide (PTPRF), interacting protein (liprin), alpha 1	PPFIA1	GO:0005575,GO:0005622,GO:0005623,GO:0005737,GO:0005829,GO:0005912,GO:0005924,GO:0005925,GO:0007154,GO:0007155,GO:0007160,GO:0007165,GO:0008150,GO:0009987,GO:0010639,GO:0022610,GO:0023052,GO:0030054,GO:0030055,GO:0031589,GO:0032231,GO:0032232,GO:0032879,GO:0032880,GO:0032956,GO:0032970,GO:0033043,GO:0044087,GO:0044424,GO:0044444,GO:0044456,GO:0044464,GO:0045202,GO:0048519,GO:0048523,GO:0048786,GO:…	-	-	-	-	-	-	-	-	-	-	SAM_1,SAM_2
Ofa016661	106582.XP_004574727.1	3.23e-158	504	28IMN@1|root,2SI67@2759|Eukaryota,39NU9@33154|Opisthokonta,3CQCQ@33208|Metazoa,3DE75@33213|Bilateria,48I3Y@7711|Chordata,49F22@7742|Vertebrata,4A5HN@7898|Actinopterygii	33208|Metazoa	T	DNA/RNA non-specific endonuclease	-	-	-	-	-	-	-	-	-	-	-	-	Endonuclease_NS
Ofa001123	8153.XP_005919256.1	2.85e-40	151	2CG7Z@1|root,2T0JW@2759|Eukaryota,39WJN@33154|Opisthokonta,3BI6M@33208|Metazoa,3D1TJ@33213|Bilateria,482BS@7711|Chordata,498M4@7742|Vertebrata	33208|Metazoa	S	Domain of unknown function (DUF4662)	C22orf31	-	-	-	-	-	-	-	-	-	-	-	DUF4662
Ofa022682	144197.XP_008290142.1	0	1375	COG5210@1|root,KOG1102@2759|Eukaryota,38E96@33154|Opisthokonta,3BENK@33208|Metazoa,3CVW7@33213|Bilateria,47Z2Z@7711|Chordata,48YWW@7742|Vertebrata,4A2AX@7898|Actinopterygii	33208|Metazoa	S	USP6 N-terminal like	USP6NL	GO:0000139,GO:0003674,GO:0005096,GO:0005488,GO:0005515,GO:0005575,GO:0005622,GO:0005623,GO:0005737,GO:0005794,GO:0005802,GO:0005829,GO:0005886,GO:0006810,GO:0006886,GO:0006996,GO:0007030,GO:0008047,GO:0008104,GO:0008150,GO:0009987,GO:0010256,GO:0012505,GO:0015031,GO:0015833,GO:0016020,GO:0016032,GO:0016043,GO:0016192,GO:0017016,GO:0017137,GO:0019058,GO:0019068,GO:0019899,GO:0030234,GO:0030695,GO:…	-	ko:K20133	-	-	-	-	ko00000,ko04131	-	-	-	RabGAP-TBC
Ofa003689	7994.ENSAMXP00000025522	3.83e-60	205	KOG1721@1|root,KOG1721@2759|Eukaryota,39Y18@33154|Opisthokonta,3BJ7C@33208|Metazoa,3CRRQ@33213|Bilateria,480A8@7711|Chordata,496JC@7742|Vertebrata,49XHQ@7898|Actinopterygii	33208|Metazoa	S	Si ch211-173p18.3	-	-	-	-	-	-	-	-	-	-	-	-	DDE_Tnp_1_7
Ofa019923	106582.XP_004554882.1	0	10298	COG5069@1|root,KOG0516@2759|Eukaryota,38C3M@33154|Opisthokonta,3BCXH@33208|Metazoa,3CWUW@33213|Bilateria,488M6@7711|Chordata,48Z0R@7742|Vertebrata,49SU5@7898|Actinopterygii	33208|Metazoa	Z	Nesprin-2-like	SYNE2	GO:0000226,GO:0001667,GO:0003674,GO:0003779,GO:0005488,GO:0005515,GO:0005575,GO:0005622,GO:0005623,GO:0005634,GO:0005635,GO:0005737,GO:0005739,GO:0005783,GO:0005856,GO:0005886,GO:0005912,GO:0005924,GO:0005925,GO:0006810,GO:0006928,GO:0006996,GO:0006997,GO:0006998,GO:0007010,GO:0007017,GO:0007018,GO:0007097,GO:0007163,GO:0007275,GO:0007399,GO:0007417,GO:0007420,GO:0008092,GO:0008104,GO:0008150,GO:…	-	ko:K19326,ko:K19346	-	-	-	-	ko00000,ko03036	-	-	-	CH,KASH,Spectrin
Ofa012071	8081.XP_008401058.1	2.97e-83	264	2CFRM@1|root,2SQHK@2759|Eukaryota,3A116@33154|Opisthokonta,3BPX0@33208|Metazoa,3D6DP@33213|Bilateria,48CPD@7711|Chordata,49B9Q@7742|Vertebrata,4A7PJ@7898|Actinopterygii	33208|Metazoa	S	Immunoglobulin C1-set domain	TARP	-	-	-	-	-	-	-	-	-	-	-	C1-set,V-set
Ofa021237	144197.XP_008293710.1	1.95e-32	120	COG2007@1|root,KOG3163@2759|Eukaryota,38B3Y@33154|Opisthokonta,3BCUR@33208|Metazoa,3CTDX@33213|Bilateria,485JR@7711|Chordata,48ZHX@7742|Vertebrata,49UPQ@7898|Actinopterygii	33208|Metazoa	J	NSA2 ribosome biogenesis homolog (S. cerevisiae)	NSA2	GO:0000460,GO:0000470,GO:0005575,GO:0005622,GO:0005623,GO:0005634,GO:0005730,GO:0006139,GO:0006364,GO:0006396,GO:0006725,GO:0006807,GO:0008150,GO:0008152,GO:0009987,GO:0010467,GO:0016070,GO:0016072,GO:0022613,GO:0030684,GO:0030687,GO:0031974,GO:0031981,GO:0032991,GO:0034470,GO:0034641,GO:0034660,GO:0042254,GO:0042273,GO:0043170,GO:0043226,GO:0043227,GO:0043228,GO:0043229,GO:0043231,GO:0043232,GO:…	-	ko:K14842	-	-	-	-	ko00000,ko03009	-	-	-	Ribosomal_S8e
Ofa013233	8128.ENSONIP00000014274	0	1321	28NTR@1|root,2QVDQ@2759|Eukaryota,39UB6@33154|Opisthokonta,3BJ5W@33208|Metazoa,3D2ES@33213|Bilateria,4866E@7711|Chordata,491WE@7742|Vertebrata,49V9V@7898|Actinopterygii	33208|Metazoa	T	Uromodulin-like 1	UMODL1	GO:0000003,GO:0005575,GO:0005576,GO:0005615,GO:0005622,GO:0005623,GO:0005737,GO:0005886,GO:0007275,GO:0007338,GO:0008150,GO:0009566,GO:0009719,GO:0009725,GO:0009888,GO:0009897,GO:0009986,GO:0009987,GO:0010033,GO:0010243,GO:0010468,GO:0010941,GO:0016020,GO:0019222,GO:0019953,GO:0022414,GO:0032501,GO:0032502,GO:0032504,GO:0032870,GO:0042221,GO:0042981,GO:0043067,GO:0043434,GO:0044421,GO:0044424,GO:…	-	-	-	-	-	-	-	-	-	-	EGF_CA,SEA,WAP,Zona_pellucida
Ofa001912	215358.XP_010748947.1	3.7e-245	732	COG2801@1|root,KOG3650@1|root,KOG0017@2759|Eukaryota,KOG3650@2759|Eukaryota,39UW9@33154|Opisthokonta,3BBQJ@33208|Metazoa,3D556@33213|Bilateria,48DY9@7711|Chordata,49FWI@7742|Vertebrata	33208|Metazoa	L	transposition, RNA-mediated	-	-	-	-	-	-	-	-	-	-	-	-	DUF1759,Peptidase_A17,rve
Ofa014105	10029.XP_003502222.1	2.43e-86	254	COG2036@1|root,KOG1745@2759|Eukaryota,39ZTV@33154|Opisthokonta,3BPDH@33208|Metazoa,3D6BK@33213|Bilateria,48E1W@7711|Chordata,49B7M@7742|Vertebrata,3JGKY@40674|Mammalia,35PSM@314146|Euarchontoglires,4Q54X@9989|Rodentia	33208|Metazoa	B	Core histone H2A/H2B/H3/H4	HIST2H3A	GO:0000122,GO:0000183,GO:0000228,GO:0000785,GO:0000786,GO:0000788,GO:0000790,GO:0002682,GO:0003674,GO:0003676,GO:0003677,GO:0003682,GO:0005488,GO:0005575,GO:0005576,GO:0005622,GO:0005623,GO:0005634,GO:0005654,GO:0005694,GO:0005700,GO:0006323,GO:0006325,GO:0006333,GO:0006334,GO:0006335,GO:0006342,GO:0006355,GO:0006357,GO:0006807,GO:0006950,GO:0006996,GO:0007154,GO:0007165,GO:0007166,GO:0007596,GO:…	-	ko:K11253,ko:K11254	ko05034,ko05202,ko05203,ko05322,map05034,map05202,map05203,map05322	-	-	-	ko00000,ko00001,ko03036,ko04147	-	-	-	Histone
Ofa019696	215358.XP_010730495.1	2.58e-262	723	COG0657@1|root,KOG1515@2759|Eukaryota,38FAH@33154|Opisthokonta,3BDWG@33208|Metazoa,3CZMQ@33213|Bilateria,483MA@7711|Chordata,49F8J@7742|Vertebrata,4A79H@7898|Actinopterygii	33208|Metazoa	V	Neutral cholesterol ester hydrolase	NCEH1	GO:0003674,GO:0003824,GO:0004771,GO:0005488,GO:0005575,GO:0005622,GO:0005623,GO:0005737,GO:0005783,GO:0005789,GO:0006464,GO:0006470,GO:0006793,GO:0006796,GO:0006805,GO:0006807,GO:0007154,GO:0007165,GO:0007166,GO:0007167,GO:0007178,GO:0008150,GO:0008152,GO:0009056,GO:0009410,GO:0009987,GO:0012505,GO:0016020,GO:0016298,GO:0016311,GO:0016787,GO:0016788,GO:0017171,GO:0019538,GO:0023052,GO:0031984,GO:…	3.1.1.3	ko:K13616,ko:K14349,ko:K14351	ko04927,ko04934,ko04976,ko04979,map04927,map04934,map04976,map04979	-	-	-	ko00000,ko00001,ko01000,ko01002	-	-	-	Abhydrolase_3
Ofa022941	215358.XP_010748115.1	1.48e-227	659	28H8C@1|root,2QPM4@2759|Eukaryota,390U9@33154|Opisthokonta,3BH6X@33208|Metazoa,3D2SW@33213|Bilateria,48AEC@7711|Chordata,490PP@7742|Vertebrata,49T0N@7898|Actinopterygii	33208|Metazoa	S	Coiled-coil domain containing 146	CCDC146	GO:0005575,GO:0005622,GO:0005623,GO:0005737,GO:0005814,GO:0005815,GO:0005856,GO:0015630,GO:0043226,GO:0043228,GO:0043229,GO:0043232,GO:0044422,GO:0044424,GO:0044430,GO:0044444,GO:0044446,GO:0044450,GO:0044464	-	-	-	-	-	-	-	-	-	-	-
Ofa023693	215358.XP_010751186.1	2.24e-236	680	COG5640@1|root,2QS4N@2759|Eukaryota,38M69@33154|Opisthokonta,3BJTW@33208|Metazoa,3CWTI@33213|Bilateria,489Y3@7711|Chordata,48ZQX@7742|Vertebrata,49Y2P@7898|Actinopterygii	33208|Metazoa	O	coagulation factor	F10	GO:0003674,GO:0003824,GO:0004175,GO:0004252,GO:0005488,GO:0005543,GO:0005575,GO:0005576,GO:0005622,GO:0005623,GO:0005737,GO:0005783,GO:0005788,GO:0005794,GO:0005796,GO:0005886,GO:0006508,GO:0006807,GO:0006810,GO:0006888,GO:0006950,GO:0007596,GO:0007598,GO:0007599,GO:0008150,GO:0008152,GO:0008233,GO:0008236,GO:0008289,GO:0009611,GO:0009897,GO:0009966,GO:0009967,GO:0009986,GO:0010646,GO:0010647,GO:…	3.4.21.6	ko:K01314	ko04610,map04610	-	-	-	ko00000,ko00001,ko00536,ko01000,ko01002,ko04516	-	-	-	EGF,FXa_inhibition,Gla,Trypsin
Ofa014416	244447.XP_008324444.1	2.77e-33	134	2F4X1@1|root,2T5X9@2759|Eukaryota,38ZUZ@33154|Opisthokonta,3C648@33208|Metazoa,3E3RP@33213|Bilateria,48MBG@7711|Chordata,49HW3@7742|Vertebrata,4A8DG@7898|Actinopterygii	33208|Metazoa	-	-	-	-	-	-	-	-	-	-	-	-	-	-	-
Ofa000973	144197.XP_008290302.1	7.43e-90	266	KOG3119@1|root,KOG3119@2759|Eukaryota,3A95E@33154|Opisthokonta,3BTZC@33208|Metazoa,3DANA@33213|Bilateria,48BD2@7711|Chordata,48YD8@7742|Vertebrata,4A3UQ@7898|Actinopterygii	33208|Metazoa	K	CCAAT enhancer binding protein (C EBP), gamma	CEBPG	GO:0000976,GO:0000977,GO:0000978,GO:0000981,GO:0000982,GO:0000987,GO:0001012,GO:0001067,GO:0001077,GO:0001228,GO:0001775,GO:0001817,GO:0001819,GO:0001889,GO:0001906,GO:0001909,GO:0002228,GO:0002252,GO:0002262,GO:0002376,GO:0002443,GO:0002449,GO:0002520,GO:0002521,GO:0003674,GO:0003676,GO:0003677,GO:0003690,GO:0003700,GO:0005488,GO:0005515,GO:0005575,GO:0005622,GO:0005623,GO:0005634,GO:0005654,GO:…	-	ko:K10049	ko05152,map05152	-	-	-	ko00000,ko00001,ko03000	-	-	-	bZIP_2
Ofa020548	215358.XP_010737195.1	0	1339	28J2Q@1|root,2QREW@2759|Eukaryota,38CQ2@33154|Opisthokonta,3BH6M@33208|Metazoa,3D03A@33213|Bilateria,486MI@7711|Chordata,48YEM@7742|Vertebrata,49XB2@7898|Actinopterygii	33208|Metazoa	D	Structural maintenance of chromosomes flexible hinge	SMCHD1	GO:0000228,GO:0000803,GO:0000805,GO:0001740,GO:0003674,GO:0003824,GO:0005575,GO:0005622,GO:0005623,GO:0005634,GO:0005694,GO:0007275,GO:0007423,GO:0007549,GO:0008150,GO:0009048,GO:0010468,GO:0016462,GO:0016787,GO:0016817,GO:0016818,GO:0016887,GO:0017111,GO:0019222,GO:0031974,GO:0031981,GO:0032501,GO:0032502,GO:0040029,GO:0043226,GO:0043227,GO:0043228,GO:0043229,GO:0043231,GO:0043232,GO:0043233,GO:…	-	-	-	-	-	-	-	-	-	-	HATPase_c_3,SMC_hinge
Ofa020547	215358.XP_010737195.1	0	1399	28J2Q@1|root,2QREW@2759|Eukaryota,38CQ2@33154|Opisthokonta,3BH6M@33208|Metazoa,3D03A@33213|Bilateria,486MI@7711|Chordata,48YEM@7742|Vertebrata,49XB2@7898|Actinopterygii	33208|Metazoa	D	Structural maintenance of chromosomes flexible hinge	SMCHD1	GO:0000228,GO:0000803,GO:0000805,GO:0001740,GO:0003674,GO:0003824,GO:0005575,GO:0005622,GO:0005623,GO:0005634,GO:0005694,GO:0007275,GO:0007423,GO:0007549,GO:0008150,GO:0009048,GO:0010468,GO:0016462,GO:0016787,GO:0016817,GO:0016818,GO:0016887,GO:0017111,GO:0019222,GO:0031974,GO:0031981,GO:0032501,GO:0032502,GO:0040029,GO:0043226,GO:0043227,GO:0043228,GO:0043229,GO:0043231,GO:0043232,GO:0043233,GO:…	-	-	-	-	-	-	-	-	-	-	HATPase_c_3,SMC_hinge
Ofa023036	215358.XP_010736507.1	0	1409	COG5422@1|root,KOG4424@2759|Eukaryota,38CZ2@33154|Opisthokonta,3BBEK@33208|Metazoa,3CSB9@33213|Bilateria,484IB@7711|Chordata,48VJD@7742|Vertebrata,49R8M@7898|Actinopterygii	33208|Metazoa	T	FYVE, RhoGEF and PH	FGD4	GO:0000165,GO:0000187,GO:0000902,GO:0001726,GO:0001932,GO:0001934,GO:0002064,GO:0003674,GO:0003779,GO:0005085,GO:0005088,GO:0005089,GO:0005488,GO:0005515,GO:0005575,GO:0005622,GO:0005623,GO:0005737,GO:0005794,GO:0005829,GO:0005856,GO:0005938,GO:0006464,GO:0006468,GO:0006793,GO:0006796,GO:0006807,GO:0006950,GO:0006996,GO:0007010,GO:0007154,GO:0007165,GO:0007186,GO:0007254,GO:0007257,GO:0008092,GO:…	-	ko:K05720,ko:K05722,ko:K05723	ko04810,map04810	-	-	-	ko00000,ko00001	-	-	-	FYVE,PH,RhoGEF
Ofa014852	215358.XP_010751389.1	1.49e-176	497	2C3P7@1|root,2QVH7@2759|Eukaryota,391R3@33154|Opisthokonta,3BBBW@33208|Metazoa,3D3WJ@33213|Bilateria,48DSY@7711|Chordata,493JN@7742|Vertebrata,49XR6@7898|Actinopterygii	33208|Metazoa	T	olfactory receptor	-	-	-	ko:K04257	ko04740,map04740	-	-	-	ko00000,ko00001,ko04030	-	-	-	7tm_4
Ofa016666	303518.XP_005754384.1	5.87e-100	298	28HVX@1|root,2QQ6U@2759|Eukaryota,39ZBT@33154|Opisthokonta,3BNAN@33208|Metazoa,3D4QA@33213|Bilateria,48C6V@7711|Chordata,49A89@7742|Vertebrata,4A8B5@7898|Actinopterygii	33208|Metazoa	T	Low affinity immunoglobulin gamma Fc region receptor	-	-	-	ko:K06727,ko:K12560	ko04145,ko04380,ko04662,ko04666,ko05150,ko05152,ko05162,map04145,map04380,map04662,map04666,map05150,map05152,map05162	-	-	-	ko00000,ko00001,ko04090,ko04131	-	-	-	Ig_2,Ig_3
Ofa016140	303518.XP_005754964.1	1.2e-69	231	2D4E8@1|root,2SUUU@2759|Eukaryota,3AQBW@33154|Opisthokonta,3C1Y4@33208|Metazoa,3DI68@33213|Bilateria,48KI4@7711|Chordata,49HHX@7742|Vertebrata,4A812@7898|Actinopterygii	33208|Metazoa	T	Immunoglobulin V-set domain	-	-	-	-	-	-	-	-	-	-	-	-	V-set
Ofa012934	144197.XP_008277229.1	1.13e-107	313	KOG3272@1|root,KOG3272@2759|Eukaryota,38EJ9@33154|Opisthokonta,3B9CI@33208|Metazoa,3CUWV@33213|Bilateria,486GU@7711|Chordata,48ZY1@7742|Vertebrata,49WZP@7898|Actinopterygii	33208|Metazoa	S	Coiled-coil domain containing 25	CCDC25	-	-	-	-	-	-	-	-	-	-	-	DUF814
Ofa005971	215358.XP_010754116.1	3.08e-165	468	2C3P7@1|root,2QVH7@2759|Eukaryota,391R3@33154|Opisthokonta,3BBBW@33208|Metazoa,3D3WJ@33213|Bilateria,48DSY@7711|Chordata,493JN@7742|Vertebrata,49XR6@7898|Actinopterygii	33208|Metazoa	T	olfactory receptor	-	-	-	ko:K04257	ko04740,map04740	-	-	-	ko00000,ko00001,ko04030	-	-	-	7tm_4
Ofa022657	69293.ENSGACP00000001382	3.63e-102	302	2ES4S@1|root,2SUSQ@2759|Eukaryota,3ARN9@33154|Opisthokonta,3BVX9@33208|Metazoa,3DCW1@33213|Bilateria,48H66@7711|Chordata,49DX8@7742|Vertebrata,4A7N2@7898|Actinopterygii	33208|Metazoa	S	Tetraspanin family	-	-	-	-	-	-	-	-	-	-	-	-	Tetraspannin
Ofa005652	215358.XP_010735360.1	1.45e-206	573	KOG2389@1|root,KOG4336@2759|Eukaryota,39TC8@33154|Opisthokonta,3BAPH@33208|Metazoa,3CVRV@33213|Bilateria,486KD@7711|Chordata,495U1@7742|Vertebrata,4A0UC@7898|Actinopterygii	33208|Metazoa	K	TAF8 RNA polymerase II, TATA box binding protein (TBP)-associated factor	TAF8	GO:0000428,GO:0001701,GO:0001824,GO:0001832,GO:0001833,GO:0003674,GO:0005488,GO:0005515,GO:0005575,GO:0005622,GO:0005623,GO:0005634,GO:0005654,GO:0005667,GO:0005669,GO:0005737,GO:0006139,GO:0006351,GO:0006352,GO:0006355,GO:0006357,GO:0006366,GO:0006367,GO:0006725,GO:0006807,GO:0007275,GO:0008104,GO:0008150,GO:0008152,GO:0008283,GO:0009058,GO:0009059,GO:0009301,GO:0009790,GO:0009792,GO:0009889,GO:…	-	ko:K14649	ko03022,map03022	-	-	-	ko00000,ko00001,ko03021	-	-	-	Bromo_TP,TAF8_C
Ofa020549	144197.XP_008298784.1	1.25e-212	616	28NNV@1|root,2QV5P@2759|Eukaryota,38G6W@33154|Opisthokonta,3BAGB@33208|Metazoa,3CRK4@33213|Bilateria,489K2@7711|Chordata,48VRX@7742|Vertebrata,49UVG@7898|Actinopterygii	33208|Metazoa	S	Elastin microfibril interfacer 2	EMILIN2	GO:0003674,GO:0005198,GO:0005201,GO:0005575,GO:0005576,GO:0030023,GO:0097493	-	-	-	-	-	-	-	-	-	-	C1q,EMI
Ofa009420	106582.XP_004576616.1	2.34e-96	309	COG2940@1|root,KOG1084@2759|Eukaryota,39V5C@33154|Opisthokonta,3BNPJ@33208|Metazoa,3D3JG@33213|Bilateria	33208|Metazoa	K	HECT-domain (ubiquitin-transferase)	-	-	2.3.2.26	ko:K22371	-	-	-	-	ko00000,ko01000,ko04121	-	-	-	HECT
Ofa017162	215358.XP_010734725.1	9.09e-291	836	292SG@1|root,2R9P3@2759|Eukaryota,39AF7@33154|Opisthokonta,3B96R@33208|Metazoa,3CTZD@33213|Bilateria,480SJ@7711|Chordata,490Y4@7742|Vertebrata,49SBM@7898|Actinopterygii	33208|Metazoa	S	Glutamine rich 2	QRICH2	-	-	-	-	-	-	-	-	-	-	-	DUF4795
Ofa006923	215358.XP_010752845.1	6.97e-75	265	2BZKV@1|root,2QPY6@2759|Eukaryota,38G78@33154|Opisthokonta,3BE33@33208|Metazoa,3CX4D@33213|Bilateria,487NP@7711|Chordata,490VU@7742|Vertebrata,4A3YA@7898|Actinopterygii	33208|Metazoa	S	Sterile alpha motif domain-containing protein	SAMD9L	GO:0002244,GO:0002376,GO:0002520,GO:0005575,GO:0005622,GO:0005623,GO:0005737,GO:0005768,GO:0005769,GO:0005829,GO:0006810,GO:0006906,GO:0006996,GO:0007275,GO:0008150,GO:0008283,GO:0009894,GO:0009987,GO:0012505,GO:0016043,GO:0016050,GO:0016192,GO:0017145,GO:0019222,GO:0030097,GO:0030154,GO:0031410,GO:0031982,GO:0032501,GO:0032502,GO:0034058,GO:0035726,GO:0042176,GO:0043226,GO:0043227,GO:0043229,GO:…	-	-	-	-	-	-	-	-	-	-	AlbA_2,SAM_1,SAM_2
Ofa013712	144197.XP_008286809.1	0	1008	COG0459@1|root,KOG0359@2759|Eukaryota,38EFP@33154|Opisthokonta,3BEDS@33208|Metazoa,3CRMI@33213|Bilateria,48693@7711|Chordata,48W89@7742|Vertebrata,49TDE@7898|Actinopterygii	33208|Metazoa	O	Chaperonin containing TCP1, subunit 6A (zeta 1)	CCT6A	GO:0000003,GO:0000226,GO:0001669,GO:0002199,GO:0003674,GO:0005215,GO:0005488,GO:0005515,GO:0005575,GO:0005622,GO:0005623,GO:0005737,GO:0005829,GO:0005832,GO:0005856,GO:0005874,GO:0006457,GO:0006458,GO:0006810,GO:0006996,GO:0007010,GO:0007017,GO:0007049,GO:0007098,GO:0007099,GO:0007276,GO:0007283,GO:0007338,GO:0007339,GO:0008037,GO:0008104,GO:0008150,GO:0008565,GO:0009566,GO:0009889,GO:0009891,GO:…	-	ko:K09498	-	-	-	-	ko00000,ko03110,ko04147	-	-	-	Cpn60_TCP1
Ofa010873	8010.XP_010865780.1	5.71e-91	284	COG0666@1|root,2QRTX@2759|Eukaryota,38EWA@33154|Opisthokonta,3B96F@33208|Metazoa,3CRP9@33213|Bilateria,481R6@7711|Chordata,48XNK@7742|Vertebrata,49ZWJ@7898|Actinopterygii	33208|Metazoa	K	GA repeat binding protein, beta	GABPB2	GO:0001067,GO:0003674,GO:0003676,GO:0003677,GO:0003700,GO:0005488,GO:0005515,GO:0005575,GO:0005622,GO:0005623,GO:0005634,GO:0006355,GO:0006357,GO:0008150,GO:0009889,GO:0009891,GO:0009893,GO:0010468,GO:0010556,GO:0010557,GO:0010604,GO:0010628,GO:0019219,GO:0019222,GO:0031323,GO:0031325,GO:0031326,GO:0031328,GO:0042802,GO:0042803,GO:0043226,GO:0043227,GO:0043229,GO:0043231,GO:0044212,GO:0044424,GO:…	-	ko:K09454	-	-	-	-	ko00000,ko03000,ko03029	-	-	-	Ank,Ank_2,Ank_4
Ofa018513	8153.XP_005930196.1	6.25e-58	200	2E9Y2@1|root,2SG85@2759|Eukaryota,3A13A@33154|Opisthokonta,3BPXC@33208|Metazoa,3D6UH@33213|Bilateria,48ECR@7711|Chordata,49B0H@7742|Vertebrata,4A387@7898|Actinopterygii	33208|Metazoa	-	-	-	-	-	-	-	-	-	-	-	-	-	-	-
Ofa009808	8153.XP_005950917.1	7.37e-224	642	29Q07@1|root,2RX7C@2759|Eukaryota,39XKH@33154|Opisthokonta,3BICH@33208|Metazoa,3D36A@33213|Bilateria,481HK@7711|Chordata,49AGR@7742|Vertebrata,49XTS@7898|Actinopterygii	33208|Metazoa	S	Shootin-1-like	-	-	-	-	-	-	-	-	-	-	-	-	-
Ofa002103	215358.XP_010749085.1	3.1e-116	335	28PQ8@1|root,2S9IE@2759|Eukaryota,3A3B7@33154|Opisthokonta,3BRV3@33208|Metazoa,3D78N@33213|Bilateria,48EU8@7711|Chordata,49DCD@7742|Vertebrata,4A4JA@7898|Actinopterygii	33208|Metazoa	T	Persephin-like	PSPN	GO:0000165,GO:0000902,GO:0000904,GO:0001655,GO:0001657,GO:0001658,GO:0001763,GO:0001822,GO:0001823,GO:0002009,GO:0003674,GO:0005085,GO:0005088,GO:0005102,GO:0005488,GO:0005515,GO:0005575,GO:0005576,GO:0005615,GO:0006464,GO:0006468,GO:0006793,GO:0006796,GO:0006807,GO:0006928,GO:0006935,GO:0007154,GO:0007165,GO:0007275,GO:0007399,GO:0007409,GO:0007411,GO:0007417,GO:0008150,GO:0008152,GO:0009605,GO:…	-	-	-	-	-	-	-	-	-	-	TGF_beta
Ofa009807	32507.XP_006797695.1	8.06e-243	665	KOG1407@1|root,KOG1407@2759|Eukaryota,38FC1@33154|Opisthokonta,3B96Z@33208|Metazoa,3CVU4@33213|Bilateria,487X1@7711|Chordata,4928V@7742|Vertebrata,49RD0@7898|Actinopterygii	33208|Metazoa	S	THO complex	THOC3	GO:0000346,GO:0000347,GO:0000445,GO:0005575,GO:0005622,GO:0005623,GO:0005634,GO:0005654,GO:0006139,GO:0006396,GO:0006397,GO:0006403,GO:0006405,GO:0006406,GO:0006611,GO:0006725,GO:0006807,GO:0006810,GO:0006886,GO:0006913,GO:0008104,GO:0008150,GO:0008152,GO:0009987,GO:0010467,GO:0015031,GO:0015833,GO:0015931,GO:0016070,GO:0016071,GO:0031123,GO:0031124,GO:0031503,GO:0031974,GO:0031981,GO:0032991,GO:…	-	ko:K12880	ko03013,ko03040,map03013,map03040	M00406	-	-	ko00000,ko00001,ko00002,ko03019,ko03041	-	-	-	ANAPC4_WD40,PD40,WD40
Ofa005689	215358.XP_010740925.1	0	934	COG5069@1|root,KOG1700@2759|Eukaryota,38V30@33154|Opisthokonta,3BG3Q@33208|Metazoa,3CSHY@33213|Bilateria,4856T@7711|Chordata,492ZV@7742|Vertebrata,49UR6@7898|Actinopterygii	33208|Metazoa	TZ	LIM domain and	LIMA1	GO:0001725,GO:0003674,GO:0003779,GO:0003785,GO:0005488,GO:0005515,GO:0005575,GO:0005622,GO:0005623,GO:0005737,GO:0005829,GO:0005856,GO:0005886,GO:0005912,GO:0005924,GO:0005925,GO:0006996,GO:0007010,GO:0007015,GO:0008064,GO:0008092,GO:0008150,GO:0009987,GO:0010639,GO:0015629,GO:0016020,GO:0016043,GO:0022607,GO:0030029,GO:0030030,GO:0030036,GO:0030054,GO:0030055,GO:0030832,GO:0030834,GO:0030835,GO:…	-	-	-	-	-	-	-	-	-	-	LIM
Ofa003013	303518.XP_005739639.1	0	1214	KOG1215@1|root,KOG1215@2759|Eukaryota,38B6M@33154|Opisthokonta,3B9HR@33208|Metazoa,3CV9D@33213|Bilateria,47ZFJ@7711|Chordata,48WNX@7742|Vertebrata,49UJ5@7898|Actinopterygii	33208|Metazoa	T	lipoprotein receptor-related protein	LRP1	GO:0001523,GO:0001568,GO:0001775,GO:0001944,GO:0002020,GO:0002252,GO:0002263,GO:0002265,GO:0002376,GO:0003205,GO:0003279,GO:0003674,GO:0005041,GO:0005044,GO:0005102,GO:0005215,GO:0005488,GO:0005509,GO:0005515,GO:0005575,GO:0005622,GO:0005623,GO:0005634,GO:0005737,GO:0005768,GO:0005769,GO:0005886,GO:0005887,GO:0005905,GO:0006066,GO:0006629,GO:0006720,GO:0006721,GO:0006810,GO:0006897,GO:0006898,GO:…	-	ko:K04550	ko04979,ko05010,ko05144,map04979,map05010,map05144	-	-	-	ko00000,ko00001,ko04090,ko04131,ko04516	-	-	-	EGF,EGF_CA,FXa_inhibition,Ldl_recept_a,Ldl_recept_b,cEGF
Ofa014245	106582.XP_004566383.1	2.36e-183	516	KOG3656@1|root,KOG3656@2759|Eukaryota,3AH0S@33154|Opisthokonta,3BPNA@33208|Metazoa,3D6Z1@33213|Bilateria	33208|Metazoa	T	7 transmembrane receptor (rhodopsin family)	-	-	-	ko:K05051	ko04080,map04080	-	-	-	ko00000,ko00001,ko04030	-	-	-	7tm_1
Ofa008495	215358.XP_010751768.1	3.7e-65	206	COG3145@1|root,2QTDK@2759|Eukaryota,38G6U@33154|Opisthokonta,3BJMD@33208|Metazoa,3CVAQ@33213|Bilateria,488HB@7711|Chordata,48ZIF@7742|Vertebrata,49VI7@7898|Actinopterygii	33208|Metazoa	L	alkB, alkylation repair homolog 2 (E. coli)	ALKBH2	GO:0003674,GO:0003824,GO:0005488,GO:0005506,GO:0005575,GO:0005622,GO:0005623,GO:0005634,GO:0005654,GO:0005856,GO:0006139,GO:0006259,GO:0006281,GO:0006304,GO:0006307,GO:0006725,GO:0006807,GO:0006950,GO:0006974,GO:0008150,GO:0008152,GO:0008198,GO:0009987,GO:0015630,GO:0016491,GO:0016705,GO:0016706,GO:0016787,GO:0031974,GO:0031981,GO:0032451,GO:0033554,GO:0034641,GO:0035510,GO:0035511,GO:0035514,GO:…	1.14.11.33	ko:K10859	-	-	-	-	ko00000,ko01000,ko03400	-	-	-	2OG-FeII_Oxy_2
Ofa002159	144197.XP_008283187.1	4.94e-292	813	COG1258@1|root,KOG2364@2759|Eukaryota,38BDV@33154|Opisthokonta,3BDXU@33208|Metazoa,3CUPW@33213|Bilateria,484JB@7711|Chordata,496KA@7742|Vertebrata,49UCI@7898|Actinopterygii	33208|Metazoa	J	synthase	PUS10	GO:0001522,GO:0003674,GO:0003824,GO:0006139,GO:0006396,GO:0006399,GO:0006400,GO:0006725,GO:0006807,GO:0008033,GO:0008150,GO:0008152,GO:0009451,GO:0009982,GO:0009987,GO:0010467,GO:0016070,GO:0016853,GO:0016866,GO:0031119,GO:0034470,GO:0034641,GO:0034660,GO:0043170,GO:0043412,GO:0044237,GO:0044238,GO:0046483,GO:0071704,GO:0090304,GO:1901360	5.4.99.25	ko:K07583	-	-	-	-	ko00000,ko01000,ko03016	-	-	-	-
Ofa011922	215358.XP_010746506.1	1.57e-291	837	2CM96@1|root,2QPNS@2759|Eukaryota,39YZI@33154|Opisthokonta,3BF9A@33208|Metazoa,3D4JZ@33213|Bilateria,48B0N@7711|Chordata,499ZT@7742|Vertebrata,4A9AU@7898|Actinopterygii	33208|Metazoa	S	Apolipoprotein L	-	-	-	ko:K14480	-	-	-	-	ko00000	-	-	-	ApoL
Ofa017154	215358.XP_010734725.1	1e-273	786	292SG@1|root,2R9P3@2759|Eukaryota,39AF7@33154|Opisthokonta,3B96R@33208|Metazoa,3CTZD@33213|Bilateria,480SJ@7711|Chordata,490Y4@7742|Vertebrata,49SBM@7898|Actinopterygii	33208|Metazoa	S	Glutamine rich 2	QRICH2	-	-	-	-	-	-	-	-	-	-	-	DUF4795
Ofa009491	69293.ENSGACP00000023391	3.07e-28	124	28M73@1|root,2QTQ3@2759|Eukaryota,39RFK@33154|Opisthokonta,3BEUV@33208|Metazoa,3CRGA@33213|Bilateria,4860Q@7711|Chordata,492NJ@7742|Vertebrata,4A09A@7898|Actinopterygii	33208|Metazoa	S	AHNAK nucleoprotein	AHNAK	GO:0003674,GO:0005198,GO:0005488,GO:0005515,GO:0005575,GO:0005576,GO:0005615,GO:0005622,GO:0005623,GO:0005634,GO:0005737,GO:0005829,GO:0005856,GO:0005886,GO:0005911,GO:0008150,GO:0009987,GO:0010468,GO:0010959,GO:0015629,GO:0016020,GO:0016043,GO:0019219,GO:0019222,GO:0022607,GO:0022898,GO:0030016,GO:0030054,GO:0030315,GO:0031323,GO:0031982,GO:0032409,GO:0032412,GO:0032879,GO:0034762,GO:0034765,GO:…	-	-	-	-	-	-	-	-	-	-	-
Ofa005691	244447.XP_008317229.1	5.41e-55	192	COG5069@1|root,KOG1700@2759|Eukaryota,38V30@33154|Opisthokonta,3BG3Q@33208|Metazoa,3CSHY@33213|Bilateria,4856T@7711|Chordata,492ZV@7742|Vertebrata,49UR6@7898|Actinopterygii	33208|Metazoa	TZ	LIM domain and	LIMA1	GO:0001725,GO:0003674,GO:0003779,GO:0003785,GO:0005488,GO:0005515,GO:0005575,GO:0005622,GO:0005623,GO:0005737,GO:0005829,GO:0005856,GO:0005886,GO:0005912,GO:0005924,GO:0005925,GO:0006996,GO:0007010,GO:0007015,GO:0008064,GO:0008092,GO:0008150,GO:0009987,GO:0010639,GO:0015629,GO:0016020,GO:0016043,GO:0022607,GO:0030029,GO:0030030,GO:0030036,GO:0030054,GO:0030055,GO:0030832,GO:0030834,GO:0030835,GO:…	-	-	-	-	-	-	-	-	-	-	LIM
Ofa002231	215358.XP_010739662.1	1.52e-128	381	COG5061@1|root,KOG2608@2759|Eukaryota,38DRZ@33154|Opisthokonta,3BBGS@33208|Metazoa,3CSN7@33213|Bilateria,4816P@7711|Chordata,494Z5@7742|Vertebrata,49T28@7898|Actinopterygii	33208|Metazoa	OU	ERO1-like beta (S. cerevisiae)	ERO1LB	GO:0003674,GO:0003756,GO:0003824,GO:0005488,GO:0005515,GO:0005575,GO:0005622,GO:0005623,GO:0005737,GO:0005783,GO:0005789,GO:0006082,GO:0006457,GO:0006458,GO:0006464,GO:0006508,GO:0006518,GO:0006520,GO:0006575,GO:0006807,GO:0006950,GO:0008150,GO:0008152,GO:0008593,GO:0009966,GO:0009987,GO:0010467,GO:0010646,GO:0010817,GO:0012505,GO:0015035,GO:0015036,GO:0016020,GO:0016043,GO:0016485,GO:0016486,GO:…	-	ko:K10950,ko:K10976	ko04141,ko05110,map04141,map05110	-	-	-	ko00000,ko00001,ko01000	-	-	-	ERO1
Ofa006924	215358.XP_010752845.1	0	2429	2BZKV@1|root,2QPY6@2759|Eukaryota,38G78@33154|Opisthokonta,3BE33@33208|Metazoa,3CX4D@33213|Bilateria,487NP@7711|Chordata,490VU@7742|Vertebrata,4A3YA@7898|Actinopterygii	33208|Metazoa	S	Sterile alpha motif domain-containing protein	SAMD9L	GO:0002244,GO:0002376,GO:0002520,GO:0005575,GO:0005622,GO:0005623,GO:0005737,GO:0005768,GO:0005769,GO:0005829,GO:0006810,GO:0006906,GO:0006996,GO:0007275,GO:0008150,GO:0008283,GO:0009894,GO:0009987,GO:0012505,GO:0016043,GO:0016050,GO:0016192,GO:0017145,GO:0019222,GO:0030097,GO:0030154,GO:0031410,GO:0031982,GO:0032501,GO:0032502,GO:0034058,GO:0035726,GO:0042176,GO:0043226,GO:0043227,GO:0043229,GO:…	-	-	-	-	-	-	-	-	-	-	AlbA_2,SAM_1,SAM_2
Ofa015341	8128.ENSONIP00000017277	0	1052	KOG2530@1|root,KOG2530@2759|Eukaryota,38CYU@33154|Opisthokonta,3BFT7@33208|Metazoa,3CYYK@33213|Bilateria,487UU@7711|Chordata,4943F@7742|Vertebrata,4A21F@7898|Actinopterygii	33208|Metazoa	Z	misato homolog 1	MSTO1	GO:0000070,GO:0000226,GO:0000278,GO:0000280,GO:0000819,GO:0005575,GO:0005622,GO:0005623,GO:0005737,GO:0005739,GO:0005740,GO:0005741,GO:0005856,GO:0006996,GO:0007005,GO:0007010,GO:0007017,GO:0007049,GO:0007051,GO:0007052,GO:0007059,GO:0008150,GO:0009987,GO:0016020,GO:0016043,GO:0019867,GO:0022402,GO:0022607,GO:0031090,GO:0031966,GO:0031967,GO:0031968,GO:0031975,GO:0043226,GO:0043227,GO:0043228,GO:…	-	-	-	-	-	-	-	-	-	-	Misat_Tub_SegII,Tubulin_3
Ofa016757	215358.XP_010749234.1	4.63e-135	385	COG5156@1|root,KOG3437@2759|Eukaryota,38GXC@33154|Opisthokonta,3BEWI@33208|Metazoa,3CXTM@33213|Bilateria,4839X@7711|Chordata,48ZT8@7742|Vertebrata,49X14@7898|Actinopterygii	33208|Metazoa	DO	Component of the anaphase promoting complex cyclosome (APC C), a cell cycle-regulated E3 ubiquitin-protein ligase complex that controls progression through mitosis and the G1 phase of the cell cycle	ANAPC10	GO:0000151,GO:0000152,GO:0000209,GO:0000278,GO:0003674,GO:0003824,GO:0004842,GO:0005575,GO:0005622,GO:0005623,GO:0005634,GO:0005654,GO:0005680,GO:0005737,GO:0005829,GO:0006464,GO:0006508,GO:0006511,GO:0006807,GO:0007049,GO:0007113,GO:0008150,GO:0008152,GO:0009056,GO:0009057,GO:0009893,GO:0009987,GO:0010498,GO:0010604,GO:0016567,GO:0016740,GO:0019222,GO:0019538,GO:0019787,GO:0019941,GO:0030163,GO:…	-	ko:K03357	ko04110,ko04111,ko04113,ko04114,ko04120,ko04914,ko05166,map04110,map04111,map04113,map04114,map04120,map04914,map05166	M00389	-	-	ko00000,ko00001,ko00002,ko03036,ko04121	-	-	-	ANAPC10
Ofa018514	215358.XP_010728572.1	1.54e-70	229	KOG2643@1|root,KOG2643@2759|Eukaryota,38D1I@33154|Opisthokonta,3BEEK@33208|Metazoa,3CX04@33213|Bilateria,48609@7711|Chordata,48WX0@7742|Vertebrata,49Z8X@7898|Actinopterygii	33208|Metazoa	T	calcium uptake	MICU1	GO:0003008,GO:0003674,GO:0005488,GO:0005509,GO:0005515,GO:0005575,GO:0005622,GO:0005623,GO:0005737,GO:0005739,GO:0005740,GO:0005743,GO:0005758,GO:0006810,GO:0006811,GO:0006812,GO:0006816,GO:0006839,GO:0006851,GO:0006873,GO:0006874,GO:0006875,GO:0006950,GO:0006952,GO:0007610,GO:0007611,GO:0007613,GO:0007615,GO:0008150,GO:0009987,GO:0016020,GO:0016021,GO:0016043,GO:0019725,GO:0019866,GO:0022607,GO:…	-	-	-	-	-	-	-	-	-	-	EF-hand_5,EF-hand_6,EF-hand_8
Ofa019166	144197.XP_008300731.1	0	2248	28MRX@1|root,2QUA4@2759|Eukaryota,38FNI@33154|Opisthokonta,3BFW1@33208|Metazoa,3CYAR@33213|Bilateria,486BN@7711|Chordata,490XX@7742|Vertebrata,49UIA@7898|Actinopterygii	33208|Metazoa	S	absent in melanoma	AIM1	-	-	-	-	-	-	-	-	-	-	-	Crystall,Ricin_B_lectin
Ofa010874	215358.XP_010746418.1	1.69e-53	191	COG0666@1|root,2QRTX@2759|Eukaryota,38EWA@33154|Opisthokonta,3B96F@33208|Metazoa,3CRP9@33213|Bilateria,481R6@7711|Chordata,48XNK@7742|Vertebrata,49ZWJ@7898|Actinopterygii	33208|Metazoa	K	GA repeat binding protein, beta	GABPB2	GO:0001067,GO:0003674,GO:0003676,GO:0003677,GO:0003700,GO:0005488,GO:0005515,GO:0005575,GO:0005622,GO:0005623,GO:0005634,GO:0006355,GO:0006357,GO:0008150,GO:0009889,GO:0009891,GO:0009893,GO:0010468,GO:0010556,GO:0010557,GO:0010604,GO:0010628,GO:0019219,GO:0019222,GO:0031323,GO:0031325,GO:0031326,GO:0031328,GO:0042802,GO:0042803,GO:0043226,GO:0043227,GO:0043229,GO:0043231,GO:0044212,GO:0044424,GO:…	-	ko:K09454	-	-	-	-	ko00000,ko03000,ko03029	-	-	-	Ank,Ank_2,Ank_4
Ofa003482	7897.ENSLACP00000007346	3.78e-15	86.3	29ZWF@1|root,2RXX8@2759|Eukaryota,39Y3T@33154|Opisthokonta,3BIM5@33208|Metazoa,3D1CE@33213|Bilateria	33208|Metazoa	S	DNA-binding transcription repressor activity, RNA polymerase II-specific	-	-	-	-	-	-	-	-	-	-	-	-	-
Ofa016793	8010.XP_010865530.1	2.46e-103	319	KOG4475@1|root,KOG4475@2759|Eukaryota,3AHWZ@33154|Opisthokonta,3BXYS@33208|Metazoa,3DDQ9@33213|Bilateria,48JBJ@7711|Chordata,49E6N@7742|Vertebrata,4A53Q@7898|Actinopterygii	33208|Metazoa	T	Immunoglobulin	-	-	-	-	-	-	-	-	-	-	-	-	Ig_2
Ofa004066	144197.XP_008275046.1	0	969	COG3525@1|root,KOG2499@2759|Eukaryota,38D1Y@33154|Opisthokonta,3BBUY@33208|Metazoa,3CS07@33213|Bilateria,4827C@7711|Chordata,4907B@7742|Vertebrata,4A1QN@7898|Actinopterygii	33208|Metazoa	G	Hexosaminidase A (alpha polypeptide)	HEXA	GO:0000003,GO:0000323,GO:0000902,GO:0000904,GO:0001501,GO:0001573,GO:0003008,GO:0003674,GO:0003824,GO:0004553,GO:0004563,GO:0005488,GO:0005515,GO:0005575,GO:0005622,GO:0005623,GO:0005737,GO:0005764,GO:0005766,GO:0005773,GO:0005775,GO:0005975,GO:0006022,GO:0006023,GO:0006024,GO:0006026,GO:0006027,GO:0006029,GO:0006082,GO:0006629,GO:0006643,GO:0006664,GO:0006665,GO:0006672,GO:0006687,GO:0006689,GO:…	3.2.1.52	ko:K12373	ko00511,ko00513,ko00520,ko00531,ko00603,ko00604,ko01100,ko04142,map00511,map00513,map00520,map00531,map00603,map00604,map01100,map04142	M00079	R00022,R06004,R11316	RC00049	ko00000,ko00001,ko00002,ko01000,ko03110	-	GH20	-	Glyco_hydro_20,Glycohydro_20b2
Ofa022680	8153.XP_005930196.1	2.25e-87	294	2E9Y2@1|root,2SG85@2759|Eukaryota,3A13A@33154|Opisthokonta,3BPXC@33208|Metazoa,3D6UH@33213|Bilateria,48ECR@7711|Chordata,49B0H@7742|Vertebrata,4A387@7898|Actinopterygii	33208|Metazoa	-	-	-	-	-	-	-	-	-	-	-	-	-	-	-
Ofa007636	106582.XP_004554025.1	1.22e-47	163	2E7TU@1|root,2SECG@2759|Eukaryota,3ABYG@33154|Opisthokonta,3C16A@33208|Metazoa,3DHCF@33213|Bilateria,48K39@7711|Chordata,49GX2@7742|Vertebrata,4A7Y6@7898|Actinopterygii	33208|Metazoa	S	Plac8 onzin related protein 10	-	-	-	-	-	-	-	-	-	-	-	-	PLAC8
Ofa023610	215358.XP_010741166.1	0	1700	KOG4308@1|root,KOG4308@2759|Eukaryota,3AHKD@33154|Opisthokonta,3BXDP@33208|Metazoa,3DFPI@33213|Bilateria,48I3S@7711|Chordata,49EUV@7742|Vertebrata,4A70I@7898|Actinopterygii	33208|Metazoa	S	interleukin-8 biosynthetic process	-	-	-	-	-	-	-	-	-	-	-	-	CARD,FIIND,LRR_6,NACHT
Ofa002104	144197.XP_008298004.1	1.11e-116	349	KOG1721@1|root,KOG1721@2759|Eukaryota,39CGA@33154|Opisthokonta,3BI01@33208|Metazoa,3CYEY@33213|Bilateria,4803D@7711|Chordata,492GX@7742|Vertebrata,49S1F@7898|Actinopterygii	33208|Metazoa	K	Transcription factor	GTF3A	GO:0000976,GO:0000981,GO:0000982,GO:0000987,GO:0001067,GO:0003674,GO:0003676,GO:0003677,GO:0003690,GO:0003700,GO:0003723,GO:0005488,GO:0005575,GO:0005622,GO:0005623,GO:0005634,GO:0005654,GO:0006139,GO:0006351,GO:0006355,GO:0006357,GO:0006383,GO:0006725,GO:0006807,GO:0008097,GO:0008150,GO:0008152,GO:0009058,GO:0009059,GO:0009303,GO:0009889,GO:0009987,GO:0010467,GO:0010468,GO:0010556,GO:0016070,GO:…	-	ko:K09191	-	-	-	-	ko00000,ko03000,ko03021	-	-	-	zf-C2H2
Ofa014304	8010.XP_010890428.1	6.9e-87	296	KOG3806@1|root,KOG3806@2759|Eukaryota,39S15@33154|Opisthokonta,3BF6S@33208|Metazoa,3E4B1@33213|Bilateria,48R0E@7711|Chordata,4982F@7742|Vertebrata,49W2J@7898|Actinopterygii	33208|Metazoa	K	ETS translocation variant	ETV5	GO:0000003,GO:0000976,GO:0000977,GO:0000981,GO:0001012,GO:0001067,GO:0001228,GO:0001941,GO:0003006,GO:0003674,GO:0003676,GO:0003677,GO:0003690,GO:0003700,GO:0005488,GO:0005575,GO:0005622,GO:0005623,GO:0005634,GO:0005654,GO:0006139,GO:0006351,GO:0006355,GO:0006357,GO:0006366,GO:0006725,GO:0006807,GO:0006950,GO:0006979,GO:0007154,GO:0007267,GO:0007268,GO:0007274,GO:0007275,GO:0007276,GO:0007281,GO:…	-	ko:K15593	ko05202,ko05215,map05202,map05215	-	-	-	ko00000,ko00001,ko03000	-	-	-	ETS_PEA3_N,Ets
Ofa016682	215358.XP_010750562.1	2.03e-105	363	28P3N@1|root,2QVQ7@2759|Eukaryota,39IA9@33154|Opisthokonta,3BECZ@33208|Metazoa,3CVJE@33213|Bilateria,48586@7711|Chordata,49898@7742|Vertebrata,4A08J@7898|Actinopterygii	33208|Metazoa	K	Zinc finger protein	ZNF638	-	-	-	-	-	-	-	-	-	-	-	-
Ofa011845	215358.XP_010744764.1	7.4e-139	407	28PQ8@1|root,2QWH4@2759|Eukaryota,3A1KI@33154|Opisthokonta,3BN9T@33208|Metazoa,3D5WK@33213|Bilateria,4805B@7711|Chordata,49964@7742|Vertebrata,4A3CF@7898|Actinopterygii	33208|Metazoa	T	Neurturin	NRTN	GO:0000165,GO:0000902,GO:0000904,GO:0001667,GO:0001755,GO:0003674,GO:0005085,GO:0005088,GO:0005102,GO:0005488,GO:0005515,GO:0005575,GO:0005576,GO:0005623,GO:0006464,GO:0006468,GO:0006793,GO:0006796,GO:0006807,GO:0006928,GO:0006935,GO:0007154,GO:0007165,GO:0007166,GO:0007167,GO:0007169,GO:0007275,GO:0007399,GO:0007409,GO:0007411,GO:0008083,GO:0008150,GO:0008152,GO:0009605,GO:0009653,GO:0009888,GO:…	-	-	-	-	-	-	-	-	-	-	TGF_beta
Ofa003014	215358.XP_010744529.1	2.45e-76	246	2CTH7@1|root,2RGAW@2759|Eukaryota,39U1W@33154|Opisthokonta,3BFHR@33208|Metazoa,3CSFB@33213|Bilateria,482DV@7711|Chordata,495PE@7742|Vertebrata,4A2JA@7898|Actinopterygii	33208|Metazoa	O	Deltex 3 like, E3 ubiquitin ligase	DTX3L	GO:0000209,GO:0000323,GO:0002230,GO:0002682,GO:0002697,GO:0002831,GO:0003674,GO:0003824,GO:0004842,GO:0004857,GO:0005488,GO:0005515,GO:0005575,GO:0005622,GO:0005623,GO:0005634,GO:0005654,GO:0005737,GO:0005764,GO:0005773,GO:0005829,GO:0006139,GO:0006259,GO:0006281,GO:0006282,GO:0006302,GO:0006325,GO:0006355,GO:0006464,GO:0006508,GO:0006511,GO:0006513,GO:0006725,GO:0006807,GO:0006810,GO:0006950,GO:…	2.3.2.27	ko:K06058	ko04330,map04330	-	-	-	ko00000,ko00001,ko01000,ko04121	-	-	-	zf-C3HC4,zf-C3HC4_2,zf-RING_2
Ofa018469	8153.XP_005936043.1	1.21e-204	626	COG2801@1|root,KOG0017@2759|Eukaryota,39UW9@33154|Opisthokonta,3BBQJ@33208|Metazoa,3D556@33213|Bilateria,48DY9@7711|Chordata,49FWI@7742|Vertebrata	33208|Metazoa	L	transposition, RNA-mediated	-	-	-	-	-	-	-	-	-	-	-	-	DUF1759,Peptidase_A17,rve
Ofa012172	144197.XP_008298927.1	2.05e-134	407	KOG1721@1|root,KOG1721@2759|Eukaryota,38DUQ@33154|Opisthokonta,3BHW9@33208|Metazoa,3CS44@33213|Bilateria,483C6@7711|Chordata,494D0@7742|Vertebrata,49V9D@7898|Actinopterygii	33208|Metazoa	K	Kruppel-like factor 11a	KLF11	GO:0000082,GO:0000083,GO:0000122,GO:0000278,GO:0000981,GO:0001067,GO:0001700,GO:0002009,GO:0002165,GO:0003002,GO:0003674,GO:0003676,GO:0003677,GO:0003700,GO:0005488,GO:0005575,GO:0005622,GO:0005623,GO:0005634,GO:0005654,GO:0005737,GO:0005829,GO:0005912,GO:0005924,GO:0005925,GO:0006139,GO:0006351,GO:0006355,GO:0006357,GO:0006366,GO:0006725,GO:0006807,GO:0007049,GO:0007275,GO:0007389,GO:0007391,GO:…	-	ko:K09209,ko:K13943	-	-	-	-	ko00000,ko03000	-	-	-	zf-C2H2
Ofa009430	244447.XP_008325141.1	2.97e-74	276	KOG3594@1|root,KOG3594@2759|Eukaryota,38GJN@33154|Opisthokonta,3BCWC@33208|Metazoa,3CVTX@33213|Bilateria,48208@7711|Chordata,48VXJ@7742|Vertebrata,4A5QB@7898|Actinopterygii	33208|Metazoa	S	protocadherin	PCDHGA2	GO:0005575,GO:0005623,GO:0005886,GO:0005887,GO:0007154,GO:0007155,GO:0007267,GO:0007275,GO:0007399,GO:0008150,GO:0009987,GO:0016020,GO:0016021,GO:0022610,GO:0023052,GO:0031224,GO:0031226,GO:0032501,GO:0032502,GO:0044425,GO:0044459,GO:0044464,GO:0048731,GO:0048856,GO:0071944	-	ko:K16493,ko:K16495,ko:K16497,ko:K16498	-	-	-	-	ko00000,ko01009,ko03036,ko04516	-	-	-	Cadherin,Cadherin_2,Cadherin_C_2,Cadherin_tail
Ofa021692	215358.XP_010740866.1	4.29e-295	847	2CD76@1|root,2QV4S@2759|Eukaryota,39TIV@33154|Opisthokonta,3BDP6@33208|Metazoa,3CRYI@33213|Bilateria,480HE@7711|Chordata,48YEU@7742|Vertebrata	33208|Metazoa	S	Serine-rich coiled-coil domain-containing protein	CCSER2	GO:0000226,GO:0001578,GO:0003674,GO:0005488,GO:0005515,GO:0005575,GO:0005622,GO:0005623,GO:0005856,GO:0006996,GO:0007010,GO:0007017,GO:0008017,GO:0008092,GO:0008150,GO:0009987,GO:0015630,GO:0015631,GO:0016043,GO:0043226,GO:0043228,GO:0043229,GO:0043232,GO:0044424,GO:0044464,GO:0071840	-	-	-	-	-	-	-	-	-	-	-
Ofa016802	48698.ENSPFOP00000005440	2.89e-59	201	2D4KB@1|root,2SVGE@2759|Eukaryota,3A6FD@33154|Opisthokonta,3BTDY@33208|Metazoa,3D2Q6@33213|Bilateria,48BXC@7711|Chordata,49D0G@7742|Vertebrata,4A7U9@7898|Actinopterygii	33208|Metazoa	T	Immunoglobulin V-set domain	-	-	-	-	-	-	-	-	-	-	-	-	V-set
Ofa023209	215358.XP_010747892.1	1.8e-236	660	2CN3T@1|root,2QTR5@2759|Eukaryota,38HC0@33154|Opisthokonta,3BI7H@33208|Metazoa,3CYVN@33213|Bilateria,489ZK@7711|Chordata,493WN@7742|Vertebrata,49VYE@7898|Actinopterygii	33208|Metazoa	T	Rho guanine nucleotide exchange factor	ARHGEF39	GO:0005575,GO:0005623,GO:0005886,GO:0008150,GO:0016020,GO:0030334,GO:0030335,GO:0032879,GO:0040012,GO:0040017,GO:0044464,GO:0048518,GO:0048522,GO:0050789,GO:0050794,GO:0051270,GO:0051272,GO:0065007,GO:0071944,GO:2000145,GO:2000147	-	-	-	-	-	-	-	-	-	-	PH,RhoGEF
Ofa006710	215358.XP_010754709.1	2.57e-58	216	KOG1868@1|root,KOG1868@2759|Eukaryota,39UU7@33154|Opisthokonta,3BHK0@33208|Metazoa,3CYFA@33213|Bilateria,4863Q@7711|Chordata,492J2@7742|Vertebrata	33208|Metazoa	O	protein K11-linked deubiquitination	-	-	3.4.19.12	ko:K11850	-	-	-	-	ko00000,ko01000,ko01002,ko04121	-	-	-	UCH
Ofa017218	144197.XP_008292042.1	3.87e-46	162	COG5021@1|root,KOG2398@1|root,KOG0940@2759|Eukaryota,KOG2398@2759|Eukaryota,3ABB8@33154|Opisthokonta,3BY96@33208|Metazoa,3DDQA@33213|Bilateria,48H9V@7711|Chordata,49G9E@7742|Vertebrata,4A6AB@7898|Actinopterygii	33208|Metazoa	D	Growth arrest-specific	-	-	-	ko:K18618	-	-	-	-	ko00000,ko04131,ko04812	-	-	-	FCH,WW,WW_FCH_linker
Ofa022410	215358.XP_010741884.1	2e-249	687	KOG1339@1|root,KOG1339@2759|Eukaryota,38C9I@33154|Opisthokonta,3BJZI@33208|Metazoa,3CU62@33213|Bilateria,47ZHD@7711|Chordata,48W3E@7742|Vertebrata,49ZWI@7898|Actinopterygii	33208|Metazoa	O	Pepsin A-like	CYM	GO:0003674,GO:0003824,GO:0004175,GO:0004190,GO:0006508,GO:0006807,GO:0006914,GO:0008150,GO:0008152,GO:0008233,GO:0009056,GO:0009057,GO:0009987,GO:0016787,GO:0019538,GO:0030163,GO:0042982,GO:0042987,GO:0043170,GO:0044237,GO:0044238,GO:0044248,GO:0061919,GO:0070001,GO:0070011,GO:0071704,GO:0140096,GO:1901564,GO:1901565,GO:1901575,GO:1902944	3.4.23.1,3.4.23.4,3.4.23.5	ko:K01378,ko:K01379,ko:K06002	ko04071,ko04140,ko04142,ko04210,ko04915,ko04974,ko05152,map04071,map04140,map04142,map04210,map04915,map04974,map05152	-	-	-	ko00000,ko00001,ko01000,ko01002,ko04147	-	-	-	A1_Propeptide,Asp
Ofa012936	144197.XP_008277229.1	2.11e-99	295	KOG3272@1|root,KOG3272@2759|Eukaryota,38EJ9@33154|Opisthokonta,3B9CI@33208|Metazoa,3CUWV@33213|Bilateria,486GU@7711|Chordata,48ZY1@7742|Vertebrata,49WZP@7898|Actinopterygii	33208|Metazoa	S	Coiled-coil domain containing 25	CCDC25	-	-	-	-	-	-	-	-	-	-	-	DUF814
Ofa005655	215358.XP_010735380.1	3.12e-281	777	KOG0032@1|root,KOG0032@2759|Eukaryota,38DCI@33154|Opisthokonta,3BB0K@33208|Metazoa,3D0JY@33213|Bilateria,481AB@7711|Chordata,48YJQ@7742|Vertebrata,4A243@7898|Actinopterygii	33208|Metazoa	T	Calcium calmodulin-dependent protein kinase	CAMK1G	GO:0003674,GO:0003824,GO:0004672,GO:0004674,GO:0004683,GO:0005488,GO:0005515,GO:0005516,GO:0005575,GO:0005622,GO:0005623,GO:0005737,GO:0005886,GO:0005954,GO:0006464,GO:0006468,GO:0006793,GO:0006796,GO:0006807,GO:0007154,GO:0007165,GO:0008150,GO:0008152,GO:0009987,GO:0012505,GO:0016020,GO:0016301,GO:0016310,GO:0016740,GO:0016772,GO:0016773,GO:0018105,GO:0018107,GO:0018193,GO:0018209,GO:0018210,GO:…	2.7.11.17	ko:K08794	ko04921,ko04925,map04921,map04925	-	-	-	ko00000,ko00001,ko01000,ko01001	-	-	-	Pkinase
Ofa023461	215358.XP_010742819.1	0	4165	COG5069@1|root,KOG4286@2759|Eukaryota,38H9P@33154|Opisthokonta,3B9ZQ@33208|Metazoa,3CSW5@33213|Bilateria,481KU@7711|Chordata,491P7@7742|Vertebrata,49XQ2@7898|Actinopterygii	33208|Metazoa	Z	Dystrophin	DMD	GO:0000902,GO:0001101,GO:0001508,GO:0001885,GO:0001932,GO:0001933,GO:0001952,GO:0001954,GO:0002027,GO:0002028,GO:0002064,GO:0002162,GO:0003008,GO:0003012,GO:0003013,GO:0003015,GO:0003158,GO:0003674,GO:0003779,GO:0005102,GO:0005178,GO:0005198,GO:0005200,GO:0005488,GO:0005515,GO:0005521,GO:0005575,GO:0005622,GO:0005623,GO:0005634,GO:0005737,GO:0005739,GO:0005740,GO:0005741,GO:0005743,GO:0005794,GO:…	-	ko:K10366	ko05410,ko05412,ko05414,ko05416,map05410,map05412,map05414,map05416	-	-	-	ko00000,ko00001,ko04812	-	-	-	CH,EF-hand_2,EF-hand_3,Spectrin,WW,ZZ
Ofa018088	215358.XP_010750021.1	3.47e-216	621	2D2A0@1|root,2SM2B@2759|Eukaryota,3AIM5@33154|Opisthokonta,3BXWX@33208|Metazoa,3DEV8@33213|Bilateria,48HXF@7711|Chordata,49F2Q@7742|Vertebrata,4A5RY@7898|Actinopterygii	33208|Metazoa	-	-	-	-	-	-	-	-	-	-	-	-	-	-	-
Ofa016884	8128.ENSONIP00000019144	7.52e-296	817	COG1231@1|root,KOG0029@2759|Eukaryota,38F1Z@33154|Opisthokonta,3B9CJ@33208|Metazoa,3D0AM@33213|Bilateria,486I4@7711|Chordata,49873@7742|Vertebrata,4A65T@7898|Actinopterygii	33208|Metazoa	Q	Interleukin 4 induced 1	IL4I1	-	1.4.3.2	ko:K03334	ko00250,ko00270,ko00280,ko00350,ko00360,ko00380,ko00400,ko00950,ko01100,map00250,map00270,map00280,map00350,map00360,map00380,map00400,map00950,map01100	M00044	R00357,R00648,R00677,R00689,R00729,R02197	RC00006,RC00036	ko00000,ko00001,ko00002,ko01000	-	-	-	Amino_oxidase
Ofa012999	32507.XP_006794366.1	4.73e-157	449	KOG3656@1|root,KOG3656@2759|Eukaryota,38ERN@33154|Opisthokonta,3BI54@33208|Metazoa,3CWVF@33213|Bilateria,48826@7711|Chordata,48ZC3@7742|Vertebrata,49YAZ@7898|Actinopterygii	33208|Metazoa	T	Trace amine-associated receptor	-	-	-	ko:K05051	ko04080,map04080	-	-	-	ko00000,ko00001,ko04030	-	-	-	7tm_1
Ofa012068	8081.XP_008401101.1	1.52e-75	242	2CFRM@1|root,2SQHK@2759|Eukaryota,3A116@33154|Opisthokonta,3BPX0@33208|Metazoa,3D6DP@33213|Bilateria,48CPD@7711|Chordata,49B9Q@7742|Vertebrata,4A7PJ@7898|Actinopterygii	33208|Metazoa	S	Immunoglobulin C1-set domain	TARP	-	-	-	-	-	-	-	-	-	-	-	C1-set,V-set
Ofa013715	8153.XP_005926388.1	8.02e-164	468	KOG3656@1|root,KOG3656@2759|Eukaryota,39T0H@33154|Opisthokonta,3BKW2@33208|Metazoa,3CWMV@33213|Bilateria,48A2S@7711|Chordata,497X7@7742|Vertebrata,49R5D@7898|Actinopterygii	33208|Metazoa	S	Teleost multiple tissue opsin	-	-	-	ko:K04256	-	-	-	-	ko00000,ko01009,ko04030	-	-	-	7tm_1
Ofa023652	215358.XP_010741166.1	0	1535	KOG4308@1|root,KOG4308@2759|Eukaryota,3AHKD@33154|Opisthokonta,3BXDP@33208|Metazoa,3DFPI@33213|Bilateria,48I3S@7711|Chordata,49EUV@7742|Vertebrata,4A70I@7898|Actinopterygii	33208|Metazoa	S	interleukin-8 biosynthetic process	-	-	-	-	-	-	-	-	-	-	-	-	CARD,FIIND,LRR_6,NACHT
Ofa021411	215358.XP_010740156.1	2.77e-123	354	KOG3591@1|root,KOG3591@2759|Eukaryota,3AK52@33154|Opisthokonta,3C05N@33208|Metazoa,3DG8I@33213|Bilateria,48JI1@7711|Chordata,49GF7@7742|Vertebrata,4A7FT@7898|Actinopterygii	33208|Metazoa	O	Heat shock protein 30-like	-	-	-	-	-	-	-	-	-	-	-	-	HSP20
Ofa021001	215358.XP_010748719.1	4.35e-184	514	COG3338@1|root,KOG0382@2759|Eukaryota,38CIB@33154|Opisthokonta,3BEG5@33208|Metazoa,3CZ7G@33213|Bilateria,48AGD@7711|Chordata,4976Z@7742|Vertebrata,49WV6@7898|Actinopterygii	33208|Metazoa	P	carbonic anhydrase	Car15	GO:0003674,GO:0003824,GO:0004089,GO:0005575,GO:0005623,GO:0005886,GO:0006730,GO:0008150,GO:0008152,GO:0009897,GO:0009986,GO:0009987,GO:0016020,GO:0016829,GO:0016835,GO:0016836,GO:0031224,GO:0031225,GO:0031226,GO:0031233,GO:0044237,GO:0044281,GO:0044425,GO:0044459,GO:0044464,GO:0046658,GO:0071944,GO:0098552	4.2.1.1	ko:K01672,ko:K01674	ko00910,map00910	-	R00132,R10092	RC02807	ko00000,ko00001,ko01000	-	-	-	Carb_anhydrase
Ofa020550	215358.XP_010737202.1	7.58e-270	768	28NNV@1|root,2QV5P@2759|Eukaryota,38G6W@33154|Opisthokonta,3BAGB@33208|Metazoa,3CRK4@33213|Bilateria,489K2@7711|Chordata,48VRX@7742|Vertebrata,49UVG@7898|Actinopterygii	33208|Metazoa	S	Elastin microfibril interfacer 2	EMILIN2	GO:0003674,GO:0005198,GO:0005201,GO:0005575,GO:0005576,GO:0030023,GO:0097493	-	-	-	-	-	-	-	-	-	-	C1q,EMI
Ofa016566	215358.XP_010754386.1	5.65e-56	202	2CMEK@1|root,2QQ53@2759|Eukaryota,39U3M@33154|Opisthokonta,3C0V1@33208|Metazoa,3DGKF@33213|Bilateria,48JRZ@7711|Chordata,49GNG@7742|Vertebrata,4A7I5@7898|Actinopterygii	33208|Metazoa	S	Complement C1q-like protein	-	-	-	ko:K18744	-	-	-	-	ko00000,ko03019	-	-	-	C1q
Ofa014857	215358.XP_010753567.1	3.22e-173	488	296S3@1|root,2RDRC@2759|Eukaryota,39YIP@33154|Opisthokonta,3BNDI@33208|Metazoa,3CW8F@33213|Bilateria,48C0I@7711|Chordata,4960J@7742|Vertebrata,49ZW3@7898|Actinopterygii	33208|Metazoa	T	Olfactory receptor	-	-	-	ko:K04257	ko04740,map04740	-	-	-	ko00000,ko00001,ko04030	-	-	-	7tm_4
Ofa005853	215358.XP_010744468.1	0	1462	COG1199@1|root,KOG1131@2759|Eukaryota,38EIZ@33154|Opisthokonta,3BBBF@33208|Metazoa,3CTEQ@33213|Bilateria,483X0@7711|Chordata,49129@7742|Vertebrata,4A29A@7898|Actinopterygii	33208|Metazoa	KL	Excision repair cross-complementing rodent repair deficiency, complementation group 2	ERCC2	GO:0000428,GO:0000439,GO:0001109,GO:0001111,GO:0001112,GO:0001113,GO:0001120,GO:0001503,GO:0001701,GO:0001942,GO:0002244,GO:0002262,GO:0002376,GO:0002520,GO:0003674,GO:0003678,GO:0003824,GO:0004003,GO:0004386,GO:0005488,GO:0005515,GO:0005575,GO:0005622,GO:0005623,GO:0005634,GO:0005654,GO:0005667,GO:0005669,GO:0005675,GO:0005694,GO:0005700,GO:0005703,GO:0005705,GO:0005737,GO:0005819,GO:0005829,GO:…	3.6.4.12	ko:K10844	ko03022,ko03420,map03022,map03420	M00290	-	-	ko00000,ko00001,ko00002,ko01000,ko03021,ko03400	-	-	-	DEAD_2,HBB,Helicase_C_2
Ofa014858	215358.XP_010753567.1	7.36e-175	493	296S3@1|root,2RDRC@2759|Eukaryota,39YIP@33154|Opisthokonta,3BNDI@33208|Metazoa,3CW8F@33213|Bilateria,48C0I@7711|Chordata,4960J@7742|Vertebrata,49ZW3@7898|Actinopterygii	33208|Metazoa	T	Olfactory receptor	-	-	-	ko:K04257	ko04740,map04740	-	-	-	ko00000,ko00001,ko04030	-	-	-	7tm_4
Ofa012299	215358.XP_010748022.1	1.2e-226	656	KOG1850@1|root,KOG1850@2759|Eukaryota,38IAQ@33154|Opisthokonta,3BC1T@33208|Metazoa,3D0QB@33213|Bilateria,48BBJ@7711|Chordata,496ZJ@7742|Vertebrata,49Z9T@7898|Actinopterygii	33208|Metazoa	Z	Taxilin beta a	TXLNB	GO:0005575,GO:0005576,GO:0005615,GO:0005622,GO:0005623,GO:0005737,GO:0007275,GO:0007399,GO:0008150,GO:0009987,GO:0010720,GO:0010975,GO:0010976,GO:0022008,GO:0030016,GO:0030017,GO:0030154,GO:0031344,GO:0031346,GO:0032501,GO:0032502,GO:0043226,GO:0043228,GO:0043229,GO:0043232,GO:0043292,GO:0044421,GO:0044422,GO:0044424,GO:0044444,GO:0044449,GO:0044464,GO:0045595,GO:0045597,GO:0045664,GO:0045666,GO:…	-	-	-	-	-	-	-	-	-	-	Taxilin
Ofa011039	69293.ENSGACP00000019451	8.49e-276	785	COG4642@1|root,KOG0231@2759|Eukaryota,38BJX@33154|Opisthokonta,3BCF0@33208|Metazoa,3CWIS@33213|Bilateria,47ZQB@7711|Chordata,495UG@7742|Vertebrata,49Z2I@7898|Actinopterygii	33208|Metazoa	S	Junctophilin-1-like	JPH1	GO:0003008,GO:0003012,GO:0003674,GO:0005198,GO:0005575,GO:0005622,GO:0005623,GO:0005634,GO:0005654,GO:0005737,GO:0005783,GO:0005789,GO:0005886,GO:0006810,GO:0006811,GO:0006812,GO:0006816,GO:0006873,GO:0006874,GO:0006875,GO:0006936,GO:0007204,GO:0007275,GO:0007517,GO:0008150,GO:0008307,GO:0009966,GO:0009987,GO:0010522,GO:0010646,GO:0010959,GO:0012505,GO:0014701,GO:0016020,GO:0016528,GO:0016529,GO:…	-	ko:K19530	-	-	-	-	ko00000	-	-	-	MORN
Ofa014100	48698.ENSPFOP00000011566	1.26e-49	166	KOG4012@1|root,KOG4012@2759|Eukaryota,3A2P2@33154|Opisthokonta,3BQQV@33208|Metazoa,3CS7Q@33213|Bilateria,48562@7711|Chordata,49BUG@7742|Vertebrata,4A3H2@7898|Actinopterygii	33208|Metazoa	B	Histone H1-like	HIST1H1E	GO:0000122,GO:0000166,GO:0000228,GO:0000785,GO:0000786,GO:0000788,GO:0000790,GO:0000791,GO:0000792,GO:0001558,GO:0001882,GO:0001883,GO:0003674,GO:0003676,GO:0003677,GO:0003682,GO:0003690,GO:0005488,GO:0005509,GO:0005515,GO:0005524,GO:0005525,GO:0005575,GO:0005622,GO:0005623,GO:0005634,GO:0005694,GO:0005719,GO:0005720,GO:0006323,GO:0006325,GO:0006333,GO:0006355,GO:0006357,GO:0006464,GO:0006479,GO:…	-	ko:K11252,ko:K11254,ko:K11275	ko05034,ko05203,ko05322,map05034,map05203,map05322	-	-	-	ko00000,ko00001,ko03036,ko04147	-	-	-	Linker_histone
Ofa008492	69293.ENSGACP00000011722	7.93e-241	663	COG0665@1|root,KOG3923@2759|Eukaryota,39SQP@33154|Opisthokonta,3BISI@33208|Metazoa,3CZ3G@33213|Bilateria,48738@7711|Chordata,48XK2@7742|Vertebrata,4A1WV@7898|Actinopterygii	33208|Metazoa	E	D-amino-acid oxidase, tandem duplicate	DAO	GO:0000166,GO:0003674,GO:0003824,GO:0003884,GO:0005102,GO:0005488,GO:0005515,GO:0005575,GO:0005622,GO:0005623,GO:0005737,GO:0005777,GO:0005778,GO:0005782,GO:0005829,GO:0006082,GO:0006520,GO:0006522,GO:0006524,GO:0006551,GO:0006560,GO:0006562,GO:0006584,GO:0006605,GO:0006625,GO:0006725,GO:0006807,GO:0006810,GO:0006886,GO:0006996,GO:0007031,GO:0008104,GO:0008150,GO:0008152,GO:0009056,GO:0009058,GO:…	1.4.3.3	ko:K00273	ko00260,ko00311,ko00330,ko00472,ko01100,ko01130,ko04146,map00260,map00311,map00330,map00472,map01100,map01130,map04146	-	R00366,R02457,R02894,R02923,R04221,R07400	RC00006,RC00018,RC00135	ko00000,ko00001,ko01000	-	-	-	DAO
Ofa018195	144197.XP_008300101.1	1.9e-58	192	2DRIU@1|root,2S6E8@2759|Eukaryota,3A6QP@33154|Opisthokonta,3BTJ7@33208|Metazoa,3D9Q1@33213|Bilateria,48G5Q@7711|Chordata,49D3S@7742|Vertebrata	33208|Metazoa	S	Cytolysin Src-1-like	-	-	-	-	-	-	-	-	-	-	-	-	Anemone_cytotox
Ofa016582	215358.XP_010737779.1	1.12e-82	255	KOG4297@1|root,KOG4297@2759|Eukaryota,3AN9W@33154|Opisthokonta,3C069@33208|Metazoa,3DGB5@33213|Bilateria	33208|Metazoa	TV	C-type lectin (CTL) or carbohydrate-recognition domain (CRD)	-	-	-	ko:K06560	ko04145,ko05152,map04145,map05152	-	-	-	ko00000,ko00001,ko04090,ko04091,ko04131	-	-	-	Lectin_C
Ofa020759	32507.XP_006782226.1	1.83e-119	366	28J1I@1|root,2QRDR@2759|Eukaryota,39TQW@33154|Opisthokonta,3BH9G@33208|Metazoa,3D0DM@33213|Bilateria,4822M@7711|Chordata,495XS@7742|Vertebrata,49ZGE@7898|Actinopterygii	33208|Metazoa	S	coiled-coil domain-containing protein	CCDC11	GO:0003341,GO:0003351,GO:0005575,GO:0005622,GO:0005623,GO:0005737,GO:0005856,GO:0005929,GO:0005930,GO:0006928,GO:0006996,GO:0007017,GO:0007018,GO:0007275,GO:0007368,GO:0007389,GO:0008150,GO:0009799,GO:0009855,GO:0009987,GO:0016043,GO:0022607,GO:0030030,GO:0030031,GO:0032501,GO:0032502,GO:0032838,GO:0042995,GO:0043226,GO:0043228,GO:0043229,GO:0043232,GO:0044085,GO:0044422,GO:0044424,GO:0044430,GO:…	-	-	-	-	-	-	-	-	-	-	TPH
Ofa017156	144197.XP_008289144.1	0	957	COG5027@1|root,KOG2747@2759|Eukaryota,38BNE@33154|Opisthokonta,3BDSJ@33208|Metazoa,3CUTJ@33213|Bilateria,4804M@7711|Chordata,48YZ0@7742|Vertebrata,49Y3Y@7898|Actinopterygii	33208|Metazoa	B	Belongs to the MYST (SAS MOZ) family	KAT8	GO:0000075,GO:0000077,GO:0000123,GO:0000228,GO:0000775,GO:0000776,GO:0000803,GO:0000805,GO:0002376,GO:0002520,GO:0003674,GO:0003676,GO:0003682,GO:0003723,GO:0003729,GO:0003824,GO:0004402,GO:0004468,GO:0005488,GO:0005515,GO:0005575,GO:0005622,GO:0005623,GO:0005634,GO:0005654,GO:0005667,GO:0005694,GO:0005700,GO:0005705,GO:0006139,GO:0006259,GO:0006281,GO:0006325,GO:0006355,GO:0006464,GO:0006473,GO:…	2.3.1.48	ko:K11308	-	-	-	-	ko00000,ko01000,ko03036	-	-	-	MOZ_SAS,Tudor-knot
Ofa008165	215358.XP_010748062.1	0	1096	2E4P5@1|root,2SBIG@2759|Eukaryota,393V2@33154|Opisthokonta,3BCM1@33208|Metazoa,3D37D@33213|Bilateria,486FX@7711|Chordata,49NFA@7742|Vertebrata,4A5CE@7898|Actinopterygii	33208|Metazoa	S	NLRC3-like	NLRP12	-	-	ko:K12800,ko:K20865	ko04217,ko04621,ko05133,ko05164,map04217,map04621,map05133,map05164	-	-	-	ko00000,ko00001,ko04131	-	-	-	FISNA,LRR_6,NACHT,zf-C3HC4_4
Ofa020876	215358.XP_010752443.1	0	896	KOG2177@1|root,KOG2177@2759|Eukaryota,393H3@33154|Opisthokonta,3BC3M@33208|Metazoa,3CY4H@33213|Bilateria,482R5@7711|Chordata,499DI@7742|Vertebrata,4A55Y@7898|Actinopterygii	33208|Metazoa	O	Tripartite motif containing 47	-	-	-	ko:K12006,ko:K19942	-	-	-	-	ko00000,ko04121,ko04131	-	-	-	PRY,SPRY,zf-B_box,zf-C3HC4_4
Ofa015299	7955.ENSDARP00000125774	0	2078	COG5069@1|root,KOG0516@2759|Eukaryota,39TZH@33154|Opisthokonta,3BC6B@33208|Metazoa,3CSH8@33213|Bilateria,483EM@7711|Chordata,494I3@7742|Vertebrata,4A5I5@7898|Actinopterygii	33208|Metazoa	Z	Epiplakin 1	EPPK1	GO:0003674,GO:0005488,GO:0005575,GO:0005622,GO:0005623,GO:0005634,GO:0005856,GO:0005882,GO:0005911,GO:0005923,GO:0006950,GO:0006996,GO:0007010,GO:0008150,GO:0008285,GO:0009611,GO:0009987,GO:0010632,GO:0010633,GO:0010837,GO:0010839,GO:0016043,GO:0019215,GO:0030054,GO:0030055,GO:0030056,GO:0030334,GO:0030336,GO:0031974,GO:0031981,GO:0032101,GO:0032102,GO:0032879,GO:0040008,GO:0040012,GO:0040013,GO:…	-	ko:K08875	-	-	-	-	ko00000,ko01001	-	-	-	Plectin
Ofa016445	106582.XP_004574207.1	6.46e-183	523	2EG3J@1|root,2SM51@2759|Eukaryota,3AIAU@33154|Opisthokonta,3BZCC@33208|Metazoa,3DDWC@33213|Bilateria,48J77@7711|Chordata,49F5C@7742|Vertebrata,4A5G6@7898|Actinopterygii	33208|Metazoa	S	B-box zinc finger	-	-	-	-	-	-	-	-	-	-	-	-	zf-B_box
Ofa004424	144197.XP_008295747.1	0	1036	KOG0637@1|root,KOG0637@2759|Eukaryota,38I4G@33154|Opisthokonta,3BAMC@33208|Metazoa,3CX4R@33213|Bilateria,47YZR@7711|Chordata,48VY9@7742|Vertebrata,49VBB@7898|Actinopterygii	33208|Metazoa	G	Solute carrier family 45 member	slc45a3	-	-	ko:K15379	ko05202,ko05206,map05202,map05206	-	-	-	ko00000,ko00001,ko02000	2.A.2.4	-	-	MFS_1,MFS_2
Ofa022679	215358.XP_010748884.1	0	2492	COG1132@1|root,KOG0054@2759|Eukaryota,38CH6@33154|Opisthokonta,3BA19@33208|Metazoa,3CSDY@33213|Bilateria,48102@7711|Chordata,494F8@7742|Vertebrata,49Q5G@7898|Actinopterygii	33208|Metazoa	Q	ATP-binding cassette, sub-family C	ABCC9	GO:0000149,GO:0001667,GO:0001669,GO:0002252,GO:0002376,GO:0003674,GO:0003824,GO:0004888,GO:0005215,GO:0005488,GO:0005515,GO:0005575,GO:0005622,GO:0005623,GO:0005737,GO:0005739,GO:0005886,GO:0005887,GO:0006810,GO:0006811,GO:0006812,GO:0006813,GO:0006820,GO:0006928,GO:0006929,GO:0006932,GO:0006950,GO:0006952,GO:0007154,GO:0007165,GO:0008076,GO:0008144,GO:0008150,GO:0008281,GO:0008282,GO:0008509,GO:…	-	ko:K05032,ko:K05033	ko02010,ko04911,ko04930,map02010,map04911,map04930	-	-	-	ko00000,ko00001,ko02000,ko04147	3.A.1.208,3.A.1.208.4	-	-	ABC_membrane,ABC_tran
Ofa002106	8083.ENSXMAP00000013797	2.64e-97	299	KOG0316@1|root,KOG0316@2759|Eukaryota,38CA2@33154|Opisthokonta,3BD8E@33208|Metazoa,3CWMD@33213|Bilateria,487S6@7711|Chordata,48WTA@7742|Vertebrata,49YZH@7898|Actinopterygii	33208|Metazoa	S	WD repeat	WDR83	GO:0000165,GO:0000375,GO:0000377,GO:0000398,GO:0003674,GO:0005198,GO:0005488,GO:0005515,GO:0005575,GO:0005622,GO:0005623,GO:0005634,GO:0005681,GO:0005737,GO:0005768,GO:0006139,GO:0006396,GO:0006397,GO:0006464,GO:0006468,GO:0006725,GO:0006793,GO:0006796,GO:0006807,GO:0007154,GO:0007165,GO:0008150,GO:0008152,GO:0008380,GO:0009987,GO:0010008,GO:0010467,GO:0012505,GO:0016020,GO:0016070,GO:0016071,GO:…	-	ko:K13124	-	-	-	-	ko00000,ko03041	-	-	-	WD40
Ofa011035	7994.ENSAMXP00000018021	5.23e-67	239	2E9Y2@1|root,2SG85@2759|Eukaryota,3A13A@33154|Opisthokonta,3BPXC@33208|Metazoa,3D6UH@33213|Bilateria,48ECR@7711|Chordata,49B0H@7742|Vertebrata,4A387@7898|Actinopterygii	33208|Metazoa	-	-	-	-	-	-	-	-	-	-	-	-	-	-	-
Ofa016429	106582.XP_004562714.1	2.66e-77	248	COG5077@1|root,KOG4598@2759|Eukaryota,3A51C@33154|Opisthokonta,3BS28@33208|Metazoa,3D8A6@33213|Bilateria,48FSH@7711|Chordata,49CGV@7742|Vertebrata,4A4WF@7898|Actinopterygii	33208|Metazoa	O	ubiquitin carboxyl-terminal hydrolase	-	-	3.4.19.12	ko:K11857	-	-	-	-	ko00000,ko01000,ko01002,ko04121	-	-	-	UCH
Ofa016147	215358.XP_010735568.1	5.26e-83	253	2ERHG@1|root,2SUAC@2759|Eukaryota,39QW1@33154|Opisthokonta,3CR37@33208|Metazoa,3DIJM@33213|Bilateria,48KG6@7711|Chordata,49KVW@7742|Vertebrata	33208|Metazoa	T	Immunoglobulin V-set domain	-	-	-	-	-	-	-	-	-	-	-	-	V-set
Ofa013002	7739.XP_002611379.1	4.85e-14	74.7	KOG3105@1|root,KOG3105@2759|Eukaryota,3A3P5@33154|Opisthokonta,3BQDY@33208|Metazoa,3D77Z@33213|Bilateria,48GIA@7711|Chordata	33208|Metazoa	BD	helix-turn-helix, Psq domain	-	-	-	-	-	-	-	-	-	-	-	-	DDE_1,HTH_Tnp_Tc5,HTH_psq
Ofa000971	144197.XP_008290302.1	7.43e-90	266	KOG3119@1|root,KOG3119@2759|Eukaryota,3A95E@33154|Opisthokonta,3BTZC@33208|Metazoa,3DANA@33213|Bilateria,48BD2@7711|Chordata,48YD8@7742|Vertebrata,4A3UQ@7898|Actinopterygii	33208|Metazoa	K	CCAAT enhancer binding protein (C EBP), gamma	CEBPG	GO:0000976,GO:0000977,GO:0000978,GO:0000981,GO:0000982,GO:0000987,GO:0001012,GO:0001067,GO:0001077,GO:0001228,GO:0001775,GO:0001817,GO:0001819,GO:0001889,GO:0001906,GO:0001909,GO:0002228,GO:0002252,GO:0002262,GO:0002376,GO:0002443,GO:0002449,GO:0002520,GO:0002521,GO:0003674,GO:0003676,GO:0003677,GO:0003690,GO:0003700,GO:0005488,GO:0005515,GO:0005575,GO:0005622,GO:0005623,GO:0005634,GO:0005654,GO:…	-	ko:K10049	ko05152,map05152	-	-	-	ko00000,ko00001,ko03000	-	-	-	bZIP_2
Ofa004064	106582.XP_004553154.1	1.22e-295	817	COG3525@1|root,KOG2499@2759|Eukaryota,38D1Y@33154|Opisthokonta,3BBUY@33208|Metazoa,3CS07@33213|Bilateria,4827C@7711|Chordata,4907B@7742|Vertebrata,4A1QN@7898|Actinopterygii	33208|Metazoa	G	Hexosaminidase A (alpha polypeptide)	HEXA	GO:0000003,GO:0000323,GO:0000902,GO:0000904,GO:0001501,GO:0001573,GO:0003008,GO:0003674,GO:0003824,GO:0004553,GO:0004563,GO:0005488,GO:0005515,GO:0005575,GO:0005622,GO:0005623,GO:0005737,GO:0005764,GO:0005766,GO:0005773,GO:0005775,GO:0005975,GO:0006022,GO:0006023,GO:0006024,GO:0006026,GO:0006027,GO:0006029,GO:0006082,GO:0006629,GO:0006643,GO:0006664,GO:0006665,GO:0006672,GO:0006687,GO:0006689,GO:…	3.2.1.52	ko:K12373	ko00511,ko00513,ko00520,ko00531,ko00603,ko00604,ko01100,ko04142,map00511,map00513,map00520,map00531,map00603,map00604,map01100,map04142	M00079	R00022,R06004,R11316	RC00049	ko00000,ko00001,ko00002,ko01000,ko03110	-	GH20	-	Glyco_hydro_20,Glycohydro_20b2
Ofa004476	106582.XP_004569474.1	0	930	COG5210@1|root,KOG2058@2759|Eukaryota,39K6Z@33154|Opisthokonta,3BKFQ@33208|Metazoa,3D3G5@33213|Bilateria,48DB5@7711|Chordata,494XF@7742|Vertebrata,4A12Z@7898|Actinopterygii	33208|Metazoa	U	TBC1 domain family member	-	-	-	-	-	-	-	-	-	-	-	-	RabGAP-TBC
Ofa014215	215358.XP_010754655.1	6.27e-185	518	2C3P7@1|root,2QVH7@2759|Eukaryota,391R3@33154|Opisthokonta,3BBBW@33208|Metazoa,3D3WJ@33213|Bilateria,47YXD@7711|Chordata,497Z6@7742|Vertebrata,49YEP@7898|Actinopterygii	33208|Metazoa	T	olfactory receptor	-	-	-	ko:K04257	ko04740,map04740	-	-	-	ko00000,ko00001,ko04030	-	-	-	7tm_4
Ofa012331	144197.XP_008290105.1	0	1236	COG5049@1|root,KOG2044@2759|Eukaryota,38E72@33154|Opisthokonta,3BFHY@33208|Metazoa,3CW3J@33213|Bilateria,480PX@7711|Chordata,48Z2A@7742|Vertebrata,49Q11@7898|Actinopterygii	33208|Metazoa	AL	5'-3' exoribonuclease 2	XRN2	GO:0000003,GO:0000175,GO:0000738,GO:0000976,GO:0001067,GO:0001147,GO:0001160,GO:0003674,GO:0003676,GO:0003677,GO:0003690,GO:0003824,GO:0004518,GO:0004527,GO:0004532,GO:0004534,GO:0004540,GO:0005488,GO:0005515,GO:0005575,GO:0005622,GO:0005623,GO:0005634,GO:0005654,GO:0005730,GO:0006139,GO:0006259,GO:0006281,GO:0006308,GO:0006310,GO:0006364,GO:0006396,GO:0006401,GO:0006725,GO:0006807,GO:0006950,GO:…	-	ko:K12619	ko03008,ko03018,map03008,map03018	-	-	-	ko00000,ko00001,ko01000,ko03009,ko03016,ko03019,ko03021	-	-	-	XRN_N
Ofa011972	7994.ENSAMXP00000026283	5.59e-23	108	2CMCZ@1|root,2QPZZ@2759|Eukaryota,3AS2E@33154|Opisthokonta,3C4H2@33208|Metazoa,3DJ49@33213|Bilateria,48MBH@7711|Chordata,49I02@7742|Vertebrata,4A8EK@7898|Actinopterygii	33208|Metazoa	-	-	-	-	-	-	-	-	-	-	-	-	-	-	-
Ofa014192	144197.XP_008291057.1	0	56392	KOG0613@1|root,KOG4475@1|root,KOG0613@2759|Eukaryota,KOG4475@2759|Eukaryota,38BAS@33154|Opisthokonta,3B9IR@33208|Metazoa,3CRJW@33213|Bilateria,484DC@7711|Chordata,48Y8I@7742|Vertebrata,4A1S0@7898|Actinopterygii	33208|Metazoa	T	Titin-like	TTN	GO:0000070,GO:0000228,GO:0000278,GO:0000280,GO:0000793,GO:0000794,GO:0000819,GO:0001701,GO:0001756,GO:0001932,GO:0002020,GO:0002576,GO:0002791,GO:0002793,GO:0003002,GO:0003007,GO:0003008,GO:0003012,GO:0003013,GO:0003015,GO:0003300,GO:0003674,GO:0003779,GO:0003824,GO:0004672,GO:0004674,GO:0004713,GO:0005198,GO:0005200,GO:0005488,GO:0005509,GO:0005515,GO:0005516,GO:0005575,GO:0005576,GO:0005622,GO:…	2.7.11.1	ko:K12567	ko05410,ko05414,map05410,map05414	-	-	-	ko00000,ko00001,ko01000,ko01001,ko04131,ko04147,ko04812	-	-	-	I-set,Ig_2,Ig_3,PPAK,Pkinase,Titin_Z,fn3,ig
Ofa010968	215358.XP_010754844.1	6.33e-105	336	KOG1721@1|root,KOG1721@2759|Eukaryota,38BZ9@33154|Opisthokonta,3BA9A@33208|Metazoa,3CT35@33213|Bilateria,4824W@7711|Chordata,48YJY@7742|Vertebrata	33208|Metazoa	O	Zinc finger protein	-	-	-	ko:K09228	-	-	-	-	ko00000,ko03000	-	-	-	zf-C2H2,zf-C2H2_4,zf-C2H2_6,zf-met
Ofa003648	32507.XP_006800421.1	0	1073	KOG2177@1|root,KOG2177@2759|Eukaryota,38C4M@33154|Opisthokonta,3BDNZ@33208|Metazoa,3CWUT@33213|Bilateria,480HC@7711|Chordata,4990S@7742|Vertebrata,49V4Y@7898|Actinopterygii	33208|Metazoa	O	E3 ubiquitin-protein ligase	TRIM7	GO:0000209,GO:0001817,GO:0002376,GO:0002682,GO:0002684,GO:0003674,GO:0003824,GO:0004842,GO:0005102,GO:0005488,GO:0005515,GO:0005575,GO:0005622,GO:0005623,GO:0005634,GO:0005654,GO:0005730,GO:0005737,GO:0005739,GO:0005794,GO:0005829,GO:0006355,GO:0006464,GO:0006508,GO:0006511,GO:0006513,GO:0006807,GO:0006950,GO:0006952,GO:0006955,GO:0007154,GO:0007165,GO:0007166,GO:0008134,GO:0008150,GO:0008152,GO:…	2.3.2.27,2.7.7.6	ko:K03006,ko:K06712,ko:K10651,ko:K12000,ko:K12009,ko:K12015,ko:K12019,ko:K12025,ko:K12027,ko:K12033,ko:K12037	ko00230,ko00240,ko01100,ko03020,ko05016,ko05168,ko05169,ko05322,map00230,map00240,map01100,map03020,map05016,map05168,map05169,map05322	M00180	R00435,R00441,R00442,R00443	RC02795	br01611,ko00000,ko00001,ko00002,ko01000,ko03019,ko03021,ko03400,ko04090,ko04121,ko04131,ko04147	-	-	-	PRY,SPRY,zf-B_box,zf-C3HC4,zf-C3HC4_4,zf-RING_UBOX
Ofa017636	106582.XP_004558369.1	5.08e-83	253	COG1100@1|root,KOG0393@2759|Eukaryota,38BJN@33154|Opisthokonta,3BE5W@33208|Metazoa,3CXWR@33213|Bilateria,484ZF@7711|Chordata,48Y98@7742|Vertebrata,49T1J@7898|Actinopterygii	33208|Metazoa	U	Ras-related C3 botulinum toxin substrate 1 (rho family, small GTP binding protein Rac1)	RAC1	GO:0000003,GO:0000132,GO:0000165,GO:0000166,GO:0000226,GO:0000278,GO:0000768,GO:0000902,GO:0000904,GO:0001558,GO:0001654,GO:0001667,GO:0001700,GO:0001726,GO:0001736,GO:0001737,GO:0001738,GO:0001745,GO:0001751,GO:0001754,GO:0001764,GO:0001882,GO:0001883,GO:0001932,GO:0001934,GO:0001952,GO:0001954,GO:0002009,GO:0002064,GO:0002065,GO:0002066,GO:0002118,GO:0002119,GO:0002164,GO:0002165,GO:0002252,GO:…	-	ko:K04392,ko:K07861	ko04010,ko04013,ko04014,ko04015,ko04024,ko04062,ko04071,ko04145,ko04151,ko04310,ko04360,ko04370,ko04380,ko04510,ko04520,ko04530,ko04620,ko04650,ko04662,ko04664,ko04666,ko04670,ko04722,ko04810,ko04932,ko04933,ko04972,ko05014,ko05100,ko05120,ko05131,ko05132,ko05167,ko05200,ko05203,ko05205,ko05210,ko05211,ko05212,ko05231,ko05416,ko05418,map04010,map04013,map04014,map04015,map04024,map04062,map04071,…	-	-	-	ko00000,ko00001,ko04031,ko04131,ko04147	-	-	-	Ras
Ofa016428	8153.XP_005925927.1	2.78e-128	375	2CN37@1|root,2QTNP@2759|Eukaryota,39ZEJ@33154|Opisthokonta,3BMW3@33208|Metazoa,3D54S@33213|Bilateria,48CI9@7711|Chordata,497VY@7742|Vertebrata,49SNF@7898|Actinopterygii	33208|Metazoa	S	E3 ubiquitin-protein ligase	-	-	-	-	-	-	-	-	-	-	-	-	IBR,ubiquitin
Ofa013014	7668.SPU_001176-tr	3.98e-29	124	2CMPK@1|root,2QR7Y@2759|Eukaryota,38E6C@33154|Opisthokonta,3BMF3@33208|Metazoa,3D16I@33213|Bilateria	33208|Metazoa	S	Zinc finger protein 862-like	-	-	-	-	-	-	-	-	-	-	-	-	Dimer_Tnp_hAT
Ofa010969	106582.XP_004571168.1	4.49e-138	402	COG0458@1|root,KOG0370@2759|Eukaryota,38E5I@33154|Opisthokonta,3BHZU@33208|Metazoa,3CYHS@33213|Bilateria,489F4@7711|Chordata,48ZVQ@7742|Vertebrata,49TA8@7898|Actinopterygii	33208|Metazoa	EF	Transmembrane protein 116	TMEM116	-	-	-	-	-	-	-	-	-	-	-	-
Ofa016924	215358.XP_010754930.1	1.48e-72	229	2BH84@1|root,2S1B7@2759|Eukaryota,39SJI@33154|Opisthokonta,3BJVK@33208|Metazoa,3D1JV@33213|Bilateria,48GSC@7711|Chordata,49KV4@7742|Vertebrata,4A7VF@7898|Actinopterygii	33208|Metazoa	S	GTPase IMAP family member	GIMD1	-	-	-	-	-	-	-	-	-	-	-	AIG1
Ofa014047	215358.XP_010738243.1	6.28e-124	353	COG5126@1|root,KOG0044@2759|Eukaryota,3AEWH@33154|Opisthokonta,3BYWF@33208|Metazoa,3DFCJ@33213|Bilateria,48IVS@7711|Chordata,49G2H@7742|Vertebrata,4A70J@7898|Actinopterygii	33208|Metazoa	T	Guanylate cyclase activator 1d	-	-	-	ko:K08328	ko04744,map04744	-	-	-	ko00000,ko00001	-	-	-	EF-hand_1,EF-hand_5,EF-hand_7,EF-hand_8
Ofa011948	32507.XP_006810011.1	5.56e-75	249	2E1T2@1|root,2S935@2759|Eukaryota,3AB54@33154|Opisthokonta,3BUE5@33208|Metazoa,3DB0E@33213|Bilateria,48GWF@7711|Chordata,49DU4@7742|Vertebrata,4A4XC@7898|Actinopterygii	33208|Metazoa	S	SLAM family member	-	-	-	-	-	-	-	-	-	-	-	-	V-set
Ofa016145	303518.XP_005754964.1	2.76e-80	270	2D4E8@1|root,2SUUU@2759|Eukaryota,3AQBW@33154|Opisthokonta,3C1Y4@33208|Metazoa,3DI68@33213|Bilateria,48KI4@7711|Chordata,49HHX@7742|Vertebrata,4A812@7898|Actinopterygii	33208|Metazoa	T	Immunoglobulin V-set domain	-	-	-	-	-	-	-	-	-	-	-	-	V-set
Ofa012090	8081.XP_008401058.1	5.46e-91	291	2CFRM@1|root,2SQHK@2759|Eukaryota,3A116@33154|Opisthokonta,3BPX0@33208|Metazoa,3D6DP@33213|Bilateria,48CPD@7711|Chordata,49B9Q@7742|Vertebrata,4A7PJ@7898|Actinopterygii	33208|Metazoa	S	Immunoglobulin C1-set domain	TARP	-	-	-	-	-	-	-	-	-	-	-	C1-set,V-set
Ofa007641	106582.XP_004554025.1	1.22e-47	163	2E7TU@1|root,2SECG@2759|Eukaryota,3ABYG@33154|Opisthokonta,3C16A@33208|Metazoa,3DHCF@33213|Bilateria,48K39@7711|Chordata,49GX2@7742|Vertebrata,4A7Y6@7898|Actinopterygii	33208|Metazoa	S	Plac8 onzin related protein 10	-	-	-	-	-	-	-	-	-	-	-	-	PLAC8
Ofa015344	8128.ENSONIP00000017277	0	957	KOG2530@1|root,KOG2530@2759|Eukaryota,38CYU@33154|Opisthokonta,3BFT7@33208|Metazoa,3CYYK@33213|Bilateria,487UU@7711|Chordata,4943F@7742|Vertebrata,4A21F@7898|Actinopterygii	33208|Metazoa	Z	misato homolog 1	MSTO1	GO:0000070,GO:0000226,GO:0000278,GO:0000280,GO:0000819,GO:0005575,GO:0005622,GO:0005623,GO:0005737,GO:0005739,GO:0005740,GO:0005741,GO:0005856,GO:0006996,GO:0007005,GO:0007010,GO:0007017,GO:0007049,GO:0007051,GO:0007052,GO:0007059,GO:0008150,GO:0009987,GO:0016020,GO:0016043,GO:0019867,GO:0022402,GO:0022607,GO:0031090,GO:0031966,GO:0031967,GO:0031968,GO:0031975,GO:0043226,GO:0043227,GO:0043228,GO:…	-	-	-	-	-	-	-	-	-	-	Misat_Tub_SegII,Tubulin_3
Ofa016800	215358.XP_010754600.1	1e-28	123	28KB3@1|root,2QSRZ@2759|Eukaryota,39DY8@33154|Opisthokonta,3BG59@33208|Metazoa,3D1S9@33213|Bilateria,481HG@7711|Chordata,49HGR@7742|Vertebrata	33208|Metazoa	T	CD80-like C2-set immunoglobulin domain	-	-	-	ko:K06712	-	-	-	-	ko00000,ko04090,ko04147	-	-	-	C2-set_2,V-set
Ofa002226	215358.XP_010739678.1	0	1570	COG2272@1|root,KOG1214@2759|Eukaryota,38HNZ@33154|Opisthokonta,3BBTR@33208|Metazoa,3CY69@33213|Bilateria,48A6D@7711|Chordata,49227@7742|Vertebrata,49YY9@7898|Actinopterygii	33208|Metazoa	T	Nidogen 1a	NID1	GO:0000902,GO:0000904,GO:0001655,GO:0001764,GO:0001822,GO:0003674,GO:0005198,GO:0005201,GO:0005488,GO:0005515,GO:0005518,GO:0005575,GO:0005576,GO:0005604,GO:0005605,GO:0005623,GO:0006928,GO:0006935,GO:0007154,GO:0007155,GO:0007160,GO:0007267,GO:0007268,GO:0007271,GO:0007275,GO:0007399,GO:0007409,GO:0007411,GO:0008104,GO:0008150,GO:0009605,GO:0009653,GO:0009987,GO:0010810,GO:0010811,GO:0016043,GO:…	-	ko:K06826	-	-	-	-	ko00000,ko04516	-	-	-	EGF,EGF_3,EGF_CA,FXa_inhibition,G2F,Ldl_recept_b,NIDO,Thyroglobulin_1,cEGF
Ofa019142	109478.XP_005877961.1	4.43e-21	99	KOG1721@1|root,KOG1721@2759|Eukaryota,38EJ6@33154|Opisthokonta,3BE4M@33208|Metazoa,3CVTV@33213|Bilateria,48ABZ@7711|Chordata,493BC@7742|Vertebrata,3JA06@40674|Mammalia,4M1UT@9397|Chiroptera	33208|Metazoa	K	B-cell lymphoma leukemia 11B	BCL11B	GO:0000902,GO:0000904,GO:0000976,GO:0000977,GO:0000978,GO:0000981,GO:0000982,GO:0000987,GO:0001012,GO:0001067,GO:0001077,GO:0001228,GO:0001654,GO:0001775,GO:0002064,GO:0002200,GO:0002376,GO:0002520,GO:0002521,GO:0002562,GO:0002568,GO:0002681,GO:0002791,GO:0002792,GO:0003334,GO:0003382,GO:0003674,GO:0003676,GO:0003677,GO:0003690,GO:0003700,GO:0005488,GO:0005575,GO:0005622,GO:0005623,GO:0005634,GO:…	-	ko:K22045,ko:K22046	ko05202,map05202	-	-	-	ko00000,ko00001,ko03000	-	-	-	zf-C2H2
Ofa014301	8128.ENSONIP00000017238	2.48e-62	214	KOG3806@1|root,KOG3806@2759|Eukaryota,39S15@33154|Opisthokonta,3BF6S@33208|Metazoa,3E4B1@33213|Bilateria,48R0E@7711|Chordata,4982F@7742|Vertebrata,49W2J@7898|Actinopterygii	33208|Metazoa	K	ETS translocation variant	ETV5	GO:0000003,GO:0000976,GO:0000977,GO:0000981,GO:0001012,GO:0001067,GO:0001228,GO:0001941,GO:0003006,GO:0003674,GO:0003676,GO:0003677,GO:0003690,GO:0003700,GO:0005488,GO:0005575,GO:0005622,GO:0005623,GO:0005634,GO:0005654,GO:0006139,GO:0006351,GO:0006355,GO:0006357,GO:0006366,GO:0006725,GO:0006807,GO:0006950,GO:0006979,GO:0007154,GO:0007267,GO:0007268,GO:0007274,GO:0007275,GO:0007276,GO:0007281,GO:…	-	ko:K15593	ko05202,ko05215,map05202,map05215	-	-	-	ko00000,ko00001,ko03000	-	-	-	ETS_PEA3_N,Ets
Ofa000145	8153.XP_005913121.1	0	3067	COG5059@1|root,KOG0241@2759|Eukaryota,3AHYF@33154|Opisthokonta,3BEFY@33208|Metazoa,3CT9N@33213|Bilateria,482YU@7711|Chordata,49247@7742|Vertebrata,49UQV@7898|Actinopterygii	33208|Metazoa	Z	Belongs to the TRAFAC class myosin-kinesin ATPase superfamily. Kinesin family	KIF13B	GO:0000226,GO:0001775,GO:0002376,GO:0003674,GO:0003774,GO:0003777,GO:0003824,GO:0005488,GO:0005515,GO:0005575,GO:0005622,GO:0005623,GO:0005737,GO:0005768,GO:0005769,GO:0005856,GO:0005871,GO:0005874,GO:0005875,GO:0005881,GO:0006605,GO:0006810,GO:0006886,GO:0006928,GO:0006996,GO:0007010,GO:0007017,GO:0007018,GO:0007049,GO:0007154,GO:0007163,GO:0007165,GO:0007275,GO:0007399,GO:0008104,GO:0008150,GO:…	-	ko:K10392,ko:K17914	-	-	-	-	ko00000,ko04812	-	-	-	CAP_GLY,DUF3694,FHA,KIF1B,Kinesin,Kinesin_assoc
Ofa023696	144197.XP_008292561.1	0	1026	COG5640@1|root,KOG3627@2759|Eukaryota,39NUP@33154|Opisthokonta,3CQD5@33208|Metazoa,3E6J0@33213|Bilateria,48S2W@7711|Chordata,49NII@7742|Vertebrata,4A8Q6@7898|Actinopterygii	33208|Metazoa	T	Domain containing Gla (gamma-carboxyglutamate) residues.	-	-	3.4.21.6	ko:K01314	ko04610,map04610	-	-	-	ko00000,ko00001,ko00536,ko01000,ko01002,ko04516	-	-	-	EGF,FXa_inhibition,Gla,Trypsin
Ofa022412	215358.XP_010742078.1	0	1987	KOG3599@1|root,KOG3599@2759|Eukaryota,39VJ4@33154|Opisthokonta,3BFAZ@33208|Metazoa,3D42M@33213|Bilateria,48A27@7711|Chordata,499B7@7742|Vertebrata,49PVH@7898|Actinopterygii	33208|Metazoa	PT	REJ domain	-	-	-	ko:K04985	-	-	-	-	ko00000,ko04040,ko04091,ko04812	1.A.5.1.1	-	-	LRR_8,Lectin_C,PKD,PKD_channel,PLAT,REJ
Ofa007571	215358.XP_010744110.1	1.64e-128	371	KOG0837@1|root,KOG0837@2759|Eukaryota,39RNZ@33154|Opisthokonta,3BM4K@33208|Metazoa,3CXFS@33213|Bilateria,4884R@7711|Chordata,48UTH@7742|Vertebrata,4A19U@7898|Actinopterygii	33208|Metazoa	K	Transcription factor	JUND	GO:0000122,GO:0000228,GO:0000785,GO:0000790,GO:0000976,GO:0000977,GO:0000978,GO:0000981,GO:0000982,GO:0000987,GO:0001012,GO:0001067,GO:0001077,GO:0001228,GO:0001503,GO:0001649,GO:0002076,GO:0002237,GO:0003674,GO:0003676,GO:0003677,GO:0003690,GO:0003700,GO:0003712,GO:0003713,GO:0005102,GO:0005488,GO:0005515,GO:0005575,GO:0005622,GO:0005623,GO:0005634,GO:0005654,GO:0005667,GO:0005694,GO:0006139,GO:…	-	ko:K04449	ko04010,ko04380,ko04657,map04010,map04380,map04657	-	-	-	ko00000,ko00001,ko03000	-	-	-	Jun,bZIP_1
Ofa019933	215358.XP_010743438.1	5.1e-212	610	KOG1028@1|root,KOG1028@2759|Eukaryota,38FSB@33154|Opisthokonta,3BAHZ@33208|Metazoa,3CTT9@33213|Bilateria,4828S@7711|Chordata,494HR@7742|Vertebrata,49TMJ@7898|Actinopterygii	33208|Metazoa	TU	Synaptotagmin XVI	SYT16	GO:0000149,GO:0003674,GO:0005488,GO:0005509,GO:0005515,GO:0005543,GO:0005575,GO:0005623,GO:0005886,GO:0006810,GO:0006906,GO:0006996,GO:0008150,GO:0008289,GO:0009987,GO:0016020,GO:0016021,GO:0016043,GO:0016050,GO:0016192,GO:0019905,GO:0030276,GO:0031224,GO:0042802,GO:0042803,GO:0043167,GO:0043168,GO:0043169,GO:0044425,GO:0044464,GO:0046872,GO:0046982,GO:0046983,GO:0048284,GO:0051179,GO:0051234,GO:…	-	ko:K19328	-	-	-	-	ko00000,ko04131	-	-	-	C2
Ofa023717	7955.ENSDARP00000105396	1.21e-41	153	2CNB3@1|root,2QUY7@2759|Eukaryota,39V11@33154|Opisthokonta,3BJZU@33208|Metazoa,3D4BC@33213|Bilateria,48HKQ@7711|Chordata,49E4J@7742|Vertebrata,4A6F4@7898|Actinopterygii	33208|Metazoa	-	-	-	-	-	-	-	-	-	-	-	-	-	-	-
Ofa018852	215358.XP_010741016.1	1.2e-204	580	KOG3929@1|root,KOG3929@2759|Eukaryota,39QP0@33154|Opisthokonta,3BHRT@33208|Metazoa,3CZY5@33213|Bilateria,4833D@7711|Chordata,498RH@7742|Vertebrata,4A282@7898|Actinopterygii	33208|Metazoa	S	2, light intermediate chain 1	DYNC2LI1	GO:0003674,GO:0005488,GO:0005515,GO:0005575,GO:0005622,GO:0005623,GO:0005737,GO:0005813,GO:0005815,GO:0005856,GO:0005868,GO:0005875,GO:0005929,GO:0005930,GO:0006810,GO:0006928,GO:0006996,GO:0007017,GO:0007018,GO:0007275,GO:0007368,GO:0007389,GO:0008150,GO:0009799,GO:0009855,GO:0009987,GO:0010970,GO:0015630,GO:0016043,GO:0022607,GO:0030030,GO:0030031,GO:0030286,GO:0030705,GO:0031344,GO:0031503,GO:…	-	ko:K10417	ko04962,map04962	-	-	-	ko00000,ko00001,ko03036,ko04812	-	-	-	DLIC
Ofa001114	215358.XP_010730955.1	4.35e-214	632	KOG3637@1|root,KOG3637@2759|Eukaryota,39SNZ@33154|Opisthokonta,3BCVJ@33208|Metazoa,3CYNU@33213|Bilateria,485VM@7711|Chordata,48ZZI@7742|Vertebrata,49ZJ9@7898|Actinopterygii	33208|Metazoa	W	Integrin, alpha L (antigen CD11A (p180), lymphocyte function-associated antigen 1	ITGAL	GO:0001772,GO:0001775,GO:0002252,GO:0002263,GO:0002274,GO:0002275,GO:0002283,GO:0002285,GO:0002286,GO:0002291,GO:0002366,GO:0002376,GO:0002443,GO:0002444,GO:0002446,GO:0002682,GO:0002684,GO:0002694,GO:0002696,GO:0003674,GO:0004888,GO:0005488,GO:0005515,GO:0005575,GO:0005622,GO:0005623,GO:0005737,GO:0005886,GO:0005887,GO:0005911,GO:0006810,GO:0006887,GO:0006928,GO:0006950,GO:0006952,GO:0006954,GO:…	-	ko:K05718	ko04015,ko04514,ko04650,ko04670,ko04810,ko05144,ko05150,ko05166,ko05169,ko05323,ko05416,map04015,map04514,map04650,map04670,map04810,map05144,map05150,map05166,map05169,map05323,map05416	-	-	-	ko00000,ko00001,ko04090,ko04147,ko04516	-	-	-	FG-GAP,Integrin_alpha,Integrin_alpha2,VWA
Ofa012069	8081.XP_008401101.1	2.2e-56	191	2CFRM@1|root,2SQHK@2759|Eukaryota,3A116@33154|Opisthokonta,3BPX0@33208|Metazoa,3D6DP@33213|Bilateria,48CPD@7711|Chordata,49B9Q@7742|Vertebrata,4A7PJ@7898|Actinopterygii	33208|Metazoa	S	Immunoglobulin C1-set domain	TARP	-	-	-	-	-	-	-	-	-	-	-	C1-set,V-set
Ofa018186	215358.XP_010749347.1	2.51e-180	506	KOG3114@1|root,KOG3114@2759|Eukaryota,38XN2@33154|Opisthokonta,3BBG9@33208|Metazoa,3D1SF@33213|Bilateria,481J4@7711|Chordata,48ZPJ@7742|Vertebrata,49W86@7898|Actinopterygii	33208|Metazoa	S	Yip1 domain family, member 2	YIPF2	GO:0000138,GO:0003674,GO:0005488,GO:0005515,GO:0005575,GO:0005622,GO:0005623,GO:0005737,GO:0005794,GO:0005795,GO:0005797,GO:0005802,GO:0012505,GO:0017016,GO:0017137,GO:0019899,GO:0030133,GO:0031267,GO:0031410,GO:0031982,GO:0031984,GO:0031985,GO:0043226,GO:0043227,GO:0043229,GO:0043231,GO:0044422,GO:0044424,GO:0044431,GO:0044444,GO:0044446,GO:0044464,GO:0051020,GO:0097708,GO:0098791	-	-	-	-	-	-	-	-	-	-	Yip1
Ofa008771	144197.XP_008304309.1	5.62e-260	723	COG3104@1|root,KOG1237@2759|Eukaryota,38GCY@33154|Opisthokonta,3BF6V@33208|Metazoa,3CRJA@33213|Bilateria,481Q1@7711|Chordata,496MD@7742|Vertebrata,49TJT@7898|Actinopterygii	33208|Metazoa	E	Solute carrier family 15, member 4	SLC15A4	GO:0000323,GO:0001775,GO:0002252,GO:0002263,GO:0002274,GO:0002275,GO:0002283,GO:0002366,GO:0002376,GO:0002443,GO:0002444,GO:0002446,GO:0003333,GO:0003674,GO:0005215,GO:0005290,GO:0005342,GO:0005575,GO:0005622,GO:0005623,GO:0005737,GO:0005764,GO:0005765,GO:0005773,GO:0005774,GO:0005886,GO:0006810,GO:0006811,GO:0006812,GO:0006820,GO:0006855,GO:0006865,GO:0006887,GO:0006955,GO:0008150,GO:0008324,GO:…	-	ko:K14638	-	-	-	-	ko00000,ko02000	2.A.17.3	-	-	PTR2
Ofa000943	69293.ENSGACP00000023251	9.35e-160	465	KOG0819@1|root,KOG0819@2759|Eukaryota,38DK4@33154|Opisthokonta,3BI0C@33208|Metazoa,3CRGC@33213|Bilateria,47YW4@7711|Chordata,48XIZ@7742|Vertebrata,49PTW@7898|Actinopterygii	33208|Metazoa	U	Annexin A2a	ANXA2	GO:0000323,GO:0001501,GO:0001503,GO:0001525,GO:0001568,GO:0001726,GO:0001765,GO:0001775,GO:0001786,GO:0001816,GO:0001919,GO:0001921,GO:0001932,GO:0001934,GO:0001944,GO:0002020,GO:0002252,GO:0002263,GO:0002274,GO:0002275,GO:0002283,GO:0002366,GO:0002376,GO:0002443,GO:0002444,GO:0002446,GO:0002520,GO:0002521,GO:0002573,GO:0003157,GO:0003158,GO:0003348,GO:0003416,GO:0003417,GO:0003674,GO:0003779,GO:…	-	ko:K17092	-	-	-	-	ko00000,ko04131,ko04147	1.A.31.1.4,9.A.48.1	-	-	Annexin
Ofa006794	8010.XP_010881351.1	1.32e-151	436	KOG3656@1|root,KOG3656@2759|Eukaryota,38ERN@33154|Opisthokonta,3BI54@33208|Metazoa,3CWVF@33213|Bilateria,48826@7711|Chordata,48ZC3@7742|Vertebrata,49YAZ@7898|Actinopterygii	33208|Metazoa	T	Trace amine-associated receptor	-	-	-	ko:K05051	ko04080,map04080	-	-	-	ko00000,ko00001,ko04030	-	-	-	7tm_1
Ofa002251	144197.XP_008296241.1	0	1507	COG2202@1|root,KOG0501@2759|Eukaryota,38HAJ@33154|Opisthokonta,3BB5P@33208|Metazoa,3CRBS@33213|Bilateria,48413@7711|Chordata,48VHI@7742|Vertebrata,49U3I@7898|Actinopterygii	33208|Metazoa	P	Potassium voltage-gated channel, subfamily H	KCNH1	GO:0000003,GO:0000768,GO:0001964,GO:0003008,GO:0003012,GO:0003674,GO:0005215,GO:0005216,GO:0005244,GO:0005249,GO:0005251,GO:0005261,GO:0005267,GO:0005488,GO:0005515,GO:0005516,GO:0005543,GO:0005575,GO:0005622,GO:0005623,GO:0005634,GO:0005635,GO:0005637,GO:0005737,GO:0005768,GO:0005769,GO:0005886,GO:0005887,GO:0005902,GO:0006810,GO:0006811,GO:0006812,GO:0006813,GO:0006936,GO:0006949,GO:0007154,GO:…	-	ko:K04904,ko:K04908	-	-	-	-	ko00000,ko04040	1.A.1.20.4,1.A.1.20.6,1.I.1.1.3	-	-	Ion_trans,PAS_9,cNMP_binding
Ofa016923	8128.ENSONIP00000017200	5.08e-144	414	COG0143@1|root,KOG2241@2759|Eukaryota,38C9W@33154|Opisthokonta,3BGHP@33208|Metazoa,3CU5M@33213|Bilateria,484UI@7711|Chordata,49328@7742|Vertebrata,49Q67@7898|Actinopterygii	33208|Metazoa	J	complex-interacting multifunctional protein	AIMP1	GO:0000049,GO:0001936,GO:0001937,GO:0002376,GO:0002791,GO:0002793,GO:0003674,GO:0003676,GO:0003723,GO:0005102,GO:0005125,GO:0005488,GO:0005515,GO:0005575,GO:0005576,GO:0005615,GO:0005622,GO:0005623,GO:0005737,GO:0005829,GO:0006082,GO:0006139,GO:0006399,GO:0006412,GO:0006418,GO:0006518,GO:0006520,GO:0006725,GO:0006807,GO:0006928,GO:0006935,GO:0006950,GO:0006952,GO:0006954,GO:0007154,GO:0007165,GO:…	-	ko:K15437	-	-	-	-	ko00000,ko03016	-	-	-	tRNA_bind
Ofa016580	303518.XP_005748853.1	0	1174	2D1NG@1|root,2SIQ3@2759|Eukaryota,3AH39@33154|Opisthokonta,3CQAW@33208|Metazoa,3DE1U@33213|Bilateria,48RZD@7711|Chordata,49EJB@7742|Vertebrata,4A9BK@7898|Actinopterygii	33208|Metazoa	S	Sterile alpha motif domain-containing protein 9-like	-	-	-	-	-	-	-	-	-	-	-	-	FIIND
Ofa014102	215358.XP_010749431.1	9.9e-43	142	KOG1744@1|root,KOG1744@2759|Eukaryota,3A1HW@33154|Opisthokonta	33154|Opisthokonta	B	protein heterodimerization activity	-	-	-	ko:K11252	ko05034,ko05203,ko05322,map05034,map05203,map05322	-	-	-	ko00000,ko00001,ko03036,ko04147	-	-	-	Histone
Ofa001915	106582.XP_004568446.1	0	2724	KOG4225@1|root,KOG4225@2759|Eukaryota,38XSH@33154|Opisthokonta,3BDUI@33208|Metazoa,3CY34@33213|Bilateria,47YUG@7711|Chordata,493R3@7742|Vertebrata,4A1G9@7898|Actinopterygii	33208|Metazoa	T	Sorbin and SH3	SORBS2	GO:0003008,GO:0003012,GO:0003298,GO:0003300,GO:0003301,GO:0003674,GO:0005198,GO:0005200,GO:0005488,GO:0005515,GO:0005575,GO:0005622,GO:0005623,GO:0005634,GO:0005654,GO:0005737,GO:0005856,GO:0005886,GO:0006996,GO:0007010,GO:0007154,GO:0007165,GO:0007166,GO:0007219,GO:0007275,GO:0007507,GO:0008092,GO:0008093,GO:0008150,GO:0008307,GO:0009888,GO:0009987,GO:0014069,GO:0014706,GO:0014896,GO:0014897,GO:…	-	-	-	-	-	-	-	-	-	-	SH3_1,SH3_9,Sorb
Ofa013717	144197.XP_008286809.1	0	1009	COG0459@1|root,KOG0359@2759|Eukaryota,38EFP@33154|Opisthokonta,3BEDS@33208|Metazoa,3CRMI@33213|Bilateria,48693@7711|Chordata,48W89@7742|Vertebrata,49TDE@7898|Actinopterygii	33208|Metazoa	O	Chaperonin containing TCP1, subunit 6A (zeta 1)	CCT6A	GO:0000003,GO:0000226,GO:0001669,GO:0002199,GO:0003674,GO:0005215,GO:0005488,GO:0005515,GO:0005575,GO:0005622,GO:0005623,GO:0005737,GO:0005829,GO:0005832,GO:0005856,GO:0005874,GO:0006457,GO:0006458,GO:0006810,GO:0006996,GO:0007010,GO:0007017,GO:0007049,GO:0007098,GO:0007099,GO:0007276,GO:0007283,GO:0007338,GO:0007339,GO:0008037,GO:0008104,GO:0008150,GO:0008565,GO:0009566,GO:0009889,GO:0009891,GO:…	-	ko:K09498	-	-	-	-	ko00000,ko03110,ko04147	-	-	-	Cpn60_TCP1
Ofa016833	32507.XP_006808907.1	1.1e-51	191	KOG4475@1|root,KOG4475@2759|Eukaryota	2759|Eukaryota	U	coreceptor activity involved in Wnt signaling pathway, planar cell polarity pathway	-	-	-	-	-	-	-	-	-	-	-	-	Ig_2,Ig_3,TSP_1,ig
Ofa021372	8153.XP_005928057.1	2.64e-27	113	2EEI7@1|root,2S623@2759|Eukaryota,3A71W@33154|Opisthokonta,3BTGE@33208|Metazoa,3DA1Q@33213|Bilateria,48PWD@7711|Chordata,49FXX@7742|Vertebrata,4A78F@7898|Actinopterygii	33208|Metazoa	-	-	-	-	-	-	-	-	-	-	-	-	-	-	-
Ofa020610	144197.XP_008277297.1	2.49e-126	368	COG0330@1|root,KOG2621@2759|Eukaryota,39SU2@33154|Opisthokonta,3BFZ6@33208|Metazoa,3D3I3@33213|Bilateria,48DBV@7711|Chordata,49AQ1@7742|Vertebrata,4A6VI@7898|Actinopterygii	33208|Metazoa	C	Zgc 112408	-	-	-	ko:K17286	-	-	-	-	ko00000,ko04147	-	-	-	Band_7
Ofa007733	215358.XP_010750595.1	5.45e-264	771	28P5G@1|root,2QVSB@2759|Eukaryota,3AFWR@33154|Opisthokonta,3BX65@33208|Metazoa,3DFS9@33213|Bilateria,48J12@7711|Chordata,49EHU@7742|Vertebrata,4A5XS@7898|Actinopterygii	33208|Metazoa	S	Complement factor	-	-	-	ko:K04004	ko04610,ko05150,map04610,map05150	-	-	-	ko00000,ko00001,ko04147	-	-	-	Sushi
Ofa014030	215358.XP_010753000.1	2.74e-146	422	2CXKW@1|root,2RYAP@2759|Eukaryota,39ZZZ@33154|Opisthokonta,3BQ4G@33208|Metazoa,3D6CQ@33213|Bilateria,48EFY@7711|Chordata,49B6D@7742|Vertebrata,4A51C@7898|Actinopterygii	33208|Metazoa	T	olfactory receptor	-	-	-	ko:K04257	ko04740,map04740	-	-	-	ko00000,ko00001,ko04030	-	-	-	7tm_1
Ofa005770	215358.XP_010751972.1	0	1177	COG5640@1|root,KOG3627@2759|Eukaryota,39S1N@33154|Opisthokonta,3B9XY@33208|Metazoa,3CWRU@33213|Bilateria,487D3@7711|Chordata,490AG@7742|Vertebrata,49RJ9@7898|Actinopterygii	33208|Metazoa	E	of tumorigenicity 14	ST14	-	3.4.21.109,3.4.21.34,3.4.21.4	ko:K01312,ko:K01324,ko:K08670	ko04080,ko04610,ko04972,ko04974,ko05164,ko05206,map04080,map04610,map04972,map04974,map05164,map05206	-	-	-	ko00000,ko00001,ko01000,ko01002,ko04147	-	-	-	CUB,Ldl_recept_a,SEA,Trypsin
Ofa007927	32507.XP_006809461.1	0	1152	KOG1075@1|root,KOG1075@2759|Eukaryota,3APAV@33154|Opisthokonta,3C1KX@33208|Metazoa,3E64G@33213|Bilateria	33208|Metazoa	S	NACHT domain	-	-	-	-	-	-	-	-	-	-	-	-	NACHT
Ofa016777	215358.XP_010754890.1	8.9e-49	177	28KB3@1|root,2QSRZ@2759|Eukaryota,39DY8@33154|Opisthokonta,3BG59@33208|Metazoa,3D1S9@33213|Bilateria,481HG@7711|Chordata,49HGR@7742|Vertebrata	33208|Metazoa	T	CD80-like C2-set immunoglobulin domain	-	-	-	ko:K06712	-	-	-	-	ko00000,ko04090,ko04147	-	-	-	C2-set_2,V-set
Ofa005972	215358.XP_010754116.1	3.59e-164	466	2C3P7@1|root,2QVH7@2759|Eukaryota,391R3@33154|Opisthokonta,3BBBW@33208|Metazoa,3D3WJ@33213|Bilateria,48DSY@7711|Chordata,493JN@7742|Vertebrata,49XR6@7898|Actinopterygii	33208|Metazoa	T	olfactory receptor	-	-	-	ko:K04257	ko04740,map04740	-	-	-	ko00000,ko00001,ko04030	-	-	-	7tm_4
Ofa011005	215358.XP_010747322.1	5.17e-189	542	KOG1028@1|root,KOG1028@2759|Eukaryota,38GEW@33154|Opisthokonta,3BCPW@33208|Metazoa,3CS7T@33213|Bilateria,4818V@7711|Chordata,48XHB@7742|Vertebrata,49WW0@7898|Actinopterygii	33208|Metazoa	TU	Synaptotagmin XIa	SYT11	GO:0000149,GO:0000323,GO:0001505,GO:0001778,GO:0001786,GO:0001817,GO:0001818,GO:0001891,GO:0002791,GO:0002792,GO:0002831,GO:0003674,GO:0005488,GO:0005515,GO:0005543,GO:0005544,GO:0005575,GO:0005622,GO:0005623,GO:0005737,GO:0005764,GO:0005768,GO:0005773,GO:0005886,GO:0005887,GO:0006810,GO:0006836,GO:0006887,GO:0006906,GO:0006950,GO:0006996,GO:0007009,GO:0007154,GO:0007267,GO:0007268,GO:0007269,GO:…	-	ko:K19904,ko:K19911,ko:K20674	ko04624,map04624	-	-	-	ko00000,ko00001,ko01000,ko01002,ko04131	-	-	-	C2
Ofa007604	69293.ENSGACP00000010289	2e-296	820	2BWA3@1|root,2QS9F@2759|Eukaryota,38E3I@33154|Opisthokonta,3BH3W@33208|Metazoa,3CSP0@33213|Bilateria,48899@7711|Chordata,492GC@7742|Vertebrata,49SRQ@7898|Actinopterygii	33208|Metazoa	S	Si ch73-61d6.3	OCLN	GO:0005575,GO:0016020,GO:0016021,GO:0030054,GO:0031224,GO:0044425	-	ko:K06088	ko04514,ko04530,ko04670,ko05130,ko05160,map04514,map04530,map04670,map05130,map05160	-	-	-	ko00000,ko00001,ko01009,ko02000,ko04516	9.B.41.1	-	-	MARVEL,Occludin_ELL
Ofa003358	32507.XP_006783098.1	6.21e-157	495	28J43@1|root,2QRG4@2759|Eukaryota,38DAD@33154|Opisthokonta,3BNK0@33208|Metazoa,3CYU9@33213|Bilateria,48BB1@7711|Chordata,49891@7742|Vertebrata,49USZ@7898|Actinopterygii	33208|Metazoa	S	Metastasis suppressor protein 1-like	-	-	-	ko:K20128	-	-	-	-	ko00000,ko04131	-	-	-	IMD
Ofa005022	215358.XP_010733983.1	2.94e-275	764	KOG1945@1|root,KOG1945@2759|Eukaryota,39QQ9@33154|Opisthokonta,3B9Y6@33208|Metazoa,3CW8E@33213|Bilateria,484M5@7711|Chordata,48ZR2@7742|Vertebrata,4A6Q2@7898|Actinopterygii	33208|Metazoa	T	Sterile alpha motif.	SAMD3	-	-	-	-	-	-	-	-	-	-	-	SAM_1
Ofa012010	8083.ENSXMAP00000006774	4.66e-297	818	COG2319@1|root,KOG0300@2759|Eukaryota,38C8M@33154|Opisthokonta,3BBQM@33208|Metazoa,3CUIG@33213|Bilateria,483ED@7711|Chordata,492WI@7742|Vertebrata,4A19J@7898|Actinopterygii	33208|Metazoa	S	WD repeat domain 37	WDR37	GO:0000460,GO:0000470,GO:0005575,GO:0005622,GO:0005623,GO:0005634,GO:0005730,GO:0006139,GO:0006364,GO:0006396,GO:0006725,GO:0006807,GO:0008150,GO:0008152,GO:0009987,GO:0010467,GO:0016070,GO:0016072,GO:0022613,GO:0030684,GO:0030686,GO:0030687,GO:0031974,GO:0031981,GO:0032991,GO:0034470,GO:0034641,GO:0034660,GO:0042254,GO:0042273,GO:0043170,GO:0043226,GO:0043227,GO:0043228,GO:0043229,GO:0043231,GO:…	-	-	-	-	-	-	-	-	-	-	WD40
Ofa002835	215358.XP_010744637.1	0	1188	KOG4441@1|root,KOG4441@2759|Eukaryota,39R2B@33154|Opisthokonta,3BCNA@33208|Metazoa,3CVVH@33213|Bilateria,480U1@7711|Chordata,490I3@7742|Vertebrata,49ZKQ@7898|Actinopterygii	33208|Metazoa	T	Kelch repeat and BTB	KBTBD12	GO:0000151,GO:0005575,GO:0005622,GO:0005623,GO:0031461,GO:0031463,GO:0032991,GO:0044424,GO:0044464,GO:1902494,GO:1990234	-	ko:K10475,ko:K21912	-	-	-	-	ko00000,ko04121	-	-	-	BACK,BTB,Kelch_1
Ofa003690	144197.XP_008302320.1	6.18e-175	499	COG1073@1|root,2RV7F@2759|Eukaryota,39Y2E@33154|Opisthokonta,3BKX8@33208|Metazoa,3D2UR@33213|Bilateria,485DX@7711|Chordata,4994F@7742|Vertebrata,49RER@7898|Actinopterygii	33208|Metazoa	S	thioesterase	-	-	3.1.2.2	ko:K01068	ko00062,ko01040,ko01100,ko01110,map00062,map01040,map01100,map01110	-	R01274,R08174,R08175,R08176,R08177,R08178,R08179,R08180,R08181,R08182,R08183,R09450	RC00004,RC00014	ko00000,ko00001,ko01000,ko01004	-	-	-	BAAT_C,Bile_Hydr_Trans
Ofa003714	215358.XP_010745136.1	0	2702	COG0515@1|root,KOG3610@1|root,KOG1095@2759|Eukaryota,KOG3610@2759|Eukaryota,38FT6@33154|Opisthokonta,3BACX@33208|Metazoa,3CTRF@33213|Bilateria,487HG@7711|Chordata,4956M@7742|Vertebrata,49WC4@7898|Actinopterygii	33208|Metazoa	T	Hepatocyte growth factor	MET	GO:0000003,GO:0000122,GO:0000165,GO:0000187,GO:0000902,GO:0000904,GO:0001678,GO:0001763,GO:0001764,GO:0001817,GO:0001818,GO:0001885,GO:0001886,GO:0001889,GO:0001890,GO:0001932,GO:0001933,GO:0001934,GO:0002009,GO:0002064,GO:0003006,GO:0003008,GO:0003012,GO:0003013,GO:0003015,GO:0003158,GO:0003382,GO:0003674,GO:0003824,GO:0004672,GO:0004713,GO:0004714,GO:0004888,GO:0005008,GO:0005085,GO:0005088,GO:…	2.7.10.1	ko:K05099,ko:K05100	ko01521,ko04010,ko04014,ko04015,ko04060,ko04151,ko04360,ko04510,ko04520,ko05100,ko05120,ko05144,ko05200,ko05202,ko05205,ko05206,ko05211,ko05218,ko05225,ko05226,ko05230,map01521,map04010,map04014,map04015,map04060,map04151,map04360,map04510,map04520,map05100,map05120,map05144,map05200,map05202,map05205,map05206,map05211,map05218,map05225,map05226,map05230	-	-	-	ko00000,ko00001,ko01000,ko01001,ko01020,ko04050,ko04090	-	-	-	PSI,Pkinase_Tyr,Sema,TIG
Ofa015387	7668.SPU_005413-tr	0	1072	COG2801@1|root,KOG0017@2759|Eukaryota,39Y5J@33154|Opisthokonta,3BM6R@33208|Metazoa,3D4YQ@33213|Bilateria	33208|Metazoa	L	transposition, RNA-mediated	-	-	-	-	-	-	-	-	-	-	-	-	RVT_1,rve
Ofa005994	215358.XP_010748082.1	0	912	COG5640@1|root,KOG3627@2759|Eukaryota,38E4Y@33154|Opisthokonta,3BCVE@33208|Metazoa,3CX3J@33213|Bilateria,487K3@7711|Chordata,495K7@7742|Vertebrata,49XHB@7898|Actinopterygii	33208|Metazoa	T	Mannan-binding lectin serine	MASP1	GO:0001867,GO:0002252,GO:0002253,GO:0002376,GO:0002673,GO:0002682,GO:0002683,GO:0002684,GO:0002697,GO:0002698,GO:0002920,GO:0002921,GO:0003674,GO:0003824,GO:0004175,GO:0004252,GO:0005488,GO:0005509,GO:0005515,GO:0005575,GO:0005576,GO:0005615,GO:0005622,GO:0005623,GO:0005634,GO:0005654,GO:0005737,GO:0005829,GO:0006508,GO:0006807,GO:0006810,GO:0006897,GO:0006898,GO:0006950,GO:0006952,GO:0006955,GO:…	3.4.21.104	ko:K03992,ko:K03993	ko04610,ko05150,map04610,map05150	-	-	-	ko00000,ko00001,ko01000,ko01002	-	-	-	CUB,EGF_CA,FXa_inhibition,Sushi,Trypsin
Ofa005651	303518.XP_005741052.1	2.56e-297	822	KOG0032@1|root,KOG0032@2759|Eukaryota,38DCI@33154|Opisthokonta,3BB0K@33208|Metazoa,3D0JY@33213|Bilateria,481AB@7711|Chordata,48YJQ@7742|Vertebrata,4A243@7898|Actinopterygii	33208|Metazoa	T	Calcium calmodulin-dependent protein kinase	CAMK1G	GO:0003674,GO:0003824,GO:0004672,GO:0004674,GO:0004683,GO:0005488,GO:0005515,GO:0005516,GO:0005575,GO:0005622,GO:0005623,GO:0005737,GO:0005886,GO:0005954,GO:0006464,GO:0006468,GO:0006793,GO:0006796,GO:0006807,GO:0007154,GO:0007165,GO:0008150,GO:0008152,GO:0009987,GO:0012505,GO:0016020,GO:0016301,GO:0016310,GO:0016740,GO:0016772,GO:0016773,GO:0018105,GO:0018107,GO:0018193,GO:0018209,GO:0018210,GO:…	2.7.11.17	ko:K08794	ko04921,ko04925,map04921,map04925	-	-	-	ko00000,ko00001,ko01000,ko01001	-	-	-	Pkinase
Ofa014856	215358.XP_010753570.1	6e-168	476	28PZE@1|root,2QWN3@2759|Eukaryota,39ZRX@33154|Opisthokonta,3BI3X@33208|Metazoa,3D4YX@33213|Bilateria,48DHV@7711|Chordata,498K5@7742|Vertebrata,49TK3@7898|Actinopterygii	33208|Metazoa	T	Odorant receptor, family E, subfamily	-	-	-	ko:K04257	ko04740,map04740	-	-	-	ko00000,ko00001,ko04030	-	-	-	7tm_4
Ofa020361	8010.XP_010864777.1	1.65e-28	105	2BXE4@1|root,2SF2X@2759|Eukaryota,3A7JA@33154|Opisthokonta,3BSI3@33208|Metazoa,3DA4H@33213|Bilateria,48FXZ@7711|Chordata,49D7E@7742|Vertebrata,4A4B7@7898|Actinopterygii	33208|Metazoa	S	Leukocyte cysteine proteinase inhibitor 1-like	CSTB	GO:0005575,GO:0005622,GO:0005623,GO:0005737,GO:0044424,GO:0044464	-	ko:K13907	-	-	-	-	ko00000,ko04147	-	-	-	Cystatin
Ofa019143	69293.ENSGACP00000010925	0	924	COG0015@1|root,KOG2700@2759|Eukaryota,38D20@33154|Opisthokonta,3BDAF@33208|Metazoa,3CY7E@33213|Bilateria,4870P@7711|Chordata,4903F@7742|Vertebrata,49RD1@7898|Actinopterygii	33208|Metazoa	F	Adenylosuccinate lyase	ADSL	GO:0003674,GO:0003824,GO:0004018,GO:0005575,GO:0005622,GO:0005623,GO:0005737,GO:0005829,GO:0006091,GO:0006139,GO:0006163,GO:0006164,GO:0006167,GO:0006188,GO:0006189,GO:0006725,GO:0006753,GO:0006793,GO:0006796,GO:0006807,GO:0007584,GO:0008150,GO:0008152,GO:0009058,GO:0009060,GO:0009117,GO:0009123,GO:0009124,GO:0009126,GO:0009127,GO:0009150,GO:0009152,GO:0009156,GO:0009161,GO:0009165,GO:0009167,GO:…	4.3.2.2	ko:K01756	ko00230,ko00250,ko01100,ko01110,ko01130,map00230,map00250,map01100,map01110,map01130	M00048,M00049	R01083,R04559	RC00379,RC00444,RC00445	ko00000,ko00001,ko00002,ko01000	-	-	-	ADSL_C,Lyase_1
Ofa014104	10029.XP_003505643.2	1.7e-63	198	COG2036@1|root,KOG1745@2759|Eukaryota,KOG3467@2759|Eukaryota,3A1HI@33154|Opisthokonta,3BQAA@33208|Metazoa,3D789@33213|Bilateria,48C3X@7711|Chordata,495KF@7742|Vertebrata,3JEZY@40674|Mammalia	33208|Metazoa	B	Centromere kinetochore component CENP-T histone fold	-	-	-	ko:K11253,ko:K11254	ko05034,ko05202,ko05203,ko05322,map05034,map05202,map05203,map05322	-	-	-	ko00000,ko00001,ko03036,ko04147	-	-	-	CENP-T_C,Histone
Ofa017161	8128.ENSONIP00000011840	2.09e-30	115	2CYFX@1|root,2S43S@2759|Eukaryota,39W82@33154|Opisthokonta,3BD6S@33208|Metazoa,3CXS9@33213|Bilateria,486YU@7711|Chordata,48ZQ9@7742|Vertebrata,49W4A@7898|Actinopterygii	33208|Metazoa	S	UBA-like domain containing 2	UBALD2	-	-	-	-	-	-	-	-	-	-	-	UBA_4
Ofa016567	215358.XP_010737747.1	3.19e-88	286	KOG2177@1|root,KOG2177@2759|Eukaryota	2759|Eukaryota	O	zinc ion binding	-	-	2.3.2.27	ko:K10651,ko:K12009,ko:K12015	ko05322,map05322	-	-	-	ko00000,ko00001,ko01000,ko03019,ko04121,ko04131	-	-	-	PRY,SPRY,zf-B_box,zf-C3HC4,zf-C3HC4_2,zf-C3HC4_4,zf-RING_UBOX
Ofa004973	215358.XP_010739199.1	0	1410	KOG3611@1|root,KOG3611@2759|Eukaryota,39TZ5@33154|Opisthokonta,3BGUP@33208|Metazoa,3CWJU@33213|Bilateria,480RW@7711|Chordata,48XYB@7742|Vertebrata,49QBB@7898|Actinopterygii	33208|Metazoa	T	Sema domain, immunoglobulin domain (Ig), short basic domain, secreted, (semaphorin) 3bl	SEMA3G	GO:0001558,GO:0003674,GO:0005102,GO:0005488,GO:0005515,GO:0005575,GO:0005576,GO:0005615,GO:0006935,GO:0007275,GO:0007399,GO:0008150,GO:0008361,GO:0009605,GO:0009987,GO:0010721,GO:0010769,GO:0010771,GO:0010975,GO:0010977,GO:0016043,GO:0022008,GO:0022603,GO:0022604,GO:0030154,GO:0030308,GO:0030516,GO:0030517,GO:0031344,GO:0031345,GO:0032501,GO:0032502,GO:0032535,GO:0038191,GO:0040008,GO:0040011,GO:…	-	ko:K06840	ko04360,map04360	-	-	-	ko00000,ko00001,ko04516	-	-	-	Sema,ig
Ofa016513	8081.XP_008433443.1	2.55e-202	582	28HVX@1|root,2QQ6U@2759|Eukaryota,39ZBT@33154|Opisthokonta,3BNAN@33208|Metazoa,3D4QA@33213|Bilateria,48C6V@7711|Chordata,49A89@7742|Vertebrata,4A1Y0@7898|Actinopterygii	33208|Metazoa	T	Fc receptor-like protein	-	-	-	ko:K06727	-	-	-	-	ko00000,ko04090	-	-	-	Ig_2,Ig_3,ig
Ofa016174	32507.XP_006807255.1	0	2392	28P8M@1|root,2QSGY@2759|Eukaryota,39NNH@33154|Opisthokonta,3CQ6Z@33208|Metazoa,3E6BX@33213|Bilateria,48RSX@7711|Chordata,49N6D@7742|Vertebrata,4A8NV@7898|Actinopterygii	33208|Metazoa	S	Up-regulator of cell	-	-	-	-	-	-	-	-	-	-	-	-	Dynamin_N,RHD3,fn3
Ofa019932	7918.ENSLOCP00000012467	2.03e-40	142	2CXZY@1|root,2S10K@2759|Eukaryota,39XJN@33154|Opisthokonta,3BKBH@33208|Metazoa,3CVT2@33213|Bilateria,4896C@7711|Chordata,496F5@7742|Vertebrata,4A7Y2@7898|Actinopterygii	33208|Metazoa	S	SERTA motif	-	-	-	-	-	-	-	-	-	-	-	-	SERTA,UPF0730
Ofa017157	215358.XP_010734741.1	6.63e-290	798	KOG4445@1|root,KOG4445@2759|Eukaryota,39TF9@33154|Opisthokonta,3BI9K@33208|Metazoa,3CTMM@33213|Bilateria,484MN@7711|Chordata,4974W@7742|Vertebrata,49VM3@7898|Actinopterygii	33208|Metazoa	O	Ring finger protein 25	RNF25	GO:0003674,GO:0003824,GO:0004842,GO:0005488,GO:0005515,GO:0005575,GO:0005622,GO:0005623,GO:0005634,GO:0005737,GO:0005829,GO:0006355,GO:0006464,GO:0006807,GO:0008134,GO:0008150,GO:0008152,GO:0008270,GO:0009889,GO:0009987,GO:0010468,GO:0010556,GO:0016567,GO:0016740,GO:0019219,GO:0019222,GO:0019538,GO:0019787,GO:0031323,GO:0031326,GO:0032446,GO:0036211,GO:0043167,GO:0043169,GO:0043170,GO:0043226,GO:…	2.3.2.27	ko:K10640	-	-	-	-	ko00000,ko01000,ko04121	-	-	-	RWD,zf-RING_11
Ofa005692	215358.XP_010740927.1	1.71e-305	838	KOG2504@1|root,KOG2504@2759|Eukaryota,38CCN@33154|Opisthokonta,3BIF0@33208|Metazoa,3D0TB@33213|Bilateria,4847U@7711|Chordata,48XBT@7742|Vertebrata,49WZW@7898|Actinopterygii	33208|Metazoa	G	Solute carrier family 16 (monocarboxylic acid transporters), member 1	SLC16A1	GO:0000226,GO:0002376,GO:0002791,GO:0003674,GO:0005215,GO:0005342,GO:0005488,GO:0005515,GO:0005575,GO:0005622,GO:0005623,GO:0005813,GO:0005815,GO:0005856,GO:0005886,GO:0005887,GO:0006082,GO:0006090,GO:0006629,GO:0006810,GO:0006811,GO:0006820,GO:0006928,GO:0006996,GO:0007010,GO:0007017,GO:0007049,GO:0007098,GO:0007584,GO:0007610,GO:0008028,GO:0008150,GO:0008152,GO:0008509,GO:0008514,GO:0009605,GO:…	-	ko:K08179	-	-	-	-	ko00000,ko02000,ko04147	2.A.1.13	-	-	MFS_1
Ofa017635	8128.ENSONIP00000026752	3.26e-87	262	2AMJU@1|root,2RZCB@2759|Eukaryota,3A284@33154|Opisthokonta,3BQPT@33208|Metazoa,3D71B@33213|Bilateria,48E80@7711|Chordata,49AUR@7742|Vertebrata,4A3ZW@7898|Actinopterygii	33208|Metazoa	S	Transmembrane protein 100	TMEM100	GO:0001525,GO:0001568,GO:0001570,GO:0001701,GO:0001837,GO:0001944,GO:0003007,GO:0003158,GO:0003197,GO:0003198,GO:0003203,GO:0003272,GO:0005575,GO:0005622,GO:0005623,GO:0005737,GO:0005783,GO:0005886,GO:0006355,GO:0006357,GO:0007154,GO:0007165,GO:0007166,GO:0007167,GO:0007178,GO:0007219,GO:0007275,GO:0007507,GO:0008150,GO:0009653,GO:0009719,GO:0009790,GO:0009792,GO:0009887,GO:0009888,GO:0009889,GO:…	-	-	-	-	-	-	-	-	-	-	TMEM100
Ofa012030	8153.XP_005953594.1	1.22e-99	303	290TZ@1|root,2R7PE@2759|Eukaryota,3A7T6@33154|Opisthokonta,3BSPI@33208|Metazoa,3D4V6@33213|Bilateria	33208|Metazoa	S	GTPase, IMAP family member	GIMAP7	GO:0000166,GO:0001882,GO:0001883,GO:0003674,GO:0003824,GO:0003924,GO:0005488,GO:0005515,GO:0005525,GO:0005575,GO:0005622,GO:0005623,GO:0005737,GO:0005811,GO:0005829,GO:0006139,GO:0006163,GO:0006725,GO:0006753,GO:0006793,GO:0006796,GO:0006807,GO:0008150,GO:0008152,GO:0009116,GO:0009117,GO:0009119,GO:0009141,GO:0009144,GO:0009150,GO:0009199,GO:0009205,GO:0009259,GO:0009987,GO:0016462,GO:0016787,GO:…	-	-	-	-	-	-	-	-	-	-	AIG1
Ofa013901	215358.XP_010729138.1	1.16e-128	377	29NBX@1|root,2RVNK@2759|Eukaryota,38GYN@33154|Opisthokonta,3BKGD@33208|Metazoa,3D1J7@33213|Bilateria,480ZV@7711|Chordata,48YHW@7742|Vertebrata,49PYD@7898|Actinopterygii	33208|Metazoa	A	zinc finger protein	ZNF346	GO:0002039,GO:0003674,GO:0003676,GO:0003723,GO:0003725,GO:0005488,GO:0005515,GO:0005575,GO:0005622,GO:0005623,GO:0005634,GO:0005730,GO:0006915,GO:0007154,GO:0007165,GO:0008150,GO:0008219,GO:0009987,GO:0010941,GO:0010942,GO:0012501,GO:0019899,GO:0023052,GO:0031974,GO:0031981,GO:0035198,GO:0035556,GO:0042981,GO:0043065,GO:0043067,GO:0043068,GO:0043226,GO:0043227,GO:0043228,GO:0043229,GO:0043231,GO:…	-	-	-	-	-	-	-	-	-	-	zf-met
Ofa009492	7955.ENSDARP00000082917	1.64e-222	726	28M73@1|root,2QTQ3@2759|Eukaryota,39RFK@33154|Opisthokonta,3BEUV@33208|Metazoa,3CRGA@33213|Bilateria,4860Q@7711|Chordata,492NJ@7742|Vertebrata,4A09A@7898|Actinopterygii	33208|Metazoa	S	AHNAK nucleoprotein	AHNAK	GO:0003674,GO:0005198,GO:0005488,GO:0005515,GO:0005575,GO:0005576,GO:0005615,GO:0005622,GO:0005623,GO:0005634,GO:0005737,GO:0005829,GO:0005856,GO:0005886,GO:0005911,GO:0008150,GO:0009987,GO:0010468,GO:0010959,GO:0015629,GO:0016020,GO:0016043,GO:0019219,GO:0019222,GO:0022607,GO:0022898,GO:0030016,GO:0030054,GO:0030315,GO:0031323,GO:0031982,GO:0032409,GO:0032412,GO:0032879,GO:0034762,GO:0034765,GO:…	-	-	-	-	-	-	-	-	-	-	-
Ofa014103	69293.ENSGACP00000000576	1.62e-73	221	COG5262@1|root,KOG1756@2759|Eukaryota,3A1K0@33154|Opisthokonta,3BQBZ@33208|Metazoa,3D75E@33213|Bilateria,48E3B@7711|Chordata,49ATY@7742|Vertebrata	33208|Metazoa	B	chromatin silencing	-	GO:0000228,GO:0000785,GO:0000790,GO:0003674,GO:0003676,GO:0003677,GO:0005488,GO:0005575,GO:0005622,GO:0005623,GO:0005634,GO:0005694,GO:0006325,GO:0006342,GO:0006355,GO:0006996,GO:0008150,GO:0009889,GO:0009890,GO:0009892,GO:0009987,GO:0010468,GO:0010556,GO:0010558,GO:0010605,GO:0010629,GO:0016043,GO:0016458,GO:0019219,GO:0019222,GO:0031323,GO:0031324,GO:0031326,GO:0031327,GO:0031974,GO:0031981,GO:…	-	ko:K11251	ko04217,ko05034,ko05322,map04217,map05034,map05322	-	-	-	ko00000,ko00001,ko03036,ko04147	-	-	-	Histone,Histone_H2A_C
Ofa014461	215358.XP_010732312.1	2.3e-230	639	28PQX@1|root,2QWD9@2759|Eukaryota,38BH6@33154|Opisthokonta,3BIPM@33208|Metazoa,3CWC8@33213|Bilateria,4819F@7711|Chordata,4962F@7742|Vertebrata,49PRW@7898|Actinopterygii	33208|Metazoa	T	G protein-coupled receptor 183	GPR183	GO:0000902,GO:0000904,GO:0001775,GO:0001776,GO:0001932,GO:0001934,GO:0002250,GO:0002252,GO:0002263,GO:0002285,GO:0002286,GO:0002287,GO:0002292,GO:0002293,GO:0002294,GO:0002312,GO:0002313,GO:0002335,GO:0002366,GO:0002376,GO:0002407,GO:0002520,GO:0002521,GO:0002573,GO:0002682,GO:0002684,GO:0002694,GO:0002696,GO:0003674,GO:0004888,GO:0004930,GO:0005488,GO:0005496,GO:0005575,GO:0005623,GO:0005886,GO:…	-	ko:K04305	-	-	-	-	ko00000,ko04030	-	-	-	7tm_1
Ofa004704	8128.ENSONIP00000009792	7.02e-32	125	2DAUQ@1|root,2TKR8@2759|Eukaryota,39HV8@33154|Opisthokonta,3CMNX@33208|Metazoa,3E3A4@33213|Bilateria,48M4P@7711|Chordata	33208|Metazoa	-	-	-	-	-	-	-	-	-	-	-	-	-	-	-
Ofa023695	215358.XP_010751187.1	3.96e-58	191	COG5600@1|root,KOG2688@2759|Eukaryota,38I46@33154|Opisthokonta,3BE1I@33208|Metazoa,3D0GE@33213|Bilateria,484UQ@7711|Chordata,490XR@7742|Vertebrata,4A0DF@7898|Actinopterygii	33208|Metazoa	D	PCI domain containing 2	PCID2	GO:0000956,GO:0000972,GO:0000973,GO:0002376,GO:0002520,GO:0002682,GO:0002684,GO:0002694,GO:0002696,GO:0003674,GO:0003676,GO:0003677,GO:0003690,GO:0003723,GO:0005488,GO:0005515,GO:0005575,GO:0005622,GO:0005623,GO:0005634,GO:0005737,GO:0005844,GO:0006139,GO:0006351,GO:0006354,GO:0006355,GO:0006366,GO:0006368,GO:0006401,GO:0006402,GO:0006403,GO:0006405,GO:0006406,GO:0006611,GO:0006725,GO:0006807,GO:…	-	-	-	-	-	-	-	-	-	-	PCI
Ofa002160	32507.XP_006806183.1	0	971	COG0459@1|root,KOG0358@2759|Eukaryota,39NW1@33154|Opisthokonta,3BCK9@33208|Metazoa,3CVW1@33213|Bilateria,47ZFR@7711|Chordata,4981V@7742|Vertebrata,49YKC@7898|Actinopterygii	33208|Metazoa	O	assists the folding of proteins upon ATP hydrolysis	CCT4	GO:0000003,GO:0002199,GO:0003674,GO:0005488,GO:0005515,GO:0005575,GO:0005622,GO:0005623,GO:0005634,GO:0005654,GO:0005737,GO:0005813,GO:0005815,GO:0005829,GO:0005832,GO:0005856,GO:0005874,GO:0006403,GO:0006457,GO:0006458,GO:0006810,GO:0007275,GO:0007338,GO:0007339,GO:0008037,GO:0008150,GO:0009566,GO:0009653,GO:0009791,GO:0009886,GO:0009889,GO:0009891,GO:0009893,GO:0009987,GO:0009988,GO:0010171,GO:…	-	ko:K09496	-	-	-	-	ko00000,ko03036,ko03110,ko04147	-	-	-	Cpn60_TCP1
Ofa015342	215358.XP_010751870.1	1.58e-56	197	COG0724@1|root,KOG0106@2759|Eukaryota,38CEH@33154|Opisthokonta,3BBIK@33208|Metazoa,3CUHJ@33213|Bilateria,47ZAQ@7711|Chordata,497A3@7742|Vertebrata,49Z5Q@7898|Actinopterygii	33208|Metazoa	A	Serine arginine-rich splicing factor	SRSF4	GO:0000075,GO:0000278,GO:0000375,GO:0000377,GO:0000381,GO:0000398,GO:0000785,GO:0001178,GO:0002244,GO:0002252,GO:0002376,GO:0002520,GO:0003674,GO:0003676,GO:0003723,GO:0003729,GO:0005488,GO:0005515,GO:0005575,GO:0005622,GO:0005623,GO:0005634,GO:0005654,GO:0005694,GO:0005700,GO:0006139,GO:0006355,GO:0006357,GO:0006396,GO:0006397,GO:0006403,GO:0006405,GO:0006406,GO:0006611,GO:0006725,GO:0006807,GO:…	-	ko:K12893	ko03040,ko05168,map03040,map05168	-	-	-	ko00000,ko00001,ko03041	-	-	-	RRM_1
Ofa002232	303518.XP_005755121.1	1.19e-292	811	KOG2177@1|root,KOG2177@2759|Eukaryota,38C4M@33154|Opisthokonta,3BDNZ@33208|Metazoa,3CWUT@33213|Bilateria,480HC@7711|Chordata,4990S@7742|Vertebrata,49V4Y@7898|Actinopterygii	33208|Metazoa	O	E3 ubiquitin-protein ligase	TRIM7	GO:0000209,GO:0001817,GO:0002376,GO:0002682,GO:0002684,GO:0003674,GO:0003824,GO:0004842,GO:0005102,GO:0005488,GO:0005515,GO:0005575,GO:0005622,GO:0005623,GO:0005634,GO:0005654,GO:0005730,GO:0005737,GO:0005739,GO:0005794,GO:0005829,GO:0006355,GO:0006464,GO:0006508,GO:0006511,GO:0006513,GO:0006807,GO:0006950,GO:0006952,GO:0006955,GO:0007154,GO:0007165,GO:0007166,GO:0008134,GO:0008150,GO:0008152,GO:…	2.3.2.27,2.7.7.6	ko:K03006,ko:K06712,ko:K10651,ko:K12000,ko:K12009,ko:K12015,ko:K12019,ko:K12025,ko:K12027,ko:K12033,ko:K12037	ko00230,ko00240,ko01100,ko03020,ko05016,ko05168,ko05169,ko05322,map00230,map00240,map01100,map03020,map05016,map05168,map05169,map05322	M00180	R00435,R00441,R00442,R00443	RC02795	br01611,ko00000,ko00001,ko00002,ko01000,ko03019,ko03021,ko03400,ko04090,ko04121,ko04131,ko04147	-	-	-	PRY,SPRY,zf-B_box,zf-C3HC4,zf-C3HC4_4,zf-RING_UBOX
Ofa016514	8128.ENSONIP00000016341	3.84e-117	361	28HVX@1|root,2QQ6U@2759|Eukaryota,39ZBT@33154|Opisthokonta,3BNAN@33208|Metazoa,3D4QA@33213|Bilateria,48C6V@7711|Chordata,49A89@7742|Vertebrata,4A1Y0@7898|Actinopterygii	33208|Metazoa	T	Fc receptor-like protein	-	-	-	ko:K06727	-	-	-	-	ko00000,ko04090	-	-	-	Ig_2,Ig_3,ig
Ofa016660	106582.XP_004576179.1	3.3e-69	234	2EZVG@1|root,2T149@2759|Eukaryota,38KF2@33154|Opisthokonta,3BJSH@33208|Metazoa,3DH2I@33213|Bilateria	33208|Metazoa	T	cell differentiation	FCRLA	GO:0005575,GO:0005622,GO:0005623,GO:0005737,GO:0044424,GO:0044464	-	-	-	-	-	-	-	-	-	-	Ig_2,Ig_3
Ofa016146	215358.XP_010753524.1	3.27e-162	458	2EBQD@1|root,2SHRM@2759|Eukaryota,3AFZQ@33154|Opisthokonta	33154|Opisthokonta	T	Immunoglobulin V-set domain	SIRPD	-	-	ko:K06551,ko:K16827	ko04380,map04380	-	-	-	ko00000,ko00001,ko04090	-	-	-	V-set
Ofa002107	215358.XP_010749085.1	3.1e-116	335	28PQ8@1|root,2S9IE@2759|Eukaryota,3A3B7@33154|Opisthokonta,3BRV3@33208|Metazoa,3D78N@33213|Bilateria,48EU8@7711|Chordata,49DCD@7742|Vertebrata,4A4JA@7898|Actinopterygii	33208|Metazoa	T	Persephin-like	PSPN	GO:0000165,GO:0000902,GO:0000904,GO:0001655,GO:0001657,GO:0001658,GO:0001763,GO:0001822,GO:0001823,GO:0002009,GO:0003674,GO:0005085,GO:0005088,GO:0005102,GO:0005488,GO:0005515,GO:0005575,GO:0005576,GO:0005615,GO:0006464,GO:0006468,GO:0006793,GO:0006796,GO:0006807,GO:0006928,GO:0006935,GO:0007154,GO:0007165,GO:0007275,GO:0007399,GO:0007409,GO:0007411,GO:0007417,GO:0008150,GO:0008152,GO:0009605,GO:…	-	-	-	-	-	-	-	-	-	-	TGF_beta
Ofa012070	8081.XP_008401058.1	4.55e-86	269	2CFRM@1|root,2SQHK@2759|Eukaryota,3A116@33154|Opisthokonta,3BPX0@33208|Metazoa,3D6DP@33213|Bilateria,48CPD@7711|Chordata,49B9Q@7742|Vertebrata,4A7PJ@7898|Actinopterygii	33208|Metazoa	S	Immunoglobulin C1-set domain	TARP	-	-	-	-	-	-	-	-	-	-	-	C1-set,V-set
Ofa020875	215358.XP_010752443.1	0	896	KOG2177@1|root,KOG2177@2759|Eukaryota,393H3@33154|Opisthokonta,3BC3M@33208|Metazoa,3CY4H@33213|Bilateria,482R5@7711|Chordata,499DI@7742|Vertebrata,4A55Y@7898|Actinopterygii	33208|Metazoa	O	Tripartite motif containing 47	-	-	-	ko:K12006,ko:K19942	-	-	-	-	ko00000,ko04121,ko04131	-	-	-	PRY,SPRY,zf-B_box,zf-C3HC4_4
Ofa017155	215358.XP_010734743.1	9.79e-139	428	KOG0799@1|root,KOG0799@2759|Eukaryota,38G8Y@33154|Opisthokonta,3BC4H@33208|Metazoa,3CTMT@33213|Bilateria,484XI@7711|Chordata,48Z2Y@7742|Vertebrata,49VTC@7898|Actinopterygii	33208|Metazoa	G	xylosyltransferase	XYLT1	GO:0000003,GO:0000139,GO:0002009,GO:0002119,GO:0002164,GO:0003674,GO:0003824,GO:0005575,GO:0005622,GO:0005623,GO:0005737,GO:0005794,GO:0005975,GO:0005996,GO:0006022,GO:0006023,GO:0006024,GO:0006029,GO:0006082,GO:0006139,GO:0006725,GO:0006790,GO:0006793,GO:0006807,GO:0006950,GO:0007275,GO:0007399,GO:0007610,GO:0008150,GO:0008152,GO:0008194,GO:0009058,GO:0009059,GO:0009100,GO:0009101,GO:0009225,GO:…	2.4.2.26	ko:K00771	ko00532,ko00534,ko01100,map00532,map00534,map01100	M00057	R05925	-	ko00000,ko00001,ko00002,ko01000,ko01003	-	GT14	-	Branch,WSC,Xylo_C
Ofa008494	144197.XP_008274803.1	2.9e-197	560	KOG1867@1|root,KOG1867@2759|Eukaryota,39749@33154|Opisthokonta,3BJEI@33208|Metazoa,3CW2J@33213|Bilateria,481P1@7711|Chordata,48XHK@7742|Vertebrata,4A1BC@7898|Actinopterygii	33208|Metazoa	O	Ubiquitin specific peptidase 30	USP30	GO:0000422,GO:0003674,GO:0003824,GO:0004175,GO:0004197,GO:0004843,GO:0005575,GO:0005622,GO:0005623,GO:0005737,GO:0005739,GO:0005740,GO:0005741,GO:0006464,GO:0006508,GO:0006807,GO:0006914,GO:0006950,GO:0006996,GO:0007005,GO:0008053,GO:0008150,GO:0008152,GO:0008233,GO:0008234,GO:0009056,GO:0009635,GO:0009636,GO:0009892,GO:0009894,GO:0009895,GO:0009987,GO:0010033,GO:0010506,GO:0010507,GO:0010639,GO:…	3.4.19.12	ko:K11851	ko04137,map04137	-	-	-	ko00000,ko00001,ko01000,ko01002,ko04121,ko04131	-	-	-	UCH
Ofa014046	215358.XP_010738243.1	6.28e-124	353	COG5126@1|root,KOG0044@2759|Eukaryota,3AEWH@33154|Opisthokonta,3BYWF@33208|Metazoa,3DFCJ@33213|Bilateria,48IVS@7711|Chordata,49G2H@7742|Vertebrata,4A70J@7898|Actinopterygii	33208|Metazoa	T	Guanylate cyclase activator 1d	-	-	-	ko:K08328	ko04744,map04744	-	-	-	ko00000,ko00001	-	-	-	EF-hand_1,EF-hand_5,EF-hand_7,EF-hand_8
Ofa016446	106582.XP_004574207.1	4.69e-85	271	2EG3J@1|root,2SM51@2759|Eukaryota,3AIAU@33154|Opisthokonta,3BZCC@33208|Metazoa,3DDWC@33213|Bilateria,48J77@7711|Chordata,49F5C@7742|Vertebrata,4A5G6@7898|Actinopterygii	33208|Metazoa	S	B-box zinc finger	-	-	-	-	-	-	-	-	-	-	-	-	zf-B_box
Ofa021693	215358.XP_010740865.1	1.02e-297	818	KOG3656@1|root,KOG3656@2759|Eukaryota,38G6G@33154|Opisthokonta,3B9BF@33208|Metazoa,3CU6D@33213|Bilateria,481WV@7711|Chordata,48ZVZ@7742|Vertebrata,4A1E4@7898|Actinopterygii	33208|Metazoa	T	dopamine receptor	dop-1	GO:0001588,GO:0003008,GO:0003674,GO:0004888,GO:0004930,GO:0004952,GO:0004969,GO:0005488,GO:0005575,GO:0005623,GO:0005886,GO:0005887,GO:0006873,GO:0006874,GO:0006875,GO:0006950,GO:0007154,GO:0007165,GO:0007186,GO:0007187,GO:0007188,GO:0007189,GO:0007191,GO:0007200,GO:0007212,GO:0007610,GO:0007611,GO:0007612,GO:0007613,GO:0007632,GO:0007635,GO:0007638,GO:0008150,GO:0008227,GO:0008306,GO:0008355,GO:…	-	ko:K04144,ko:K04148,ko:K05840	ko04020,ko04024,ko04080,ko04540,ko04728,ko05012,ko05030,ko05031,ko05032,ko05034,map04020,map04024,map04080,map04540,map04728,map05012,map05030,map05031,map05032,map05034	-	-	-	ko00000,ko00001,ko04030	-	-	-	7tm_1
Ofa012173	144197.XP_008298933.1	1.52e-167	489	28NWK@1|root,2QVGU@2759|Eukaryota,38DJ9@33154|Opisthokonta,3BDNT@33208|Metazoa,3CSPU@33213|Bilateria,47ZA9@7711|Chordata,493FY@7742|Vertebrata,49XQD@7898|Actinopterygii	33208|Metazoa	K	TATA box binding protein (Tbp)-associated factor, RNA polymerase I, B	TAF1B	GO:0000120,GO:0000976,GO:0001013,GO:0001046,GO:0001047,GO:0001067,GO:0001163,GO:0001164,GO:0001188,GO:0003674,GO:0003676,GO:0003677,GO:0003690,GO:0005488,GO:0005515,GO:0005575,GO:0005622,GO:0005623,GO:0005634,GO:0005654,GO:0005667,GO:0005668,GO:0005730,GO:0006139,GO:0006351,GO:0006352,GO:0006353,GO:0006360,GO:0006361,GO:0006363,GO:0006725,GO:0006807,GO:0008134,GO:0008150,GO:0008152,GO:0009058,GO:…	-	ko:K15213	-	-	-	-	ko00000,ko03021	-	-	-	zf-RRN7
Ofa012915	79684.XP_005360948.1	4.15e-27	110	COG1024@1|root,KOG1683@2759|Eukaryota,38CY9@33154|Opisthokonta,3BE3Y@33208|Metazoa,3CXNY@33213|Bilateria,48AKE@7711|Chordata,48V2Q@7742|Vertebrata,3J654@40674|Mammalia,35A63@314146|Euarchontoglires,4PXV7@9989|Rodentia	33208|Metazoa	I	Trifunctional enzyme subunit alpha, mitochondrial	HADHA	GO:0000062,GO:0000166,GO:0003674,GO:0003824,GO:0003857,GO:0003985,GO:0003988,GO:0004300,GO:0005488,GO:0005575,GO:0005622,GO:0005623,GO:0005737,GO:0005739,GO:0005740,GO:0005743,GO:0005759,GO:0005777,GO:0006082,GO:0006629,GO:0006631,GO:0006635,GO:0006950,GO:0007275,GO:0007568,GO:0008150,GO:0008152,GO:0008340,GO:0009056,GO:0009062,GO:0009295,GO:0009605,GO:0009611,GO:0009719,GO:0009725,GO:0009987,GO:…	1.1.1.211,4.2.1.17	ko:K07515	ko00062,ko00071,ko00280,ko00310,ko00380,ko00410,ko00627,ko00640,ko00650,ko00930,ko01040,ko01100,ko01110,ko01120,ko01130,ko01200,ko01212,map00062,map00071,map00280,map00310,map00380,map00410,map00627,map00640,map00650,map00930,map01040,map01100,map01110,map01120,map01130,map01200,map01212	M00013,M00032,M00085,M00087	R01778,R02685,R03026,R03045,R04137,R04170,R04204,R04224,R04737,R04738,R04739,R04740,R04741,R04743,R04744,R04745,R04746,R04748,R04749,R05595,R06942,R07935,R07936,R07951,R07952	RC00029,RC00103,RC00770,RC00831,RC00834,RC01086,RC01095,RC01098,RC01103	ko00000,ko00001,ko00002,ko01000	-	-	-	3HCDH,3HCDH_N,ECH_1
Ofa010972	215358.XP_010754812.1	1.07e-123	358	KOG2567@1|root,KOG2567@2759|Eukaryota,39Y2W@33154|Opisthokonta,3BJT8@33208|Metazoa,3D0G1@33213|Bilateria,481R3@7711|Chordata,49809@7742|Vertebrata,4A38H@7898|Actinopterygii	33208|Metazoa	S	ribonuclease P	RPP25L	GO:0000172,GO:0000966,GO:0001682,GO:0005575,GO:0005732,GO:0006139,GO:0006396,GO:0006399,GO:0006725,GO:0006807,GO:0008033,GO:0008150,GO:0008152,GO:0009987,GO:0010467,GO:0016070,GO:0030677,GO:0030681,GO:0032991,GO:0034470,GO:0034471,GO:0034641,GO:0034660,GO:0043170,GO:0044237,GO:0044238,GO:0046483,GO:0071704,GO:0090304,GO:0099116,GO:1901360,GO:1902494,GO:1902555,GO:1905348,GO:1990904	3.1.26.5	ko:K14525	ko03008,ko03013,map03008,map03013	-	-	-	ko00000,ko00001,ko01000,ko03009,ko03016,ko03029	-	-	-	Alba
Ofa006257	215358.XP_010747585.1	1.92e-312	980	KOG1056@1|root,KOG1056@2759|Eukaryota,38I1T@33154|Opisthokonta,3BKMX@33208|Metazoa,3D4YV@33213|Bilateria,48DQG@7711|Chordata,4995G@7742|Vertebrata,4A0QC@7898|Actinopterygii	33208|Metazoa	PT	Extracellular calcium-sensing receptor-like	-	-	-	ko:K04612	ko04621,map04621	-	-	-	ko00000,ko00001,ko04030	9.A.14.7.2	-	-	7tm_3,ANF_receptor,NCD3G
Ofa019927	8153.XP_005949674.1	0	1538	COG2202@1|root,KOG0501@2759|Eukaryota,38HAJ@33154|Opisthokonta,3BB5P@33208|Metazoa,3CRBS@33213|Bilateria,48413@7711|Chordata,48VHI@7742|Vertebrata,49X69@7898|Actinopterygii	33208|Metazoa	P	Potassium voltage-gated channel, subfamily H	KCNH5	GO:0000003,GO:0003008,GO:0003012,GO:0003674,GO:0005215,GO:0005216,GO:0005244,GO:0005249,GO:0005261,GO:0005267,GO:0005488,GO:0005515,GO:0005575,GO:0005622,GO:0005623,GO:0005886,GO:0005887,GO:0005902,GO:0006810,GO:0006811,GO:0006812,GO:0006813,GO:0006936,GO:0007275,GO:0007346,GO:0007399,GO:0007600,GO:0007606,GO:0007608,GO:0007610,GO:0007611,GO:0007612,GO:0007617,GO:0007618,GO:0007619,GO:0007635,GO:…	-	ko:K04908	-	-	-	-	ko00000,ko04040	1.A.1.20.6	-	-	Ion_trans,PAS_9,cNMP_binding
Ofa018196	144197.XP_008289419.1	0	1124	COG1233@1|root,KOG4254@2759|Eukaryota,38GIP@33154|Opisthokonta,3BGWD@33208|Metazoa,3CXHQ@33213|Bilateria,4899J@7711|Chordata,492H2@7742|Vertebrata,49UNC@7898|Actinopterygii	33208|Metazoa	H	FAD binding domain	-	-	1.3.99.23	ko:K09516	ko00830,map00830	-	R07163	RC01835	ko00000,ko00001,ko01000	-	-	-	Amino_oxidase,NAD_binding_8
Ofa002817	8128.ENSONIP00000005329	1.17e-87	275	2CY1R@1|root,2S1CF@2759|Eukaryota,3A007@33154|Opisthokonta,3BNZX@33208|Metazoa,3CVXA@33213|Bilateria,48CCZ@7711|Chordata,4965F@7742|Vertebrata,4A3W7@7898|Actinopterygii	33208|Metazoa	T	growth factor alpha	TGFA	GO:0000187,GO:0001932,GO:0001934,GO:0003674,GO:0005102,GO:0005154,GO:0005488,GO:0005515,GO:0005575,GO:0005576,GO:0005615,GO:0005622,GO:0005623,GO:0005737,GO:0005783,GO:0005789,GO:0005793,GO:0005798,GO:0005886,GO:0005887,GO:0006355,GO:0006357,GO:0006810,GO:0006888,GO:0006900,GO:0006901,GO:0006903,GO:0006996,GO:0007088,GO:0007154,GO:0007165,GO:0007166,GO:0007167,GO:0007169,GO:0007173,GO:0007176,GO:…	-	ko:K08774	ko01521,ko04010,ko04012,ko04014,ko04151,ko04915,ko05200,ko05210,ko05211,ko05212,ko05214,ko05215,ko05223,ko05225,map01521,map04010,map04012,map04014,map04151,map04915,map05200,map05210,map05211,map05212,map05214,map05215,map05223,map05225	-	-	-	ko00000,ko00001	-	-	-	-
Ofa009100	215358.XP_010745742.1	0	978	COG3119@1|root,KOG3867@2759|Eukaryota,38CRA@33154|Opisthokonta,3BGPB@33208|Metazoa,3CTVU@33213|Bilateria,48564@7711|Chordata,48XC5@7742|Vertebrata,49XS5@7898|Actinopterygii	33208|Metazoa	P	Iduronate 2-sulfatase	IDS	GO:0000323,GO:0003674,GO:0003824,GO:0004423,GO:0005575,GO:0005622,GO:0005623,GO:0005737,GO:0005764,GO:0005773,GO:0005775,GO:0006022,GO:0006026,GO:0006027,GO:0006029,GO:0006082,GO:0006790,GO:0006807,GO:0008150,GO:0008152,GO:0008484,GO:0009056,GO:0009057,GO:0009100,GO:0009987,GO:0016787,GO:0016788,GO:0019538,GO:0030203,GO:0030204,GO:0030207,GO:0031974,GO:0043170,GO:0043202,GO:0043226,GO:0043227,GO:…	3.1.6.13	ko:K01136	ko00531,ko01100,ko04142,map00531,map01100,map04142	M00076,M00078	R07812,R07821	-	ko00000,ko00001,ko00002,ko01000	-	-	-	Sulfatase
Ofa002818	144197.XP_008283820.1	0	927	COG0477@1|root,KOG0569@2759|Eukaryota,38H3F@33154|Opisthokonta,3BFMZ@33208|Metazoa,3CYY2@33213|Bilateria,487K4@7711|Chordata,495MM@7742|Vertebrata,49W52@7898|Actinopterygii	33208|Metazoa	G	Solute carrier family 2 (facilitated glucose transporter), member	SLC2A11	GO:0003674,GO:0005215,GO:0005575,GO:0005622,GO:0005623,GO:0005634,GO:0005886,GO:0006810,GO:0008150,GO:0008643,GO:0008645,GO:0015144,GO:0015749,GO:0016020,GO:0022857,GO:0030054,GO:0034219,GO:0043226,GO:0043227,GO:0043229,GO:0043231,GO:0044424,GO:0044464,GO:0051119,GO:0051179,GO:0051234,GO:0055085,GO:0071702,GO:0071944	-	ko:K08148	-	-	-	-	ko00000,ko02000	2.A.1.1.44	-	-	Sugar_tr
Ofa016141	303518.XP_005754964.1	6.45e-75	261	2D4E8@1|root,2SUUU@2759|Eukaryota,3AQBW@33154|Opisthokonta,3C1Y4@33208|Metazoa,3DI68@33213|Bilateria,48KI4@7711|Chordata,49HHX@7742|Vertebrata,4A812@7898|Actinopterygii	33208|Metazoa	T	Immunoglobulin V-set domain	-	-	-	-	-	-	-	-	-	-	-	-	V-set
Ofa017159	215358.XP_010734739.1	0	1036	KOG2165@1|root,KOG2165@2759|Eukaryota,38DC2@33154|Opisthokonta,3BJ99@33208|Metazoa,3CUP8@33213|Bilateria,485T8@7711|Chordata,48ZYA@7742|Vertebrata,49U0E@7898|Actinopterygii	33208|Metazoa	DO	complex subunit 2	ANAPC2	GO:0000151,GO:0000152,GO:0000209,GO:0001558,GO:0003674,GO:0003824,GO:0004842,GO:0005488,GO:0005515,GO:0005575,GO:0005622,GO:0005623,GO:0005634,GO:0005654,GO:0005680,GO:0005737,GO:0005829,GO:0006464,GO:0006508,GO:0006511,GO:0006807,GO:0007275,GO:0007399,GO:0008150,GO:0008152,GO:0008361,GO:0008582,GO:0009056,GO:0009057,GO:0009987,GO:0010498,GO:0010646,GO:0010720,GO:0010769,GO:0010770,GO:0010975,GO:…	-	ko:K03349	ko04110,ko04111,ko04113,ko04114,ko04120,ko04914,ko05166,map04110,map04111,map04113,map04114,map04120,map04914,map05166	M00389	-	-	ko00000,ko00001,ko00002,ko03036,ko04121	-	-	-	ANAPC2,Cullin
Ofa018992	144197.XP_008285743.1	1.76e-286	799	COG0591@1|root,KOG3761@2759|Eukaryota	2759|Eukaryota	E	choline:sodium symporter activity	-	-	-	ko:K14387	ko04725,ko05231,map04725,map05231	-	-	-	ko00000,ko00001,ko02000	2.A.21.8	-	-	SSF
Ofa020144	8083.ENSXMAP00000002026	1.08e-97	300	COG4826@1|root,KOG2392@2759|Eukaryota,38VR6@33154|Opisthokonta,3BBFJ@33208|Metazoa,3CV81@33213|Bilateria,48177@7711|Chordata,49259@7742|Vertebrata,49W0I@7898|Actinopterygii	33208|Metazoa	V	Belongs to the serpin family	SERPINB6	GO:0000003,GO:0001775,GO:0001817,GO:0001819,GO:0001910,GO:0001911,GO:0002020,GO:0002252,GO:0002253,GO:0002263,GO:0002274,GO:0002275,GO:0002283,GO:0002366,GO:0002376,GO:0002443,GO:0002444,GO:0002446,GO:0002448,GO:0002682,GO:0002683,GO:0002684,GO:0002697,GO:0002698,GO:0002703,GO:0002704,GO:0002706,GO:0002707,GO:0002715,GO:0002716,GO:0002791,GO:0002793,GO:0003006,GO:0003008,GO:0003674,GO:0004857,GO:…	-	ko:K13963	ko05146,map05146	-	-	-	ko00000,ko00001	-	-	-	Serpin
Ofa014305	8090.ENSORLP00000025837	8.28e-75	253	KOG1226@1|root,KOG1226@2759|Eukaryota,39VKV@33154|Opisthokonta,3BIIB@33208|Metazoa,3D103@33213|Bilateria,489G7@7711|Chordata,4950C@7742|Vertebrata,49W0T@7898|Actinopterygii	33208|Metazoa	TW	integrin	ITGB5	GO:0001704,GO:0001706,GO:0002376,GO:0002474,GO:0002478,GO:0002479,GO:0003008,GO:0003012,GO:0003674,GO:0005102,GO:0005178,GO:0005488,GO:0005515,GO:0005575,GO:0005622,GO:0005623,GO:0005737,GO:0005886,GO:0005887,GO:0005912,GO:0005924,GO:0005925,GO:0006936,GO:0006996,GO:0007010,GO:0007015,GO:0007154,GO:0007155,GO:0007160,GO:0007165,GO:0007166,GO:0007167,GO:0007178,GO:0007179,GO:0007229,GO:0007275,GO:…	-	ko:K06588	ko04145,ko04151,ko04510,ko04512,ko04810,ko05165,ko05205,ko05410,ko05412,ko05414,map04145,map04151,map04510,map04512,map04810,map05165,map05205,map05410,map05412,map05414	-	-	-	ko00000,ko00001,ko04131,ko04516	-	-	-	EGF_2,Integrin_B_tail,Integrin_b_cyt,Integrin_beta,PSI_integrin
Ofa002105	215358.XP_010753746.1	1.43e-199	558	COG5134@1|root,KOG2990@2759|Eukaryota,38FHN@33154|Opisthokonta,3BG3E@33208|Metazoa,3CZ0Z@33213|Bilateria,488QS@7711|Chordata,490D3@7742|Vertebrata,49ZE9@7898|Actinopterygii	33208|Metazoa	S	Coiled-coil domain containing 130	CCDC130	GO:0003674,GO:0005488,GO:0005515,GO:0008150,GO:0009605,GO:0009607,GO:0009615,GO:0043207,GO:0050896,GO:0051704,GO:0051707	-	ko:K13115	-	-	-	-	ko00000,ko03041	-	-	-	DUF572
Ofa013799	215358.XP_010735542.1	4.07e-276	763	COG2124@1|root,KOG0684@2759|Eukaryota,38EP5@33154|Opisthokonta,3BEV0@33208|Metazoa,3CXKW@33213|Bilateria,487PS@7711|Chordata,4980K@7742|Vertebrata,49RZ6@7898|Actinopterygii	33208|Metazoa	Q	Cytochrome P450, family 8, subfamily B, polypeptide	CYP8B1	GO:0003674,GO:0003824,GO:0004497,GO:0005488,GO:0005575,GO:0005622,GO:0005623,GO:0005737,GO:0005783,GO:0005789,GO:0006082,GO:0006629,GO:0006694,GO:0006699,GO:0008144,GO:0008150,GO:0008152,GO:0008202,GO:0008206,GO:0008395,GO:0008397,GO:0008610,GO:0009058,GO:0009987,GO:0012505,GO:0016020,GO:0016053,GO:0016125,GO:0016491,GO:0016705,GO:0016709,GO:0019752,GO:0019825,GO:0031090,GO:0031984,GO:0032787,GO:…	1.14.13.96,1.14.18.8	ko:K07431	ko00120,ko01100,ko03320,map00120,map01100,map03320	M00104	R04826	RC01218	ko00000,ko00001,ko00002,ko00199,ko01000	-	-	-	p450
Ofa002227	144197.XP_008300389.1	6.8e-257	707	2BW7T@1|root,2QQ83@2759|Eukaryota,39R1D@33154|Opisthokonta,3B9UF@33208|Metazoa,3CRI3@33213|Bilateria,48461@7711|Chordata,48Y45@7742|Vertebrata,4A6CT@7898|Actinopterygii	33208|Metazoa	S	G protein-coupled receptor 137B	GPR137B	GO:0005575,GO:0005623,GO:0005886,GO:0005887,GO:0016020,GO:0016021,GO:0031224,GO:0031226,GO:0044425,GO:0044459,GO:0044464,GO:0071944	-	-	-	-	-	-	-	-	-	-	-
Ofa007417	215358.XP_010730735.1	1.41e-266	769	COG0724@1|root,KOG4212@2759|Eukaryota,39M82@33154|Opisthokonta,3BCYP@33208|Metazoa,3CU3Y@33213|Bilateria,481WC@7711|Chordata,48Y25@7742|Vertebrata,49SI4@7898|Actinopterygii	33208|Metazoa	A	Heterogeneous nuclear ribonucleoprotein M	HNRNPM	GO:0000003,GO:0000228,GO:0000375,GO:0000377,GO:0000380,GO:0000398,GO:0000578,GO:0000785,GO:0000790,GO:0002237,GO:0003002,GO:0003006,GO:0003674,GO:0003676,GO:0003723,GO:0003729,GO:0003730,GO:0003823,GO:0005488,GO:0005515,GO:0005575,GO:0005622,GO:0005623,GO:0005634,GO:0005654,GO:0005681,GO:0005694,GO:0005737,GO:0006139,GO:0006396,GO:0006397,GO:0006403,GO:0006725,GO:0006807,GO:0007028,GO:0007154,GO:…	-	ko:K12887	ko03040,map03040	-	-	-	ko00000,ko00001,ko03041	-	-	-	HnRNP_M,RRM_1
Ofa009551	215358.XP_010737513.1	0	1025	COG5025@1|root,KOG2294@2759|Eukaryota,38FFT@33154|Opisthokonta,3BJ58@33208|Metazoa,3CYD4@33213|Bilateria,481VS@7711|Chordata,4909T@7742|Vertebrata,4A01T@7898|Actinopterygii	33208|Metazoa	K	forkhead box	FOXO4	GO:0000075,GO:0000077,GO:0000278,GO:0000981,GO:0001228,GO:0003674,GO:0003676,GO:0003677,GO:0003682,GO:0003700,GO:0005488,GO:0005515,GO:0005575,GO:0005622,GO:0005623,GO:0005634,GO:0005654,GO:0005737,GO:0005829,GO:0006139,GO:0006351,GO:0006355,GO:0006357,GO:0006366,GO:0006464,GO:0006508,GO:0006725,GO:0006807,GO:0006950,GO:0006974,GO:0007049,GO:0007050,GO:0007093,GO:0007095,GO:0007154,GO:0007165,GO:…	-	ko:K12358	ko04014,ko04068,map04014,map04068	-	-	-	ko00000,ko00001,ko03000	-	-	-	FOXO-TAD,FOXO_KIX_bdg,Forkhead
Ofa001527	144197.XP_008290039.1	0	1052	COG0513@1|root,KOG0331@2759|Eukaryota,38D0V@33154|Opisthokonta,3BCQC@33208|Metazoa,3CTK2@33213|Bilateria,48560@7711|Chordata,48XRJ@7742|Vertebrata,49RAG@7898|Actinopterygii	33208|Metazoa	A	Belongs to the DEAD box helicase family	DDX5	GO:0000122,GO:0000375,GO:0000377,GO:0000380,GO:0000381,GO:0000398,GO:0000956,GO:0001837,GO:0002376,GO:0002682,GO:0002697,GO:0002831,GO:0003674,GO:0003676,GO:0003682,GO:0003712,GO:0003723,GO:0003724,GO:0003729,GO:0003730,GO:0003824,GO:0004004,GO:0004386,GO:0005102,GO:0005488,GO:0005515,GO:0005516,GO:0005575,GO:0005622,GO:0005623,GO:0005634,GO:0005654,GO:0005681,GO:0005694,GO:0005700,GO:0005703,GO:…	3.6.4.13	ko:K12823,ko:K13178	ko03040,ko05202,ko05205,map03040,map05202,map05205	-	-	-	ko00000,ko00001,ko01000,ko03009,ko03041	-	-	-	DEAD,Helicase_C,P68HR
Ofa016583	303518.XP_005748853.1	0	1191	2D1NG@1|root,2SIQ3@2759|Eukaryota,3AH39@33154|Opisthokonta,3CQAW@33208|Metazoa,3DE1U@33213|Bilateria,48RZD@7711|Chordata,49EJB@7742|Vertebrata,4A9BK@7898|Actinopterygii	33208|Metazoa	S	Sterile alpha motif domain-containing protein 9-like	-	-	-	-	-	-	-	-	-	-	-	-	FIIND
Ofa008493	215358.XP_010751758.1	1.86e-232	656	KOG0253@1|root,KOG0253@2759|Eukaryota,38BRT@33154|Opisthokonta,3BCKS@33208|Metazoa,3CUK1@33213|Bilateria,4819R@7711|Chordata,493A2@7742|Vertebrata,49S63@7898|Actinopterygii	33208|Metazoa	S	SV2 related protein homolog a (rat)	SVOP	GO:0005575,GO:0005622,GO:0005623,GO:0005737,GO:0008021,GO:0012505,GO:0016020,GO:0016021,GO:0030133,GO:0031224,GO:0031410,GO:0031982,GO:0043226,GO:0043227,GO:0043229,GO:0044424,GO:0044425,GO:0044444,GO:0044456,GO:0044464,GO:0045202,GO:0070382,GO:0097458,GO:0097708,GO:0098793,GO:0099503	-	-	-	-	-	-	-	-	-	-	MFS_1,Sugar_tr
Ofa012174	144197.XP_008298927.1	7.25e-210	603	KOG1721@1|root,KOG1721@2759|Eukaryota,38DUQ@33154|Opisthokonta,3BHW9@33208|Metazoa,3CS44@33213|Bilateria,483C6@7711|Chordata,494D0@7742|Vertebrata,49V9D@7898|Actinopterygii	33208|Metazoa	K	Kruppel-like factor 11a	KLF11	GO:0000082,GO:0000083,GO:0000122,GO:0000278,GO:0000981,GO:0001067,GO:0001700,GO:0002009,GO:0002165,GO:0003002,GO:0003674,GO:0003676,GO:0003677,GO:0003700,GO:0005488,GO:0005575,GO:0005622,GO:0005623,GO:0005634,GO:0005654,GO:0005737,GO:0005829,GO:0005912,GO:0005924,GO:0005925,GO:0006139,GO:0006351,GO:0006355,GO:0006357,GO:0006366,GO:0006725,GO:0006807,GO:0007049,GO:0007275,GO:0007389,GO:0007391,GO:…	-	ko:K09209,ko:K13943	-	-	-	-	ko00000,ko03000	-	-	-	zf-C2H2
Ofa012935	215358.XP_010739028.1	3.33e-262	741	KOG3014@1|root,KOG3014@2759|Eukaryota,38E0W@33154|Opisthokonta,3BH04@33208|Metazoa,3CX1I@33213|Bilateria,4804H@7711|Chordata,492MR@7742|Vertebrata,49T84@7898|Actinopterygii	33208|Metazoa	L	Establishment of cohesion 1 homolog 2	ESCO2	GO:0000070,GO:0000228,GO:0000278,GO:0000280,GO:0000775,GO:0000785,GO:0000790,GO:0000792,GO:0000803,GO:0000819,GO:0001741,GO:0002244,GO:0002376,GO:0002520,GO:0003674,GO:0003824,GO:0004468,GO:0005575,GO:0005622,GO:0005623,GO:0005634,GO:0005654,GO:0005694,GO:0005720,GO:0005721,GO:0005737,GO:0005794,GO:0006139,GO:0006259,GO:0006275,GO:0006281,GO:0006302,GO:0006325,GO:0006464,GO:0006473,GO:0006475,GO:…	-	ko:K11268	-	-	-	-	ko00000,ko01000,ko03036	-	-	-	Acetyltransf_13,zf-C2H2_3
Ofa022975	69293.ENSGACP00000025019	0	3717	KOG1997@1|root,KOG1998@2759|Eukaryota,38BY5@33154|Opisthokonta,3B9R9@33208|Metazoa,3CSAM@33213|Bilateria,483W6@7711|Chordata,492P7@7742|Vertebrata,49RM4@7898|Actinopterygii	33208|Metazoa	T	dedicator of cytokinesis	DOCK4	GO:0000132,GO:0000226,GO:0000278,GO:0001654,GO:0001745,GO:0001751,GO:0001754,GO:0003002,GO:0003008,GO:0003013,GO:0003018,GO:0003056,GO:0003674,GO:0005085,GO:0005088,GO:0005089,GO:0005096,GO:0005102,GO:0005488,GO:0005515,GO:0005575,GO:0005622,GO:0005623,GO:0005634,GO:0005730,GO:0005737,GO:0005794,GO:0005829,GO:0005886,GO:0006810,GO:0006897,GO:0006909,GO:0006911,GO:0006915,GO:0006928,GO:0006935,GO:…	-	ko:K05727,ko:K13708,ko:K17697	ko04015,ko04510,ko04810,ko05100,ko05131,map04015,map04510,map04810,map05100,map05131	-	-	-	ko00000,ko00001,ko03036,ko04131	-	-	-	DHR-2,DOCK-C2,DOCK_N,SH3_2
Ofa012072	8081.XP_008401101.1	2.1e-88	279	2CFRM@1|root,2SQHK@2759|Eukaryota,3A116@33154|Opisthokonta,3BPX0@33208|Metazoa,3D6DP@33213|Bilateria,48CPD@7711|Chordata,49B9Q@7742|Vertebrata,4A7PJ@7898|Actinopterygii	33208|Metazoa	S	Immunoglobulin C1-set domain	TARP	-	-	-	-	-	-	-	-	-	-	-	C1-set,V-set
Ofa012616	106582.XP_004541961.1	0	1200	KOG3757@1|root,KOG3757@2759|Eukaryota,38H8I@33154|Opisthokonta,3BA7D@33208|Metazoa,3D3SG@33213|Bilateria,48727@7711|Chordata,48ZX3@7742|Vertebrata,4A40D@7898|Actinopterygii	33208|Metazoa	DZ	retinitis pigmentosa 1-like 1	RP1L1	GO:0000226,GO:0001578,GO:0001654,GO:0001750,GO:0001894,GO:0001895,GO:0005575,GO:0005622,GO:0005623,GO:0005737,GO:0005856,GO:0005929,GO:0005930,GO:0006996,GO:0007010,GO:0007017,GO:0007275,GO:0007399,GO:0007423,GO:0008150,GO:0009987,GO:0016043,GO:0022008,GO:0022607,GO:0030030,GO:0030031,GO:0030154,GO:0030182,GO:0032391,GO:0032501,GO:0032502,GO:0032838,GO:0035082,GO:0035869,GO:0042461,GO:0042592,GO:…	-	ko:K19538	-	-	-	-	ko00000,ko04812	-	-	-	DCX
Ofa022681	215358.XP_010748881.1	1.33e-119	348	KOG1682@1|root,KOG1682@2759|Eukaryota,39M8G@33154|Opisthokonta,3B9EW@33208|Metazoa,3CW99@33213|Bilateria,47Z3A@7711|Chordata,490GV@7742|Vertebrata,49RV7@7898|Actinopterygii	33208|Metazoa	I	enoyl-CoA hydratase domain-containing protein 3	ECHDC3	-	-	-	-	-	-	-	-	-	-	-	ECH_1
Ofa012049	215358.XP_010751153.1	3.07e-161	466	2AVP2@1|root,2RZWR@2759|Eukaryota,39UZY@33154|Opisthokonta,3BBB3@33208|Metazoa,3CZTY@33213|Bilateria,482FJ@7711|Chordata,490H7@7742|Vertebrata,4A3RI@7898|Actinopterygii	33208|Metazoa	S	Transmembrane protein 71	TMEM71	GO:0005575,GO:0005622,GO:0005623,GO:0005737,GO:0005739,GO:0043226,GO:0043227,GO:0043229,GO:0043231,GO:0044424,GO:0044444,GO:0044464	-	-	-	-	-	-	-	-	-	-	TMEM71
Ofa020668	106582.XP_004575537.1	0	1608	2E4P5@1|root,2SBIG@2759|Eukaryota,393V2@33154|Opisthokonta,3BCM1@33208|Metazoa,3D37D@33213|Bilateria,486FX@7711|Chordata,49NFA@7742|Vertebrata,4A5CE@7898|Actinopterygii	33208|Metazoa	S	NLRC3-like	NLRP12	-	-	ko:K12800,ko:K20865	ko04217,ko04621,ko05133,ko05164,map04217,map04621,map05133,map05164	-	-	-	ko00000,ko00001,ko04131	-	-	-	FISNA,LRR_6,NACHT,PRY,SPRY
Ofa020143	8128.ENSONIP00000022636	3.97e-148	437	COG4826@1|root,KOG2392@2759|Eukaryota,38VR6@33154|Opisthokonta,3BBFJ@33208|Metazoa,3CV81@33213|Bilateria,48177@7711|Chordata,49259@7742|Vertebrata,49W0I@7898|Actinopterygii	33208|Metazoa	V	Belongs to the serpin family	SERPINB6	GO:0000003,GO:0001775,GO:0001817,GO:0001819,GO:0001910,GO:0001911,GO:0002020,GO:0002252,GO:0002253,GO:0002263,GO:0002274,GO:0002275,GO:0002283,GO:0002366,GO:0002376,GO:0002443,GO:0002444,GO:0002446,GO:0002448,GO:0002682,GO:0002683,GO:0002684,GO:0002697,GO:0002698,GO:0002703,GO:0002704,GO:0002706,GO:0002707,GO:0002715,GO:0002716,GO:0002791,GO:0002793,GO:0003006,GO:0003008,GO:0003674,GO:0004857,GO:…	-	ko:K13963	ko05146,map05146	-	-	-	ko00000,ko00001	-	-	-	Serpin
Ofa016671	215358.XP_010747392.1	1.64e-236	657	COG1083@1|root,2QQH3@2759|Eukaryota,38I3B@33154|Opisthokonta,3BE3I@33208|Metazoa,3CSEW@33213|Bilateria,487A1@7711|Chordata,48XB2@7742|Vertebrata,49Q91@7898|Actinopterygii	33208|Metazoa	M	Cytidine monophosphate N-acetylneuraminic acid synthetase	CMAS	GO:0003674,GO:0003824,GO:0005575,GO:0005622,GO:0005623,GO:0005634,GO:0005654,GO:0005737,GO:0005794,GO:0005802,GO:0006055,GO:0006139,GO:0006725,GO:0006793,GO:0006807,GO:0006950,GO:0007154,GO:0007267,GO:0007268,GO:0008150,GO:0008152,GO:0008781,GO:0009058,GO:0009225,GO:0009226,GO:0009266,GO:0009408,GO:0009628,GO:0009987,GO:0012505,GO:0016740,GO:0016772,GO:0016779,GO:0018130,GO:0019438,GO:0023052,GO:…	2.7.7.43,2.7.7.92	ko:K21749	ko00520,ko01100,map00520,map01100	-	R01117,R04215	RC00152	ko00000,ko00001,ko01000	-	-	-	CTP_transf_3
Ofa016565	8081.XP_008420785.1	7.57e-58	199	2CMEK@1|root,2QQ53@2759|Eukaryota,39U3M@33154|Opisthokonta,3C0V1@33208|Metazoa,3DGKF@33213|Bilateria,48JRZ@7711|Chordata,49GNG@7742|Vertebrata,4A7I5@7898|Actinopterygii	33208|Metazoa	S	Complement C1q-like protein	-	-	-	ko:K18744	-	-	-	-	ko00000,ko03019	-	-	-	C1q
Ofa023654	215358.XP_010741166.1	1.56e-183	593	KOG4308@1|root,KOG4308@2759|Eukaryota,3AHKD@33154|Opisthokonta,3BXDP@33208|Metazoa,3DFPI@33213|Bilateria,48I3S@7711|Chordata,49EUV@7742|Vertebrata,4A70I@7898|Actinopterygii	33208|Metazoa	S	interleukin-8 biosynthetic process	-	-	-	-	-	-	-	-	-	-	-	-	CARD,FIIND,LRR_6,NACHT
Ofa022942	144197.XP_008277117.1	8.01e-142	415	KOG2579@1|root,KOG2579@2759|Eukaryota,38HZH@33154|Opisthokonta,3BM3I@33208|Metazoa,3CU6C@33213|Bilateria,485ZF@7711|Chordata,4938R@7742|Vertebrata,49R0Z@7898|Actinopterygii	33208|Metazoa	S	Fibrinogen-like 2	FGL2	GO:0001775,GO:0002252,GO:0002263,GO:0002274,GO:0002275,GO:0002283,GO:0002366,GO:0002376,GO:0002443,GO:0002444,GO:0002446,GO:0003674,GO:0005575,GO:0005576,GO:0005577,GO:0005615,GO:0005622,GO:0005623,GO:0005737,GO:0006810,GO:0006887,GO:0006955,GO:0008047,GO:0008150,GO:0009893,GO:0009986,GO:0009987,GO:0010604,GO:0010952,GO:0012505,GO:0016192,GO:0016504,GO:0019222,GO:0030141,GO:0030162,GO:0030234,GO:…	-	-	-	-	-	-	-	-	-	-	Fibrinogen_C
Ofa007946	8128.ENSONIP00000017529	1.81e-129	373	COG5291@1|root,KOG0858@2759|Eukaryota,38HZ4@33154|Opisthokonta,3BF4H@33208|Metazoa,3CT75@33213|Bilateria,48C5H@7711|Chordata,498X7@7742|Vertebrata,4A2DU@7898|Actinopterygii	33208|Metazoa	S	Functional component of endoplasmic reticulum-associated degradation (ERAD) for misfolded lumenal proteins. May act by forming a channel that allows the retrotranslocation of misfolded proteins into the cytosol where they are ubiquitinated and degraded by the proteasome	DERL3	GO:0001558,GO:0005575,GO:0005622,GO:0005623,GO:0005737,GO:0005783,GO:0005789,GO:0006508,GO:0006511,GO:0006807,GO:0006810,GO:0006886,GO:0006950,GO:0006952,GO:0006986,GO:0007154,GO:0007165,GO:0008104,GO:0008150,GO:0008152,GO:0008284,GO:0009056,GO:0009057,GO:0009605,GO:0009607,GO:0009617,GO:0009987,GO:0010033,GO:0010243,GO:0010498,GO:0012505,GO:0015031,GO:0015833,GO:0016020,GO:0016021,GO:0019538,GO:…	2.1.1.320	ko:K13989,ko:K19737	ko04141,map04141	M00403	R11216,R11218,R11220	RC00003,RC02120,RC03389,RC03391	ko00000,ko00001,ko00002,ko01000,ko03036	-	-	-	DER1
Ofa006634	215358.XP_010747043.1	2.01e-116	363	KOG0583@1|root,KOG0583@2759|Eukaryota	2759|Eukaryota	G	protein serine/threonine kinase activity	-	-	2.7.11.1	ko:K04702,ko:K08806,ko:K08807	ko04630,ko04933,ko05200,ko05206,ko05221,map04630,map04933,map05200,map05206,map05221	-	-	-	ko00000,ko00001,ko01000,ko01001	-	-	-	Pkinase
Ofa014851	215358.XP_010751389.1	3.68e-177	498	2C3P7@1|root,2QVH7@2759|Eukaryota,391R3@33154|Opisthokonta,3BBBW@33208|Metazoa,3D3WJ@33213|Bilateria,48DSY@7711|Chordata,493JN@7742|Vertebrata,49XR6@7898|Actinopterygii	33208|Metazoa	T	olfactory receptor	-	-	-	ko:K04257	ko04740,map04740	-	-	-	ko00000,ko00001,ko04030	-	-	-	7tm_4
Ofa009490	7955.ENSDARP00000082917	0	1825	28M73@1|root,2QTQ3@2759|Eukaryota,39RFK@33154|Opisthokonta,3BEUV@33208|Metazoa,3CRGA@33213|Bilateria,4860Q@7711|Chordata,492NJ@7742|Vertebrata,4A09A@7898|Actinopterygii	33208|Metazoa	S	AHNAK nucleoprotein	AHNAK	GO:0003674,GO:0005198,GO:0005488,GO:0005515,GO:0005575,GO:0005576,GO:0005615,GO:0005622,GO:0005623,GO:0005634,GO:0005737,GO:0005829,GO:0005856,GO:0005886,GO:0005911,GO:0008150,GO:0009987,GO:0010468,GO:0010959,GO:0015629,GO:0016020,GO:0016043,GO:0019219,GO:0019222,GO:0022607,GO:0022898,GO:0030016,GO:0030054,GO:0030315,GO:0031323,GO:0031982,GO:0032409,GO:0032412,GO:0032879,GO:0034762,GO:0034765,GO:…	-	-	-	-	-	-	-	-	-	-	-
Ofa011973	144197.XP_008286093.1	0	2275	KOG3516@1|root,KOG3516@2759|Eukaryota,38FQK@33154|Opisthokonta,3BC1Z@33208|Metazoa,3CSH1@33213|Bilateria,481WK@7711|Chordata,48V5U@7742|Vertebrata,49QM1@7898|Actinopterygii	33208|Metazoa	T	Contactin-associated protein-like	CNTNAP4	GO:0001505,GO:0001700,GO:0002009,GO:0003007,GO:0003008,GO:0003013,GO:0003015,GO:0005575,GO:0005623,GO:0005886,GO:0005887,GO:0005911,GO:0005918,GO:0005919,GO:0006810,GO:0006836,GO:0006887,GO:0006903,GO:0006904,GO:0007043,GO:0007154,GO:0007155,GO:0007163,GO:0007267,GO:0007268,GO:0007269,GO:0007272,GO:0007275,GO:0007391,GO:0007399,GO:0007416,GO:0007424,GO:0007507,GO:0008037,GO:0008038,GO:0008039,GO:…	-	ko:K07380	ko04514,map04514	-	-	-	ko00000,ko00001	-	-	-	EGF,F5_F8_type_C,Laminin_G_2
Ofa013716	106582.XP_004550471.1	1.86e-18	86.3	2A15Y@1|root,2RY01@2759|Eukaryota,3A0Y3@33154|Opisthokonta,3BPJ8@33208|Metazoa,3D6X0@33213|Bilateria,48EI6@7711|Chordata,49B2P@7742|Vertebrata,4A2XH@7898|Actinopterygii	33208|Metazoa	S	Bicaudal D-related protein	-	-	-	ko:K16756	-	-	-	-	ko00000,ko03036	-	-	-	-
Ofa005690	215358.XP_010740925.1	7.02e-77	253	COG5069@1|root,KOG1700@2759|Eukaryota,38V30@33154|Opisthokonta,3BG3Q@33208|Metazoa,3CSHY@33213|Bilateria,4856T@7711|Chordata,492ZV@7742|Vertebrata,49UR6@7898|Actinopterygii	33208|Metazoa	TZ	LIM domain and	LIMA1	GO:0001725,GO:0003674,GO:0003779,GO:0003785,GO:0005488,GO:0005515,GO:0005575,GO:0005622,GO:0005623,GO:0005737,GO:0005829,GO:0005856,GO:0005886,GO:0005912,GO:0005924,GO:0005925,GO:0006996,GO:0007010,GO:0007015,GO:0008064,GO:0008092,GO:0008150,GO:0009987,GO:0010639,GO:0015629,GO:0016020,GO:0016043,GO:0022607,GO:0030029,GO:0030030,GO:0030036,GO:0030054,GO:0030055,GO:0030832,GO:0030834,GO:0030835,GO:…	-	-	-	-	-	-	-	-	-	-	LIM
## 360 queries scanned
## Total time (seconds): 3.0446865558624268
## Rate: 118.24 q/s
