# Supplementary material for: Innovative approach for high-throughput exploiting sex-specific markers in Japanese parrotfish Oplegnathus fasciatus
Source: Gigascience. 2024 Jul 19;13:giae045. doi: 10.1093/gigascience/giae045 (PMC11258905; doi:10.1093/gigascience/giae045)
Supplement: giae045_Supplemental_Files [file giae045_supplemental_files.zip › new-Female_reference_ INS_DEL 100_Set.xlsx]

## Sheet: INS_100_annotation
chr	start	end	type	length	upstream_Gene	upstream_dis	downstream_Gene	downstream_dis	overlap_info
FChr1	98970	98970	INS	429		98969	Ofa023224	50115	-
FChr1	157624	157624	INS	466	Ofa023224	8539	Ofa023225	2921	-
FChr1	214492	214492	INS	349	Ofa023230	7371	Ofa023231	7151	-
FChr1	301032	301032	INS	137	Ofa023235	16981	Ofa023236	1829	intron,-,Parent=Ofa023236.gene;gene,-,ID=Ofa023236.gene;
FChr1	519036	519036	INS	797	Ofa023240	61092	Ofa023241	24944	gene,-,ID=Ofa023241.gene;intron,-,Parent=Ofa023241.gene;
FChr1	564023	564023	INS	567	Ofa023241	20043	Ofa023242	29855	-
FChr1	622104	622104	INS	1133	Ofa023242	28226	Ofa023243	3249	gene,-,ID=Ofa023243.gene;intron,-,Parent=Ofa023243.gene;
FChr1	701819	701819	INS	257	Ofa023245	43366	Ofa023246	10366	-
FChr1	1395662	1395662	INS	2287	Ofa023252	56100	Ofa023253	153060	-
FChr1	2231866	2231866	INS	125	Ofa023262	10608	Ofa023263	5691	gene,-,ID=Ofa023263.gene;intron,-,Parent=Ofa023263.gene;
FChr1	3012001	3012001	INS	700	Ofa023277	83765	Ofa023278	38514	gene,-,ID=Ofa023278.gene;intron,-,Parent=Ofa023278.gene;
FChr1	3111659	3111659	INS	419	Ofa023280	17856	Ofa023281	46001	intron,-,Parent=Ofa023281.gene;gene,-,ID=Ofa023281.gene;
FChr1	3113559	3113559	INS	236	Ofa023280	19756	Ofa023281	44101	intron,-,Parent=Ofa023281.gene;gene,-,ID=Ofa023281.gene;
FChr1	3131034	3131034	INS	435	Ofa023280	37231	Ofa023281	26626	intron,-,Parent=Ofa023281.gene;gene,-,ID=Ofa023281.gene;
FChr1	3236453	3236453	INS	302	Ofa023285	5090	Ofa023286	36666	intron,+,Parent=Ofa023285.gene;gene,+,ID=Ofa023285.gene;
FChr1	3336327	3336327	INS	4654	Ofa023290	21683	Ofa023291	33830	gene,+,ID=Ofa023290.gene;intron,+,Parent=Ofa023290.gene;
FChr1	3349722	3349722	INS	1986	Ofa023290	35078	Ofa023291	20435	-
FChr1	3404498	3404498	INS	197	Ofa023291	34341	Ofa023292	44372	-
FChr1	3526925	3526925	INS	359	Ofa023292	78055	Ofa023293	4797	gene,-,ID=Ofa023293.gene;intron,-,Parent=Ofa023293.gene;
FChr1	3696752	3696752	INS	12831	Ofa023299	8386	Ofa023300	4301	-
FChr1	3700975	3700975	INS	389	Ofa023299	12609	Ofa023300	78	gene,-,ID=Ofa023300.gene;
FChr1	3713820	3713820	INS	210	Ofa023301	1989	Ofa023302	15082	-
FChr1	3727405	3727405	INS	142	Ofa023301	15574	Ofa023302	1497	intron,-,Parent=Ofa023302.gene;gene,-,ID=Ofa023302.gene;
FChr1	3945881	3945881	INS	124	Ofa023306	5461	Ofa023307	18538	intron,+,Parent=Ofa023306.gene;gene,+,ID=Ofa023306.gene;
FChr1	3964787	3964787	INS	360	Ofa023307	368	Ofa023308	59045	-
FChr1	4168960	4168960	INS	467	Ofa023314	8141	Ofa023315	21004	intron,+,Parent=Ofa023314.gene;gene,+,ID=Ofa023314.gene;
FChr1	4192839	4192839	INS	251	Ofa023315	2875	Ofa023316	38839	-
FChr1	4616740	4616740	INS	1458	Ofa023332	98280	Ofa023333	11846	intron,-,Parent=Ofa023333.gene;gene,-,ID=Ofa023333.gene;
FChr1	5186370	5186370	INS	174	Ofa023347	47584	Ofa023348	3985	-
FChr1	5456895	5456895	INS	418	Ofa023351	48013	Ofa023352	47528	-
FChr1	5478212	5478212	INS	271	Ofa023351	69330	Ofa023352	26211	-
FChr1	5804896	5804896	INS	159	Ofa023358	80801	Ofa023359	18737	-
FChr1	5845195	5845195	INS	6975	Ofa023359	21562	Ofa023360	370644	-
FChr1	6034389	6034389	INS	429	Ofa023359	210756	Ofa023360	181450	-
FChr1	6103928	6103928	INS	442	Ofa023359	280295	Ofa023360	111911	-
FChr1	6110416	6110416	INS	1665	Ofa023359	286783	Ofa023360	105423	-
FChr1	6185681	6185681	INS	126	Ofa023359	362048	Ofa023360	30158	-
FChr1	6370163	6370163	INS	1530	Ofa023361	23252	Ofa023362	418813	-
FChr1	6428618	6428618	INS	510	Ofa023361	81707	Ofa023362	360358	-
FChr1	6576126	6576126	INS	385	Ofa023361	229215	Ofa023362	212850	-
FChr1	6680973	6680973	INS	261	Ofa023361	334062	Ofa023362	108003	-
FChr1	6813848	6813848	INS	245	Ofa023362	24872	Ofa023363	122634	-
FChr1	6846051	6846051	INS	164	Ofa023362	57075	Ofa023363	90431	-
FChr1	7071365	7071365	INS	368	Ofa023366	35759	Ofa023367	26162	-
FChr1	7095138	7095138	INS	125	Ofa023366	59532	Ofa023367	2389	-
FChr1	7112055	7112055	INS	150	Ofa023367	14528	Ofa023368	108482	gene,+,ID=Ofa023367.gene;intron,+,Parent=Ofa023367.gene;
FChr1	7213539	7213539	INS	157	Ofa023367	116012	Ofa023368	6998	intron,-,Parent=Ofa023368.gene;gene,-,ID=Ofa023368.gene;
FChr1	7822305	7822305	INS	1354	Ofa023388	51757	Ofa023389	11542	-
FChr1	7870716	7870716	INS	104	Ofa023390	1618	Ofa023391	4353	-
FChr1	7876126	7876126	INS	315	Ofa023391	1057	Ofa023392	68280	gene,+,ID=Ofa023391.gene;intron,+,Parent=Ofa023391.gene;
FChr1	7876239	7876239	INS	7865	Ofa023391	1170	Ofa023392	68167	gene,+,ID=Ofa023391.gene;intron,+,Parent=Ofa023391.gene;
FChr1	7887601	7887601	INS	558	Ofa023391	12532	Ofa023392	56805	gene,+,ID=Ofa023391.gene;intron,+,Parent=Ofa023391.gene;
FChr1	8001681	8001681	INS	202	Ofa023394	2765	Ofa023395	7216	-
FChr1	8099096	8099096	INS	266	Ofa023399	47140	Ofa023400	51820	-
FChr1	8177502	8177502	INS	271	Ofa023401	8851	Ofa023402	17503	-
FChr1	8544073	8544073	INS	431	Ofa023420	23745	Ofa023421	30424	intron,-,Parent=Ofa023421.gene;gene,-,ID=Ofa023421.gene;
FChr1	8615874	8615874	INS	147	Ofa023421	41377	Ofa023422	7375	gene,-,ID=Ofa023422.gene;intron,-,Parent=Ofa023422.gene;
FChr1	8622068	8622068	INS	387	Ofa023421	47571	Ofa023422	1181	gene,-,ID=Ofa023422.gene;intron,-,Parent=Ofa023422.gene;
FChr1	8628911	8628911	INS	151	Ofa023423	2202	Ofa023424	6001	gene,+,ID=Ofa023423.gene;intron,+,Parent=Ofa023423.gene;
FChr1	8889743	8889743	INS	228	Ofa023436	22916	Ofa023437	16567	-
FChr1	9184556	9184556	INS	222	Ofa023444	12906	Ofa023445	61879	gene,+,ID=Ofa023444.gene;intron,+,Parent=Ofa023444.gene;
FChr1	9359901	9359901	INS	361	Ofa023451	18796	Ofa023452	31944	intron,-,Parent=Ofa023452.gene;gene,-,ID=Ofa023452.gene;
FChr1	9450411	9450411	INS	141	Ofa023454	8189	Ofa023455	23928	intron,+,Parent=Ofa023454.gene;gene,+,ID=Ofa023454.gene;
FChr1	9488603	9488603	INS	536	Ofa023457	371	Ofa023458	232	-
FChr1	9576611	9576611	INS	438	Ofa023459	82615	Ofa023460	15399	-
FChr1	10117432	10117432	INS	6193	Ofa023466	141404	Ofa023467	56141	-
FChr1	10348896	10348896	INS	285	Ofa023470	106296	Ofa023471	8988	-
FChr1	10545158	10545158	INS	1544	Ofa023472	114650	Ofa023473	47713	-
FChr1	10802555	10802555	INS	776	Ofa023476	628	Ofa023477	13286	-
FChr1	10814229	10814229	INS	5419	Ofa023476	12302	Ofa023477	1612	-
FChr1	10923845	10923845	INS	229	Ofa023485	961	Ofa023486	50627	-
FChr1	10973829	10973829	INS	120	Ofa023485	50945	Ofa023486	643	-
FChr1	11034459	11034459	INS	161	Ofa023488	2715	Ofa023489	16555	-
FChr1	11367717	11367717	INS	505	Ofa023505	7514	Ofa023506	44348	gene,+,ID=Ofa023505.gene;intron,+,Parent=Ofa023505.gene;
FChr1	11385000	11385000	INS	398	Ofa023505	24797	Ofa023506	27065	-
FChr1	11480186	11480186	INS	124	Ofa023512	21786	Ofa023513	21139	-
FChr1	11488490	11488490	INS	175	Ofa023512	30090	Ofa023513	12835	-
FChr1	11795463	11795463	INS	277	Ofa023517	65623	Ofa023518	46002	-
FChr1	12258341	12258341	INS	104	Ofa023536	3103	Ofa023537	2954	gene,-,ID=Ofa023537.gene;intron,-,Parent=Ofa023537.gene;
FChr1	12560028	12560028	INS	1653	Ofa023541	166849	Ofa023542	145741	intron,+,Parent=Ofa023541.gene;gene,+,ID=Ofa023541.gene;
FChr1	12739686	12739686	INS	400	Ofa023544	5362	Ofa023545	48837	gene,+,ID=Ofa023544.gene;intron,+,Parent=Ofa023544.gene;
FChr1	12779406	12779406	INS	216	Ofa023544	45082	Ofa023545	9117	-
FChr1	12829493	12829493	INS	113	Ofa023546	19958	Ofa023547	30393	intron,+,Parent=Ofa023546.gene;gene,+,ID=Ofa023546.gene;
FChr1	12862334	12862334	INS	408	Ofa023547	2448	Ofa023548	15078	intron,+,Parent=Ofa023547.gene;gene,+,ID=Ofa023547.gene;
FChr1	12880371	12880371	INS	2978	Ofa023548	2959	Ofa023549	15941	-
FChr1	13134724	13134724	INS	360	Ofa023554	63000	Ofa023555	196232	-
FChr1	13564324	13564324	INS	214	Ofa023562	27468	Ofa023563	1225	intron,-,Parent=Ofa023563.gene;gene,-,ID=Ofa023563.gene;
FChr1	13584098	13584098	INS	185	Ofa023565	5012	Ofa023566	7551	intron,+,Parent=Ofa023565.gene;gene,+,ID=Ofa023565.gene;
FChr1	13590409	13590409	INS	832	Ofa023565	11323	Ofa023566	1240	-
FChr1	13615914	13615914	INS	164	Ofa023567	14875	Ofa023568	34128	intron,+,Parent=Ofa023567.gene;gene,+,ID=Ofa023567.gene;
FChr1	13632411	13632411	INS	143	Ofa023567	31372	Ofa023568	17631	-
FChr1	13636416	13636416	INS	143	Ofa023567	35377	Ofa023568	13626	-
FChr1	13637933	13637933	INS	142	Ofa023567	36894	Ofa023568	12109	-
FChr1	13640275	13640275	INS	143	Ofa023567	39236	Ofa023568	9767	-
FChr1	13856339	13856339	INS	263	Ofa023574	22593	Ofa023575	13596	gene,-,ID=Ofa023575.gene;intron,-,Parent=Ofa023575.gene;
FChr1	13981283	13981283	INS	378	Ofa023578	5900	Ofa023579	10338	-
FChr1	14232637	14232637	INS	549	Ofa023586	108011	Ofa023587	281459	-
FChr1	14691870	14691870	INS	185	Ofa023587	177774	Ofa023588	2074	-
FChr1	14959292	14959292	INS	238	Ofa023589	27533	Ofa023590	14091	intron,+,Parent=Ofa023589.gene;gene,+,ID=Ofa023589.gene;
FChr1	15014419	15014419	INS	138	Ofa023592	4935	Ofa023593	58715	intron,+,Parent=Ofa023592.gene;gene,+,ID=Ofa023592.gene;
FChr1	15100603	15100603	INS	222	Ofa023595	3061	Ofa023596	6061	-
FChr1	15238430	15238430	INS	329	Ofa023600	25316	Ofa023601	7296	intron,-,Parent=Ofa023601.gene;gene,-,ID=Ofa023601.gene;
FChr1	15387403	15387403	INS	105	Ofa023608	20342	Ofa023609	4125	-
FChr1	15503368	15503368	INS	303	Ofa023613	1312	Ofa023614	37868	gene,+,ID=Ofa023613.gene;intron,+,Parent=Ofa023613.gene;
FChr1	15907883	15907883	INS	487	Ofa023624	38736	Ofa023625	19362	gene,-,ID=Ofa023625.gene;intron,-,Parent=Ofa023625.gene;
FChr1	15960060	15960060	INS	185	Ofa023628	7884	Ofa023629	16620	gene,+,ID=Ofa023628.gene;
FChr1	16179886	16179886	INS	174	Ofa023639	15115	Ofa023640	27214	-
FChr1	16671409	16671409	INS	1659	Ofa023658	37128	Ofa023659	89246	intron,+,Parent=Ofa023658.gene;gene,+,ID=Ofa023658.gene;
FChr1	17145962	17145962	INS	48111	Ofa023667	22881	Ofa023668	128421	-
FChr1	17209747	17209747	INS	34351	Ofa023667	86666	Ofa023668	64636	-
FChr1	17344879	17344879	INS	239	Ofa023671	3828	Ofa023672	76847	-
FChr1	17353619	17353619	INS	250	Ofa023671	12568	Ofa023672	68107	-
FChr1	17599333	17599333	INS	192	Ofa023679	11689	Ofa023680	59	intron,-,Parent=Ofa023680.gene;gene,-,ID=Ofa023680.gene;
FChr1	17902951	17902951	INS	320	Ofa023686	44488	Ofa023687	6994	intron,-,Parent=Ofa023687.gene;gene,-,ID=Ofa023687.gene;
FChr1	17903006	17903006	INS	434	Ofa023686	44543	Ofa023687	6939	intron,-,Parent=Ofa023687.gene;gene,-,ID=Ofa023687.gene;
FChr1	18024007	18024007	INS	380	Ofa023697	12744	Ofa023698	379	intron,-,Parent=Ofa023698.gene;gene,-,ID=Ofa023698.gene;
FChr1	18135057	18135057	INS	104	Ofa023700	99965	Ofa023701	7626	-
FChr1	18136184	18136184	INS	178	Ofa023700	101092	Ofa023701	6499	-
FChr1	18158315	18158315	INS	140	Ofa023702	2459	Ofa023703	3326	-
FChr1	18543307	18543307	INS	182	Ofa023713	36074	Ofa023714	40157	-
FChr1	18543819	18543819	INS	109	Ofa023713	36586	Ofa023714	39645	-
FChr1	18544997	18544997	INS	676	Ofa023713	37764	Ofa023714	38467	-
FChr1	18545563	18545563	INS	447	Ofa023713	38330	Ofa023714	37901	-
FChr1	18546091	18546091	INS	748	Ofa023713	38858	Ofa023714	37373	-
FChr1	18594894	18594894	INS	585	Ofa023714	11430	Ofa023715	48420	-
FChr1	18861231	18861231	INS	617	Ofa023719	4510	Ofa023720	26206	-
FChr1	19178238	19178238	INS	1079	Ofa023720	290801	Ofa023721	77878	-
FChr1	19617315	19617315	INS	105	Ofa023739	32876	Ofa023740	2943	gene,-,ID=Ofa023740.gene;intron,-,Parent=Ofa023740.gene;
FChr1	19618985	19618985	INS	144	Ofa023739	34546	Ofa023740	1273	gene,-,ID=Ofa023740.gene;intron,-,Parent=Ofa023740.gene;
FChr1	19664754	19664754	INS	511	Ofa023742	3296	Ofa023743	20571	-
FChr1	19665581	19665581	INS	156	Ofa023742	4123	Ofa023743	19744	-
FChr20	55215	55215	INS	986	Ofa022542	31825	Ofa022543	6307	intron,-,Parent=Ofa022543.gene;gene,-,ID=Ofa022543.gene;
FChr20	56906	56906	INS	476	Ofa022542	33516	Ofa022543	4616	intron,-,Parent=Ofa022543.gene;gene,-,ID=Ofa022543.gene;
FChr20	122896	122896	INS	113	Ofa022548	32960	Ofa022549	35042	intron,-,Parent=Ofa022549.gene;gene,-,ID=Ofa022549.gene;
FChr20	156243	156243	INS	202	Ofa022548	66307	Ofa022549	1695	intron,-,Parent=Ofa022549.gene;gene,-,ID=Ofa022549.gene;
FChr20	746686	746686	INS	112	Ofa022579	37696	Ofa022580	21799	-
FChr20	752628	752628	INS	136	Ofa022579	43638	Ofa022580	15857	-
FChr20	1040409	1040409	INS	296	Ofa022587	46062	Ofa022588	4916	intron,-,Parent=Ofa022588.gene;gene,-,ID=Ofa022588.gene;
FChr20	1053190	1053190	INS	216	Ofa022588	7865	Ofa022589	7034	gene,-,ID=Ofa022589.gene;intron,-,Parent=Ofa022589.gene;
FChr20	1252218	1252218	INS	124	Ofa022596	24729	Ofa022597	2599	-
FChr20	1253270	1253270	INS	2514	Ofa022596	25781	Ofa022597	1547	-
FChr20	1256866	1256866	INS	267	Ofa022597	2049	Ofa022598	128749	gene,+,ID=Ofa022597.gene;intron,+,Parent=Ofa022597.gene;
FChr20	1318188	1318188	INS	121	Ofa022597	63371	Ofa022598	67427	-
FChr20	1662288	1662288	INS	427	Ofa022608	7465	Ofa022609	42224	-
FChr20	1764240	1764240	INS	227	Ofa022613	11220	Ofa022614	23580	intron,+,Parent=Ofa022613.gene;gene,+,ID=Ofa022613.gene;
FChr20	1836622	1836622	INS	136	Ofa022615	27220	Ofa022616	43370	-
FChr20	2106462	2106462	INS	205	Ofa022626	14821	Ofa022627	30190	intron,+,Parent=Ofa022626.gene;gene,+,ID=Ofa022626.gene;
FChr20	2134882	2134882	INS	121	Ofa022626	43241	Ofa022627	1770	-
FChr20	2141916	2141916	INS	476	Ofa022627	5264	Ofa022628	48246	intron,-,Parent=Ofa022628.gene;gene,-,ID=Ofa022628.gene;
FChr20	2142092	2142092	INS	510	Ofa022627	5440	Ofa022628	48070	intron,-,Parent=Ofa022628.gene;gene,-,ID=Ofa022628.gene;
FChr20	2377407	2377407	INS	21897	Ofa022635	58637	Ofa022636	5636	-
FChr20	2393975	2393975	INS	110	Ofa022636	10932	Ofa022637	21791	intron,+,Parent=Ofa022636.gene;gene,+,ID=Ofa022636.gene;
FChr20	2427824	2427824	INS	341	Ofa022637	12058	Ofa022638	20597	-
FChr20	2453770	2453770	INS	678	Ofa022638	5349	Ofa022639	2768	-
FChr20	2678670	2678670	INS	160	Ofa022644	5622	Ofa022645	26531	intron,+,Parent=Ofa022644.gene;gene,+,ID=Ofa022644.gene;
FChr20	2686981	2686981	INS	261	Ofa022644	13933	Ofa022645	18220	gene,+,ID=Ofa022644.gene;
FChr20	2687612	2687612	INS	486	Ofa022644	14564	Ofa022645	17589	intron,+,Parent=Ofa022644.gene;gene,+,ID=Ofa022644.gene;
FChr20	2755134	2755134	INS	169	Ofa022646	20698	Ofa022647	7324	intron,+,Parent=Ofa022646.gene;gene,+,ID=Ofa022646.gene;
FChr20	2789453	2789453	INS	168	Ofa022648	6550	Ofa022649	28704	intron,+,Parent=Ofa022648.gene;gene,+,ID=Ofa022648.gene;
FChr20	2828969	2828969	INS	1712	Ofa022649	10812	Ofa022650	33623	-
FChr20	2950740	2950740	INS	274	Ofa022654	11026	Ofa022655	17970	gene,+,ID=Ofa022654.gene;intron,+,Parent=Ofa022654.gene;
FChr20	3144692	3144692	INS	120	Ofa022659	89741	Ofa022660	12459	-
FChr20	3148029	3148029	INS	385	Ofa022659	93078	Ofa022660	9122	-
FChr20	3165972	3165972	INS	462	Ofa022660	8821	Ofa022661	186657	intron,+,Parent=Ofa022660.gene;gene,+,ID=Ofa022660.gene;
FChr20	3236612	3236612	INS	109	Ofa022660	79461	Ofa022661	116017	intron,+,Parent=Ofa022660.gene;gene,+,ID=Ofa022660.gene;
FChr20	3345458	3345458	INS	137	Ofa022660	188307	Ofa022661	7171	gene,-,ID=Ofa022661.gene;intron,-,Parent=Ofa022661.gene;
FChr20	3405798	3405798	INS	143	Ofa022661	53169	Ofa022662	18254	-
FChr20	3646159	3646159	INS	124	Ofa022668	35781	Ofa022669	14381	intron,+,Parent=Ofa022668.gene;gene,+,ID=Ofa022668.gene;
FChr20	3650821	3650821	INS	562	Ofa022668	40443	Ofa022669	9719	intron,+,Parent=Ofa022668.gene;gene,+,ID=Ofa022668.gene;
FChr20	3666656	3666656	INS	464	Ofa022669	6116	Ofa022670	4400	-
FChr20	3786058	3786058	INS	109	Ofa022676	18289	Ofa022677	8177	intron,+,Parent=Ofa022676.gene;gene,+,ID=Ofa022676.gene;
FChr20	3808746	3808746	INS	320	Ofa022677	14511	Ofa022678	221084	-
FChr20	3846518	3846518	INS	424	Ofa022677	52283	Ofa022678	183312	intron,-,Parent=Ofa022678.gene;gene,-,ID=Ofa022678.gene;
FChr20	4045220	4045220	INS	110	Ofa022678	15390	Ofa022679	23838	-
FChr20	4317666	4317666	INS	147	Ofa022686	44870	Ofa022687	22607	-
FChr20	4404338	4404338	INS	193	Ofa022687	64065	Ofa022688	132646	intron,-,Parent=Ofa022688.gene;gene,-,ID=Ofa022688.gene;
FChr20	4614626	4614626	INS	106	Ofa022688	77642	Ofa022689	429358	-
FChr20	4983075	4983075	INS	380	Ofa022688	446091	Ofa022689	60909	-
FChr20	5712489	5712489	INS	15668	Ofa022706	16356	Ofa022707	202	gene,-,ID=Ofa022707.gene;intron,-,Parent=Ofa022707.gene;
FChr20	5727006	5727006	INS	1733	Ofa022707	14315	Ofa022708	1839	-
FChr20	5784037	5784037	INS	131	Ofa022710	15573	Ofa022711	828	-
FChr20	5811765	5811765	INS	371	Ofa022711	26900	Ofa022712	1126	gene,-,ID=Ofa022712.gene;intron,-,Parent=Ofa022712.gene;
FChr20	5812403	5812403	INS	129	Ofa022711	27538	Ofa022712	488	gene,-,ID=Ofa022712.gene;intron,-,Parent=Ofa022712.gene;
FChr20	6005837	6005837	INS	457	Ofa022719	38879	Ofa022720	2180	gene,-,ID=Ofa022720.gene;intron,-,Parent=Ofa022720.gene;
FChr20	6024496	6024496	INS	548	Ofa022720	16479	Ofa022721	12934	intron,-,Parent=Ofa022721.gene;gene,-,ID=Ofa022721.gene;
FChr20	6379849	6379849	INS	216	Ofa022735	17937	Ofa022736	2548	-
FChr20	6380773	6380773	INS	230	Ofa022735	18861	Ofa022736	1624	-
FChr20	6422000	6422000	INS	514	Ofa022737	18002	Ofa022738	9087	gene,-,ID=Ofa022738.gene;intron,-,Parent=Ofa022738.gene;
FChr20	6524869	6524869	INS	465	Ofa022742	25626	Ofa022743	170786	intron,-,Parent=Ofa022743.gene;gene,-,ID=Ofa022743.gene;
FChr20	6587346	6587346	INS	251	Ofa022742	88103	Ofa022743	108309	gene,-,ID=Ofa022743.gene;intron,-,Parent=Ofa022743.gene;
FChr20	6599453	6599453	INS	725	Ofa022742	100210	Ofa022743	96202	gene,-,ID=Ofa022743.gene;intron,-,Parent=Ofa022743.gene;
FChr20	6625370	6625370	INS	208	Ofa022742	126127	Ofa022743	70285	gene,-,ID=Ofa022743.gene;intron,-,Parent=Ofa022743.gene;
FChr20	6767901	6767901	INS	254	Ofa022747	9994	Ofa022748	54987	-
FChr20	7121581	7121581	INS	412	Ofa022750	60168	Ofa022751	25138	gene,-,ID=Ofa022751.gene;intron,-,Parent=Ofa022751.gene;
FChr20	7149508	7149508	INS	443	Ofa022751	2789	Ofa022752	58001	-
FChr20	7566736	7566736	INS	140	Ofa022759	6386	Ofa022760	6046	-
FChr20	7816434	7816434	INS	126	Ofa022770	24540	Ofa022771	79985	-
FChr20	8061505	8061505	INS	326	Ofa022775	21720	Ofa022776	44422	-
FChr20	8304278	8304278	INS	168	Ofa022776	198351	Ofa022777	27195	intron,+,Parent=Ofa022776.gene;gene,+,ID=Ofa022776.gene;
FChr20	8492790	8492790	INS	368	Ofa022782	41936	Ofa022783	29625	intron,-,Parent=Ofa022783.gene;gene,-,ID=Ofa022783.gene;
FChr20	8665795	8665795	INS	454	Ofa022794	8044	Ofa022795	18638	gene,+,ID=Ofa022794.gene;intron,+,Parent=Ofa022794.gene;
FChr20	8849067	8849067	INS	122	Ofa022806	8479	Ofa022807	1849	intron,+,Parent=Ofa022806.gene;gene,+,ID=Ofa022806.gene;
FChr20	8859195	8859195	INS	429	Ofa022807	8279	Ofa022808	1204	-
FChr20	9075994	9075994	INS	7008	Ofa022815	105131	Ofa022816	214133	intron,+,Parent=Ofa022815.gene;gene,+,ID=Ofa022815.gene;
FChr20	9110375	9110375	INS	333	Ofa022815	139512	Ofa022816	179752	intron,+,Parent=Ofa022815.gene;gene,+,ID=Ofa022815.gene;
FChr20	9167877	9167877	INS	141	Ofa022815	197014	Ofa022816	122250	intron,+,Parent=Ofa022815.gene;gene,+,ID=Ofa022815.gene;
FChr20	9338121	9338121	INS	140	Ofa022819	24540	Ofa022820	8621	-
FChr20	9515487	9515487	INS	163	Ofa022827	54588	Ofa022828	16708	gene,-,ID=Ofa022828.gene;intron,-,Parent=Ofa022828.gene;
FChr20	10076810	10076810	INS	148	Ofa022838	5049	Ofa022839	473	-
FChr20	10130293	10130293	INS	323	Ofa022840	23469	Ofa022841	87814	intron,-,Parent=Ofa022841.gene;gene,-,ID=Ofa022841.gene;
FChr20	10276722	10276722	INS	433	Ofa022842	12729	Ofa022843	10974	gene,-,ID=Ofa022843.gene;intron,-,Parent=Ofa022843.gene;
FChr20	10423815	10423815	INS	21922	Ofa022845	7467	Ofa022846	90	-
FChr20	10669776	10669776	INS	115	Ofa022854	71819	Ofa022855	6677	intron,-,Parent=Ofa022855.gene;gene,-,ID=Ofa022855.gene;
FChr20	10723866	10723866	INS	251	Ofa022855	47413	Ofa022856	24814	-
FChr20	10760186	10760186	INS	114	Ofa022857	858	Ofa022858	47888	intron,+,Parent=Ofa022857.gene;gene,+,ID=Ofa022857.gene;
FChr20	11697847	11697847	INS	150	Ofa022872	6612	Ofa022873	13748	-
FChr20	11945951	11945951	INS	19801	Ofa022880	45592	Ofa022881	10385	-
FChr20	11966937	11966937	INS	217	Ofa022881	10601	Ofa022882	21223	intron,+,Parent=Ofa022881.gene;gene,+,ID=Ofa022881.gene;
FChr20	12047074	12047074	INS	232	Ofa022884	7434	Ofa022885	20265	intron,+,Parent=Ofa022884.gene;gene,+,ID=Ofa022884.gene;
FChr20	12122074	12122074	INS	1644	Ofa022888	24385	Ofa022889	25948	-
FChr20	12144868	12144868	INS	156	Ofa022888	47179	Ofa022889	3154	gene,-,ID=Ofa022889.gene;
FChr20	12180740	12180740	INS	154	Ofa022889	32718	Ofa022890	63339	intron,-,Parent=Ofa022890.gene;gene,-,ID=Ofa022890.gene;
FChr20	12239655	12239655	INS	458	Ofa022889	91633	Ofa022890	4424	intron,-,Parent=Ofa022890.gene;gene,-,ID=Ofa022890.gene;
FChr20	12310608	12310608	INS	171	Ofa022893	13781	Ofa022894	9857	-
FChr20	12425211	12425211	INS	460	Ofa022896	14256	Ofa022897	34521	intron,+,Parent=Ofa022896.gene;gene,+,ID=Ofa022896.gene;
FChr20	12426136	12426136	INS	462	Ofa022896	15181	Ofa022897	33596	intron,+,Parent=Ofa022896.gene;gene,+,ID=Ofa022896.gene;
FChr20	12496632	12496632	INS	241	Ofa022898	4440	Ofa022899	26212	-
FChr20	12898541	12898541	INS	221	Ofa022908	9885	Ofa022909	21534	-
FChr20	12915339	12915339	INS	111	Ofa022908	26683	Ofa022909	4736	intron,-,Parent=Ofa022909.gene;gene,-,ID=Ofa022909.gene;
FChr20	13163643	13163643	INS	217	Ofa022929	17851	Ofa022930	38423	-
FChr20	13327448	13327448	INS	142	Ofa022931	111237	Ofa022932	59958	-
FChr20	13463116	13463116	INS	105	Ofa022932	75710	Ofa022933	65614	intron,-,Parent=Ofa022933.gene;gene,-,ID=Ofa022933.gene;
FChr20	13474167	13474167	INS	184	Ofa022932	86761	Ofa022933	54563	intron,-,Parent=Ofa022933.gene;gene,-,ID=Ofa022933.gene;
FChr20	14893994	14893994	INS	164	Ofa022973	25037	Ofa022974	165	-
FChr20	15170408	15170408	INS	403	Ofa022975	249623	Ofa022976	13047	-
FChr20	15365988	15365988	INS	169	Ofa022979	6628	Ofa022980	34721	intron,+,Parent=Ofa022979.gene;gene,+,ID=Ofa022979.gene;
FChr20	15402365	15402365	INS	272	Ofa022980	1656	Ofa022981	2067	-
FChr20	15491658	15491658	INS	318	Ofa022983	75731	Ofa022984	3738	intron,-,Parent=Ofa022984.gene;gene,-,ID=Ofa022984.gene;
FChr20	15632408	15632408	INS	192	Ofa022990	78491	Ofa022991	9168	-
FChr20	15984590	15984590	INS	233	Ofa023002	128390	Ofa023003	29395	-
FChr20	16877037	16877037	INS	263	Ofa023011	78638	Ofa023012	47630	intron,-,Parent=Ofa023012.gene;gene,-,ID=Ofa023012.gene;
FChr20	17693590	17693590	INS	240	Ofa023035	1681	Ofa023036	19161	intron,+,Parent=Ofa023035.gene;gene,+,ID=Ofa023035.gene;
FChr20	18308202	18308202	INS	568	Ofa023051	21532	Ofa023052	133	-
FChr20	18429719	18429719	INS	220	Ofa023052	121384	Ofa023053	12480	intron,-,Parent=Ofa023053.gene;gene,-,ID=Ofa023053.gene;
FChr20	18707597	18707597	INS	2093	Ofa023060	3339	Ofa023061	61233	intron,+,Parent=Ofa023060.gene;gene,+,ID=Ofa023060.gene;
FChr20	18903749	18903749	INS	176	Ofa023067	31386	Ofa023068	48784	intron,-,Parent=Ofa023068.gene;gene,-,ID=Ofa023068.gene;
FChr20	19122076	19122076	INS	332	Ofa023075	10211	Ofa023076	53139	gene,+,ID=Ofa023075.gene;intron,+,Parent=Ofa023075.gene;
FChr20	19294117	19294117	INS	137	Ofa023079	2183	Ofa023080	2088	-
FChr20	19389919	19389919	INS	449	Ofa023081	44823	Ofa023082	10349	intron,-,Parent=Ofa023082.gene;gene,-,ID=Ofa023082.gene;
FChr20	19490299	19490299	INS	151	Ofa023088	2658	Ofa023089	1719	gene,+,ID=Ofa023088.gene;intron,+,Parent=Ofa023088.gene;
FChr20	19794485	19794485	INS	277	Ofa023097	15050	Ofa023098	24226	-
FChr20	19875000	19875000	INS	270	Ofa023100	4626	Ofa023101	6894	-
FChr20	19947187	19947187	INS	209	Ofa023103	5696	Ofa023104	14560	gene,+,ID=Ofa023103.gene;intron,+,Parent=Ofa023103.gene;
FChr20	20053669	20053669	INS	552	Ofa023114	10679	Ofa023115	48266	gene,-,ID=Ofa023115.gene;intron,-,Parent=Ofa023115.gene;
FChr20	20067347	20067347	INS	211	Ofa023114	24357	Ofa023115	34588	gene,-,ID=Ofa023115.gene;
FChr20	20491267	20491267	INS	288	Ofa023119	11078	Ofa023120	45460	-
FChr20	20496083	20496083	INS	388	Ofa023119	15894	Ofa023120	40644	-
FChr20	20719744	20719744	INS	123	Ofa023122	64944	Ofa023123	10849	-
FChr20	21023388	21023388	INS	352	Ofa023131	63174	Ofa023132	115749	gene,+,ID=Ofa023131.gene;intron,+,Parent=Ofa023131.gene;
FChr20	21845061	21845061	INS	252	Ofa023157	198	Ofa023158	24552	-
FChr20	21875099	21875099	INS	1659	Ofa023158	5486	Ofa023159	3017	-
FChr20	21929392	21929392	INS	130	Ofa023164	2888	Ofa023165	13894	gene,+,ID=Ofa023164.gene;intron,+,Parent=Ofa023164.gene;
FChr20	21985349	21985349	INS	2621	Ofa023166	14960	Ofa023167	20381	-
FChr20	22087507	22087507	INS	459	Ofa023167	81777	Ofa023168	23006	-
FChr20	22098411	22098411	INS	373	Ofa023167	92681	Ofa023168	12102	-
FChr20	22102496	22102496	INS	104	Ofa023167	96766	Ofa023168	8017	-
FChr20	22213515	22213515	INS	334	Ofa023169	59899	Ofa023170	24948	-
FChr20	22446647	22446647	INS	451	Ofa023173	18570	Ofa023174	463	-
FChr20	22504760	22504760	INS	31602	Ofa023175	42860	Ofa023176	448	-
FChr20	22596593	22596593	INS	206	Ofa023178	71557	Ofa023179	15887	intron,+,Parent=Ofa023178.gene;gene,+,ID=Ofa023178.gene;
FChr20	22679297	22679297	INS	306	Ofa023182	26620	Ofa023183	13385	-
FChr20	22835205	22835205	INS	193	Ofa023183	142523	Ofa023184	47512	-
FChr20	22835535	22835535	INS	861	Ofa023183	142853	Ofa023184	47182	-
FChr20	22849025	22849025	INS	134	Ofa023183	156343	Ofa023184	33692	-
FChr20	22856212	22856212	INS	133	Ofa023183	163530	Ofa023184	26505	-
FChr20	22865067	22865067	INS	1959	Ofa023183	172385	Ofa023184	17650	-
FChr20	22866847	22866847	INS	896	Ofa023183	174165	Ofa023184	15870	-
FChr20	22868792	22868792	INS	134	Ofa023183	176110	Ofa023184	13925	-
FChr20	22871114	22871114	INS	14438	Ofa023183	178432	Ofa023184	11603	-
FChr20	22881376	22881376	INS	426	Ofa023183	188694	Ofa023184	1341	gene,-,ID=Ofa023184.gene;intron,-,Parent=Ofa023184.gene;
FChr20	22892016	22892016	INS	202	Ofa023185	2396	Ofa023186	78157	intron,+,Parent=Ofa023185.gene;gene,+,ID=Ofa023185.gene;
FChr20	22913284	22913284	INS	242	Ofa023185	23664	Ofa023186	56889	intron,+,Parent=Ofa023185.gene;gene,+,ID=Ofa023185.gene;
FChr20	23533450	23533450	INS	149	Ofa023190	47780	Ofa023191	49979	gene,-,ID=Ofa023191.gene;intron,-,Parent=Ofa023191.gene;
FChr20	23723184	23723184	INS	111	Ofa023199	4739	Ofa023200	196664	gene,+,ID=Ofa023199.gene;intron,+,Parent=Ofa023199.gene;
FChr20	23816956	23816956	INS	196	Ofa023199	98511	Ofa023200	102892	intron,-,Parent=Ofa023200.gene;gene,-,ID=Ofa023200.gene;
FChr20	23885419	23885419	INS	107	Ofa023199	166974	Ofa023200	34429	gene,-,ID=Ofa023200.gene;
FChr20	23928810	23928810	INS	122	Ofa023200	8962	Ofa023201	75588	-
FChr20	24069080	24069080	INS	107	Ofa023201	64682	Ofa023202	331481	-
FChr20	24102212	24102212	INS	325	Ofa023201	97814	Ofa023202	298349	-
FChr20	24301306	24301306	INS	112	Ofa023201	296908	Ofa023202	99255	-
FChr20	24852020	24852020	INS	637	Ofa023209	95304	Ofa023210	161467	-
FChr20	24998657	24998657	INS	2160	Ofa023209	241941	Ofa023210	14830	-
FChr20	25001002	25001002	INS	1680	Ofa023209	244286	Ofa023210	12485	-
FChr20	25034250	25034250	INS	128	Ofa023210	20763	Ofa023211	213450	gene,+,ID=Ofa023210.gene;intron,+,Parent=Ofa023210.gene;
FChr20	25285179	25285179	INS	294	Ofa023211	37479	Ofa023212	20583	-
FChr20	25334862	25334862	INS	1690	Ofa023212	29100	Ofa023213	35658	-
FChr20	25492164	25492164	INS	174	Ofa023214	105920	Ofa023215	24070	-
FChr20	25502987	25502987	INS	174	Ofa023214	116743	Ofa023215	13247	-
FChr20	25540834	25540834	INS	224	Ofa023215	24600	Ofa023216	58216	-
FChr18	399332	399332	INS	19141	Ofa021642	16427	Ofa021643	15836	-
FChr18	417199	417199	INS	1246	Ofa021643	2031	Ofa021644	10572	gene,+,ID=Ofa021643.gene;intron,+,Parent=Ofa021643.gene;
FChr18	418699	418699	INS	126	Ofa021643	3531	Ofa021644	9072	gene,+,ID=Ofa021643.gene;intron,+,Parent=Ofa021643.gene;
FChr18	663292	663292	INS	1337	Ofa021649	125023	Ofa021650	1984	gene,-,ID=Ofa021650.gene;
FChr18	805847	805847	INS	924	Ofa021654	33504	Ofa021655	3519	gene,-,ID=Ofa021655.gene;intron,-,Parent=Ofa021655.gene;
FChr18	822543	822543	INS	125	Ofa021655	13177	Ofa021656	44731	gene,-,ID=Ofa021656.gene;intron,-,Parent=Ofa021656.gene;
FChr18	852511	852511	INS	410	Ofa021655	43145	Ofa021656	14763	gene,-,ID=Ofa021656.gene;intron,-,Parent=Ofa021656.gene;
FChr18	911741	911741	INS	464	Ofa021658	7632	Ofa021659	9314	-
FChr18	928383	928383	INS	108	Ofa021659	7328	Ofa021660	31652	gene,+,ID=Ofa021659.gene;intron,+,Parent=Ofa021659.gene;
FChr18	990623	990623	INS	267	Ofa021660	30588	Ofa021661	44828	gene,+,ID=Ofa021660.gene;intron,+,Parent=Ofa021660.gene;
FChr18	1001311	1001311	INS	330	Ofa021660	41276	Ofa021661	34140	gene,+,ID=Ofa021660.gene;
FChr18	1058419	1058419	INS	247	Ofa021661	22968	Ofa021662	2034	-
FChr18	1160568	1160568	INS	785	Ofa021665	15687	Ofa021666	1105	-
FChr18	1271963	1271963	INS	148	Ofa021667	12511	Ofa021668	5663	-
FChr18	2064329	2064329	INS	178	Ofa021689	1051	Ofa021690	28700	-
FChr18	2304101	2304101	INS	193	Ofa021694	8730	Ofa021695	1255	-
FChr18	2316638	2316638	INS	378	Ofa021695	11282	Ofa021696	72872	three_prime_UTR,+,Parent=Ofa021695;gene,+,ID=Ofa021695.gene;
FChr18	2328007	2328007	INS	362	Ofa021695	22651	Ofa021696	61503	gene,+,ID=Ofa021695.gene;
FChr18	2406726	2406726	INS	320	Ofa021696	17216	Ofa021697	12334	-
FChr18	2557105	2557105	INS	349	Ofa021701	79521	Ofa021702	381635	-
FChr18	2730377	2730377	INS	312	Ofa021701	252793	Ofa021702	208363	intron,-,Parent=Ofa021702.gene;gene,-,ID=Ofa021702.gene;
FChr18	2771302	2771302	INS	329	Ofa021701	293718	Ofa021702	167438	intron,-,Parent=Ofa021702.gene;gene,-,ID=Ofa021702.gene;
FChr18	2898437	2898437	INS	390	Ofa021701	420853	Ofa021702	40303	gene,-,ID=Ofa021702.gene;intron,-,Parent=Ofa021702.gene;
FChr18	2909656	2909656	INS	529	Ofa021701	432072	Ofa021702	29084	gene,-,ID=Ofa021702.gene;intron,-,Parent=Ofa021702.gene;
FChr18	3184011	3184011	INS	332	Ofa021702	245271	Ofa021703	99266	-
FChr18	3213351	3213351	INS	103	Ofa021702	274611	Ofa021703	69926	-
FChr18	3237355	3237355	INS	145	Ofa021702	298615	Ofa021703	45922	-
FChr18	3245346	3245346	INS	389	Ofa021702	306606	Ofa021703	37931	-
FChr18	3336363	3336363	INS	173	Ofa021703	53086	Ofa021704	504	-
FChr18	3392922	3392922	INS	1613	Ofa021706	14021	Ofa021707	19863	gene,+,ID=Ofa021706.gene;intron,+,Parent=Ofa021706.gene;
FChr18	3420077	3420077	INS	195	Ofa021708	1682	Ofa021709	31466	intron,+,Parent=Ofa021708.gene;gene,+,ID=Ofa021708.gene;
FChr18	3709448	3709448	INS	100	Ofa021717	12392	Ofa021718	47515	-
FChr18	3781325	3781325	INS	604	Ofa021719	18199	Ofa021720	8496	-
FChr18	3883570	3883570	INS	139	Ofa021724	15857	Ofa021725	23448	-
FChr18	3885389	3885389	INS	371	Ofa021724	17676	Ofa021725	21629	-
FChr18	3971276	3971276	INS	141	Ofa021726	54363	Ofa021727	13857	-
FChr18	4014278	4014278	INS	197	Ofa021728	1186	Ofa021729	7222	-
FChr18	4066758	4066758	INS	119	Ofa021733	9292	Ofa021734	25950	-
FChr18	4106658	4106658	INS	335	Ofa021736	1117	Ofa021737	3150	gene,+,ID=Ofa021736.gene;intron,+,Parent=Ofa021736.gene;
FChr18	4302367	4302367	INS	221	Ofa021745	11125	Ofa021746	60279	-
FChr18	4338954	4338954	INS	137	Ofa021745	47712	Ofa021746	23692	gene,-,ID=Ofa021746.gene;intron,-,Parent=Ofa021746.gene;
FChr18	4380608	4380608	INS	310	Ofa021747	5245	Ofa021748	16748	intron,-,Parent=Ofa021748.gene;gene,-,ID=Ofa021748.gene;
FChr18	4422468	4422468	INS	369	Ofa021749	549	Ofa021750	17872	-
FChr18	4423902	4423902	INS	845	Ofa021749	1983	Ofa021750	16438	-
FChr18	4424552	4424552	INS	3869	Ofa021749	2633	Ofa021750	15788	-
FChr18	4458753	4458753	INS	174	Ofa021750	18413	Ofa021751	6689	-
FChr18	4460907	4460907	INS	692	Ofa021750	20567	Ofa021751	4535	-
FChr18	4619197	4619197	INS	1648	Ofa021754	29945	Ofa021755	30989	-
FChr18	4716459	4716459	INS	3384	Ofa021758	18582	Ofa021759	38941	-
FChr18	4726466	4726466	INS	586	Ofa021758	28589	Ofa021759	28934	-
FChr18	4750644	4750644	INS	110	Ofa021758	52767	Ofa021759	4756	-
FChr18	4769219	4769219	INS	154	Ofa021759	13819	Ofa021760	21892	intron,+,Parent=Ofa021759.gene;gene,+,ID=Ofa021759.gene;
FChr18	4997143	4997143	INS	152	Ofa021772	7747	Ofa021773	37883	three_prime_UTR,-,Parent=Ofa021773;gene,-,ID=Ofa021773.gene;
FChr18	5079028	5079028	INS	155	Ofa021773	44002	Ofa021774	10752	-
FChr18	5300883	5300883	INS	102	Ofa021786	47353	Ofa021787	3125	intron,-,Parent=Ofa021787.gene;gene,-,ID=Ofa021787.gene;
FChr18	5539539	5539539	INS	145	Ofa021798	19586	Ofa021799	91068	intron,+,Parent=Ofa021798.gene;gene,+,ID=Ofa021798.gene;
FChr18	5750863	5750863	INS	234	Ofa021803	52914	Ofa021804	137335	-
FChr18	5814226	5814226	INS	214	Ofa021803	116277	Ofa021804	73972	-
FChr18	6012136	6012136	INS	133	Ofa021807	16736	Ofa021808	51313	-
FChr18	6027061	6027061	INS	248	Ofa021807	31661	Ofa021808	36388	-
FChr18	6072036	6072036	INS	3589	Ofa021808	8587	Ofa021809	68415	-
FChr18	6083264	6083264	INS	216	Ofa021808	19815	Ofa021809	57187	-
FChr18	6177203	6177203	INS	134	Ofa021809	36752	Ofa021810	3248	gene,-,ID=Ofa021810.gene;intron,-,Parent=Ofa021810.gene;
FChr18	6448706	6448706	INS	109	Ofa021819	87777	Ofa021820	2751	gene,-,ID=Ofa021820.gene;intron,-,Parent=Ofa021820.gene;
FChr18	6840176	6840176	INS	304	Ofa021840	47844	Ofa021841	1846	intron,+,Parent=Ofa021840.gene;gene,+,ID=Ofa021840.gene;
FChr18	7029164	7029164	INS	292	Ofa021847	2592	Ofa021848	32071	-
FChr18	7240997	7240997	INS	22295	Ofa021854	4083	Ofa021855	3607	-
FChr18	8241389	8241389	INS	210	Ofa021901	21513	Ofa021902	26556	-
FChr18	8275920	8275920	INS	199	Ofa021902	7975	Ofa021903	14249	-
FChr18	8382909	8382909	INS	192	Ofa021910	21525	Ofa021911	1151	gene,-,ID=Ofa021911.gene;intron,-,Parent=Ofa021911.gene;
FChr18	8497561	8497561	INS	177	Ofa021912	54946	Ofa021913	102344	-
FChr18	8503519	8503519	INS	249	Ofa021912	60904	Ofa021913	96386	-
FChr18	8892701	8892701	INS	157	Ofa021936	6657	Ofa021937	16318	-
FChr18	9187110	9187110	INS	144	Ofa021952	33647	Ofa021953	2989	-
FChr18	9646063	9646063	INS	150	Ofa021968	11469	Ofa021969	19350	intron,-,Parent=Ofa021969.gene;gene,-,ID=Ofa021969.gene;
FChr18	9668257	9668257	INS	152	Ofa021969	2844	Ofa021970	33894	-
FChr18	10203948	10203948	INS	807	Ofa022005	28067	Ofa022006	22752	-
FChr18	10334820	10334820	INS	205	Ofa022012	4587	Ofa022013	1934	gene,-,ID=Ofa022013.gene;intron,-,Parent=Ofa022013.gene;
FChr18	10470124	10470124	INS	236	Ofa022019	1962	Ofa022020	5308	-
FChr18	10777261	10777261	INS	4562	Ofa022028	133979	Ofa022029	15732	intron,-,Parent=Ofa022029.gene;gene,-,ID=Ofa022029.gene;
FChr18	11524801	11524801	INS	135	Ofa022082	1697	Ofa022083	7897	gene,+,ID=Ofa022082.gene;intron,+,Parent=Ofa022082.gene;
FChr18	11913255	11913255	INS	193	Ofa022116	15779	Ofa022117	8513	intron,+,Parent=Ofa022116.gene;gene,+,ID=Ofa022116.gene;
FChr18	11925792	11925792	INS	333	Ofa022117	4024	Ofa022118	7404	-
FChr18	12129768	12129768	INS	5745	Ofa022123	56007	Ofa022124	103533	intron,-,Parent=Ofa022124.gene;gene,-,ID=Ofa022124.gene;
FChr18	12333889	12333889	INS	109	Ofa022126	29039	Ofa022127	44493	-
FChr18	12521765	12521765	INS	136	Ofa022129	108913	Ofa022130	14248	-
FChr18	12532393	12532393	INS	773	Ofa022129	119541	Ofa022130	3620	-
FChr18	12698703	12698703	INS	108	Ofa022132	14033	Ofa022133	14036	intron,+,Parent=Ofa022132.gene;gene,+,ID=Ofa022132.gene;
FChr18	13188061	13188061	INS	19708	Ofa022143	19365	Ofa022144	80965	intron,+,Parent=Ofa022143.gene;gene,+,ID=Ofa022143.gene;
FChr18	13511284	13511284	INS	382	Ofa022155	3859	Ofa022156	17737	-
FChr18	13517447	13517447	INS	1297	Ofa022155	10022	Ofa022156	11574	-
FChr18	13667770	13667770	INS	222	Ofa022163	21150	Ofa022164	40859	intron,+,Parent=Ofa022163.gene;gene,+,ID=Ofa022163.gene;
FChr18	13790198	13790198	INS	171	Ofa022169	24412	Ofa022170	12601	intron,+,Parent=Ofa022169.gene;gene,+,ID=Ofa022169.gene;
FChr18	14166402	14166402	INS	346	Ofa022187	2125	Ofa022188	2815	gene,-,ID=Ofa022188.gene;intron,-,Parent=Ofa022188.gene;
FChr18	14168740	14168740	INS	473	Ofa022187	4463	Ofa022188	477	gene,-,ID=Ofa022188.gene;five_prime_UTR,-,Parent=Ofa022188;
FChr18	14177074	14177074	INS	378	Ofa022189	4453	Ofa022190	18321	intron,+,Parent=Ofa022189.gene;gene,+,ID=Ofa022189.gene;
FChr18	14523655	14523655	INS	143	Ofa022197	10432	Ofa022198	234	-
FChr18	14816026	14816026	INS	1676	Ofa022210	33038	Ofa022211	60931	-
FChr18	15039980	15039980	INS	345	Ofa022215	5352	Ofa022216	15203	gene,+,ID=Ofa022215.gene;intron,+,Parent=Ofa022215.gene;
FChr18	15210749	15210749	INS	249	Ofa022217	43900	Ofa022218	951	-
FChr18	15232911	15232911	INS	452	Ofa022218	21211	Ofa022219	20699	intron,+,Parent=Ofa022218.gene;gene,+,ID=Ofa022218.gene;
FChr18	15243691	15243691	INS	138	Ofa022218	31991	Ofa022219	9919	-
FChr18	15263146	15263146	INS	448	Ofa022219	9536	Ofa022220	8396	-
FChr18	15498016	15498016	INS	325	Ofa022231	1390	Ofa022232	5314	gene,+,ID=Ofa022231.gene;intron,+,Parent=Ofa022231.gene;
FChr18	16111215	16111215	INS	121	Ofa022265	3187	Ofa022266	16666	intron,+,Parent=Ofa022265.gene;gene,+,ID=Ofa022265.gene;
FChr18	16240184	16240184	INS	540	Ofa022267	52761	Ofa022268	14767	gene,-,ID=Ofa022268.gene;
FChr18	16420817	16420817	INS	131	Ofa022273	56475	Ofa022274	111966	intron,+,Parent=Ofa022273.gene;gene,+,ID=Ofa022273.gene;
FChr18	17111004	17111004	INS	173	Ofa022299	20602	Ofa022300	64250	-
FChr18	17111084	17111084	INS	427	Ofa022299	20682	Ofa022300	64170	-
FChr18	17111176	17111176	INS	319	Ofa022299	20774	Ofa022300	64078	-
FChr18	17254742	17254742	INS	277	Ofa022305	11646	Ofa022306	13394	intron,+,Parent=Ofa022305.gene;gene,+,ID=Ofa022305.gene;
FChr18	17651190	17651190	INS	166	Ofa022325	24880	Ofa022326	31772	-
FChr18	17679513	17679513	INS	246	Ofa022325	53203	Ofa022326	3449	gene,-,ID=Ofa022326.gene;intron,-,Parent=Ofa022326.gene;
FChr18	17700534	17700534	INS	5710	Ofa022326	17572	Ofa022327	28251	gene,-,ID=Ofa022327.gene;intron,-,Parent=Ofa022327.gene;
FChr18	17708256	17708256	INS	323	Ofa022326	25294	Ofa022327	20529	gene,-,ID=Ofa022327.gene;intron,-,Parent=Ofa022327.gene;
FChr18	17711639	17711639	INS	241	Ofa022326	28677	Ofa022327	17146	intron,-,Parent=Ofa022327.gene;gene,-,ID=Ofa022327.gene;
FChr18	18031234	18031234	INS	186	Ofa022346	14939	Ofa022347	95024	intron,+,Parent=Ofa022346.gene;gene,+,ID=Ofa022346.gene;
FChr18	18483773	18483773	INS	392	Ofa022353	156002	Ofa022354	84895	-
FChr18	18568440	18568440	INS	350	Ofa022353	240669	Ofa022354	228	-
FChr18	18773134	18773134	INS	241	Ofa022357	46120	Ofa022358	84274	-
FChr18	18919709	18919709	INS	356	Ofa022360	10732	Ofa022361	36571	-
FChr18	19603751	19603751	INS	568	Ofa022384	56989	Ofa022385	64742	-
FChr18	19910914	19910914	INS	140	Ofa022388	59289	Ofa022389	68004	-
FChr18	20167163	20167163	INS	615	Ofa022395	24986	Ofa022396	10835	gene,+,ID=Ofa022395.gene;intron,+,Parent=Ofa022395.gene;
FChr18	20167294	20167294	INS	2007	Ofa022395	25117	Ofa022396	10704	gene,+,ID=Ofa022395.gene;intron,+,Parent=Ofa022395.gene;
FChr18	20270644	20270644	INS	441	Ofa022398	62791	Ofa022399	82617	gene,+,ID=Ofa022398.gene;intron,+,Parent=Ofa022398.gene;
FChr18	20290730	20290730	INS	113	Ofa022398	82877	Ofa022399	62531	gene,+,ID=Ofa022398.gene;intron,+,Parent=Ofa022398.gene;
FChr18	20642754	20642754	INS	124	Ofa022406	61435	Ofa022407	71675	intron,+,Parent=Ofa022406.gene;gene,+,ID=Ofa022406.gene;
FChr18	20821431	20821431	INS	112	Ofa022413	6025	Ofa022414	5363	-
FChr18	21081158	21081158	INS	105	Ofa022416	185624	Ofa022417	72766	intron,+,Parent=Ofa022416.gene;gene,+,ID=Ofa022416.gene;
FChr18	21121230	21121230	INS	573	Ofa022416	225696	Ofa022417	32694	intron,+,Parent=Ofa022416.gene;gene,+,ID=Ofa022416.gene;
FChr18	21187751	21187751	INS	369	Ofa022417	33827	Ofa022418	3212	-
FChr18	21366898	21366898	INS	256	Ofa022420	17948	Ofa022421	18036	-
FChr18	21420951	21420951	INS	148	Ofa022424	3437	Ofa022425	25045	intron,+,Parent=Ofa022424.gene;gene,+,ID=Ofa022424.gene;
FChr18	21825485	21825485	INS	113	Ofa022443	9316	Ofa022444	22849	gene,+,ID=Ofa022443.gene;intron,+,Parent=Ofa022443.gene;
FChr18	21867825	21867825	INS	203	Ofa022446	6065	Ofa022447	3298	gene,+,ID=Ofa022446.gene;
FChr18	22226398	22226398	INS	109	Ofa022459	4271	Ofa022460	95991	intron,+,Parent=Ofa022459.gene;gene,+,ID=Ofa022459.gene;
FChr18	22247881	22247881	INS	274	Ofa022459	25754	Ofa022460	74508	gene,+,ID=Ofa022459.gene;intron,+,Parent=Ofa022459.gene;
FChr18	22426804	22426804	INS	471	Ofa022466	17034	Ofa022467	1776	-
FChr18	22543304	22543304	INS	229	Ofa022468	91556	Ofa022469	1624	-
FChr18	22577913	22577913	INS	265	Ofa022469	32985	Ofa022470	171996	intron,+,Parent=Ofa022469.gene;gene,+,ID=Ofa022469.gene;
FChr18	22659353	22659353	INS	258	Ofa022469	114425	Ofa022470	90556	intron,+,Parent=Ofa022469.gene;gene,+,ID=Ofa022469.gene;
FChr18	22900714	22900714	INS	190	Ofa022476	12557	Ofa022477	22002	-
FChr18	23051483	23051483	INS	196	Ofa022482	48472	Ofa022483	252778	-
FChr18	23624232	23624232	INS	377	Ofa022485	80637	Ofa022486	167703	-
FChr18	23956544	23956544	INS	105	Ofa022491	2443	Ofa022492	25677	-
FChr18	24011798	24011798	INS	107	Ofa022493	6058	Ofa022494	3991	-
FChr18	24181700	24181700	INS	1675	Ofa022496	61887	Ofa022497	111848	intron,-,Parent=Ofa022497.gene;gene,-,ID=Ofa022497.gene;
FChr18	24195671	24195671	INS	177	Ofa022496	75858	Ofa022497	97877	intron,-,Parent=Ofa022497.gene;gene,-,ID=Ofa022497.gene;
FChr18	24205295	24205295	INS	110	Ofa022496	85482	Ofa022497	88253	intron,-,Parent=Ofa022497.gene;gene,-,ID=Ofa022497.gene;
FChr18	24280164	24280164	INS	867	Ofa022496	160351	Ofa022497	13384	intron,-,Parent=Ofa022497.gene;gene,-,ID=Ofa022497.gene;
FChr18	24299405	24299405	INS	305	Ofa022497	5857	Ofa022498	66131	-
FChr18	24623506	24623506	INS	158	Ofa022506	75300	Ofa022507	744	-
FChr18	24681726	24681726	INS	8750	Ofa022507	57476	Ofa022508	38812	intron,+,Parent=Ofa022507.gene;gene,+,ID=Ofa022507.gene;
FChr18	25390500	25390500	INS	1636	Ofa022527	121444	Ofa022528	247991	-
FChr18	25395490	25395490	INS	4728	Ofa022527	126434	Ofa022528	243001	-
FChr18	25702709	25702709	INS	589	Ofa022529	42500	Ofa022530	27658	-
FChr18	25782615	25782615	INS	175	Ofa022530	52248	Ofa022531	20025	-
FChr18	25948007	25948007	INS	6639	Ofa022531	145367	Ofa022532	117582	gene,+,ID=Ofa022531.gene;intron,+,Parent=Ofa022531.gene;
FChr18	25961907	25961907	INS	29609	Ofa022531	159267	Ofa022532	103682	intron,+,Parent=Ofa022531.gene;gene,+,ID=Ofa022531.gene;
FChr18	26018807	26018807	INS	9894	Ofa022531	216167	Ofa022532	46782	-
FChr18	26060863	26060863	INS	511	Ofa022531	258223	Ofa022532	4726	-
FChr18	26060940	26060940	INS	780	Ofa022531	258300	Ofa022532	4649	-
FChr18	26298032	26298032	INS	1787	Ofa022535	125928	Ofa022536	62773	intron,-,Parent=Ofa022536.gene;gene,-,ID=Ofa022536.gene;
FChr18	26319065	26319065	INS	189	Ofa022535	146961	Ofa022536	41740	intron,-,Parent=Ofa022536.gene;gene,-,ID=Ofa022536.gene;
FChr18	26610994	26610994	INS	440	Ofa022540	2038	Ofa022541	43192	gene,+,ID=Ofa022540.gene;
FChr18	26613710	26613710	INS	334	Ofa022540	4754	Ofa022541	40476	gene,+,ID=Ofa022540.gene;
FChr18	26701273	26701273	INS	134	Ofa022541	47087		973298727	-
FChr17	167465	167465	INS	112	Ofa020724	22692	Ofa020725	5586	gene,-,ID=Ofa020725.gene;intron,-,Parent=Ofa020725.gene;
FChr17	217401	217401	INS	2044	Ofa020727	2123	Ofa020728	21924	-
FChr17	217758	217758	INS	180	Ofa020727	2480	Ofa020728	21567	-
FChr17	502457	502457	INS	500	Ofa020739	46945	Ofa020740	8834	-
FChr17	589087	589087	INS	352	Ofa020746	4268	Ofa020747	49905	gene,+,ID=Ofa020746.gene;intron,+,Parent=Ofa020746.gene;
FChr17	593603	593603	INS	163	Ofa020746	8784	Ofa020747	45389	intron,+,Parent=Ofa020746.gene;gene,+,ID=Ofa020746.gene;
FChr17	594841	594841	INS	360	Ofa020746	10022	Ofa020747	44151	intron,+,Parent=Ofa020746.gene;gene,+,ID=Ofa020746.gene;
FChr17	783673	783673	INS	697	Ofa020755	27714	Ofa020756	11369	-
FChr17	932358	932358	INS	389	Ofa020762	24726	Ofa020763	4931	intron,-,Parent=Ofa020763.gene;gene,-,ID=Ofa020763.gene;
FChr17	945749	945749	INS	4283	Ofa020763	8460	Ofa020764	27140	-
FChr17	1064636	1064636	INS	38359	Ofa020765	11916	Ofa020766	1868	gene,-,ID=Ofa020766.gene;intron,-,Parent=Ofa020766.gene;
FChr17	1329595	1329595	INS	440	Ofa020773	11944	Ofa020774	2353	gene,-,ID=Ofa020774.gene;intron,-,Parent=Ofa020774.gene;
FChr17	1330097	1330097	INS	300	Ofa020773	12446	Ofa020774	1851	gene,-,ID=Ofa020774.gene;intron,-,Parent=Ofa020774.gene;
FChr17	1658535	1658535	INS	116	Ofa020783	16480	Ofa020784	53014	-
FChr17	1722386	1722386	INS	315	Ofa020785	6901	Ofa020786	8623	intron,-,Parent=Ofa020786.gene;gene,-,ID=Ofa020786.gene;
FChr17	1722696	1722696	INS	273	Ofa020785	7211	Ofa020786	8313	intron,-,Parent=Ofa020786.gene;gene,-,ID=Ofa020786.gene;
FChr17	1722754	1722754	INS	457	Ofa020785	7269	Ofa020786	8255	intron,-,Parent=Ofa020786.gene;gene,-,ID=Ofa020786.gene;
FChr17	1722882	1722882	INS	307	Ofa020785	7397	Ofa020786	8127	intron,-,Parent=Ofa020786.gene;gene,-,ID=Ofa020786.gene;
FChr17	1747904	1747904	INS	180	Ofa020786	16895	Ofa020787	72407	-
FChr17	1877858	1877858	INS	185	Ofa020787	57547	Ofa020788	219469	intron,+,Parent=Ofa020787.gene;gene,+,ID=Ofa020787.gene;
FChr17	2093532	2093532	INS	152	Ofa020787	273221	Ofa020788	3795	intron,-,Parent=Ofa020788.gene;gene,-,ID=Ofa020788.gene;
FChr17	2107392	2107392	INS	335	Ofa020789	1100	Ofa020790	3805	-
FChr17	2107696	2107696	INS	112	Ofa020789	1404	Ofa020790	3501	-
FChr17	2194913	2194913	INS	254	Ofa020795	11840	Ofa020796	1157	-
FChr17	2195119	2195119	INS	336	Ofa020795	12046	Ofa020796	951	-
FChr17	2382395	2382395	INS	911	Ofa020799	62004	Ofa020800	42724	intron,-,Parent=Ofa020800.gene;gene,-,ID=Ofa020800.gene;
FChr17	2470439	2470439	INS	239	Ofa020803	4477	Ofa020804	2979	-
FChr17	2607978	2607978	INS	100	Ofa020808	31979	Ofa020809	15046	intron,-,Parent=Ofa020809.gene;gene,-,ID=Ofa020809.gene;
FChr17	2645148	2645148	INS	359	Ofa020809	22124	Ofa020810	7270	-
FChr17	2656094	2656094	INS	604	Ofa020810	3676	Ofa020811	49984	-
FChr17	2670363	2670363	INS	171	Ofa020810	17945	Ofa020811	35715	-
FChr17	2874115	2874115	INS	1680	Ofa020818	7509	Ofa020819	28485	-
FChr17	2896687	2896687	INS	240	Ofa020818	30081	Ofa020819	5913	-
FChr17	2918854	2918854	INS	184	Ofa020820	12827	Ofa020821	6873	-
FChr17	2924161	2924161	INS	241	Ofa020820	18134	Ofa020821	1566	-
FChr17	2924384	2924384	INS	144	Ofa020820	18357	Ofa020821	1343	-
FChr17	2940465	2940465	INS	362	Ofa020821	14738	Ofa020822	71604	gene,+,ID=Ofa020821.gene;intron,+,Parent=Ofa020821.gene;
FChr17	3066772	3066772	INS	146	Ofa020824	31948	Ofa020825	6841	-
FChr17	3068600	3068600	INS	702	Ofa020824	33776	Ofa020825	5013	-
FChr17	3076023	3076023	INS	143	Ofa020825	2410	Ofa020826	30382	-
FChr17	3077790	3077790	INS	144	Ofa020825	4177	Ofa020826	28615	-
FChr17	3114701	3114701	INS	201	Ofa020826	8296	Ofa020827	26999	-
FChr17	3115900	3115900	INS	288	Ofa020826	9495	Ofa020827	25800	-
FChr17	3153521	3153521	INS	104	Ofa020828	1545	Ofa020829	1258	-
FChr17	3200401	3200401	INS	425	Ofa020830	12139	Ofa020831	69353	-
FChr17	3278730	3278730	INS	181	Ofa020831	8976	Ofa020832	16168	-
FChr17	3293735	3293735	INS	144	Ofa020831	23981	Ofa020832	1163	gene,-,ID=Ofa020832.gene;intron,-,Parent=Ofa020832.gene;
FChr17	3294305	3294305	INS	144	Ofa020831	24551	Ofa020832	593	gene,-,ID=Ofa020832.gene;intron,-,Parent=Ofa020832.gene;
FChr17	3310078	3310078	INS	164	Ofa020832	15180	Ofa020833	3581	-
FChr17	3312877	3312877	INS	424	Ofa020832	17979	Ofa020833	782	-
FChr17	3313163	3313163	INS	126	Ofa020832	18265	Ofa020833	496	-
FChr17	3313268	3313268	INS	151	Ofa020832	18370	Ofa020833	391	-
FChr17	3361309	3361309	INS	283	Ofa020835	13780	Ofa020836	136	gene,-,ID=Ofa020836.gene;intron,-,Parent=Ofa020836.gene;
FChr17	3424986	3424986	INS	1633	Ofa020840	13982	Ofa020841	659	-
FChr17	3428137	3428137	INS	144	Ofa020841	2492	Ofa020842	41136	gene,+,ID=Ofa020841.gene;intron,+,Parent=Ofa020841.gene;
FChr17	3428886	3428886	INS	769	Ofa020841	3241	Ofa020842	40387	gene,+,ID=Ofa020841.gene;intron,+,Parent=Ofa020841.gene;
FChr17	3460269	3460269	INS	143	Ofa020841	34624	Ofa020842	9004	gene,-,ID=Ofa020842.gene;intron,-,Parent=Ofa020842.gene;
FChr17	3504627	3504627	INS	102	Ofa020842	35354	Ofa020843	18961	gene,-,ID=Ofa020843.gene;intron,-,Parent=Ofa020843.gene;
FChr17	3631856	3631856	INS	144	Ofa020849	22536	Ofa020850	3253	gene,-,ID=Ofa020850.gene;intron,-,Parent=Ofa020850.gene;
FChr17	3677599	3677599	INS	810	Ofa020851	14024	Ofa020852	22975	intron,-,Parent=Ofa020852.gene;gene,-,ID=Ofa020852.gene;
FChr17	3678005	3678005	INS	1420	Ofa020851	14430	Ofa020852	22569	intron,-,Parent=Ofa020852.gene;gene,-,ID=Ofa020852.gene;
FChr17	3678145	3678145	INS	333	Ofa020851	14570	Ofa020852	22429	intron,-,Parent=Ofa020852.gene;gene,-,ID=Ofa020852.gene;
FChr17	3708240	3708240	INS	166	Ofa020852	7666	Ofa020853	14087	intron,-,Parent=Ofa020853.gene;gene,-,ID=Ofa020853.gene;
FChr17	3735506	3735506	INS	299	Ofa020853	13179	Ofa020854	23449	gene,-,ID=Ofa020854.gene;intron,-,Parent=Ofa020854.gene;
FChr17	3810012	3810012	INS	255	Ofa020856	12911	Ofa020857	23387	intron,-,Parent=Ofa020857.gene;gene,-,ID=Ofa020857.gene;
FChr17	3816415	3816415	INS	119	Ofa020856	19314	Ofa020857	16984	intron,-,Parent=Ofa020857.gene;gene,-,ID=Ofa020857.gene;
FChr17	3879220	3879220	INS	131	Ofa020860	1816	Ofa020861	6533	-
FChr17	3879307	3879307	INS	690	Ofa020860	1903	Ofa020861	6446	-
FChr17	3879378	3879378	INS	212	Ofa020860	1974	Ofa020861	6375	-
FChr17	3879479	3879479	INS	228	Ofa020860	2075	Ofa020861	6274	-
FChr17	3879579	3879579	INS	231	Ofa020860	2175	Ofa020861	6174	-
FChr17	3879874	3879874	INS	249	Ofa020860	2470	Ofa020861	5879	-
FChr17	3880074	3880074	INS	224	Ofa020860	2670	Ofa020861	5679	-
FChr17	3880177	3880177	INS	338	Ofa020860	2773	Ofa020861	5576	-
FChr17	3880257	3880257	INS	188	Ofa020860	2853	Ofa020861	5496	-
FChr17	3988302	3988302	INS	1634	Ofa020865	24187	Ofa020866	340	intron,-,Parent=Ofa020866.gene;gene,-,ID=Ofa020866.gene;
FChr17	3996387	3996387	INS	384	Ofa020866	7745	Ofa020867	20194	intron,-,Parent=Ofa020867.gene;gene,-,ID=Ofa020867.gene;
FChr17	4007334	4007334	INS	141	Ofa020866	18692	Ofa020867	9247	intron,-,Parent=Ofa020867.gene;gene,-,ID=Ofa020867.gene;
FChr17	4067687	4067687	INS	398	Ofa020868	26369	Ofa020869	93136	intron,-,Parent=Ofa020869.gene;gene,-,ID=Ofa020869.gene;
FChr17	4248574	4248574	INS	2405	Ofa020871	27030	Ofa020872	7167	gene,-,ID=Ofa020872.gene;
FChr17	4255826	4255826	INS	245	Ofa020872	85	Ofa020873	30318	-
FChr17	4349649	4349649	INS	135	Ofa020878	6761	Ofa020879	321	-
FChr17	4349704	4349704	INS	140	Ofa020878	6816	Ofa020879	266	-
FChr17	4374371	4374371	INS	201	Ofa020879	24401	Ofa020880	30847	gene,-,ID=Ofa020880.gene;intron,-,Parent=Ofa020880.gene;
FChr17	4598633	4598633	INS	185	Ofa020884	50255	Ofa020885	52349	-
FChr17	4862818	4862818	INS	148	Ofa020886	11864	Ofa020887	80423	-
FChr17	4865798	4865798	INS	1489	Ofa020886	14844	Ofa020887	77443	-
FChr17	4866677	4866677	INS	634	Ofa020886	15723	Ofa020887	76564	-
FChr17	4871896	4871896	INS	213	Ofa020886	20942	Ofa020887	71345	-
FChr17	4874342	4874342	INS	634	Ofa020886	23388	Ofa020887	68899	-
FChr17	4902551	4902551	INS	130	Ofa020886	51597	Ofa020887	40690	-
FChr17	4952743	4952743	INS	105	Ofa020889	661	Ofa020890	16983	gene,+,ID=Ofa020889.gene;intron,+,Parent=Ofa020889.gene;
FChr17	5056150	5056150	INS	368	Ofa020891	6598	Ofa020892	166752	intron,+,Parent=Ofa020891.gene;gene,+,ID=Ofa020891.gene;
FChr17	5462712	5462712	INS	241	Ofa020899	5217	Ofa020900	1386	-
FChr17	5463508	5463508	INS	726	Ofa020899	6013	Ofa020900	590	-
FChr17	6104738	6104738	INS	123	Ofa020924	19801	Ofa020925	24706	-
FChr17	6253225	6253225	INS	229	Ofa020926	123668	Ofa020927	10304	gene,-,ID=Ofa020927.gene;
FChr17	6449607	6449607	INS	101	Ofa020938	10380	Ofa020939	29700	-
FChr17	6576431	6576431	INS	132	Ofa020944	16723	Ofa020945	120227	intron,+,Parent=Ofa020944.gene;gene,+,ID=Ofa020944.gene;
FChr17	7177536	7177536	INS	530	Ofa020973	4788	Ofa020974	15032	-
FChr17	7278456	7278456	INS	115	Ofa020981	2498	Ofa020982	37965	-
FChr17	7362570	7362570	INS	177	Ofa020985	6954	Ofa020986	10640	gene,-,ID=Ofa020986.gene;
FChr17	7381479	7381479	INS	194	Ofa020986	8269	Ofa020987	963	gene,-,ID=Ofa020987.gene;
FChr17	7470533	7470533	INS	240	Ofa020992	26694	Ofa020993	11379	intron,+,Parent=Ofa020992.gene;gene,+,ID=Ofa020992.gene;
FChr17	7509080	7509080	INS	253	Ofa020993	27168	Ofa020994	18228	intron,-,Parent=Ofa020994.gene;gene,-,ID=Ofa020994.gene;
FChr17	7509258	7509258	INS	302	Ofa020993	27346	Ofa020994	18050	intron,-,Parent=Ofa020994.gene;gene,-,ID=Ofa020994.gene;
FChr17	7581391	7581391	INS	264	Ofa020999	11243	Ofa021000	1953	gene,-,ID=Ofa021000.gene;intron,-,Parent=Ofa021000.gene;
FChr17	7658309	7658309	INS	142	Ofa021006	1523	Ofa021007	203	-
FChr17	7767186	7767186	INS	140	Ofa021014	11621	Ofa021015	190	-
FChr17	7918896	7918896	INS	339	Ofa021025	4900	Ofa021026	14644	intron,+,Parent=Ofa021025.gene;gene,+,ID=Ofa021025.gene;
FChr17	8238463	8238463	INS	346	Ofa021031	159381	Ofa021032	45702	gene,-,ID=Ofa021032.gene;intron,-,Parent=Ofa021032.gene;
FChr17	8241779	8241779	INS	358	Ofa021031	162697	Ofa021032	42386	gene,-,ID=Ofa021032.gene;intron,-,Parent=Ofa021032.gene;
FChr17	8396412	8396412	INS	282	Ofa021035	4850	Ofa021036	37103	-
FChr17	8538914	8538914	INS	145	Ofa021044	1437	Ofa021045	2902	-
FChr17	8839292	8839292	INS	194	Ofa021054	15954	Ofa021055	179702	-
FChr17	8875803	8875803	INS	245	Ofa021054	52465	Ofa021055	143191	-
FChr17	9080570	9080570	INS	374	Ofa021059	17298	Ofa021060	7113	-
FChr17	9217282	9217282	INS	813	Ofa021067	23579	Ofa021068	2228	gene,-,ID=Ofa021068.gene;
FChr17	9516566	9516566	INS	109	Ofa021081	5468	Ofa021082	118158	intron,+,Parent=Ofa021081.gene;gene,+,ID=Ofa021081.gene;
FChr17	9539264	9539264	INS	101	Ofa021081	28166	Ofa021082	95460	intron,+,Parent=Ofa021081.gene;gene,+,ID=Ofa021081.gene;
FChr17	9714360	9714360	INS	2485	Ofa021083	38851	Ofa021084	329722	intron,+,Parent=Ofa021083.gene;gene,+,ID=Ofa021083.gene;
FChr17	9890190	9890190	INS	234	Ofa021083	214681	Ofa021084	153892	intron,-,Parent=Ofa021084.gene;gene,-,ID=Ofa021084.gene;
FChr17	10077863	10077863	INS	233	Ofa021084	33781	Ofa021085	44073	-
FChr17	10759923	10759923	INS	470	Ofa021099	4836	Ofa021100	54314	intron,+,Parent=Ofa021099.gene;gene,+,ID=Ofa021099.gene;
FChr17	10792797	10792797	INS	573	Ofa021099	37710	Ofa021100	21440	-
FChr17	11068394	11068394	INS	1648	Ofa021106	9692	Ofa021107	284	-
FChr17	11340822	11340822	INS	651	Ofa021114	40476	Ofa021115	29895	gene,-,ID=Ofa021115.gene;intron,-,Parent=Ofa021115.gene;
FChr17	11479428	11479428	INS	202	Ofa021121	28235	Ofa021122	35335	intron,+,Parent=Ofa021121.gene;gene,+,ID=Ofa021121.gene;
FChr17	11736870	11736870	INS	945	Ofa021130	15364	Ofa021131	61996	-
FChr17	12077438	12077438	INS	365	Ofa021142	9387	Ofa021143	11404	-
FChr17	12143511	12143511	INS	360	Ofa021145	7554	Ofa021146	18496	intron,+,Parent=Ofa021145.gene;gene,+,ID=Ofa021145.gene;
FChr17	12213567	12213567	INS	500	Ofa021150	1427	Ofa021151	17550	gene,+,ID=Ofa021150.gene;intron,+,Parent=Ofa021150.gene;
FChr17	12346170	12346170	INS	231	Ofa021155	14249	Ofa021156	6736	-
FChr17	12416145	12416145	INS	140	Ofa021157	6368	Ofa021158	22206	intron,+,Parent=Ofa021157.gene;gene,+,ID=Ofa021157.gene;
FChr17	12494934	12494934	INS	280	Ofa021162	11033	Ofa021163	27183	intron,-,Parent=Ofa021163.gene;gene,-,ID=Ofa021163.gene;
FChr17	12598536	12598536	INS	213	Ofa021166	8206	Ofa021167	12505	intron,+,Parent=Ofa021166.gene;gene,+,ID=Ofa021166.gene;
FChr17	12964161	12964161	INS	320	Ofa021189	2805	Ofa021190	62819	intron,+,Parent=Ofa021189.gene;gene,+,ID=Ofa021189.gene;
FChr17	13209952	13209952	INS	1673	Ofa021196	53433	Ofa021197	5419	gene,-,ID=Ofa021197.gene;intron,-,Parent=Ofa021197.gene;
FChr17	13212182	13212182	INS	365	Ofa021196	55663	Ofa021197	3189	gene,-,ID=Ofa021197.gene;intron,-,Parent=Ofa021197.gene;
FChr17	13223196	13223196	INS	250	Ofa021197	7825	Ofa021198	28028	-
FChr17	13235422	13235422	INS	1524	Ofa021197	20051	Ofa021198	15802	-
FChr17	14147638	14147638	INS	401	Ofa021220	139740	Ofa021221	11061	-
FChr17	14362048	14362048	INS	102	Ofa021225	5615	Ofa021226	5188	-
FChr17	15467552	15467552	INS	911	Ofa021261	13992	Ofa021262	34322	-
FChr17	15763013	15763013	INS	258	Ofa021271	13185	Ofa021272	21844	intron,+,Parent=Ofa021271.gene;gene,+,ID=Ofa021271.gene;
FChr17	15777660	15777660	INS	123	Ofa021271	27832	Ofa021272	7197	gene,+,ID=Ofa021271.gene;intron,+,Parent=Ofa021271.gene;
FChr17	16138479	16138479	INS	193	Ofa021279	42715	Ofa021280	60388	-
FChr17	16584527	16584527	INS	1945	Ofa021295	21836	Ofa021296	37596	intron,-,Parent=Ofa021296.gene;gene,-,ID=Ofa021296.gene;
FChr17	16730999	16730999	INS	9355	Ofa021303	38961	Ofa021304	11600	gene,-,ID=Ofa021304.gene;intron,-,Parent=Ofa021304.gene;
FChr17	16904764	16904764	INS	119	Ofa021309	58	Ofa021310	1051	-
FChr17	17025795	17025795	INS	292	Ofa021314	3264	Ofa021315	2552	-
FChr17	17324827	17324827	INS	105	Ofa021327	12929	Ofa021328	36330	gene,+,ID=Ofa021327.gene;intron,+,Parent=Ofa021327.gene;
FChr17	17356106	17356106	INS	680	Ofa021327	44208	Ofa021328	5051	gene,-,ID=Ofa021328.gene;
FChr17	17598072	17598072	INS	361	Ofa021335	3632	Ofa021336	37742	-
FChr17	18010536	18010536	INS	109	Ofa021347	3843	Ofa021348	5088	-
FChr17	18878118	18878118	INS	260	Ofa021372	5559	Ofa021373	13496	-
FChr17	18958652	18958652	INS	113	Ofa021376	26568	Ofa021377	1994	intron,-,Parent=Ofa021377.gene;gene,-,ID=Ofa021377.gene;
FChr17	19077219	19077219	INS	121	Ofa021381	4969	Ofa021382	35243	-
FChr17	19398987	19398987	INS	735	Ofa021390	97163	Ofa021391	62321	-
FChr17	19476819	19476819	INS	303	Ofa021391	15511	Ofa021392	88546	-
FChr17	19768927	19768927	INS	180	Ofa021393	199971	Ofa021394	16090	intron,-,Parent=Ofa021394.gene;gene,-,ID=Ofa021394.gene;
FChr17	19933113	19933113	INS	238	Ofa021397	19743	Ofa021398	96991	-
FChr17	20551654	20551654	INS	465	Ofa021403	12422	Ofa021404	46217	-
FChr17	20749485	20749485	INS	165	Ofa021413	9888	Ofa021414	10794	intron,+,Parent=Ofa021413.gene;gene,+,ID=Ofa021413.gene;
FChr17	21406810	21406810	INS	184	Ofa021422	141874	Ofa021423	38632	-
FChr17	21740734	21740734	INS	212	Ofa021433	55422	Ofa021434	29343	intron,-,Parent=Ofa021434.gene;gene,-,ID=Ofa021434.gene;
FChr17	21844381	21844381	INS	208	Ofa021434	74304	Ofa021435	84277	-
FChr17	21904979	21904979	INS	117	Ofa021434	134902	Ofa021435	23679	-
FChr17	22126292	22126292	INS	325	Ofa021437	67300	Ofa021438	14133	gene,+,ID=Ofa021437.gene;intron,+,Parent=Ofa021437.gene;
FChr17	22252632	22252632	INS	100	Ofa021445	2096	Ofa021446	592	-
FChr17	22391408	22391408	INS	126	Ofa021453	8549	Ofa021454	63348	intron,+,Parent=Ofa021453.gene;gene,+,ID=Ofa021453.gene;
FChr17	22424860	22424860	INS	142	Ofa021453	42001	Ofa021454	29896	intron,+,Parent=Ofa021453.gene;gene,+,ID=Ofa021453.gene;
FChr17	22737965	22737965	INS	109	Ofa021466	44006	Ofa021467	75362	-
FChr17	23090168	23090168	INS	314	Ofa021478	22849	Ofa021479	1071	gene,-,ID=Ofa021479.gene;
FChr17	23146869	23146869	INS	952	Ofa021480	33881	Ofa021481	30170	three_prime_UTR,+,Parent=Ofa021480;gene,+,ID=Ofa021480.gene;
FChr17	23189764	23189764	INS	180	Ofa021481	12725	Ofa021482	25911	-
FChr17	23190058	23190058	INS	296	Ofa021481	13019	Ofa021482	25617	-
FChr17	23220833	23220833	INS	167	Ofa021482	5158	Ofa021483	34794	-
FChr17	23404179	23404179	INS	227	Ofa021486	42310	Ofa021487	16602	-
FChr17	23447843	23447843	INS	347	Ofa021488	25023	Ofa021489	5542	-
FChr17	23461798	23461798	INS	203	Ofa021489	8413	Ofa021490	80525	gene,+,ID=Ofa021489.gene;intron,+,Parent=Ofa021489.gene;
FChr17	23624917	23624917	INS	118	Ofa021490	82594	Ofa021491	135	gene,-,ID=Ofa021491.gene;
FChr17	23716884	23716884	INS	238	Ofa021492	7013	Ofa021493	43205	-
FChr17	23941609	23941609	INS	7046	Ofa021494	136520	Ofa021495	8581	gene,-,ID=Ofa021495.gene;
FChr17	24075749	24075749	INS	224	Ofa021497	113401	Ofa021498	2670	gene,-,ID=Ofa021498.gene;intron,-,Parent=Ofa021498.gene;
FChr17	24156803	24156803	INS	121	Ofa021502	8278	Ofa021503	130077	-
FChr17	24390804	24390804	INS	110	Ofa021505	10922	Ofa021506	8659	-
FChr17	24396606	24396606	INS	29115	Ofa021505	16724	Ofa021506	2857	-
FChr17	24576555	24576555	INS	105	Ofa021512	8923	Ofa021513	19379	gene,-,ID=Ofa021513.gene;intron,-,Parent=Ofa021513.gene;
FChr17	24841656	24841656	INS	3590	Ofa021525	9731	Ofa021526	36612	gene,+,ID=Ofa021525.gene;
FChr17	24913907	24913907	INS	662	Ofa021527	15950	Ofa021528	43323	intron,+,Parent=Ofa021527.gene;gene,+,ID=Ofa021527.gene;
FChr17	24941121	24941121	INS	264	Ofa021527	43164	Ofa021528	16109	-
FChr17	25119516	25119516	INS	146	Ofa021533	21361	Ofa021534	83886	-
FChr17	25183104	25183104	INS	254	Ofa021533	84949	Ofa021534	20298	gene,-,ID=Ofa021534.gene;intron,-,Parent=Ofa021534.gene;
FChr17	25186757	25186757	INS	317	Ofa021533	88602	Ofa021534	16645	gene,-,ID=Ofa021534.gene;intron,-,Parent=Ofa021534.gene;
FChr17	25459183	25459183	INS	156	Ofa021540	16763	Ofa021541	46979	-
FChr17	25591735	25591735	INS	349	Ofa021545	3962	Ofa021546	57429	-
FChr17	25618858	25618858	INS	810	Ofa021545	31085	Ofa021546	30306	gene,-,ID=Ofa021546.gene;intron,-,Parent=Ofa021546.gene;
FChr17	26181630	26181630	INS	12982	Ofa021567	15475	Ofa021568	227009	-
FChr17	26203852	26203852	INS	484	Ofa021567	37697	Ofa021568	204787	-
FChr17	26287253	26287253	INS	120	Ofa021567	121098	Ofa021568	121386	intron,-,Parent=Ofa021568.gene;gene,-,ID=Ofa021568.gene;
FChr17	26785557	26785557	INS	191	Ofa021579	47691	Ofa021580	10330	-
FChr17	26883038	26883038	INS	337	Ofa021583	31434	Ofa021584	8124	-
FChr17	27858007	27858007	INS	324	Ofa021613	45888	Ofa021614	32706	gene,-,ID=Ofa021614.gene;intron,-,Parent=Ofa021614.gene;
FChr16	73904	73904	INS	16363	Ofa020029	58187	Ofa020030	86799	-
FChr16	367674	367674	INS	177	Ofa020035	32295	Ofa020036	21259	gene,+,ID=Ofa020035.gene;intron,+,Parent=Ofa020035.gene;
FChr16	939331	939331	INS	232	Ofa020044	65829	Ofa020045	36173	gene,-,ID=Ofa020045.gene;intron,-,Parent=Ofa020045.gene;
FChr16	1394909	1394909	INS	964	Ofa020058	14502	Ofa020059	33524	intron,+,Parent=Ofa020058.gene;gene,+,ID=Ofa020058.gene;
FChr16	1731967	1731967	INS	154	Ofa020063	71969	Ofa020064	122098	intron,+,Parent=Ofa020063.gene;gene,+,ID=Ofa020063.gene;
FChr16	2054162	2054162	INS	169	Ofa020066	174892	Ofa020067	491218	-
FChr16	2133079	2133079	INS	130	Ofa020066	253809	Ofa020067	412301	-
FChr16	2236698	2236698	INS	184	Ofa020066	357428	Ofa020067	308682	-
FChr16	2241522	2241522	INS	774	Ofa020066	362252	Ofa020067	303858	-
FChr16	2282692	2282692	INS	527	Ofa020066	403422	Ofa020067	262688	-
FChr16	2293440	2293440	INS	1368	Ofa020066	414170	Ofa020067	251940	-
FChr16	2328622	2328622	INS	261	Ofa020066	449352	Ofa020067	216758	-
FChr16	2373943	2373943	INS	4800	Ofa020066	494673	Ofa020067	171437	-
FChr16	2390308	2390308	INS	155	Ofa020066	511038	Ofa020067	155072	-
FChr16	2829827	2829827	INS	294	Ofa020070	15296	Ofa020071	56529	-
FChr16	2936519	2936519	INS	215	Ofa020071	50163	Ofa020072	52494	intron,+,Parent=Ofa020071.gene;gene,+,ID=Ofa020071.gene;
FChr16	2969663	2969663	INS	349	Ofa020071	83307	Ofa020072	19350	-
FChr16	3052925	3052925	INS	650	Ofa020073	37067	Ofa020074	55092	intron,+,Parent=Ofa020073.gene;gene,+,ID=Ofa020073.gene;
FChr16	3093219	3093219	INS	1789	Ofa020073	77361	Ofa020074	14798	-
FChr16	3221806	3221806	INS	271	Ofa020076	61067	Ofa020077	79937	-
FChr16	3421875	3421875	INS	106	Ofa020078	21897	Ofa020079	434710	-
FChr16	3487925	3487925	INS	1788	Ofa020078	87947	Ofa020079	368660	-
FChr16	3567809	3567809	INS	17898	Ofa020078	167831	Ofa020079	288776	-
FChr16	3629408	3629408	INS	407	Ofa020078	229430	Ofa020079	227177	-
FChr16	3802654	3802654	INS	103	Ofa020078	402676	Ofa020079	53931	-
FChr16	3870643	3870643	INS	245	Ofa020079	14058	Ofa020080	30288	-
FChr16	3896932	3896932	INS	823	Ofa020079	40347	Ofa020080	3999	-
FChr16	3908107	3908107	INS	103	Ofa020080	7176	Ofa020081	35850	-
FChr16	4053820	4053820	INS	251	Ofa020081	109863	Ofa020082	127491	-
FChr16	4057602	4057602	INS	374	Ofa020081	113645	Ofa020082	123709	-
FChr16	4271520	4271520	INS	257	Ofa020083	1042	Ofa020084	23024	gene,+,ID=Ofa020083.gene;intron,+,Parent=Ofa020083.gene;
FChr16	4342144	4342144	INS	405	Ofa020085	29664	Ofa020086	35923	-
FChr16	4483330	4483330	INS	211	Ofa020087	4787	Ofa020088	19250	-
FChr16	4527126	4527126	INS	123	Ofa020088	24546	Ofa020089	8412	intron,-,Parent=Ofa020089.gene;gene,-,ID=Ofa020089.gene;
FChr16	5229906	5229906	INS	337	Ofa020102	21709	Ofa020103	70338	intron,+,Parent=Ofa020102.gene;gene,+,ID=Ofa020102.gene;
FChr16	5312829	5312829	INS	238	Ofa020103	12585	Ofa020104	42672	-
FChr16	5489066	5489066	INS	121	Ofa020106	3848	Ofa020107	36676	-
FChr16	5496027	5496027	INS	151	Ofa020106	10809	Ofa020107	29715	-
FChr16	5621529	5621529	INS	200	Ofa020110	34098	Ofa020111	58917	-
FChr16	5687039	5687039	INS	179	Ofa020111	6593	Ofa020112	101091	-
FChr16	5718799	5718799	INS	554	Ofa020111	38353	Ofa020112	69331	-
FChr16	5735811	5735811	INS	161	Ofa020111	55365	Ofa020112	52319	-
FChr16	5775646	5775646	INS	255	Ofa020111	95200	Ofa020112	12484	-
FChr16	6194497	6194497	INS	666	Ofa020119	22820	Ofa020120	476640	-
FChr16	6530198	6530198	INS	275	Ofa020119	358521	Ofa020120	140939	intron,-,Parent=Ofa020120.gene;gene,-,ID=Ofa020120.gene;
FChr16	6649563	6649563	INS	319	Ofa020119	477886	Ofa020120	21574	intron,-,Parent=Ofa020120.gene;gene,-,ID=Ofa020120.gene;
FChr16	6701787	6701787	INS	10595	Ofa020121	10627	Ofa020122	6101	gene,-,ID=Ofa020122.gene;intron,-,Parent=Ofa020122.gene;
FChr16	6724991	6724991	INS	642	Ofa020124	6320	Ofa020125	35747	gene,+,ID=Ofa020124.gene;intron,+,Parent=Ofa020124.gene;
FChr16	6735700	6735700	INS	188	Ofa020124	17029	Ofa020125	25038	gene,+,ID=Ofa020124.gene;intron,+,Parent=Ofa020124.gene;
FChr16	6920927	6920927	INS	805	Ofa020127	141016	Ofa020128	7922	gene,-,ID=Ofa020128.gene;intron,-,Parent=Ofa020128.gene;
FChr16	7167271	7167271	INS	117	Ofa020130	34156	Ofa020131	74633	-
FChr16	7212816	7212816	INS	232	Ofa020130	79701	Ofa020131	29088	-
FChr16	7306225	7306225	INS	307	Ofa020131	64321	Ofa020132	41988	-
FChr16	7385764	7385764	INS	278	Ofa020132	37551	Ofa020133	46923	intron,+,Parent=Ofa020132.gene;gene,+,ID=Ofa020132.gene;
FChr16	7481175	7481175	INS	223	Ofa020138	6518	Ofa020139	29792	three_prime_UTR,-,Parent=Ofa020139;gene,-,ID=Ofa020139.gene;
FChr16	7561046	7561046	INS	9746	Ofa020141	8761	Ofa020142	1357	-
FChr16	8148283	8148283	INS	395	Ofa020163	70254	Ofa020164	125457	-
FChr16	8218125	8218125	INS	7005	Ofa020163	140096	Ofa020164	55615	-
FChr16	8310754	8310754	INS	181	Ofa020165	24644	Ofa020166	132766	intron,+,Parent=Ofa020165.gene;gene,+,ID=Ofa020165.gene;
FChr16	8578566	8578566	INS	477	Ofa020175	2395	Ofa020176	27758	intron,+,Parent=Ofa020175.gene;gene,+,ID=Ofa020175.gene;
FChr16	8702146	8702146	INS	268	Ofa020177	10801	Ofa020178	91193	-
FChr16	8768865	8768865	INS	101	Ofa020177	77520	Ofa020178	24474	intron,-,Parent=Ofa020178.gene;gene,-,ID=Ofa020178.gene;
FChr16	8793566	8793566	INS	102	Ofa020178	227	Ofa020179	78667	-
FChr16	9182962	9182962	INS	555	Ofa020185	149906	Ofa020186	19751	intron,-,Parent=Ofa020186.gene;gene,-,ID=Ofa020186.gene;
FChr16	9190768	9190768	INS	191	Ofa020185	157712	Ofa020186	11945	gene,-,ID=Ofa020186.gene;intron,-,Parent=Ofa020186.gene;
FChr16	9206008	9206008	INS	110	Ofa020186	3295	Ofa020187	19675	-
FChr16	9367326	9367326	INS	483	Ofa020196	65565	Ofa020197	212	gene,-,ID=Ofa020197.gene;
FChr16	9439423	9439423	INS	256	Ofa020201	2614	Ofa020202	908	-
FChr16	9448484	9448484	INS	288	Ofa020202	8153	Ofa020203	21172	gene,+,ID=Ofa020202.gene;intron,+,Parent=Ofa020202.gene;
FChr16	9520315	9520315	INS	102	Ofa020204	49530	Ofa020205	11448	-
FChr16	9606444	9606444	INS	672	Ofa020209	7728	Ofa020210	10682	-
FChr16	9992925	9992925	INS	300	Ofa020212	77996	Ofa020213	37225	-
FChr16	10639878	10639878	INS	105	Ofa020229	103806	Ofa020230	144620	-
FChr16	10681155	10681155	INS	441	Ofa020229	145083	Ofa020230	103343	-
FChr16	11171903	11171903	INS	6551	Ofa020239	57817	Ofa020240	16221	intron,-,Parent=Ofa020240.gene;gene,-,ID=Ofa020240.gene;
FChr16	11487733	11487733	INS	784	Ofa020241	244413	Ofa020242	94229	intron,+,Parent=Ofa020241.gene;gene,+,ID=Ofa020241.gene;
FChr16	12166533	12166533	INS	203	Ofa020272	690	Ofa020273	6336	-
FChr16	12527730	12527730	INS	353	Ofa020278	56450	Ofa020279	14347	-
FChr16	14200298	14200298	INS	176	Ofa020335	6623	Ofa020336	6839	intron,+,Parent=Ofa020335.gene;gene,+,ID=Ofa020335.gene;
FChr16	14575737	14575737	INS	254	Ofa020362	5270	Ofa020363	4712	-
FChr16	14666027	14666027	INS	166	Ofa020369	5930	Ofa020370	52661	intron,+,Parent=Ofa020369.gene;gene,+,ID=Ofa020369.gene;
FChr16	14803080	14803080	INS	164	Ofa020376	773	Ofa020377	25097	-
FChr16	15035358	15035358	INS	124	Ofa020386	1066	Ofa020387	9713	intron,+,Parent=Ofa020386.gene;gene,+,ID=Ofa020386.gene;
FChr16	15703401	15703401	INS	141	Ofa020402	7930	Ofa020403	48687	intron,+,Parent=Ofa020402.gene;gene,+,ID=Ofa020402.gene;
FChr16	16649486	16649486	INS	304	Ofa020438	20629	Ofa020439	82655	intron,+,Parent=Ofa020438.gene;gene,+,ID=Ofa020438.gene;
FChr16	16713286	16713286	INS	352	Ofa020438	84429	Ofa020439	18855	-
FChr16	17115598	17115598	INS	355	Ofa020455	60408	Ofa020456	47989	-
FChr16	17204755	17204755	INS	11314	Ofa020458	15248	Ofa020459	12764	gene,+,ID=Ofa020458.gene;intron,+,Parent=Ofa020458.gene;
FChr16	17249909	17249909	INS	122	Ofa020461	6553	Ofa020462	29340	gene,-,ID=Ofa020462.gene;intron,-,Parent=Ofa020462.gene;
FChr16	17286724	17286724	INS	111	Ofa020462	7475	Ofa020463	105	-
FChr16	17394971	17394971	INS	294	Ofa020470	7173	Ofa020471	20754	-
FChr16	17482395	17482395	INS	126	Ofa020474	1337	Ofa020475	1480	-
FChr16	17645987	17645987	INS	374	Ofa020479	28053	Ofa020480	109388	-
FChr16	18021710	18021710	INS	435	Ofa020493	10047	Ofa020494	19567	gene,+,ID=Ofa020493.gene;intron,+,Parent=Ofa020493.gene;
FChr16	18034132	18034132	INS	2796	Ofa020493	22469	Ofa020494	7145	-
FChr16	18036984	18036984	INS	187	Ofa020493	25321	Ofa020494	4293	-
FChr16	18037400	18037400	INS	130	Ofa020493	25737	Ofa020494	3877	-
FChr16	18038125	18038125	INS	121	Ofa020493	26462	Ofa020494	3152	-
FChr16	18168327	18168327	INS	607	Ofa020498	62868	Ofa020499	12383	intron,+,Parent=Ofa020498.gene;gene,+,ID=Ofa020498.gene;
FChr16	18305615	18305615	INS	307	Ofa020503	16310	Ofa020504	5352	-
FChr16	18553027	18553027	INS	275	Ofa020510	80489	Ofa020511	59395	-
FChr16	18562901	18562901	INS	189	Ofa020510	90363	Ofa020511	49521	-
FChr16	18682869	18682869	INS	138	Ofa020511	70447	Ofa020512	43452	-
FChr16	18690930	18690930	INS	152	Ofa020511	78508	Ofa020512	35391	-
FChr16	19259759	19259759	INS	262	Ofa020524	21469	Ofa020525	56210	gene,+,ID=Ofa020524.gene;intron,+,Parent=Ofa020524.gene;
FChr16	19882236	19882236	INS	176	Ofa020546	27149	Ofa020547	16688	-
FChr16	20115955	20115955	INS	1376	Ofa020552	29960	Ofa020553	61427	-
FChr16	20307708	20307708	INS	128	Ofa020557	10734	Ofa020558	60539	intron,+,Parent=Ofa020557.gene;gene,+,ID=Ofa020557.gene;
FChr16	20328584	20328584	INS	192	Ofa020557	31610	Ofa020558	39663	intron,+,Parent=Ofa020557.gene;gene,+,ID=Ofa020557.gene;
FChr16	20388154	20388154	INS	773	Ofa020558	19907	Ofa020559	10071	-
FChr16	20848620	20848620	INS	184	Ofa020567	81469	Ofa020568	12256	intron,+,Parent=Ofa020567.gene;gene,+,ID=Ofa020567.gene;
FChr16	20945366	20945366	INS	899	Ofa020569	45516	Ofa020570	61581	-
FChr16	21079787	21079787	INS	353	Ofa020572	44967	Ofa020573	166401	-
FChr16	21393306	21393306	INS	1729	Ofa020573	147118	Ofa020574	109795	-
FChr16	22215758	22215758	INS	184	Ofa020578	17531	Ofa020579	171360	-
FChr16	22221957	22221957	INS	489	Ofa020578	23730	Ofa020579	165161	-
FChr16	22229318	22229318	INS	372	Ofa020578	31091	Ofa020579	157800	-
FChr16	22303079	22303079	INS	102	Ofa020578	104852	Ofa020579	84039	-
FChr16	22445627	22445627	INS	365	Ofa020579	58509	Ofa020580	9080	-
FChr16	22446395	22446395	INS	161	Ofa020579	59277	Ofa020580	8312	-
FChr16	22484640	22484640	INS	119	Ofa020580	29933	Ofa020581	70023	-
FChr16	22612545	22612545	INS	141	Ofa020582	53908	Ofa020583	4545	intron,-,Parent=Ofa020583.gene;gene,-,ID=Ofa020583.gene;
FChr16	22876291	22876291	INS	223	Ofa020593	23428	Ofa020594	43073	intron,-,Parent=Ofa020594.gene;gene,-,ID=Ofa020594.gene;
FChr16	22918431	22918431	INS	20735	Ofa020593	65568	Ofa020594	933	gene,-,ID=Ofa020594.gene;intron,-,Parent=Ofa020594.gene;
FChr16	23352025	23352025	INS	5122	Ofa020604	59161	Ofa020605	31445	-
FChr16	23391658	23391658	INS	303	Ofa020605	8188	Ofa020606	8613	intron,-,Parent=Ofa020606.gene;gene,-,ID=Ofa020606.gene;
FChr16	23396959	23396959	INS	352	Ofa020605	13489	Ofa020606	3312	gene,-,ID=Ofa020606.gene;intron,-,Parent=Ofa020606.gene;
FChr16	23521959	23521959	INS	185	Ofa020612	33050	Ofa020613	5027	intron,-,Parent=Ofa020613.gene;gene,-,ID=Ofa020613.gene;
FChr16	23599071	23599071	INS	324	Ofa020617	17043	Ofa020618	17273	intron,-,Parent=Ofa020618.gene;gene,-,ID=Ofa020618.gene;
FChr16	24126091	24126091	INS	220	Ofa020642	60775	Ofa020643	45030	intron,+,Parent=Ofa020642.gene;gene,+,ID=Ofa020642.gene;
FChr16	24272278	24272278	INS	325	Ofa020643	101157	Ofa020644	65160	-
FChr16	24408727	24408727	INS	456	Ofa020644	71289	Ofa020645	36559	intron,-,Parent=Ofa020645.gene;gene,-,ID=Ofa020645.gene;
FChr16	24414836	24414836	INS	194	Ofa020644	77398	Ofa020645	30450	intron,-,Parent=Ofa020645.gene;gene,-,ID=Ofa020645.gene;
FChr16	24874721	24874721	INS	276	Ofa020656	2136	Ofa020657	90452	intron,+,Parent=Ofa020656.gene;gene,+,ID=Ofa020656.gene;
FChr16	24904282	24904282	INS	182	Ofa020656	31697	Ofa020657	60891	-
FChr16	25727332	25727332	INS	618	Ofa020668	386879	Ofa020669	317334	gene,+,ID=Ofa020668.gene;intron,+,Parent=Ofa020668.gene;
FChr16	25812752	25812752	INS	567	Ofa020668	472299	Ofa020669	231914	gene,+,ID=Ofa020668.gene;intron,+,Parent=Ofa020668.gene;
FChr16	25902637	25902637	INS	118	Ofa020668	562184	Ofa020669	142029	gene,+,ID=Ofa020668.gene;intron,+,Parent=Ofa020668.gene;
FChr16	25950380	25950380	INS	304	Ofa020668	609927	Ofa020669	94286	gene,+,ID=Ofa020668.gene;intron,+,Parent=Ofa020668.gene;
FChr16	25975649	25975649	INS	731	Ofa020668	635196	Ofa020669	69017	intron,+,Parent=Ofa020668.gene;gene,+,ID=Ofa020668.gene;
FChr16	26078385	26078385	INS	145	Ofa020670	26906	Ofa020671	37087	intron,-,Parent=Ofa020671.gene;gene,-,ID=Ofa020671.gene;
FChr16	26082554	26082554	INS	190	Ofa020670	31075	Ofa020671	32918	gene,-,ID=Ofa020671.gene;intron,-,Parent=Ofa020671.gene;
FChr16	26082711	26082711	INS	823	Ofa020670	31232	Ofa020671	32761	gene,-,ID=Ofa020671.gene;intron,-,Parent=Ofa020671.gene;
FChr16	26082994	26082994	INS	180	Ofa020670	31515	Ofa020671	32478	gene,-,ID=Ofa020671.gene;intron,-,Parent=Ofa020671.gene;
FChr16	26083111	26083111	INS	103	Ofa020670	31632	Ofa020671	32361	gene,-,ID=Ofa020671.gene;intron,-,Parent=Ofa020671.gene;
FChr16	26144291	26144291	INS	1304	Ofa020671	28819	Ofa020672	39980	-
FChr16	26157731	26157731	INS	227	Ofa020671	42259	Ofa020672	26540	gene,-,ID=Ofa020672.gene;
FChr16	26183406	26183406	INS	210	Ofa020671	67934	Ofa020672	865	intron,-,Parent=Ofa020672.gene;gene,-,ID=Ofa020672.gene;
FChr16	26209999	26209999	INS	110	Ofa020674	1537	Ofa020675	22915	-
FChr16	26296492	26296492	INS	533	Ofa020676	17189	Ofa020677	121493	intron,+,Parent=Ofa020676.gene;gene,+,ID=Ofa020676.gene;
FChr16	26316717	26316717	INS	125	Ofa020676	37414	Ofa020677	101268	intron,+,Parent=Ofa020676.gene;gene,+,ID=Ofa020676.gene;
FChr16	26388533	26388533	INS	1637	Ofa020676	109230	Ofa020677	29452	intron,+,Parent=Ofa020676.gene;gene,+,ID=Ofa020676.gene;
FChr16	26397507	26397507	INS	108	Ofa020676	118204	Ofa020677	20478	intron,+,Parent=Ofa020676.gene;gene,+,ID=Ofa020676.gene;
FChr16	26778321	26778321	INS	153	Ofa020685	10103	Ofa020686	14877	gene,+,ID=Ofa020685.gene;intron,+,Parent=Ofa020685.gene;
FChr16	26939741	26939741	INS	153	Ofa020687	30796	Ofa020688	23267	gene,+,ID=Ofa020687.gene;intron,+,Parent=Ofa020687.gene;
FChr16	27289476	27289476	INS	2603	Ofa020695	15989	Ofa020696	61664	gene,+,ID=Ofa020695.gene;intron,+,Parent=Ofa020695.gene;
FChr16	27290397	27290397	INS	141	Ofa020695	16910	Ofa020696	60743	gene,+,ID=Ofa020695.gene;intron,+,Parent=Ofa020695.gene;
FChr16	27314752	27314752	INS	211	Ofa020695	41265	Ofa020696	36388	gene,+,ID=Ofa020695.gene;intron,+,Parent=Ofa020695.gene;
FChr16	27413935	27413935	INS	876	Ofa020698	35285	Ofa020699	10354	intron,+,Parent=Ofa020698.gene;gene,+,ID=Ofa020698.gene;
FChr16	27565418	27565418	INS	490	Ofa020703	21776	Ofa020704	18470	intron,+,Parent=Ofa020703.gene;gene,+,ID=Ofa020703.gene;
FChr16	27578247	27578247	INS	189	Ofa020703	34605	Ofa020704	5641	-
FChr16	27958262	27958262	INS	280	Ofa020708	39360	Ofa020709	55782	-
FChr16	28084031	28084031	INS	138	Ofa020710	56748	Ofa020711	67568	-
FChr16	28310053	28310053	INS	937	Ofa020711	158454	Ofa020712	8274	-
FChr16	28340346	28340346	INS	230	Ofa020712	22019	Ofa020713	29891	intron,+,Parent=Ofa020712.gene;gene,+,ID=Ofa020712.gene;
FChr16	28516035	28516035	INS	108	Ofa020716	120515	Ofa020717	37376	gene,-,ID=Ofa020717.gene;intron,-,Parent=Ofa020717.gene;
FChr16	28521398	28521398	INS	27033	Ofa020716	125878	Ofa020717	32013	gene,-,ID=Ofa020717.gene;intron,-,Parent=Ofa020717.gene;
FChr16	28563358	28563358	INS	383	Ofa020718	6560	Ofa020719	30163	gene,+,ID=Ofa020718.gene;
FChr16	28563417	28563417	INS	163	Ofa020718	6619	Ofa020719	30104	gene,+,ID=Ofa020718.gene;
FChr15	502776	502776	INS	24407	Ofa019088	381210	Ofa019089	7754	-
FChr15	1286891	1286891	INS	190	Ofa019098	30495	Ofa019099	39179	-
FChr15	1311499	1311499	INS	123	Ofa019098	55103	Ofa019099	14571	-
FChr15	1944436	1944436	INS	106	Ofa019107	86077	Ofa019108	15035	gene,+,ID=Ofa019107.gene;intron,+,Parent=Ofa019107.gene;
FChr15	2450938	2450938	INS	1733	Ofa019123	23520	Ofa019124	140502	intron,+,Parent=Ofa019123.gene;gene,+,ID=Ofa019123.gene;
FChr15	2451254	2451254	INS	538	Ofa019123	23836	Ofa019124	140186	intron,+,Parent=Ofa019123.gene;gene,+,ID=Ofa019123.gene;
FChr15	2624305	2624305	INS	337	Ofa019124	32865	Ofa019125	15343	-
FChr15	3235155	3235155	INS	182	Ofa019131	265269	Ofa019132	46385	-
FChr15	3238087	3238087	INS	1388	Ofa019131	268201	Ofa019132	43453	-
FChr15	3429473	3429473	INS	1194	Ofa019133	30257	Ofa019134	55923	-
FChr15	3466656	3466656	INS	117	Ofa019133	67440	Ofa019134	18740	-
FChr15	3475057	3475057	INS	10036	Ofa019133	75841	Ofa019134	10339	-
FChr15	3561128	3561128	INS	572	Ofa019134	75732	Ofa019135	4480	-
FChr15	3615567	3615567	INS	591	Ofa019135	49959	Ofa019136	67470	-
FChr15	4077496	4077496	INS	2873	Ofa019140	251571	Ofa019141	246992	-
FChr15	4143650	4143650	INS	285	Ofa019140	317725	Ofa019141	180838	-
FChr15	4540762	4540762	INS	179	Ofa019146	31225	Ofa019147	2271	intron,-,Parent=Ofa019147.gene;gene,-,ID=Ofa019147.gene;
FChr15	4909088	4909088	INS	120	Ofa019158	16869	Ofa019159	11858	intron,-,Parent=Ofa019159.gene;gene,-,ID=Ofa019159.gene;
FChr15	5061359	5061359	INS	203	Ofa019163	55797	Ofa019164	169994	gene,+,ID=Ofa019163.gene;intron,+,Parent=Ofa019163.gene;
FChr15	5136548	5136548	INS	130	Ofa019163	130986	Ofa019164	94805	-
FChr15	5490232	5490232	INS	222	Ofa019172	16026	Ofa019173	6776	-
FChr15	5825651	5825651	INS	685	Ofa019185	8739	Ofa019186	10075	gene,+,ID=Ofa019185.gene;intron,+,Parent=Ofa019185.gene;
FChr15	5840073	5840073	INS	115	Ofa019186	4347	Ofa019187	32561	intron,+,Parent=Ofa019186.gene;gene,+,ID=Ofa019186.gene;
FChr15	5904806	5904806	INS	148	Ofa019187	32172	Ofa019188	57781	intron,-,Parent=Ofa019188.gene;gene,-,ID=Ofa019188.gene;
FChr15	5987908	5987908	INS	182	Ofa019189	23047	Ofa019190	23720	intron,+,Parent=Ofa019189.gene;gene,+,ID=Ofa019189.gene;
FChr15	6018016	6018016	INS	125	Ofa019190	6388	Ofa019191	1258	-
FChr15	6308708	6308708	INS	564	Ofa019193	248525	Ofa019194	108287	-
FChr15	6399245	6399245	INS	100	Ofa019193	339062	Ofa019194	17750	-
FChr15	6451010	6451010	INS	524	Ofa019194	34015	Ofa019195	85975	-
FChr15	6729791	6729791	INS	270	Ofa019199	74601	Ofa019200	7410	-
FChr15	6784278	6784278	INS	140	Ofa019201	10096	Ofa019202	6183	-
FChr15	7263792	7263792	INS	301	Ofa019219	2710	Ofa019220	6225	-
FChr15	7501962	7501962	INS	261	Ofa019229	69528	Ofa019230	119464	-
FChr15	7611005	7611005	INS	462	Ofa019229	178571	Ofa019230	10421	-
FChr15	7728680	7728680	INS	418	Ofa019231	67447	Ofa019232	57615	-
FChr15	7799650	7799650	INS	103	Ofa019232	13355	Ofa019233	349836	-
FChr15	7802204	7802204	INS	126	Ofa019232	15909	Ofa019233	347282	-
FChr15	7878626	7878626	INS	115	Ofa019232	92331	Ofa019233	270860	-
FChr15	8190768	8190768	INS	208	Ofa019233	41282	Ofa019234	236719	-
FChr15	8197505	8197505	INS	12878	Ofa019233	48019	Ofa019234	229982	-
FChr15	8305680	8305680	INS	124	Ofa019233	156194	Ofa019234	121807	-
FChr15	8315327	8315327	INS	622	Ofa019233	165841	Ofa019234	112160	-
FChr15	8375036	8375036	INS	310	Ofa019233	225550	Ofa019234	52451	-
FChr15	8483438	8483438	INS	180	Ofa019236	8451	Ofa019237	25423	-
FChr15	8595500	8595500	INS	107	Ofa019241	12097	Ofa019242	7114	-
FChr15	9277043	9277043	INS	305	Ofa019259	14686	Ofa019260	22283	gene,+,ID=Ofa019259.gene;intron,+,Parent=Ofa019259.gene;
FChr15	9304701	9304701	INS	959	Ofa019260	5375	Ofa019261	10188	gene,-,ID=Ofa019261.gene;intron,-,Parent=Ofa019261.gene;
FChr15	9325991	9325991	INS	1649	Ofa019261	11102	Ofa019262	39204	-
FChr15	10487194	10487194	INS	131	Ofa019304	118261	Ofa019305	28202	-
FChr15	10626802	10626802	INS	287	Ofa019308	4627	Ofa019309	86637	intron,+,Parent=Ofa019308.gene;gene,+,ID=Ofa019308.gene;
FChr15	10731807	10731807	INS	198	Ofa019310	13209	Ofa019311	49011	intron,+,Parent=Ofa019310.gene;gene,+,ID=Ofa019310.gene;
FChr15	10731969	10731969	INS	111	Ofa019310	13371	Ofa019311	48849	intron,+,Parent=Ofa019310.gene;gene,+,ID=Ofa019310.gene;
FChr15	10739657	10739657	INS	347	Ofa019310	21059	Ofa019311	41161	intron,+,Parent=Ofa019310.gene;gene,+,ID=Ofa019310.gene;
FChr15	10739824	10739824	INS	248	Ofa019310	21226	Ofa019311	40994	intron,+,Parent=Ofa019310.gene;gene,+,ID=Ofa019310.gene;
FChr15	10760555	10760555	INS	213	Ofa019310	41957	Ofa019311	20263	intron,+,Parent=Ofa019310.gene;gene,+,ID=Ofa019310.gene;
FChr15	11616239	11616239	INS	178	Ofa019351	6725	Ofa019352	19472	-
FChr15	11808323	11808323	INS	129	Ofa019359	22271	Ofa019360	24255	intron,-,Parent=Ofa019360.gene;gene,-,ID=Ofa019360.gene;
FChr15	12013393	12013393	INS	314	Ofa019366	17209	Ofa019367	46180	-
FChr15	12219958	12219958	INS	176	Ofa019375	43704	Ofa019376	2846	intron,-,Parent=Ofa019376.gene;gene,-,ID=Ofa019376.gene;
FChr15	12529538	12529538	INS	185	Ofa019397	6917	Ofa019398	7469	intron,-,Parent=Ofa019398.gene;gene,-,ID=Ofa019398.gene;
FChr15	12563545	12563545	INS	354	Ofa019399	24081	Ofa019400	27477	-
FChr15	12884669	12884669	INS	149	Ofa019413	244	Ofa019414	39497	-
FChr15	12893215	12893215	INS	339	Ofa019413	8790	Ofa019414	30951	-
FChr15	13126852	13126852	INS	246	Ofa019433	9202	Ofa019434	29094	intron,-,Parent=Ofa019434.gene;gene,-,ID=Ofa019434.gene;
FChr15	13458769	13458769	INS	600	Ofa019448	3357	Ofa019449	10746	-
FChr15	14020462	14020462	INS	362	Ofa019477	18826	Ofa019478	1750	-
FChr15	14593223	14593223	INS	616	Ofa019506	1066	Ofa019507	1341	-
FChr15	14617320	14617320	INS	225	Ofa019509	5959	Ofa019510	6483	intron,-,Parent=Ofa019510.gene;gene,-,ID=Ofa019510.gene;
FChr15	15072390	15072390	INS	277	Ofa019523	88055	Ofa019524	39749	-
FChr15	15357582	15357582	INS	208	Ofa019528	4086	Ofa019529	87266	-
FChr15	15583922	15583922	INS	1641	Ofa019533	2400	Ofa019534	26190	intron,-,Parent=Ofa019534.gene;gene,-,ID=Ofa019534.gene;
FChr15	15751777	15751777	INS	1644	Ofa019544	12673	Ofa019545	21590	intron,+,Parent=Ofa019544.gene;gene,+,ID=Ofa019544.gene;
FChr15	15811930	15811930	INS	120	Ofa019546	33122	Ofa019547	8404	gene,-,ID=Ofa019547.gene;intron,-,Parent=Ofa019547.gene;
FChr15	15948285	15948285	INS	683	Ofa019552	77267	Ofa019553	100972	-
FChr15	15981211	15981211	INS	520	Ofa019552	110193	Ofa019553	68046	-
FChr15	16200795	16200795	INS	283	Ofa019556	18984	Ofa019557	33018	gene,+,ID=Ofa019556.gene;intron,+,Parent=Ofa019556.gene;
FChr15	16700737	16700737	INS	314	Ofa019579	38984	Ofa019580	127558	-
FChr15	17040653	17040653	INS	313	Ofa019583	3740	Ofa019584	2800	-
FChr15	17307763	17307763	INS	157	Ofa019597	33854	Ofa019598	23735	-
FChr15	17388517	17388517	INS	218	Ofa019600	10170	Ofa019601	21826	-
FChr15	17525943	17525943	INS	126	Ofa019605	69134	Ofa019606	64601	-
FChr15	17765995	17765995	INS	177	Ofa019607	28389	Ofa019608	68368	-
FChr15	18317740	18317740	INS	165	Ofa019617	57657	Ofa019618	2619	-
FChr15	18414656	18414656	INS	111	Ofa019623	1650	Ofa019624	2562	intron,+,Parent=Ofa019623.gene;gene,+,ID=Ofa019623.gene;
FChr15	18433231	18433231	INS	116	Ofa019624	16013	Ofa019625	11454	-
FChr15	18487894	18487894	INS	121	Ofa019628	7377	Ofa019629	32535	intron,+,Parent=Ofa019628.gene;gene,+,ID=Ofa019628.gene;
FChr15	18511165	18511165	INS	111	Ofa019628	30648	Ofa019629	9264	intron,+,Parent=Ofa019628.gene;gene,+,ID=Ofa019628.gene;
FChr15	18569149	18569149	INS	111	Ofa019633	7072	Ofa019634	11247	intron,-,Parent=Ofa019634.gene;gene,-,ID=Ofa019634.gene;
FChr15	18665474	18665474	INS	3600	Ofa019635	38162	Ofa019636	49895	-
FChr15	18792026	18792026	INS	195	Ofa019639	9495	Ofa019640	4088	-
FChr15	19040884	19040884	INS	383	Ofa019644	113878	Ofa019645	10772	gene,-,ID=Ofa019645.gene;intron,-,Parent=Ofa019645.gene;
FChr15	19207236	19207236	INS	265	Ofa019652	20631	Ofa019653	388	-
FChr15	19713990	19713990	INS	10357	Ofa019683	14918	Ofa019684	26373	-
FChr15	19718947	19718947	INS	4259	Ofa019683	19875	Ofa019684	21416	-
FChr15	19723258	19723258	INS	3681	Ofa019683	24186	Ofa019684	17105	-
FChr15	19994328	19994328	INS	102	Ofa019697	49666	Ofa019698	65198	intron,+,Parent=Ofa019697.gene;gene,+,ID=Ofa019697.gene;
FChr15	20347313	20347313	INS	27421	Ofa019706	18634	Ofa019707	119098	gene,+,ID=Ofa019706.gene;
FChr15	20405389	20405389	INS	441	Ofa019706	76710	Ofa019707	61022	intron,+,Parent=Ofa019706.gene;gene,+,ID=Ofa019706.gene;
FChr15	20438432	20438432	INS	258	Ofa019706	109753	Ofa019707	27979	-
FChr15	20715730	20715730	INS	1660	Ofa019712	56272	Ofa019713	736	intron,-,Parent=Ofa019713.gene;gene,-,ID=Ofa019713.gene;
FChr15	20806796	20806796	INS	128	Ofa019718	32382	Ofa019719	23320	-
FChr15	20941198	20941198	INS	458	Ofa019721	40820	Ofa019722	27562	intron,+,Parent=Ofa019721.gene;gene,+,ID=Ofa019721.gene;
FChr15	20974743	20974743	INS	842	Ofa019722	5983	Ofa019723	98838	-
FChr15	20976675	20976675	INS	294	Ofa019722	7915	Ofa019723	96906	-
FChr15	21062989	21062989	INS	276	Ofa019722	94229	Ofa019723	10592	-
FChr15	21133103	21133103	INS	220	Ofa019723	59522	Ofa019724	12764	-
FChr15	21185489	21185489	INS	374	Ofa019724	39622	Ofa019725	78814	-
FChr15	21206357	21206357	INS	103	Ofa019724	60490	Ofa019725	57946	-
FChr15	21273034	21273034	INS	139	Ofa019725	8731	Ofa019726	25438	gene,+,ID=Ofa019725.gene;intron,+,Parent=Ofa019725.gene;
FChr15	21812022	21812022	INS	152	Ofa019751	1733	Ofa019752	14618	intron,-,Parent=Ofa019752.gene;gene,-,ID=Ofa019752.gene;
FChr15	21877308	21877308	INS	216	Ofa019755	12958	Ofa019756	18540	intron,+,Parent=Ofa019755.gene;gene,+,ID=Ofa019755.gene;
FChr15	21917109	21917109	INS	274	Ofa019756	21261	Ofa019757	31313	gene,+,ID=Ofa019756.gene;intron,+,Parent=Ofa019756.gene;
FChr15	21917649	21917649	INS	104	Ofa019756	21801	Ofa019757	30773	gene,+,ID=Ofa019756.gene;intron,+,Parent=Ofa019756.gene;
FChr15	22147939	22147939	INS	104	Ofa019771	30193	Ofa019772	688	intron,-,Parent=Ofa019772.gene;gene,-,ID=Ofa019772.gene;
FChr15	22187001	22187001	INS	966	Ofa019775	4542	Ofa019776	12910	intron,+,Parent=Ofa019775.gene;gene,+,ID=Ofa019775.gene;
FChr15	22260488	22260488	INS	113	Ofa019779	29159	Ofa019780	13128	intron,-,Parent=Ofa019780.gene;gene,-,ID=Ofa019780.gene;
FChr15	22323323	22323323	INS	142	Ofa019780	49707	Ofa019781	26096	-
FChr15	22452834	22452834	INS	338	Ofa019784	1591	Ofa019785	4868	-
FChr15	22453655	22453655	INS	116	Ofa019784	2412	Ofa019785	4047	-
FChr15	22548227	22548227	INS	125	Ofa019788	40783	Ofa019789	5401	-
FChr15	22557904	22557904	INS	130	Ofa019789	4276	Ofa019790	2387	-
FChr15	22717268	22717268	INS	272	Ofa019801	10284	Ofa019802	34416	-
FChr15	22732477	22732477	INS	132	Ofa019801	25493	Ofa019802	19207	-
FChr15	22785588	22785588	INS	225	Ofa019803	6676	Ofa019804	19896	intron,+,Parent=Ofa019803.gene;gene,+,ID=Ofa019803.gene;
FChr15	22800177	22800177	INS	206	Ofa019803	21265	Ofa019804	5307	-
FChr15	22816024	22816024	INS	643	Ofa019804	10540	Ofa019805	15129	-
FChr15	22823365	22823365	INS	151	Ofa019804	17881	Ofa019805	7788	-
FChr15	22906584	22906584	INS	283	Ofa019808	11602	Ofa019809	97708	gene,+,ID=Ofa019808.gene;intron,+,Parent=Ofa019808.gene;
FChr15	23447905	23447905	INS	2053	Ofa019834	4442	Ofa019835	4098	-
FChr15	23639340	23639340	INS	131	Ofa019837	112999	Ofa019838	7904	intron,-,Parent=Ofa019838.gene;gene,-,ID=Ofa019838.gene;
FChr15	23871360	23871360	INS	147	Ofa019845	8388	Ofa019846	6168	-
FChr15	23871548	23871548	INS	645	Ofa019845	8576	Ofa019846	5980	-
FChr15	23872716	23872716	INS	574	Ofa019845	9744	Ofa019846	4812	-
FChr15	24143340	24143340	INS	110	Ofa019862	31396	Ofa019863	31971	intron,+,Parent=Ofa019862.gene;gene,+,ID=Ofa019862.gene;
FChr15	24232555	24232555	INS	301	Ofa019867	1752	Ofa019868	37166	gene,+,ID=Ofa019867.gene;intron,+,Parent=Ofa019867.gene;
FChr15	24323321	24323321	INS	237	Ofa019870	33671	Ofa019871	11648	-
FChr15	24835679	24835679	INS	100	Ofa019877	341976	Ofa019878	83887	intron,-,Parent=Ofa019878.gene;gene,-,ID=Ofa019878.gene;
FChr15	24858562	24858562	INS	445	Ofa019877	364859	Ofa019878	61004	intron,-,Parent=Ofa019878.gene;gene,-,ID=Ofa019878.gene;
FChr15	24986576	24986576	INS	222	Ofa019880	21898	Ofa019881	66373	intron,-,Parent=Ofa019881.gene;gene,-,ID=Ofa019881.gene;
FChr15	25521673	25521673	INS	811	Ofa019891	2538	Ofa019892	11971	-
FChr15	25574470	25574470	INS	102	Ofa019893	26852	Ofa019894	13981	intron,-,Parent=Ofa019894.gene;gene,-,ID=Ofa019894.gene;
FChr15	25701646	25701646	INS	240	Ofa019901	10157	Ofa019902	37893	-
FChr15	25772724	25772724	INS	3311	Ofa019902	33185	Ofa019903	17542	-
FChr15	25774103	25774103	INS	1618	Ofa019902	34564	Ofa019903	16163	-
FChr15	25787152	25787152	INS	100	Ofa019902	47613	Ofa019903	3114	-
FChr15	25966831	25966831	INS	202	Ofa019908	30444	Ofa019909	41517	-
FChr15	25980685	25980685	INS	169	Ofa019908	44298	Ofa019909	27663	-
FChr15	26014873	26014873	INS	156	Ofa019910	767	Ofa019911	13327	gene,+,ID=Ofa019910.gene;intron,+,Parent=Ofa019910.gene;
FChr15	26016608	26016608	INS	408	Ofa019910	2502	Ofa019911	11592	gene,+,ID=Ofa019910.gene;intron,+,Parent=Ofa019910.gene;
FChr15	26027762	26027762	INS	884	Ofa019910	13656	Ofa019911	438	-
FChr15	26028019	26028019	INS	260	Ofa019910	13913	Ofa019911	181	-
FChr15	26064523	26064523	INS	124	Ofa019911	36323	Ofa019912	26117	gene,+,ID=Ofa019911.gene;intron,+,Parent=Ofa019911.gene;
FChr15	26107682	26107682	INS	1583	Ofa019912	17042	Ofa019913	33963	-
FChr15	26107716	26107716	INS	126	Ofa019912	17076	Ofa019913	33929	-
FChr15	26158481	26158481	INS	131	Ofa019913	16836	Ofa019914	2471	-
FChr15	26168668	26168668	INS	229	Ofa019914	7716	Ofa019915	28319	intron,+,Parent=Ofa019914.gene;gene,+,ID=Ofa019914.gene;
FChr15	26249131	26249131	INS	104	Ofa019915	52144	Ofa019916	20597	-
FChr15	26300467	26300467	INS	1813	Ofa019917	22910	Ofa019918	122841	-
FChr15	26417348	26417348	INS	133	Ofa019917	139791	Ofa019918	5960	-
FChr15	26481198	26481198	INS	12080	Ofa019920	11700	Ofa019921	25105	-
FChr15	26603452	26603452	INS	128	Ofa019921	97149	Ofa019922	28108	-
FChr15	26809702	26809702	INS	250	Ofa019923	6403	Ofa019924	7549	gene,-,ID=Ofa019924.gene;
FChr15	26816586	26816586	INS	218	Ofa019923	13287	Ofa019924	665	gene,-,ID=Ofa019924.gene;
FChr15	26844717	26844717	INS	178	Ofa019925	20233	Ofa019926	7860	-
FChr15	27045568	27045568	INS	150	Ofa019926	192991	Ofa019927	12928	intron,-,Parent=Ofa019927.gene;gene,-,ID=Ofa019927.gene;
FChr15	27077968	27077968	INS	276	Ofa019927	19472	Ofa019928	22881	-
FChr15	27078050	27078050	INS	215	Ofa019927	19554	Ofa019928	22799	-
FChr15	27078149	27078149	INS	1103	Ofa019927	19653	Ofa019928	22700	-
FChr15	27247686	27247686	INS	466	Ofa019934	11330	Ofa019935	35860	intron,-,Parent=Ofa019935.gene;gene,-,ID=Ofa019935.gene;
FChr15	27253990	27253990	INS	202	Ofa019934	17634	Ofa019935	29556	intron,-,Parent=Ofa019935.gene;gene,-,ID=Ofa019935.gene;
FChr15	27375665	27375665	INS	685	Ofa019941	40359	Ofa019942	15401	-
FChr15	27446756	27446756	INS	189	Ofa019942	55690	Ofa019943	58811	-
FChr15	27536075	27536075	INS	310	Ofa019943	30508	Ofa019944	234780	intron,+,Parent=Ofa019943.gene;gene,+,ID=Ofa019943.gene;
FChr15	27782415	27782415	INS	329	Ofa019944	11560	Ofa019945	15586	-
FChr15	28106343	28106343	INS	798	Ofa019956	22897	Ofa019957	270099	gene,+,ID=Ofa019956.gene;intron,+,Parent=Ofa019956.gene;
FChr15	28180820	28180820	INS	613	Ofa019956	97374	Ofa019957	195622	-
FChr15	28186692	28186692	INS	345	Ofa019956	103246	Ofa019957	189750	-
FChr15	28187843	28187843	INS	430	Ofa019956	104397	Ofa019957	188599	-
FChr15	28200283	28200283	INS	114	Ofa019956	116837	Ofa019957	176159	-
FChr15	29749556	29749556	INS	133	Ofa020017	22557	Ofa020018	5527	intron,-,Parent=Ofa020018.gene;gene,-,ID=Ofa020018.gene;
FChr15	29760088	29760088	INS	1860	Ofa020019	4312	Ofa020020	41181	intron,+,Parent=Ofa020019.gene;gene,+,ID=Ofa020019.gene;
FChr15	29820931	29820931	INS	123	Ofa020020	19662	Ofa020021	2472	intron,+,Parent=Ofa020020.gene;gene,+,ID=Ofa020020.gene;
FChr12	329452	329452	INS	11017	Ofa018225	10201	Ofa018226	40778	-
FChr12	1327444	1327444	INS	457	Ofa018249	8043	Ofa018250	30491	-
FChr12	1385285	1385285	INS	346	Ofa018252	8571	Ofa018253	8398	-
FChr12	1735863	1735863	INS	241	Ofa018260	3770	Ofa018261	42994	-
FChr12	1768137	1768137	INS	420	Ofa018260	36044	Ofa018261	10720	-
FChr12	2207764	2207764	INS	583	Ofa018271	116473	Ofa018272	34580	-
FChr12	2252782	2252782	INS	471	Ofa018272	10438	Ofa018273	15822	-
FChr12	2294787	2294787	INS	1698	Ofa018273	26183	Ofa018274	93542	intron,-,Parent=Ofa018274.gene;gene,-,ID=Ofa018274.gene;
FChr12	2580428	2580428	INS	345	Ofa018279	42693	Ofa018280	21118	intron,-,Parent=Ofa018280.gene;gene,-,ID=Ofa018280.gene;
FChr12	2899702	2899702	INS	1632	Ofa018291	11495	Ofa018292	4677	-
FChr12	3302785	3302785	INS	436	Ofa018296	1324	Ofa018297	75468	gene,+,ID=Ofa018296.gene;
FChr12	3441226	3441226	INS	1629	Ofa018299	6684	Ofa018300	29869	-
FChr12	3443910	3443910	INS	692	Ofa018299	9368	Ofa018300	27185	-
FChr12	3444096	3444096	INS	1224	Ofa018299	9554	Ofa018300	26999	-
FChr12	3444487	3444487	INS	2076	Ofa018299	9945	Ofa018300	26608	-
FChr12	3681602	3681602	INS	318	Ofa018304	10183	Ofa018305	7100	-
FChr12	3780154	3780154	INS	7378	Ofa018305	91452	Ofa018306	33424	-
FChr12	3875320	3875320	INS	214	Ofa018306	61742	Ofa018307	29126	-
FChr12	3903110	3903110	INS	208	Ofa018306	89532	Ofa018307	1336	-
FChr12	4149562	4149562	INS	426	Ofa018309	191306	Ofa018310	442289	-
FChr12	4392786	4392786	INS	187	Ofa018309	434530	Ofa018310	199065	-
FChr12	4474681	4474681	INS	223	Ofa018309	516425	Ofa018310	117170	-
FChr12	4514149	4514149	INS	281	Ofa018309	555893	Ofa018310	77702	-
FChr12	4759426	4759426	INS	125	Ofa018315	17910	Ofa018316	34348	-
FChr12	4894859	4894859	INS	199	Ofa018317	77405	Ofa018318	61298	gene,-,ID=Ofa018318.gene;intron,-,Parent=Ofa018318.gene;
FChr12	4970903	4970903	INS	375	Ofa018318	14746	Ofa018319	25656	-
FChr12	4992142	4992142	INS	134	Ofa018318	35985	Ofa018319	4417	-
FChr12	5330475	5330475	INS	165	Ofa018332	90908	Ofa018333	167937	-
FChr12	5332205	5332205	INS	248	Ofa018332	92638	Ofa018333	166207	-
FChr12	5634257	5634257	INS	747	Ofa018336	5505	Ofa018337	2816	-
FChr12	5785425	5785425	INS	170	Ofa018343	2838	Ofa018344	3336	-
FChr12	6198965	6198965	INS	3622	Ofa018358	24579	Ofa018359	94602	-
FChr12	6662397	6662397	INS	138	Ofa018365	45266	Ofa018366	6887	gene,-,ID=Ofa018366.gene;
FChr12	6951198	6951198	INS	198	Ofa018373	39703	Ofa018374	19599	intron,-,Parent=Ofa018374.gene;gene,-,ID=Ofa018374.gene;
FChr12	7023021	7023021	INS	181	Ofa018376	23936	Ofa018377	30916	-
FChr12	7160020	7160020	INS	648	Ofa018381	3009	Ofa018382	6273	-
FChr12	7160049	7160049	INS	123	Ofa018381	3038	Ofa018382	6244	-
FChr12	7224528	7224528	INS	108	Ofa018388	3589	Ofa018389	3089	gene,+,ID=Ofa018388.gene;
FChr12	7669874	7669874	INS	182	Ofa018409	3309	Ofa018410	34787	gene,+,ID=Ofa018409.gene;
FChr12	7694918	7694918	INS	438	Ofa018409	28353	Ofa018410	9743	-
FChr12	7846950	7846950	INS	135	Ofa018418	17664	Ofa018419	5001	-
FChr12	8072734	8072734	INS	296	Ofa018426	124850	Ofa018427	3477	intron,-,Parent=Ofa018427.gene;gene,-,ID=Ofa018427.gene;
FChr12	8409079	8409079	INS	215	Ofa018430	77922	Ofa018431	2476	intron,-,Parent=Ofa018431.gene;gene,-,ID=Ofa018431.gene;
FChr12	8699577	8699577	INS	259	Ofa018443	34304	Ofa018444	34642	-
FChr12	9221596	9221596	INS	270	Ofa018458	2450	Ofa018459	30973	intron,+,Parent=Ofa018458.gene;gene,+,ID=Ofa018458.gene;
FChr12	9678199	9678199	INS	444	Ofa018476	44026	Ofa018477	21756	-
FChr12	9852544	9852544	INS	136	Ofa018480	28437	Ofa018481	14147	intron,-,Parent=Ofa018481.gene;gene,-,ID=Ofa018481.gene;
FChr12	10691949	10691949	INS	1661	Ofa018514	23929	Ofa018515	15308	intron,-,Parent=Ofa018515.gene;gene,-,ID=Ofa018515.gene;
FChr12	10753258	10753258	INS	186	Ofa018515	46001	Ofa018516	3597	-
FChr12	11068368	11068368	INS	596	Ofa018533	2740	Ofa018534	34201	gene,+,ID=Ofa018533.gene;intron,+,Parent=Ofa018533.gene;
FChr12	11142935	11142935	INS	245	Ofa018535	15682	Ofa018536	14080	gene,+,ID=Ofa018535.gene;intron,+,Parent=Ofa018535.gene;
FChr12	11265591	11265591	INS	1770	Ofa018538	66419	Ofa018539	291103	-
FChr12	11909352	11909352	INS	163	Ofa018549	9078	Ofa018550	16111	intron,+,Parent=Ofa018549.gene;gene,+,ID=Ofa018549.gene;
FChr12	12467499	12467499	INS	398	Ofa018559	63784	Ofa018560	37936	intron,+,Parent=Ofa018559.gene;gene,+,ID=Ofa018559.gene;
FChr12	12561213	12561213	INS	166	Ofa018561	51666	Ofa018562	47803	intron,+,Parent=Ofa018561.gene;gene,+,ID=Ofa018561.gene;
FChr12	12843150	12843150	INS	303	Ofa018572	8047	Ofa018573	24525	gene,-,ID=Ofa018573.gene;intron,-,Parent=Ofa018573.gene;
FChr12	12903765	12903765	INS	5699	Ofa018574	18847	Ofa018575	39039	-
FChr12	12912003	12912003	INS	221	Ofa018574	27085	Ofa018575	30801	intron,-,Parent=Ofa018575.gene;gene,-,ID=Ofa018575.gene;
FChr12	13144154	13144154	INS	146	Ofa018591	10335	Ofa018592	9452	gene,-,ID=Ofa018592.gene;
FChr12	13895305	13895305	INS	6289	Ofa018637	37223	Ofa018638	60372	gene,+,ID=Ofa018637.gene;intron,+,Parent=Ofa018637.gene;
FChr12	14220819	14220819	INS	349	Ofa018651	3488	Ofa018652	17485	gene,+,ID=Ofa018651.gene;intron,+,Parent=Ofa018651.gene;
FChr12	14871950	14871950	INS	128	Ofa018675	16973	Ofa018676	12013	intron,+,Parent=Ofa018675.gene;gene,+,ID=Ofa018675.gene;
FChr12	14929271	14929271	INS	100	Ofa018678	3325	Ofa018679	6651	-
FChr12	15280107	15280107	INS	130	Ofa018694	2464	Ofa018695	15607	intron,+,Parent=Ofa018694.gene;gene,+,ID=Ofa018694.gene;
FChr12	15340438	15340438	INS	112	Ofa018699	1791	Ofa018700	26986	gene,+,ID=Ofa018699.gene;intron,+,Parent=Ofa018699.gene;
FChr12	16372129	16372129	INS	158	Ofa018728	228	Ofa018729	2149	-
FChr12	16640698	16640698	INS	103	Ofa018737	46990	Ofa018738	86751	intron,+,Parent=Ofa018737.gene;gene,+,ID=Ofa018737.gene;
FChr12	16645061	16645061	INS	256	Ofa018737	51353	Ofa018738	82388	gene,+,ID=Ofa018737.gene;intron,+,Parent=Ofa018737.gene;
FChr12	17067685	17067685	INS	311	Ofa018754	4188	Ofa018755	80699	gene,+,ID=Ofa018754.gene;intron,+,Parent=Ofa018754.gene;
FChr12	17082752	17082752	INS	182	Ofa018754	19255	Ofa018755	65632	gene,+,ID=Ofa018754.gene;intron,+,Parent=Ofa018754.gene;
FChr12	17608158	17608158	INS	327	Ofa018766	42474	Ofa018767	48242	-
FChr12	17697408	17697408	INS	126	Ofa018769	383	Ofa018770	133638	intron,+,Parent=Ofa018769.gene;gene,+,ID=Ofa018769.gene;
FChr12	17702733	17702733	INS	2611	Ofa018769	5708	Ofa018770	128313	intron,+,Parent=Ofa018769.gene;gene,+,ID=Ofa018769.gene;
FChr12	17927267	17927267	INS	340	Ofa018773	78232	Ofa018774	12679	intron,-,Parent=Ofa018774.gene;gene,-,ID=Ofa018774.gene;
FChr12	17996905	17996905	INS	389	Ofa018777	27087	Ofa018778	17087	-
FChr12	18076223	18076223	INS	171	Ofa018780	2972	Ofa018781	93766	-
FChr12	18711402	18711402	INS	653	Ofa018801	18217	Ofa018802	5652	intron,+,Parent=Ofa018801.gene;gene,+,ID=Ofa018801.gene;
FChr12	18860184	18860184	INS	179	Ofa018804	78310	Ofa018805	77502	-
FChr12	19057003	19057003	INS	237	Ofa018815	7599	Ofa018816	192733	gene,+,ID=Ofa018815.gene;intron,+,Parent=Ofa018815.gene;
FChr12	19391390	19391390	INS	138	Ofa018817	7016	Ofa018818	71339	-
FChr12	19676614	19676614	INS	190	Ofa018824	47228	Ofa018825	17750	-
FChr12	20014922	20014922	INS	616	Ofa018838	27964	Ofa018839	10525	-
FChr12	20114118	20114118	INS	290	Ofa018841	24785	Ofa018842	307	intron,-,Parent=Ofa018842.gene;gene,-,ID=Ofa018842.gene;
FChr12	20555849	20555849	INS	207	Ofa018856	65154	Ofa018857	6097	intron,-,Parent=Ofa018857.gene;gene,-,ID=Ofa018857.gene;
FChr12	20557327	20557327	INS	460	Ofa018856	66632	Ofa018857	4619	intron,-,Parent=Ofa018857.gene;gene,-,ID=Ofa018857.gene;
FChr12	21011836	21011836	INS	196	Ofa018866	3470	Ofa018867	8243	gene,+,ID=Ofa018866.gene;intron,+,Parent=Ofa018866.gene;
FChr12	21185843	21185843	INS	132	Ofa018873	15544	Ofa018874	34335	gene,+,ID=Ofa018873.gene;intron,+,Parent=Ofa018873.gene;
FChr12	21219392	21219392	INS	118	Ofa018873	49093	Ofa018874	786	-
FChr12	21479604	21479604	INS	13588	Ofa018882	12212	Ofa018883	10095	gene,+,ID=Ofa018882.gene;intron,+,Parent=Ofa018882.gene;
FChr12	21481805	21481805	INS	16832	Ofa018882	14413	Ofa018883	7894	-
FChr12	21494999	21494999	INS	311	Ofa018883	5300	Ofa018884	3965	-
FChr12	21607848	21607848	INS	141	Ofa018887	53452	Ofa018888	197434	-
FChr12	21783317	21783317	INS	298	Ofa018887	228921	Ofa018888	21965	intron,-,Parent=Ofa018888.gene;gene,-,ID=Ofa018888.gene;
FChr12	21935681	21935681	INS	123	Ofa018894	8562	Ofa018895	26026	-
FChr12	22012535	22012535	INS	237	Ofa018895	50828	Ofa018896	156205	-
FChr12	22199638	22199638	INS	132	Ofa018896	30898	Ofa018897	119233	intron,+,Parent=Ofa018896.gene;gene,+,ID=Ofa018896.gene;
FChr12	22291645	22291645	INS	127	Ofa018896	122905	Ofa018897	27226	intron,+,Parent=Ofa018896.gene;gene,+,ID=Ofa018896.gene;
FChr12	22305186	22305186	INS	231	Ofa018896	136446	Ofa018897	13685	-
FChr12	22480456	22480456	INS	338	Ofa018903	28352	Ofa018904	4455	intron,-,Parent=Ofa018904.gene;gene,-,ID=Ofa018904.gene;
FChr12	22623875	22623875	INS	115	Ofa018910	5152	Ofa018911	93684	-
FChr12	23270910	23270910	INS	145	Ofa018922	35708	Ofa018923	33979	intron,-,Parent=Ofa018923.gene;gene,-,ID=Ofa018923.gene;
FChr12	23470335	23470335	INS	163	Ofa018926	52860	Ofa018927	100433	intron,-,Parent=Ofa018927.gene;gene,-,ID=Ofa018927.gene;
FChr12	23595342	23595342	INS	410	Ofa018927	24574	Ofa018928	4890	-
FChr12	23796962	23796962	INS	407	Ofa018931	72692	Ofa018932	27693	intron,-,Parent=Ofa018932.gene;gene,-,ID=Ofa018932.gene;
FChr12	23879607	23879607	INS	211	Ofa018935	826	Ofa018936	25966	gene,+,ID=Ofa018935.gene;
FChr12	23879682	23879682	INS	161	Ofa018935	901	Ofa018936	25891	gene,+,ID=Ofa018935.gene;
FChr12	23879923	23879923	INS	207	Ofa018935	1142	Ofa018936	25650	gene,+,ID=Ofa018935.gene;
FChr12	23895292	23895292	INS	259	Ofa018935	16511	Ofa018936	10281	intron,-,Parent=Ofa018936.gene;gene,-,ID=Ofa018936.gene;
FChr12	24012838	24012838	INS	545	Ofa018938	13526	Ofa018939	37010	-
FChr12	24167496	24167496	INS	132	Ofa018945	44873	Ofa018946	122328	-
FChr12	24692239	24692239	INS	136	Ofa018946	402415	Ofa018947	233935	-
FChr12	24723867	24723867	INS	210	Ofa018946	434043	Ofa018947	202307	-
FChr12	25177559	25177559	INS	213	Ofa018958	73710	Ofa018959	36450	-
FChr12	25303933	25303933	INS	378	Ofa018961	36270	Ofa018962	14323	-
FChr12	25336651	25336651	INS	251	Ofa018963	8979	Ofa018964	6157	gene,-,ID=Ofa018964.gene;intron,-,Parent=Ofa018964.gene;
FChr12	25522841	25522841	INS	136	Ofa018969	72418	Ofa018970	13816	intron,-,Parent=Ofa018970.gene;gene,-,ID=Ofa018970.gene;
FChr12	25901361	25901361	INS	318	Ofa018973	57959	Ofa018974	187495	-
FChr12	25990653	25990653	INS	223	Ofa018973	147251	Ofa018974	98203	-
FChr12	26025829	26025829	INS	323	Ofa018973	182427	Ofa018974	63027	-
FChr12	26151012	26151012	INS	225	Ofa018976	19946	Ofa018977	348313	intron,+,Parent=Ofa018976.gene;gene,+,ID=Ofa018976.gene;
FChr12	26320054	26320054	INS	254	Ofa018976	188988	Ofa018977	179271	intron,-,Parent=Ofa018977.gene;gene,-,ID=Ofa018977.gene;
FChr12	26347754	26347754	INS	206	Ofa018976	216688	Ofa018977	151571	gene,-,ID=Ofa018977.gene;intron,-,Parent=Ofa018977.gene;
FChr12	26371299	26371299	INS	110	Ofa018976	240233	Ofa018977	128026	intron,-,Parent=Ofa018977.gene;gene,-,ID=Ofa018977.gene;
FChr12	26416111	26416111	INS	340	Ofa018976	285045	Ofa018977	83214	intron,-,Parent=Ofa018977.gene;gene,-,ID=Ofa018977.gene;
FChr12	26516532	26516532	INS	127	Ofa018978	10348	Ofa018979	93293	gene,+,ID=Ofa018978.gene;intron,+,Parent=Ofa018978.gene;
FChr12	26604288	26604288	INS	119	Ofa018978	98104	Ofa018979	5537	-
FChr12	26804032	26804032	INS	586	Ofa018984	166	Ofa018985	189051	gene,+,ID=Ofa018984.gene;
FChr12	26812599	26812599	INS	1036	Ofa018984	8733	Ofa018985	180484	intron,+,Parent=Ofa018984.gene;gene,+,ID=Ofa018984.gene;
FChr12	26903023	26903023	INS	262	Ofa018984	99157	Ofa018985	90060	intron,+,Parent=Ofa018984.gene;gene,+,ID=Ofa018984.gene;
FChr12	26911088	26911088	INS	263	Ofa018984	107222	Ofa018985	81995	intron,+,Parent=Ofa018984.gene;gene,+,ID=Ofa018984.gene;
FChr12	26912031	26912031	INS	230	Ofa018984	108165	Ofa018985	81052	intron,+,Parent=Ofa018984.gene;gene,+,ID=Ofa018984.gene;
FChr12	26946492	26946492	INS	1523	Ofa018984	142626	Ofa018985	46591	intron,+,Parent=Ofa018984.gene;gene,+,ID=Ofa018984.gene;
FChr12	27136960	27136960	INS	156	Ofa018988	1682	Ofa018989	5063	-
FChr12	27207850	27207850	INS	248	Ofa018989	65827	Ofa018990	109149	-
FChr12	27552180	27552180	INS	710	Ofa018997	55681	Ofa018998	34771	-
FChr12	27804796	27804796	INS	2115	Ofa019004	2115	Ofa019005	22576	-
FChr12	27839948	27839948	INS	106	Ofa019005	12576	Ofa019006	21247	gene,-,ID=Ofa019006.gene;intron,-,Parent=Ofa019006.gene;
FChr12	28041234	28041234	INS	149	Ofa019012	69897	Ofa019013	49473	-
FChr12	28103493	28103493	INS	190	Ofa019013	12786	Ofa019014	18052	-
FChr12	28103675	28103675	INS	138	Ofa019013	12968	Ofa019014	17870	-
FChr12	28104045	28104045	INS	398	Ofa019013	13338	Ofa019014	17500	-
FChr12	28104334	28104334	INS	299	Ofa019013	13627	Ofa019014	17211	-
FChr12	28131416	28131416	INS	589	Ofa019014	9871	Ofa019015	66535	-
FChr12	28299333	28299333	INS	180	Ofa019018	36943	Ofa019019	69436	intron,+,Parent=Ofa019018.gene;gene,+,ID=Ofa019018.gene;
FChr12	28418549	28418549	INS	293	Ofa019022	10625	Ofa019023	44464	-
FChr12	28424359	28424359	INS	199	Ofa019022	16435	Ofa019023	38654	-
FChr12	28424432	28424432	INS	499	Ofa019022	16508	Ofa019023	38581	-
FChr12	28424528	28424528	INS	179	Ofa019022	16604	Ofa019023	38485	-
FChr12	28424775	28424775	INS	340	Ofa019022	16851	Ofa019023	38238	-
FChr12	28443957	28443957	INS	255	Ofa019022	36033	Ofa019023	19056	gene,-,ID=Ofa019023.gene;intron,-,Parent=Ofa019023.gene;
FChr12	28569810	28569810	INS	319	Ofa019026	6717	Ofa019027	35129	intron,-,Parent=Ofa019027.gene;gene,-,ID=Ofa019027.gene;
FChr12	28570160	28570160	INS	2262	Ofa019026	7067	Ofa019027	34779	intron,-,Parent=Ofa019027.gene;gene,-,ID=Ofa019027.gene;
FChr12	28601517	28601517	INS	1669	Ofa019026	38424	Ofa019027	3422	intron,-,Parent=Ofa019027.gene;gene,-,ID=Ofa019027.gene;
FChr12	28626413	28626413	INS	164	Ofa019027	21474	Ofa019028	23688	-
FChr12	28643770	28643770	INS	117	Ofa019027	38831	Ofa019028	6331	intron,-,Parent=Ofa019028.gene;gene,-,ID=Ofa019028.gene;
FChr12	29629603	29629603	INS	2157	Ofa019060	11629	Ofa019061	14611	intron,+,Parent=Ofa019060.gene;gene,+,ID=Ofa019060.gene;
FChr12	29987156	29987156	INS	264	Ofa019073	3339	Ofa019074	61033	-
FChr22	559844	559844	INS	1194	Ofa017062	9106	Ofa017063	32310	gene,-,ID=Ofa017063.gene;
FChr22	622764	622764	INS	234	Ofa017064	752	Ofa017065	19555	-
FChr22	638601	638601	INS	115	Ofa017064	16589	Ofa017065	3718	gene,-,ID=Ofa017065.gene;intron,-,Parent=Ofa017065.gene;
FChr22	663547	663547	INS	228	Ofa017065	21228	Ofa017066	26231	-
FChr22	1156960	1156960	INS	390	Ofa017087	1056	Ofa017088	23660	-
FChr22	1167975	1167975	INS	350	Ofa017087	12071	Ofa017088	12645	-
FChr22	1221021	1221021	INS	214	Ofa017089	13958	Ofa017090	6926	intron,+,Parent=Ofa017089.gene;gene,+,ID=Ofa017089.gene;
FChr22	1233219	1233219	INS	242	Ofa017090	5272	Ofa017091	11087	-
FChr22	1259637	1259637	INS	1377	Ofa017091	15331	Ofa017092	50923	-
FChr22	1282879	1282879	INS	153	Ofa017091	38573	Ofa017092	27681	intron,-,Parent=Ofa017092.gene;gene,-,ID=Ofa017092.gene;
FChr22	1292963	1292963	INS	212	Ofa017091	48657	Ofa017092	17597	gene,-,ID=Ofa017092.gene;intron,-,Parent=Ofa017092.gene;
FChr22	1456668	1456668	INS	1338	Ofa017098	14518	Ofa017099	17936	gene,-,ID=Ofa017099.gene;
FChr22	1822967	1822967	INS	325	Ofa017113	4042	Ofa017114	11102	-
FChr22	2481995	2481995	INS	119	Ofa017140	92197	Ofa017141	72866	intron,+,Parent=Ofa017140.gene;gene,+,ID=Ofa017140.gene;
FChr22	2593591	2593591	INS	26321	Ofa017142	28232	Ofa017143	34148	-
FChr22	2601013	2601013	INS	936	Ofa017142	35654	Ofa017143	26726	-
FChr22	2615802	2615802	INS	562	Ofa017142	50443	Ofa017143	11937	-
FChr22	2655741	2655741	INS	667	Ofa017143	28002	Ofa017144	28324	gene,+,ID=Ofa017143.gene;intron,+,Parent=Ofa017143.gene;
FChr22	2662327	2662327	INS	621	Ofa017143	34588	Ofa017144	21738	-
FChr22	2829564	2829564	INS	143	Ofa017153	11181	Ofa017154	20848	-
FChr22	3027853	3027853	INS	274	Ofa017166	19987	Ofa017167	12084	gene,-,ID=Ofa017167.gene;intron,-,Parent=Ofa017167.gene;
FChr22	3102142	3102142	INS	294	Ofa017173	498	Ofa017174	13108	gene,+,ID=Ofa017173.gene;intron,+,Parent=Ofa017173.gene;
FChr22	3336270	3336270	INS	119	Ofa017184	23354	Ofa017185	43334	-
FChr22	3604797	3604797	INS	305	Ofa017193	3016	Ofa017194	7778	gene,+,ID=Ofa017193.gene;intron,+,Parent=Ofa017193.gene;
FChr22	3757076	3757076	INS	121	Ofa017195	129219	Ofa017196	31985	intron,-,Parent=Ofa017196.gene;gene,-,ID=Ofa017196.gene;
FChr22	3809380	3809380	INS	242	Ofa017196	20319	Ofa017197	38258	-
FChr22	3809747	3809747	INS	200	Ofa017196	20686	Ofa017197	37891	-
FChr22	4079812	4079812	INS	190	Ofa017201	29417	Ofa017202	111699	-
FChr22	4103685	4103685	INS	14324	Ofa017201	53290	Ofa017202	87826	-
FChr22	4313946	4313946	INS	172	Ofa017204	38504	Ofa017205	737	gene,-,ID=Ofa017205.gene;intron,-,Parent=Ofa017205.gene;
FChr22	4390468	4390468	INS	174	Ofa017209	12233	Ofa017210	69490	-
FChr22	4448903	4448903	INS	202	Ofa017209	70668	Ofa017210	11055	intron,-,Parent=Ofa017210.gene;gene,-,ID=Ofa017210.gene;
FChr22	4657089	4657089	INS	105	Ofa017213	68575	Ofa017214	52129	-
FChr22	4735384	4735384	INS	120	Ofa017217	4522	Ofa017218	99347	gene,+,ID=Ofa017217.gene;intron,+,Parent=Ofa017217.gene;
FChr22	4739786	4739786	INS	193	Ofa017217	8924	Ofa017218	94945	-
FChr22	4759401	4759401	INS	212	Ofa017217	28539	Ofa017218	75330	-
FChr22	4773422	4773422	INS	230	Ofa017217	42560	Ofa017218	61309	-
FChr22	4934906	4934906	INS	584	Ofa017221	9409	Ofa017222	18008	intron,+,Parent=Ofa017221.gene;gene,+,ID=Ofa017221.gene;
FChr22	5005689	5005689	INS	267	Ofa017226	13292	Ofa017227	2875	-
FChr22	5251589	5251589	INS	108	Ofa017234	19755	Ofa017235	32510	-
FChr22	5348615	5348615	INS	171	Ofa017237	6935	Ofa017238	43341	-
FChr22	5351596	5351596	INS	216	Ofa017237	9916	Ofa017238	40360	-
FChr22	5373539	5373539	INS	19819	Ofa017237	31859	Ofa017238	18417	-
FChr22	5404009	5404009	INS	188	Ofa017238	12053	Ofa017239	5976	-
FChr22	5420113	5420113	INS	612	Ofa017239	10128	Ofa017240	97855	gene,+,ID=Ofa017239.gene;intron,+,Parent=Ofa017239.gene;
FChr22	5424886	5424886	INS	421	Ofa017239	14901	Ofa017240	93082	gene,+,ID=Ofa017239.gene;intron,+,Parent=Ofa017239.gene;
FChr22	5512884	5512884	INS	181	Ofa017239	102899	Ofa017240	5084	gene,-,ID=Ofa017240.gene;intron,-,Parent=Ofa017240.gene;
FChr22	5892010	5892010	INS	106	Ofa017258	53540	Ofa017259	36786	intron,+,Parent=Ofa017258.gene;gene,+,ID=Ofa017258.gene;
FChr22	6336605	6336605	INS	270	Ofa017283	13520	Ofa017284	3184	gene,-,ID=Ofa017284.gene;intron,-,Parent=Ofa017284.gene;
FChr22	6507760	6507760	INS	161	Ofa017294	14688	Ofa017295	1492	-
FChr22	6989127	6989127	INS	132	Ofa017308	45821	Ofa017309	209780	-
FChr22	6993976	6993976	INS	106	Ofa017308	50670	Ofa017309	204931	-
FChr22	7054805	7054805	INS	109	Ofa017308	111499	Ofa017309	144102	-
FChr22	7480715	7480715	INS	229	Ofa017314	68644	Ofa017315	43130	-
FChr22	7486969	7486969	INS	532	Ofa017314	74898	Ofa017315	36876	-
FChr22	7839623	7839623	INS	1648	Ofa017327	42278	Ofa017328	8191	-
FChr22	8413459	8413459	INS	224	Ofa017354	22749	Ofa017355	24118	intron,+,Parent=Ofa017354.gene;gene,+,ID=Ofa017354.gene;
FChr22	8826665	8826665	INS	100	Ofa017376	4358	Ofa017377	67054	-
FChr22	8981766	8981766	INS	250	Ofa017381	2943	Ofa017382	18335	-
FChr22	9178166	9178166	INS	258	Ofa017389	35283	Ofa017390	5177	-
FChr22	9297803	9297803	INS	126	Ofa017397	4685	Ofa017398	4407	gene,+,ID=Ofa017397.gene;intron,+,Parent=Ofa017397.gene;
FChr22	9593707	9593707	INS	240	Ofa017410	32970	Ofa017411	6338	intron,-,Parent=Ofa017411.gene;gene,-,ID=Ofa017411.gene;
FChr22	9973338	9973338	INS	434	Ofa017420	74327	Ofa017421	18892	-
FChr22	10098577	10098577	INS	1628	Ofa017426	4872	Ofa017427	10709	gene,+,ID=Ofa017426.gene;intron,+,Parent=Ofa017426.gene;
FChr22	10827955	10827955	INS	4061	Ofa017462	2588	Ofa017463	436	gene,-,ID=Ofa017463.gene;intron,-,Parent=Ofa017463.gene;
FChr22	11037895	11037895	INS	242	Ofa017474	27024	Ofa017475	55958	-
FChr22	11968787	11968787	INS	109	Ofa017510	74	Ofa017511	1750	-
FChr22	12076236	12076236	INS	106	Ofa017520	2881	Ofa017521	4788	-
FChr22	12395722	12395722	INS	11679	Ofa017545	10130	Ofa017546	19208	gene,+,ID=Ofa017545.gene;intron,+,Parent=Ofa017545.gene;
FChr22	12464155	12464155	INS	157	Ofa017548	13307	Ofa017549	24206	-
FChr22	12612373	12612373	INS	456	Ofa017551	12495	Ofa017552	25726	-
FChr22	12923680	12923680	INS	392	Ofa017555	151269	Ofa017556	4324	-
FChr22	13463291	13463291	INS	187	Ofa017592	17146	Ofa017593	148559	gene,+,ID=Ofa017592.gene;
FChr22	14320664	14320664	INS	144	Ofa017619	3993	Ofa017620	34751	gene,+,ID=Ofa017619.gene;intron,+,Parent=Ofa017619.gene;
FChr22	14847271	14847271	INS	208	Ofa017637	20565	Ofa017638	9951	-
FChr22	15193344	15193344	INS	465	Ofa017657	1121	Ofa017658	3209	-
FChr22	15205696	15205696	INS	356	Ofa017658	9143	Ofa017659	1810	-
FChr22	15353042	15353042	INS	756	Ofa017661	81544	Ofa017662	37782	gene,-,ID=Ofa017662.gene;intron,-,Parent=Ofa017662.gene;
FChr22	15979358	15979358	INS	210	Ofa017695	1425	Ofa017696	20440	intron,+,Parent=Ofa017695.gene;gene,+,ID=Ofa017695.gene;
FChr22	16105941	16105941	INS	7008	Ofa017698	5585	Ofa017699	155950	-
FChr22	16199057	16199057	INS	7461	Ofa017698	98701	Ofa017699	62834	-
FChr22	16225100	16225100	INS	495	Ofa017698	124744	Ofa017699	36791	-
FChr22	16247582	16247582	INS	353	Ofa017698	147226	Ofa017699	14309	-
FChr22	16474272	16474272	INS	380	Ofa017709	659	Ofa017710	35140	intron,+,Parent=Ofa017709.gene;gene,+,ID=Ofa017709.gene;
FChr22	16609321	16609321	INS	5120	Ofa017717	16665	Ofa017718	94245	intron,+,Parent=Ofa017717.gene;gene,+,ID=Ofa017717.gene;
FChr22	17728997	17728997	INS	332	Ofa017757	4111	Ofa017758	3181	-
FChr22	17961996	17961996	INS	8331	Ofa017765	47093	Ofa017766	221864	gene,-,ID=Ofa017766.gene;intron,-,Parent=Ofa017766.gene;
FChr22	18108352	18108352	INS	36261	Ofa017765	193449	Ofa017766	75508	gene,-,ID=Ofa017766.gene;intron,-,Parent=Ofa017766.gene;
FChr22	18364110	18364110	INS	17036	Ofa017766	180250	Ofa017767	144004	-
FChr22	18394139	18394139	INS	2653	Ofa017766	210279	Ofa017767	113975	-
FChr22	18726328	18726328	INS	115	Ofa017777	2445	Ofa017778	9360	-
FChr22	18831711	18831711	INS	158	Ofa017788	2396	Ofa017789	28733	-
FChr22	18843367	18843367	INS	249	Ofa017788	14052	Ofa017789	17077	intron,-,Parent=Ofa017789.gene;gene,-,ID=Ofa017789.gene;
FChr22	19167752	19167752	INS	1666	Ofa017814	4760	Ofa017815	8721	intron,+,Parent=Ofa017814.gene;gene,+,ID=Ofa017814.gene;
FChr22	19292293	19292293	INS	280	Ofa017820	61612	Ofa017821	26875	-
FChr22	19536788	19536788	INS	271	Ofa017829	14930	Ofa017830	29679	intron,+,Parent=Ofa017829.gene;gene,+,ID=Ofa017829.gene;
FChr22	19774254	19774254	INS	689	Ofa017836	813	Ofa017837	154250	intron,+,Parent=Ofa017836.gene;gene,+,ID=Ofa017836.gene;
FChr22	19836887	19836887	INS	320	Ofa017836	63446	Ofa017837	91617	-
FChr22	20004022	20004022	INS	350	Ofa017837	75518	Ofa017838	180213	-
FChr22	20008412	20008412	INS	512	Ofa017837	79908	Ofa017838	175823	-
FChr22	20175864	20175864	INS	324	Ofa017837	247360	Ofa017838	8371	-
FChr22	20368984	20368984	INS	302	Ofa017845	39335	Ofa017846	67236	gene,+,ID=Ofa017845.gene;intron,+,Parent=Ofa017845.gene;
FChr22	20524467	20524467	INS	330	Ofa017848	35048	Ofa017849	2819	-
FChr22	20659520	20659520	INS	474	Ofa017857	7585	Ofa017858	13086	intron,+,Parent=Ofa017857.gene;gene,+,ID=Ofa017857.gene;
FChr22	20737191	20737191	INS	341	Ofa017861	8212	Ofa017862	104	-
FChr22	21095427	21095427	INS	221	Ofa017869	69409	Ofa017870	16088	gene,-,ID=Ofa017870.gene;intron,-,Parent=Ofa017870.gene;
FChr22	21261981	21261981	INS	247	Ofa017878	30733	Ofa017879	236	gene,-,ID=Ofa017879.gene;intron,-,Parent=Ofa017879.gene;
FChr22	21863443	21863443	INS	231	Ofa017914	13024	Ofa017915	6452	gene,-,ID=Ofa017915.gene;intron,-,Parent=Ofa017915.gene;
FChr22	22026247	22026247	INS	213	Ofa017926	21935	Ofa017927	11065	-
FChr22	22093040	22093040	INS	381	Ofa017932	9616	Ofa017933	3417	intron,+,Parent=Ofa017932.gene;gene,+,ID=Ofa017932.gene;
FChr22	22095211	22095211	INS	498	Ofa017932	11787	Ofa017933	1246	-
FChr22	22493654	22493654	INS	423	Ofa017960	30293	Ofa017961	22258	gene,+,ID=Ofa017960.gene;intron,+,Parent=Ofa017960.gene;
FChr22	22631761	22631761	INS	645	Ofa017964	11048	Ofa017965	16557	intron,+,Parent=Ofa017964.gene;gene,+,ID=Ofa017964.gene;
FChr22	22642496	22642496	INS	122	Ofa017964	21783	Ofa017965	5822	gene,-,ID=Ofa017965.gene;intron,-,Parent=Ofa017965.gene;
FChr22	23135539	23135539	INS	138	Ofa017988	1763	Ofa017989	8345	intron,+,Parent=Ofa017988.gene;gene,+,ID=Ofa017988.gene;
FChr22	23261291	23261291	INS	765	Ofa017999	15153	Ofa018000	26924	-
FChr22	23516421	23516421	INS	207	Ofa018010	14064	Ofa018011	101	five_prime_UTR,-,Parent=Ofa018011;gene,-,ID=Ofa018011.gene;
FChr22	24117343	24117343	INS	309	Ofa018038	4138	Ofa018039	23540	gene,+,ID=Ofa018038.gene;intron,+,Parent=Ofa018038.gene;
FChr22	24129194	24129194	INS	169	Ofa018038	15989	Ofa018039	11689	-
FChr22	24201717	24201717	INS	120	Ofa018045	8020	Ofa018046	27594	-
FChr22	24212664	24212664	INS	894	Ofa018045	18967	Ofa018046	16647	-
FChr22	24213558	24213558	INS	297	Ofa018045	19861	Ofa018046	15753	-
FChr22	24380414	24380414	INS	305	Ofa018050	4093	Ofa018051	46275	gene,+,ID=Ofa018050.gene;intron,+,Parent=Ofa018050.gene;
FChr22	24444631	24444631	INS	183	Ofa018051	17942	Ofa018052	6379	-
FChr22	24509701	24509701	INS	648	Ofa018053	31205	Ofa018054	43308	gene,-,ID=Ofa018054.gene;intron,-,Parent=Ofa018054.gene;
FChr22	24730821	24730821	INS	2028	Ofa018056	80506	Ofa018057	17481	-
FChr22	24931485	24931485	INS	100	Ofa018065	11786	Ofa018066	23925	-
FChr22	25193010	25193010	INS	199	Ofa018074	71686	Ofa018075	33151	-
FChr22	25389353	25389353	INS	254	Ofa018082	2714	Ofa018083	29900	gene,+,ID=Ofa018082.gene;intron,+,Parent=Ofa018082.gene;
FChr22	25397729	25397729	INS	240	Ofa018082	11090	Ofa018083	21524	-
FChr22	25736376	25736376	INS	301	Ofa018091	54485	Ofa018092	15692	gene,-,ID=Ofa018092.gene;
FChr22	25887649	25887649	INS	150	Ofa018097	1387	Ofa018098	43774	gene,+,ID=Ofa018097.gene;
FChr22	26134389	26134389	INS	390	Ofa018107	827	Ofa018108	6456	-
FChr22	26234513	26234513	INS	379	Ofa018114	361	Ofa018115	17096	-
FChr22	26291290	26291290	INS	157	Ofa018115	39681	Ofa018116	57235	-
FChr22	26469008	26469008	INS	779	Ofa018116	120483	Ofa018117	268509	-
FChr22	26478878	26478878	INS	160	Ofa018116	130353	Ofa018117	258639	-
FChr22	26669896	26669896	INS	128	Ofa018116	321371	Ofa018117	67621	gene,-,ID=Ofa018117.gene;intron,-,Parent=Ofa018117.gene;
FChr22	26696285	26696285	INS	105	Ofa018116	347760	Ofa018117	41232	gene,-,ID=Ofa018117.gene;
FChr22	26712621	26712621	INS	130	Ofa018116	364096	Ofa018117	24896	gene,-,ID=Ofa018117.gene;
FChr22	26761962	26761962	INS	596	Ofa018117	24445	Ofa018118	98084	-
FChr22	26766291	26766291	INS	208	Ofa018117	28774	Ofa018118	93755	-
FChr22	27089797	27089797	INS	294	Ofa018123	3977	Ofa018124	47237	-
FChr22	27169613	27169613	INS	1660	Ofa018125	17141	Ofa018126	28545	-
FChr22	27323523	27323523	INS	1060	Ofa018130	13734	Ofa018131	56909	-
FChr22	28261698	28261698	INS	931	Ofa018140	24183	Ofa018141	7732	-
FChr22	28263746	28263746	INS	418	Ofa018140	26231	Ofa018141	5684	-
FChr22	28531748	28531748	INS	471	Ofa018145	18241	Ofa018146	2411	-
FChr22	28623811	28623811	INS	131	Ofa018148	41111	Ofa018149	30123	intron,-,Parent=Ofa018149.gene;gene,-,ID=Ofa018149.gene;
FChr22	28711476	28711476	INS	606	Ofa018151	29006	Ofa018152	25381	three_prime_UTR,-,Parent=Ofa018152;gene,-,ID=Ofa018152.gene;
FChr22	28715052	28715052	INS	19356	Ofa018151	32582	Ofa018152	21805	intron,-,Parent=Ofa018152.gene;gene,-,ID=Ofa018152.gene;
FChr22	29027067	29027067	INS	198	Ofa018163	33393	Ofa018164	128449	-
FChr22	29041429	29041429	INS	214	Ofa018163	47755	Ofa018164	114087	-
FChr22	29578645	29578645	INS	1639	Ofa018179	13475	Ofa018180	5396	-
FChr22	29624452	29624452	INS	490	Ofa018183	13323	Ofa018184	7794	intron,-,Parent=Ofa018184.gene;gene,-,ID=Ofa018184.gene;
FChr22	29685407	29685407	INS	251	Ofa018187	7807	Ofa018188	34023	-
FChr22	29719364	29719364	INS	130	Ofa018187	41764	Ofa018188	66	gene,-,ID=Ofa018188.gene;
FChr22	29937381	29937381	INS	200	Ofa018191	655	Ofa018192	17363	-
FChr22	30109751	30109751	INS	216	Ofa018201	26784	Ofa018202	11426	-
FChr22	30159241	30159241	INS	302	Ofa018203	7522	Ofa018204	11603	-
FChr22	30369993	30369993	INS	159	Ofa018215	27689	Ofa018216	24233	intron,+,Parent=Ofa018215.gene;gene,+,ID=Ofa018215.gene;
FChr14	1115989	1115989	INS	460	Ofa016036	12474	Ofa016037	51505	gene,+,ID=Ofa016036.gene;
FChr14	1851154	1851154	INS	244	Ofa016055	21091	Ofa016056	24902	gene,-,ID=Ofa016056.gene;intron,-,Parent=Ofa016056.gene;
FChr14	1931683	1931683	INS	121	Ofa016058	42173	Ofa016059	10445	intron,+,Parent=Ofa016058.gene;gene,+,ID=Ofa016058.gene;
FChr14	2327497	2327497	INS	3232	Ofa016069	10041	Ofa016070	21848	gene,+,ID=Ofa016069.gene;intron,+,Parent=Ofa016069.gene;
FChr14	2329078	2329078	INS	1327	Ofa016069	11622	Ofa016070	20267	gene,+,ID=Ofa016069.gene;intron,+,Parent=Ofa016069.gene;
FChr14	2422405	2422405	INS	220	Ofa016072	15758	Ofa016073	59791	gene,-,ID=Ofa016073.gene;intron,-,Parent=Ofa016073.gene;
FChr14	2444946	2444946	INS	114	Ofa016072	38299	Ofa016073	37250	gene,-,ID=Ofa016073.gene;intron,-,Parent=Ofa016073.gene;
FChr14	2632496	2632496	INS	124	Ofa016078	561	Ofa016079	11050	-
FChr14	2762183	2762183	INS	114	Ofa016084	5455	Ofa016085	46705	-
FChr14	2824581	2824581	INS	454	Ofa016085	15693	Ofa016086	33041	-
FChr14	3070356	3070356	INS	225	Ofa016086	212734	Ofa016087	23373	intron,-,Parent=Ofa016087.gene;gene,-,ID=Ofa016087.gene;
FChr14	3220552	3220552	INS	408	Ofa016091	410	Ofa016092	38153	-
FChr14	3271728	3271728	INS	177	Ofa016092	13023	Ofa016093	18086	-
FChr14	3441130	3441130	INS	115	Ofa016094	46220	Ofa016095	98304	intron,+,Parent=Ofa016094.gene;gene,+,ID=Ofa016094.gene;
FChr14	3781804	3781804	INS	1714	Ofa016098	3115	Ofa016099	7181	-
FChr14	3938740	3938740	INS	161	Ofa016107	11870	Ofa016108	17177	intron,-,Parent=Ofa016108.gene;gene,-,ID=Ofa016108.gene;
FChr14	4457918	4457918	INS	307	Ofa016118	124525	Ofa016119	51330	gene,-,ID=Ofa016119.gene;intron,-,Parent=Ofa016119.gene;
FChr14	5391746	5391746	INS	137	Ofa016142	27725	Ofa016143	98752	intron,+,Parent=Ofa016142.gene;gene,+,ID=Ofa016142.gene;
FChr14	5399272	5399272	INS	1813	Ofa016142	35251	Ofa016143	91226	intron,+,Parent=Ofa016142.gene;gene,+,ID=Ofa016142.gene;
FChr14	5594168	5594168	INS	663	Ofa016149	37647	Ofa016150	47047	intron,-,Parent=Ofa016150.gene;gene,-,ID=Ofa016150.gene;
FChr14	5669595	5669595	INS	828	Ofa016150	28380	Ofa016151	9025	gene,-,ID=Ofa016151.gene;intron,-,Parent=Ofa016151.gene;
FChr14	5708381	5708381	INS	105	Ofa016152	20597	Ofa016153	4618	intron,-,Parent=Ofa016153.gene;gene,-,ID=Ofa016153.gene;
FChr14	6078067	6078067	INS	114	Ofa016168	55241	Ofa016169	143193	gene,+,ID=Ofa016168.gene;
FChr14	6226500	6226500	INS	764	Ofa016169	5240	Ofa016170	27291	-
FChr14	6315108	6315108	INS	764	Ofa016171	29702	Ofa016172	5242	-
FChr14	6432084	6432084	INS	354	Ofa016175	18957	Ofa016176	8333	gene,-,ID=Ofa016176.gene;intron,-,Parent=Ofa016176.gene;
FChr14	6441323	6441323	INS	3225	Ofa016176	906	Ofa016177	19970	-
FChr14	6965749	6965749	INS	184	Ofa016191	51814	Ofa016192	106567	intron,+,Parent=Ofa016191.gene;gene,+,ID=Ofa016191.gene;
FChr14	6996817	6996817	INS	267	Ofa016191	82882	Ofa016192	75499	-
FChr14	7376626	7376626	INS	824	Ofa016209	25966	Ofa016210	61171	-
FChr14	7379876	7379876	INS	887	Ofa016209	29216	Ofa016210	57921	-
FChr14	7432995	7432995	INS	366	Ofa016209	82335	Ofa016210	4802	gene,-,ID=Ofa016210.gene;intron,-,Parent=Ofa016210.gene;
FChr14	8012380	8012380	INS	207	Ofa016240	16108	Ofa016241	44177	-
FChr14	8062582	8062582	INS	217	Ofa016241	6025	Ofa016242	109539	gene,+,ID=Ofa016241.gene;intron,+,Parent=Ofa016241.gene;
FChr14	8470129	8470129	INS	100	Ofa016251	175861	Ofa016252	8252	gene,-,ID=Ofa016252.gene;intron,-,Parent=Ofa016252.gene;
FChr14	8658573	8658573	INS	9188	Ofa016256	15900	Ofa016257	4941	intron,-,Parent=Ofa016257.gene;gene,-,ID=Ofa016257.gene;
FChr14	9295487	9295487	INS	106	Ofa016274	3252	Ofa016275	25551	gene,+,ID=Ofa016274.gene;intron,+,Parent=Ofa016274.gene;
FChr14	12397533	12397533	INS	172	Ofa016348	13529	Ofa016349	4179	-
FChr14	12407851	12407851	INS	111	Ofa016349	6139	Ofa016350	6344	gene,-,ID=Ofa016350.gene;
FChr14	12536118	12536118	INS	451	Ofa016357	10431	Ofa016358	14957	intron,+,Parent=Ofa016357.gene;gene,+,ID=Ofa016357.gene;
FChr14	12729105	12729105	INS	124	Ofa016371	10586	Ofa016372	11695	intron,+,Parent=Ofa016371.gene;gene,+,ID=Ofa016371.gene;
FChr14	12775735	12775735	INS	386	Ofa016374	3987	Ofa016375	25775	gene,+,ID=Ofa016374.gene;intron,+,Parent=Ofa016374.gene;
FChr14	12894943	12894943	INS	2347	Ofa016380	16267	Ofa016381	9076	gene,+,ID=Ofa016380.gene;intron,+,Parent=Ofa016380.gene;
FChr14	13425419	13425419	INS	370	Ofa016389	195507	Ofa016390	289881	-
FChr14	13437975	13437975	INS	17980	Ofa016389	208063	Ofa016390	277325	-
FChr14	13536948	13536948	INS	136	Ofa016389	307036	Ofa016390	178352	-
FChr14	14138379	14138379	INS	487	Ofa016392	229896	Ofa016393	69824	-
FChr14	14378162	14378162	INS	252	Ofa016399	11591	Ofa016400	40219	-
FChr14	14545388	14545388	INS	129	Ofa016413	8742	Ofa016414	4338	intron,-,Parent=Ofa016414.gene;gene,-,ID=Ofa016414.gene;
FChr14	14568474	14568474	INS	4295	Ofa016416	6030	Ofa016417	9499	gene,-,ID=Ofa016417.gene;intron,-,Parent=Ofa016417.gene;
FChr14	14709990	14709990	INS	5577	Ofa016425	996	Ofa016426	3048	gene,+,ID=Ofa016425.gene;intron,+,Parent=Ofa016425.gene;
FChr14	14711433	14711433	INS	132	Ofa016425	2439	Ofa016426	1605	-
FChr14	14766590	14766590	INS	124	Ofa016433	8175	Ofa016434	1450	gene,-,ID=Ofa016434.gene;
FChr14	14883804	14883804	INS	589	Ofa016444	1185	Ofa016445	520	-
FChr14	15212182	15212182	INS	177	Ofa016456	15000	Ofa016457	10949	-
FChr14	15222697	15222697	INS	979	Ofa016456	25515	Ofa016457	434	-
FChr14	15233064	15233064	INS	217	Ofa016458	2643	Ofa016459	9883	-
FChr14	15235366	15235366	INS	102	Ofa016458	4945	Ofa016459	7581	gene,-,ID=Ofa016459.gene;intron,-,Parent=Ofa016459.gene;
FChr14	15375067	15375067	INS	1799	Ofa016466	31875	Ofa016467	46373	-
FChr14	15655339	15655339	INS	2197	Ofa016479	5572	Ofa016480	13416	-
FChr14	15716658	15716658	INS	569	Ofa016484	11455	Ofa016485	18181	intron,+,Parent=Ofa016484.gene;gene,+,ID=Ofa016484.gene;
FChr14	15905516	15905516	INS	102	Ofa016496	15261	Ofa016497	45293	-
FChr14	16163276	16163276	INS	1678	Ofa016507	6376	Ofa016508	24277	-
FChr14	16172032	16172032	INS	103	Ofa016507	15132	Ofa016508	15521	-
FChr14	16313122	16313122	INS	2056	Ofa016511	76730	Ofa016512	98057	intron,+,Parent=Ofa016511.gene;gene,+,ID=Ofa016511.gene;
FChr14	16323469	16323469	INS	43675	Ofa016511	87077	Ofa016512	87710	gene,+,ID=Ofa016511.gene;
FChr14	16420119	16420119	INS	1506	Ofa016513	2694	Ofa016514	23717	gene,+,ID=Ofa016513.gene;intron,+,Parent=Ofa016513.gene;
FChr14	16515785	16515785	INS	28115	Ofa016518	34134	Ofa016519	1625	gene,-,ID=Ofa016519.gene;intron,-,Parent=Ofa016519.gene;
FChr14	16658357	16658357	INS	45418	Ofa016530	3204	Ofa016531	4537	gene,+,ID=Ofa016530.gene;intron,+,Parent=Ofa016530.gene;
FChr14	16764086	16764086	INS	860	Ofa016532	94283	Ofa016533	1505	gene,-,ID=Ofa016533.gene;intron,-,Parent=Ofa016533.gene;
FChr14	16808008	16808008	INS	193	Ofa016534	24143	Ofa016535	20055	-
FChr14	17002845	17002845	INS	8706	Ofa016546	11287	Ofa016547	6780	gene,-,ID=Ofa016547.gene;intron,-,Parent=Ofa016547.gene;
FChr14	17170023	17170023	INS	240	Ofa016554	40868	Ofa016555	12018	-
FChr14	17941063	17941063	INS	21021	Ofa016589	16987	Ofa016590	3100	-
FChr14	17956832	17956832	INS	3256	Ofa016590	12669	Ofa016591	2383	gene,-,ID=Ofa016591.gene;intron,-,Parent=Ofa016591.gene;
FChr14	18013808	18013808	INS	664	Ofa016593	24249	Ofa016594	12265	intron,-,Parent=Ofa016594.gene;gene,-,ID=Ofa016594.gene;
FChr14	18083531	18083531	INS	1649	Ofa016599	6868	Ofa016600	11125	intron,-,Parent=Ofa016600.gene;gene,-,ID=Ofa016600.gene;
FChr14	18166467	18166467	INS	10400	Ofa016604	14525	Ofa016605	16584	-
FChr14	18209830	18209830	INS	875	Ofa016606	10995	Ofa016607	25433	intron,+,Parent=Ofa016606.gene;gene,+,ID=Ofa016606.gene;
FChr14	18220823	18220823	INS	2703	Ofa016606	21988	Ofa016607	14440	intron,+,Parent=Ofa016606.gene;gene,+,ID=Ofa016606.gene;
FChr14	18303339	18303339	INS	1193	Ofa016612	22959	Ofa016613	8611	-
FChr14	18556715	18556715	INS	126	Ofa016619	35436	Ofa016620	13622	intron,-,Parent=Ofa016620.gene;gene,-,ID=Ofa016620.gene;
FChr14	18556935	18556935	INS	231	Ofa016619	35656	Ofa016620	13402	intron,-,Parent=Ofa016620.gene;gene,-,ID=Ofa016620.gene;
FChr14	18724850	18724850	INS	1020	Ofa016624	22083	Ofa016625	108599	-
FChr14	18736438	18736438	INS	305	Ofa016624	33671	Ofa016625	97011	-
FChr14	19057615	19057615	INS	397	Ofa016627	16885	Ofa016628	16046	-
FChr14	19060470	19060470	INS	205	Ofa016627	19740	Ofa016628	13191	-
FChr14	19061961	19061961	INS	205	Ofa016627	21231	Ofa016628	11700	-
FChr14	19315261	19315261	INS	149	Ofa016633	4559	Ofa016634	10320	-
FChr14	19519590	19519590	INS	105	Ofa016640	48781	Ofa016641	35224	-
FChr14	20095938	20095938	INS	2433	Ofa016651	16169	Ofa016652	4705	gene,-,ID=Ofa016652.gene;intron,-,Parent=Ofa016652.gene;
FChr14	20152984	20152984	INS	1992	Ofa016655	27782	Ofa016656	15621	-
FChr14	20163399	20163399	INS	104	Ofa016655	38197	Ofa016656	5206	gene,-,ID=Ofa016656.gene;intron,-,Parent=Ofa016656.gene;
FChr14	20484007	20484007	INS	230	Ofa016670	4816	Ofa016671	12730	intron,+,Parent=Ofa016670.gene;gene,+,ID=Ofa016670.gene;
FChr14	20853842	20853842	INS	386	Ofa016678	115485	Ofa016679	207920	-
FChr14	20858122	20858122	INS	119	Ofa016678	119765	Ofa016679	203640	-
FChr14	21037663	21037663	INS	288	Ofa016678	299306	Ofa016679	24099	intron,-,Parent=Ofa016679.gene;gene,-,ID=Ofa016679.gene;
FChr14	21197235	21197235	INS	225	Ofa016685	8636	Ofa016686	11128	intron,+,Parent=Ofa016685.gene;gene,+,ID=Ofa016685.gene;
FChr14	21276130	21276130	INS	173	Ofa016689	31568	Ofa016690	12951	-
FChr14	21306141	21306141	INS	427	Ofa016690	17060	Ofa016691	27370	-
FChr14	21455772	21455772	INS	338	Ofa016691	122261	Ofa016692	22098	-
FChr14	21472594	21472594	INS	211	Ofa016691	139083	Ofa016692	5276	three_prime_UTR,-,Parent=Ofa016692;gene,-,ID=Ofa016692.gene;
FChr14	22451899	22451899	INS	963	Ofa016708	4652	Ofa016709	16404	-
FChr14	22455955	22455955	INS	224	Ofa016708	8708	Ofa016709	12348	-
FChr14	22587593	22587593	INS	565	Ofa016710	43070	Ofa016711	16251	gene,-,ID=Ofa016711.gene;intron,-,Parent=Ofa016711.gene;
FChr14	22600108	22600108	INS	293	Ofa016710	55585	Ofa016711	3736	gene,-,ID=Ofa016711.gene;intron,-,Parent=Ofa016711.gene;
FChr14	22612967	22612967	INS	125	Ofa016711	9123	Ofa016712	4046	intron,-,Parent=Ofa016712.gene;gene,-,ID=Ofa016712.gene;
FChr14	22615206	22615206	INS	194	Ofa016711	11362	Ofa016712	1807	intron,-,Parent=Ofa016712.gene;gene,-,ID=Ofa016712.gene;
FChr14	22792234	22792234	INS	60746	Ofa016721	44822	Ofa016722	2932	-
FChr14	22947027	22947027	INS	405	Ofa016727	15812	Ofa016728	4570	intron,-,Parent=Ofa016728.gene;gene,-,ID=Ofa016728.gene;
FChr14	22973047	22973047	INS	29610	Ofa016730	6542	Ofa016731	134436	-
FChr14	24776857	24776857	INS	247	Ofa016767	24549	Ofa016768	14601	intron,-,Parent=Ofa016768.gene;gene,-,ID=Ofa016768.gene;
FChr14	24930182	24930182	INS	144	Ofa016777	15894	Ofa016778	17786	intron,+,Parent=Ofa016777.gene;gene,+,ID=Ofa016777.gene;
FChr14	24953924	24953924	INS	250	Ofa016778	5956	Ofa016779	19031	-
FChr14	25257151	25257151	INS	14667	Ofa016791	13670	Ofa016792	18579	-
FChr14	25415994	25415994	INS	11318	Ofa016794	8871	Ofa016795	26189	gene,+,ID=Ofa016794.gene;intron,+,Parent=Ofa016794.gene;
FChr14	25426461	25426461	INS	116	Ofa016794	19338	Ofa016795	15722	-
FChr14	25470428	25470428	INS	477	Ofa016798	5409	Ofa016799	21947	gene,+,ID=Ofa016798.gene;intron,+,Parent=Ofa016798.gene;
FChr14	25818910	25818910	INS	312	Ofa016808	36440	Ofa016809	6341	intron,-,Parent=Ofa016809.gene;gene,-,ID=Ofa016809.gene;
FChr14	25844592	25844592	INS	17633	Ofa016811	221	Ofa016812	18309	intron,+,Parent=Ofa016811.gene;gene,+,ID=Ofa016811.gene;
FChr14	25909246	25909246	INS	85418	Ofa016815	11189	Ofa016816	3194	intron,-,Parent=Ofa016816.gene;gene,-,ID=Ofa016816.gene;
FChr14	25909336	25909336	INS	11125	Ofa016815	11279	Ofa016816	3104	intron,-,Parent=Ofa016816.gene;gene,-,ID=Ofa016816.gene;
FChr14	26029812	26029812	INS	137	Ofa016825	6620	Ofa016826	858	gene,-,ID=Ofa016826.gene;intron,-,Parent=Ofa016826.gene;
FChr14	26030955	26030955	INS	235	Ofa016826	285	Ofa016827	1816	-
FChr14	26198698	26198698	INS	160	Ofa016837	11906	Ofa016838	75999	gene,+,ID=Ofa016837.gene;intron,+,Parent=Ofa016837.gene;
FChr14	26214274	26214274	INS	1291	Ofa016837	27482	Ofa016838	60423	-
FChr14	26714141	26714141	INS	291	Ofa016864	17029	Ofa016865	1550	gene,-,ID=Ofa016865.gene;intron,-,Parent=Ofa016865.gene;
FChr14	26765189	26765189	INS	2337	Ofa016870	7664	Ofa016871	12744	-
FChr14	26775960	26775960	INS	484	Ofa016870	18435	Ofa016871	1973	gene,-,ID=Ofa016871.gene;intron,-,Parent=Ofa016871.gene;
FChr14	26804295	26804295	INS	8929	Ofa016872	6316	Ofa016873	3036	-
FChr14	26947228	26947228	INS	687	Ofa016882	21654	Ofa016883	4425	gene,-,ID=Ofa016883.gene;intron,-,Parent=Ofa016883.gene;
FChr14	27041197	27041197	INS	697	Ofa016888	5878	Ofa016889	15484	intron,+,Parent=Ofa016888.gene;gene,+,ID=Ofa016888.gene;
FChr14	27118403	27118403	INS	390	Ofa016889	61722	Ofa016890	48954	-
FChr14	27217257	27217257	INS	951	Ofa016892	23789	Ofa016893	31124	-
FChr14	27264590	27264590	INS	145	Ofa016894	12577	Ofa016895	17304	gene,+,ID=Ofa016894.gene;intron,+,Parent=Ofa016894.gene;
FChr14	27486840	27486840	INS	268	Ofa016901	123706	Ofa016902	6088	gene,-,ID=Ofa016902.gene;
FChr14	27512548	27512548	INS	609	Ofa016902	19620	Ofa016903	72416	-
FChr14	27790996	27790996	INS	3571	Ofa016908	46436	Ofa016909	57255	gene,+,ID=Ofa016908.gene;intron,+,Parent=Ofa016908.gene;
FChr14	27918879	27918879	INS	199	Ofa016913	15042	Ofa016914	3431	gene,-,ID=Ofa016914.gene;intron,-,Parent=Ofa016914.gene;
FChr14	28038582	28038582	INS	247	Ofa016919	8908	Ofa016920	6471	-
FChr14	28038696	28038696	INS	266	Ofa016919	9022	Ofa016920	6357	-
FChr14	28044299	28044299	INS	564	Ofa016919	14625	Ofa016920	754	-
FChr14	28044544	28044544	INS	525	Ofa016919	14870	Ofa016920	509	-
FChr14	28092649	28092649	INS	864	Ofa016924	14826	Ofa016925	2170	intron,-,Parent=Ofa016925.gene;gene,-,ID=Ofa016925.gene;
FChr14	28093199	28093199	INS	193	Ofa016924	15376	Ofa016925	1620	intron,-,Parent=Ofa016925.gene;gene,-,ID=Ofa016925.gene;
FChr14	28427411	28427411	INS	607	Ofa016942	16682	Ofa016943	19283	-
FChr14	28442527	28442527	INS	357	Ofa016942	31798	Ofa016943	4167	-
FChr14	28443792	28443792	INS	189	Ofa016942	33063	Ofa016943	2902	-
FChr14	28540084	28540084	INS	324	Ofa016950	7182	Ofa016951	15386	-
FChr14	28743915	28743915	INS	1654	Ofa016957	22648	Ofa016958	9564	-
FChr14	29190412	29190412	INS	127	Ofa016972	6633	Ofa016973	3491	-
FChr14	29256931	29256931	INS	802	Ofa016975	50965	Ofa016976	6811	intron,-,Parent=Ofa016976.gene;gene,-,ID=Ofa016976.gene;
FChr14	29298613	29298613	INS	168	Ofa016979	8668	Ofa016980	60489	-
FChr14	29424362	29424362	INS	454	Ofa016982	23915	Ofa016983	4035	gene,-,ID=Ofa016983.gene;intron,-,Parent=Ofa016983.gene;
FChr14	29459911	29459911	INS	354	Ofa016983	31514	Ofa016984	70389	intron,-,Parent=Ofa016984.gene;gene,-,ID=Ofa016984.gene;
FChr14	29505050	29505050	INS	201	Ofa016983	76653	Ofa016984	25250	intron,-,Parent=Ofa016984.gene;gene,-,ID=Ofa016984.gene;
FChr14	30955536	30955536	INS	392	Ofa017027	12588	Ofa017028	65598	intron,+,Parent=Ofa017027.gene;gene,+,ID=Ofa017027.gene;
FChr14	30965129	30965129	INS	230	Ofa017027	22181	Ofa017028	56005	gene,-,ID=Ofa017028.gene;intron,-,Parent=Ofa017028.gene;
FChr21	141230	141230	INS	28241	Ofa015071	12269	Ofa015072	26295	-
FChr21	173205	173205	INS	139	Ofa015072	5680	Ofa015073	53520	-
FChr21	188504	188504	INS	621	Ofa015072	20979	Ofa015073	38221	-
FChr21	190779	190779	INS	157	Ofa015072	23254	Ofa015073	35946	-
FChr21	411504	411504	INS	130	Ofa015079	13335	Ofa015080	8197	-
FChr21	493002	493002	INS	207	Ofa015085	10988	Ofa015086	60040	intron,-,Parent=Ofa015086.gene;gene,-,ID=Ofa015086.gene;
FChr21	557594	557594	INS	111	Ofa015086	4552	Ofa015087	40142	-
FChr21	576516	576516	INS	405	Ofa015086	23474	Ofa015087	21220	-
FChr21	1409890	1409890	INS	105	Ofa015122	4137	Ofa015123	504	-
FChr21	1411540	1411540	INS	184	Ofa015123	1146	Ofa015124	71177	intron,+,Parent=Ofa015123.gene;gene,+,ID=Ofa015123.gene;
FChr21	1460400	1460400	INS	160	Ofa015123	50006	Ofa015124	22317	intron,-,Parent=Ofa015124.gene;gene,-,ID=Ofa015124.gene;
FChr21	1467411	1467411	INS	259	Ofa015123	57017	Ofa015124	15306	intron,-,Parent=Ofa015124.gene;gene,-,ID=Ofa015124.gene;
FChr21	2005260	2005260	INS	363	Ofa015136	40648	Ofa015137	102982	-
FChr21	2015709	2015709	INS	138	Ofa015136	51097	Ofa015137	92533	-
FChr21	2288369	2288369	INS	173	Ofa015140	5310	Ofa015141	10217	-
FChr21	2308345	2308345	INS	208	Ofa015141	9759	Ofa015142	17649	gene,+,ID=Ofa015141.gene;intron,+,Parent=Ofa015141.gene;
FChr21	2401893	2401893	INS	160	Ofa015144	17747	Ofa015145	1216	-
FChr21	2407139	2407139	INS	150	Ofa015145	4030	Ofa015146	152126	gene,+,ID=Ofa015145.gene;intron,+,Parent=Ofa015145.gene;
FChr21	2771440	2771440	INS	336	Ofa015146	212175	Ofa015147	104369	-
FChr21	2810501	2810501	INS	189	Ofa015146	251236	Ofa015147	65308	-
FChr21	2834195	2834195	INS	382	Ofa015146	274930	Ofa015147	41614	-
FChr21	3119234	3119234	INS	165	Ofa015157	33845	Ofa015158	51608	-
FChr21	3165385	3165385	INS	135	Ofa015157	79996	Ofa015158	5457	-
FChr21	3273490	3273490	INS	133	Ofa015161	8525	Ofa015162	780	-
FChr21	3401407	3401407	INS	2066	Ofa015166	29640	Ofa015167	73418	-
FChr21	3404395	3404395	INS	912	Ofa015166	32628	Ofa015167	70430	-
FChr21	3436443	3436443	INS	178	Ofa015166	64676	Ofa015167	38382	-
FChr21	3626804	3626804	INS	9627	Ofa015169	36710	Ofa015170	51628	intron,-,Parent=Ofa015170.gene;gene,-,ID=Ofa015170.gene;
FChr21	3628462	3628462	INS	18618	Ofa015169	38368	Ofa015170	49970	intron,-,Parent=Ofa015170.gene;gene,-,ID=Ofa015170.gene;
FChr21	3634927	3634927	INS	135	Ofa015169	44833	Ofa015170	43505	intron,-,Parent=Ofa015170.gene;gene,-,ID=Ofa015170.gene;
FChr21	3801906	3801906	INS	1313	Ofa015173	6935	Ofa015174	37040	-
FChr21	4085215	4085215	INS	181	Ofa015181	52142	Ofa015182	9934	-
FChr21	4695947	4695947	INS	100	Ofa015189	365883	Ofa015190	48650	-
FChr21	4714007	4714007	INS	386	Ofa015189	383943	Ofa015190	30590	-
FChr21	4730440	4730440	INS	205	Ofa015189	400376	Ofa015190	14157	-
FChr21	5252407	5252407	INS	104	Ofa015207	3918	Ofa015208	201403	-
FChr21	5393100	5393100	INS	242	Ofa015207	144611	Ofa015208	60710	intron,-,Parent=Ofa015208.gene;gene,-,ID=Ofa015208.gene;
FChr21	5586985	5586985	INS	162	Ofa015208	133175	Ofa015209	51101	-
FChr21	5604704	5604704	INS	150	Ofa015208	150894	Ofa015209	33382	-
FChr21	6130332	6130332	INS	1786	Ofa015222	20190	Ofa015223	21954	intron,-,Parent=Ofa015223.gene;gene,-,ID=Ofa015223.gene;
FChr21	6240101	6240101	INS	554	Ofa015225	24784	Ofa015226	1231	gene,-,ID=Ofa015226.gene;
FChr21	6257805	6257805	INS	120	Ofa015227	15681	Ofa015228	108084	-
FChr21	6262931	6262931	INS	203	Ofa015227	20807	Ofa015228	102958	-
FChr21	6929334	6929334	INS	530	Ofa015229	72169	Ofa015230	60611	-
FChr21	7009982	7009982	INS	20308	Ofa015230	20037	Ofa015231	13236	three_prime_UTR,+,Parent=Ofa015230;gene,+,ID=Ofa015230.gene;
FChr21	7015366	7015366	INS	255	Ofa015230	25421	Ofa015231	7852	-
FChr21	7350503	7350503	INS	9117	Ofa015239	18932	Ofa015240	17392	-
FChr21	7572699	7572699	INS	300	Ofa015247	22892	Ofa015248	19817	-
FChr21	7677367	7677367	INS	441	Ofa015248	84851	Ofa015249	25997	-
FChr21	7759127	7759127	INS	365	Ofa015249	55763	Ofa015250	113644	intron,+,Parent=Ofa015249.gene;gene,+,ID=Ofa015249.gene;
FChr21	7848246	7848246	INS	612	Ofa015249	144882	Ofa015250	24525	-
FChr21	7970983	7970983	INS	9039	Ofa015252	15458	Ofa015253	5885	-
FChr21	8174635	8174635	INS	542	Ofa015258	27203	Ofa015259	743	-
FChr21	8305387	8305387	INS	154	Ofa015260	111745	Ofa015261	35127	intron,-,Parent=Ofa015261.gene;gene,-,ID=Ofa015261.gene;
FChr21	8433749	8433749	INS	103	Ofa015262	1321	Ofa015263	5547	-
FChr21	8441431	8441431	INS	298	Ofa015263	2135	Ofa015264	46718	-
FChr21	8549112	8549112	INS	193	Ofa015265	40468	Ofa015266	41860	intron,-,Parent=Ofa015266.gene;gene,-,ID=Ofa015266.gene;
FChr21	8620910	8620910	INS	128	Ofa015267	8519	Ofa015268	27925	-
FChr21	8723831	8723831	INS	168	Ofa015272	1426	Ofa015273	6025	-
FChr21	8804637	8804637	INS	122	Ofa015280	6531	Ofa015281	491	gene,-,ID=Ofa015281.gene;intron,-,Parent=Ofa015281.gene;
FChr21	8839546	8839546	INS	178	Ofa015282	13223	Ofa015283	7000	intron,-,Parent=Ofa015283.gene;gene,-,ID=Ofa015283.gene;
FChr21	9176986	9176986	INS	375	Ofa015296	36410	Ofa015297	4242	-
FChr21	9500220	9500220	INS	255	Ofa015312	3565	Ofa015313	10244	gene,+,ID=Ofa015312.gene;intron,+,Parent=Ofa015312.gene;
FChr21	9592361	9592361	INS	161	Ofa015321	1617	Ofa015322	12061	-
FChr21	9646824	9646824	INS	145	Ofa015325	3573	Ofa015326	883	-
FChr21	10038499	10038499	INS	164	Ofa015351	20939	Ofa015352	55737	intron,+,Parent=Ofa015351.gene;gene,+,ID=Ofa015351.gene;
FChr21	10068497	10068497	INS	264	Ofa015351	50937	Ofa015352	25739	-
FChr21	10072488	10072488	INS	6439	Ofa015351	54928	Ofa015352	21748	-
FChr21	10142790	10142790	INS	203	Ofa015352	48554	Ofa015353	17754	-
FChr21	10196475	10196475	INS	206	Ofa015353	35931	Ofa015354	28867	intron,-,Parent=Ofa015354.gene;gene,-,ID=Ofa015354.gene;
FChr21	10378327	10378327	INS	297	Ofa015356	30022	Ofa015357	4272	-
FChr21	10569066	10569066	INS	113	Ofa015370	42194	Ofa015371	17456	gene,-,ID=Ofa015371.gene;intron,-,Parent=Ofa015371.gene;
FChr21	10651548	10651548	INS	403	Ofa015376	5000	Ofa015377	20566	intron,+,Parent=Ofa015376.gene;gene,+,ID=Ofa015376.gene;
FChr21	10869924	10869924	INS	4034	Ofa015386	57631	Ofa015387	151063	-
FChr21	11206288	11206288	INS	294	Ofa015389	72882	Ofa015390	1720	gene,-,ID=Ofa015390.gene;intron,-,Parent=Ofa015390.gene;
FChr21	11229341	11229341	INS	109	Ofa015391	7835	Ofa015392	52181	intron,+,Parent=Ofa015391.gene;gene,+,ID=Ofa015391.gene;
FChr21	11544559	11544559	INS	598	Ofa015399	87778	Ofa015400	315	-
FChr21	11683903	11683903	INS	9827	Ofa015402	3660	Ofa015403	6495	-
FChr21	11752396	11752396	INS	266	Ofa015405	52841	Ofa015406	93236	-
FChr21	11857769	11857769	INS	220	Ofa015406	12137	Ofa015407	164267	intron,+,Parent=Ofa015406.gene;gene,+,ID=Ofa015406.gene;
FChr21	11933857	11933857	INS	504	Ofa015406	88225	Ofa015407	88179	intron,+,Parent=Ofa015406.gene;gene,+,ID=Ofa015406.gene;
FChr21	12073976	12073976	INS	303	Ofa015412	10182	Ofa015413	23341	gene,+,ID=Ofa015412.gene;intron,+,Parent=Ofa015412.gene;
FChr21	12122047	12122047	INS	335	Ofa015415	6403	Ofa015416	5739	-
FChr21	12161527	12161527	INS	257	Ofa015418	12557	Ofa015419	14111	-
FChr21	12178062	12178062	INS	138	Ofa015419	2424	Ofa015420	259	-
FChr21	12953856	12953856	INS	194	Ofa015442	28726	Ofa015443	32111	-
FChr21	13433455	13433455	INS	287	Ofa015466	31053	Ofa015467	6048	intron,-,Parent=Ofa015467.gene;gene,-,ID=Ofa015467.gene;
FChr21	13575806	13575806	INS	18994	Ofa015473	16514	Ofa015474	20684	gene,-,ID=Ofa015474.gene;intron,-,Parent=Ofa015474.gene;
FChr21	13750728	13750728	INS	257	Ofa015483	21474	Ofa015484	618	gene,-,ID=Ofa015484.gene;intron,-,Parent=Ofa015484.gene;
FChr21	13856688	13856688	INS	591	Ofa015492	4236	Ofa015493	3785	gene,+,ID=Ofa015492.gene;intron,+,Parent=Ofa015492.gene;
FChr21	14185511	14185511	INS	404	Ofa015511	34979	Ofa015512	41585	intron,-,Parent=Ofa015512.gene;gene,-,ID=Ofa015512.gene;
FChr21	14275684	14275684	INS	186	Ofa015517	13396	Ofa015518	49057	intron,+,Parent=Ofa015517.gene;gene,+,ID=Ofa015517.gene;
FChr21	14308424	14308424	INS	1906	Ofa015517	46136	Ofa015518	16317	intron,-,Parent=Ofa015518.gene;gene,-,ID=Ofa015518.gene;
FChr21	14354879	14354879	INS	158	Ofa015518	30138	Ofa015519	2020	-
FChr21	14365735	14365735	INS	569	Ofa015519	8836	Ofa015520	17338	-
FChr21	14529364	14529364	INS	303	Ofa015526	6993	Ofa015527	47246	-
FChr21	14529793	14529793	INS	111	Ofa015526	7422	Ofa015527	46817	-
FChr21	14771978	14771978	INS	192	Ofa015529	112926	Ofa015530	45918	-
FChr21	14946316	14946316	INS	297	Ofa015530	128420	Ofa015531	120653	-
FChr21	14972663	14972663	INS	1533	Ofa015530	154767	Ofa015531	94306	-
FChr21	15089745	15089745	INS	151	Ofa015531	22776	Ofa015532	56784	intron,+,Parent=Ofa015531.gene;gene,+,ID=Ofa015531.gene;
FChr21	15130850	15130850	INS	111	Ofa015531	63881	Ofa015532	15679	-
FChr21	15444380	15444380	INS	292	Ofa015532	297851	Ofa015533	79441	-
FChr21	15498068	15498068	INS	1649	Ofa015532	351539	Ofa015533	25753	-
FChr21	15559079	15559079	INS	490	Ofa015533	35258	Ofa015534	91337	gene,+,ID=Ofa015533.gene;intron,+,Parent=Ofa015533.gene;
FChr21	15659486	15659486	INS	146	Ofa015535	2645	Ofa015536	36573	-
FChr21	15852642	15852642	INS	349	Ofa015547	29567	Ofa015548	16660	-
FChr21	15884446	15884446	INS	323	Ofa015550	7357	Ofa015551	1240	-
FChr21	16018161	16018161	INS	114	Ofa015560	7587	Ofa015561	2088	gene,-,ID=Ofa015561.gene;intron,-,Parent=Ofa015561.gene;
FChr21	16064350	16064350	INS	116	Ofa015562	37683	Ofa015563	6511	intron,-,Parent=Ofa015563.gene;gene,-,ID=Ofa015563.gene;
FChr21	16484861	16484861	INS	388	Ofa015570	1960	Ofa015571	11520	-
FChr21	16521835	16521835	INS	251	Ofa015573	2134	Ofa015574	30805	-
FChr21	16682589	16682589	INS	152	Ofa015577	34373	Ofa015578	33235	-
FChr21	16697774	16697774	INS	103	Ofa015577	49558	Ofa015578	18050	-
FChr21	16717221	16717221	INS	238	Ofa015578	1397	Ofa015579	17267	gene,+,ID=Ofa015578.gene;
FChr21	16738974	16738974	INS	217	Ofa015580	1629	Ofa015581	90486	gene,+,ID=Ofa015580.gene;
FChr21	16855839	16855839	INS	105	Ofa015585	413	Ofa015586	22875	gene,+,ID=Ofa015585.gene;intron,+,Parent=Ofa015585.gene;
FChr21	17129979	17129979	INS	154	Ofa015606	10306	Ofa015607	10572	-
FChr21	17302252	17302252	INS	1673	Ofa015617	18847	Ofa015618	19868	-
FChr21	18123644	18123644	INS	165	Ofa015645	15768	Ofa015646	6041	intron,-,Parent=Ofa015646.gene;gene,-,ID=Ofa015646.gene;
FChr21	19203058	19203058	INS	334	Ofa015696	56591	Ofa015697	72219	-
FChr21	19217758	19217758	INS	634	Ofa015696	71291	Ofa015697	57519	-
FChr21	19415219	19415219	INS	307	Ofa015706	9261	Ofa015707	14587	gene,+,ID=Ofa015706.gene;intron,+,Parent=Ofa015706.gene;
FChr21	19495837	19495837	INS	183	Ofa015711	16882	Ofa015712	20229	gene,-,ID=Ofa015712.gene;intron,-,Parent=Ofa015712.gene;
FChr21	19581416	19581416	INS	146	Ofa015714	36221	Ofa015715	83112	gene,+,ID=Ofa015714.gene;intron,+,Parent=Ofa015714.gene;
FChr21	19692967	19692967	INS	146	Ofa015715	28439	Ofa015716	13318	gene,-,ID=Ofa015716.gene;intron,-,Parent=Ofa015716.gene;
FChr21	20151304	20151304	INS	237	Ofa015732	32748	Ofa015733	1288	gene,-,ID=Ofa015733.gene;intron,-,Parent=Ofa015733.gene;
FChr21	20466069	20466069	INS	4569	Ofa015747	14873	Ofa015748	14345	-
FChr21	20561440	20561440	INS	332	Ofa015753	46687	Ofa015754	1508	-
FChr21	21206149	21206149	INS	185	Ofa015784	104936	Ofa015785	330793	-
FChr21	21829988	21829988	INS	445	Ofa015789	11427	Ofa015790	8632	-
FChr21	21973161	21973161	INS	258	Ofa015791	50093	Ofa015792	248974	-
FChr21	22068575	22068575	INS	207	Ofa015791	145507	Ofa015792	153560	intron,-,Parent=Ofa015792.gene;gene,-,ID=Ofa015792.gene;
FChr21	22488742	22488742	INS	147	Ofa015797	26135	Ofa015798	75380	-
FChr21	22515041	22515041	INS	327	Ofa015797	52434	Ofa015798	49081	-
FChr21	22570746	22570746	INS	226	Ofa015798	6624	Ofa015799	20301	intron,+,Parent=Ofa015798.gene;gene,+,ID=Ofa015798.gene;
FChr21	22800056	22800056	INS	140	Ofa015810	1943	Ofa015811	17047	intron,+,Parent=Ofa015810.gene;gene,+,ID=Ofa015810.gene;
FChr21	22812247	22812247	INS	197	Ofa015810	14134	Ofa015811	4856	gene,-,ID=Ofa015811.gene;intron,-,Parent=Ofa015811.gene;
FChr21	22911986	22911986	INS	1770	Ofa015818	8859	Ofa015819	20780	-
FChr21	23130989	23130989	INS	131	Ofa015826	11564	Ofa015827	4587	intron,-,Parent=Ofa015827.gene;gene,-,ID=Ofa015827.gene;
FChr21	23324664	23324664	INS	16708	Ofa015835	413	Ofa015836	23874	gene,+,ID=Ofa015835.gene;
FChr21	23370318	23370318	INS	2849	Ofa015837	8033	Ofa015838	3690	-
FChr21	23546794	23546794	INS	233	Ofa015841	9041	Ofa015842	49152	intron,-,Parent=Ofa015842.gene;gene,-,ID=Ofa015842.gene;
FChr21	23671890	23671890	INS	121	Ofa015844	36844	Ofa015845	6150	gene,-,ID=Ofa015845.gene;intron,-,Parent=Ofa015845.gene;
FChr21	23682360	23682360	INS	140	Ofa015846	2109	Ofa015847	91325	-
FChr21	23754106	23754106	INS	166	Ofa015846	73855	Ofa015847	19579	-
FChr21	24018809	24018809	INS	187	Ofa015854	65147	Ofa015855	83610	-
FChr21	24594770	24594770	INS	145	Ofa015865	8265	Ofa015866	23918	gene,+,ID=Ofa015865.gene;
FChr21	24597222	24597222	INS	104	Ofa015865	10717	Ofa015866	21466	intron,+,Parent=Ofa015865.gene;gene,+,ID=Ofa015865.gene;
FChr21	24704724	24704724	INS	401	Ofa015870	30505	Ofa015871	51551	-
FChr21	24705199	24705199	INS	322	Ofa015870	30980	Ofa015871	51076	-
FChr21	24705937	24705937	INS	114	Ofa015870	31718	Ofa015871	50338	-
FChr21	24785437	24785437	INS	275	Ofa015872	489	Ofa015873	19113	-
FChr21	24877885	24877885	INS	880	Ofa015875	5087	Ofa015876	89077	-
FChr21	24921935	24921935	INS	101	Ofa015875	49137	Ofa015876	45027	-
FChr21	25156471	25156471	INS	5567	Ofa015881	31765	Ofa015882	50273	intron,+,Parent=Ofa015881.gene;gene,+,ID=Ofa015881.gene;
FChr21	25289278	25289278	INS	103	Ofa015882	82534	Ofa015883	173579	gene,+,ID=Ofa015882.gene;intron,+,Parent=Ofa015882.gene;
FChr21	25296705	25296705	INS	106	Ofa015882	89961	Ofa015883	166152	gene,+,ID=Ofa015882.gene;intron,+,Parent=Ofa015882.gene;
FChr21	25381723	25381723	INS	672	Ofa015882	174979	Ofa015883	81134	-
FChr21	25392447	25392447	INS	172	Ofa015882	185703	Ofa015883	70410	-
FChr21	25953586	25953586	INS	310	Ofa015894	19963	Ofa015895	17322	-
FChr21	26164350	26164350	INS	392	Ofa015900	119376	Ofa015901	37217	-
FChr21	26210791	26210791	INS	394	Ofa015901	9224	Ofa015902	71478	intron,+,Parent=Ofa015901.gene;gene,+,ID=Ofa015901.gene;
FChr21	26492024	26492024	INS	125	Ofa015906	74444	Ofa015907	157096	-
FChr21	26605979	26605979	INS	1030	Ofa015906	188399	Ofa015907	43141	-
FChr21	26676716	26676716	INS	1644	Ofa015907	27596	Ofa015908	56675	intron,-,Parent=Ofa015908.gene;gene,-,ID=Ofa015908.gene;
FChr21	26938962	26938962	INS	416	Ofa015911	60194	Ofa015912	41301	-
FChr21	27023828	27023828	INS	306	Ofa015913	9098	Ofa015914	102431	-
FChr21	27037729	27037729	INS	302	Ofa015913	22999	Ofa015914	88530	-
FChr21	27141707	27141707	INS	102	Ofa015914	15448	Ofa015915	20852	-
FChr21	27187489	27187489	INS	207	Ofa015916	4986	Ofa015917	2383	-
FChr21	27473344	27473344	INS	874	Ofa015925	60888	Ofa015926	97771	-
FChr21	27633358	27633358	INS	5716	Ofa015928	19807	Ofa015929	48231	intron,+,Parent=Ofa015928.gene;gene,+,ID=Ofa015928.gene;
FChr21	27930090	27930090	INS	356	Ofa015936	17587	Ofa015937	4350	-
FChr21	28002611	28002611	INS	19300	Ofa015939	8509	Ofa015940	12505	-
FChr21	28267659	28267659	INS	112	Ofa015948	27668	Ofa015949	55160	intron,-,Parent=Ofa015949.gene;gene,-,ID=Ofa015949.gene;
FChr21	28406928	28406928	INS	160	Ofa015949	84109	Ofa015950	84991	-
FChr21	28426582	28426582	INS	245	Ofa015949	103763	Ofa015950	65337	-
FChr21	28773775	28773775	INS	105	Ofa015952	15116	Ofa015953	48367	-
FChr21	28949910	28949910	INS	138	Ofa015956	69378	Ofa015957	11399	-
FChr21	28976608	28976608	INS	561	Ofa015957	15299	Ofa015958	23846	intron,+,Parent=Ofa015957.gene;gene,+,ID=Ofa015957.gene;
FChr21	29248006	29248006	INS	567	Ofa015965	37668	Ofa015966	1786	gene,-,ID=Ofa015966.gene;
FChr21	29616016	29616016	INS	269	Ofa015981	25577	Ofa015982	18438	intron,-,Parent=Ofa015982.gene;gene,-,ID=Ofa015982.gene;
FChr21	29962697	29962697	INS	268	Ofa015987	3035	Ofa015988	26546	-
FChr21	30538075	30538075	INS	8264	Ofa016000	20031	Ofa016001	296799	gene,+,ID=Ofa016000.gene;intron,+,Parent=Ofa016000.gene;
FChr9	475121	475121	INS	141	Ofa014179	75767	Ofa014180	14679	gene,-,ID=Ofa014180.gene;intron,-,Parent=Ofa014180.gene;
FChr9	539566	539566	INS	209	Ofa014181	17584	Ofa014182	45199	-
FChr9	586424	586424	INS	2191	Ofa014182	1659	Ofa014183	17412	gene,+,ID=Ofa014182.gene;intron,+,Parent=Ofa014182.gene;
FChr9	590498	590498	INS	120	Ofa014182	5733	Ofa014183	13338	gene,+,ID=Ofa014182.gene;intron,+,Parent=Ofa014182.gene;
FChr9	1140690	1140690	INS	476	Ofa014192	26931	Ofa014193	317823	intron,+,Parent=Ofa014192.gene;gene,+,ID=Ofa014192.gene;
FChr9	1157051	1157051	INS	129	Ofa014192	43292	Ofa014193	301462	intron,+,Parent=Ofa014192.gene;gene,+,ID=Ofa014192.gene;
FChr9	1157203	1157203	INS	698	Ofa014192	43444	Ofa014193	301310	intron,+,Parent=Ofa014192.gene;gene,+,ID=Ofa014192.gene;
FChr9	1157309	1157309	INS	758	Ofa014192	43550	Ofa014193	301204	intron,+,Parent=Ofa014192.gene;gene,+,ID=Ofa014192.gene;
FChr9	1159692	1159692	INS	386	Ofa014192	45933	Ofa014193	298821	intron,+,Parent=Ofa014192.gene;gene,+,ID=Ofa014192.gene;
FChr9	1159901	1159901	INS	209	Ofa014192	46142	Ofa014193	298612	intron,+,Parent=Ofa014192.gene;gene,+,ID=Ofa014192.gene;
FChr9	1160520	1160520	INS	264	Ofa014192	46761	Ofa014193	297993	intron,+,Parent=Ofa014192.gene;gene,+,ID=Ofa014192.gene;
FChr9	1163540	1163540	INS	156	Ofa014192	49781	Ofa014193	294973	intron,+,Parent=Ofa014192.gene;gene,+,ID=Ofa014192.gene;
FChr9	1937572	1937572	INS	5093	Ofa014212	3705	Ofa014213	11168	-
FChr9	1957665	1957665	INS	500	Ofa014213	8925	Ofa014214	19731	gene,-,ID=Ofa014214.gene;intron,-,Parent=Ofa014214.gene;
FChr9	1965455	1965455	INS	402	Ofa014213	16715	Ofa014214	11941	gene,-,ID=Ofa014214.gene;intron,-,Parent=Ofa014214.gene;
FChr9	1987289	1987289	INS	178	Ofa014214	9893	Ofa014215	53995	-
FChr9	1995533	1995533	INS	1782	Ofa014214	18137	Ofa014215	45751	-
FChr9	2059727	2059727	INS	131	Ofa014216	4228	Ofa014217	11161	-
FChr9	2091216	2091216	INS	123	Ofa014220	2002	Ofa014221	44540	-
FChr9	2215690	2215690	INS	7517	Ofa014225	6969	Ofa014226	6282	-
FChr9	2229671	2229671	INS	1547	Ofa014226	7699	Ofa014227	15149	-
FChr9	2664073	2664073	INS	159	Ofa014240	39960	Ofa014241	2338	gene,-,ID=Ofa014241.gene;intron,-,Parent=Ofa014241.gene;
FChr9	2685816	2685816	INS	206	Ofa014241	19405	Ofa014242	44173	-
FChr9	2816862	2816862	INS	100	Ofa014242	86873	Ofa014243	19345	gene,-,ID=Ofa014243.gene;intron,-,Parent=Ofa014243.gene;
FChr9	2833775	2833775	INS	152	Ofa014242	103786	Ofa014243	2432	gene,-,ID=Ofa014243.gene;intron,-,Parent=Ofa014243.gene;
FChr9	2833868	2833868	INS	1064	Ofa014242	103879	Ofa014243	2339	gene,-,ID=Ofa014243.gene;intron,-,Parent=Ofa014243.gene;
FChr9	2849770	2849770	INS	112	Ofa014244	8888	Ofa014245	48931	intron,+,Parent=Ofa014244.gene;gene,+,ID=Ofa014244.gene;
FChr9	3019804	3019804	INS	320	Ofa014247	31428	Ofa014248	54120	-
FChr9	3146802	3146802	INS	108	Ofa014249	21019	Ofa014250	11228	-
FChr9	3157370	3157370	INS	115	Ofa014249	31587	Ofa014250	660	gene,-,ID=Ofa014250.gene;intron,-,Parent=Ofa014250.gene;
FChr9	3187841	3187841	INS	177	Ofa014251	11322	Ofa014252	6925	gene,-,ID=Ofa014252.gene;intron,-,Parent=Ofa014252.gene;
FChr9	3250931	3250931	INS	1234	Ofa014254	3459	Ofa014255	1206	-
FChr9	3251067	3251067	INS	1085	Ofa014254	3595	Ofa014255	1070	-
FChr9	3251145	3251145	INS	105	Ofa014254	3673	Ofa014255	992	-
FChr9	3251445	3251445	INS	584	Ofa014254	3973	Ofa014255	692	-
FChr9	3251537	3251537	INS	126	Ofa014254	4065	Ofa014255	600	-
FChr9	3251775	3251775	INS	147	Ofa014254	4303	Ofa014255	362	-
FChr9	3355862	3355862	INS	110	Ofa014256	77140	Ofa014257	92973	intron,-,Parent=Ofa014257.gene;gene,-,ID=Ofa014257.gene;
FChr9	3822279	3822279	INS	121	Ofa014265	43679	Ofa014266	53349	intron,-,Parent=Ofa014266.gene;gene,-,ID=Ofa014266.gene;
FChr9	3927683	3927683	INS	273	Ofa014267	49175	Ofa014268	12159	intron,+,Parent=Ofa014267.gene;gene,+,ID=Ofa014267.gene;
FChr9	4067158	4067158	INS	620	Ofa014272	19908	Ofa014273	63303	gene,+,ID=Ofa014272.gene;intron,+,Parent=Ofa014272.gene;
FChr9	4390565	4390565	INS	1655	Ofa014282	129757	Ofa014283	9142	gene,-,ID=Ofa014283.gene;intron,-,Parent=Ofa014283.gene;
FChr9	4500552	4500552	INS	117	Ofa014285	44754	Ofa014286	8569	intron,-,Parent=Ofa014286.gene;gene,-,ID=Ofa014286.gene;
FChr9	4517749	4517749	INS	137	Ofa014286	8628	Ofa014287	8972	-
FChr9	4518022	4518022	INS	420	Ofa014286	8901	Ofa014287	8699	-
FChr9	4625698	4625698	INS	162	Ofa014291	55927	Ofa014292	22754	intron,-,Parent=Ofa014292.gene;gene,-,ID=Ofa014292.gene;
FChr9	4768964	4768964	INS	399	Ofa014298	31891	Ofa014299	18374	-
FChr9	4990008	4990008	INS	246	Ofa014303	41283	Ofa014304	51576	intron,+,Parent=Ofa014303.gene;gene,+,ID=Ofa014303.gene;
FChr9	5193200	5193200	INS	24940	Ofa014309	25323	Ofa014310	26385	-
FChr9	5242903	5242903	INS	617	Ofa014310	23318	Ofa014311	3973	-
FChr9	5245823	5245823	INS	309	Ofa014310	26238	Ofa014311	1053	-
FChr9	5360789	5360789	INS	572	Ofa014318	49026	Ofa014319	85202	-
FChr9	5491750	5491750	INS	10210	Ofa014320	176	Ofa014321	11373	-
FChr9	5503020	5503020	INS	6370	Ofa014320	11446	Ofa014321	103	-
FChr9	5729741	5729741	INS	109	Ofa014331	33822	Ofa014332	113426	intron,-,Parent=Ofa014332.gene;gene,-,ID=Ofa014332.gene;
FChr9	5792774	5792774	INS	149	Ofa014331	96855	Ofa014332	50393	intron,-,Parent=Ofa014332.gene;gene,-,ID=Ofa014332.gene;
FChr9	5849506	5849506	INS	6598	Ofa014332	6339	Ofa014333	1178	-
FChr9	5851923	5851923	INS	13501	Ofa014333	1239	Ofa014334	52613	gene,+,ID=Ofa014333.gene;
FChr9	5882478	5882478	INS	303	Ofa014333	31794	Ofa014334	22058	gene,-,ID=Ofa014334.gene;
FChr9	5909490	5909490	INS	229	Ofa014334	4954	Ofa014335	47259	-
FChr9	5916435	5916435	INS	108	Ofa014334	11899	Ofa014335	40314	-
FChr9	6145449	6145449	INS	1637	Ofa014337	76147	Ofa014338	90733	-
FChr9	6156285	6156285	INS	145	Ofa014337	86983	Ofa014338	79897	-
FChr9	6219196	6219196	INS	137	Ofa014337	149894	Ofa014338	16986	-
FChr9	6263259	6263259	INS	142	Ofa014338	27077	Ofa014339	3353	-
FChr9	6269744	6269744	INS	168	Ofa014339	3132	Ofa014340	28942	intron,+,Parent=Ofa014339.gene;gene,+,ID=Ofa014339.gene;
FChr9	6386145	6386145	INS	329	Ofa014342	30739	Ofa014343	915	-
FChr9	6386771	6386771	INS	183	Ofa014342	31365	Ofa014343	289	-
FChr9	6762415	6762415	INS	215	Ofa014349	71885	Ofa014350	35430	intron,-,Parent=Ofa014350.gene;gene,-,ID=Ofa014350.gene;
FChr9	6836249	6836249	INS	306	Ofa014351	6914	Ofa014352	41579	-
FChr9	6869615	6869615	INS	143	Ofa014351	40280	Ofa014352	8213	-
FChr9	6941332	6941332	INS	126	Ofa014356	2996	Ofa014357	4172	-
FChr9	6984903	6984903	INS	181	Ofa014359	17505	Ofa014360	1139	-
FChr9	7069596	7069596	INS	164	Ofa014362	41837	Ofa014363	26436	intron,+,Parent=Ofa014362.gene;gene,+,ID=Ofa014362.gene;
FChr9	7132695	7132695	INS	176	Ofa014365	891	Ofa014366	2829	-
FChr9	7136124	7136124	INS	384	Ofa014366	600	Ofa014367	35378	intron,+,Parent=Ofa014366.gene;gene,+,ID=Ofa014366.gene;
FChr9	7185386	7185386	INS	105	Ofa014368	7622	Ofa014369	36535	-
FChr9	7907489	7907489	INS	515	Ofa014387	33694	Ofa014388	54848	intron,-,Parent=Ofa014388.gene;gene,-,ID=Ofa014388.gene;
FChr9	8201298	8201298	INS	102	Ofa014394	37227	Ofa014395	24573	intron,-,Parent=Ofa014395.gene;gene,-,ID=Ofa014395.gene;
FChr9	8514011	8514011	INS	155	Ofa014400	3012	Ofa014401	16726	-
FChr9	8634579	8634579	INS	5715	Ofa014406	14224	Ofa014407	28802	gene,+,ID=Ofa014406.gene;intron,+,Parent=Ofa014406.gene;
FChr9	8651372	8651372	INS	186	Ofa014406	31017	Ofa014407	12009	-
FChr9	8727323	8727323	INS	149	Ofa014410	3583	Ofa014411	34354	-
FChr9	8822224	8822224	INS	143	Ofa014417	19971	Ofa014418	30132	-
FChr9	8848857	8848857	INS	453	Ofa014417	46604	Ofa014418	3499	-
FChr9	8899685	8899685	INS	333	Ofa014419	27115	Ofa014420	13416	-
FChr9	9425459	9425459	INS	150	Ofa014435	22745	Ofa014436	24732	gene,-,ID=Ofa014436.gene;intron,-,Parent=Ofa014436.gene;
FChr9	9434308	9434308	INS	103	Ofa014435	31594	Ofa014436	15883	gene,-,ID=Ofa014436.gene;intron,-,Parent=Ofa014436.gene;
FChr9	10088194	10088194	INS	826	Ofa014452	25221	Ofa014453	25908	-
FChr9	10833653	10833653	INS	1658	Ofa014469	34010	Ofa014470	49739	intron,+,Parent=Ofa014469.gene;gene,+,ID=Ofa014469.gene;
FChr9	11017411	11017411	INS	318	Ofa014479	4836	Ofa014480	888	-
FChr9	11032945	11032945	INS	121	Ofa014481	10214	Ofa014482	5677	intron,+,Parent=Ofa014481.gene;gene,+,ID=Ofa014481.gene;
FChr9	11282873	11282873	INS	401	Ofa014490	29207	Ofa014491	17094	-
FChr9	11465765	11465765	INS	273	Ofa014497	86687	Ofa014498	57276	-
FChr9	11562607	11562607	INS	429	Ofa014498	39566	Ofa014499	132493	intron,+,Parent=Ofa014498.gene;gene,+,ID=Ofa014498.gene;
FChr9	12338819	12338819	INS	341	Ofa014530	46700	Ofa014531	1200	-
FChr9	12355672	12355672	INS	156	Ofa014532	11173	Ofa014533	35890	gene,-,ID=Ofa014533.gene;intron,-,Parent=Ofa014533.gene;
FChr9	12733925	12733925	INS	128	Ofa014555	8196	Ofa014556	33505	intron,+,Parent=Ofa014555.gene;gene,+,ID=Ofa014555.gene;
FChr9	12790015	12790015	INS	216	Ofa014558	12957	Ofa014559	5005	gene,+,ID=Ofa014558.gene;
FChr9	12825565	12825565	INS	139	Ofa014559	30545	Ofa014560	64305	intron,-,Parent=Ofa014560.gene;gene,-,ID=Ofa014560.gene;
FChr9	12920232	12920232	INS	556	Ofa014563	4826	Ofa014564	3735	-
FChr9	12935358	12935358	INS	527	Ofa014564	11391	Ofa014565	1646	gene,-,ID=Ofa014565.gene;intron,-,Parent=Ofa014565.gene;
FChr9	13162557	13162557	INS	252	Ofa014575	38880	Ofa014576	32022	gene,-,ID=Ofa014576.gene;intron,-,Parent=Ofa014576.gene;
FChr9	13626764	13626764	INS	294	Ofa014585	7563	Ofa014586	11494	gene,+,ID=Ofa014585.gene;intron,+,Parent=Ofa014585.gene;
FChr9	13632523	13632523	INS	163	Ofa014585	13322	Ofa014586	5735	-
FChr9	13673656	13673656	INS	1646	Ofa014588	6572	Ofa014589	37461	gene,+,ID=Ofa014588.gene;intron,+,Parent=Ofa014588.gene;
FChr9	14863354	14863354	INS	216	Ofa014641	53710	Ofa014642	40220	intron,+,Parent=Ofa014641.gene;gene,+,ID=Ofa014641.gene;
FChr9	15758854	15758854	INS	274	Ofa014669	14020	Ofa014670	3874	-
FChr9	15933026	15933026	INS	277	Ofa014673	3008	Ofa014674	7046	gene,+,ID=Ofa014673.gene;intron,+,Parent=Ofa014673.gene;
FChr9	16773532	16773532	INS	673	Ofa014720	31961	Ofa014721	64999	-
FChr9	16984005	16984005	INS	153	Ofa014728	38591	Ofa014729	34597	-
FChr9	17098420	17098420	INS	179	Ofa014731	6160	Ofa014732	34478	intron,+,Parent=Ofa014731.gene;gene,+,ID=Ofa014731.gene;
FChr9	17778277	17778277	INS	384	Ofa014754	9871	Ofa014755	41558	-
FChr9	18793830	18793830	INS	367	Ofa014793	16664	Ofa014794	8041	intron,-,Parent=Ofa014794.gene;gene,-,ID=Ofa014794.gene;
FChr9	18864098	18864098	INS	292	Ofa014797	1080	Ofa014798	23029	intron,+,Parent=Ofa014797.gene;gene,+,ID=Ofa014797.gene;
FChr9	18937470	18937470	INS	126	Ofa014800	10471	Ofa014801	11081	-
FChr9	18987620	18987620	INS	227	Ofa014801	39069	Ofa014802	27666	intron,+,Parent=Ofa014801.gene;gene,+,ID=Ofa014801.gene;
FChr9	19073565	19073565	INS	376	Ofa014803	9608	Ofa014804	217886	-
FChr9	19456613	19456613	INS	230	Ofa014805	135284	Ofa014806	286835	gene,+,ID=Ofa014805.gene;intron,+,Parent=Ofa014805.gene;
FChr9	19655621	19655621	INS	588	Ofa014805	334292	Ofa014806	87827	-
FChr9	20224327	20224327	INS	275	Ofa014821	36327	Ofa014822	14870	intron,-,Parent=Ofa014822.gene;gene,-,ID=Ofa014822.gene;
FChr9	20326513	20326513	INS	204	Ofa014825	20866	Ofa014826	63137	-
FChr9	20773072	20773072	INS	194	Ofa014831	88830	Ofa014832	10638	-
FChr9	20775922	20775922	INS	371	Ofa014831	91680	Ofa014832	7788	-
FChr9	20798382	20798382	INS	180	Ofa014832	14672	Ofa014833	21158	intron,+,Parent=Ofa014832.gene;gene,+,ID=Ofa014832.gene;
FChr9	21302866	21302866	INS	480	Ofa014848	78159	Ofa014849	32812	-
FChr9	21525607	21525607	INS	104	Ofa014856	87641	Ofa014857	1224	-
FChr9	21677635	21677635	INS	1945	Ofa014864	68404	Ofa014865	23241	intron,-,Parent=Ofa014865.gene;gene,-,ID=Ofa014865.gene;
FChr9	22220617	22220617	INS	109	Ofa014876	34971	Ofa014877	984	-
FChr9	22231719	22231719	INS	370	Ofa014877	10118	Ofa014878	8533	-
FChr9	22280434	22280434	INS	295	Ofa014880	8095	Ofa014881	140942	gene,+,ID=Ofa014880.gene;intron,+,Parent=Ofa014880.gene;
FChr9	22561582	22561582	INS	1541	Ofa014883	120551	Ofa014884	228925	-
FChr9	22568465	22568465	INS	1643	Ofa014883	127434	Ofa014884	222042	-
FChr9	22569110	22569110	INS	594	Ofa014883	128079	Ofa014884	221397	-
FChr9	22824469	22824469	INS	542	Ofa014884	33962	Ofa014885	125999	-
FChr9	22906778	22906778	INS	127	Ofa014884	116271	Ofa014885	43690	-
FChr9	23421107	23421107	INS	126	Ofa014899	39092	Ofa014900	56576	-
FChr9	23462617	23462617	INS	108	Ofa014899	80602	Ofa014900	15066	-
FChr9	23756358	23756358	INS	605	Ofa014903	16339	Ofa014904	18392	-
FChr9	23978097	23978097	INS	186	Ofa014909	39943	Ofa014910	13092	intron,-,Parent=Ofa014910.gene;gene,-,ID=Ofa014910.gene;
FChr9	24224945	24224945	INS	135	Ofa014915	84503	Ofa014916	8785	intron,-,Parent=Ofa014916.gene;gene,-,ID=Ofa014916.gene;
FChr9	24225632	24225632	INS	100	Ofa014915	85190	Ofa014916	8098	intron,-,Parent=Ofa014916.gene;gene,-,ID=Ofa014916.gene;
FChr9	24394476	24394476	INS	445	Ofa014926	85297	Ofa014927	9196	-
FChr9	24467672	24467672	INS	173	Ofa014930	15401	Ofa014931	19901	-
FChr9	24883829	24883829	INS	109	Ofa014941	23251	Ofa014942	389367	-
FChr9	25341003	25341003	INS	256	Ofa014942	67807	Ofa014943	41877	intron,+,Parent=Ofa014942.gene;gene,+,ID=Ofa014942.gene;
FChr9	25694998	25694998	INS	131	Ofa014951	5250	Ofa014952	34477	-
FChr9	25887037	25887037	INS	622	Ofa014954	59908	Ofa014955	22910	gene,-,ID=Ofa014955.gene;intron,-,Parent=Ofa014955.gene;
FChr9	25887862	25887862	INS	125	Ofa014954	60733	Ofa014955	22085	gene,-,ID=Ofa014955.gene;intron,-,Parent=Ofa014955.gene;
FChr9	25907434	25907434	INS	409	Ofa014954	80305	Ofa014955	2513	gene,-,ID=Ofa014955.gene;intron,-,Parent=Ofa014955.gene;
FChr9	26313016	26313016	INS	191	Ofa014961	107919	Ofa014962	180282	-
FChr9	26348789	26348789	INS	112	Ofa014961	143692	Ofa014962	144509	-
FChr9	26413560	26413560	INS	226	Ofa014961	208463	Ofa014962	79738	-
FChr9	26674364	26674364	INS	100	Ofa014969	4275	Ofa014970	14657	gene,+,ID=Ofa014969.gene;intron,+,Parent=Ofa014969.gene;
FChr9	27180490	27180490	INS	270	Ofa014999	3669	Ofa015000	15987	three_prime_UTR,-,Parent=Ofa015000;gene,-,ID=Ofa015000.gene;
FChr9	27348698	27348698	INS	5063	Ofa015006	32547	Ofa015007	60567	gene,+,ID=Ofa015006.gene;
FChr9	28183151	28183151	INS	155	Ofa015023	48729	Ofa015024	54099	-
FChr9	28186069	28186069	INS	1738	Ofa015023	51647	Ofa015024	51181	-
FChr9	28579823	28579823	INS	965	Ofa015026	300203	Ofa015027	293974	-
FChr9	29282714	29282714	INS	351	Ofa015031	36701	Ofa015032	92231	-
FChr9	29392604	29392604	INS	180	Ofa015032	17659	Ofa015033	2961	intron,-,Parent=Ofa015033.gene;gene,-,ID=Ofa015033.gene;
FChr9	29431897	29431897	INS	242	Ofa015034	20825	Ofa015035	68489	-
FChr9	29957013	29957013	INS	157	Ofa015050	17253	Ofa015051	34457	gene,+,ID=Ofa015050.gene;intron,+,Parent=Ofa015050.gene;
FChr9	30443842	30443842	INS	6863	Ofa015056	44630	Ofa015057	28452	-
FChr9	31130043	31130043	INS	1319	Ofa015064	3254	Ofa015065	61973	gene,+,ID=Ofa015064.gene;
FChr24	60316	60316	INS	520		60315	Ofa013117	11848	-
FChr24	60673	60673	INS	1556		60672	Ofa013117	11491	-
FChr24	126997	126997	INS	259	Ofa013118	29632	Ofa013119	2191	-
FChr24	336798	336798	INS	262	Ofa013120	25556	Ofa013121	12118	-
FChr24	342647	342647	INS	348	Ofa013120	31405	Ofa013121	6269	-
FChr24	661656	661656	INS	197	Ofa013128	51152	Ofa013129	82404	gene,+,ID=Ofa013128.gene;
FChr24	1574607	1574607	INS	431	Ofa013137	50383	Ofa013138	51341	-
FChr24	1638146	1638146	INS	980	Ofa013138	12198	Ofa013139	84980	-
FChr24	2071797	2071797	INS	274	Ofa013148	11751	Ofa013149	38881	-
FChr24	2083035	2083035	INS	917	Ofa013148	22989	Ofa013149	27643	gene,-,ID=Ofa013149.gene;
FChr24	2773497	2773497	INS	377	Ofa013168	7487	Ofa013169	229064	gene,+,ID=Ofa013168.gene;intron,+,Parent=Ofa013168.gene;
FChr24	3222543	3222543	INS	665	Ofa013170	106760	Ofa013171	151079	intron,-,Parent=Ofa013171.gene;gene,-,ID=Ofa013171.gene;
FChr24	3382797	3382797	INS	102	Ofa013171	9175	Ofa013172	156726	-
FChr24	3653488	3653488	INS	167	Ofa013175	41586	Ofa013176	11707	-
FChr24	3821895	3821895	INS	135	Ofa013179	19570	Ofa013180	46082	-
FChr24	3895834	3895834	INS	332	Ofa013181	1138	Ofa013182	11814	five_prime_UTR,+,Parent=Ofa013181;gene,+,ID=Ofa013181.gene;
FChr24	4811108	4811108	INS	278	Ofa013207	33084	Ofa013208	16202	intron,-,Parent=Ofa013208.gene;gene,-,ID=Ofa013208.gene;
FChr24	4997279	4997279	INS	524	Ofa013213	43966	Ofa013214	12472	-
FChr24	5272446	5272446	INS	130	Ofa013222	17224	Ofa013223	34901	gene,+,ID=Ofa013222.gene;
FChr24	5288561	5288561	INS	101	Ofa013222	33339	Ofa013223	18786	-
FChr24	5332095	5332095	INS	140	Ofa013226	1177	Ofa013227	4615	gene,+,ID=Ofa013226.gene;intron,+,Parent=Ofa013226.gene;
FChr24	5389054	5389054	INS	129	Ofa013228	32886	Ofa013229	121671	-
FChr24	6091968	6091968	INS	109	Ofa013247	80172	Ofa013248	95179	-
FChr24	6102150	6102150	INS	112	Ofa013247	90354	Ofa013248	84997	-
FChr24	6648831	6648831	INS	144	Ofa013266	53325	Ofa013267	11435	-
FChr24	6781155	6781155	INS	580	Ofa013268	69027	Ofa013269	5672	intron,-,Parent=Ofa013269.gene;gene,-,ID=Ofa013269.gene;
FChr24	8375686	8375686	INS	450	Ofa013338	5787	Ofa013339	70308	-
FChr24	8731654	8731654	INS	340	Ofa013349	286	Ofa013350	9505	-
FChr24	8935100	8935100	INS	168	Ofa013354	75591	Ofa013355	23808	-
FChr24	9302524	9302524	INS	24959	Ofa013357	10254	Ofa013358	1186	-
FChr24	10009597	10009597	INS	214	Ofa013376	14011	Ofa013377	9767	-
FChr24	10078227	10078227	INS	100	Ofa013378	21186	Ofa013379	11782	gene,+,ID=Ofa013378.gene;intron,+,Parent=Ofa013378.gene;
FChr24	10190938	10190938	INS	349	Ofa013385	28495	Ofa013386	1335	gene,-,ID=Ofa013386.gene;intron,-,Parent=Ofa013386.gene;
FChr24	10495688	10495688	INS	140	Ofa013407	5770	Ofa013408	4763	-
FChr24	10616498	10616498	INS	457	Ofa013412	9076	Ofa013413	4974	-
FChr24	11919877	11919877	INS	1018	Ofa013481	2918	Ofa013482	2357	-
FChr24	11993979	11993979	INS	188	Ofa013485	10653	Ofa013486	12259	gene,+,ID=Ofa013485.gene;intron,+,Parent=Ofa013485.gene;
FChr24	12422806	12422806	INS	139	Ofa013500	60116	Ofa013501	8584	-
FChr24	12590942	12590942	INS	354	Ofa013511	1180	Ofa013512	6318	-
FChr24	12660258	12660258	INS	139	Ofa013519	5828	Ofa013520	784	-
FChr24	13126718	13126718	INS	199	Ofa013541	27821	Ofa013542	90168	intron,+,Parent=Ofa013541.gene;gene,+,ID=Ofa013541.gene;
FChr24	13285588	13285588	INS	484	Ofa013545	11119	Ofa013546	39596	gene,-,ID=Ofa013546.gene;intron,-,Parent=Ofa013546.gene;
FChr24	13287020	13287020	INS	490	Ofa013545	12551	Ofa013546	38164	gene,-,ID=Ofa013546.gene;intron,-,Parent=Ofa013546.gene;
FChr24	13287677	13287677	INS	482	Ofa013545	13208	Ofa013546	37507	gene,-,ID=Ofa013546.gene;intron,-,Parent=Ofa013546.gene;
FChr24	13288504	13288504	INS	495	Ofa013545	14035	Ofa013546	36680	gene,-,ID=Ofa013546.gene;intron,-,Parent=Ofa013546.gene;
FChr24	13291590	13291590	INS	744	Ofa013545	17121	Ofa013546	33594	gene,-,ID=Ofa013546.gene;intron,-,Parent=Ofa013546.gene;
FChr24	13364678	13364678	INS	382	Ofa013550	24698	Ofa013551	16358	-
FChr24	13766095	13766095	INS	107	Ofa013577	11739	Ofa013578	1301	-
FChr24	14124428	14124428	INS	136	Ofa013589	4829	Ofa013590	126771	-
FChr24	14175034	14175034	INS	208	Ofa013589	55435	Ofa013590	76165	-
FChr24	14202413	14202413	INS	5709	Ofa013589	82814	Ofa013590	48786	-
FChr24	14271090	14271090	INS	254	Ofa013590	19891	Ofa013591	31858	-
FChr24	14293039	14293039	INS	286	Ofa013590	41840	Ofa013591	9909	-
FChr24	14593759	14593759	INS	121	Ofa013601	59210	Ofa013602	14759	intron,-,Parent=Ofa013602.gene;gene,-,ID=Ofa013602.gene;
FChr24	15389398	15389398	INS	321	Ofa013634	5115	Ofa013635	51693	intron,-,Parent=Ofa013635.gene;gene,-,ID=Ofa013635.gene;
FChr24	15647379	15647379	INS	664	Ofa013644	4334	Ofa013645	14904	-
FChr24	15662614	15662614	INS	492	Ofa013645	331	Ofa013646	681	-
FChr24	15809975	15809975	INS	148	Ofa013650	39388	Ofa013651	24288	gene,-,ID=Ofa013651.gene;intron,-,Parent=Ofa013651.gene;
FChr24	15826002	15826002	INS	172	Ofa013650	55415	Ofa013651	8261	gene,-,ID=Ofa013651.gene;intron,-,Parent=Ofa013651.gene;
FChr24	15827774	15827774	INS	439	Ofa013650	57187	Ofa013651	6489	gene,-,ID=Ofa013651.gene;intron,-,Parent=Ofa013651.gene;
FChr24	15857165	15857165	INS	216	Ofa013651	22902	Ofa013652	39536	-
FChr24	15924864	15924864	INS	122	Ofa013654	18675	Ofa013655	848	gene,-,ID=Ofa013655.gene;intron,-,Parent=Ofa013655.gene;
FChr24	15995643	15995643	INS	255	Ofa013657	14802	Ofa013658	2090	gene,-,ID=Ofa013658.gene;intron,-,Parent=Ofa013658.gene;
FChr24	15998128	15998128	INS	1353	Ofa013658	395	Ofa013659	10509	-
FChr24	16386454	16386454	INS	1626	Ofa013682	2514	Ofa013683	21992	intron,+,Parent=Ofa013682.gene;gene,+,ID=Ofa013682.gene;
FChr24	16454068	16454068	INS	1566	Ofa013684	28204	Ofa013685	8774	-
FChr24	16557784	16557784	INS	357	Ofa013689	6663	Ofa013690	1629	gene,-,ID=Ofa013690.gene;
FChr24	16744055	16744055	INS	6196	Ofa013698	11398	Ofa013699	15424	gene,+,ID=Ofa013698.gene;intron,+,Parent=Ofa013698.gene;
FChr24	16747329	16747329	INS	1237	Ofa013698	14672	Ofa013699	12150	gene,+,ID=Ofa013698.gene;intron,+,Parent=Ofa013698.gene;
FChr24	16797878	16797878	INS	314	Ofa013709	2915	Ofa013710	8152	-
FChr24	16976312	16976312	INS	118	Ofa013722	4573	Ofa013723	16400	intron,+,Parent=Ofa013722.gene;gene,+,ID=Ofa013722.gene;
FChr24	17084484	17084484	INS	259	Ofa013731	17940	Ofa013732	1570	gene,-,ID=Ofa013732.gene;intron,-,Parent=Ofa013732.gene;
FChr24	17123949	17123949	INS	942	Ofa013736	2110	Ofa013737	12539	-
FChr24	17149626	17149626	INS	241	Ofa013738	8253	Ofa013739	22027	gene,+,ID=Ofa013738.gene;intron,+,Parent=Ofa013738.gene;
FChr24	17213458	17213458	INS	1665	Ofa013744	6740	Ofa013745	23052	gene,+,ID=Ofa013744.gene;intron,+,Parent=Ofa013744.gene;
FChr24	17479180	17479180	INS	379	Ofa013759	53990	Ofa013760	90817	-
FChr24	17562866	17562866	INS	626	Ofa013759	137676	Ofa013760	7131	gene,-,ID=Ofa013760.gene;intron,-,Parent=Ofa013760.gene;
FChr24	17801893	17801893	INS	377	Ofa013773	7063	Ofa013774	1293	-
FChr24	17875322	17875322	INS	105	Ofa013778	11370	Ofa013779	4255	gene,-,ID=Ofa013779.gene;
FChr24	18024954	18024954	INS	1705	Ofa013788	9301	Ofa013789	25131	-
FChr24	18138562	18138562	INS	171	Ofa013790	34594	Ofa013791	3997	-
FChr24	18611197	18611197	INS	380	Ofa013800	51829	Ofa013801	38775	-
FChr24	19244051	19244051	INS	219	Ofa013815	40982	Ofa013816	3801	gene,-,ID=Ofa013816.gene;intron,-,Parent=Ofa013816.gene;
FChr24	19817305	19817305	INS	110	Ofa013819	20065	Ofa013820	9741	intron,-,Parent=Ofa013820.gene;gene,-,ID=Ofa013820.gene;
FChr24	19922558	19922558	INS	107	Ofa013821	78374	Ofa013822	142978	-
FChr24	19923479	19923479	INS	275	Ofa013821	79295	Ofa013822	142057	-
FChr24	19964616	19964616	INS	105	Ofa013821	120432	Ofa013822	100920	-
FChr24	20230878	20230878	INS	510	Ofa013826	57046	Ofa013827	17184	intron,+,Parent=Ofa013826.gene;gene,+,ID=Ofa013826.gene;
FChr24	20263016	20263016	INS	1643	Ofa013827	14954	Ofa013828	26840	intron,-,Parent=Ofa013828.gene;gene,-,ID=Ofa013828.gene;
FChr24	20342558	20342558	INS	141	Ofa013828	52702	Ofa013829	3454	-
FChr24	20503303	20503303	INS	1787	Ofa013832	13801	Ofa013833	62070	gene,+,ID=Ofa013832.gene;intron,+,Parent=Ofa013832.gene;
FChr24	20534475	20534475	INS	11592	Ofa013832	44973	Ofa013833	30898	-
FChr24	20537426	20537426	INS	170	Ofa013832	47924	Ofa013833	27947	-
FChr24	20574416	20574416	INS	1655	Ofa013834	7899	Ofa013835	11170	intron,+,Parent=Ofa013834.gene;gene,+,ID=Ofa013834.gene;
FChr24	20705022	20705022	INS	657	Ofa013838	4197	Ofa013839	13575	-
FChr24	20952247	20952247	INS	203	Ofa013841	67093	Ofa013842	226006	intron,+,Parent=Ofa013841.gene;gene,+,ID=Ofa013841.gene;
FChr24	20960764	20960764	INS	151	Ofa013841	75610	Ofa013842	217489	gene,+,ID=Ofa013841.gene;
FChr24	20975435	20975435	INS	1794	Ofa013841	90281	Ofa013842	202818	-
FChr24	21036377	21036377	INS	152	Ofa013841	151223	Ofa013842	141876	-
FChr24	21100743	21100743	INS	175	Ofa013841	215589	Ofa013842	77510	gene,-,ID=Ofa013842.gene;intron,-,Parent=Ofa013842.gene;
FChr24	21364263	21364263	INS	105	Ofa013844	77325	Ofa013845	67149	-
FChr24	21396961	21396961	INS	3554	Ofa013844	110023	Ofa013845	34451	gene,-,ID=Ofa013845.gene;intron,-,Parent=Ofa013845.gene;
FChr24	21403175	21403175	INS	214	Ofa013844	116237	Ofa013845	28237	intron,-,Parent=Ofa013845.gene;gene,-,ID=Ofa013845.gene;
FChr24	21409003	21409003	INS	249	Ofa013844	122065	Ofa013845	22409	intron,-,Parent=Ofa013845.gene;gene,-,ID=Ofa013845.gene;
FChr24	21475888	21475888	INS	229	Ofa013845	44476	Ofa013846	42082	-
FChr24	21486164	21486164	INS	298	Ofa013845	54752	Ofa013846	31806	-
FChr24	21533965	21533965	INS	138	Ofa013846	15995	Ofa013847	2657	intron,-,Parent=Ofa013847.gene;gene,-,ID=Ofa013847.gene;
FChr24	21778610	21778610	INS	167	Ofa013854	76640	Ofa013855	131811	gene,+,ID=Ofa013854.gene;intron,+,Parent=Ofa013854.gene;
FChr24	21969873	21969873	INS	209	Ofa013858	723	Ofa013859	8219	gene,+,ID=Ofa013858.gene;intron,+,Parent=Ofa013858.gene;
FChr24	21970504	21970504	INS	126	Ofa013858	1354	Ofa013859	7588	gene,+,ID=Ofa013858.gene;intron,+,Parent=Ofa013858.gene;
FChr24	21994694	21994694	INS	186	Ofa013859	16602	Ofa013860	702	-
FChr24	22230877	22230877	INS	182	Ofa013864	110880	Ofa013865	32859	-
FChr24	22387993	22387993	INS	270	Ofa013869	10749	Ofa013870	12456	intron,+,Parent=Ofa013869.gene;gene,+,ID=Ofa013869.gene;
FChr24	22398055	22398055	INS	212	Ofa013869	20811	Ofa013870	2394	-
FChr24	22599839	22599839	INS	127	Ofa013872	105827	Ofa013873	63953	intron,+,Parent=Ofa013872.gene;gene,+,ID=Ofa013872.gene;
FChr24	22678632	22678632	INS	316	Ofa013873	14840	Ofa013874	58315	-
FChr24	22719296	22719296	INS	130	Ofa013873	55504	Ofa013874	17651	intron,-,Parent=Ofa013874.gene;gene,-,ID=Ofa013874.gene;
FChr24	22806474	22806474	INS	108	Ofa013876	31473	Ofa013877	5374	gene,-,ID=Ofa013877.gene;intron,-,Parent=Ofa013877.gene;
FChr24	22825800	22825800	INS	234	Ofa013878	7993	Ofa013879	54597	gene,+,ID=Ofa013878.gene;intron,+,Parent=Ofa013878.gene;
FChr24	22876871	22876871	INS	377	Ofa013878	59064	Ofa013879	3526	-
FChr24	23094236	23094236	INS	309	Ofa013881	36818	Ofa013882	135239	intron,-,Parent=Ofa013882.gene;gene,-,ID=Ofa013882.gene;
FChr24	23297441	23297441	INS	9549	Ofa013882	67966	Ofa013883	155164	-
FChr24	23379305	23379305	INS	544	Ofa013882	149830	Ofa013883	73300	-
FChr24	23389269	23389269	INS	262	Ofa013882	159794	Ofa013883	63336	-
FChr24	23390674	23390674	INS	368	Ofa013882	161199	Ofa013883	61931	-
FChr24	23431388	23431388	INS	100	Ofa013882	201913	Ofa013883	21217	-
FChr24	23448133	23448133	INS	431	Ofa013882	218658	Ofa013883	4472	-
FChr24	23519779	23519779	INS	292	Ofa013883	67174	Ofa013884	64397	-
FChr24	23764242	23764242	INS	549	Ofa013891	926	Ofa013892	265118	gene,+,ID=Ofa013891.gene;intron,+,Parent=Ofa013891.gene;
FChr24	23939911	23939911	INS	328	Ofa013891	176595	Ofa013892	89449	-
FChr24	24161862	24161862	INS	160	Ofa013892	132502	Ofa013893	88658	-
FChr24	24209910	24209910	INS	120	Ofa013892	180550	Ofa013893	40610	-
FChr24	24235452	24235452	INS	1163	Ofa013892	206092	Ofa013893	15068	-
FChr24	24322895	24322895	INS	155	Ofa013895	1448	Ofa013896	25117	-
FChr24	24523672	24523672	INS	109	Ofa013902	45145	Ofa013903	42410	-
FChr24	24543873	24543873	INS	280	Ofa013902	65346	Ofa013903	22209	-
FChr24	24556814	24556814	INS	390	Ofa013902	78287	Ofa013903	9268	-
FChr24	24802660	24802660	INS	403	Ofa013914	3513	Ofa013915	39792	gene,+,ID=Ofa013914.gene;intron,+,Parent=Ofa013914.gene;
FChr24	24841500	24841500	INS	311	Ofa013914	42353	Ofa013915	952	intron,-,Parent=Ofa013915.gene;gene,-,ID=Ofa013915.gene;
FChr24	24860579	24860579	INS	312	Ofa013916	13303	Ofa013917	2889	gene,-,ID=Ofa013917.gene;intron,-,Parent=Ofa013917.gene;
FChr24	25120473	25120473	INS	100	Ofa013927	15562	Ofa013928	278	intron,-,Parent=Ofa013928.gene;gene,-,ID=Ofa013928.gene;
FChr24	25254315	25254315	INS	401	Ofa013933	15733	Ofa013934	674	-
FChr24	25255644	25255644	INS	201	Ofa013934	655	Ofa013935	60247	intron,+,Parent=Ofa013934.gene;gene,+,ID=Ofa013934.gene;
FChr24	25388155	25388155	INS	117	Ofa013938	2009	Ofa013939	62218	intron,+,Parent=Ofa013938.gene;gene,+,ID=Ofa013938.gene;
FChr24	26347523	26347523	INS	206	Ofa013944	343901	Ofa013945	50057	intron,+,Parent=Ofa013944.gene;gene,+,ID=Ofa013944.gene;
FChr24	26351352	26351352	INS	155	Ofa013944	347730	Ofa013945	46228	intron,+,Parent=Ofa013944.gene;gene,+,ID=Ofa013944.gene;
FChr24	26424054	26424054	INS	204	Ofa013947	4705	Ofa013948	7298	gene,+,ID=Ofa013947.gene;intron,+,Parent=Ofa013947.gene;
FChr24	26598083	26598083	INS	1389	Ofa013954	12557	Ofa013955	125737	-
FChr24	26618059	26618059	INS	330	Ofa013954	32533	Ofa013955	105761	intron,-,Parent=Ofa013955.gene;gene,-,ID=Ofa013955.gene;
FChr24	26642262	26642262	INS	336	Ofa013954	56736	Ofa013955	81558	intron,-,Parent=Ofa013955.gene;gene,-,ID=Ofa013955.gene;
FChr24	26809806	26809806	INS	100	Ofa013955	85986	Ofa013956	1922	intron,-,Parent=Ofa013956.gene;gene,-,ID=Ofa013956.gene;
[truncated: 2,424 more rows]

## Sheet: DEL_100_annotation
chr	start	end	type	length	upstream_Gene	upstream_dis	downstream_Gene	downstream_dis	overlap_info
FChr1	103973	106582	DEL	2609		103972	Ofa023224	45112	-
FChr1	320487	320639	DEL	152	Ofa023238	2686	Ofa023239	17280	-
FChr1	347615	347784	DEL	169	Ofa023239	9848	Ofa023240	110329	intron,+,Parent=Ofa023239.gene;gene,+,ID=Ofa023239.gene;
FChr1	453517	453812	DEL	295	Ofa023239	115750	Ofa023240	4427	-
FChr1	685658	685781	DEL	123	Ofa023245	27205	Ofa023246	26527	-
FChr1	691338	691541	DEL	203	Ofa023245	32885	Ofa023246	20847	-
FChr1	1126709	1126813	DEL	104	Ofa023250	212499	Ofa023251	202562	-
FChr1	2105978	2106288	DEL	310	Ofa023260	57006	Ofa023261	86309	intron,+,Parent=Ofa023260.gene;gene,+,ID=Ofa023260.gene;
FChr1	2791669	2837291	DEL	45622	Ofa023272	121399	Ofa023273	55826	-
FChr1	3060762	3060999	DEL	237	Ofa023278	10247	Ofa023279	7827	intron,-,Parent=Ofa023279.gene;gene,-,ID=Ofa023279.gene;
FChr1	3405746	3406114	DEL	368	Ofa023291	35589	Ofa023292	43124	-
FChr1	3430676	3431319	DEL	643	Ofa023291	60519	Ofa023292	18194	gene,-,ID=Ofa023292.gene;intron,-,Parent=Ofa023292.gene;
FChr1	3435610	3493855	DEL	58245	Ofa023291	65453	Ofa023292	13260	intron,-,Parent=Ofa023292.gene;gene,-,ID=Ofa023292.gene;intron,-,Parent=Ofa023292.gene;intron,-,Parent=Ofa023292.gene;
FChr1	3516057	3516457	DEL	400	Ofa023292	67187	Ofa023293	15665	gene,-,ID=Ofa023293.gene;intron,-,Parent=Ofa023293.gene;
FChr1	3855877	3855977	DEL	100	Ofa023304	9213	Ofa023305	60244	-
FChr1	3878104	3878553	DEL	449	Ofa023304	31440	Ofa023305	38017	-
FChr1	3915203	3915378	DEL	175	Ofa023304	68539	Ofa023305	918	gene,-,ID=Ofa023305.gene;intron,-,Parent=Ofa023305.gene;
FChr1	3927164	3927561	DEL	397	Ofa023305	11043	Ofa023306	13256	-
FChr1	3928939	3929073	DEL	134	Ofa023305	12818	Ofa023306	11481	-
FChr1	3949426	3949705	DEL	279	Ofa023306	9006	Ofa023307	14993	intron,+,Parent=Ofa023306.gene;gene,+,ID=Ofa023306.gene;
FChr1	4051264	4059218	DEL	7954	Ofa023309	2668	Ofa023310	870	intron,+,Parent=Ofa023310.gene;intron,+,Parent=Ofa023310.gene;intron,+,Parent=Ofa023310.gene;gene,+,ID=Ofa023310.gene;intron,+,Parent=Ofa023310.gene;
FChr1	4523707	4523886	DEL	179	Ofa023332	5247	Ofa023333	104879	-
FChr1	4736180	4736307	DEL	127	Ofa023336	3327	Ofa023337	10881	gene,+,ID=Ofa023336.gene;intron,+,Parent=Ofa023336.gene;
FChr1	4864344	4864449	DEL	105	Ofa023343	8509	Ofa023344	11589	intron,-,Parent=Ofa023344.gene;gene,-,ID=Ofa023344.gene;
FChr1	5301310	5301880	DEL	570	Ofa023349	70832	Ofa023350	48586	intron,-,Parent=Ofa023350.gene;gene,-,ID=Ofa023350.gene;
FChr1	5543791	5543953	DEL	162	Ofa023354	6891	Ofa023355	39748	gene,+,ID=Ofa023354.gene;intron,+,Parent=Ofa023354.gene;
FChr1	5841493	5841965	DEL	472	Ofa023359	17860	Ofa023360	374346	-
FChr1	5846996	5847237	DEL	241	Ofa023359	23363	Ofa023360	368843	-
FChr1	5925635	5925748	DEL	113	Ofa023359	102002	Ofa023360	290204	-
FChr1	5935283	5935449	DEL	166	Ofa023359	111650	Ofa023360	280556	-
FChr1	6397560	6397669	DEL	109	Ofa023361	50649	Ofa023362	391416	-
FChr1	6548957	6549179	DEL	222	Ofa023361	202046	Ofa023362	240019	-
FChr1	6593119	6593307	DEL	188	Ofa023361	246208	Ofa023362	195857	-
FChr1	7157741	7157852	DEL	111	Ofa023367	60214	Ofa023368	62796	-
FChr1	7273689	7273878	DEL	189	Ofa023372	13127	Ofa023373	72223	-
FChr1	7688618	7688816	DEL	198	Ofa023384	97678	Ofa023385	3411	gene,-,ID=Ofa023385.gene;intron,-,Parent=Ofa023385.gene;
FChr1	7775945	7776328	DEL	383	Ofa023388	5397	Ofa023389	57902	intron,+,Parent=Ofa023388.gene;gene,+,ID=Ofa023388.gene;
FChr1	7911773	7912027	DEL	254	Ofa023391	36704	Ofa023392	32633	gene,+,ID=Ofa023391.gene;intron,+,Parent=Ofa023391.gene;
FChr1	8003159	8003265	DEL	106	Ofa023394	4243	Ofa023395	5738	-
FChr1	8625455	8625903	DEL	448	Ofa023422	2206	Ofa023423	1254	-
FChr1	9396790	9396932	DEL	142	Ofa023452	4945	Ofa023453	11816	-
FChr1	9410942	9411091	DEL	149	Ofa023453	2336	Ofa023454	31280	intron,+,Parent=Ofa023453.gene;gene,+,ID=Ofa023453.gene;
FChr1	9498108	9507298	DEL	9190	Ofa023459	4112	Ofa023460	93902	gene,+,ID=Ofa023459.gene;intron,+,Parent=Ofa023459.gene;
FChr1	9569692	9569795	DEL	103	Ofa023459	75696	Ofa023460	22318	-
FChr1	9657000	9658527	DEL	1527	Ofa023460	64990	Ofa023461	74324	-
FChr1	9694498	9694608	DEL	110	Ofa023460	102488	Ofa023461	36826	-
FChr1	9712892	9736404	DEL	23512	Ofa023460	120882	Ofa023461	18432	intron,+,Parent=Ofa023461.gene;intron,+,Parent=Ofa023461.gene;gene,+,ID=Ofa023461.gene;
FChr1	9874053	9874256	DEL	203	Ofa023461	142729	Ofa023462	48346	intron,+,Parent=Ofa023461.gene;gene,+,ID=Ofa023461.gene;
FChr1	10107066	10109447	DEL	2381	Ofa023466	131038	Ofa023467	66507	-
FChr1	10121647	10131468	DEL	9821	Ofa023466	145619	Ofa023467	51926	-
FChr1	10535492	10535959	DEL	467	Ofa023472	104984	Ofa023473	57379	-
FChr1	10787549	10787671	DEL	122	Ofa023474	4262	Ofa023475	2260	-
FChr1	10801314	10801440	DEL	126	Ofa023475	11505	Ofa023476	613	gene,-,ID=Ofa023476.gene;intron,-,Parent=Ofa023476.gene;
FChr1	11015430	11015564	DEL	134	Ofa023486	40958	Ofa023487	12005	gene,-,ID=Ofa023487.gene;intron,-,Parent=Ofa023487.gene;
FChr1	11144258	11144360	DEL	102	Ofa023492	352	Ofa023493	79419	-
FChr1	11215300	11215468	DEL	168	Ofa023492	71394	Ofa023493	8377	-
FChr1	11279139	11279463	DEL	324	Ofa023498	6161	Ofa023499	836	-
FChr1	11347122	11347660	DEL	538	Ofa023504	23618	Ofa023505	13081	-
FChr1	11350900	11355848	DEL	4948	Ofa023504	27396	Ofa023505	9303	-
FChr1	12048573	12048704	DEL	131	Ofa023525	14674	Ofa023526	14838	intron,-,Parent=Ofa023526.gene;gene,-,ID=Ofa023526.gene;
FChr1	12239888	12240175	DEL	287	Ofa023533	21442	Ofa023534	4295	-
FChr1	12555342	12555600	DEL	258	Ofa023541	162163	Ofa023542	150427	intron,+,Parent=Ofa023541.gene;gene,+,ID=Ofa023541.gene;
FChr1	12688769	12688984	DEL	215	Ofa023541	295590	Ofa023542	17000	-
FChr1	13396131	13396302	DEL	171	Ofa023555	65175	Ofa023556	35078	-
FChr1	13469791	13469898	DEL	107	Ofa023557	12503	Ofa023558	4632	intron,+,Parent=Ofa023557.gene;gene,+,ID=Ofa023557.gene;
FChr1	13495875	13496205	DEL	330	Ofa023558	21452	Ofa023559	2288	-
FChr1	13537772	13537894	DEL	122	Ofa023562	916	Ofa023563	27777	-
FChr1	13563550	13563777	DEL	227	Ofa023562	26694	Ofa023563	1999	intron,-,Parent=Ofa023563.gene;gene,-,ID=Ofa023563.gene;
FChr1	13633907	13634050	DEL	143	Ofa023567	32868	Ofa023568	16135	-
FChr1	13635585	13635730	DEL	145	Ofa023567	34546	Ofa023568	14457	-
FChr1	13735882	13736114	DEL	232	Ofa023570	30380	Ofa023571	39827	-
FChr1	14068936	14069186	DEL	250	Ofa023584	1969	Ofa023585	49723	intron,+,Parent=Ofa023584.gene;gene,+,ID=Ofa023584.gene;
FChr1	14219132	14219281	DEL	149	Ofa023586	94506	Ofa023587	294964	-
FChr1	14258949	14259201	DEL	252	Ofa023586	134323	Ofa023587	255147	-
FChr1	14416937	14417135	DEL	198	Ofa023586	292311	Ofa023587	97159	-
FChr1	14713305	14713431	DEL	126	Ofa023588	19361	Ofa023589	218454	-
FChr1	14996941	14997067	DEL	126	Ofa023591	17767	Ofa023592	12543	intron,+,Parent=Ofa023591.gene;gene,+,ID=Ofa023591.gene;
FChr1	15027426	15027535	DEL	109	Ofa023592	17942	Ofa023593	45708	intron,+,Parent=Ofa023592.gene;gene,+,ID=Ofa023592.gene;
FChr1	15052096	15052202	DEL	106	Ofa023592	42612	Ofa023593	21038	intron,-,Parent=Ofa023593.gene;gene,-,ID=Ofa023593.gene;
FChr1	15111181	15111435	DEL	254	Ofa023596	4517	Ofa023597	2072	-
FChr1	15142882	15143399	DEL	517	Ofa023598	14523	Ofa023599	33433	intron,-,Parent=Ofa023599.gene;gene,-,ID=Ofa023599.gene;
FChr1	15183847	15183989	DEL	142	Ofa023599	7532	Ofa023600	29267	-
FChr1	15402332	15411144	DEL	8812	Ofa023610	2261	Ofa023611	66805	intron,+,Parent=Ofa023610.gene;intron,+,Parent=Ofa023610.gene;gene,+,ID=Ofa023610.gene;
FChr1	15477666	15478047	DEL	381	Ofa023611	8529	Ofa023612	19669	-
FChr1	15547144	15547270	DEL	126	Ofa023614	5908	Ofa023615	59603	gene,+,ID=Ofa023614.gene;intron,+,Parent=Ofa023614.gene;
FChr1	15568382	15568487	DEL	105	Ofa023614	27146	Ofa023615	38365	-
FChr1	15757945	15758081	DEL	136	Ofa023619	30143	Ofa023620	1163	-
FChr1	15890167	15890284	DEL	117	Ofa023624	21020	Ofa023625	37078	-
FChr1	16064332	16064588	DEL	256	Ofa023633	3856	Ofa023634	4815	-
FChr1	16127493	16135818	DEL	8325	Ofa023636	31110	Ofa023637	27522	-
FChr1	16141245	16141349	DEL	104	Ofa023636	44862	Ofa023637	13770	-
FChr1	16231896	16232008	DEL	112	Ofa023642	1568	Ofa023643	9824	intron,+,Parent=Ofa023642.gene;gene,+,ID=Ofa023642.gene;
FChr1	16264373	16265878	DEL	1505	Ofa023643	22653	Ofa023644	1997	-
FChr1	16301596	16301707	DEL	111	Ofa023645	14558	Ofa023646	628	-
FChr1	16340285	16340409	DEL	124	Ofa023646	38061	Ofa023647	7045	intron,+,Parent=Ofa023646.gene;gene,+,ID=Ofa023646.gene;
FChr1	16447318	16481890	DEL	34572	Ofa023652	24643	Ofa023653	7160	intron,+,Parent=Ofa023652.gene;intron,+,Parent=Ofa023652.gene;intron,+,Parent=Ofa023652.gene;intron,+,Parent=Ofa023652.gene;intron,+,Parent=Ofa023652.gene;intron,+,Parent=Ofa023652.gene;intron,+,Parent=Ofa023652.gene;intron,+,Parent=Ofa023653.gene;intron,+,Parent=Ofa023653.gene;intron,+,Parent=Ofa023654.gene;gene,+,ID=Ofa023652.gene;gene,+,ID=Ofa023653.gene;gene,+,ID=Ofa023654.gene;
FChr1	16505637	16515490	DEL	9853	Ofa023654	34618	Ofa023655	67516	gene,+,ID=Ofa023654.gene;intron,+,Parent=Ofa023654.gene;
FChr1	16519495	16567876	DEL	48381	Ofa023654	48476	Ofa023655	53658	intron,+,Parent=Ofa023654.gene;intron,+,Parent=Ofa023654.gene;intron,+,Parent=Ofa023654.gene;intron,+,Parent=Ofa023654.gene;intron,+,Parent=Ofa023654.gene;gene,+,ID=Ofa023654.gene;intron,+,Parent=Ofa023654.gene;
FChr1	16606292	16606414	DEL	122	Ofa023655	33139	Ofa023656	2621	-
FChr1	16607084	16607538	DEL	454	Ofa023655	33931	Ofa023656	1829	-
FChr1	16663827	16663964	DEL	137	Ofa023658	29546	Ofa023659	96828	intron,+,Parent=Ofa023658.gene;gene,+,ID=Ofa023658.gene;
FChr1	16694396	16695342	DEL	946	Ofa023658	60115	Ofa023659	66259	-
FChr1	16837809	16838148	DEL	339	Ofa023660	52217	Ofa023661	73413	-
FChr1	16842509	16843012	DEL	503	Ofa023660	56917	Ofa023661	68713	-
FChr1	16917003	16917266	DEL	263	Ofa023662	1781	Ofa023663	9871	gene,+,ID=Ofa023662.gene;
FChr1	17083969	17084093	DEL	124	Ofa023665	108586	Ofa023666	11000	intron,+,Parent=Ofa023665.gene;gene,+,ID=Ofa023665.gene;
FChr1	17245726	17246087	DEL	361	Ofa023667	122645	Ofa023668	28657	gene,-,ID=Ofa023668.gene;intron,-,Parent=Ofa023668.gene;
FChr1	17374338	17405887	DEL	31549	Ofa023671	33287	Ofa023672	47388	-
FChr1	17432464	17455742	DEL	23278	Ofa023672	10738	Ofa023673	16007	intron,-,Parent=Ofa023673.gene;intron,-,Parent=Ofa023673.gene;intron,-,Parent=Ofa023673.gene;intron,-,Parent=Ofa023673.gene;intron,-,Parent=Ofa023673.gene;intron,-,Parent=Ofa023673.gene;intron,-,Parent=Ofa023673.gene;intron,-,Parent=Ofa023673.gene;intron,-,Parent=Ofa023673.gene;intron,-,Parent=Ofa023673.gene;intron,-,Parent=Ofa023673.gene;intron,-,Parent=Ofa023673.gene;intron,-,Parent=Ofa023673.g…
FChr1	17490422	17490611	DEL	189	Ofa023675	11025	Ofa023676	7041	intron,+,Parent=Ofa023675.gene;gene,+,ID=Ofa023675.gene;
FChr1	17920488	17921168	DEL	680	Ofa023687	10543	Ofa023688	19600	-
FChr1	17921257	17921402	DEL	145	Ofa023687	11312	Ofa023688	18831	-
FChr1	17926947	17927253	DEL	306	Ofa023687	17002	Ofa023688	13141	-
FChr1	17928468	17928571	DEL	103	Ofa023687	18523	Ofa023688	11620	-
FChr1	17929088	17929611	DEL	523	Ofa023687	19143	Ofa023688	11000	-
FChr1	17971161	18003461	DEL	32300	Ofa023692	1056	Ofa023693	7721	gene,-,ID=Ofa023694.gene;intron,+,Parent=Ofa023695.gene;intron,-,Parent=Ofa023694.gene;intron,-,Parent=Ofa023694.gene;intron,-,Parent=Ofa023694.gene;intron,-,Parent=Ofa023694.gene;intron,-,Parent=Ofa023694.gene;intron,-,Parent=Ofa023693.gene;intron,-,Parent=Ofa023693.gene;intron,-,Parent=Ofa023693.gene;intron,-,Parent=Ofa023693.gene;intron,-,Parent=Ofa023693.gene;intron,-,Parent=Ofa023693.gene;ge…
FChr1	18029240	18029440	DEL	200	Ofa023698	4854	Ofa023699	5352	gene,-,ID=Ofa023699.gene;intron,-,Parent=Ofa023699.gene;
FChr1	18052036	18052522	DEL	486	Ofa023700	16944	Ofa023701	90647	-
FChr1	18081198	18083703	DEL	2505	Ofa023700	46106	Ofa023701	61485	-
FChr1	18712631	18713389	DEL	758	Ofa023717	41173	Ofa023718	130920	gene,+,ID=Ofa023717.gene;intron,+,Parent=Ofa023717.gene;
FChr1	18730187	18813751	DEL	83564	Ofa023717	58729	Ofa023718	113364	intron,+,Parent=Ofa023717.gene;gene,+,ID=Ofa023717.gene;intron,+,Parent=Ofa023717.gene;
FChr1	19643223	19643701	DEL	478	Ofa023741	20086	Ofa023742	18235	gene,+,ID=Ofa023741.gene;intron,+,Parent=Ofa023741.gene;
FChr1	19666114	19666248	DEL	134	Ofa023742	4656	Ofa023743	19211	-
FChr20	28053	28906	DEL	853	Ofa022542	4663	Ofa022543	33469	intron,+,Parent=Ofa022542.gene;gene,+,ID=Ofa022542.gene;
FChr20	57418	57550	DEL	132	Ofa022542	34028	Ofa022543	4104	intron,-,Parent=Ofa022543.gene;gene,-,ID=Ofa022543.gene;
FChr20	690768	690912	DEL	144	Ofa022577	2298	Ofa022578	12364	-
FChr20	691053	691391	DEL	338	Ofa022577	2583	Ofa022578	12079	-
FChr20	922587	922831	DEL	244	Ofa022584	5122	Ofa022585	42000	-
FChr20	976043	976152	DEL	109	Ofa022585	11456	Ofa022586	7102	intron,-,Parent=Ofa022586.gene;gene,-,ID=Ofa022586.gene;
FChr20	1053982	1055038	DEL	1056	Ofa022588	8657	Ofa022589	6242	gene,-,ID=Ofa022589.gene;intron,-,Parent=Ofa022589.gene;
FChr20	1073508	1074008	DEL	500	Ofa022590	5401	Ofa022591	4330	-
FChr20	1078171	1078277	DEL	106	Ofa022591	333	Ofa022592	33309	gene,+,ID=Ofa022591.gene;
FChr20	1104867	1105139	DEL	272	Ofa022591	27029	Ofa022592	6613	intron,-,Parent=Ofa022592.gene;gene,-,ID=Ofa022592.gene;
FChr20	1132275	1132709	DEL	434	Ofa022594	4488	Ofa022595	22197	gene,+,ID=Ofa022594.gene;intron,+,Parent=Ofa022594.gene;
FChr20	1214563	1214663	DEL	100	Ofa022595	60091	Ofa022596	12926	-
FChr20	1249687	1249811	DEL	124	Ofa022596	22198	Ofa022597	5130	-
FChr20	1774281	1774788	DEL	507	Ofa022613	21261	Ofa022614	13539	-
FChr20	1774994	1775130	DEL	136	Ofa022613	21974	Ofa022614	12826	-
FChr20	1807786	1808010	DEL	224	Ofa022614	19966	Ofa022615	1616	-
FChr20	1882877	1883186	DEL	309	Ofa022616	2885	Ofa022617	44068	-
FChr20	1973383	1973522	DEL	139	Ofa022617	46438	Ofa022618	5179	-
FChr20	1990732	1990837	DEL	105	Ofa022618	12170	Ofa022619	31163	gene,+,ID=Ofa022618.gene;intron,+,Parent=Ofa022618.gene;
FChr20	2114411	2114854	DEL	443	Ofa022626	22770	Ofa022627	22241	intron,+,Parent=Ofa022626.gene;gene,+,ID=Ofa022626.gene;
FChr20	2331452	2333552	DEL	2100	Ofa022635	12682	Ofa022636	51591	intron,+,Parent=Ofa022635.gene;gene,+,ID=Ofa022635.gene;
FChr20	2333793	2334127	DEL	334	Ofa022635	15023	Ofa022636	49250	intron,+,Parent=Ofa022635.gene;gene,+,ID=Ofa022635.gene;
FChr20	2334362	2335270	DEL	908	Ofa022635	15592	Ofa022636	48681	intron,+,Parent=Ofa022635.gene;gene,+,ID=Ofa022635.gene;
FChr20	2335820	2336307	DEL	487	Ofa022635	17050	Ofa022636	47223	intron,+,Parent=Ofa022635.gene;gene,+,ID=Ofa022635.gene;
FChr20	2360631	2360860	DEL	229	Ofa022635	41861	Ofa022636	22412	intron,+,Parent=Ofa022635.gene;gene,+,ID=Ofa022635.gene;
FChr20	2695018	2695152	DEL	134	Ofa022644	21970	Ofa022645	10183	intron,+,Parent=Ofa022644.gene;gene,+,ID=Ofa022644.gene;
FChr20	2731829	2732193	DEL	364	Ofa022645	26628	Ofa022646	2607	-
FChr20	2913002	2913393	DEL	391	Ofa022652	29741	Ofa022653	24658	gene,-,ID=Ofa022653.gene;intron,-,Parent=Ofa022653.gene;
FChr20	2915653	2915959	DEL	306	Ofa022652	32392	Ofa022653	22007	gene,-,ID=Ofa022653.gene;intron,-,Parent=Ofa022653.gene;
FChr20	2993259	3014522	DEL	21263	Ofa022656	24339	Ofa022657	2061	intron,+,Parent=Ofa022657.gene;intron,+,Parent=Ofa022657.gene;intron,+,Parent=Ofa022657.gene;intron,+,Parent=Ofa022657.gene;gene,+,ID=Ofa022657.gene;intron,+,Parent=Ofa022657.gene;
FChr20	3139597	3139911	DEL	314	Ofa022659	84646	Ofa022660	17554	-
FChr20	3203510	3203643	DEL	133	Ofa022660	46359	Ofa022661	149119	intron,+,Parent=Ofa022660.gene;gene,+,ID=Ofa022660.gene;
FChr20	3257731	3258141	DEL	410	Ofa022660	100580	Ofa022661	94898	intron,+,Parent=Ofa022660.gene;gene,+,ID=Ofa022660.gene;
FChr20	3351384	3351492	DEL	108	Ofa022660	194233	Ofa022661	1245	gene,-,ID=Ofa022661.gene;
FChr20	3353271	3353614	DEL	343	Ofa022661	642	Ofa022662	70781	-
FChr20	3606477	3606669	DEL	192	Ofa022667	35574	Ofa022668	3901	-
FChr20	3607246	3607390	DEL	144	Ofa022667	36343	Ofa022668	3132	-
FChr20	3621264	3621375	DEL	111	Ofa022668	10886	Ofa022669	39276	gene,+,ID=Ofa022668.gene;intron,+,Parent=Ofa022668.gene;
FChr20	3625042	3625446	DEL	404	Ofa022668	14664	Ofa022669	35498	gene,+,ID=Ofa022668.gene;intron,+,Parent=Ofa022668.gene;
FChr20	3675659	3675842	DEL	183	Ofa022670	4603	Ofa022671	21826	gene,+,ID=Ofa022670.gene;intron,+,Parent=Ofa022670.gene;
FChr20	3733177	3733341	DEL	164	Ofa022673	8343	Ofa022674	16273	intron,-,Parent=Ofa022674.gene;gene,-,ID=Ofa022674.gene;
FChr20	3872381	3872553	DEL	172	Ofa022677	78146	Ofa022678	157449	intron,-,Parent=Ofa022678.gene;gene,-,ID=Ofa022678.gene;
FChr20	3966857	3966983	DEL	126	Ofa022677	172622	Ofa022678	62973	gene,-,ID=Ofa022678.gene;
FChr20	4097217	4097717	DEL	500	Ofa022679	28159	Ofa022680	56638	gene,+,ID=Ofa022679.gene;intron,+,Parent=Ofa022679.gene;
FChr20	4115748	4132262	DEL	16514	Ofa022679	46690	Ofa022680	38107	intron,+,Parent=Ofa022679.gene;intron,+,Parent=Ofa022679.gene;intron,+,Parent=Ofa022679.gene;intron,+,Parent=Ofa022679.gene;intron,+,Parent=Ofa022679.gene;intron,+,Parent=Ofa022679.gene;intron,+,Parent=Ofa022679.gene;intron,+,Parent=Ofa022679.gene;intron,+,Parent=Ofa022679.gene;gene,+,ID=Ofa022679.gene;intron,+,Parent=Ofa022679.gene;
FChr20	4145610	4210882	DEL	65272	Ofa022679	76552	Ofa022680	8245	five_prime_UTR,+,Parent=Ofa022680;intron,+,Parent=Ofa022680.gene;intron,+,Parent=Ofa022680.gene;intron,+,Parent=Ofa022680.gene;intron,+,Parent=Ofa022680.gene;intron,+,Parent=Ofa022680.gene;intron,+,Parent=Ofa022680.gene;intron,+,Parent=Ofa022679.gene;three_prime_UTR,+,Parent=Ofa022680;gene,+,ID=Ofa022681.gene;intron,+,Parent=Ofa022680.gene;intron,+,Parent=Ofa022680.gene;intron,+,Parent=Ofa022680.…
FChr20	4225306	4225426	DEL	120	Ofa022684	5986	Ofa022685	4217	intron,+,Parent=Ofa022684.gene;gene,+,ID=Ofa022684.gene;
FChr20	4225646	4226703	DEL	1057	Ofa022684	6326	Ofa022685	3877	intron,+,Parent=Ofa022684.gene;gene,+,ID=Ofa022684.gene;
FChr20	4414409	4414774	DEL	365	Ofa022687	74136	Ofa022688	122575	intron,-,Parent=Ofa022688.gene;gene,-,ID=Ofa022688.gene;
FChr20	4689968	4690306	DEL	338	Ofa022688	152984	Ofa022689	354016	-
FChr20	4739137	4739307	DEL	170	Ofa022688	202153	Ofa022689	304847	-
FChr20	4744906	4745196	DEL	290	Ofa022688	207922	Ofa022689	299078	-
FChr20	5151478	5151785	DEL	307	Ofa022693	6970	Ofa022694	29911	intron,+,Parent=Ofa022693.gene;gene,+,ID=Ofa022693.gene;
FChr20	5174707	5174824	DEL	117	Ofa022693	30199	Ofa022694	6682	intron,-,Parent=Ofa022694.gene;gene,-,ID=Ofa022694.gene;
FChr20	5280585	5280740	DEL	155	Ofa022696	3564	Ofa022697	37352	intron,+,Parent=Ofa022696.gene;gene,+,ID=Ofa022696.gene;
FChr20	5438284	5457552	DEL	19268	Ofa022701	77919	Ofa022702	74624	intron,-,Parent=Ofa022702.gene;gene,-,ID=Ofa022702.gene;
FChr20	5457566	5465635	DEL	8069	Ofa022701	97201	Ofa022702	55342	intron,-,Parent=Ofa022702.gene;gene,-,ID=Ofa022702.gene;
FChr20	5478534	5478812	DEL	278	Ofa022701	118169	Ofa022702	34374	gene,-,ID=Ofa022702.gene;intron,-,Parent=Ofa022702.gene;
FChr20	5488007	5510366	DEL	22359	Ofa022701	127642	Ofa022702	24901	gene,-,ID=Ofa022702.gene;intron,-,Parent=Ofa022702.gene;
FChr20	5549288	5549614	DEL	326	Ofa022703	27147	Ofa022704	76031	intron,-,Parent=Ofa022704.gene;gene,-,ID=Ofa022704.gene;
FChr20	5599205	5599382	DEL	177	Ofa022703	77064	Ofa022704	26114	gene,-,ID=Ofa022704.gene;intron,-,Parent=Ofa022704.gene;
FChr20	5698428	5699112	DEL	684	Ofa022706	2295	Ofa022707	14263	-
FChr20	5699651	5701122	DEL	1471	Ofa022706	3518	Ofa022707	13040	-
FChr20	5838839	5840559	DEL	1720	Ofa022713	24589	Ofa022714	16911	gene,+,ID=Ofa022713.gene;intron,+,Parent=Ofa022713.gene;
FChr20	6004227	6004378	DEL	151	Ofa022719	37269	Ofa022720	3790	gene,-,ID=Ofa022720.gene;intron,-,Parent=Ofa022720.gene;
FChr20	6175413	6176141	DEL	728	Ofa022728	3846	Ofa022729	18837	intron,-,Parent=Ofa022729.gene;gene,-,ID=Ofa022729.gene;
FChr20	6277739	6277929	DEL	190	Ofa022732	59837	Ofa022733	5187	intron,-,Parent=Ofa022733.gene;gene,-,ID=Ofa022733.gene;
FChr20	6661964	6662262	DEL	298	Ofa022742	162721	Ofa022743	33691	gene,-,ID=Ofa022743.gene;intron,-,Parent=Ofa022743.gene;
FChr20	6785809	6785913	DEL	104	Ofa022747	27902	Ofa022748	37079	-
FChr20	7069708	7070766	DEL	1058	Ofa022750	8295	Ofa022751	77011	-
FChr20	7117162	7117888	DEL	726	Ofa022750	55749	Ofa022751	29557	gene,-,ID=Ofa022751.gene;intron,-,Parent=Ofa022751.gene;
FChr20	7538249	7538424	DEL	175	Ofa022758	104598	Ofa022759	22101	gene,-,ID=Ofa022759.gene;intron,-,Parent=Ofa022759.gene;
FChr20	7564281	7564653	DEL	372	Ofa022759	3931	Ofa022760	8501	-
FChr20	7573965	7574260	DEL	295	Ofa022760	1183	Ofa022761	28154	gene,+,ID=Ofa022760.gene;
FChr20	7576005	7576127	DEL	122	Ofa022760	3223	Ofa022761	26114	-
FChr20	7706950	7707280	DEL	330	Ofa022768	5937	Ofa022769	20714	gene,+,ID=Ofa022768.gene;intron,+,Parent=Ofa022768.gene;
FChr20	7855171	7855301	DEL	130	Ofa022770	63277	Ofa022771	41248	-
FChr20	8096803	8096972	DEL	169	Ofa022775	57018	Ofa022776	9124	-
FChr20	8346565	8346715	DEL	150	Ofa022777	15092	Ofa022778	6839	-
FChr20	8478053	8478863	DEL	810	Ofa022782	27199	Ofa022783	44362	intron,-,Parent=Ofa022783.gene;gene,-,ID=Ofa022783.gene;
FChr20	8483342	8483479	DEL	137	Ofa022782	32488	Ofa022783	39073	intron,-,Parent=Ofa022783.gene;gene,-,ID=Ofa022783.gene;
FChr20	8484599	8484705	DEL	106	Ofa022782	33745	Ofa022783	37816	intron,-,Parent=Ofa022783.gene;gene,-,ID=Ofa022783.gene;
FChr20	8714672	8714821	DEL	149	Ofa022797	5110	Ofa022798	1523	-
FChr20	9017705	9018006	DEL	301	Ofa022815	46842	Ofa022816	272422	intron,+,Parent=Ofa022815.gene;gene,+,ID=Ofa022815.gene;
FChr20	9075241	9075357	DEL	116	Ofa022815	104378	Ofa022816	214886	intron,+,Parent=Ofa022815.gene;gene,+,ID=Ofa022815.gene;
FChr20	9123825	9124067	DEL	242	Ofa022815	152962	Ofa022816	166302	intron,+,Parent=Ofa022815.gene;gene,+,ID=Ofa022815.gene;
FChr20	9183071	9183204	DEL	133	Ofa022815	212208	Ofa022816	107056	intron,+,Parent=Ofa022815.gene;gene,+,ID=Ofa022815.gene;
FChr20	9551413	9551596	DEL	183	Ofa022828	19218	Ofa022829	39908	-
FChr20	9732090	9732344	DEL	254	Ofa022835	38856	Ofa022836	255452	-
FChr20	9901699	9901806	DEL	107	Ofa022835	208465	Ofa022836	85843	intron,-,Parent=Ofa022836.gene;gene,-,ID=Ofa022836.gene;
FChr20	10638875	10639164	DEL	289	Ofa022854	40918	Ofa022855	37578	intron,-,Parent=Ofa022855.gene;gene,-,ID=Ofa022855.gene;
FChr20	10711987	10712091	DEL	104	Ofa022855	35534	Ofa022856	36693	-
FChr20	11029674	11029779	DEL	105	Ofa022862	43684	Ofa022863	24592	intron,-,Parent=Ofa022863.gene;gene,-,ID=Ofa022863.gene;
FChr20	12166075	12169631	DEL	3556	Ofa022889	18053	Ofa022890	78004	intron,-,Parent=Ofa022890.gene;gene,-,ID=Ofa022890.gene;
FChr20	12349538	12349678	DEL	140	Ofa022895	23996	Ofa022896	61417	gene,+,ID=Ofa022895.gene;intron,+,Parent=Ofa022895.gene;
FChr20	12349777	12349981	DEL	204	Ofa022895	24235	Ofa022896	61178	gene,+,ID=Ofa022895.gene;intron,+,Parent=Ofa022895.gene;
FChr20	12398085	12398683	DEL	598	Ofa022895	72543	Ofa022896	12870	-
FChr20	12694782	12695198	DEL	416	Ofa022903	7324	Ofa022904	48381	-
FChr20	12762148	12762687	DEL	539	Ofa022904	18985	Ofa022905	23346	-
FChr20	12935448	12935696	DEL	248	Ofa022909	15373	Ofa022910	6260	intron,-,Parent=Ofa022910.gene;gene,-,ID=Ofa022910.gene;
FChr20	13260260	13264242	DEL	3982	Ofa022931	44049	Ofa022932	127146	-
FChr20	13834994	13852100	DEL	17106	Ofa022940	69798	Ofa022941	6384	intron,-,Parent=Ofa022941.gene;intron,-,Parent=Ofa022941.gene;gene,+,ID=Ofa022942.gene;intron,+,Parent=Ofa022942.gene;intron,+,Parent=Ofa022942.gene;gene,-,ID=Ofa022941.gene;intron,-,Parent=Ofa022941.gene;
FChr20	13885461	13887108	DEL	1647	Ofa022945	11041	Ofa022946	53220	-
FChr20	14052669	14052904	DEL	235	Ofa022951	62945	Ofa022952	29516	-
FChr20	14937572	14949477	DEL	11905	Ofa022975	16787	Ofa022976	245883	intron,+,Parent=Ofa022975.gene;intron,+,Parent=Ofa022975.gene;gene,+,ID=Ofa022975.gene;intron,+,Parent=Ofa022975.gene;
FChr20	15428747	15428907	DEL	160	Ofa022983	12820	Ofa022984	66649	-
FChr20	15448582	15448742	DEL	160	Ofa022983	32655	Ofa022984	46814	-
FChr20	15801309	15801413	DEL	104	Ofa023000	7867	Ofa023001	50957	intron,+,Parent=Ofa023000.gene;gene,+,ID=Ofa023000.gene;
FChr20	15871397	15871983	DEL	586	Ofa023002	15197	Ofa023003	142588	-
FChr20	15976851	15977535	DEL	684	Ofa023002	120651	Ofa023003	37134	-
FChr20	16109979	16110143	DEL	164	Ofa023007	30022	Ofa023008	232543	-
FChr20	16365050	16365246	DEL	196	Ofa023008	22528	Ofa023009	322751	-
FChr20	16549203	16549467	DEL	264	Ofa023008	206681	Ofa023009	138598	-
FChr20	16938619	16938752	DEL	133	Ofa023016	1169	Ofa023017	106432	gene,+,ID=Ofa023016.gene;intron,+,Parent=Ofa023016.gene;
FChr20	17392944	17393373	DEL	429	Ofa023026	130241	Ofa023027	17325	intron,-,Parent=Ofa023027.gene;gene,-,ID=Ofa023027.gene;
FChr20	17454757	17454949	DEL	192	Ofa023027	44488	Ofa023028	137129	-
FChr20	17711962	17780866	DEL	68904	Ofa023035	20053	Ofa023036	789	gene,+,ID=Ofa023038.gene;intron,+,Parent=Ofa023038.gene;intron,+,Parent=Ofa023038.gene;intron,+,Parent=Ofa023038.gene;intron,+,Parent=Ofa023038.gene;intron,+,Parent=Ofa023038.gene;intron,+,Parent=Ofa023038.gene;intron,+,Parent=Ofa023038.gene;intron,+,Parent=Ofa023038.gene;intron,-,Parent=Ofa023039.gene;intron,-,Parent=Ofa023039.gene;intron,-,Parent=Ofa023039.gene;intron,-,Parent=Ofa023039.gene;in…
FChr20	18131183	18141646	DEL	10463	Ofa023046	48790	Ofa023047	62364	-
FChr20	18147168	18147326	DEL	158	Ofa023046	64775	Ofa023047	46379	-
FChr20	18159092	18176429	DEL	17337	Ofa023046	76699	Ofa023047	34455	-
FChr20	18229227	18229353	DEL	126	Ofa023048	10052	Ofa023049	3632	gene,-,ID=Ofa023049.gene;intron,-,Parent=Ofa023049.gene;
FChr20	18896688	18897084	DEL	396	Ofa023067	24325	Ofa023068	55845	intron,-,Parent=Ofa023068.gene;gene,-,ID=Ofa023068.gene;
FChr20	18984318	18985371	DEL	1053	Ofa023071	14370	Ofa023072	14300	intron,+,Parent=Ofa023071.gene;gene,+,ID=Ofa023071.gene;
FChr20	18992688	18992900	DEL	212	Ofa023071	22740	Ofa023072	5930	gene,-,ID=Ofa023072.gene;intron,-,Parent=Ofa023072.gene;
FChr20	19188660	19190321	DEL	1661	Ofa023076	13445	Ofa023077	40631	-
FChr20	19352504	19353062	DEL	558	Ofa023081	7408	Ofa023082	47764	-
FChr20	19359874	19360288	DEL	414	Ofa023081	14778	Ofa023082	40394	-
FChr20	19384620	19384791	DEL	171	Ofa023081	39524	Ofa023082	15648	intron,-,Parent=Ofa023082.gene;gene,-,ID=Ofa023082.gene;
FChr20	19421567	19421861	DEL	294	Ofa023083	9990	Ofa023084	12495	gene,+,ID=Ofa023083.gene;intron,+,Parent=Ofa023083.gene;
FChr20	19664427	19664678	DEL	251	Ofa023094	47184	Ofa023095	6978	intron,-,Parent=Ofa023095.gene;gene,-,ID=Ofa023095.gene;
FChr20	19733889	19734220	DEL	331	Ofa023096	15935	Ofa023097	45546	-
FChr20	20193234	20193356	DEL	122	Ofa023115	91299	Ofa023116	204556	gene,-,ID=Ofa023116.gene;intron,-,Parent=Ofa023116.gene;
FChr20	20387138	20387397	DEL	259	Ofa023115	285203	Ofa023116	10652	gene,-,ID=Ofa023116.gene;
FChr20	20398148	20398273	DEL	125	Ofa023116	358	Ofa023117	67187	-
FChr20	20405910	20406163	DEL	253	Ofa023116	8120	Ofa023117	59425	-
FChr20	20410985	20411643	DEL	658	Ofa023116	13195	Ofa023117	54350	-
FChr20	20487227	20488618	DEL	1391	Ofa023119	7038	Ofa023120	49500	-
FChr20	20532732	20533187	DEL	455	Ofa023119	52543	Ofa023120	3995	-
FChr20	20599366	20604784	DEL	5418	Ofa023121	801	Ofa023122	55434	-
FChr20	20833482	20834014	DEL	532	Ofa023124	77935	Ofa023125	43153	-
FChr20	20948271	20948665	DEL	394	Ofa023130	5800	Ofa023131	11943	gene,+,ID=Ofa023130.gene;intron,+,Parent=Ofa023130.gene;
FChr20	21230255	21231893	DEL	1638	Ofa023137	9923	Ofa023138	7904	gene,+,ID=Ofa023137.gene;intron,+,Parent=Ofa023137.gene;
FChr20	21259077	21259431	DEL	354	Ofa023139	14375	Ofa023140	60356	-
FChr20	21309304	21309511	DEL	207	Ofa023139	64602	Ofa023140	10129	gene,-,ID=Ofa023140.gene;intron,-,Parent=Ofa023140.gene;
FChr20	21427740	21428240	DEL	500	Ofa023144	34955	Ofa023145	81044	-
FChr20	21559572	21559700	DEL	128	Ofa023148	28962	Ofa023149	55067	-
FChr20	21599596	21599719	DEL	123	Ofa023148	68986	Ofa023149	15043	-
FChr20	21608157	21608300	DEL	143	Ofa023148	77547	Ofa023149	6482	-
FChr20	21611692	21612351	DEL	659	Ofa023148	81082	Ofa023149	2947	-
FChr20	21669008	21669141	DEL	133	Ofa023150	22189	Ofa023151	15788	-
FChr20	21674401	21674628	DEL	227	Ofa023150	27582	Ofa023151	10395	-
FChr20	21722122	21722432	DEL	310	Ofa023153	9070	Ofa023154	49390	-
FChr20	21904613	21904835	DEL	222	Ofa023161	14201	Ofa023162	4611	intron,-,Parent=Ofa023162.gene;gene,-,ID=Ofa023162.gene;
FChr20	21909532	21909864	DEL	332	Ofa023162	308	Ofa023163	15037	-
FChr20	21938091	21939628	DEL	1537	Ofa023164	11587	Ofa023165	5195	-
FChr20	21983577	21983733	DEL	156	Ofa023166	13188	Ofa023167	22153	-
FChr20	22069108	22070040	DEL	932	Ofa023167	63378	Ofa023168	41405	-
FChr20	22098889	22099841	DEL	952	Ofa023167	93159	Ofa023168	11624	-
FChr20	22101728	22101873	DEL	145	Ofa023167	95998	Ofa023168	8785	-
FChr20	22105112	22106509	DEL	1397	Ofa023167	99382	Ofa023168	5401	-
FChr20	22130541	22130848	DEL	307	Ofa023168	20028	Ofa023169	23075	-
FChr20	22214316	22214490	DEL	174	Ofa023169	60700	Ofa023170	24147	-
FChr20	22586087	22586191	DEL	104	Ofa023178	61051	Ofa023179	26393	intron,+,Parent=Ofa023178.gene;gene,+,ID=Ofa023178.gene;
FChr20	22698075	22698426	DEL	351	Ofa023183	5393	Ofa023184	184642	intron,+,Parent=Ofa023183.gene;gene,+,ID=Ofa023183.gene;
FChr20	23291577	23291708	DEL	131	Ofa023189	69402	Ofa023190	194093	-
FChr20	23498902	23499024	DEL	122	Ofa023190	13232	Ofa023191	84527	gene,-,ID=Ofa023191.gene;intron,-,Parent=Ofa023191.gene;
FChr20	23791498	23791708	DEL	210	Ofa023199	73053	Ofa023200	128350	-
FChr20	24026571	24026760	DEL	189	Ofa023201	22173	Ofa023202	373990	-
FChr20	24095789	24096157	DEL	368	Ofa023201	91391	Ofa023202	304772	-
FChr20	24660375	24660531	DEL	156	Ofa023207	14808	Ofa023208	5029	intron,-,Parent=Ofa023208.gene;gene,-,ID=Ofa023208.gene;
FChr20	24676343	24676856	DEL	513	Ofa023208	10939	Ofa023209	80373	intron,-,Parent=Ofa023209.gene;intron,-,Parent=Ofa023209.gene;gene,-,ID=Ofa023209.gene;
FChr20	24761783	24764250	DEL	2467	Ofa023209	5067	Ofa023210	251704	-
FChr20	24898939	24899180	DEL	241	Ofa023209	142223	Ofa023210	114548	-
FChr20	24917649	24918358	DEL	709	Ofa023209	160933	Ofa023210	95838	-
FChr20	24966700	24967257	DEL	557	Ofa023209	209984	Ofa023210	46787	-
FChr20	25174090	25174462	DEL	372	Ofa023210	160603	Ofa023211	73610	-
FChr20	25183901	25191373	DEL	7472	Ofa023210	170414	Ofa023211	63799	-
FChr20	25247717	25248268	DEL	551	Ofa023211	17	Ofa023212	58045	-
FChr20	25270477	25270989	DEL	512	Ofa023211	22777	Ofa023212	35285	-
FChr20	25344188	25344555	DEL	367	Ofa023212	38426	Ofa023213	26332	-
FChr20	25381916	25382504	DEL	588	Ofa023213	11396	Ofa023214	4328	intron,+,Parent=Ofa023213.gene;gene,+,ID=Ofa023213.gene;
FChr20	25420827	25421025	DEL	198	Ofa023214	34583	Ofa023215	95407	-
FChr20	25488015	25489492	DEL	1477	Ofa023214	101771	Ofa023215	28219	-
FChr20	25489957	25490131	DEL	174	Ofa023214	103713	Ofa023215	26277	-
FChr18	723767	723938	DEL	171	Ofa021651	36162	Ofa021652	5625	intron,-,Parent=Ofa021652.gene;gene,-,ID=Ofa021652.gene;
FChr18	842006	843657	DEL	1651	Ofa021655	32640	Ofa021656	25268	gene,-,ID=Ofa021656.gene;intron,-,Parent=Ofa021656.gene;
FChr18	858445	858805	DEL	360	Ofa021655	49079	Ofa021656	8829	intron,-,Parent=Ofa021656.gene;gene,-,ID=Ofa021656.gene;
FChr18	900617	900948	DEL	331	Ofa021657	27019	Ofa021658	3492	gene,-,ID=Ofa021658.gene;intron,-,Parent=Ofa021658.gene;
FChr18	942066	942448	DEL	382	Ofa021659	21011	Ofa021660	17969	gene,+,ID=Ofa021659.gene;intron,+,Parent=Ofa021659.gene;
FChr18	945163	945264	DEL	101	Ofa021659	24108	Ofa021660	14872	gene,+,ID=Ofa021659.gene;intron,+,Parent=Ofa021659.gene;
FChr18	1026535	1026774	DEL	239	Ofa021660	66500	Ofa021661	8916	-
FChr18	1273011	1274479	DEL	1468	Ofa021667	13559	Ofa021668	4615	-
FChr18	1275198	1275566	DEL	368	Ofa021667	15746	Ofa021668	2428	-
FChr18	1284755	1286308	DEL	1553	Ofa021668	7129	Ofa021669	63383	gene,+,ID=Ofa021668.gene;intron,+,Parent=Ofa021668.gene;
FChr18	1446045	1446315	DEL	270	Ofa021672	19385	Ofa021673	5776	-
FChr18	1446648	1446756	DEL	108	Ofa021672	19988	Ofa021673	5173	-
FChr18	2033145	2033435	DEL	290	Ofa021687	1289	Ofa021688	18015	-
FChr18	2034077	2034400	DEL	323	Ofa021687	2221	Ofa021688	17083	-
FChr18	2194351	2293677	DEL	99326	Ofa021691	34035	Ofa021692	36344	intron,-,Parent=Ofa021692.gene;intron,-,Parent=Ofa021692.gene;intron,-,Parent=Ofa021692.gene;intron,-,Parent=Ofa021692.gene;intron,-,Parent=Ofa021692.gene;intron,-,Parent=Ofa021692.gene;intron,-,Parent=Ofa021692.gene;intron,-,Parent=Ofa021692.gene;intron,-,Parent=Ofa021692.gene;intron,-,Parent=Ofa021692.gene;gene,+,ID=Ofa021693.gene;intron,-,Parent=Ofa021694.gene;intron,-,Parent=Ofa021694.gene;in…
FChr18	2307018	2307154	DEL	136	Ofa021695	1662	Ofa021696	82492	gene,+,ID=Ofa021695.gene;
FChr18	2334671	2335198	DEL	527	Ofa021695	29315	Ofa021696	54839	gene,+,ID=Ofa021695.gene;
FChr18	2373535	2373925	DEL	390	Ofa021695	68179	Ofa021696	15975	gene,+,ID=Ofa021695.gene;
FChr18	2423139	2424648	DEL	1509	Ofa021697	4079	Ofa021698	32213	gene,+,ID=Ofa021697.gene;intron,+,Parent=Ofa021697.gene;
FChr18	2583840	2584110	DEL	270	Ofa021701	106256	Ofa021702	354900	-
FChr18	2588549	2588995	DEL	446	Ofa021701	110965	Ofa021702	350191	-
FChr18	2705794	2706218	DEL	424	Ofa021701	228210	Ofa021702	232946	intron,-,Parent=Ofa021702.gene;gene,-,ID=Ofa021702.gene;
FChr18	2735867	2736310	DEL	443	Ofa021701	258283	Ofa021702	202873	intron,-,Parent=Ofa021702.gene;gene,-,ID=Ofa021702.gene;
FChr18	2838889	2839012	DEL	123	Ofa021701	361305	Ofa021702	99851	intron,-,Parent=Ofa021702.gene;gene,-,ID=Ofa021702.gene;
FChr18	3015079	3015500	DEL	421	Ofa021702	76339	Ofa021703	268198	-
FChr18	3017465	3017594	DEL	129	Ofa021702	78725	Ofa021703	265812	-
FChr18	3110076	3110234	DEL	158	Ofa021702	171336	Ofa021703	173201	-
FChr18	3152988	3153116	DEL	128	Ofa021702	214248	Ofa021703	130289	-
FChr18	3182001	3182815	DEL	814	Ofa021702	243261	Ofa021703	101276	-
FChr18	3282734	3282884	DEL	150	Ofa021702	343994	Ofa021703	543	gene,-,ID=Ofa021703.gene;intron,-,Parent=Ofa021703.gene;
FChr18	3304280	3305012	DEL	732	Ofa021703	21003	Ofa021704	32587	-
FChr18	3443743	3443969	DEL	226	Ofa021708	25348	Ofa021709	7800	intron,+,Parent=Ofa021708.gene;gene,+,ID=Ofa021708.gene;
FChr18	3493044	3493245	DEL	201	Ofa021712	4533	Ofa021713	5307	gene,+,ID=Ofa021712.gene;
FChr18	3640260	3642735	DEL	2475	Ofa021715	5376	Ofa021716	38883	intron,+,Parent=Ofa021715.gene;gene,+,ID=Ofa021715.gene;
FChr18	3750322	3750769	DEL	447	Ofa021717	53266	Ofa021718	6641	gene,-,ID=Ofa021718.gene;intron,-,Parent=Ofa021718.gene;
FChr18	4074365	4074493	DEL	128	Ofa021733	16899	Ofa021734	18343	intron,-,Parent=Ofa021734.gene;gene,-,ID=Ofa021734.gene;
FChr18	4145118	4145405	DEL	287	Ofa021740	18251	Ofa021741	3087	gene,-,ID=Ofa021741.gene;intron,-,Parent=Ofa021741.gene;
FChr18	4225416	4225561	DEL	145	Ofa021744	5478	Ofa021745	65826	-
FChr18	4426039	4426150	DEL	111	Ofa021749	4120	Ofa021750	14301	-
FChr18	4442780	4443113	DEL	333	Ofa021750	2440	Ofa021751	22662	-
FChr18	4668268	4669925	DEL	1657	Ofa021756	12414	Ofa021757	6132	gene,-,ID=Ofa021757.gene;intron,-,Parent=Ofa021757.gene;
FChr18	4671479	4672566	DEL	1087	Ofa021756	15625	Ofa021757	2921	gene,-,ID=Ofa021757.gene;intron,-,Parent=Ofa021757.gene;
FChr18	4698161	4698367	DEL	206	Ofa021758	284	Ofa021759	57239	-
FChr18	4766192	4766320	DEL	128	Ofa021759	10792	Ofa021760	24919	gene,+,ID=Ofa021759.gene;intron,+,Parent=Ofa021759.gene;
FChr18	4777341	4777486	DEL	145	Ofa021759	21941	Ofa021760	13770	intron,+,Parent=Ofa021759.gene;gene,+,ID=Ofa021759.gene;
FChr18	4923830	4924375	DEL	545	Ofa021766	12791	Ofa021767	24523	-
FChr18	4929017	4929147	DEL	130	Ofa021766	17978	Ofa021767	19336	-
FChr18	5297614	5297735	DEL	121	Ofa021786	44084	Ofa021787	6394	intron,-,Parent=Ofa021787.gene;gene,-,ID=Ofa021787.gene;
FChr18	5297888	5298297	DEL	409	Ofa021786	44358	Ofa021787	6120	intron,-,Parent=Ofa021787.gene;gene,-,ID=Ofa021787.gene;
FChr18	5298791	5299200	DEL	409	Ofa021786	45261	Ofa021787	5217	intron,-,Parent=Ofa021787.gene;gene,-,ID=Ofa021787.gene;
FChr18	5668771	5668988	DEL	217	Ofa021801	25329	Ofa021802	15351	gene,+,ID=Ofa021801.gene;intron,+,Parent=Ofa021801.gene;
FChr18	5724381	5724576	DEL	195	Ofa021803	26432	Ofa021804	163817	-
FChr18	5900552	5901139	DEL	587	Ofa021804	12354	Ofa021805	39688	intron,+,Parent=Ofa021804.gene;gene,+,ID=Ofa021804.gene;
FChr18	6022053	6022284	DEL	231	Ofa021807	26653	Ofa021808	41396	-
FChr18	6037826	6037952	DEL	126	Ofa021807	42426	Ofa021808	25623	-
FChr18	6291238	6291497	DEL	259	Ofa021817	4850	Ofa021818	65612	gene,-,ID=Ofa021818.gene;intron,-,Parent=Ofa021818.gene;
FChr18	6433089	6433231	DEL	142	Ofa021819	72160	Ofa021820	18368	-
FChr18	6892308	6892445	DEL	137	Ofa021843	37923	Ofa021844	112729	intron,+,Parent=Ofa021843.gene;gene,+,ID=Ofa021843.gene;
FChr18	7004156	7004312	DEL	156	Ofa021843	149771	Ofa021844	881	gene,-,ID=Ofa021844.gene;intron,-,Parent=Ofa021844.gene;
FChr18	7506151	7506389	DEL	238	Ofa021872	13045	Ofa021873	4024	-
FChr18	7506877	7507035	DEL	158	Ofa021872	13771	Ofa021873	3298	-
FChr18	7673176	7674830	DEL	1654	Ofa021880	94055	Ofa021881	133427	intron,+,Parent=Ofa021880.gene;gene,+,ID=Ofa021880.gene;
FChr18	7769790	7769911	DEL	121	Ofa021880	190669	Ofa021881	36813	-
FChr18	7896554	7896773	DEL	219	Ofa021883	60549	Ofa021884	2653	-
FChr18	7903114	7903254	DEL	140	Ofa021884	3907	Ofa021885	6516	gene,+,ID=Ofa021884.gene;intron,+,Parent=Ofa021884.gene;
FChr18	8013568	8014194	DEL	626	Ofa021888	29657	Ofa021889	50100	-
FChr18	8055769	8055941	DEL	172	Ofa021888	71858	Ofa021889	7899	gene,-,ID=Ofa021889.gene;
FChr18	8070680	8071078	DEL	398	Ofa021889	7012	Ofa021890	2789	-
FChr18	8088977	8089116	DEL	139	Ofa021892	307	Ofa021893	4336	gene,+,ID=Ofa021892.gene;intron,+,Parent=Ofa021892.gene;
FChr18	8178032	8178199	DEL	167	Ofa021896	63771	Ofa021897	11531	gene,-,ID=Ofa021897.gene;intron,-,Parent=Ofa021897.gene;
FChr18	8198688	8199373	DEL	685	Ofa021899	1561	Ofa021900	12801	gene,+,ID=Ofa021899.gene;intron,+,Parent=Ofa021899.gene;
FChr18	8491990	8492331	DEL	341	Ofa021912	49375	Ofa021913	107915	-
FChr18	8690145	8690293	DEL	148	Ofa021919	6525	Ofa021920	7689	-
FChr18	8803755	8814267	DEL	10512	Ofa021927	37300	Ofa021928	18773	intron,-,Parent=Ofa021928.gene;gene,-,ID=Ofa021928.gene;
FChr18	8823041	8823505	DEL	464	Ofa021928	513	Ofa021929	14228	-
FChr18	8823746	8824239	DEL	493	Ofa021928	1218	Ofa021929	13523	-
FChr18	8868600	8868785	DEL	185	Ofa021933	5755	Ofa021934	12244	gene,+,ID=Ofa021933.gene;intron,+,Parent=Ofa021933.gene;
FChr18	8893847	8894182	DEL	335	Ofa021936	7803	Ofa021937	15172	-
FChr18	11286947	11287065	DEL	118	Ofa022062	31739	Ofa022063	5795	intron,-,Parent=Ofa022063.gene;gene,-,ID=Ofa022063.gene;
FChr18	11350826	11352714	DEL	1888	Ofa022067	26281	Ofa022068	13491	-
FChr18	11356662	11360462	DEL	3800	Ofa022067	32117	Ofa022068	7655	-
FChr18	11363952	11365839	DEL	1887	Ofa022067	39407	Ofa022068	365	five_prime_UTR,+,Parent=Ofa022068;gene,+,ID=Ofa022068.gene;
FChr18	11396376	11396569	DEL	193	Ofa022070	8702	Ofa022071	2753	gene,-,ID=Ofa022071.gene;intron,-,Parent=Ofa022071.gene;
FChr18	11407048	11407238	DEL	190	Ofa022072	3492	Ofa022073	8432	gene,+,ID=Ofa022072.gene;intron,+,Parent=Ofa022072.gene;
FChr18	11574206	11574391	DEL	185	Ofa022085	31057	Ofa022086	9355	intron,-,Parent=Ofa022086.gene;gene,-,ID=Ofa022086.gene;
FChr18	11903772	11904299	DEL	527	Ofa022116	6296	Ofa022117	17996	gene,+,ID=Ofa022116.gene;
FChr18	11910076	11910191	DEL	115	Ofa022116	12600	Ofa022117	11692	intron,+,Parent=Ofa022116.gene;gene,+,ID=Ofa022116.gene;
FChr18	12075165	12075458	DEL	293	Ofa022123	1404	Ofa022124	158136	gene,+,ID=Ofa022123.gene;intron,+,Parent=Ofa022123.gene;
FChr18	12098754	12099027	DEL	273	Ofa022123	24993	Ofa022124	134547	intron,-,Parent=Ofa022124.gene;gene,-,ID=Ofa022124.gene;
FChr18	12114635	12123047	DEL	8412	Ofa022123	40874	Ofa022124	118666	intron,-,Parent=Ofa022124.gene;intron,-,Parent=Ofa022124.gene;intron,-,Parent=Ofa022124.gene;intron,-,Parent=Ofa022124.gene;intron,-,Parent=Ofa022124.gene;intron,-,Parent=Ofa022124.gene;intron,-,Parent=Ofa022124.gene;intron,-,Parent=Ofa022124.gene;intron,-,Parent=Ofa022124.gene;intron,-,Parent=Ofa022124.gene;intron,-,Parent=Ofa022124.gene;intron,-,Parent=Ofa022124.gene;intron,-,Parent=Ofa022124.g…
FChr18	12258129	12258382	DEL	253	Ofa022124	24828	Ofa022125	42672	-
FChr18	12263110	12263227	DEL	117	Ofa022124	29809	Ofa022125	37691	-
FChr18	12876768	12876870	DEL	102	Ofa022139	1679	Ofa022140	2172	-
FChr18	13642697	13642827	DEL	130	Ofa022161	14716	Ofa022162	836	gene,-,ID=Ofa022162.gene;intron,-,Parent=Ofa022162.gene;
FChr18	13733212	13733423	DEL	211	Ofa022165	20034	Ofa022166	3079	-
FChr18	13767771	13767884	DEL	113	Ofa022169	1985	Ofa022170	35028	intron,+,Parent=Ofa022169.gene;gene,+,ID=Ofa022169.gene;
FChr18	13831590	13833239	DEL	1649	Ofa022173	8147	Ofa022174	25988	intron,-,Parent=Ofa022174.gene;gene,-,ID=Ofa022174.gene;
FChr18	14495494	14495688	DEL	194	Ofa022195	5572	Ofa022196	13981	gene,+,ID=Ofa022195.gene;intron,+,Parent=Ofa022195.gene;
FChr18	14912892	14913068	DEL	176	Ofa022211	35935	Ofa022212	71671	intron,-,Parent=Ofa022212.gene;gene,-,ID=Ofa022212.gene;
FChr18	15569220	15569578	DEL	358	Ofa022238	25105	Ofa022239	54024	-
FChr18	15722221	15722431	DEL	210	Ofa022240	49287	Ofa022241	10729	-
FChr18	15913129	15913286	DEL	157	Ofa022255	12256	Ofa022256	6666	-
FChr18	16025469	16025693	DEL	224	Ofa022258	31564	Ofa022259	3291	-
FChr18	16251448	16251659	DEL	211	Ofa022267	64025	Ofa022268	3503	intron,-,Parent=Ofa022268.gene;gene,-,ID=Ofa022268.gene;
FChr18	16599356	16599460	DEL	104	Ofa022275	40283	Ofa022276	3043	-
FChr18	16914429	16915148	DEL	719	Ofa022291	38730	Ofa022292	21915	-
FChr18	17698610	17698734	DEL	124	Ofa022326	15648	Ofa022327	30175	gene,-,ID=Ofa022327.gene;intron,-,Parent=Ofa022327.gene;
FChr18	17983568	17985227	DEL	1659	Ofa022345	8481	Ofa022346	32727	intron,+,Parent=Ofa022345.gene;gene,+,ID=Ofa022345.gene;
FChr18	18002189	18005039	DEL	2850	Ofa022345	27102	Ofa022346	14106	-
FChr18	18038304	18038434	DEL	130	Ofa022346	22009	Ofa022347	87954	gene,+,ID=Ofa022346.gene;intron,+,Parent=Ofa022346.gene;
FChr18	18099299	18099579	DEL	280	Ofa022346	83004	Ofa022347	26959	-
FChr18	18475019	18476174	DEL	1155	Ofa022353	147248	Ofa022354	93649	-
FChr18	19141198	19141457	DEL	259	Ofa022366	24241	Ofa022367	16171	-
FChr18	19634160	19634664	DEL	504	Ofa022384	87398	Ofa022385	34333	-
FChr18	19683971	19684266	DEL	295	Ofa022386	4118	Ofa022387	12518	-
FChr18	19777842	19777968	DEL	126	Ofa022387	81353	Ofa022388	73783	-
FChr18	19835283	19835448	DEL	165	Ofa022387	138794	Ofa022388	16342	-
FChr18	20022756	20023626	DEL	870	Ofa022390	18403	Ofa022391	33347	-
FChr18	20732593	20733093	DEL	500	Ofa022408	16916	Ofa022409	17751	intron,+,Parent=Ofa022408.gene;gene,+,ID=Ofa022408.gene;
FChr18	20749612	20749732	DEL	120	Ofa022408	33935	Ofa022409	732	-
FChr18	20758093	20808042	DEL	49949	Ofa022409	7749	Ofa022410	10655	gene,-,ID=Ofa022410.gene;intron,-,Parent=Ofa022410.gene;intron,-,Parent=Ofa022410.gene;intron,-,Parent=Ofa022410.gene;intron,-,Parent=Ofa022410.gene;intron,-,Parent=Ofa022410.gene;intron,-,Parent=Ofa022410.gene;intron,-,Parent=Ofa022410.gene;intron,-,Parent=Ofa022410.gene;gene,-,ID=Ofa022411.gene;intron,-,Parent=Ofa022411.gene;intron,-,Parent=Ofa022411.gene;intron,-,Parent=Ofa022411.gene;intron,-…
FChr18	20865637	20866219	DEL	582	Ofa022415	5346	Ofa022416	29897	gene,+,ID=Ofa022415.gene;intron,+,Parent=Ofa022415.gene;
FChr18	21146946	21147239	DEL	293	Ofa022416	251412	Ofa022417	6978	-
FChr18	21147381	21147852	DEL	471	Ofa022416	251847	Ofa022417	6543	-
FChr18	21329489	21329912	DEL	423	Ofa022419	76578	Ofa022420	19461	-
FChr18	21342054	21343694	DEL	1640	Ofa022419	89143	Ofa022420	6896	-
FChr18	21434728	21434998	DEL	270	Ofa022424	17214	Ofa022425	11268	-
FChr18	21435140	21437925	DEL	2785	Ofa022424	17626	Ofa022425	10856	-
FChr18	21438021	21438390	DEL	369	Ofa022424	20507	Ofa022425	7975	-
FChr18	21438533	21438812	DEL	279	Ofa022424	21019	Ofa022425	7463	-
FChr18	21539798	21540364	DEL	566	Ofa022431	14329	Ofa022432	7849	intron,-,Parent=Ofa022432.gene;gene,-,ID=Ofa022432.gene;
FChr18	21583810	21583973	DEL	163	Ofa022435	17711	Ofa022436	3141	-
FChr18	21855504	21855992	DEL	488	Ofa022445	4185	Ofa022446	6256	gene,+,ID=Ofa022445.gene;intron,+,Parent=Ofa022445.gene;
FChr18	21860485	21860642	DEL	157	Ofa022445	9166	Ofa022446	1275	-
FChr18	22004988	22005178	DEL	190	Ofa022452	622	Ofa022453	1799	-
FChr18	22189053	22189225	DEL	172	Ofa022456	11763	Ofa022457	2671	-
FChr18	22339102	22339236	DEL	134	Ofa022461	10696	Ofa022462	21314	-
FChr18	22475770	22476071	DEL	301	Ofa022468	24022	Ofa022469	69158	-
FChr18	22518956	22519073	DEL	117	Ofa022468	67208	Ofa022469	25972	-
FChr18	23010395	23010564	DEL	169	Ofa022482	7384	Ofa022483	293866	intron,+,Parent=Ofa022482.gene;gene,+,ID=Ofa022482.gene;
FChr18	23075969	23076234	DEL	265	Ofa022482	72958	Ofa022483	228292	intron,-,Parent=Ofa022483.gene;gene,-,ID=Ofa022483.gene;
FChr18	23228314	23228637	DEL	323	Ofa022482	225303	Ofa022483	75947	intron,-,Parent=Ofa022483.gene;gene,-,ID=Ofa022483.gene;
FChr18	23388450	23388667	DEL	217	Ofa022483	84189	Ofa022484	123281	-
FChr18	23414145	23414270	DEL	125	Ofa022483	109884	Ofa022484	97586	-
FChr18	23637751	23637871	DEL	120	Ofa022485	94156	Ofa022486	154184	-
FChr18	23647070	23647504	DEL	434	Ofa022485	103475	Ofa022486	144865	-
FChr18	23708967	23709241	DEL	274	Ofa022485	165372	Ofa022486	82968	-
FChr18	23724658	23726533	DEL	1875	Ofa022485	181063	Ofa022486	67277	-
FChr18	23985803	23985912	DEL	109	Ofa022492	3582	Ofa022493	19937	-
FChr18	24021366	24021542	DEL	176	Ofa022494	5577	Ofa022495	51312	gene,+,ID=Ofa022494.gene;intron,+,Parent=Ofa022494.gene;
FChr18	24038798	24039122	DEL	324	Ofa022494	23009	Ofa022495	33880	-
FChr18	24040100	24040752	DEL	652	Ofa022494	24311	Ofa022495	32578	-
FChr18	24309367	24309796	DEL	429	Ofa022497	15819	Ofa022498	56169	-
FChr18	24999559	24999752	DEL	193	Ofa022516	20961	Ofa022517	9394	gene,+,ID=Ofa022516.gene;intron,+,Parent=Ofa022516.gene;
FChr18	25515182	25515657	DEL	475	Ofa022527	246126	Ofa022528	123309	-
FChr18	25599754	25599990	DEL	236	Ofa022527	330698	Ofa022528	38737	-
FChr18	25911179	25911363	DEL	184	Ofa022531	108539	Ofa022532	154410	intron,+,Parent=Ofa022531.gene;gene,+,ID=Ofa022531.gene;
FChr18	26141485	26141809	DEL	324	Ofa022534	33688	Ofa022535	30619	gene,+,ID=Ofa022534.gene;intron,+,Parent=Ofa022534.gene;
FChr18	26635943	26636120	DEL	177	Ofa022540	26987	Ofa022541	18243	-
FChr17	36231	36582	DEL	351		36230	Ofa020723	41369	intron,-,Parent=Ofa020723.gene;gene,-,ID=Ofa020723.gene;
FChr17	92492	115689	DEL	23197	Ofa020723	14892	Ofa020724	52281	intron,-,Parent=Ofa020724.gene;intron,-,Parent=Ofa020724.gene;intron,-,Parent=Ofa020724.gene;intron,-,Parent=Ofa020724.gene;gene,-,ID=Ofa020724.gene;intron,-,Parent=Ofa020724.gene;
FChr17	165967	166095	DEL	128	Ofa020724	21194	Ofa020725	7084	gene,-,ID=Ofa020725.gene;intron,-,Parent=Ofa020725.gene;
FChr17	182149	182420	DEL	271	Ofa020725	9098	Ofa020726	8442	intron,-,Parent=Ofa020726.gene;gene,-,ID=Ofa020726.gene;
FChr17	454823	455061	DEL	238	Ofa020738	32548	Ofa020739	689	-
FChr17	460377	460544	DEL	167	Ofa020739	4865	Ofa020740	50914	gene,+,ID=Ofa020739.gene;intron,+,Parent=Ofa020739.gene;
FChr17	600332	600517	DEL	185	Ofa020746	15513	Ofa020747	38660	-
FChr17	831763	832118	DEL	355	Ofa020758	8455	Ofa020759	17119	-
FChr17	836458	872322	DEL	35864	Ofa020758	13150	Ofa020759	12424	intron,+,Parent=Ofa020759.gene;intron,+,Parent=Ofa020759.gene;intron,+,Parent=Ofa020759.gene;intron,+,Parent=Ofa020759.gene;intron,+,Parent=Ofa020759.gene;gene,+,ID=Ofa020759.gene;intron,+,Parent=Ofa020759.gene;
FChr17	976947	977089	DEL	142	Ofa020764	4058	Ofa020765	75773	intron,+,Parent=Ofa020764.gene;gene,+,ID=Ofa020764.gene;
FChr17	978267	979006	DEL	739	Ofa020764	5378	Ofa020765	74453	intron,+,Parent=Ofa020764.gene;gene,+,ID=Ofa020764.gene;
FChr17	979216	979381	DEL	165	Ofa020764	6327	Ofa020765	73504	intron,+,Parent=Ofa020764.gene;gene,+,ID=Ofa020764.gene;
FChr17	979586	980039	DEL	453	Ofa020764	6697	Ofa020765	73134	intron,+,Parent=Ofa020764.gene;gene,+,ID=Ofa020764.gene;
FChr17	980318	980566	DEL	248	Ofa020764	7429	Ofa020765	72402	intron,+,Parent=Ofa020764.gene;gene,+,ID=Ofa020764.gene;
FChr17	1331289	1331400	DEL	111	Ofa020773	13638	Ofa020774	659	gene,-,ID=Ofa020774.gene;intron,-,Parent=Ofa020774.gene;
FChr17	1675651	1699352	DEL	23701	Ofa020783	33596	Ofa020784	35898	gene,-,ID=Ofa020784.gene;intron,-,Parent=Ofa020784.gene;
FChr17	1743650	1743780	DEL	130	Ofa020786	12641	Ofa020787	76661	-
FChr17	1846822	1847098	DEL	276	Ofa020787	26511	Ofa020788	250505	gene,+,ID=Ofa020787.gene;intron,+,Parent=Ofa020787.gene;
FChr17	1895851	1895995	DEL	144	Ofa020787	75540	Ofa020788	201476	intron,+,Parent=Ofa020787.gene;gene,+,ID=Ofa020787.gene;
FChr17	1900401	1919464	DEL	19063	Ofa020787	80090	Ofa020788	196926	intron,+,Parent=Ofa020787.gene;gene,+,ID=Ofa020787.gene;
FChr17	2116334	2116437	DEL	103	Ofa020790	5137	Ofa020791	5830	-
FChr17	2156017	2156785	DEL	768	Ofa020793	1407	Ofa020794	7278	-
FChr17	2188935	2189323	DEL	388	Ofa020795	5862	Ofa020796	7135	-
FChr17	2533672	2533999	DEL	327	Ofa020807	8681	Ofa020808	42327	gene,+,ID=Ofa020807.gene;intron,+,Parent=Ofa020807.gene;
FChr17	2543261	2543846	DEL	585	Ofa020807	18270	Ofa020808	32738	gene,+,ID=Ofa020807.gene;intron,+,Parent=Ofa020807.gene;
FChr17	2557323	2557645	DEL	322	Ofa020807	32332	Ofa020808	18676	intron,+,Parent=Ofa020807.gene;gene,+,ID=Ofa020807.gene;
FChr17	2557813	2557915	DEL	102	Ofa020807	32822	Ofa020808	18186	intron,+,Parent=Ofa020807.gene;gene,+,ID=Ofa020807.gene;
FChr17	2558567	2558759	DEL	192	Ofa020807	33576	Ofa020808	17432	intron,+,Parent=Ofa020807.gene;gene,+,ID=Ofa020807.gene;
FChr17	2562656	2562973	DEL	317	Ofa020807	37665	Ofa020808	13343	intron,+,Parent=Ofa020807.gene;gene,+,ID=Ofa020807.gene;
FChr17	2633554	2633738	DEL	184	Ofa020809	10530	Ofa020810	18864	-
FChr17	2872242	2872396	DEL	154	Ofa020818	5636	Ofa020819	30358	-
FChr17	2964405	2966177	DEL	1772	Ofa020821	38678	Ofa020822	47664	-
FChr17	3132592	3133565	DEL	973	Ofa020826	26187	Ofa020827	9108	intron,-,Parent=Ofa020827.gene;gene,-,ID=Ofa020827.gene;
FChr17	3134322	3136289	DEL	1967	Ofa020826	27917	Ofa020827	7378	intron,-,Parent=Ofa020827.gene;gene,-,ID=Ofa020827.gene;
FChr17	3136851	3138820	DEL	1969	Ofa020826	30446	Ofa020827	4849	intron,-,Parent=Ofa020827.gene;gene,-,ID=Ofa020827.gene;
FChr17	3139582	3139726	DEL	144	Ofa020826	33177	Ofa020827	2118	intron,-,Parent=Ofa020827.gene;gene,-,ID=Ofa020827.gene;
FChr17	3139996	3140203	DEL	207	Ofa020826	33591	Ofa020827	1704	intron,-,Parent=Ofa020827.gene;gene,-,ID=Ofa020827.gene;
FChr17	3140427	3140921	DEL	494	Ofa020826	34022	Ofa020827	1273	intron,-,Parent=Ofa020827.gene;gene,-,ID=Ofa020827.gene;
FChr17	3283028	3284809	DEL	1781	Ofa020831	13274	Ofa020832	11870	-
FChr17	3302816	3302924	DEL	108	Ofa020832	7918	Ofa020833	10843	-
FChr17	3316323	3316499	DEL	176	Ofa020833	2664	Ofa020834	22720	intron,+,Parent=Ofa020833.gene;gene,+,ID=Ofa020833.gene;
FChr17	3368462	3368747	DEL	285	Ofa020836	7017	Ofa020837	421	gene,-,ID=Ofa020837.gene;intron,-,Parent=Ofa020837.gene;
FChr17	3384572	3384953	DEL	381	Ofa020839	574	Ofa020840	26432	-
FChr17	3385673	3387164	DEL	1491	Ofa020839	1675	Ofa020840	25331	-
FChr17	3500084	3500329	DEL	245	Ofa020842	30811	Ofa020843	23504	intron,-,Parent=Ofa020843.gene;gene,-,ID=Ofa020843.gene;
FChr17	3516316	3516442	DEL	126	Ofa020842	47043	Ofa020843	7272	intron,-,Parent=Ofa020843.gene;gene,-,ID=Ofa020843.gene;
FChr17	3582464	3582855	DEL	391	Ofa020847	6837	Ofa020848	18506	gene,+,ID=Ofa020847.gene;intron,+,Parent=Ofa020847.gene;
FChr17	3592010	3592154	DEL	144	Ofa020847	16383	Ofa020848	8960	-
FChr17	3647136	3647280	DEL	144	Ofa020850	12027	Ofa020851	16439	-
FChr17	3727337	3727529	DEL	192	Ofa020853	5010	Ofa020854	31618	-
FChr17	3727617	3727978	DEL	361	Ofa020853	5290	Ofa020854	31338	-
FChr17	3728401	3728593	DEL	192	Ofa020853	6074	Ofa020854	30554	-
FChr17	3744276	3744401	DEL	125	Ofa020853	21949	Ofa020854	14679	intron,-,Parent=Ofa020854.gene;gene,-,ID=Ofa020854.gene;
FChr17	3827148	3827262	DEL	114	Ofa020856	30047	Ofa020857	6251	intron,-,Parent=Ofa020857.gene;gene,-,ID=Ofa020857.gene;
FChr17	3867078	3867385	DEL	307	Ofa020859	4173	Ofa020860	10326	intron,-,Parent=Ofa020860.gene;gene,-,ID=Ofa020860.gene;
FChr17	3914888	3915037	DEL	149	Ofa020861	29135	Ofa020862	11841	intron,-,Parent=Ofa020862.gene;gene,-,ID=Ofa020862.gene;
FChr17	3944147	3944285	DEL	138	Ofa020863	1734	Ofa020864	1110	-
FChr17	3959916	3960586	DEL	670	Ofa020864	14659	Ofa020865	4199	-
FChr17	4017190	4017659	DEL	469	Ofa020867	609	Ofa020868	24128	-
FChr17	4026428	4026554	DEL	126	Ofa020867	9847	Ofa020868	14890	intron,-,Parent=Ofa020868.gene;gene,-,ID=Ofa020868.gene;
FChr17	4052143	4052383	DEL	240	Ofa020868	10825	Ofa020869	108680	intron,-,Parent=Ofa020869.gene;gene,-,ID=Ofa020869.gene;
FChr17	4245413	4245627	DEL	214	Ofa020871	23869	Ofa020872	10328	gene,-,ID=Ofa020872.gene;
FChr17	4295336	4304167	DEL	8831	Ofa020874	5634	Ofa020875	19933	gene,+,ID=Ofa020874.gene;
FChr17	4314488	4320767	DEL	6279	Ofa020874	24786	Ofa020875	781	gene,-,ID=Ofa020875.gene;gene,-,ID=Ofa020876.gene;
FChr17	4419725	4420090	DEL	365	Ofa020881	2456	Ofa020882	3817	-
FChr17	4420443	4421246	DEL	803	Ofa020881	3174	Ofa020882	3099	-
FChr17	4421685	4422050	DEL	365	Ofa020881	4416	Ofa020882	1857	-
FChr17	4486257	4486931	DEL	674	Ofa020883	27769	Ofa020884	62121	gene,-,ID=Ofa020884.gene;intron,-,Parent=Ofa020884.gene;
FChr17	4534232	4534415	DEL	183	Ofa020883	75744	Ofa020884	14146	gene,-,ID=Ofa020884.gene;intron,-,Parent=Ofa020884.gene;
FChr17	4539918	4540058	DEL	140	Ofa020883	81430	Ofa020884	8460	gene,-,ID=Ofa020884.gene;intron,-,Parent=Ofa020884.gene;
FChr17	4599048	4599166	DEL	118	Ofa020884	50670	Ofa020885	51934	-
FChr17	4854530	4854649	DEL	119	Ofa020886	3576	Ofa020887	88711	-
FChr17	4893651	4893861	DEL	210	Ofa020886	42697	Ofa020887	49590	-
FChr17	4895630	4897117	DEL	1487	Ofa020886	44676	Ofa020887	47611	-
FChr17	4905248	4905526	DEL	278	Ofa020886	54294	Ofa020887	37993	-
FChr17	5432883	5433194	DEL	311	Ofa020897	93066	Ofa020898	15381	-
FChr17	5579379	5579510	DEL	131	Ofa020901	34362	Ofa020902	20403	intron,-,Parent=Ofa020902.gene;gene,-,ID=Ofa020902.gene;
FChr17	5640922	5641107	DEL	185	Ofa020905	20524	Ofa020906	8761	intron,-,Parent=Ofa020906.gene;gene,-,ID=Ofa020906.gene;
FChr17	5865626	5866884	DEL	1258	Ofa020918	24570	Ofa020919	2868	-
FChr17	5918568	5918736	DEL	168	Ofa020919	50074	Ofa020920	16614	intron,-,Parent=Ofa020920.gene;gene,-,ID=Ofa020920.gene;
FChr17	5934888	5935331	DEL	443	Ofa020919	66394	Ofa020920	294	intron,-,Parent=Ofa020920.gene;gene,-,ID=Ofa020920.gene;
FChr17	6028839	6028951	DEL	112	Ofa020921	79907	Ofa020922	9723	gene,-,ID=Ofa020922.gene;intron,-,Parent=Ofa020922.gene;
FChr17	6071671	6071814	DEL	143	Ofa020923	25324	Ofa020924	13266	-
FChr17	6142818	6142999	DEL	181	Ofa020926	13261	Ofa020927	120711	intron,+,Parent=Ofa020926.gene;gene,+,ID=Ofa020926.gene;
FChr17	6262051	6262470	DEL	419	Ofa020926	132494	Ofa020927	1478	gene,-,ID=Ofa020927.gene;
FChr17	6618114	6618480	DEL	366	Ofa020944	58406	Ofa020945	78544	-
FChr17	6874696	6875017	DEL	321	Ofa020951	6491	Ofa020952	4624	-
FChr17	6974290	6974565	DEL	275	Ofa020955	25736	Ofa020956	2802	-
FChr17	6974842	6975091	DEL	249	Ofa020955	26288	Ofa020956	2250	-
FChr17	6975157	6975816	DEL	659	Ofa020955	26603	Ofa020956	1935	-
FChr17	6975895	6976080	DEL	185	Ofa020955	27341	Ofa020956	1197	-
FChr17	6976213	6976358	DEL	145	Ofa020955	27659	Ofa020956	879	-
FChr17	6976629	6976732	DEL	103	Ofa020955	28075	Ofa020956	463	-
FChr17	7035149	7035363	DEL	214	Ofa020961	10134	Ofa020962	1637	gene,-,ID=Ofa020962.gene;intron,-,Parent=Ofa020962.gene;
FChr17	7216205	7216407	DEL	202	Ofa020976	293	Ofa020977	2709	-
FChr17	7432128	7432404	DEL	276	Ofa020990	16523	Ofa020991	3960	gene,-,ID=Ofa020991.gene;intron,-,Parent=Ofa020991.gene;
FChr17	7587875	7593580	DEL	5705	Ofa021000	4531	Ofa021001	25605	-
FChr17	7601713	7607218	DEL	5505	Ofa021000	18369	Ofa021001	11767	gene,-,ID=Ofa021001.gene;intron,-,Parent=Ofa021001.gene;
FChr17	7831239	7832240	DEL	1001	Ofa021019	26161	Ofa021020	13790	-
FChr17	7858962	7859067	DEL	105	Ofa021020	13933	Ofa021021	8729	gene,+,ID=Ofa021020.gene;intron,+,Parent=Ofa021020.gene;
FChr17	8404469	8404666	DEL	197	Ofa021035	12907	Ofa021036	29046	-
FChr17	9218479	9218712	DEL	233	Ofa021067	24776	Ofa021068	1031	gene,-,ID=Ofa021068.gene;
FChr17	9223296	9223405	DEL	109	Ofa021068	3786	Ofa021069	5014	-
FChr17	9325167	9325580	DEL	413	Ofa021073	2029	Ofa021074	11922	-
FChr17	9452712	9452813	DEL	101	Ofa021079	16463	Ofa021080	35815	intron,+,Parent=Ofa021079.gene;gene,+,ID=Ofa021079.gene;
FChr17	9466784	9466930	DEL	146	Ofa021079	30535	Ofa021080	21743	intron,+,Parent=Ofa021079.gene;gene,+,ID=Ofa021079.gene;
FChr17	9688163	9688300	DEL	137	Ofa021083	12654	Ofa021084	355919	intron,+,Parent=Ofa021083.gene;gene,+,ID=Ofa021083.gene;
FChr17	9914189	9924043	DEL	9854	Ofa021083	238680	Ofa021084	129893	intron,-,Parent=Ofa021084.gene;gene,-,ID=Ofa021084.gene;
FChr17	10000204	10000432	DEL	228	Ofa021083	324695	Ofa021084	43878	gene,-,ID=Ofa021084.gene;
FChr17	10238418	10238559	DEL	141	Ofa021085	116482	Ofa021086	24667	intron,-,Parent=Ofa021086.gene;gene,-,ID=Ofa021086.gene;
FChr17	10836356	10836469	DEL	113	Ofa021100	22119	Ofa021101	31362	gene,+,ID=Ofa021100.gene;
FChr17	11738520	11738751	DEL	231	Ofa021130	17014	Ofa021131	60346	-
FChr17	11868481	11868725	DEL	244	Ofa021135	8833	Ofa021136	67605	gene,+,ID=Ofa021135.gene;intron,+,Parent=Ofa021135.gene;
FChr17	12092927	12093031	DEL	104	Ofa021143	4085	Ofa021144	19679	-
FChr17	12133554	12133879	DEL	325	Ofa021144	20948	Ofa021145	2403	-
FChr17	12234504	12235019	DEL	515	Ofa021151	3387	Ofa021152	60425	intron,+,Parent=Ofa021151.gene;gene,+,ID=Ofa021151.gene;
FChr17	12798460	12801519	DEL	3059	Ofa021182	2100	Ofa021183	30228	intron,+,Parent=Ofa021182.gene;intron,+,Parent=Ofa021182.gene;intron,+,Parent=Ofa021182.gene;intron,+,Parent=Ofa021182.gene;intron,+,Parent=Ofa021182.gene;gene,+,ID=Ofa021182.gene;
FChr17	13278272	13278398	DEL	126	Ofa021198	27048	Ofa021199	78768	gene,+,ID=Ofa021198.gene;intron,+,Parent=Ofa021198.gene;
FChr17	13317759	13318057	DEL	298	Ofa021198	66535	Ofa021199	39281	-
FChr17	13373702	13374147	DEL	445	Ofa021200	725	Ofa021201	1301	-
FChr17	13411820	13412162	DEL	342	Ofa021207	807	Ofa021208	9412	gene,+,ID=Ofa021207.gene;intron,+,Parent=Ofa021207.gene;
FChr17	13466904	13467171	DEL	267	Ofa021210	18998	Ofa021211	49141	intron,-,Parent=Ofa021211.gene;gene,-,ID=Ofa021211.gene;
FChr17	13473805	13477763	DEL	3958	Ofa021210	25899	Ofa021211	42240	intron,-,Parent=Ofa021211.gene;gene,-,ID=Ofa021211.gene;
FChr17	13607972	13608103	DEL	131	Ofa021211	91927	Ofa021212	23144	gene,-,ID=Ofa021212.gene;intron,-,Parent=Ofa021212.gene;
FChr17	13980010	13980124	DEL	114	Ofa021219	78258	Ofa021220	27888	-
FChr17	14505298	14505455	DEL	157	Ofa021227	107335	Ofa021228	30275	-
FChr17	14518069	14518244	DEL	175	Ofa021227	120106	Ofa021228	17504	-
FChr17	14525504	14525749	DEL	245	Ofa021227	127541	Ofa021228	10069	intron,-,Parent=Ofa021228.gene;gene,-,ID=Ofa021228.gene;
FChr17	14839010	14849442	DEL	10432	Ofa021234	32434	Ofa021235	39863	intron,+,Parent=Ofa021234.gene;gene,+,ID=Ofa021234.gene;
FChr17	14856199	14864847	DEL	8648	Ofa021234	49623	Ofa021235	22674	intron,+,Parent=Ofa021234.gene;gene,+,ID=Ofa021234.gene;
FChr17	14864964	14869375	DEL	4411	Ofa021234	58388	Ofa021235	13909	-
FChr17	14891299	14892820	DEL	1521	Ofa021236	119	Ofa021237	3081	gene,-,ID=Ofa021237.gene;intron,-,Parent=Ofa021237.gene;
FChr17	15256298	15256951	DEL	653	Ofa021249	4951	Ofa021250	2299	intron,+,Parent=Ofa021249.gene;gene,+,ID=Ofa021249.gene;
FChr17	15455908	15456211	DEL	303	Ofa021261	2348	Ofa021262	45966	-
FChr17	15461457	15461678	DEL	221	Ofa021261	7897	Ofa021262	40417	-
FChr17	15780578	15780704	DEL	126	Ofa021271	30750	Ofa021272	4279	-
FChr17	16084072	16084415	DEL	343	Ofa021278	6182	Ofa021279	11692	-
FChr17	16234064	16255780	DEL	21716	Ofa021284	5587	Ofa021285	2060	intron,+,Parent=Ofa021285.gene;intron,+,Parent=Ofa021285.gene;intron,+,Parent=Ofa021285.gene;intron,+,Parent=Ofa021285.gene;intron,+,Parent=Ofa021285.gene;intron,+,Parent=Ofa021285.gene;gene,+,ID=Ofa021285.gene;intron,+,Parent=Ofa021285.gene;
FChr17	16486343	16486752	DEL	409	Ofa021292	57921	Ofa021293	47455	-
FChr17	16616435	16616546	DEL	111	Ofa021295	53744	Ofa021296	5688	gene,-,ID=Ofa021296.gene;intron,-,Parent=Ofa021296.gene;
FChr17	16669734	16669994	DEL	260	Ofa021299	2958	Ofa021300	3916	-
FChr17	16898891	16899106	DEL	215	Ofa021308	60108	Ofa021309	5815	three_prime_UTR,-,Parent=Ofa021309;gene,-,ID=Ofa021309.gene;
FChr17	16901131	16901249	DEL	118	Ofa021308	62348	Ofa021309	3575	gene,-,ID=Ofa021309.gene;intron,-,Parent=Ofa021309.gene;
FChr17	16988321	16988628	DEL	307	Ofa021312	67138	Ofa021313	23988	intron,-,Parent=Ofa021313.gene;gene,-,ID=Ofa021313.gene;
FChr17	17141500	17141800	DEL	300	Ofa021323	23822	Ofa021324	28364	-
FChr17	17336798	17337896	DEL	1098	Ofa021327	24900	Ofa021328	24359	intron,-,Parent=Ofa021328.gene;gene,-,ID=Ofa021328.gene;
FChr17	17351282	17351404	DEL	122	Ofa021327	39384	Ofa021328	9875	gene,-,ID=Ofa021328.gene;intron,-,Parent=Ofa021328.gene;
FChr17	17407855	17408052	DEL	197	Ofa021329	14741	Ofa021330	7604	intron,-,Parent=Ofa021330.gene;gene,-,ID=Ofa021330.gene;
FChr17	17440241	17440574	DEL	333	Ofa021331	6155	Ofa021332	2217	-
FChr17	17547051	17547282	DEL	231	Ofa021333	73740	Ofa021334	42963	intron,-,Parent=Ofa021334.gene;gene,-,ID=Ofa021334.gene;
FChr17	17926085	17926231	DEL	146	Ofa021345	12320	Ofa021346	63252	intron,+,Parent=Ofa021345.gene;gene,+,ID=Ofa021345.gene;
FChr17	18022159	18022516	DEL	357	Ofa021349	2595	Ofa021350	20642	intron,+,Parent=Ofa021349.gene;gene,+,ID=Ofa021349.gene;
FChr17	18163868	18164524	DEL	656	Ofa021353	80741	Ofa021354	80597	intron,+,Parent=Ofa021353.gene;gene,+,ID=Ofa021353.gene;
FChr17	18256885	18257012	DEL	127	Ofa021354	12420	Ofa021355	82518	gene,+,ID=Ofa021354.gene;intron,+,Parent=Ofa021354.gene;
FChr17	18464318	18464428	DEL	110	Ofa021357	36797	Ofa021358	52198	intron,+,Parent=Ofa021357.gene;gene,+,ID=Ofa021357.gene;
FChr17	18785356	18785741	DEL	385	Ofa021368	10097	Ofa021369	13731	-
FChr17	18785840	18786184	DEL	344	Ofa021368	10581	Ofa021369	13247	-
FChr17	18795040	18855094	DEL	60054	Ofa021368	19781	Ofa021369	4047	gene,+,ID=Ofa021369.gene;intron,+,Parent=Ofa021369.gene;intron,+,Parent=Ofa021369.gene;gene,+,ID=Ofa021370.gene;intron,+,Parent=Ofa021370.gene;
FChr17	18876039	18876456	DEL	417	Ofa021372	3480	Ofa021373	15575	intron,+,Parent=Ofa021372.gene;gene,+,ID=Ofa021372.gene;
FChr17	19011439	19011570	DEL	131	Ofa021380	18217	Ofa021381	60811	intron,+,Parent=Ofa021380.gene;gene,+,ID=Ofa021380.gene;
FChr17	19121527	19121770	DEL	243	Ofa021382	9065	Ofa021383	17602	-
FChr17	19240471	19240635	DEL	164	Ofa021387	12081	Ofa021388	40168	gene,+,ID=Ofa021387.gene;intron,+,Parent=Ofa021387.gene;
FChr17	19499303	19499633	DEL	330	Ofa021391	37995	Ofa021392	66062	-
FChr17	19700441	19700612	DEL	171	Ofa021393	131485	Ofa021394	84576	gene,-,ID=Ofa021394.gene;intron,-,Parent=Ofa021394.gene;
FChr17	19755337	19755465	DEL	128	Ofa021393	186381	Ofa021394	29680	intron,-,Parent=Ofa021394.gene;gene,-,ID=Ofa021394.gene;
FChr17	19779747	19779956	DEL	209	Ofa021393	210791	Ofa021394	5270	intron,-,Parent=Ofa021394.gene;gene,-,ID=Ofa021394.gene;
FChr17	19943957	19944083	DEL	126	Ofa021397	30587	Ofa021398	86147	-
FChr17	20082473	20082603	DEL	130	Ofa021398	52369	Ofa021399	175578	-
FChr17	20139550	20139739	DEL	189	Ofa021398	109446	Ofa021399	118501	-
FChr17	20706182	20710699	DEL	4517	Ofa021409	558	Ofa021410	1689	gene,+,ID=Ofa021410.gene;gene,+,ID=Ofa021411.gene;
FChr17	20830424	20830721	DEL	297	Ofa021416	10496	Ofa021417	316	-
FChr17	21350310	21350527	DEL	217	Ofa021422	85374	Ofa021423	95132	-
FChr17	21466947	21480558	DEL	13611	Ofa021423	21505	Ofa021424	53038	-
FChr17	21584826	21584931	DEL	105	Ofa021429	27447	Ofa021430	93213	-
FChr17	21596934	21597667	DEL	733	Ofa021429	39555	Ofa021430	81105	-
FChr17	21959804	21959926	DEL	122	Ofa021435	31146	Ofa021436	65953	intron,+,Parent=Ofa021435.gene;gene,+,ID=Ofa021435.gene;
FChr17	22064252	22064778	DEL	526	Ofa021437	5260	Ofa021438	76173	gene,+,ID=Ofa021437.gene;intron,+,Parent=Ofa021437.gene;
FChr17	22076897	22077040	DEL	143	Ofa021437	17905	Ofa021438	63528	intron,+,Parent=Ofa021437.gene;gene,+,ID=Ofa021437.gene;
FChr17	22123962	22124158	DEL	196	Ofa021437	64970	Ofa021438	16463	gene,+,ID=Ofa021437.gene;intron,+,Parent=Ofa021437.gene;
FChr17	22537364	22537654	DEL	290	Ofa021459	18280	Ofa021460	10875	gene,+,ID=Ofa021459.gene;
FChr17	22738467	22738726	DEL	259	Ofa021466	44508	Ofa021467	74860	-
FChr17	22926287	22927690	DEL	1403	Ofa021468	30246	Ofa021469	47332	-
FChr17	22937728	22949049	DEL	11321	Ofa021468	41687	Ofa021469	35891	-
FChr17	23139401	23139514	DEL	113	Ofa021480	26413	Ofa021481	37638	intron,+,Parent=Ofa021480.gene;gene,+,ID=Ofa021480.gene;
FChr17	23184147	23184253	DEL	106	Ofa021481	7108	Ofa021482	31528	-
FChr17	23208968	23209275	DEL	307	Ofa021481	31929	Ofa021482	6707	intron,-,Parent=Ofa021482.gene;gene,-,ID=Ofa021482.gene;
FChr17	23214555	23214659	DEL	104	Ofa021481	37516	Ofa021482	1120	intron,-,Parent=Ofa021482.gene;gene,-,ID=Ofa021482.gene;
FChr17	23310627	23310780	DEL	153	Ofa021484	40764	Ofa021485	49467	intron,+,Parent=Ofa021484.gene;gene,+,ID=Ofa021484.gene;
FChr17	23531051	23531166	DEL	115	Ofa021489	77666	Ofa021490	11272	gene,-,ID=Ofa021490.gene;intron,-,Parent=Ofa021490.gene;
FChr17	23532578	23532733	DEL	155	Ofa021489	79193	Ofa021490	9745	gene,-,ID=Ofa021490.gene;intron,-,Parent=Ofa021490.gene;
FChr17	23693939	23694108	DEL	169	Ofa021491	68887	Ofa021492	15932	gene,-,ID=Ofa021492.gene;intron,-,Parent=Ofa021492.gene;
FChr17	23706928	23707058	DEL	130	Ofa021491	81876	Ofa021492	2943	gene,-,ID=Ofa021492.gene;intron,-,Parent=Ofa021492.gene;
FChr17	23873488	23873630	DEL	142	Ofa021494	68399	Ofa021495	76702	-
FChr17	23937899	23938119	DEL	220	Ofa021494	132810	Ofa021495	12291	gene,-,ID=Ofa021495.gene;
FChr17	23970784	23971854	DEL	1070	Ofa021497	8436	Ofa021498	107635	intron,+,Parent=Ofa021497.gene;gene,+,ID=Ofa021497.gene;
FChr17	24003904	24028547	DEL	24643	Ofa021497	41556	Ofa021498	74515	-
FChr17	24063553	24063753	DEL	200	Ofa021497	101205	Ofa021498	14866	gene,-,ID=Ofa021498.gene;intron,-,Parent=Ofa021498.gene;
FChr17	24160577	24160697	DEL	120	Ofa021502	12052	Ofa021503	126303	-
FChr17	24197462	24197827	DEL	365	Ofa021502	48937	Ofa021503	89418	-
FChr17	24233894	24234600	DEL	706	Ofa021502	85369	Ofa021503	52986	-
FChr17	24238378	24238502	DEL	124	Ofa021502	89853	Ofa021503	48502	-
FChr17	24276831	24276943	DEL	112	Ofa021502	128306	Ofa021503	10049	intron,-,Parent=Ofa021503.gene;gene,-,ID=Ofa021503.gene;
FChr17	24504521	24505016	DEL	495	Ofa021509	39913	Ofa021510	6427	intron,-,Parent=Ofa021510.gene;gene,-,ID=Ofa021510.gene;
FChr17	24792735	24793309	DEL	574	Ofa021524	4098	Ofa021525	39190	intron,+,Parent=Ofa021524.gene;gene,+,ID=Ofa021524.gene;
FChr17	24871534	24871650	DEL	116	Ofa021525	39609	Ofa021526	6734	gene,-,ID=Ofa021526.gene;intron,-,Parent=Ofa021526.gene;
FChr17	25040313	25040970	DEL	657	Ofa021529	52580	Ofa021530	5414	gene,-,ID=Ofa021530.gene;intron,-,Parent=Ofa021530.gene;
FChr17	25159118	25159360	DEL	242	Ofa021533	60963	Ofa021534	44284	gene,-,ID=Ofa021534.gene;intron,-,Parent=Ofa021534.gene;
FChr17	25247880	25249532	DEL	1652	Ofa021535	12068	Ofa021536	48467	-
FChr17	25268699	25269118	DEL	419	Ofa021535	32887	Ofa021536	27648	intron,-,Parent=Ofa021536.gene;gene,-,ID=Ofa021536.gene;
FChr17	25364671	25366319	DEL	1648	Ofa021539	478	Ofa021540	77749	gene,+,ID=Ofa021539.gene;intron,+,Parent=Ofa021539.gene;
FChr17	25416990	25417493	DEL	503	Ofa021539	52797	Ofa021540	25430	intron,-,Parent=Ofa021540.gene;gene,-,ID=Ofa021540.gene;
FChr17	25537602	25537811	DEL	209	Ofa021542	17753	Ofa021543	11353	intron,-,Parent=Ofa021543.gene;gene,-,ID=Ofa021543.gene;
FChr17	25723083	25723209	DEL	126	Ofa021548	27374	Ofa021549	1412	-
FChr17	25897409	25898169	DEL	760	Ofa021557	14184	Ofa021558	19812	intron,+,Parent=Ofa021557.gene;gene,+,ID=Ofa021557.gene;
FChr17	26211355	26211693	DEL	338	Ofa021567	45200	Ofa021568	197284	-
FChr17	26579651	26579774	DEL	123	Ofa021572	7119	Ofa021573	50538	gene,+,ID=Ofa021572.gene;intron,+,Parent=Ofa021572.gene;
FChr17	26867279	26867400	DEL	121	Ofa021583	15675	Ofa021584	23883	gene,+,ID=Ofa021583.gene;intron,+,Parent=Ofa021583.gene;
FChr17	27373779	27380781	DEL	7002	Ofa021600	28550	Ofa021601	32190	-
FChr17	28075711	28075865	DEL	154	Ofa021619	20328		971924289	-
FChr17	28102719	28103065	DEL	346	Ofa021619	47336		971897281	-
FChr16	639260	641068	DEL	1808	Ofa020039	2996	Ofa020040	98478	-
FChr16	2273624	2274093	DEL	469	Ofa020066	394354	Ofa020067	271756	-
FChr16	2388002	2388658	DEL	656	Ofa020066	508732	Ofa020067	157378	-
FChr16	2769419	2769645	DEL	226	Ofa020069	20804	Ofa020070	45112	-
FChr16	3059181	3060443	DEL	1262	Ofa020073	43323	Ofa020074	48836	intron,+,Parent=Ofa020073.gene;gene,+,ID=Ofa020073.gene;
FChr16	3083825	3083962	DEL	137	Ofa020073	67967	Ofa020074	24192	-
FChr16	3087872	3088013	DEL	141	Ofa020073	72014	Ofa020074	20145	-
FChr16	3164307	3165411	DEL	1104	Ofa020076	3568	Ofa020077	137436	-
FChr16	3172695	3211601	DEL	38906	Ofa020076	11956	Ofa020077	129048	-
FChr16	3256978	3285402	DEL	28424	Ofa020076	96239	Ofa020077	44765	gene,-,ID=Ofa020077.gene;intron,-,Parent=Ofa020077.gene;
FChr16	3409214	3409335	DEL	121	Ofa020078	9236	Ofa020079	447371	-
FChr16	3452755	3458096	DEL	5341	Ofa020078	52777	Ofa020079	403830	-
FChr16	3582959	3588676	DEL	5717	Ofa020078	182981	Ofa020079	273626	-
FChr16	3940664	3941009	DEL	345	Ofa020080	39733	Ofa020081	3293	-
FChr16	3961626	3963951	DEL	2325	Ofa020081	17669	Ofa020082	219685	-
FChr16	3994523	3995194	DEL	671	Ofa020081	50566	Ofa020082	186788	-
FChr16	4123156	4123287	DEL	131	Ofa020081	179199	Ofa020082	58155	-
FChr16	4217536	4218272	DEL	736	Ofa020082	36225	Ofa020083	52942	-
FChr16	4384131	4384285	DEL	154	Ofa020086	6064	Ofa020087	94412	intron,+,Parent=Ofa020086.gene;gene,+,ID=Ofa020086.gene;
FChr16	4429528	4430009	DEL	481	Ofa020086	51461	Ofa020087	49015	intron,-,Parent=Ofa020087.gene;gene,-,ID=Ofa020087.gene;
FChr16	4430907	4432581	DEL	1674	Ofa020086	52840	Ofa020087	47636	intron,-,Parent=Ofa020087.gene;gene,-,ID=Ofa020087.gene;
FChr16	4436668	4437513	DEL	845	Ofa020086	58601	Ofa020087	41875	intron,-,Parent=Ofa020087.gene;gene,-,ID=Ofa020087.gene;
FChr16	4530829	4530958	DEL	129	Ofa020088	28249	Ofa020089	4709	intron,-,Parent=Ofa020089.gene;gene,-,ID=Ofa020089.gene;
FChr16	4626804	4626929	DEL	125	Ofa020091	515	Ofa020092	243093	-
FChr16	4773681	4774433	DEL	752	Ofa020091	147392	Ofa020092	96216	intron,-,Parent=Ofa020092.gene;gene,-,ID=Ofa020092.gene;
FChr16	4806937	4807228	DEL	291	Ofa020091	180648	Ofa020092	62960	intron,-,Parent=Ofa020092.gene;gene,-,ID=Ofa020092.gene;
FChr16	4882353	4882595	DEL	242	Ofa020092	12456	Ofa020093	123832	intron,-,Parent=Ofa020093.gene;gene,-,ID=Ofa020093.gene;
FChr16	4882828	4883225	DEL	397	Ofa020092	12931	Ofa020093	123357	intron,-,Parent=Ofa020093.gene;gene,-,ID=Ofa020093.gene;
FChr16	4920797	4974245	DEL	53448	Ofa020092	50900	Ofa020093	85388	intron,-,Parent=Ofa020093.gene;intron,-,Parent=Ofa020093.gene;intron,-,Parent=Ofa020093.gene;intron,-,Parent=Ofa020093.gene;intron,-,Parent=Ofa020093.gene;intron,-,Parent=Ofa020093.gene;intron,-,Parent=Ofa020093.gene;intron,-,Parent=Ofa020093.gene;intron,-,Parent=Ofa020093.gene;intron,-,Parent=Ofa020093.gene;intron,-,Parent=Ofa020093.gene;intron,-,Parent=Ofa020093.gene;intron,-,Parent=Ofa020093.g…
FChr16	5077676	5077945	DEL	269	Ofa020096	25556	Ofa020097	25707	intron,+,Parent=Ofa020096.gene;gene,+,ID=Ofa020096.gene;
FChr16	5115842	5115994	DEL	152	Ofa020097	12459	Ofa020098	32402	gene,+,ID=Ofa020097.gene;intron,+,Parent=Ofa020097.gene;
FChr16	5144472	5145922	DEL	1450	Ofa020097	41089	Ofa020098	3772	gene,-,ID=Ofa020098.gene;intron,-,Parent=Ofa020098.gene;
FChr16	5398597	5398867	DEL	270	Ofa020104	43096	Ofa020105	53487	-
FChr16	5487409	5487726	DEL	317	Ofa020106	2191	Ofa020107	38333	-
FChr16	5504819	5504943	DEL	124	Ofa020106	19601	Ofa020107	20923	-
FChr16	5507142	5507461	DEL	319	Ofa020106	21924	Ofa020107	18600	-
FChr16	5632960	5633585	DEL	625	Ofa020110	45529	Ofa020111	47486	-
FChr16	5835478	5836693	DEL	1215	Ofa020113	20173	Ofa020114	9129	-
FChr16	6069165	6069520	DEL	355	Ofa020116	47595	Ofa020117	21287	-
FChr16	6114407	6114791	DEL	384	Ofa020117	23955	Ofa020118	5736	gene,-,ID=Ofa020118.gene;
FChr16	6247284	6247390	DEL	106	Ofa020119	75607	Ofa020120	423853	-
FChr16	6281581	6281832	DEL	251	Ofa020119	109904	Ofa020120	389556	-
FChr16	6687854	6689197	DEL	1343	Ofa020120	16717	Ofa020121	3306	gene,-,ID=Ofa020121.gene;intron,-,Parent=Ofa020121.gene;
FChr16	6712795	6712917	DEL	122	Ofa020123	4230	Ofa020124	5876	gene,+,ID=Ofa020123.gene;intron,+,Parent=Ofa020123.gene;
FChr16	6805842	6806348	DEL	506	Ofa020127	25931	Ofa020128	123007	-
FChr16	6923382	6923635	DEL	253	Ofa020127	143471	Ofa020128	5467	gene,-,ID=Ofa020128.gene;intron,-,Parent=Ofa020128.gene;
FChr16	7158081	7158441	DEL	360	Ofa020130	24966	Ofa020131	83823	-
FChr16	7168813	7169067	DEL	254	Ofa020130	35698	Ofa020131	73091	-
FChr16	7181693	7181803	DEL	110	Ofa020130	48578	Ofa020131	60211	-
FChr16	7313802	7314027	DEL	225	Ofa020131	71898	Ofa020132	34411	-
FChr16	7585097	7592870	DEL	7773	Ofa020143	15315	Ofa020144	2590	gene,+,ID=Ofa020144.gene;intron,+,Parent=Ofa020144.gene;intron,+,Parent=Ofa020144.gene;intron,+,Parent=Ofa020144.gene;intron,+,Parent=Ofa020144.gene;intron,+,Parent=Ofa020144.gene;gene,+,ID=Ofa020143.gene;intron,+,Parent=Ofa020143.gene;
FChr16	7598613	7598999	DEL	386	Ofa020145	3908	Ofa020146	8394	intron,+,Parent=Ofa020145.gene;gene,+,ID=Ofa020145.gene;
FChr16	7696402	7696530	DEL	128	Ofa020147	34895	Ofa020148	7946	intron,-,Parent=Ofa020148.gene;gene,-,ID=Ofa020148.gene;
FChr16	8252379	8252679	DEL	300	Ofa020163	174350	Ofa020164	21361	-
FChr16	8470844	8471308	DEL	464	Ofa020166	27324	Ofa020167	38740	gene,-,ID=Ofa020167.gene;intron,-,Parent=Ofa020167.gene;
FChr16	8497245	8497365	DEL	120	Ofa020166	53725	Ofa020167	12339	gene,-,ID=Ofa020167.gene;intron,-,Parent=Ofa020167.gene;
FChr16	8848608	8848853	DEL	245	Ofa020178	55269	Ofa020179	23625	-
FChr16	8931521	8931961	DEL	440	Ofa020181	24631	Ofa020182	50287	-
FChr16	9393192	9393299	DEL	107	Ofa020198	13459	Ofa020199	30278	-
FChr16	9848714	9849027	DEL	313	Ofa020211	168247	Ofa020212	66215	gene,-,ID=Ofa020212.gene;intron,-,Parent=Ofa020212.gene;
FChr16	10227884	10228076	DEL	192	Ofa020222	55022	Ofa020223	204904	gene,+,ID=Ofa020222.gene;intron,+,Parent=Ofa020222.gene;
FChr16	10270270	10270394	DEL	124	Ofa020222	97408	Ofa020223	162518	intron,+,Parent=Ofa020222.gene;gene,+,ID=Ofa020222.gene;
FChr16	10323212	10323824	DEL	612	Ofa020222	150350	Ofa020223	109576	intron,+,Parent=Ofa020222.gene;gene,+,ID=Ofa020222.gene;
FChr16	10400156	10406760	DEL	6604	Ofa020222	227294	Ofa020223	32632	intron,+,Parent=Ofa020222.gene;gene,+,ID=Ofa020222.gene;
FChr16	10573119	10576376	DEL	3257	Ofa020229	37047	Ofa020230	211379	-
FChr16	11032628	11039632	DEL	7004	Ofa020235	6054	Ofa020236	13964	intron,-,Parent=Ofa020236.gene;gene,-,ID=Ofa020236.gene;
FChr16	11221375	11228381	DEL	7006	Ofa020240	33251	Ofa020241	21945	-
FChr16	12268439	12268686	DEL	247	Ofa020274	86785	Ofa020275	67465	intron,-,Parent=Ofa020275.gene;gene,-,ID=Ofa020275.gene;
FChr16	12308059	12308228	DEL	169	Ofa020274	126405	Ofa020275	27845	intron,-,Parent=Ofa020275.gene;gene,-,ID=Ofa020275.gene;
FChr16	12865476	12865593	DEL	117	Ofa020286	41134	Ofa020287	3000	gene,-,ID=Ofa020287.gene;intron,-,Parent=Ofa020287.gene;
FChr16	13072988	13073576	DEL	588	Ofa020295	14207	Ofa020296	31746	gene,-,ID=Ofa020296.gene;intron,-,Parent=Ofa020296.gene;
FChr16	13080395	13080536	DEL	141	Ofa020295	21614	Ofa020296	24339	gene,-,ID=Ofa020296.gene;intron,-,Parent=Ofa020296.gene;
FChr16	13187836	13187964	DEL	128	Ofa020299	3328	Ofa020300	26320	-
FChr16	13254045	13254398	DEL	353	Ofa020300	39889	Ofa020301	72200	intron,+,Parent=Ofa020300.gene;gene,+,ID=Ofa020300.gene;
FChr16	14079950	14080487	DEL	537	Ofa020326	60798	Ofa020327	8571	-
FChr16	14093555	14093658	DEL	103	Ofa020328	2545	Ofa020329	4183	gene,+,ID=Ofa020328.gene;intron,+,Parent=Ofa020328.gene;
FChr16	14506649	14506842	DEL	193	Ofa020355	30173	Ofa020356	10648	intron,-,Parent=Ofa020356.gene;gene,-,ID=Ofa020356.gene;
FChr16	14538794	14539926	DEL	1132	Ofa020358	9171	Ofa020359	17292	gene,+,ID=Ofa020358.gene;intron,+,Parent=Ofa020358.gene;
FChr16	14540904	14541826	DEL	922	Ofa020358	11281	Ofa020359	15182	gene,+,ID=Ofa020358.gene;intron,+,Parent=Ofa020358.gene;
FChr16	14563185	14570339	DEL	7154	Ofa020360	5071	Ofa020361	2162	intron,+,Parent=Ofa020361.gene;intron,+,Parent=Ofa020361.gene;gene,+,ID=Ofa020361.gene;
FChr16	14763311	14763565	DEL	254	Ofa020372	19065	Ofa020373	11304	intron,+,Parent=Ofa020372.gene;gene,+,ID=Ofa020372.gene;
FChr16	14813844	14813979	DEL	135	Ofa020376	11537	Ofa020377	14333	-
FChr16	15274865	15275190	DEL	325	Ofa020397	9793	Ofa020398	97645	-
FChr16	15519671	15519790	DEL	119	Ofa020400	37882	Ofa020401	167497	-
FChr16	15683120	15683228	DEL	108	Ofa020400	201331	Ofa020401	4048	gene,-,ID=Ofa020401.gene;
FChr16	15978028	15978132	DEL	104	Ofa020415	35221	Ofa020416	66255	intron,-,Parent=Ofa020416.gene;gene,-,ID=Ofa020416.gene;
FChr16	16575543	16576117	DEL	574	Ofa020433	22471	Ofa020434	13786	intron,-,Parent=Ofa020434.gene;gene,-,ID=Ofa020434.gene;
FChr16	16640505	16640659	DEL	154	Ofa020438	11648	Ofa020439	91636	intron,+,Parent=Ofa020438.gene;gene,+,ID=Ofa020438.gene;
FChr16	16754864	16755520	DEL	656	Ofa020439	22723	Ofa020440	49674	intron,+,Parent=Ofa020439.gene;gene,+,ID=Ofa020439.gene;
FChr16	16767994	16768290	DEL	296	Ofa020439	35853	Ofa020440	36544	intron,+,Parent=Ofa020439.gene;gene,+,ID=Ofa020439.gene;
FChr16	16806918	16807026	DEL	108	Ofa020440	2380	Ofa020441	5046	-
FChr16	17190065	17190230	DEL	165	Ofa020458	558	Ofa020459	27454	intron,+,Parent=Ofa020458.gene;gene,+,ID=Ofa020458.gene;
FChr16	17277676	17277998	DEL	322	Ofa020461	34320	Ofa020462	1573	intron,-,Parent=Ofa020462.gene;gene,-,ID=Ofa020462.gene;
FChr16	17727061	17727641	DEL	580	Ofa020479	109127	Ofa020480	28314	-
FChr16	17767277	17767433	DEL	156	Ofa020480	11902	Ofa020481	10951	-
FChr16	17981201	17981575	DEL	374	Ofa020488	46030	Ofa020489	2187	-
FChr16	18023048	18023563	DEL	515	Ofa020493	11385	Ofa020494	18229	gene,+,ID=Ofa020493.gene;intron,+,Parent=Ofa020493.gene;
FChr16	18037933	18038124	DEL	191	Ofa020493	26270	Ofa020494	3344	-
FChr16	18132886	18133015	DEL	129	Ofa020498	27427	Ofa020499	47824	intron,+,Parent=Ofa020498.gene;gene,+,ID=Ofa020498.gene;
FChr16	18180897	18181112	DEL	215	Ofa020499	187	Ofa020500	28375	-
FChr16	18227223	18227343	DEL	120	Ofa020500	17951	Ofa020501	19721	intron,-,Parent=Ofa020501.gene;gene,-,ID=Ofa020501.gene;
FChr16	18544493	18544623	DEL	130	Ofa020510	71955	Ofa020511	67929	-
FChr16	18668032	18668278	DEL	246	Ofa020511	55610	Ofa020512	58289	-
FChr16	18677833	18679733	DEL	1900	Ofa020511	65411	Ofa020512	48488	-
FChr16	18709311	18709632	DEL	321	Ofa020511	96889	Ofa020512	17010	-
FChr16	18724041	18724395	DEL	354	Ofa020511	111619	Ofa020512	2280	-
FChr16	19102870	19103064	DEL	194	Ofa020522	81184	Ofa020523	117654	-
FChr16	19194203	19194644	DEL	441	Ofa020522	172517	Ofa020523	26321	-
FChr16	19365851	19366191	DEL	340	Ofa020527	4119	Ofa020528	4519	gene,+,ID=Ofa020527.gene;intron,+,Parent=Ofa020527.gene;
FChr16	19575419	19575701	DEL	282	Ofa020538	18247	Ofa020539	33795	intron,-,Parent=Ofa020539.gene;gene,-,ID=Ofa020539.gene;
FChr16	19883184	19981431	DEL	98247	Ofa020546	28097	Ofa020547	15740	intron,+,Parent=Ofa020547.gene;intron,+,Parent=Ofa020548.gene;intron,+,Parent=Ofa020548.gene;intron,+,Parent=Ofa020548.gene;intron,+,Parent=Ofa020548.gene;intron,+,Parent=Ofa020547.gene;intron,+,Parent=Ofa020547.gene;intron,+,Parent=Ofa020547.gene;intron,+,Parent=Ofa020547.gene;intron,+,Parent=Ofa020547.gene;intron,+,Parent=Ofa020547.gene;intron,+,Parent=Ofa020547.gene;intron,+,Parent=Ofa020547.g…
FChr16	19988483	19991507	DEL	3024	Ofa020550	23948	Ofa020551	71784	-
FChr16	19992832	20009982	DEL	17150	Ofa020550	28297	Ofa020551	67435	-
FChr16	20025501	20074074	DEL	48573	Ofa020550	60966	Ofa020551	34766	gene,+,ID=Ofa020551.gene;intron,+,Parent=Ofa020551.gene;
FChr16	20086562	20086692	DEL	130	Ofa020552	567	Ofa020553	90820	gene,+,ID=Ofa020552.gene;intron,+,Parent=Ofa020552.gene;
FChr16	20126742	20129516	DEL	2774	Ofa020552	40747	Ofa020553	50640	-
FChr16	20154058	20154449	DEL	391	Ofa020552	68063	Ofa020553	23324	gene,-,ID=Ofa020553.gene;intron,-,Parent=Ofa020553.gene;
FChr16	20174347	20174477	DEL	130	Ofa020552	88352	Ofa020553	3035	gene,-,ID=Ofa020553.gene;intron,-,Parent=Ofa020553.gene;
FChr16	20174588	20174728	DEL	140	Ofa020552	88593	Ofa020553	2794	gene,-,ID=Ofa020553.gene;intron,-,Parent=Ofa020553.gene;
FChr16	20269708	20269891	DEL	183	Ofa020555	7642	Ofa020556	16167	-
FChr16	20466975	20467250	DEL	275	Ofa020560	5255	Ofa020561	14189	gene,-,ID=Ofa020561.gene;
FChr16	20515380	20515510	DEL	130	Ofa020563	19971	Ofa020564	25853	intron,+,Parent=Ofa020563.gene;gene,+,ID=Ofa020563.gene;
FChr16	20578951	20579059	DEL	108	Ofa020565	19524	Ofa020566	139791	gene,+,ID=Ofa020565.gene;
FChr16	20748552	20748676	DEL	124	Ofa020566	29810	Ofa020567	18599	-
FChr16	20974597	20975137	DEL	540	Ofa020569	74747	Ofa020570	32350	-
FChr16	21053828	21054449	DEL	621	Ofa020572	19008	Ofa020573	192360	-
FChr16	21075566	21075931	DEL	365	Ofa020572	40746	Ofa020573	170622	-
FChr16	21875743	21877536	DEL	1793	Ofa020575	247463	Ofa020576	114672	-
FChr16	21882169	21882616	DEL	447	Ofa020575	253889	Ofa020576	108246	-
FChr16	22180247	22180692	DEL	445	Ofa020577	47834	Ofa020578	17980	-
FChr16	22266139	22266601	DEL	462	Ofa020578	67912	Ofa020579	120979	-
FChr16	22332707	22333047	DEL	340	Ofa020578	134480	Ofa020579	54411	-
FChr16	22481262	22481474	DEL	212	Ofa020580	26555	Ofa020581	73401	-
FChr16	22645484	22646063	DEL	579	Ofa020585	17123	Ofa020586	34204	intron,+,Parent=Ofa020585.gene;gene,+,ID=Ofa020585.gene;
FChr16	22750360	22750741	DEL	381	Ofa020589	13315	Ofa020590	37451	-
FChr16	22876772	22877058	DEL	286	Ofa020593	23909	Ofa020594	42592	intron,-,Parent=Ofa020594.gene;gene,-,ID=Ofa020594.gene;
FChr16	22884792	22885192	DEL	400	Ofa020593	31929	Ofa020594	34572	intron,-,Parent=Ofa020594.gene;gene,-,ID=Ofa020594.gene;
FChr16	22941321	22941518	DEL	197	Ofa020595	7429	Ofa020596	24508	intron,-,Parent=Ofa020596.gene;gene,-,ID=Ofa020596.gene;
FChr16	22976019	22976271	DEL	252	Ofa020597	1903	Ofa020598	32278	gene,+,ID=Ofa020597.gene;intron,+,Parent=Ofa020597.gene;
FChr16	22998728	22998857	DEL	129	Ofa020597	24612	Ofa020598	9569	-
FChr16	23354667	23355048	DEL	381	Ofa020604	61803	Ofa020605	28803	-
FChr16	23384068	23386024	DEL	1956	Ofa020605	598	Ofa020606	16203	gene,+,ID=Ofa020605.gene;intron,+,Parent=Ofa020605.gene;intron,+,Parent=Ofa020605.gene;
FChr16	23386862	23387353	DEL	491	Ofa020605	3392	Ofa020606	13409	intron,-,Parent=Ofa020606.gene;gene,-,ID=Ofa020606.gene;
FChr16	23387635	23388169	DEL	534	Ofa020605	4165	Ofa020606	12636	intron,-,Parent=Ofa020606.gene;gene,-,ID=Ofa020606.gene;
FChr16	23391658	23391817	DEL	159	Ofa020605	8188	Ofa020606	8613	intron,-,Parent=Ofa020606.gene;gene,-,ID=Ofa020606.gene;
FChr16	23420965	23421170	DEL	205	Ofa020607	244	Ofa020608	3266	-
FChr16	23428043	23428171	DEL	128	Ofa020608	3812	Ofa020609	11479	-
FChr16	23428920	23429199	DEL	279	Ofa020608	4689	Ofa020609	10602	-
FChr16	23440598	23440808	DEL	210	Ofa020609	1076	Ofa020610	7431	-
FChr16	23451339	23456085	DEL	4746	Ofa020610	3310	Ofa020611	11911	gene,+,ID=Ofa020610.gene;intron,+,Parent=Ofa020610.gene;intron,+,Parent=Ofa020610.gene;intron,+,Parent=Ofa020610.gene;intron,+,Parent=Ofa020610.gene;intron,+,Parent=Ofa020610.gene;intron,+,Parent=Ofa020610.gene;
FChr16	23473233	23473453	DEL	220	Ofa020611	9983	Ofa020612	15676	gene,+,ID=Ofa020611.gene;
FChr16	23591864	23592151	DEL	287	Ofa020617	9836	Ofa020618	24480	-
FChr16	23657431	23657691	DEL	260	Ofa020621	7799	Ofa020622	26278	-
FChr16	23693124	23693335	DEL	211	Ofa020623	523	Ofa020624	4330	-
FChr16	23993401	23993734	DEL	333	Ofa020638	9168	Ofa020639	39804	-
FChr16	24058124	24058307	DEL	183	Ofa020641	18317	Ofa020642	7192	-
FChr16	24136006	24137614	DEL	1608	Ofa020642	70690	Ofa020643	35115	intron,+,Parent=Ofa020642.gene;gene,+,ID=Ofa020642.gene;
FChr16	24247495	24247666	DEL	171	Ofa020643	76374	Ofa020644	89943	-
FChr16	24360386	24360500	DEL	114	Ofa020644	22948	Ofa020645	84900	intron,-,Parent=Ofa020645.gene;gene,-,ID=Ofa020645.gene;
FChr16	24380528	24380661	DEL	133	Ofa020644	43090	Ofa020645	64758	gene,-,ID=Ofa020645.gene;intron,-,Parent=Ofa020645.gene;
FChr16	24420950	24421088	DEL	138	Ofa020644	83512	Ofa020645	24336	intron,-,Parent=Ofa020645.gene;gene,-,ID=Ofa020645.gene;
FChr16	25235802	25235993	DEL	191	Ofa020663	70153	Ofa020664	30621	gene,-,ID=Ofa020664.gene;intron,-,Parent=Ofa020664.gene;
FChr16	25356395	25466860	DEL	110465	Ofa020668	15942	Ofa020669	688271	intron,+,Parent=Ofa020668.gene;intron,+,Parent=Ofa020668.gene;gene,+,ID=Ofa020668.gene;intron,+,Parent=Ofa020668.gene;intron,+,Parent=Ofa020668.gene;
FChr16	25779057	25779859	DEL	802	Ofa020668	438604	Ofa020669	265609	intron,+,Parent=Ofa020668.gene;gene,+,ID=Ofa020668.gene;
FChr16	25786018	25786396	DEL	378	Ofa020668	445565	Ofa020669	258648	intron,+,Parent=Ofa020668.gene;gene,+,ID=Ofa020668.gene;
FChr16	25938587	25938698	DEL	111	Ofa020668	598134	Ofa020669	106079	gene,+,ID=Ofa020668.gene;intron,+,Parent=Ofa020668.gene;
FChr16	25993101	25996119	DEL	3018	Ofa020668	652648	Ofa020669	51565	intron,+,Parent=Ofa020668.gene;gene,+,ID=Ofa020668.gene;
FChr16	26009675	26010047	DEL	372	Ofa020668	669222	Ofa020669	34991	intron,+,Parent=Ofa020668.gene;gene,+,ID=Ofa020668.gene;
FChr16	26020930	26021519	DEL	589	Ofa020668	680477	Ofa020669	23736	intron,+,Parent=Ofa020668.gene;gene,+,ID=Ofa020668.gene;
FChr16	26146156	26146321	DEL	165	Ofa020671	30684	Ofa020672	38115	-
FChr16	26166952	26167074	DEL	122	Ofa020671	51480	Ofa020672	17319	intron,-,Parent=Ofa020672.gene;gene,-,ID=Ofa020672.gene;
FChr16	26167482	26167712	DEL	230	Ofa020671	52010	Ofa020672	16789	intron,-,Parent=Ofa020672.gene;gene,-,ID=Ofa020672.gene;
FChr16	26182275	26182424	DEL	149	Ofa020671	66803	Ofa020672	1996	intron,-,Parent=Ofa020672.gene;gene,-,ID=Ofa020672.gene;
FChr16	26190322	26190484	DEL	162	Ofa020672	6051	Ofa020673	6900	gene,-,ID=Ofa020673.gene;intron,-,Parent=Ofa020673.gene;
FChr16	26221065	26228038	DEL	6973	Ofa020674	12603	Ofa020675	11849	-
FChr16	26233814	26235329	DEL	1515	Ofa020675	900	Ofa020676	45489	-
FChr16	26345408	26345764	DEL	356	Ofa020676	66105	Ofa020677	72577	gene,+,ID=Ofa020676.gene;intron,+,Parent=Ofa020676.gene;
FChr16	26419097	26419259	DEL	162	Ofa020677	1112	Ofa020678	82355	intron,+,Parent=Ofa020677.gene;gene,+,ID=Ofa020677.gene;
FChr16	26445587	26445706	DEL	119	Ofa020677	27602	Ofa020678	55865	gene,+,ID=Ofa020677.gene;intron,+,Parent=Ofa020677.gene;
FChr16	27190214	27190986	DEL	772	Ofa020693	11307	Ofa020694	80925	-
FChr16	27232154	27232256	DEL	102	Ofa020693	53247	Ofa020694	38985	-
FChr16	27258586	27258718	DEL	132	Ofa020693	79679	Ofa020694	12553	gene,-,ID=Ofa020694.gene;intron,-,Parent=Ofa020694.gene;
FChr16	27258872	27259554	DEL	682	Ofa020693	79965	Ofa020694	12267	gene,-,ID=Ofa020694.gene;intron,-,Parent=Ofa020694.gene;
FChr16	27265950	27266060	DEL	110	Ofa020693	87043	Ofa020694	5189	gene,-,ID=Ofa020694.gene;intron,-,Parent=Ofa020694.gene;
FChr16	27319414	27319839	DEL	425	Ofa020695	45927	Ofa020696	31726	intron,+,Parent=Ofa020695.gene;gene,+,ID=Ofa020695.gene;
FChr16	27367951	27368126	DEL	175	Ofa020697	14734	Ofa020698	10699	-
FChr16	27395131	27395312	DEL	181	Ofa020698	16481	Ofa020699	29158	intron,+,Parent=Ofa020698.gene;gene,+,ID=Ofa020698.gene;
FChr16	27399632	27399763	DEL	131	Ofa020698	20982	Ofa020699	24657	intron,+,Parent=Ofa020698.gene;gene,+,ID=Ofa020698.gene;
FChr16	27399933	27400824	DEL	891	Ofa020698	21283	Ofa020699	24356	intron,+,Parent=Ofa020698.gene;gene,+,ID=Ofa020698.gene;
FChr16	27400933	27401269	DEL	336	Ofa020698	22283	Ofa020699	23356	intron,+,Parent=Ofa020698.gene;gene,+,ID=Ofa020698.gene;
FChr16	27401668	27401911	DEL	243	Ofa020698	23018	Ofa020699	22621	intron,+,Parent=Ofa020698.gene;gene,+,ID=Ofa020698.gene;
FChr16	27478118	27478223	DEL	105	Ofa020700	33629	Ofa020701	36541	intron,-,Parent=Ofa020701.gene;gene,-,ID=Ofa020701.gene;
FChr16	27481518	27482233	DEL	715	Ofa020700	37029	Ofa020701	33141	intron,-,Parent=Ofa020701.gene;gene,-,ID=Ofa020701.gene;
FChr16	27482364	27487812	DEL	5448	Ofa020700	37875	Ofa020701	32295	intron,-,Parent=Ofa020701.gene;gene,-,ID=Ofa020701.gene;
FChr16	27520117	27520367	DEL	250	Ofa020701	5458	Ofa020702	927	-
FChr16	27578676	27578781	DEL	105	Ofa020703	35034	Ofa020704	5212	-
FChr16	27593763	27594178	DEL	415	Ofa020704	9875	Ofa020705	36148	intron,-,Parent=Ofa020705.gene;gene,-,ID=Ofa020705.gene;
FChr16	27954052	27954167	DEL	115	Ofa020708	35150	Ofa020709	59992	-
FChr16	27997570	27998013	DEL	443	Ofa020708	78668	Ofa020709	16474	gene,-,ID=Ofa020709.gene;intron,-,Parent=Ofa020709.gene;
FChr16	28183102	28183310	DEL	208	Ofa020711	31503	Ofa020712	135225	-
FChr16	28754804	28777100	DEL	22296	Ofa020721	92754	Ofa020722	59794	-
FChr16	28787440	28788030	DEL	590	Ofa020721	125390	Ofa020722	27158	-
FChr15	622301	623400	DEL	1099	Ofa019089	111771	Ofa019090	142619	intron,-,Parent=Ofa019090.gene;gene,-,ID=Ofa019090.gene;
FChr15	911773	912105	DEL	332	Ofa019092	36806	Ofa019093	5522	-
FChr15	1888655	1889037	DEL	382	Ofa019107	30296	Ofa019108	70816	gene,+,ID=Ofa019107.gene;intron,+,Parent=Ofa019107.gene;
FChr15	2190229	2191199	DEL	970	Ofa019113	8413	Ofa019114	20026	-
FChr15	2428198	2428941	DEL	743	Ofa019123	780	Ofa019124	163242	intron,+,Parent=Ofa019123.gene;gene,+,ID=Ofa019123.gene;
FChr15	2429440	2431899	DEL	2459	Ofa019123	2022	Ofa019124	162000	intron,+,Parent=Ofa019123.gene;gene,+,ID=Ofa019123.gene;
FChr15	2433247	2439615	DEL	6368	Ofa019123	5829	Ofa019124	158193	intron,+,Parent=Ofa019123.gene;gene,+,ID=Ofa019123.gene;
FChr15	2449297	2449466	DEL	169	Ofa019123	21879	Ofa019124	142143	intron,+,Parent=Ofa019123.gene;gene,+,ID=Ofa019123.gene;
FChr15	2476051	2476239	DEL	188	Ofa019123	48633	Ofa019124	115389	intron,+,Parent=Ofa019123.gene;gene,+,ID=Ofa019123.gene;
FChr15	2856106	2856251	DEL	145	Ofa019127	69471	Ofa019128	29073	-
FChr15	2901824	2901975	DEL	151	Ofa019128	16645	Ofa019129	14551	-
FChr15	3096211	3096514	DEL	303	Ofa019131	126325	Ofa019132	185329	-
FChr15	3104259	3105133	DEL	874	Ofa019131	134373	Ofa019132	177281	-
FChr15	3105188	3105294	DEL	106	Ofa019131	135302	Ofa019132	176352	-
FChr15	3221297	3221404	DEL	107	Ofa019131	251411	Ofa019132	60243	-
FChr15	3248350	3248606	DEL	256	Ofa019131	278464	Ofa019132	33190	-
FChr15	3418038	3418355	DEL	317	Ofa019133	18822	Ofa019134	67358	-
FChr15	3432858	3433058	DEL	200	Ofa019133	33642	Ofa019134	52538	-
FChr15	3447764	3448188	DEL	424	Ofa019133	48548	Ofa019134	37632	-
FChr15	3511478	3511588	DEL	110	Ofa019134	26082	Ofa019135	54130	-
FChr15	3568040	3568436	DEL	396	Ofa019135	2432	Ofa019136	114997	gene,+,ID=Ofa019135.gene;intron,+,Parent=Ofa019135.gene;
FChr15	3636603	3636718	DEL	115	Ofa019135	70995	Ofa019136	46434	-
FChr15	3704248	3704350	DEL	102	Ofa019136	21211	Ofa019137	14333	-
FChr15	3711250	3711365	DEL	115	Ofa019136	28213	Ofa019137	7331	-
FChr15	3857329	3857564	DEL	235	Ofa019140	31404	Ofa019141	467159	-
FChr15	3863914	3864102	DEL	188	Ofa019140	37989	Ofa019141	460574	-
FChr15	3875114	3875266	DEL	152	Ofa019140	49189	Ofa019141	449374	-
FChr15	3969791	3969992	DEL	201	Ofa019140	143866	Ofa019141	354697	-
FChr15	3973413	3973986	DEL	573	Ofa019140	147488	Ofa019141	351075	-
FChr15	4278386	4278648	DEL	262	Ofa019140	452461	Ofa019141	46102	-
FChr15	4353791	4398621	DEL	44830	Ofa019141	29303	Ofa019142	19292	gene,-,ID=Ofa019142.gene;three_prime_UTR,-,Parent=Ofa019143;intron,-,Parent=Ofa019142.gene;intron,-,Parent=Ofa019142.gene;intron,-,Parent=Ofa019142.gene;five_prime_UTR,-,Parent=Ofa019143;intron,-,Parent=Ofa019143.gene;intron,-,Parent=Ofa019143.gene;intron,-,Parent=Ofa019143.gene;intron,-,Parent=Ofa019143.gene;intron,-,Parent=Ofa019143.gene;intron,-,Parent=Ofa019143.gene;intron,-,Parent=Ofa019143.…
FChr15	4461208	4461322	DEL	114	Ofa019145	5500	Ofa019146	48329	-
FChr15	4588151	4588255	DEL	104	Ofa019148	26006	Ofa019149	46661	-
FChr15	4590941	4591277	DEL	336	Ofa019148	28796	Ofa019149	43871	-
FChr15	4680436	4680648	DEL	212	Ofa019149	45624	Ofa019150	1591	-
FChr15	4712641	4712959	DEL	318	Ofa019150	30614	Ofa019151	3784	gene,-,ID=Ofa019151.gene;intron,-,Parent=Ofa019151.gene;
FChr15	4895824	4902690	DEL	6866	Ofa019158	3605	Ofa019159	25122	-
FChr15	5006716	5007085	DEL	369	Ofa019163	1154	Ofa019164	224637	gene,+,ID=Ofa019163.gene;intron,+,Parent=Ofa019163.gene;
FChr15	5031347	5031451	DEL	104	Ofa019163	25785	Ofa019164	200006	intron,+,Parent=Ofa019163.gene;gene,+,ID=Ofa019163.gene;
FChr15	5190750	5190971	DEL	221	Ofa019163	185188	Ofa019164	40603	-
FChr15	5378292	5378589	DEL	297	Ofa019166	9745	Ofa019167	29726	gene,+,ID=Ofa019166.gene;
FChr15	5482719	5482872	DEL	153	Ofa019172	8513	Ofa019173	14289	-
FChr15	5728437	5728638	DEL	201	Ofa019179	30597	Ofa019180	14845	-
FChr15	5858588	5860967	DEL	2379	Ofa019186	22862	Ofa019187	14046	-
FChr15	6024545	6031896	DEL	7351	Ofa019191	5271	Ofa019192	35365	gene,+,ID=Ofa019191.gene;intron,+,Parent=Ofa019191.gene;
FChr15	6109431	6109857	DEL	426	Ofa019193	49248	Ofa019194	307564	-
FChr15	6202824	6203060	DEL	236	Ofa019193	142641	Ofa019194	214171	-
FChr15	6413095	6413301	DEL	206	Ofa019193	352912	Ofa019194	3900	-
FChr15	6465782	6466104	DEL	322	Ofa019194	48787	Ofa019195	71203	-
FChr15	6569995	6570396	DEL	401	Ofa019198	18526	Ofa019199	85195	-
FChr15	7102873	7102973	DEL	100	Ofa019208	15435	Ofa019209	23727	intron,+,Parent=Ofa019208.gene;gene,+,ID=Ofa019208.gene;
FChr15	7213904	7214018	DEL	114	Ofa019216	3586	Ofa019217	9738	gene,+,ID=Ofa019216.gene;intron,+,Parent=Ofa019216.gene;
FChr15	7583690	7583934	DEL	244	Ofa019229	151256	Ofa019230	37736	-
FChr15	7697161	7697302	DEL	141	Ofa019231	35928	Ofa019232	89134	-
FChr15	7965428	7965910	DEL	482	Ofa019232	179133	Ofa019233	184058	-
FChr15	8082366	8082477	DEL	111	Ofa019232	296071	Ofa019233	67120	-
FChr15	8276254	8276567	DEL	313	Ofa019233	126768	Ofa019234	151233	-
FChr15	8699009	8699159	DEL	150	Ofa019243	79417	Ofa019244	10427	intron,+,Parent=Ofa019243.gene;gene,+,ID=Ofa019243.gene;
FChr15	8741138	8741247	DEL	109	Ofa019244	31702	Ofa019245	161417	intron,+,Parent=Ofa019244.gene;gene,+,ID=Ofa019244.gene;
FChr15	9236481	9236716	DEL	235	Ofa019258	33140	Ofa019259	25876	-
FChr15	10305980	10306422	DEL	442	Ofa019299	56136	Ofa019300	19836	gene,-,ID=Ofa019300.gene;intron,-,Parent=Ofa019300.gene;
FChr15	10900346	10901656	DEL	1310	Ofa019312	81564	Ofa019313	97656	gene,+,ID=Ofa019312.gene;intron,+,Parent=Ofa019312.gene;
FChr15	11181893	11182164	DEL	271	Ofa019319	25522	Ofa019320	5894	gene,-,ID=Ofa019320.gene;
FChr15	11222262	11222477	DEL	215	Ofa019325	3488	Ofa019326	16835	gene,+,ID=Ofa019325.gene;intron,+,Parent=Ofa019325.gene;
FChr15	11963058	11963601	DEL	543	Ofa019362	116631	Ofa019363	16298	gene,-,ID=Ofa019363.gene;intron,-,Parent=Ofa019363.gene;
FChr15	12684461	12684930	DEL	469	Ofa019401	88	Ofa019402	3118	-
FChr15	12865819	12874790	DEL	8971	Ofa019412	18284	Ofa019413	18606	-
FChr15	12894683	12908314	DEL	13631	Ofa019413	10258	Ofa019414	29483	-
FChr15	13335379	13335665	DEL	286	Ofa019442	18396	Ofa019443	20035	-
FChr15	13523691	13524047	DEL	356	Ofa019449	54176	Ofa019450	103788	-
FChr15	13812003	13812672	DEL	669	Ofa019463	12014	Ofa019464	27100	gene,+,ID=Ofa019463.gene;intron,+,Parent=Ofa019463.gene;
FChr15	13948358	13950020	DEL	1662	Ofa019473	2479	Ofa019474	14505	gene,+,ID=Ofa019473.gene;intron,+,Parent=Ofa019473.gene;
FChr15	14051099	14051214	DEL	115	Ofa019480	7407	Ofa019481	33510	gene,+,ID=Ofa019480.gene;intron,+,Parent=Ofa019480.gene;
FChr15	14184340	14184503	DEL	163	Ofa019487	1387	Ofa019488	35890	gene,+,ID=Ofa019487.gene;intron,+,Parent=Ofa019487.gene;
FChr15	14546825	14547184	DEL	359	Ofa019505	5204	Ofa019506	45332	-
FChr15	14738654	14738774	DEL	120	Ofa019517	13250	Ofa019518	49392	intron,-,Parent=Ofa019518.gene;gene,-,ID=Ofa019518.gene;
FChr15	14919628	14919992	DEL	364	Ofa019522	23776	Ofa019523	64707	-
FChr15	15497000	15497231	DEL	231	Ofa019529	52152	Ofa019530	19316	-
FChr15	15589869	15590038	DEL	169	Ofa019533	8347	Ofa019534	20243	intron,-,Parent=Ofa019534.gene;gene,-,ID=Ofa019534.gene;
FChr15	15590289	15590567	DEL	278	Ofa019533	8767	Ofa019534	19823	intron,-,Parent=Ofa019534.gene;gene,-,ID=Ofa019534.gene;
FChr15	15741987	15742243	DEL	256	Ofa019544	2883	Ofa019545	31380	gene,+,ID=Ofa019544.gene;intron,+,Parent=Ofa019544.gene;
FChr15	15835973	15836205	DEL	232	Ofa019547	15639	Ofa019548	5932	-
FChr15	16174104	16174239	DEL	135	Ofa019555	47479	Ofa019556	7707	-
FChr15	16243950	16244146	DEL	196	Ofa019559	1323	Ofa019560	28062	gene,+,ID=Ofa019559.gene;intron,+,Parent=Ofa019559.gene;
FChr15	16385250	16385411	DEL	161	Ofa019567	5532	Ofa019568	13856	-
FChr15	16501635	16501818	DEL	183	Ofa019571	16924	Ofa019572	3282	-
FChr15	17048651	17048803	DEL	152	Ofa019584	5198	Ofa019585	8302	-
FChr15	17236750	17237036	DEL	286	Ofa019596	1847	Ofa019597	37159	-
FChr15	17402158	17402353	DEL	195	Ofa019600	23811	Ofa019601	8185	gene,-,ID=Ofa019601.gene;intron,-,Parent=Ofa019601.gene;
FChr15	17942375	17942612	DEL	237	Ofa019610	42408	Ofa019611	30793	gene,+,ID=Ofa019610.gene;intron,+,Parent=Ofa019610.gene;
FChr15	17954070	17963046	DEL	8976	Ofa019610	54103	Ofa019611	19098	-
FChr15	18088122	18088246	DEL	124	Ofa019613	1225	Ofa019614	47743	-
FChr15	18107481	18107687	DEL	206	Ofa019613	20584	Ofa019614	28384	gene,-,ID=Ofa019614.gene;intron,-,Parent=Ofa019614.gene;
FChr15	18593684	18593850	DEL	166	Ofa019634	13288	Ofa019635	33628	intron,-,Parent=Ofa019635.gene;gene,-,ID=Ofa019635.gene;
FChr15	18635929	18641644	DEL	5715	Ofa019635	8617	Ofa019636	79440	-
FChr15	18683232	18686395	DEL	3163	Ofa019635	55920	Ofa019636	32137	-
FChr15	18927777	18928003	DEL	226	Ofa019644	771	Ofa019645	123879	-
FChr15	18928043	18928157	DEL	114	Ofa019644	1037	Ofa019645	123613	-
FChr15	18928290	18928613	DEL	323	Ofa019644	1284	Ofa019645	123366	-
FChr15	19185646	19185866	DEL	220	Ofa019651	12099	Ofa019652	959	-
FChr15	19332897	19333097	DEL	200	Ofa019658	61599	Ofa019659	10023	-
FChr15	19622390	19629855	DEL	7465	Ofa019677	37342	Ofa019678	9354	-
FChr15	19872346	19872463	DEL	117	Ofa019692	30060	Ofa019693	22999	intron,+,Parent=Ofa019692.gene;gene,+,ID=Ofa019692.gene;
FChr15	19921616	19928535	DEL	6919	Ofa019695	14612	Ofa019696	10893	three_prime_UTR,-,Parent=Ofa019696;gene,-,ID=Ofa019696.gene;
FChr15	20183519	20183684	DEL	165	Ofa019701	18060	Ofa019702	42382	gene,+,ID=Ofa019701.gene;intron,+,Parent=Ofa019701.gene;
FChr15	20253938	20254220	DEL	282	Ofa019703	4428	Ofa019704	35842	-
FChr15	20876698	20876967	DEL	269	Ofa019720	3752	Ofa019721	23680	-
FChr15	21010460	21010576	DEL	116	Ofa019722	41700	Ofa019723	63121	-
FChr15	21026692	21026853	DEL	161	Ofa019722	57932	Ofa019723	46889	-
FChr15	21429268	21430633	DEL	1365	Ofa019730	13000	Ofa019731	2532	gene,-,ID=Ofa019731.gene;
FChr15	21431711	21431816	DEL	105	Ofa019730	15443	Ofa019731	89	gene,-,ID=Ofa019731.gene;
FChr15	21489278	21489438	DEL	160	Ofa019735	21314	Ofa019736	81909	intron,+,Parent=Ofa019735.gene;gene,+,ID=Ofa019735.gene;
FChr15	21801703	21801827	DEL	124	Ofa019750	1956	Ofa019751	8586	-
FChr15	21950548	21950706	DEL	158	Ofa019757	2126	Ofa019758	979	-
FChr15	22006449	22007031	DEL	582	Ofa019760	10944	Ofa019761	2575	intron,-,Parent=Ofa019761.gene;gene,-,ID=Ofa019761.gene;
FChr15	22007313	22007435	DEL	122	Ofa019760	11808	Ofa019761	1711	intron,-,Parent=Ofa019761.gene;gene,-,ID=Ofa019761.gene;
FChr15	22184649	22184773	DEL	124	Ofa019775	2190	Ofa019776	15262	intron,+,Parent=Ofa019775.gene;gene,+,ID=Ofa019775.gene;
FChr15	22192197	22192502	DEL	305	Ofa019775	9738	Ofa019776	7714	-
FChr15	22230732	22231121	DEL	389	Ofa019778	3025	Ofa019779	597	gene,-,ID=Ofa019779.gene;intron,-,Parent=Ofa019779.gene;
FChr15	22272512	22272805	DEL	293	Ofa019779	41183	Ofa019780	1104	intron,-,Parent=Ofa019780.gene;gene,-,ID=Ofa019780.gene;
FChr15	22300701	22301206	DEL	505	Ofa019780	27085	Ofa019781	48718	-
FChr15	22388721	22394676	DEL	5955	Ofa019782	9680	Ofa019783	43155	intron,+,Parent=Ofa019782.gene;gene,+,ID=Ofa019782.gene;
FChr15	22407789	22407904	DEL	115	Ofa019782	28748	Ofa019783	24087	intron,+,Parent=Ofa019782.gene;gene,+,ID=Ofa019782.gene;
FChr15	22414179	22414677	DEL	498	Ofa019782	35138	Ofa019783	17697	gene,+,ID=Ofa019782.gene;intron,+,Parent=Ofa019782.gene;
FChr15	22552728	22552893	DEL	165	Ofa019788	45284	Ofa019789	900	-
FChr15	22738765	22739077	DEL	312	Ofa019801	31781	Ofa019802	12919	-
FChr15	22888723	22888833	DEL	110	Ofa019807	5877	Ofa019808	6259	-
FChr15	23033519	23033924	DEL	405	Ofa019811	5364	Ofa019812	980	-
FChr15	23324940	23325075	DEL	135	Ofa019831	6111	Ofa019832	5759	-
FChr15	23371657	23371841	DEL	184	Ofa019832	40958	Ofa019833	19640	intron,+,Parent=Ofa019832.gene;gene,+,ID=Ofa019832.gene;
FChr15	23398097	23398540	DEL	443	Ofa019833	6800	Ofa019834	45366	-
FChr15	23442142	23444195	DEL	2053	Ofa019833	50845	Ofa019834	1321	gene,+,ID=Ofa019834.gene;intron,+,Parent=Ofa019834.gene;
FChr15	23724038	23724290	DEL	252	Ofa019842	18433	Ofa019843	77232	-
FChr15	23805558	23806227	DEL	669	Ofa019843	4288	Ofa019844	38924	-
FChr15	23933206	23933723	DEL	517	Ofa019849	9134	Ofa019850	1699	gene,-,ID=Ofa019850.gene;intron,-,Parent=Ofa019850.gene;
FChr15	23971888	23972315	DEL	427	Ofa019853	11587	Ofa019854	1685	-
FChr15	24295604	24295748	DEL	144	Ofa019870	5954	Ofa019871	39365	-
FChr15	24353922	24354058	DEL	136	Ofa019871	18953	Ofa019872	21758	intron,+,Parent=Ofa019871.gene;gene,+,ID=Ofa019871.gene;
FChr15	24577310	24577413	DEL	103	Ofa019877	83607	Ofa019878	342256	gene,+,ID=Ofa019877.gene;
FChr15	24579732	24579847	DEL	115	Ofa019877	86029	Ofa019878	339834	gene,+,ID=Ofa019877.gene;
FChr15	24658683	24660356	DEL	1673	Ofa019877	164980	Ofa019878	260883	gene,+,ID=Ofa019877.gene;
FChr15	24697562	24710182	DEL	12620	Ofa019877	203859	Ofa019878	222004	gene,+,ID=Ofa019877.gene;
FChr15	24792205	24792561	DEL	356	Ofa019877	298502	Ofa019878	127361	three_prime_UTR,-,Parent=Ofa019878;gene,-,ID=Ofa019878.gene;
FChr15	24904096	24904254	DEL	158	Ofa019877	410393	Ofa019878	15470	gene,-,ID=Ofa019878.gene;intron,-,Parent=Ofa019878.gene;
FChr15	24988717	24988992	DEL	275	Ofa019880	24039	Ofa019881	64232	intron,-,Parent=Ofa019881.gene;gene,-,ID=Ofa019881.gene;
FChr15	25014942	25015108	DEL	166	Ofa019880	50264	Ofa019881	38007	intron,-,Parent=Ofa019881.gene;gene,-,ID=Ofa019881.gene;
FChr15	25436283	25436386	DEL	103	Ofa019888	119541	Ofa019889	41072	-
FChr15	25827447	25827761	DEL	314	Ofa019903	37181	Ofa019904	22839	-
FChr15	25978674	25978862	DEL	188	Ofa019908	42287	Ofa019909	29674	-
FChr15	26018115	26018739	DEL	624	Ofa019910	4009	Ofa019911	10085	gene,+,ID=Ofa019910.gene;intron,+,Parent=Ofa019910.gene;
FChr15	26081610	26081797	DEL	187	Ofa019911	53410	Ofa019912	9030	-
FChr15	26103425	26103740	DEL	315	Ofa019912	12785	Ofa019913	38220	-
FChr15	26123275	26128862	DEL	5587	Ofa019912	32635	Ofa019913	18370	-
FChr15	26132703	26132949	DEL	246	Ofa019912	42063	Ofa019913	8942	-
FChr15	26136664	26136932	DEL	268	Ofa019912	46024	Ofa019913	4981	-
FChr15	26145033	26145531	DEL	498	Ofa019913	3388	Ofa019914	15919	five_prime_UTR,+,Parent=Ofa019913;intron,+,Parent=Ofa019913.gene;intron,+,Parent=Ofa019913.gene;gene,+,ID=Ofa019913.gene;
FChr15	26172414	26172530	DEL	116	Ofa019914	11462	Ofa019915	24573	intron,+,Parent=Ofa019914.gene;gene,+,ID=Ofa019914.gene;
FChr15	26430939	26431295	DEL	356	Ofa019919	2835	Ofa019920	38559	-
FChr15	26443765	26443899	DEL	134	Ofa019919	15661	Ofa019920	25733	-
FChr15	26511933	26512240	DEL	307	Ofa019921	5630	Ofa019922	119627	intron,+,Parent=Ofa019921.gene;gene,+,ID=Ofa019921.gene;
FChr15	26645269	26645584	DEL	315	Ofa019922	13709	Ofa019923	158030	intron,+,Parent=Ofa019922.gene;gene,+,ID=Ofa019922.gene;
FChr15	26780456	26780615	DEL	159	Ofa019922	148896	Ofa019923	22843	intron,-,Parent=Ofa019923.gene;gene,-,ID=Ofa019923.gene;
FChr15	26857286	26859059	DEL	1773	Ofa019926	4709	Ofa019927	201210	-
FChr15	26902075	26902387	DEL	312	Ofa019926	49498	Ofa019927	156421	intron,-,Parent=Ofa019927.gene;gene,-,ID=Ofa019927.gene;
FChr15	26909904	26932984	DEL	23080	Ofa019926	57327	Ofa019927	148592	intron,-,Parent=Ofa019927.gene;intron,-,Parent=Ofa019927.gene;intron,-,Parent=Ofa019927.gene;intron,-,Parent=Ofa019927.gene;gene,-,ID=Ofa019927.gene;
FChr15	27041485	27041613	DEL	128	Ofa019926	188908	Ofa019927	17011	intron,-,Parent=Ofa019927.gene;gene,-,ID=Ofa019927.gene;
FChr15	27054353	27054586	DEL	233	Ofa019926	201776	Ofa019927	4143	intron,-,Parent=Ofa019927.gene;gene,-,ID=Ofa019927.gene;
FChr15	27182170	27223777	DEL	41607	Ofa019931	1280	Ofa019932	12576	three_prime_UTR,-,Parent=Ofa019932;gene,-,ID=Ofa019932.gene;intron,-,Parent=Ofa019932.gene;intron,-,Parent=Ofa019932.gene;three_prime_UTR,-,Parent=Ofa019933;intron,-,Parent=Ofa019933.gene;intron,-,Parent=Ofa019933.gene;intron,-,Parent=Ofa019933.gene;five_prime_UTR,-,Parent=Ofa019933;gene,-,ID=Ofa019933.gene;intron,-,Parent=Ofa019933.gene;
FChr15	27237126	27237437	DEL	311	Ofa019934	770	Ofa019935	46420	-
FChr15	27327974	27329010	DEL	1036	Ofa019938	24694	Ofa019939	2265	gene,-,ID=Ofa019939.gene;
FChr15	27346803	27346910	DEL	107	Ofa019941	11497	Ofa019942	44263	-
FChr15	27460124	27460402	DEL	278	Ofa019942	69058	Ofa019943	45443	-
FChr15	27545786	27546017	DEL	231	Ofa019943	40219	Ofa019944	225069	intron,+,Parent=Ofa019943.gene;gene,+,ID=Ofa019943.gene;
FChr15	27682317	27682435	DEL	118	Ofa019943	176750	Ofa019944	88538	-
FChr15	27794530	27794856	DEL	326	Ofa019944	23675	Ofa019945	3471	-
FChr15	28143570	28143889	DEL	319	Ofa019956	60124	Ofa019957	232872	-
FChr15	28789591	28790568	DEL	977	Ofa019975	13097	Ofa019976	175066	-
FChr15	28795130	28797099	DEL	1969	Ofa019975	18636	Ofa019976	169527	-
FChr15	28810377	28811364	DEL	987	Ofa019975	33883	Ofa019976	154280	-
FChr15	28812349	28813194	DEL	845	Ofa019975	35855	Ofa019976	152308	-
FChr15	28822010	28822527	DEL	517	Ofa019975	45516	Ofa019976	142647	-
FChr15	29819263	29819411	DEL	148	Ofa020020	17994	Ofa020021	4140	intron,+,Parent=Ofa020020.gene;gene,+,ID=Ofa020020.gene;
FChr15	29834177	29835405	DEL	1228	Ofa020021	10774	Ofa020022	37452	gene,+,ID=Ofa020021.gene;
FChr15	29867525	29867673	DEL	148	Ofa020021	44122	Ofa020022	4104	-
FChr15	29915735	29915877	DEL	142	Ofa020023	35878	Ofa020024	16725	intron,+,Parent=Ofa020023.gene;gene,+,ID=Ofa020023.gene;
FChr12	1697947	1698263	DEL	316	Ofa018259	67017	Ofa018260	34146	-
FChr12	1736264	1736383	DEL	119	Ofa018260	4171	Ofa018261	42593	-
FChr12	2151646	2152596	DEL	950	Ofa018271	60355	Ofa018272	90698	-
FChr12	2238774	2238915	DEL	141	Ofa018271	147483	Ofa018272	3570	gene,-,ID=Ofa018272.gene;intron,-,Parent=Ofa018272.gene;
FChr12	3362790	3363577	DEL	787	Ofa018296	61329	Ofa018297	15463	intron,-,Parent=Ofa018297.gene;gene,-,ID=Ofa018297.gene;
FChr12	3765019	3765566	DEL	547	Ofa018305	76317	Ofa018306	48559	-
FChr12	4188517	4188984	DEL	467	Ofa018309	230261	Ofa018310	403334	-
FChr12	4219265	4220079	DEL	814	Ofa018309	261009	Ofa018310	372586	-
FChr12	4475578	4476070	DEL	492	Ofa018309	517322	Ofa018310	116273	-
FChr12	4524582	4524836	DEL	254	Ofa018309	566326	Ofa018310	67269	-
FChr12	4900730	4901843	DEL	1113	Ofa018317	83276	Ofa018318	55427	gene,-,ID=Ofa018318.gene;intron,-,Parent=Ofa018318.gene;
FChr12	5664104	5664264	DEL	160	Ofa018337	27031	Ofa018338	4905	-
FChr12	5785857	5785981	DEL	124	Ofa018343	3270	Ofa018344	2904	-
FChr12	6117901	6118071	DEL	170	Ofa018355	127355	Ofa018356	18303	intron,+,Parent=Ofa018355.gene;gene,+,ID=Ofa018355.gene;
FChr12	6168804	6169473	DEL	669	Ofa018356	32600	Ofa018357	1724	gene,-,ID=Ofa018357.gene;intron,-,Parent=Ofa018357.gene;
FChr12	6281567	6283989	DEL	2422	Ofa018358	107181	Ofa018359	12000	intron,-,Parent=Ofa018359.gene;gene,-,ID=Ofa018359.gene;
FChr12	6349372	6350089	DEL	717	Ofa018360	3129	Ofa018361	63561	gene,+,ID=Ofa018360.gene;intron,+,Parent=Ofa018360.gene;
FChr12	6452580	6452800	DEL	220	Ofa018362	32972	Ofa018363	125026	intron,+,Parent=Ofa018362.gene;gene,+,ID=Ofa018362.gene;
FChr12	6566528	6566782	DEL	254	Ofa018362	146920	Ofa018363	11078	intron,+,Parent=Ofa018362.gene;gene,+,ID=Ofa018362.gene;
FChr12	6713680	6714546	DEL	866	Ofa018366	44396	Ofa018367	75232	gene,-,ID=Ofa018367.gene;intron,-,Parent=Ofa018367.gene;
FChr12	6998858	6999026	DEL	168	Ofa018375	26429	Ofa018376	227	gene,-,ID=Ofa018376.gene;intron,-,Parent=Ofa018376.gene;
FChr12	7180712	7181069	DEL	357	Ofa018384	5860	Ofa018385	646	-
FChr12	7690888	7691549	DEL	661	Ofa018409	24323	Ofa018410	13773	-
FChr12	7991628	7992922	DEL	1294	Ofa018426	43744	Ofa018427	84583	gene,-,ID=Ofa018427.gene;intron,-,Parent=Ofa018427.gene;
FChr12	8343716	8343916	DEL	200	Ofa018430	12559	Ofa018431	67839	-
FChr12	8430222	8430504	DEL	282	Ofa018434	1124	Ofa018435	2595	-
FChr12	8695896	8696031	DEL	135	Ofa018443	30623	Ofa018444	38323	-
FChr12	8744734	8745074	DEL	340	Ofa018444	10515	Ofa018445	82025	-
FChr12	8777381	8778291	DEL	910	Ofa018444	43162	Ofa018445	49378	-
FChr12	8930657	8930801	DEL	144	Ofa018449	22332	Ofa018450	7001	-
FChr12	9066691	9067181	DEL	490	Ofa018450	129033	Ofa018451	14051	intron,-,Parent=Ofa018451.gene;gene,-,ID=Ofa018451.gene;
FChr12	9160366	9160838	DEL	472	Ofa018456	2273	Ofa018457	43719	intron,+,Parent=Ofa018456.gene;gene,+,ID=Ofa018456.gene;
FChr12	9500158	9506111	DEL	5953	Ofa018468	28313	Ofa018469	61	five_prime_UTR,+,Parent=Ofa018469;five_prime_UTR,+,Parent=Ofa018469;three_prime_UTR,+,Parent=Ofa018469;three_prime_UTR,+,Parent=Ofa018469;gene,+,ID=Ofa018469.gene;
FChr12	10640843	10642061	DEL	1218	Ofa018512	13042	Ofa018513	6330	-
FChr12	10657875	10677732	DEL	19857	Ofa018513	10702	Ofa018514	10145	intron,+,Parent=Ofa018513.gene;intron,+,Parent=Ofa018513.gene;intron,-,Parent=Ofa018514.gene;intron,-,Parent=Ofa018514.gene;intron,-,Parent=Ofa018514.gene;intron,-,Parent=Ofa018514.gene;gene,+,ID=Ofa018513.gene;gene,-,ID=Ofa018514.gene;intron,-,Parent=Ofa018514.gene;
FChr12	11606909	11608702	DEL	1793	Ofa018539	50215	Ofa018540	92236	-
FChr12	11674400	11674552	DEL	152	Ofa018539	117706	Ofa018540	24745	-
FChr12	11912719	11913009	DEL	290	Ofa018549	12445	Ofa018550	12744	gene,+,ID=Ofa018549.gene;intron,+,Parent=Ofa018549.gene;
FChr12	12153972	12154306	DEL	334	Ofa018556	56071	Ofa018557	119835	intron,+,Parent=Ofa018556.gene;gene,+,ID=Ofa018556.gene;
FChr12	12302827	12303040	DEL	213	Ofa018558	21978	Ofa018559	100888	-
FChr12	12614643	12615088	DEL	445	Ofa018563	52	Ofa018564	1234	-
FChr12	12876778	12876888	DEL	110	Ofa018573	9103	Ofa018574	8140	-
FChr12	12885661	12885807	DEL	146	Ofa018574	743	Ofa018575	57143	-
FChr12	13158215	13158344	DEL	129	Ofa018593	4034	Ofa018594	29479	intron,+,Parent=Ofa018593.gene;gene,+,ID=Ofa018593.gene;
FChr12	13583062	13583607	DEL	545	Ofa018623	9056	Ofa018624	22816	gene,+,ID=Ofa018623.gene;intron,+,Parent=Ofa018623.gene;
FChr12	13587189	13587375	DEL	186	Ofa018623	13183	Ofa018624	18689	gene,+,ID=Ofa018623.gene;intron,+,Parent=Ofa018623.gene;
FChr12	13803822	13803993	DEL	171	Ofa018636	17082	Ofa018637	54260	-
FChr12	14184893	14185218	DEL	325	Ofa018649	27144	Ofa018650	27981	intron,-,Parent=Ofa018650.gene;gene,-,ID=Ofa018650.gene;
FChr12	14533117	14533251	DEL	134	Ofa018662	63772	Ofa018663	35562	-
FChr12	14608505	14610074	DEL	1569	Ofa018665	8504	Ofa018666	10582	-
FChr12	14848362	14848535	DEL	173	Ofa018674	22582	Ofa018675	6615	-
FChr12	14958341	14958707	DEL	366	Ofa018681	2807	Ofa018682	354	five_prime_UTR,+,Parent=Ofa018682;gene,+,ID=Ofa018682.gene;
FChr12	15653370	15653478	DEL	108	Ofa018712	5441	Ofa018713	3927	gene,-,ID=Ofa018713.gene;intron,-,Parent=Ofa018713.gene;
FChr12	15751633	15751825	DEL	192	Ofa018716	48740	Ofa018717	55837	gene,+,ID=Ofa018716.gene;
FChr12	16020298	16020444	DEL	146	Ofa018721	118441	Ofa018722	233418	intron,+,Parent=Ofa018721.gene;gene,+,ID=Ofa018721.gene;
FChr12	16156731	16156854	DEL	123	Ofa018721	254874	Ofa018722	96985	gene,-,ID=Ofa018722.gene;intron,-,Parent=Ofa018722.gene;
FChr12	16478509	16485170	DEL	6661	Ofa018734	19886	Ofa018735	16411	-
FChr12	16750233	16750379	DEL	146	Ofa018738	22784	Ofa018739	13223	-
FChr12	16888067	16888345	DEL	278	Ofa018741	14810	Ofa018742	5642	-
FChr12	17064832	17064948	DEL	116	Ofa018754	1335	Ofa018755	83552	intron,+,Parent=Ofa018754.gene;gene,+,ID=Ofa018754.gene;
FChr12	17920204	17920418	DEL	214	Ofa018773	71169	Ofa018774	19742	-
FChr12	18036657	18036964	DEL	307	Ofa018778	22665	Ofa018779	6158	-
FChr12	18040600	18040971	DEL	371	Ofa018778	26608	Ofa018779	2215	-
FChr12	18467749	18467910	DEL	161	Ofa018793	42868	Ofa018794	43873	intron,+,Parent=Ofa018793.gene;gene,+,ID=Ofa018793.gene;
FChr12	18760589	18760740	DEL	151	Ofa018802	43535	Ofa018803	4922	intron,-,Parent=Ofa018803.gene;gene,-,ID=Ofa018803.gene;
FChr12	19031670	19031863	DEL	193	Ofa018814	1504	Ofa018815	17734	-
FChr12	19417758	19418022	DEL	264	Ofa018817	33384	Ofa018818	44971	-
FChr12	19669878	19670293	DEL	415	Ofa018824	40492	Ofa018825	24486	-
FChr12	19942286	19942528	DEL	242	Ofa018835	11780	Ofa018836	1090	-
FChr12	20006490	20006616	DEL	126	Ofa018838	19532	Ofa018839	18957	-
FChr12	20249884	20250070	DEL	186	Ofa018845	8172	Ofa018846	14560	intron,-,Parent=Ofa018846.gene;gene,-,ID=Ofa018846.gene;
FChr12	20417715	20464697	DEL	46982	Ofa018850	46806	Ofa018851	3092	gene,-,ID=Ofa018851.gene;intron,-,Parent=Ofa018851.gene;intron,-,Parent=Ofa018851.gene;intron,+,Parent=Ofa018852.gene;intron,+,Parent=Ofa018852.gene;intron,+,Parent=Ofa018852.gene;intron,+,Parent=Ofa018852.gene;intron,+,Parent=Ofa018852.gene;intron,+,Parent=Ofa018852.gene;intron,+,Parent=Ofa018852.gene;intron,+,Parent=Ofa018852.gene;intron,+,Parent=Ofa018852.gene;intron,+,Parent=Ofa018852.gene;in…
FChr12	21078091	21078378	DEL	287	Ofa018868	52036	Ofa018869	12654	intron,+,Parent=Ofa018868.gene;gene,+,ID=Ofa018868.gene;
FChr12	21141952	21165958	DEL	24006	Ofa018872	11012	Ofa018873	28347	-
FChr12	21254858	21255087	DEL	229	Ofa018874	34680	Ofa018875	62308	intron,-,Parent=Ofa018875.gene;gene,-,ID=Ofa018875.gene;
FChr12	21257493	21257657	DEL	164	Ofa018874	37315	Ofa018875	59673	intron,-,Parent=Ofa018875.gene;gene,-,ID=Ofa018875.gene;
FChr12	21461996	21462184	DEL	188	Ofa018881	25631	Ofa018882	5396	-
FChr12	21547616	21547813	DEL	197	Ofa018886	14364	Ofa018887	6780	-
FChr12	21782015	21782369	DEL	354	Ofa018887	227619	Ofa018888	23267	intron,-,Parent=Ofa018888.gene;gene,-,ID=Ofa018888.gene;
FChr12	21894551	21894686	DEL	135	Ofa018891	39119	Ofa018892	2603	gene,-,ID=Ofa018892.gene;intron,-,Parent=Ofa018892.gene;
FChr12	21894864	21894968	DEL	104	Ofa018891	39432	Ofa018892	2290	gene,-,ID=Ofa018892.gene;intron,-,Parent=Ofa018892.gene;
FChr12	22002633	22002920	DEL	287	Ofa018895	40926	Ofa018896	166107	-
FChr12	22031526	22031878	DEL	352	Ofa018895	69819	Ofa018896	137214	-
FChr12	22038005	22038189	DEL	184	Ofa018895	76298	Ofa018896	130735	-
FChr12	22180767	22180888	DEL	121	Ofa018896	12027	Ofa018897	138104	intron,+,Parent=Ofa018896.gene;gene,+,ID=Ofa018896.gene;
FChr12	22270385	22270955	DEL	570	Ofa018896	101645	Ofa018897	48486	gene,+,ID=Ofa018896.gene;intron,+,Parent=Ofa018896.gene;
FChr12	22367149	22367471	DEL	322	Ofa018899	34251	Ofa018900	27613	intron,+,Parent=Ofa018899.gene;gene,+,ID=Ofa018899.gene;
FChr12	22771013	22771561	DEL	548	Ofa018911	53454	Ofa018912	156938	-
FChr12	22779238	22779383	DEL	145	Ofa018911	61679	Ofa018912	148713	-
FChr12	23083391	23083621	DEL	230	Ofa018915	3578	Ofa018916	39488	gene,+,ID=Ofa018915.gene;intron,+,Parent=Ofa018915.gene;
FChr12	23271869	23271991	DEL	122	Ofa018922	36667	Ofa018923	33020	intron,-,Parent=Ofa018923.gene;gene,-,ID=Ofa018923.gene;
FChr12	23512181	23512348	DEL	167	Ofa018926	94706	Ofa018927	58587	intron,-,Parent=Ofa018927.gene;gene,-,ID=Ofa018927.gene;
FChr12	23926090	23926210	DEL	120	Ofa018936	20517	Ofa018937	33478	gene,-,ID=Ofa018937.gene;intron,-,Parent=Ofa018937.gene;
FChr12	23960979	23961238	DEL	259	Ofa018937	1411	Ofa018938	38333	-
FChr12	24046277	24046558	DEL	281	Ofa018938	46965	Ofa018939	3571	gene,-,ID=Ofa018939.gene;intron,-,Parent=Ofa018939.gene;
FChr12	24313618	24313800	DEL	182	Ofa018946	23794	Ofa018947	612556	-
FChr12	24466501	24466605	DEL	104	Ofa018946	176677	Ofa018947	459673	-
FChr12	24579666	24579834	DEL	168	Ofa018946	289842	Ofa018947	346508	-
FChr12	24751002	24751104	DEL	102	Ofa018946	461178	Ofa018947	175172	-
FChr12	24977648	24977827	DEL	179	Ofa018949	12320	Ofa018950	13471	intron,+,Parent=Ofa018949.gene;gene,+,ID=Ofa018949.gene;
FChr12	25111183	25111330	DEL	147	Ofa018958	7334	Ofa018959	102826	-
FChr12	25122263	25122551	DEL	288	Ofa018958	18414	Ofa018959	91746	-
FChr12	25220442	25220546	DEL	104	Ofa018959	6433	Ofa018960	44152	-
FChr12	25271566	25271697	DEL	131	Ofa018961	3903	Ofa018962	46690	intron,+,Parent=Ofa018961.gene;gene,+,ID=Ofa018961.gene;
FChr12	25295162	25295352	DEL	190	Ofa018961	27499	Ofa018962	23094	intron,+,Parent=Ofa018961.gene;gene,+,ID=Ofa018961.gene;
FChr12	25343901	25344048	DEL	147	Ofa018964	1093	Ofa018965	31815	-
FChr12	25436347	25436447	DEL	100	Ofa018966	961	Ofa018967	680	-
FChr12	25579456	25579589	DEL	133	Ofa018971	11292	Ofa018972	90430	-
FChr12	25623243	25623395	DEL	152	Ofa018971	55079	Ofa018972	46643	-
FChr12	25747396	25747504	DEL	108	Ofa018972	77510	Ofa018973	96006	-
FChr12	25804717	25806355	DEL	1638	Ofa018972	134831	Ofa018973	38685	-
FChr12	25845954	25846333	DEL	379	Ofa018973	2552	Ofa018974	242902	-
FChr12	25860162	25860875	DEL	713	Ofa018973	16760	Ofa018974	228694	-
FChr12	25906402	25906647	DEL	245	Ofa018973	63000	Ofa018974	182454	-
FChr12	25967812	25968037	DEL	225	Ofa018973	124410	Ofa018974	121044	-
FChr12	26019872	26020304	DEL	432	Ofa018973	176470	Ofa018974	68984	-
FChr12	26187953	26188647	DEL	694	Ofa018976	56887	Ofa018977	311372	intron,+,Parent=Ofa018976.gene;gene,+,ID=Ofa018976.gene;
FChr12	26249027	26250817	DEL	1790	Ofa018976	117961	Ofa018977	250298	intron,-,Parent=Ofa018977.gene;gene,-,ID=Ofa018977.gene;
FChr12	26282044	26282421	DEL	377	Ofa018976	150978	Ofa018977	217281	intron,-,Parent=Ofa018977.gene;gene,-,ID=Ofa018977.gene;
FChr12	26521192	26522980	DEL	1788	Ofa018978	15008	Ofa018979	88633	gene,+,ID=Ofa018978.gene;intron,+,Parent=Ofa018978.gene;
FChr12	26578877	26578992	DEL	115	Ofa018978	72693	Ofa018979	30948	intron,+,Parent=Ofa018978.gene;gene,+,ID=Ofa018978.gene;
FChr12	26601443	26601916	DEL	473	Ofa018978	95259	Ofa018979	8382	-
FChr12	26638421	26638593	DEL	172	Ofa018979	28596	Ofa018980	18405	-
FChr12	26710890	26711310	DEL	420	Ofa018983	15546	Ofa018984	92976	-
FChr12	26731390	26762679	DEL	31289	Ofa018983	36046	Ofa018984	72476	-
FChr12	26801836	26802122	DEL	286	Ofa018983	106492	Ofa018984	2030	-
FChr12	26808813	26808993	DEL	180	Ofa018984	4947	Ofa018985	184270	intron,+,Parent=Ofa018984.gene;gene,+,ID=Ofa018984.gene;
FChr12	26831028	26868280	DEL	37252	Ofa018984	27162	Ofa018985	162055	intron,+,Parent=Ofa018984.gene;intron,+,Parent=Ofa018984.gene;intron,+,Parent=Ofa018984.gene;intron,+,Parent=Ofa018984.gene;intron,+,Parent=Ofa018984.gene;intron,+,Parent=Ofa018984.gene;gene,+,ID=Ofa018984.gene;intron,+,Parent=Ofa018984.gene;
FChr12	26879491	26879671	DEL	180	Ofa018984	75625	Ofa018985	113592	intron,+,Parent=Ofa018984.gene;gene,+,ID=Ofa018984.gene;
FChr12	27296679	27296849	DEL	170	Ofa018989	154656	Ofa018990	20320	intron,-,Parent=Ofa018990.gene;gene,-,ID=Ofa018990.gene;
FChr12	27308661	27308874	DEL	213	Ofa018989	166638	Ofa018990	8338	intron,-,Parent=Ofa018990.gene;gene,-,ID=Ofa018990.gene;
FChr12	27347553	27359271	DEL	11718	Ofa018992	8208	Ofa018993	16620	intron,+,Parent=Ofa018992.gene;intron,+,Parent=Ofa018992.gene;gene,+,ID=Ofa018992.gene;
FChr12	27413194	27416816	DEL	3622	Ofa018994	17543	Ofa018995	16496	-
FChr12	27423886	27424008	DEL	122	Ofa018994	28235	Ofa018995	5804	intron,-,Parent=Ofa018995.gene;gene,-,ID=Ofa018995.gene;
FChr12	27559810	27560334	DEL	524	Ofa018997	63311	Ofa018998	27141	-
FChr12	27568825	27569004	DEL	179	Ofa018997	72326	Ofa018998	18126	-
FChr12	27681770	27684202	DEL	2432	Ofa019002	6032	Ofa019003	87161	-
FChr12	27684673	27684841	DEL	168	Ofa019002	8935	Ofa019003	84258	-
FChr12	27782830	27783270	DEL	440	Ofa019003	13899	Ofa019004	19851	-
FChr12	27826016	27826205	DEL	189	Ofa019004	23335	Ofa019005	1356	intron,-,Parent=Ofa019005.gene;gene,-,ID=Ofa019005.gene;
FChr12	27940394	27940784	DEL	390	Ofa019010	6352	Ofa019011	2356	-
FChr12	27941203	27942289	DEL	1086	Ofa019010	7161	Ofa019011	1547	-
FChr12	28218244	28218454	DEL	210	Ofa019015	20293	Ofa019016	27614	intron,+,Parent=Ofa019015.gene;gene,+,ID=Ofa019015.gene;
FChr12	28229064	28229716	DEL	652	Ofa019015	31113	Ofa019016	16794	gene,+,ID=Ofa019015.gene;intron,+,Parent=Ofa019015.gene;
FChr12	28250305	28250421	DEL	116	Ofa019016	4447	Ofa019017	10827	-
FChr12	28326633	28327095	DEL	462	Ofa019018	64243	Ofa019019	42136	intron,+,Parent=Ofa019018.gene;gene,+,ID=Ofa019018.gene;
FChr12	28527322	28527461	DEL	139	Ofa019025	33838	Ofa019026	35771	gene,-,ID=Ofa019026.gene;
FChr12	28527899	28528013	DEL	114	Ofa019025	34415	Ofa019026	35194	gene,-,ID=Ofa019026.gene;
FChr12	28627380	28627515	DEL	135	Ofa019027	22441	Ofa019028	22721	-
FChr12	28639540	28639736	DEL	196	Ofa019027	34601	Ofa019028	10561	intron,-,Parent=Ofa019028.gene;gene,-,ID=Ofa019028.gene;
FChr12	28658889	28660546	DEL	1657	Ofa019028	8788	Ofa019029	35848	-
FChr12	28662686	28662874	DEL	188	Ofa019028	12585	Ofa019029	32051	-
FChr12	29586739	29586847	DEL	108	Ofa019059	1323	Ofa019060	31235	gene,+,ID=Ofa019059.gene;
FChr12	29929319	29929519	DEL	200	Ofa019070	30525	Ofa019071	1791	-
FChr12	29976750	29976852	DEL	102	Ofa019072	13034	Ofa019073	7067	-
FChr12	29996227	29996540	DEL	313	Ofa019073	12410	Ofa019074	51962	intron,-,Parent=Ofa019074.gene;gene,-,ID=Ofa019074.gene;
FChr12	30001654	30001756	DEL	102	Ofa019073	17837	Ofa019074	46535	intron,-,Parent=Ofa019074.gene;gene,-,ID=Ofa019074.gene;
FChr12	30013652	30013938	DEL	286	Ofa019073	29835	Ofa019074	34537	intron,-,Parent=Ofa019074.gene;gene,-,ID=Ofa019074.gene;
FChr12	30022089	30022558	DEL	469	Ofa019073	38272	Ofa019074	26100	intron,-,Parent=Ofa019074.gene;gene,-,ID=Ofa019074.gene;
FChr12	30259252	30259440	DEL	188	Ofa019083	1592		969740748	intron,+,Parent=Ofa019083.gene;gene,+,ID=Ofa019083.gene;
FChr22	464159	464284	DEL	125	Ofa017058	12634	Ofa017059	43933	intron,+,Parent=Ofa017058.gene;gene,+,ID=Ofa017058.gene;
FChr22	467634	469019	DEL	1385	Ofa017058	16109	Ofa017059	40458	intron,+,Parent=Ofa017058.gene;gene,+,ID=Ofa017058.gene;
FChr22	615874	616062	DEL	188	Ofa017063	23720	Ofa017064	6138	intron,-,Parent=Ofa017064.gene;gene,-,ID=Ofa017064.gene;
FChr22	624199	624507	DEL	308	Ofa017064	2187	Ofa017065	18120	-
FChr22	1201056	1201936	DEL	880	Ofa017088	20436	Ofa017089	6007	-
FChr22	1219336	1219447	DEL	111	Ofa017089	12273	Ofa017090	8611	intron,+,Parent=Ofa017089.gene;gene,+,ID=Ofa017089.gene;
FChr22	1229891	1230023	DEL	132	Ofa017090	1944	Ofa017091	14415	-
FChr22	1236584	1236704	DEL	120	Ofa017090	8637	Ofa017091	7722	-
FChr22	1298148	1298604	DEL	456	Ofa017091	53842	Ofa017092	12412	intron,-,Parent=Ofa017092.gene;gene,-,ID=Ofa017092.gene;
FChr22	1303403	1303643	DEL	240	Ofa017091	59097	Ofa017092	7157	intron,-,Parent=Ofa017092.gene;gene,-,ID=Ofa017092.gene;
FChr22	1458406	1458520	DEL	114	Ofa017098	16256	Ofa017099	16198	gene,-,ID=Ofa017099.gene;intron,-,Parent=Ofa017099.gene;
FChr22	1462245	1462729	DEL	484	Ofa017098	20095	Ofa017099	12359	gene,-,ID=Ofa017099.gene;intron,-,Parent=Ofa017099.gene;
FChr22	1476726	1480313	DEL	3587	Ofa017099	2122	Ofa017100	58331	-
FChr22	1513819	1514433	DEL	614	Ofa017099	39215	Ofa017100	21238	gene,-,ID=Ofa017100.gene;intron,-,Parent=Ofa017100.gene;
FChr22	1555698	1557266	DEL	1568	Ofa017101	11939	Ofa017102	19218	-
FChr22	1687819	1688781	DEL	962	Ofa017106	151	Ofa017107	5500	-
FChr22	1711498	1711699	DEL	201	Ofa017108	9528	Ofa017109	25245	-
FChr22	2237110	2237430	DEL	320	Ofa017130	12087	Ofa017131	21418	gene,+,ID=Ofa017130.gene;
FChr22	2570738	2572377	DEL	1639	Ofa017142	5379	Ofa017143	57001	-
FChr22	2652340	2652533	DEL	193	Ofa017143	24601	Ofa017144	31725	gene,+,ID=Ofa017143.gene;intron,+,Parent=Ofa017143.gene;
FChr22	2844349	2941493	DEL	97144	Ofa017153	25966	Ofa017154	6063	intron,-,Parent=Ofa017154.gene;intron,-,Parent=Ofa017154.gene;intron,-,Parent=Ofa017154.gene;intron,-,Parent=Ofa017154.gene;intron,-,Parent=Ofa017154.gene;intron,-,Parent=Ofa017154.gene;gene,+,ID=Ofa017155.gene;intron,+,Parent=Ofa017155.gene;intron,+,Parent=Ofa017155.gene;intron,+,Parent=Ofa017155.gene;intron,+,Parent=Ofa017155.gene;intron,+,Parent=Ofa017155.gene;intron,+,Parent=Ofa017155.gene;ge…
FChr22	2973646	2974371	DEL	725	Ofa017164	36	Ofa017165	10366	gene,+,ID=Ofa017164.gene;
FChr22	3008812	3009099	DEL	287	Ofa017166	946	Ofa017167	31125	-
FChr22	3017117	3017496	DEL	379	Ofa017166	9251	Ofa017167	22820	-
FChr22	3042777	3043343	DEL	566	Ofa017167	2840	Ofa017168	2532	-
FChr22	3106037	3107213	DEL	1176	Ofa017173	4393	Ofa017174	9213	gene,+,ID=Ofa017173.gene;intron,+,Parent=Ofa017173.gene;
FChr22	3136920	3137025	DEL	105	Ofa017175	15206	Ofa017176	39593	-
FChr22	3137045	3137185	DEL	140	Ofa017175	15331	Ofa017176	39468	-
FChr22	3328576	3328774	DEL	198	Ofa017184	15660	Ofa017185	51028	-
FChr22	3598767	3601677	DEL	2910	Ofa017192	1547	Ofa017193	3014	-
FChr22	3632816	3633260	DEL	444	Ofa017195	4959	Ofa017196	156245	intron,+,Parent=Ofa017195.gene;gene,+,ID=Ofa017195.gene;
FChr22	3709186	3709314	DEL	128	Ofa017195	81329	Ofa017196	79875	-
FChr22	4415954	4437218	DEL	21264	Ofa017209	37719	Ofa017210	44004	-
FChr22	4811109	4811308	DEL	199	Ofa017217	80247	Ofa017218	23622	-
FChr22	4820178	4863475	DEL	43297	Ofa017217	89316	Ofa017218	14553	intron,+,Parent=Ofa017218.gene;gene,+,ID=Ofa017218.gene;intron,+,Parent=Ofa017218.gene;
FChr22	4968344	4971559	DEL	3215	Ofa017223	8771	Ofa017224	10924	intron,+,Parent=Ofa017223.gene;gene,+,ID=Ofa017223.gene;
FChr22	5053137	5053785	DEL	648	Ofa017228	12082	Ofa017229	16799	-
FChr22	5113862	5114146	DEL	284	Ofa017230	3181	Ofa017231	48752	gene,+,ID=Ofa017230.gene;
FChr22	5169703	5170086	DEL	383	Ofa017231	7089	Ofa017232	21131	-
FChr22	5241647	5242042	DEL	395	Ofa017234	9813	Ofa017235	42452	-
FChr22	5242638	5242882	DEL	244	Ofa017234	10804	Ofa017235	41461	-
FChr22	5247601	5247893	DEL	292	Ofa017234	15767	Ofa017235	36498	-
FChr22	5300488	5301059	DEL	571	Ofa017235	16389	Ofa017236	31778	gene,+,ID=Ofa017235.gene;
FChr22	5305432	5305876	DEL	444	Ofa017235	21333	Ofa017236	26834	gene,+,ID=Ofa017235.gene;
FChr22	5518142	5518288	DEL	146	Ofa017240	174	Ofa017241	1823	-
FChr22	5518774	5518879	DEL	105	Ofa017240	806	Ofa017241	1191	-
FChr22	5806333	5806441	DEL	108	Ofa017255	7511	Ofa017256	4417	gene,-,ID=Ofa017256.gene;intron,-,Parent=Ofa017256.gene;
FChr22	5884070	5884396	DEL	326	Ofa017258	45600	Ofa017259	44726	intron,+,Parent=Ofa017258.gene;gene,+,ID=Ofa017258.gene;
FChr22	5982750	5982940	DEL	190	Ofa017260	6882	Ofa017261	33925	-
FChr22	6340213	6340418	DEL	205	Ofa017284	424	Ofa017285	25178	-
FChr22	6578303	6578694	DEL	391	Ofa017296	59654	Ofa017297	9026	-
FChr22	6687532	6687642	DEL	110	Ofa017298	53489	Ofa017299	30021	-
FChr22	6764164	6764378	DEL	214	Ofa017299	46611	Ofa017300	59519	-
FChr22	7241444	7241580	DEL	136	Ofa017309	42537	Ofa017310	31239	-
FChr22	7375565	7375750	DEL	185	Ofa017311	35459	Ofa017312	6993	gene,-,ID=Ofa017312.gene;intron,-,Parent=Ofa017312.gene;
FChr22	7536211	7536792	DEL	581	Ofa017315	12366	Ofa017316	17007	gene,-,ID=Ofa017316.gene;intron,-,Parent=Ofa017316.gene;
FChr22	7582786	7583032	DEL	246	Ofa017319	1945	Ofa017320	23744	-
FChr22	7637721	7637845	DEL	124	Ofa017321	27048	Ofa017322	7850	intron,-,Parent=Ofa017322.gene;gene,-,ID=Ofa017322.gene;
FChr22	7785270	7785820	DEL	550	Ofa017326	3325	Ofa017327	12075	-
FChr22	7848108	7848416	DEL	308	Ofa017328	294	Ofa017329	12547	five_prime_UTR,+,Parent=Ofa017328;gene,+,ID=Ofa017328.gene;
FChr22	8250544	8287765	DEL	37221	Ofa017345	10450	Ofa017346	943	gene,-,ID=Ofa017346.gene;intron,-,Parent=Ofa017346.gene;intron,-,Parent=Ofa017346.gene;intron,-,Parent=Ofa017346.gene;intron,-,Parent=Ofa017346.gene;gene,+,ID=Ofa017347.gene;gene,-,ID=Ofa017348.gene;intron,+,Parent=Ofa017347.gene;intron,-,Parent=Ofa017348.gene;intron,-,Parent=Ofa017348.gene;intron,-,Parent=Ofa017348.gene;intron,-,Parent=Ofa017348.gene;
FChr22	8693881	8694285	DEL	404	Ofa017368	293	Ofa017369	8984	-
FChr22	8933927	8934163	DEL	236	Ofa017379	1435	Ofa017380	4127	-
FChr22	9013856	9014601	DEL	745	Ofa017384	4326	Ofa017385	18869	intron,-,Parent=Ofa017385.gene;gene,-,ID=Ofa017385.gene;
FChr22	9301155	9301605	DEL	450	Ofa017397	8037	Ofa017398	1055	-
FChr22	9425938	9426147	DEL	209	Ofa017401	51248	Ofa017402	21840	-
FChr22	9522852	9522967	DEL	115	Ofa017406	7152	Ofa017407	5548	-
FChr22	9736637	9738290	DEL	1653	Ofa017415	29717	Ofa017416	91330	-
FChr22	9947843	9948146	DEL	303	Ofa017420	48832	Ofa017421	44387	-
FChr22	10202172	10208829	DEL	6657	Ofa017429	67186	Ofa017430	69233	-
FChr22	10537446	10537751	DEL	305	Ofa017434	58476	Ofa017435	18440	-
FChr22	10744803	10744991	DEL	188	Ofa017455	4521	Ofa017456	9412	intron,-,Parent=Ofa017456.gene;gene,-,ID=Ofa017456.gene;
FChr22	10806456	10806642	DEL	186	Ofa017458	12121	Ofa017459	7353	-
FChr22	10936673	10936785	DEL	112	Ofa017467	26841	Ofa017468	16103	gene,-,ID=Ofa017468.gene;intron,-,Parent=Ofa017468.gene;
FChr22	11061042	11063080	DEL	2038	Ofa017474	50171	Ofa017475	32811	-
FChr22	11414633	11414904	DEL	271	Ofa017487	9145	Ofa017488	4783	-
FChr22	11535147	11535305	DEL	158	Ofa017490	74198	Ofa017491	36393	gene,+,ID=Ofa017490.gene;intron,+,Parent=Ofa017490.gene;
FChr22	11535880	11536031	DEL	151	Ofa017490	74931	Ofa017491	35660	gene,+,ID=Ofa017490.gene;intron,+,Parent=Ofa017490.gene;
FChr22	11850725	11850964	DEL	239	Ofa017508	8749	Ofa017509	57953	gene,+,ID=Ofa017508.gene;
FChr22	12637522	12637625	DEL	103	Ofa017551	37644	Ofa017552	577	-
FChr22	12697814	12706652	DEL	8838	Ofa017554	25230	Ofa017555	74597	intron,+,Parent=Ofa017554.gene;gene,+,ID=Ofa017554.gene;
FChr22	12748833	12748948	DEL	115	Ofa017554	76249	Ofa017555	23578	intron,-,Parent=Ofa017555.gene;gene,-,ID=Ofa017555.gene;
FChr22	12762900	12764623	DEL	1723	Ofa017554	90316	Ofa017555	9511	gene,-,ID=Ofa017555.gene;intron,-,Parent=Ofa017555.gene;
FChr22	13256659	13256785	DEL	126	Ofa017576	42075	Ofa017577	2794	intron,-,Parent=Ofa017577.gene;gene,-,ID=Ofa017577.gene;
FChr22	13808273	13808456	DEL	183	Ofa017597	1263	Ofa017598	1595	-
FChr22	14384068	14384175	DEL	107	Ofa017621	799	Ofa017622	11698	intron,+,Parent=Ofa017621.gene;gene,+,ID=Ofa017621.gene;
FChr22	14764107	14807741	DEL	43634	Ofa017633	9859	Ofa017634	20431	intron,-,Parent=Ofa017634.gene;intron,+,Parent=Ofa017633.gene;gene,+,ID=Ofa017635.gene;three_prime_UTR,+,Parent=Ofa017635;intron,-,Parent=Ofa017634.gene;intron,-,Parent=Ofa017634.gene;intron,-,Parent=Ofa017634.gene;intron,-,Parent=Ofa017634.gene;intron,+,Parent=Ofa017635.gene;intron,+,Parent=Ofa017635.gene;gene,+,ID=Ofa017633.gene;gene,-,ID=Ofa017634.gene;intron,-,Parent=Ofa017634.gene;gene,+,ID=…
FChr22	14807786	14837445	DEL	29659	Ofa017636	905	Ofa017637	18920	five_prime_UTR,+,Parent=Ofa017637;intron,+,Parent=Ofa017636.gene;intron,+,Parent=Ofa017636.gene;intron,+,Parent=Ofa017636.gene;intron,+,Parent=Ofa017636.gene;intron,+,Parent=Ofa017636.gene;three_prime_UTR,+,Parent=Ofa017637;gene,+,ID=Ofa017637.gene;intron,+,Parent=Ofa017637.gene;gene,+,ID=Ofa017636.gene;intron,+,Parent=Ofa017636.gene;
FChr22	15078667	15079618	DEL	951	Ofa017650	21575	Ofa017651	6281	intron,-,Parent=Ofa017651.gene;gene,-,ID=Ofa017651.gene;
FChr22	15966891	15967012	DEL	121	Ofa017692	969	Ofa017693	5651	-
FChr22	16202593	16202802	DEL	209	Ofa017698	102237	Ofa017699	59298	-
FChr22	16245451	16245623	DEL	172	Ofa017698	145095	Ofa017699	16440	-
FChr22	16504970	16505333	DEL	363	Ofa017709	31357	Ofa017710	4442	-
FChr22	16618058	16622187	DEL	4129	Ofa017717	25402	Ofa017718	85508	intron,+,Parent=Ofa017717.gene;gene,+,ID=Ofa017717.gene;
FChr22	16830816	16830974	DEL	158	Ofa017728	405	Ofa017729	990	gene,+,ID=Ofa017728.gene;intron,+,Parent=Ofa017728.gene;
FChr22	16891834	16891971	DEL	137	Ofa017734	18080	Ofa017735	2909	-
FChr22	17086836	17087171	DEL	335	Ofa017744	10218	Ofa017745	40009	-
FChr22	17146484	17147116	DEL	632	Ofa017745	19639	Ofa017746	59036	-
FChr22	17195817	17195945	DEL	128	Ofa017745	68972	Ofa017746	9703	-
FChr22	17759133	17759302	DEL	169	Ofa017761	5860	Ofa017762	81958	intron,+,Parent=Ofa017761.gene;gene,+,ID=Ofa017761.gene;
FChr22	17980673	18001745	DEL	21072	Ofa017765	65770	Ofa017766	203187	intron,-,Parent=Ofa017766.gene;intron,-,Parent=Ofa017766.gene;intron,-,Parent=Ofa017766.gene;intron,-,Parent=Ofa017766.gene;intron,-,Parent=Ofa017766.gene;gene,-,ID=Ofa017766.gene;intron,-,Parent=Ofa017766.gene;
FChr22	18301953	18309903	DEL	7950	Ofa017766	118093	Ofa017767	206161	-
FChr22	18358351	18358627	DEL	276	Ofa017766	174491	Ofa017767	149763	-
FChr22	18359826	18360135	DEL	309	Ofa017766	175966	Ofa017767	148288	-
FChr22	18408769	18409001	DEL	232	Ofa017766	224909	Ofa017767	99345	-
FChr22	18539241	18539464	DEL	223	Ofa017769	17073	Ofa017770	84993	gene,+,ID=Ofa017769.gene;intron,+,Parent=Ofa017769.gene;
FChr22	18620139	18620274	DEL	135	Ofa017769	97971	Ofa017770	4095	gene,-,ID=Ofa017770.gene;intron,-,Parent=Ofa017770.gene;
FChr22	18981979	18982083	DEL	104	Ofa017801	12287	Ofa017802	1175	gene,-,ID=Ofa017802.gene;intron,-,Parent=Ofa017802.gene;
FChr22	19277731	19277965	DEL	234	Ofa017820	47050	Ofa017821	41437	-
FChr22	19310337	19310457	DEL	120	Ofa017820	79656	Ofa017821	8831	-
FChr22	19355048	19355255	DEL	207	Ofa017821	35880	Ofa017822	19231	-
FChr22	19377242	19378574	DEL	1332	Ofa017822	2963	Ofa017823	60001	-
FChr22	19438309	19438467	DEL	158	Ofa017823	1066	Ofa017824	2315	-
FChr22	19663003	19663285	DEL	282	Ofa017833	29009	Ofa017834	48600	-
FChr22	19666156	19666281	DEL	125	Ofa017833	32162	Ofa017834	45447	-
FChr22	19671920	19697180	DEL	25260	Ofa017833	37926	Ofa017834	39683	-
FChr22	19839205	19840908	DEL	1703	Ofa017836	65764	Ofa017837	89299	-
FChr22	20071418	20071803	DEL	385	Ofa017837	142914	Ofa017838	112817	-
FChr22	20128543	20129207	DEL	664	Ofa017837	200039	Ofa017838	55692	-
FChr22	20276902	20277420	DEL	518	Ofa017843	25839	Ofa017844	26669	gene,+,ID=Ofa017843.gene;intron,+,Parent=Ofa017843.gene;
FChr22	20364846	20365133	DEL	287	Ofa017845	35197	Ofa017846	71374	gene,+,ID=Ofa017845.gene;intron,+,Parent=Ofa017845.gene;
FChr22	20685479	20685608	DEL	129	Ofa017859	8767	Ofa017860	39069	gene,+,ID=Ofa017859.gene;
FChr22	20977865	20978047	DEL	182	Ofa017868	88593	Ofa017869	48153	gene,-,ID=Ofa017869.gene;intron,-,Parent=Ofa017869.gene;
FChr22	21484851	21484974	DEL	123	Ofa017896	9538	Ofa017897	16643	three_prime_UTR,-,Parent=Ofa017897;gene,-,ID=Ofa017897.gene;
FChr22	21637019	21637120	DEL	101	Ofa017903	16836	Ofa017904	6372	-
FChr22	21703079	21703326	DEL	247	Ofa017904	59688	Ofa017905	16888	intron,-,Parent=Ofa017905.gene;gene,-,ID=Ofa017905.gene;
FChr22	21774518	21775065	DEL	547	Ofa017910	2590	Ofa017911	12173	gene,+,ID=Ofa017910.gene;intron,+,Parent=Ofa017910.gene;
FChr22	21890027	21890163	DEL	136	Ofa017917	2913	Ofa017918	14303	-
FChr22	22369890	22370012	DEL	122	Ofa017948	4033	Ofa017949	15741	intron,+,Parent=Ofa017948.gene;gene,+,ID=Ofa017948.gene;
FChr22	22875836	22875948	DEL	112	Ofa017979	24863	Ofa017980	26430	intron,-,Parent=Ofa017980.gene;gene,-,ID=Ofa017980.gene;
FChr22	23123596	23123749	DEL	153	Ofa017985	71514	Ofa017986	4244	gene,-,ID=Ofa017986.gene;intron,-,Parent=Ofa017986.gene;
FChr22	23184853	23185314	DEL	461	Ofa017993	2381	Ofa017994	6892	intron,+,Parent=Ofa017993.gene;gene,+,ID=Ofa017993.gene;
FChr22	23501373	23501522	DEL	149	Ofa018009	22911	Ofa018010	984	-
FChr22	23527484	23527786	DEL	302	Ofa018012	5904	Ofa018013	2052	gene,-,ID=Ofa018013.gene;
FChr22	23749269	23749797	DEL	528	Ofa018025	5779	Ofa018026	61466	intron,+,Parent=Ofa018025.gene;gene,+,ID=Ofa018025.gene;
FChr22	23787753	23788033	DEL	280	Ofa018025	44263	Ofa018026	22982	-
FChr22	23896788	23897240	DEL	452	Ofa018031	28882	Ofa018032	867	-
FChr22	24082406	24082535	DEL	129	Ofa018037	30439	Ofa018038	30799	intron,+,Parent=Ofa018037.gene;gene,+,ID=Ofa018037.gene;
FChr22	24223017	24223239	DEL	222	Ofa018045	29320	Ofa018046	6294	-
FChr22	24659804	24690705	DEL	30901	Ofa018056	9489	Ofa018057	88498	-
FChr22	24708718	24708921	DEL	203	Ofa018056	58403	Ofa018057	39584	-
FChr22	24712239	24712680	DEL	441	Ofa018056	61924	Ofa018057	36063	-
FChr22	25095057	25095157	DEL	100	Ofa018072	10523	Ofa018073	1405	gene,-,ID=Ofa018073.gene;intron,-,Parent=Ofa018073.gene;
FChr22	25119753	25120315	DEL	562	Ofa018073	23291	Ofa018074	1571	intron,-,Parent=Ofa018074.gene;gene,-,ID=Ofa018074.gene;
FChr22	25140372	25141163	DEL	791	Ofa018074	19048	Ofa018075	85789	-
FChr22	25195140	25195409	DEL	269	Ofa018074	73816	Ofa018075	31021	-
FChr22	25263125	25263228	DEL	103	Ofa018076	5593	Ofa018077	564	-
FChr22	25279217	25279558	DEL	341	Ofa018079	2907	Ofa018080	8728	intron,+,Parent=Ofa018079.gene;gene,+,ID=Ofa018079.gene;
FChr22	25381402	25381611	DEL	209	Ofa018081	55301	Ofa018082	5237	-
FChr22	25400562	25401409	DEL	847	Ofa018082	13923	Ofa018083	18691	-
FChr22	25443596	25443858	DEL	262	Ofa018084	14802	Ofa018085	56939	-
FChr22	25580068	25580244	DEL	176	Ofa018088	7419	Ofa018089	30201	gene,+,ID=Ofa018088.gene;
FChr22	25581925	25596676	DEL	14751	Ofa018088	9276	Ofa018089	28344	three_prime_UTR,+,Parent=Ofa018088;intron,+,Parent=Ofa018088.gene;intron,+,Parent=Ofa018088.gene;gene,+,ID=Ofa018088.gene;
FChr22	25763701	25763825	DEL	124	Ofa018092	11633	Ofa018093	35548	gene,-,ID=Ofa018093.gene;intron,-,Parent=Ofa018093.gene;
FChr22	25796952	25797360	DEL	408	Ofa018092	44884	Ofa018093	2297	intron,-,Parent=Ofa018093.gene;gene,-,ID=Ofa018093.gene;
FChr22	26318732	26318918	DEL	186	Ofa018115	67123	Ofa018116	29793	-
FChr22	26414391	26414836	DEL	445	Ofa018116	65866	Ofa018117	323126	intron,+,Parent=Ofa018116.gene;gene,+,ID=Ofa018116.gene;
FChr22	26426117	26426225	DEL	108	Ofa018116	77592	Ofa018117	311400	intron,+,Parent=Ofa018116.gene;gene,+,ID=Ofa018116.gene;
FChr22	26442109	26442481	DEL	372	Ofa018116	93584	Ofa018117	295408	intron,+,Parent=Ofa018116.gene;gene,+,ID=Ofa018116.gene;
FChr22	26446254	26447975	DEL	1721	Ofa018116	97729	Ofa018117	291263	intron,+,Parent=Ofa018116.gene;gene,+,ID=Ofa018116.gene;
FChr22	26451989	26453038	DEL	1049	Ofa018116	103464	Ofa018117	285528	intron,+,Parent=Ofa018116.gene;gene,+,ID=Ofa018116.gene;
FChr22	26618518	26618891	DEL	373	Ofa018116	269993	Ofa018117	118999	gene,-,ID=Ofa018117.gene;intron,-,Parent=Ofa018117.gene;
FChr22	27008117	27008291	DEL	174	Ofa018122	8596	Ofa018123	77703	gene,+,ID=Ofa018122.gene;
FChr22	27012262	27014048	DEL	1786	Ofa018122	12741	Ofa018123	73558	intron,+,Parent=Ofa018122.gene;gene,+,ID=Ofa018122.gene;
FChr22	27021984	27048656	DEL	26672	Ofa018122	22463	Ofa018123	63836	intron,+,Parent=Ofa018122.gene;intron,+,Parent=Ofa018122.gene;gene,+,ID=Ofa018122.gene;
FChr22	27128352	27128529	DEL	177	Ofa018123	42532	Ofa018124	8682	gene,-,ID=Ofa018124.gene;intron,-,Parent=Ofa018124.gene;
FChr22	27210593	27210700	DEL	107	Ofa018126	12435	Ofa018127	6110	gene,-,ID=Ofa018127.gene;intron,-,Parent=Ofa018127.gene;
FChr22	28296439	28297050	DEL	611	Ofa018141	27009	Ofa018142	31245	-
FChr22	28680063	28680294	DEL	231	Ofa018150	4151	Ofa018151	2407	gene,-,ID=Ofa018151.gene;intron,-,Parent=Ofa018151.gene;
FChr22	29116261	29116381	DEL	120	Ofa018163	122587	Ofa018164	39255	-
FChr22	29220098	29220495	DEL	397	Ofa018165	1752	Ofa018166	12215	-
FChr22	29670210	29673789	DEL	3579	Ofa018185	37604	Ofa018186	5365	intron,-,Parent=Ofa018186.gene;intron,-,Parent=Ofa018186.gene;gene,-,ID=Ofa018186.gene;intron,-,Parent=Ofa018186.gene;
FChr22	29687945	29688220	DEL	275	Ofa018187	10345	Ofa018188	31485	-
FChr22	29793929	29794968	DEL	1039	Ofa018189	73631	Ofa018190	101064	gene,+,ID=Ofa018189.gene;
FChr22	29830771	29831100	DEL	329	Ofa018189	110473	Ofa018190	64222	gene,+,ID=Ofa018189.gene;
FChr22	29877830	29886288	DEL	8458	Ofa018189	157532	Ofa018190	17163	-
FChr22	29956571	29958585	DEL	2014	Ofa018192	1827	Ofa018193	6793	-
FChr22	29980755	29983180	DEL	2425	Ofa018194	4790	Ofa018195	4437	-
FChr22	29987363	29991899	DEL	4536	Ofa018195	2171	Ofa018196	24203	gene,+,ID=Ofa018195.gene;three_prime_UTR,-,Parent=Ofa018196;intron,+,Parent=Ofa018195.gene;intron,+,Parent=Ofa018195.gene;intron,-,Parent=Ofa018196.gene;gene,-,ID=Ofa018196.gene;intron,-,Parent=Ofa018196.gene;
FChr22	30161873	30161974	DEL	101	Ofa018203	10154	Ofa018204	8971	-
FChr22	30197607	30197767	DEL	160	Ofa018205	18862	Ofa018206	8003	gene,-,ID=Ofa018206.gene;intron,-,Parent=Ofa018206.gene;
FChr22	30342428	30342536	DEL	108	Ofa018215	124	Ofa018216	51798	gene,+,ID=Ofa018215.gene;intron,+,Parent=Ofa018215.gene;
FChr22	30368833	30369322	DEL	489	Ofa018215	26529	Ofa018216	25393	intron,+,Parent=Ofa018215.gene;gene,+,ID=Ofa018215.gene;
FChr14	201678	202251	DEL	573	Ofa016011	46385	Ofa016012	95978	intron,+,Parent=Ofa016011.gene;gene,+,ID=Ofa016011.gene;
FChr14	597478	599625	DEL	2147	Ofa016020	50989	Ofa016021	61292	-
FChr14	2235238	2235498	DEL	260	Ofa016068	123037	Ofa016069	82218	intron,+,Parent=Ofa016068.gene;gene,+,ID=Ofa016068.gene;
FChr14	2476483	2476597	DEL	114	Ofa016072	69836	Ofa016073	5713	gene,-,ID=Ofa016073.gene;intron,-,Parent=Ofa016073.gene;
FChr14	2537751	2537936	DEL	185	Ofa016074	45571	Ofa016075	10274	intron,+,Parent=Ofa016074.gene;gene,+,ID=Ofa016074.gene;
FChr14	2644785	2644979	DEL	194	Ofa016079	1239	Ofa016080	41887	intron,+,Parent=Ofa016079.gene;gene,+,ID=Ofa016079.gene;
FChr14	2802121	2802252	DEL	131	Ofa016084	45393	Ofa016085	6767	gene,-,ID=Ofa016085.gene;intron,-,Parent=Ofa016085.gene;
FChr14	2845182	2846851	DEL	1669	Ofa016085	36294	Ofa016086	12440	-
FChr14	3821087	3821680	DEL	593	Ofa016102	6613	Ofa016103	7312	-
FChr14	3940328	3942122	DEL	1794	Ofa016107	13458	Ofa016108	15589	intron,-,Parent=Ofa016108.gene;gene,-,ID=Ofa016108.gene;
FChr14	4116925	4117080	DEL	155	Ofa016115	62935	Ofa016116	71874	-
FChr14	4136224	4136556	DEL	332	Ofa016115	82234	Ofa016116	52575	intron,-,Parent=Ofa016116.gene;gene,-,ID=Ofa016116.gene;
FChr14	4380308	4380520	DEL	212	Ofa016118	46915	Ofa016119	128940	-
FChr14	4476289	4476983	DEL	694	Ofa016118	142896	Ofa016119	32959	intron,-,Parent=Ofa016119.gene;gene,-,ID=Ofa016119.gene;
FChr14	4533698	4534937	DEL	1239	Ofa016119	24450	Ofa016120	104556	-
FChr14	4675496	4675638	DEL	142	Ofa016120	37242	Ofa016121	29881	-
FChr14	4742464	4742660	DEL	196	Ofa016121	37087	Ofa016122	212629	-
FChr14	4800872	4801584	DEL	712	Ofa016121	95495	Ofa016122	154221	-
FChr14	5315059	5330298	DEL	15239	Ofa016140	7217	Ofa016141	4934	intron,+,Parent=Ofa016141.gene;intron,+,Parent=Ofa016141.gene;intron,+,Parent=Ofa016141.gene;intron,+,Parent=Ofa016140.gene;intron,+,Parent=Ofa016140.gene;intron,+,Parent=Ofa016140.gene;intron,+,Parent=Ofa016141.gene;intron,+,Parent=Ofa016141.gene;intron,+,Parent=Ofa016141.gene;intron,+,Parent=Ofa016141.gene;gene,+,ID=Ofa016140.gene;gene,+,ID=Ofa016141.gene;intron,+,Parent=Ofa016141.gene;
FChr14	5330545	5375632	DEL	45087	Ofa016141	10552	Ofa016142	33476	intron,+,Parent=Ofa016141.gene;intron,+,Parent=Ofa016141.gene;intron,+,Parent=Ofa016141.gene;intron,+,Parent=Ofa016141.gene;intron,+,Parent=Ofa016141.gene;intron,+,Parent=Ofa016141.gene;intron,+,Parent=Ofa016141.gene;intron,+,Parent=Ofa016141.gene;intron,+,Parent=Ofa016141.gene;intron,+,Parent=Ofa016141.gene;intron,+,Parent=Ofa016141.gene;intron,+,Parent=Ofa016141.gene;intron,+,Parent=Ofa016142.g…
FChr14	5385628	5386120	DEL	492	Ofa016142	21607	Ofa016143	104870	intron,+,Parent=Ofa016142.gene;gene,+,ID=Ofa016142.gene;
FChr14	5514356	5542261	DEL	27905	Ofa016144	13479	Ofa016145	6999	intron,-,Parent=Ofa016145.gene;intron,-,Parent=Ofa016145.gene;intron,-,Parent=Ofa016145.gene;intron,-,Parent=Ofa016145.gene;intron,-,Parent=Ofa016145.gene;intron,-,Parent=Ofa016145.gene;intron,-,Parent=Ofa016145.gene;intron,-,Parent=Ofa016145.gene;intron,-,Parent=Ofa016145.gene;gene,+,ID=Ofa016146.gene;intron,+,Parent=Ofa016146.gene;intron,+,Parent=Ofa016146.gene;gene,-,ID=Ofa016145.gene;
FChr14	5548397	5549306	DEL	909	Ofa016146	25424	Ofa016147	849	gene,-,ID=Ofa016147.gene;intron,-,Parent=Ofa016147.gene;intron,-,Parent=Ofa016147.gene;
FChr14	5713433	5713546	DEL	113	Ofa016153	434	Ofa016154	1718	-
FChr14	5716887	5717057	DEL	170	Ofa016154	1736	Ofa016155	4283	-
FChr14	5901902	5902146	DEL	244	Ofa016162	88631	Ofa016163	14728	gene,-,ID=Ofa016163.gene;intron,-,Parent=Ofa016163.gene;
FChr14	5955820	5955979	DEL	159	Ofa016164	22350	Ofa016165	36487	-
FChr14	6066654	6066813	DEL	159	Ofa016168	43828	Ofa016169	154606	gene,+,ID=Ofa016168.gene;
FChr14	6305823	6306885	DEL	1062	Ofa016171	20417	Ofa016172	14527	-
FChr14	6342011	6421989	DEL	79978	Ofa016173	7245	Ofa016174	16814	intron,-,Parent=Ofa016174.gene;intron,-,Parent=Ofa016174.gene;intron,-,Parent=Ofa016174.gene;intron,-,Parent=Ofa016175.gene;gene,-,ID=Ofa016174.gene;gene,-,ID=Ofa016175.gene;intron,-,Parent=Ofa016175.gene;intron,-,Parent=Ofa016174.gene;
FChr14	6428832	6429510	DEL	678	Ofa016175	15705	Ofa016176	11585	gene,-,ID=Ofa016176.gene;intron,-,Parent=Ofa016176.gene;
FChr14	6569329	6569469	DEL	140	Ofa016186	37358	Ofa016187	16009	-
FChr14	7218732	7225143	DEL	6411	Ofa016201	27018	Ofa016202	20544	-
FChr14	7227370	7228110	DEL	740	Ofa016201	35656	Ofa016202	11906	-
FChr14	7924058	7924445	DEL	387	Ofa016235	13235	Ofa016236	4689	-
FChr14	8248666	8248865	DEL	199	Ofa016247	10766	Ofa016248	3297	gene,-,ID=Ofa016248.gene;intron,-,Parent=Ofa016248.gene;
FChr14	9544896	9545030	DEL	134	Ofa016284	103221	Ofa016285	141964	-
FChr14	9754077	9754182	DEL	105	Ofa016285	67217	Ofa016286	73160	-
FChr14	9879258	9895889	DEL	16631	Ofa016288	991	Ofa016289	21395	intron,+,Parent=Ofa016288.gene;intron,+,Parent=Ofa016288.gene;gene,+,ID=Ofa016288.gene;intron,+,Parent=Ofa016288.gene;intron,+,Parent=Ofa016288.gene;
FChr14	11943990	11950899	DEL	6909	Ofa016323	7844	Ofa016324	8737	gene,-,ID=Ofa016324.gene;intron,-,Parent=Ofa016324.gene;
FChr14	12225991	12226117	DEL	126	Ofa016335	5620	Ofa016336	1804	intron,-,Parent=Ofa016336.gene;gene,-,ID=Ofa016336.gene;
FChr14	12242112	12242358	DEL	246	Ofa016337	5569	Ofa016338	34535	-
FChr14	12313200	12313451	DEL	251	Ofa016340	9163	Ofa016341	4723	-
FChr14	12371888	12372055	DEL	167	Ofa016346	10198	Ofa016347	5881	intron,-,Parent=Ofa016347.gene;gene,-,ID=Ofa016347.gene;
FChr14	12424886	12425030	DEL	144	Ofa016350	10691	Ofa016351	4576	intron,-,Parent=Ofa016351.gene;gene,-,ID=Ofa016351.gene;
FChr14	12906410	12906555	DEL	145	Ofa016381	2391	Ofa016382	41571	intron,+,Parent=Ofa016381.gene;gene,+,ID=Ofa016381.gene;
FChr14	13631581	13631737	DEL	156	Ofa016389	401669	Ofa016390	83719	-
FChr14	13654218	13654345	DEL	127	Ofa016389	424306	Ofa016390	61082	-
FChr14	13707205	13707709	DEL	504	Ofa016389	477293	Ofa016390	8095	gene,-,ID=Ofa016390.gene;intron,-,Parent=Ofa016390.gene;
FChr14	14012613	14012716	DEL	103	Ofa016392	104130	Ofa016393	195590	-
FChr14	14466177	14466291	DEL	114	Ofa016406	755	Ofa016407	27306	gene,+,ID=Ofa016406.gene;intron,+,Parent=Ofa016406.gene;
FChr14	14551318	14551484	DEL	166	Ofa016415	591	Ofa016416	11126	gene,+,ID=Ofa016415.gene;intron,+,Parent=Ofa016415.gene;
FChr14	14728384	14740112	DEL	11728	Ofa016427	2069	Ofa016428	988	five_prime_UTR,+,Parent=Ofa016428;gene,+,ID=Ofa016428.gene;five_prime_UTR,+,Parent=Ofa016428;gene,-,ID=Ofa016429.gene;intron,-,Parent=Ofa016429.gene;intron,-,Parent=Ofa016429.gene;intron,-,Parent=Ofa016429.gene;intron,-,Parent=Ofa016429.gene;intron,-,Parent=Ofa016429.gene;intron,-,Parent=Ofa016429.gene;intron,-,Parent=Ofa016429.gene;intron,+,Parent=Ofa016428.gene;intron,+,Parent=Ofa016428.gene;in…
FChr14	14767764	14768708	DEL	944	Ofa016433	9349	Ofa016434	276	gene,-,ID=Ofa016434.gene;five_prime_UTR,-,Parent=Ofa016434;three_prime_UTR,-,Parent=Ofa016435;gene,-,ID=Ofa016435.gene;
FChr14	14884242	14890034	DEL	5792	Ofa016444	1623	Ofa016445	82	gene,+,ID=Ofa016445.gene;five_prime_UTR,+,Parent=Ofa016446;gene,+,ID=Ofa016446.gene;three_prime_UTR,+,Parent=Ofa016446;intron,+,Parent=Ofa016445.gene;
FChr14	15207271	15207675	DEL	404	Ofa016456	10089	Ofa016457	15860	-
FChr14	15208795	15209020	DEL	225	Ofa016456	11613	Ofa016457	14336	-
FChr14	15213328	15213549	DEL	221	Ofa016456	16146	Ofa016457	9803	-
FChr14	15481515	15481663	DEL	148	Ofa016468	11520	Ofa016469	4739	intron,+,Parent=Ofa016468.gene;gene,+,ID=Ofa016468.gene;
FChr14	15621914	15622108	DEL	194	Ofa016476	883	Ofa016477	375	-
FChr14	15831648	15831778	DEL	130	Ofa016493	13768	Ofa016494	4638	-
FChr14	16303229	16303649	DEL	420	Ofa016511	66837	Ofa016512	107950	intron,+,Parent=Ofa016511.gene;gene,+,ID=Ofa016511.gene;
FChr14	16338590	16338831	DEL	241	Ofa016511	102198	Ofa016512	72589	intron,+,Parent=Ofa016511.gene;intron,+,Parent=Ofa016511.gene;gene,+,ID=Ofa016511.gene;
FChr14	16398387	16398595	DEL	208	Ofa016511	161995	Ofa016512	12792	intron,+,Parent=Ofa016511.gene;gene,+,ID=Ofa016511.gene;
FChr14	16400292	16400470	DEL	178	Ofa016511	163900	Ofa016512	10887	-
FChr14	16409944	16410120	DEL	176	Ofa016511	173552	Ofa016512	1235	gene,-,ID=Ofa016512.gene;intron,-,Parent=Ofa016512.gene;
FChr14	16424320	16432329	DEL	8009	Ofa016513	6895	Ofa016514	19516	gene,+,ID=Ofa016513.gene;intron,+,Parent=Ofa016513.gene;gene,-,ID=Ofa016514.gene;intron,-,Parent=Ofa016514.gene;
FChr14	16684388	16684739	DEL	351	Ofa016532	14585	Ofa016533	81203	-
FChr14	16785216	16788903	DEL	3687	Ofa016534	1351	Ofa016535	42847	-
FChr14	16874424	16874823	DEL	399	Ofa016537	2450	Ofa016538	27824	gene,+,ID=Ofa016537.gene;
FChr14	17010350	17010705	DEL	355	Ofa016547	725	Ofa016548	7105	-
FChr14	17014704	17015022	DEL	318	Ofa016547	5079	Ofa016548	2751	-
FChr14	17442388	17549751	DEL	107363	Ofa016564	27017	Ofa016565	10951	intron,-,Parent=Ofa016565.gene;intron,-,Parent=Ofa016565.gene;intron,-,Parent=Ofa016565.gene;intron,-,Parent=Ofa016565.gene;intron,-,Parent=Ofa016565.gene;intron,-,Parent=Ofa016566.gene;intron,-,Parent=Ofa016566.gene;intron,-,Parent=Ofa016566.gene;intron,-,Parent=Ofa016566.gene;intron,-,Parent=Ofa016566.gene;intron,-,Parent=Ofa016566.gene;intron,-,Parent=Ofa016566.gene;intron,-,Parent=Ofa016566.g…
FChr14	17773569	17839683	DEL	66114	Ofa016580	20122	Ofa016581	34882	three_prime_UTR,+,Parent=Ofa016580;gene,-,ID=Ofa016582.gene;intron,+,Parent=Ofa016581.gene;intron,+,Parent=Ofa016581.gene;intron,+,Parent=Ofa016581.gene;intron,+,Parent=Ofa016581.gene;intron,+,Parent=Ofa016581.gene;intron,+,Parent=Ofa016581.gene;intron,-,Parent=Ofa016582.gene;gene,+,ID=Ofa016583.gene;intron,+,Parent=Ofa016583.gene;intron,+,Parent=Ofa016583.gene;intron,+,Parent=Ofa016583.gene;intr…
FChr14	18081733	18081889	DEL	156	Ofa016599	5070	Ofa016600	12923	intron,-,Parent=Ofa016600.gene;gene,-,ID=Ofa016600.gene;
FChr14	18160725	18161112	DEL	387	Ofa016604	8783	Ofa016605	22326	-
FChr14	18171628	18171763	DEL	135	Ofa016604	19686	Ofa016605	11423	-
FChr14	18272266	18281089	DEL	8823	Ofa016611	806	Ofa016612	8114	gene,-,ID=Ofa016612.gene;intron,-,Parent=Ofa016612.gene;
FChr14	18296112	18297844	DEL	1732	Ofa016612	15732	Ofa016613	15838	-
FChr14	18419430	18419591	DEL	161	Ofa016617	43888	Ofa016618	49728	gene,+,ID=Ofa016617.gene;intron,+,Parent=Ofa016617.gene;
FChr14	18538008	18538721	DEL	713	Ofa016619	16729	Ofa016620	32329	-
FChr14	18635508	18635682	DEL	174	Ofa016621	37973	Ofa016622	25102	gene,-,ID=Ofa016622.gene;intron,-,Parent=Ofa016622.gene;
FChr14	18891996	18892302	DEL	306	Ofa016625	58547	Ofa016626	52586	-
FChr14	18896423	18925627	DEL	29204	Ofa016625	62974	Ofa016626	48159	-
FChr14	18990758	18991798	DEL	1040	Ofa016626	46176	Ofa016627	49972	gene,+,ID=Ofa016626.gene;intron,+,Parent=Ofa016626.gene;
FChr14	19100031	19100172	DEL	141	Ofa016630	7807	Ofa016631	111091	intron,+,Parent=Ofa016630.gene;gene,+,ID=Ofa016630.gene;
FChr14	19109893	19110050	DEL	157	Ofa016630	17669	Ofa016631	101229	intron,+,Parent=Ofa016630.gene;gene,+,ID=Ofa016630.gene;
FChr14	19138168	19138400	DEL	232	Ofa016630	45944	Ofa016631	72954	gene,+,ID=Ofa016630.gene;intron,+,Parent=Ofa016630.gene;
FChr14	19318591	19318732	DEL	141	Ofa016633	7889	Ofa016634	6990	-
FChr14	19383479	19383848	DEL	369	Ofa016636	7258	Ofa016637	37355	gene,+,ID=Ofa016636.gene;intron,+,Parent=Ofa016636.gene;
FChr14	19438643	19438788	DEL	145	Ofa016638	4816	Ofa016639	25367	intron,+,Parent=Ofa016638.gene;gene,+,ID=Ofa016638.gene;
FChr14	19500404	19500604	DEL	200	Ofa016640	29595	Ofa016641	54410	-
FChr14	19676089	19677036	DEL	947	Ofa016643	32789	Ofa016644	76366	gene,+,ID=Ofa016643.gene;intron,+,Parent=Ofa016643.gene;
FChr14	19750802	19751491	DEL	689	Ofa016643	107502	Ofa016644	1653	intron,-,Parent=Ofa016644.gene;gene,-,ID=Ofa016644.gene;
FChr14	19784464	19786112	DEL	1648	Ofa016645	26214	Ofa016646	7167	-
FChr14	19794536	19794666	DEL	130	Ofa016646	2905	Ofa016647	28467	intron,+,Parent=Ofa016646.gene;gene,+,ID=Ofa016646.gene;
FChr14	19901557	19901942	DEL	385	Ofa016647	78554	Ofa016648	17382	gene,-,ID=Ofa016648.gene;intron,-,Parent=Ofa016648.gene;
FChr14	19947101	19947263	DEL	162	Ofa016649	25606	Ofa016650	114769	gene,+,ID=Ofa016649.gene;intron,+,Parent=Ofa016649.gene;
FChr14	20084640	20085293	DEL	653	Ofa016651	4871	Ofa016652	16003	-
FChr14	20088431	20089563	DEL	1132	Ofa016651	8662	Ofa016652	12212	gene,-,ID=Ofa016652.gene;intron,-,Parent=Ofa016652.gene;
FChr14	20091872	20092084	DEL	212	Ofa016651	12103	Ofa016652	8771	gene,-,ID=Ofa016652.gene;intron,-,Parent=Ofa016652.gene;
FChr14	20208364	20210012	DEL	1648	Ofa016659	13701	Ofa016660	16459	intron,+,Parent=Ofa016659.gene;gene,+,ID=Ofa016659.gene;
FChr14	20211560	20211931	DEL	371	Ofa016659	16897	Ofa016660	13263	intron,+,Parent=Ofa016659.gene;gene,+,ID=Ofa016659.gene;
FChr14	20236200	20282139	DEL	45939	Ofa016660	11377	Ofa016661	22433	intron,+,Parent=Ofa016660.gene;intron,+,Parent=Ofa016660.gene;intron,+,Parent=Ofa016660.gene;intron,+,Parent=Ofa016660.gene;intron,+,Parent=Ofa016660.gene;intron,+,Parent=Ofa016661.gene;intron,+,Parent=Ofa016661.gene;intron,+,Parent=Ofa016661.gene;intron,+,Parent=Ofa016661.gene;intron,+,Parent=Ofa016661.gene;intron,+,Parent=Ofa016661.gene;intron,+,Parent=Ofa016661.gene;gene,+,ID=Ofa016660.gene;ge…
FChr14	20292505	20293219	DEL	714	Ofa016662	2544	Ofa016663	1287	-
FChr14	20321370	20357095	DEL	35725	Ofa016664	13140	Ofa016665	3333	gene,+,ID=Ofa016665.gene;intron,+,Parent=Ofa016665.gene;intron,+,Parent=Ofa016665.gene;intron,+,Parent=Ofa016665.gene;intron,+,Parent=Ofa016665.gene;intron,-,Parent=Ofa016666.gene;intron,-,Parent=Ofa016666.gene;intron,-,Parent=Ofa016666.gene;gene,-,ID=Ofa016666.gene;intron,-,Parent=Ofa016666.gene;
FChr14	20357777	20359662	DEL	1885	Ofa016666	8293	Ofa016667	8028	-
FChr14	20490195	20504399	DEL	14204	Ofa016670	11004	Ofa016671	6542	gene,+,ID=Ofa016671.gene;three_prime_UTR,+,Parent=Ofa016671;intron,+,Parent=Ofa016671.gene;intron,+,Parent=Ofa016671.gene;intron,+,Parent=Ofa016671.gene;intron,+,Parent=Ofa016671.gene;intron,+,Parent=Ofa016671.gene;intron,+,Parent=Ofa016671.gene;intron,+,Parent=Ofa016671.gene;intron,+,Parent=Ofa016671.gene;
FChr14	20522934	20523556	DEL	622	Ofa016672	12156	Ofa016673	16441	-
FChr14	20524823	20524995	DEL	172	Ofa016672	14045	Ofa016673	14552	-
FChr14	20594026	20594126	DEL	100	Ofa016675	6012	Ofa016676	18950	-
FChr14	20619070	20620125	DEL	1055	Ofa016676	6094	Ofa016677	101309	gene,+,ID=Ofa016676.gene;intron,+,Parent=Ofa016676.gene;
FChr14	20996406	20996825	DEL	419	Ofa016678	258049	Ofa016679	65356	intron,-,Parent=Ofa016679.gene;gene,-,ID=Ofa016679.gene;
FChr14	21042076	21042591	DEL	515	Ofa016678	303719	Ofa016679	19686	intron,-,Parent=Ofa016679.gene;gene,-,ID=Ofa016679.gene;
FChr14	21046972	21047171	DEL	199	Ofa016678	308615	Ofa016679	14790	intron,-,Parent=Ofa016679.gene;gene,-,ID=Ofa016679.gene;
FChr14	21117055	21128276	DEL	11221	Ofa016681	45343	Ofa016682	3097	intron,-,Parent=Ofa016682.gene;intron,-,Parent=Ofa016682.gene;intron,-,Parent=Ofa016683.gene;intron,-,Parent=Ofa016683.gene;intron,-,Parent=Ofa016683.gene;intron,-,Parent=Ofa016683.gene;intron,-,Parent=Ofa016683.gene;gene,-,ID=Ofa016682.gene;gene,-,ID=Ofa016683.gene;intron,-,Parent=Ofa016682.gene;
FChr14	21605643	21605770	DEL	127	Ofa016694	7932	Ofa016695	26665	-
FChr14	21674340	21715072	DEL	40732	Ofa016695	42032	Ofa016696	52098	-
FChr14	21788903	21789944	DEL	1041	Ofa016697	2690	Ofa016698	74607	gene,+,ID=Ofa016697.gene;intron,+,Parent=Ofa016697.gene;
FChr14	21816100	21818982	DEL	2882	Ofa016697	29887	Ofa016698	47410	intron,+,Parent=Ofa016697.gene;gene,+,ID=Ofa016697.gene;intron,+,Parent=Ofa016697.gene;
FChr14	21834797	21840718	DEL	5921	Ofa016697	48584	Ofa016698	28713	intron,+,Parent=Ofa016697.gene;gene,+,ID=Ofa016697.gene;intron,+,Parent=Ofa016697.gene;
FChr14	22406676	22407085	DEL	409	Ofa016706	12211	Ofa016707	19639	intron,-,Parent=Ofa016707.gene;gene,-,ID=Ofa016707.gene;
FChr14	22455992	22456104	DEL	112	Ofa016708	8745	Ofa016709	12311	-
FChr14	22671085	22671659	DEL	574	Ofa016717	2848	Ofa016718	12743	gene,+,ID=Ofa016717.gene;
FChr14	22752864	22753214	DEL	350	Ofa016721	5452	Ofa016722	42302	gene,+,ID=Ofa016721.gene;intron,+,Parent=Ofa016721.gene;
FChr14	22893679	22893805	DEL	126	Ofa016725	606	Ofa016726	2491	-
FChr14	22954691	22954820	DEL	129	Ofa016729	3080	Ofa016730	11814	intron,+,Parent=Ofa016729.gene;gene,+,ID=Ofa016729.gene;
FChr14	22956258	22956378	DEL	120	Ofa016729	4647	Ofa016730	10247	gene,+,ID=Ofa016729.gene;
FChr14	24254707	24278713	DEL	24006	Ofa016755	18469	Ofa016756	706	gene,-,ID=Ofa016756.gene;five_prime_UTR,-,Parent=Ofa016756;intron,-,Parent=Ofa016757.gene;gene,-,ID=Ofa016757.gene;
FChr14	24280085	24280433	DEL	348	Ofa016756	24672	Ofa016757	5806	intron,-,Parent=Ofa016757.gene;gene,-,ID=Ofa016757.gene;intron,-,Parent=Ofa016757.gene;
FChr14	24759137	24759357	DEL	220	Ofa016767	6829	Ofa016768	32321	gene,+,ID=Ofa016767.gene;intron,+,Parent=Ofa016767.gene;
FChr14	24768219	24768338	DEL	119	Ofa016767	15911	Ofa016768	23239	intron,+,Parent=Ofa016767.gene;gene,+,ID=Ofa016767.gene;
FChr14	24905548	24905874	DEL	326	Ofa016775	3625	Ofa016776	6734	intron,+,Parent=Ofa016775.gene;gene,+,ID=Ofa016775.gene;
FChr14	24906639	24906906	DEL	267	Ofa016775	4716	Ofa016776	5643	intron,+,Parent=Ofa016775.gene;gene,+,ID=Ofa016775.gene;
FChr14	24922868	24926584	DEL	3716	Ofa016777	8580	Ofa016778	25100	intron,+,Parent=Ofa016777.gene;intron,+,Parent=Ofa016777.gene;intron,+,Parent=Ofa016777.gene;gene,+,ID=Ofa016777.gene;
FChr14	24944815	24945163	DEL	348	Ofa016777	30527	Ofa016778	3153	gene,-,ID=Ofa016778.gene;intron,-,Parent=Ofa016778.gene;
FChr14	24966728	24967033	DEL	305	Ofa016778	18760	Ofa016779	6227	intron,-,Parent=Ofa016779.gene;gene,-,ID=Ofa016779.gene;
FChr14	25005912	25006083	DEL	171	Ofa016782	2616	Ofa016783	9144	-
FChr14	25382875	25404080	DEL	21205	Ofa016792	107145	Ofa016793	22905	intron,-,Parent=Ofa016793.gene;intron,-,Parent=Ofa016793.gene;gene,-,ID=Ofa016793.gene;intron,-,Parent=Ofa016793.gene;intron,-,Parent=Ofa016793.gene;
FChr14	25478035	25479683	DEL	1648	Ofa016798	13016	Ofa016799	14340	-
FChr14	25481207	25481309	DEL	102	Ofa016798	16188	Ofa016799	11168	gene,-,ID=Ofa016799.gene;intron,-,Parent=Ofa016799.gene;
FChr14	25538945	25591603	DEL	52658	Ofa016800	42563	Ofa016801	13897	intron,+,Parent=Ofa016800.gene;intron,-,Parent=Ofa016801.gene;intron,-,Parent=Ofa016802.gene;intron,-,Parent=Ofa016802.gene;intron,-,Parent=Ofa016802.gene;intron,-,Parent=Ofa016802.gene;intron,-,Parent=Ofa016802.gene;gene,+,ID=Ofa016800.gene;gene,-,ID=Ofa016801.gene;intron,-,Parent=Ofa016801.gene;gene,-,ID=Ofa016802.gene;
FChr14	26039251	26039448	DEL	197	Ofa016827	6480	Ofa016828	13040	intron,+,Parent=Ofa016827.gene;gene,+,ID=Ofa016827.gene;
FChr14	26056510	26057424	DEL	914	Ofa016828	4219	Ofa016829	24598	intron,+,Parent=Ofa016828.gene;gene,+,ID=Ofa016828.gene;
FChr14	26124585	26143001	DEL	18416	Ofa016832	10048	Ofa016833	13288	intron,-,Parent=Ofa016833.gene;intron,-,Parent=Ofa016833.gene;gene,-,ID=Ofa016833.gene;intron,-,Parent=Ofa016833.gene;
FChr14	26193302	26193779	DEL	477	Ofa016837	6510	Ofa016838	81395	intron,+,Parent=Ofa016837.gene;gene,+,ID=Ofa016837.gene;
FChr14	26230492	26230599	DEL	107	Ofa016837	43700	Ofa016838	44205	-
FChr14	26700648	26701088	DEL	440	Ofa016864	3536	Ofa016865	15043	intron,+,Parent=Ofa016864.gene;intron,+,Parent=Ofa016864.gene;gene,+,ID=Ofa016864.gene;
FChr14	26747863	26747990	DEL	127	Ofa016868	1425	Ofa016869	4339	gene,+,ID=Ofa016868.gene;intron,+,Parent=Ofa016868.gene;
FChr14	26778862	26779149	DEL	287	Ofa016871	929	Ofa016872	19117	-
FChr14	26923693	26924602	DEL	909	Ofa016881	6527	Ofa016882	1881	-
FChr14	26952153	26979768	DEL	27615	Ofa016883	500	Ofa016884	2204	gene,+,ID=Ofa016884.gene;intron,+,Parent=Ofa016884.gene;intron,+,Parent=Ofa016884.gene;intron,+,Parent=Ofa016884.gene;intron,+,Parent=Ofa016884.gene;intron,+,Parent=Ofa016884.gene;intron,+,Parent=Ofa016884.gene;intron,+,Parent=Ofa016885.gene;gene,+,ID=Ofa016885.gene;intron,+,Parent=Ofa016885.gene;
FChr14	27043411	27062257	DEL	18846	Ofa016888	8092	Ofa016889	13270	intron,+,Parent=Ofa016888.gene;intron,+,Parent=Ofa016888.gene;gene,-,ID=Ofa016889.gene;intron,-,Parent=Ofa016889.gene;intron,+,Parent=Ofa016888.gene;intron,+,Parent=Ofa016888.gene;intron,+,Parent=Ofa016888.gene;intron,+,Parent=Ofa016888.gene;intron,+,Parent=Ofa016888.gene;gene,+,ID=Ofa016888.gene;intron,+,Parent=Ofa016888.gene;
FChr14	27362265	27362487	DEL	222	Ofa016900	8511	Ofa016901	869	-
FChr14	27369899	27370012	DEL	113	Ofa016901	6765	Ofa016902	123029	-
FChr14	27375274	27375378	DEL	104	Ofa016901	12140	Ofa016902	117654	-
FChr14	27391563	27392042	DEL	479	Ofa016901	28429	Ofa016902	101365	-
FChr14	27470559	27470963	DEL	404	Ofa016901	107425	Ofa016902	22369	gene,-,ID=Ofa016902.gene;
FChr14	27515127	27515282	DEL	155	Ofa016902	22199	Ofa016903	69837	-
FChr14	27598476	27598617	DEL	141	Ofa016903	13512	Ofa016904	71632	-
FChr14	27789058	27789309	DEL	251	Ofa016908	44498	Ofa016909	59193	gene,+,ID=Ofa016908.gene;intron,+,Parent=Ofa016908.gene;
FChr14	27809823	27810078	DEL	255	Ofa016908	65263	Ofa016909	38428	intron,-,Parent=Ofa016909.gene;gene,-,ID=Ofa016909.gene;
FChr14	28047900	28048156	DEL	256	Ofa016921	217	Ofa016922	8269	intron,+,Parent=Ofa016921.gene;gene,+,ID=Ofa016921.gene;
FChr14	28062647	28084293	DEL	21646	Ofa016922	6478	Ofa016923	3754	gene,+,ID=Ofa016924.gene;intron,-,Parent=Ofa016925.gene;intron,-,Parent=Ofa016925.gene;intron,-,Parent=Ofa016925.gene;intron,+,Parent=Ofa016924.gene;intron,+,Parent=Ofa016924.gene;intron,+,Parent=Ofa016924.gene;intron,-,Parent=Ofa016925.gene;intron,-,Parent=Ofa016925.gene;gene,-,ID=Ofa016923.gene;gene,-,ID=Ofa016925.gene;intron,-,Parent=Ofa016923.gene;
FChr14	28094317	28094509	DEL	192	Ofa016924	16494	Ofa016925	502	intron,-,Parent=Ofa016925.gene;gene,-,ID=Ofa016925.gene;
FChr14	28107239	28137807	DEL	30568	Ofa016926	1084	Ofa016927	12222	gene,+,ID=Ofa016926.gene;intron,+,Parent=Ofa016926.gene;intron,+,Parent=Ofa016926.gene;intron,+,Parent=Ofa016926.gene;intron,+,Parent=Ofa016926.gene;gene,-,ID=Ofa016927.gene;intron,-,Parent=Ofa016927.gene;intron,-,Parent=Ofa016927.gene;gene,+,ID=Ofa016928.gene;intron,+,Parent=Ofa016928.gene;intron,+,Parent=Ofa016928.gene;
FChr14	28236344	28243879	DEL	7535	Ofa016932	892	Ofa016933	30143	-
FChr14	28429797	28429914	DEL	117	Ofa016942	19068	Ofa016943	16897	-
FChr14	28431917	28432730	DEL	813	Ofa016942	21188	Ofa016943	14777	-
FChr14	28432777	28433229	DEL	452	Ofa016942	22048	Ofa016943	13917	-
FChr14	28433299	28433667	DEL	368	Ofa016942	22570	Ofa016943	13395	-
FChr14	28433772	28434191	DEL	419	Ofa016942	23043	Ofa016943	12922	-
FChr14	28434254	28435913	DEL	1659	Ofa016942	23525	Ofa016943	12440	-
FChr14	28496539	28496761	DEL	222	Ofa016946	11064	Ofa016947	5782	gene,-,ID=Ofa016947.gene;intron,-,Parent=Ofa016947.gene;
FChr14	28503137	28503246	DEL	109	Ofa016947	816	Ofa016948	2069	-
FChr14	28680208	28680532	DEL	324	Ofa016955	8003	Ofa016956	16318	intron,-,Parent=Ofa016956.gene;gene,-,ID=Ofa016956.gene;
FChr14	28737382	28737535	DEL	153	Ofa016957	16115	Ofa016958	16097	-
FChr14	28746652	28746806	DEL	154	Ofa016957	25385	Ofa016958	6827	-
FChr14	29156737	29159399	DEL	2662	Ofa016971	40180	Ofa016972	27042	-
FChr14	29192811	29193028	DEL	217	Ofa016972	9032	Ofa016973	1092	-
FChr14	29261165	29261482	DEL	317	Ofa016975	55199	Ofa016976	2577	gene,-,ID=Ofa016976.gene;intron,-,Parent=Ofa016976.gene;
FChr14	29274670	29274880	DEL	210	Ofa016976	10928	Ofa016977	5940	-
FChr14	29275274	29275654	DEL	380	Ofa016976	11532	Ofa016977	5336	-
FChr14	29276164	29276326	DEL	162	Ofa016976	12422	Ofa016977	4446	intron,-,Parent=Ofa016977.gene;gene,-,ID=Ofa016977.gene;
FChr14	29390970	29391237	DEL	267	Ofa016980	31868	Ofa016981	9074	intron,-,Parent=Ofa016981.gene;gene,-,ID=Ofa016981.gene;
FChr14	29391827	29391935	DEL	108	Ofa016980	32725	Ofa016981	8217	intron,-,Parent=Ofa016981.gene;gene,-,ID=Ofa016981.gene;
FChr14	29416539	29417241	DEL	702	Ofa016982	16092	Ofa016983	11858	gene,-,ID=Ofa016983.gene;intron,-,Parent=Ofa016983.gene;
FChr14	29429168	29429604	DEL	436	Ofa016983	771	Ofa016984	101132	-
FChr14	29519247	29519481	DEL	234	Ofa016983	90850	Ofa016984	11053	intron,-,Parent=Ofa016984.gene;gene,-,ID=Ofa016984.gene;
FChr14	29529290	29529417	DEL	127	Ofa016983	100893	Ofa016984	1010	intron,-,Parent=Ofa016984.gene;gene,-,ID=Ofa016984.gene;
FChr14	29712246	29713188	DEL	942	Ofa016988	21278	Ofa016989	3096	gene,-,ID=Ofa016989.gene;intron,-,Parent=Ofa016989.gene;
FChr14	30936664	30937253	DEL	589	Ofa017025	12084	Ofa017026	5017	-
FChr14	30963482	30963718	DEL	236	Ofa017027	20534	Ofa017028	57652	gene,-,ID=Ofa017028.gene;intron,-,Parent=Ofa017028.gene;
FChr21	158091	163783	DEL	5692	Ofa015071	29130	Ofa015072	9434	-
FChr21	420605	420804	DEL	199	Ofa015080	904	Ofa015081	9137	-
FChr21	439057	439252	DEL	195	Ofa015082	4391	Ofa015083	7286	-
FChr21	553471	553696	DEL	225	Ofa015086	429	Ofa015087	44265	-
FChr21	574294	574474	DEL	180	Ofa015086	21252	Ofa015087	23442	-
FChr21	1425695	1425877	DEL	182	Ofa015123	15301	Ofa015124	57022	intron,+,Parent=Ofa015123.gene;gene,+,ID=Ofa015123.gene;
FChr21	1461381	1461749	DEL	368	Ofa015123	50987	Ofa015124	21336	intron,-,Parent=Ofa015124.gene;gene,-,ID=Ofa015124.gene;
FChr21	2009331	2009476	DEL	145	Ofa015136	44719	Ofa015137	98911	-
FChr21	2046239	2046500	DEL	261	Ofa015136	81627	Ofa015137	62003	-
FChr21	2279837	2279955	DEL	118	Ofa015139	33079	Ofa015140	3222	-
FChr21	2293220	2293397	DEL	177	Ofa015140	10161	Ofa015141	5366	-
FChr21	2307052	2307386	DEL	334	Ofa015141	8466	Ofa015142	18942	gene,+,ID=Ofa015141.gene;intron,+,Parent=Ofa015141.gene;
FChr21	2556294	2556456	DEL	162	Ofa015145	153185	Ofa015146	2971	intron,-,Parent=Ofa015146.gene;gene,-,ID=Ofa015146.gene;
FChr21	2574709	2574929	DEL	220	Ofa015146	15444	Ofa015147	301100	-
FChr21	2712749	2713194	DEL	445	Ofa015146	153484	Ofa015147	163060	-
FChr21	2748399	2748513	DEL	114	Ofa015146	189134	Ofa015147	127410	-
FChr21	2776859	2777910	DEL	1051	Ofa015146	217594	Ofa015147	98950	-
FChr21	2819212	2819504	DEL	292	Ofa015146	259947	Ofa015147	56597	-
FChr21	2825515	2827825	DEL	2310	Ofa015146	266250	Ofa015147	50294	-
FChr21	3227919	3237879	DEL	9960	Ofa015160	38013	Ofa015161	37046	gene,-,ID=Ofa015161.gene;intron,-,Parent=Ofa015161.gene;
FChr21	3320451	3334590	DEL	14139	Ofa015164	32668	Ofa015165	29418	-
FChr21	3397543	3397674	DEL	131	Ofa015166	25776	Ofa015167	77282	-
FChr21	3696565	3697263	DEL	698	Ofa015171	16120	Ofa015172	15656	intron,+,Parent=Ofa015171.gene;gene,+,ID=Ofa015171.gene;
FChr21	3702630	3702819	DEL	189	Ofa015171	22185	Ofa015172	9591	-
FChr21	3703135	3712135	DEL	9000	Ofa015171	22690	Ofa015172	9086	-
FChr21	3788505	3792115	DEL	3610	Ofa015172	76284	Ofa015173	6466	intron,-,Parent=Ofa015173.gene;gene,-,ID=Ofa015173.gene;
FChr21	3827628	3827906	DEL	278	Ofa015173	32657	Ofa015174	11318	intron,-,Parent=Ofa015174.gene;gene,-,ID=Ofa015174.gene;
FChr21	3859455	3859790	DEL	335	Ofa015174	20509	Ofa015175	3679	intron,-,Parent=Ofa015175.gene;gene,-,ID=Ofa015175.gene;
FChr21	3985850	3986218	DEL	368	Ofa015178	8134	Ofa015179	5995	-
FChr21	4009025	4009160	DEL	135	Ofa015179	17180	Ofa015180	21965	-
FChr21	4028979	4029491	DEL	512	Ofa015179	37134	Ofa015180	2011	gene,-,ID=Ofa015180.gene;intron,-,Parent=Ofa015180.gene;
FChr21	4093879	4093993	DEL	114	Ofa015181	60806	Ofa015182	1270	-
FChr21	4123380	4124004	DEL	624	Ofa015182	28231	Ofa015183	5246	-
FChr21	4237375	4254046	DEL	16671	Ofa015188	5225	Ofa015189	92689	-
FChr21	4638676	4654330	DEL	15654	Ofa015189	308612	Ofa015190	105921	-
FChr21	4752653	4752876	DEL	223	Ofa015190	8056	Ofa015191	14044	gene,+,ID=Ofa015190.gene;intron,+,Parent=Ofa015190.gene;
FChr21	5054385	5054512	DEL	127	Ofa015199	9409	Ofa015200	6391	-
FChr21	5274604	5274800	DEL	196	Ofa015207	26115	Ofa015208	179206	-
FChr21	5366156	5366349	DEL	193	Ofa015207	117667	Ofa015208	87654	intron,-,Parent=Ofa015208.gene;gene,-,ID=Ofa015208.gene;
FChr21	5410559	5410774	DEL	215	Ofa015207	162070	Ofa015208	43251	intron,-,Parent=Ofa015208.gene;gene,-,ID=Ofa015208.gene;
FChr21	5541073	5541176	DEL	103	Ofa015208	87263	Ofa015209	97013	-
FChr21	5559025	5559673	DEL	648	Ofa015208	105215	Ofa015209	79061	-
FChr21	5561035	5561381	DEL	346	Ofa015208	107225	Ofa015209	77051	-
FChr21	5673164	5673364	DEL	200	Ofa015211	13262	Ofa015212	32693	intron,-,Parent=Ofa015212.gene;gene,-,ID=Ofa015212.gene;
FChr21	5724728	5725104	DEL	376	Ofa015212	18871	Ofa015213	40970	-
FChr21	5889381	5905402	DEL	16021	Ofa015220	32603	Ofa015221	217348	-
FChr21	5906854	5922883	DEL	16029	Ofa015220	50076	Ofa015221	199875	-
FChr21	6098961	6099345	DEL	384	Ofa015220	242183	Ofa015221	7768	-
FChr21	6196955	6197395	DEL	440	Ofa015224	32208	Ofa015225	18362	gene,-,ID=Ofa015225.gene;intron,-,Parent=Ofa015225.gene;
FChr21	6200414	6201887	DEL	1473	Ofa015224	35667	Ofa015225	14903	intron,-,Parent=Ofa015225.gene;gene,-,ID=Ofa015225.gene;intron,-,Parent=Ofa015225.gene;
FChr21	6882089	6915650	DEL	33561	Ofa015229	24924	Ofa015230	107856	-
FChr21	6966423	6975062	DEL	8639	Ofa015229	109258	Ofa015230	23522	-
FChr21	6985564	6985889	DEL	325	Ofa015229	128399	Ofa015230	4381	-
FChr21	7032185	7032413	DEL	228	Ofa015231	8967	Ofa015232	22567	intron,+,Parent=Ofa015231.gene;gene,+,ID=Ofa015231.gene;
FChr21	7449917	7450105	DEL	188	Ofa015243	3288	Ofa015244	10557	-
FChr21	7472837	7505039	DEL	32202	Ofa015245	10855	Ofa015246	44581	-
FChr21	8003073	8003229	DEL	156	Ofa015253	26205	Ofa015254	56951	gene,+,ID=Ofa015253.gene;intron,+,Parent=Ofa015253.gene;
FChr21	8171621	8171961	DEL	340	Ofa015258	24189	Ofa015259	3757	-
FChr21	8374213	8374378	DEL	165	Ofa015261	33699	Ofa015262	58215	-
FChr21	8423919	8424032	DEL	113	Ofa015261	83405	Ofa015262	8509	gene,-,ID=Ofa015262.gene;
FChr21	8533996	8535496	DEL	1500	Ofa015265	25352	Ofa015266	56976	-
FChr21	8536711	8540518	DEL	3807	Ofa015265	28067	Ofa015266	54261	-
FChr21	8559022	8562699	DEL	3677	Ofa015265	50378	Ofa015266	31950	intron,-,Parent=Ofa015266.gene;intron,-,Parent=Ofa015266.gene;intron,-,Parent=Ofa015266.gene;intron,-,Parent=Ofa015266.gene;intron,-,Parent=Ofa015266.gene;gene,-,ID=Ofa015266.gene;
FChr21	8745438	8745672	DEL	234	Ofa015274	4443	Ofa015275	5072	intron,-,Parent=Ofa015275.gene;gene,-,ID=Ofa015275.gene;
FChr21	8893995	8894242	DEL	247	Ofa015287	13515	Ofa015288	5135	intron,-,Parent=Ofa015288.gene;gene,-,ID=Ofa015288.gene;
FChr21	9097413	9097654	DEL	241	Ofa015293	26635	Ofa015294	2675	-
FChr21	9121569	9136886	DEL	15317	Ofa015295	11987	Ofa015296	19007	-
FChr21	9270120	9275491	DEL	5371	Ofa015299	8874	Ofa015300	15962	gene,+,ID=Ofa015299.gene;
FChr21	9603675	9604011	DEL	336	Ofa015321	12931	Ofa015322	747	-
FChr21	9649216	9661896	DEL	12680	Ofa015326	1509	Ofa015327	7106	gene,-,ID=Ofa015327.gene;intron,-,Parent=Ofa015327.gene;intron,+,Parent=Ofa015328.gene;intron,+,Parent=Ofa015328.gene;gene,+,ID=Ofa015328.gene;intron,+,Parent=Ofa015328.gene;
FChr21	9663411	9764004	DEL	100593	Ofa015328	3036	Ofa015329	46665	intron,+,Parent=Ofa015328.gene;intron,+,Parent=Ofa015328.gene;gene,+,ID=Ofa015329.gene;intron,+,Parent=Ofa015330.gene;intron,+,Parent=Ofa015330.gene;intron,+,Parent=Ofa015330.gene;gene,+,ID=Ofa015328.gene;intron,+,Parent=Ofa015328.gene;gene,+,ID=Ofa015330.gene;intron,+,Parent=Ofa015330.gene;
FChr21	9787185	9787839	DEL	654	Ofa015333	12606	Ofa015334	31830	gene,+,ID=Ofa015333.gene;intron,+,Parent=Ofa015333.gene;
FChr21	9868951	9896383	DEL	27432	Ofa015341	6466	Ofa015342	7669	gene,-,ID=Ofa015342.gene;intron,+,Parent=Ofa015341.gene;intron,+,Parent=Ofa015341.gene;intron,+,Parent=Ofa015341.gene;intron,-,Parent=Ofa015342.gene;intron,-,Parent=Ofa015342.gene;intron,-,Parent=Ofa015342.gene;intron,-,Parent=Ofa015342.gene;intron,-,Parent=Ofa015342.gene;gene,+,ID=Ofa015343.gene;intron,+,Parent=Ofa015343.gene;intron,+,Parent=Ofa015343.gene;intron,+,Parent=Ofa015344.gene;intron,+…
FChr21	10096661	10096996	DEL	335	Ofa015352	2425	Ofa015353	63883	-
FChr21	10188224	10188667	DEL	443	Ofa015353	27680	Ofa015354	37118	intron,-,Parent=Ofa015354.gene;gene,-,ID=Ofa015354.gene;
FChr21	10213433	10213589	DEL	156	Ofa015353	52889	Ofa015354	11909	intron,-,Parent=Ofa015354.gene;gene,-,ID=Ofa015354.gene;
FChr21	10298363	10298794	DEL	431	Ofa015355	21868	Ofa015356	49942	-
FChr21	10514037	10514203	DEL	166	Ofa015369	19239	Ofa015370	12835	intron,-,Parent=Ofa015370.gene;gene,-,ID=Ofa015370.gene;
FChr21	10576755	10576903	DEL	148	Ofa015370	49883	Ofa015371	9767	gene,-,ID=Ofa015371.gene;intron,-,Parent=Ofa015371.gene;
FChr21	10601544	10601654	DEL	110	Ofa015373	3345	Ofa015374	32966	intron,+,Parent=Ofa015373.gene;gene,+,ID=Ofa015373.gene;
FChr21	10739696	10740102	DEL	406	Ofa015380	29617	Ofa015381	1061	intron,-,Parent=Ofa015381.gene;gene,-,ID=Ofa015381.gene;
FChr21	10809400	10809719	DEL	319	Ofa015385	24932	Ofa015386	2893	-
FChr21	10824405	10824708	DEL	303	Ofa015386	12112	Ofa015387	196582	-
FChr21	10847309	10847995	DEL	686	Ofa015386	35016	Ofa015387	173678	-
FChr21	11013218	11020995	DEL	7777	Ofa015386	200925	Ofa015387	7769	three_prime_UTR,-,Parent=Ofa015387;gene,-,ID=Ofa015387.gene;five_prime_UTR,-,Parent=Ofa015387;intron,-,Parent=Ofa015387.gene;
FChr21	11175675	11175837	DEL	162	Ofa015389	42269	Ofa015390	32333	intron,+,Parent=Ofa015389.gene;gene,+,ID=Ofa015389.gene;
FChr21	11262811	11263172	DEL	361	Ofa015391	41305	Ofa015392	18711	-
FChr21	11311541	11311647	DEL	106	Ofa015394	2533	Ofa015395	2490	-
FChr21	11345222	11345365	DEL	143	Ofa015395	31191	Ofa015396	55448	gene,-,ID=Ofa015396.gene;intron,-,Parent=Ofa015396.gene;
FChr21	11548595	11548954	DEL	359	Ofa015400	3721	Ofa015401	55664	-
FChr21	11551074	11551381	DEL	307	Ofa015400	6200	Ofa015401	53185	-
FChr21	11557853	11564467	DEL	6614	Ofa015400	12979	Ofa015401	46406	-
FChr21	11760810	11761039	DEL	229	Ofa015405	61255	Ofa015406	84822	-
FChr21	12164058	12164272	DEL	214	Ofa015418	15088	Ofa015419	11580	-
FChr21	12419431	12419663	DEL	232	Ofa015438	5092	Ofa015439	6607	-
FChr21	12478746	12479375	DEL	629	Ofa015439	52708	Ofa015440	116259	intron,+,Parent=Ofa015439.gene;gene,+,ID=Ofa015439.gene;
FChr21	12561526	12561640	DEL	114	Ofa015439	135488	Ofa015440	33479	gene,-,ID=Ofa015440.gene;intron,-,Parent=Ofa015440.gene;
FChr21	12621486	12621676	DEL	190	Ofa015440	26481	Ofa015441	4809	intron,-,Parent=Ofa015441.gene;gene,-,ID=Ofa015441.gene;
FChr21	12877010	12877304	DEL	294	Ofa015441	250715	Ofa015442	48120	intron,-,Parent=Ofa015442.gene;gene,-,ID=Ofa015442.gene;
FChr21	13118032	13118399	DEL	367	Ofa015445	67703	Ofa015446	36742	-
FChr21	13247389	13247607	DEL	218	Ofa015453	619	Ofa015454	29510	-
FChr21	13440275	13440551	DEL	276	Ofa015467	772	Ofa015468	3464	-
FChr21	13732494	13732900	DEL	406	Ofa015483	3240	Ofa015484	18852	gene,+,ID=Ofa015483.gene;intron,+,Parent=Ofa015483.gene;
FChr21	13873947	13874115	DEL	168	Ofa015493	13474	Ofa015494	643	-
FChr21	14188278	14188544	DEL	266	Ofa015511	37746	Ofa015512	38818	gene,-,ID=Ofa015512.gene;intron,-,Parent=Ofa015512.gene;
FChr21	14223550	14223694	DEL	144	Ofa015511	73018	Ofa015512	3546	gene,-,ID=Ofa015512.gene;
FChr21	14263123	14263354	DEL	231	Ofa015517	835	Ofa015518	61618	intron,+,Parent=Ofa015517.gene;gene,+,ID=Ofa015517.gene;
FChr21	14929383	14929515	DEL	132	Ofa015530	111487	Ofa015531	137586	gene,+,ID=Ofa015530.gene;intron,+,Parent=Ofa015530.gene;
FChr21	15331839	15337556	DEL	5717	Ofa015532	185310	Ofa015533	191982	gene,+,ID=Ofa015532.gene;intron,+,Parent=Ofa015532.gene;
FChr21	15528343	15528462	DEL	119	Ofa015533	4522	Ofa015534	122073	gene,+,ID=Ofa015533.gene;intron,+,Parent=Ofa015533.gene;
FChr21	15673300	15673510	DEL	210	Ofa015535	16459	Ofa015536	22759	intron,-,Parent=Ofa015536.gene;intron,-,Parent=Ofa015536.gene;gene,-,ID=Ofa015536.gene;
FChr21	15768905	15769136	DEL	231	Ofa015540	23098	Ofa015541	4804	gene,-,ID=Ofa015541.gene;
FChr21	15859137	15859436	DEL	299	Ofa015547	36062	Ofa015548	10165	gene,-,ID=Ofa015548.gene;
FChr21	16201042	16201221	DEL	179	Ofa015563	130181	Ofa015564	40822	-
FChr21	16362970	16363160	DEL	190	Ofa015568	2638	Ofa015569	17345	gene,+,ID=Ofa015568.gene;intron,+,Parent=Ofa015568.gene;
FChr21	16531078	16539821	DEL	8743	Ofa015573	11377	Ofa015574	21562	-
FChr21	16680818	16680973	DEL	155	Ofa015577	32602	Ofa015578	35006	-
FChr21	16799379	16799787	DEL	408	Ofa015580	62034	Ofa015581	30081	-
FChr21	17071199	17071307	DEL	108	Ofa015603	4701	Ofa015604	2148	-
FChr21	17131482	17131686	DEL	204	Ofa015606	11809	Ofa015607	9069	-
FChr21	17162655	17162846	DEL	191	Ofa015608	3078	Ofa015609	2069	gene,+,ID=Ofa015608.gene;intron,+,Parent=Ofa015608.gene;
FChr21	17194057	17194255	DEL	198	Ofa015611	9158	Ofa015612	784	-
FChr21	17419037	17419489	DEL	452	Ofa015619	58787	Ofa015620	9255	-
FChr21	17707665	17707994	DEL	329	Ofa015630	9403	Ofa015631	6818	gene,-,ID=Ofa015631.gene;intron,-,Parent=Ofa015631.gene;
FChr21	17853381	17855032	DEL	1651	Ofa015637	12523	Ofa015638	57083	-
FChr21	17864959	17865085	DEL	126	Ofa015637	24101	Ofa015638	45505	intron,-,Parent=Ofa015638.gene;gene,-,ID=Ofa015638.gene;
FChr21	17872078	17872264	DEL	186	Ofa015637	31220	Ofa015638	38386	intron,-,Parent=Ofa015638.gene;gene,-,ID=Ofa015638.gene;
FChr21	18168615	18168741	DEL	126	Ofa015650	11478	Ofa015651	1735	-
FChr21	18329508	18332374	DEL	2866	Ofa015659	6535	Ofa015660	3062	-
FChr21	18463544	18464077	DEL	533	Ofa015666	93629	Ofa015667	33489	gene,-,ID=Ofa015667.gene;
FChr21	19260018	19266575	DEL	6557	Ofa015696	113551	Ofa015697	15259	-
FChr21	19919490	19919628	DEL	138	Ofa015724	36009	Ofa015725	13631	intron,+,Parent=Ofa015724.gene;gene,+,ID=Ofa015724.gene;
FChr21	20459284	20459420	DEL	136	Ofa015747	8088	Ofa015748	21130	-
FChr21	20468448	20468698	DEL	250	Ofa015747	17252	Ofa015748	11966	-
FChr21	20913497	20913599	DEL	102	Ofa015778	10250	Ofa015779	1331	-
FChr21	21281090	21281292	DEL	202	Ofa015784	179877	Ofa015785	255852	-
FChr21	21330563	21330694	DEL	131	Ofa015784	229350	Ofa015785	206379	-
FChr21	21344265	21344888	DEL	623	Ofa015784	243052	Ofa015785	192677	-
FChr21	21384774	21384966	DEL	192	Ofa015784	283561	Ofa015785	152168	-
FChr21	21636633	21636872	DEL	239	Ofa015786	72660	Ofa015787	67936	intron,+,Parent=Ofa015786.gene;gene,+,ID=Ofa015786.gene;
FChr21	22716816	22717021	DEL	205	Ofa015806	25234	Ofa015807	35220	intron,-,Parent=Ofa015807.gene;gene,-,ID=Ofa015807.gene;
FChr21	22717276	22717391	DEL	115	Ofa015806	25694	Ofa015807	34760	intron,-,Parent=Ofa015807.gene;gene,-,ID=Ofa015807.gene;
FChr21	22797464	22797603	DEL	139	Ofa015809	32660	Ofa015810	649	-
FChr21	23067334	23067636	DEL	302	Ofa015825	13679	Ofa015826	52091	-
FChr21	23069169	23069562	DEL	393	Ofa015825	15514	Ofa015826	50256	-
FChr21	23070462	23071143	DEL	681	Ofa015825	16807	Ofa015826	48963	-
FChr21	23071711	23072406	DEL	695	Ofa015825	18056	Ofa015826	47714	-
FChr21	23074517	23074731	DEL	214	Ofa015825	20862	Ofa015826	44908	-
FChr21	23075248	23075549	DEL	301	Ofa015825	21593	Ofa015826	44177	-
FChr21	23077205	23077796	DEL	591	Ofa015825	23550	Ofa015826	42220	-
FChr21	23078326	23078718	DEL	392	Ofa015825	24671	Ofa015826	41099	-
FChr21	23079364	23079758	DEL	394	Ofa015825	25709	Ofa015826	40061	-
FChr21	23081151	23081452	DEL	301	Ofa015825	27496	Ofa015826	38274	-
FChr21	23082817	23083512	DEL	695	Ofa015825	29162	Ofa015826	36608	-
FChr21	23084722	23085023	DEL	301	Ofa015825	31067	Ofa015826	34703	-
FChr21	23086687	23086975	DEL	288	Ofa015825	33032	Ofa015826	32738	-
FChr21	23087631	23088326	DEL	695	Ofa015825	33976	Ofa015826	31794	-
FChr21	23088619	23089012	DEL	393	Ofa015825	34964	Ofa015826	30806	-
FChr21	23090462	23090675	DEL	213	Ofa015825	36807	Ofa015826	28963	-
FChr21	23091959	23092245	DEL	286	Ofa015825	38304	Ofa015826	27466	-
FChr21	23092854	23093247	DEL	393	Ofa015825	39199	Ofa015826	26571	-
FChr21	23094225	23094526	DEL	301	Ofa015825	40570	Ofa015826	25200	-
FChr21	23095752	23095966	DEL	214	Ofa015825	42097	Ofa015826	23673	-
FChr21	23096750	23097733	DEL	983	Ofa015825	43095	Ofa015826	22675	-
FChr21	23105300	23105693	DEL	393	Ofa015825	51645	Ofa015826	14125	-
FChr21	23106710	23107013	DEL	303	Ofa015825	53055	Ofa015826	12715	-
FChr21	23108378	23108983	DEL	605	Ofa015825	54723	Ofa015826	11047	-
FChr21	23109512	23110502	DEL	990	Ofa015825	55857	Ofa015826	9913	-
FChr21	23111795	23112188	DEL	393	Ofa015825	58140	Ofa015826	7630	-
FChr21	23113852	23114336	DEL	484	Ofa015825	60197	Ofa015826	5573	-
FChr21	23114805	23115107	DEL	302	Ofa015825	61150	Ofa015826	4620	-
FChr21	23116417	23116719	DEL	302	Ofa015825	62762	Ofa015826	3008	-
FChr21	23117089	23117391	DEL	302	Ofa015825	63434	Ofa015826	2336	-
FChr21	23155682	23155940	DEL	258	Ofa015828	16593	Ofa015829	10743	-
FChr21	23352570	23353185	DEL	615	Ofa015836	4032	Ofa015837	9715	gene,+,ID=Ofa015836.gene;intron,+,Parent=Ofa015836.gene;
FChr21	23538182	23538364	DEL	182	Ofa015841	429	Ofa015842	57764	gene,+,ID=Ofa015841.gene;intron,+,Parent=Ofa015841.gene;
FChr21	23572569	23572889	DEL	320	Ofa015841	34816	Ofa015842	23377	intron,-,Parent=Ofa015842.gene;gene,-,ID=Ofa015842.gene;
FChr21	24416791	24417256	DEL	465	Ofa015863	128033	Ofa015864	155682	-
FChr21	24480810	24499172	DEL	18362	Ofa015863	192052	Ofa015864	91663	-
FChr21	24713300	24713466	DEL	166	Ofa015870	39081	Ofa015871	42975	-
FChr21	24856543	24856747	DEL	204	Ofa015874	47663	Ofa015875	16255	gene,-,ID=Ofa015875.gene;intron,-,Parent=Ofa015875.gene;
FChr21	25543234	25543765	DEL	531	Ofa015885	1227	Ofa015886	9588	-
FChr21	25551842	25552158	DEL	316	Ofa015885	9835	Ofa015886	980	gene,-,ID=Ofa015886.gene;intron,-,Parent=Ofa015886.gene;
FChr21	25872852	25872978	DEL	126	Ofa015893	6817	Ofa015894	60771	-
FChr21	26244890	26245011	DEL	121	Ofa015901	43323	Ofa015902	37379	-
FChr21	26585939	26586083	DEL	144	Ofa015906	168359	Ofa015907	63181	-
FChr21	26810475	26810575	DEL	100	Ofa015908	77084	Ofa015909	44820	-
FChr21	27042197	27042512	DEL	315	Ofa015913	27467	Ofa015914	84062	-
FChr21	27431915	27432081	DEL	166	Ofa015925	19459	Ofa015926	139200	-
FChr21	27522741	27522881	DEL	140	Ofa015925	110285	Ofa015926	48374	-
FChr21	27854620	27855917	DEL	1297	Ofa015934	33140	Ofa015935	8914	-
FChr21	28035050	28035283	DEL	233	Ofa015940	19934	Ofa015941	15657	-
FChr21	28055555	28055877	DEL	322	Ofa015941	4848	Ofa015942	8497	-
FChr21	28129822	28129933	DEL	111	Ofa015945	3992	Ofa015946	1551	-
FChr21	28355305	28356131	DEL	826	Ofa015949	32486	Ofa015950	136614	-
FChr21	28368225	28368695	DEL	470	Ofa015949	45406	Ofa015950	123694	-
FChr21	28635577	28635885	DEL	308	Ofa015951	70029	Ofa015952	123082	intron,-,Parent=Ofa015952.gene;gene,-,ID=Ofa015952.gene;
FChr21	28681922	28682066	DEL	144	Ofa015951	116374	Ofa015952	76737	intron,-,Parent=Ofa015952.gene;gene,-,ID=Ofa015952.gene;
FChr21	29072480	29072627	DEL	147	Ofa015959	62026	Ofa015960	9625	-
FChr21	29073593	29074213	DEL	620	Ofa015959	63139	Ofa015960	8512	-
FChr21	29398230	29398494	DEL	264	Ofa015970	24575	Ofa015971	41956	-
FChr21	29990374	29990543	DEL	169	Ofa015988	1131	Ofa015989	192462	intron,+,Parent=Ofa015988.gene;gene,+,ID=Ofa015988.gene;
FChr21	30685362	30697989	DEL	12627	Ofa016000	167318	Ofa016001	149512	gene,+,ID=Ofa016000.gene;intron,+,Parent=Ofa016000.gene;
FChr9	518806	518953	DEL	147	Ofa014180	29006	Ofa014181	3176	intron,-,Parent=Ofa014181.gene;gene,-,ID=Ofa014181.gene;
FChr9	541434	541984	DEL	550	Ofa014181	19452	Ofa014182	43331	-
FChr9	542096	542351	DEL	255	Ofa014181	20114	Ofa014182	42669	-
FChr9	542619	542751	DEL	132	Ofa014181	20637	Ofa014182	42146	-
FChr9	543156	543368	DEL	212	Ofa014181	21174	Ofa014182	41609	-
FChr9	543425	543637	DEL	212	Ofa014181	21443	Ofa014182	41340	-
FChr9	634816	635014	DEL	198	Ofa014183	30980	Ofa014184	6142	gene,-,ID=Ofa014184.gene;intron,-,Parent=Ofa014184.gene;
FChr9	642127	642560	DEL	433	Ofa014184	1169	Ofa014185	7079	-
FChr9	819022	819355	DEL	333	Ofa014189	10137	Ofa014190	218703	gene,+,ID=Ofa014189.gene;intron,+,Parent=Ofa014189.gene;
FChr9	820353	821534	DEL	1181	Ofa014189	11468	Ofa014190	217372	gene,+,ID=Ofa014189.gene;intron,+,Parent=Ofa014189.gene;
FChr9	821644	822088	DEL	444	Ofa014189	12759	Ofa014190	216081	gene,+,ID=Ofa014189.gene;intron,+,Parent=Ofa014189.gene;
FChr9	890829	890950	DEL	121	Ofa014189	81944	Ofa014190	146896	intron,-,Parent=Ofa014190.gene;gene,-,ID=Ofa014190.gene;
FChr9	1018489	1018678	DEL	189	Ofa014189	209604	Ofa014190	19236	intron,-,Parent=Ofa014190.gene;gene,-,ID=Ofa014190.gene;
FChr9	1138992	1139132	DEL	140	Ofa014192	25233	Ofa014193	319521	intron,+,Parent=Ofa014192.gene;gene,+,ID=Ofa014192.gene;
FChr9	1165869	1166202	DEL	333	Ofa014192	52110	Ofa014193	292644	gene,+,ID=Ofa014192.gene;
FChr9	1950245	1950376	DEL	131	Ofa014213	1505	Ofa014214	27151	-
FChr9	1983974	1984174	DEL	200	Ofa014214	6578	Ofa014215	57310	-
FChr9	2004846	2046064	DEL	41218	Ofa014214	27450	Ofa014215	36438	gene,-,ID=Ofa014215.gene;
FChr9	2194164	2196634	DEL	2470	Ofa014223	44050	Ofa014224	11367	-
FChr9	2626354	2632918	DEL	6564	Ofa014240	2241	Ofa014241	40057	-
FChr9	2633273	2633381	DEL	108	Ofa014240	9160	Ofa014241	33138	-
FChr9	2653577	2654585	DEL	1008	Ofa014240	29464	Ofa014241	12834	gene,-,ID=Ofa014241.gene;intron,-,Parent=Ofa014241.gene;
FChr9	2673749	2673865	DEL	116	Ofa014241	7338	Ofa014242	56240	-
FChr9	2678873	2678999	DEL	126	Ofa014241	12462	Ofa014242	51116	-
FChr9	2770497	2770603	DEL	106	Ofa014242	40508	Ofa014243	65710	intron,-,Parent=Ofa014243.gene;gene,-,ID=Ofa014243.gene;
FChr9	2839591	2839765	DEL	174	Ofa014243	3384	Ofa014244	1291	-
FChr9	2890816	2911315	DEL	20499	Ofa014244	49934	Ofa014245	7885	intron,+,Parent=Ofa014245.gene;gene,+,ID=Ofa014245.gene;
FChr9	3039798	3040003	DEL	205	Ofa014247	51422	Ofa014248	34126	-
FChr9	3084682	3084878	DEL	196	Ofa014248	10758	Ofa014249	41101	-
FChr9	3147134	3147818	DEL	684	Ofa014249	21351	Ofa014250	10896	-
FChr9	3159173	3159458	DEL	285	Ofa014250	1143	Ofa014251	17346	-
FChr9	3161150	3161330	DEL	180	Ofa014250	3120	Ofa014251	15369	gene,-,ID=Ofa014251.gene;intron,-,Parent=Ofa014251.gene;
FChr9	3373064	3373335	DEL	271	Ofa014256	94342	Ofa014257	75771	gene,-,ID=Ofa014257.gene;intron,-,Parent=Ofa014257.gene;
FChr9	4048043	4048744	DEL	701	Ofa014272	793	Ofa014273	82418	intron,+,Parent=Ofa014272.gene;gene,+,ID=Ofa014272.gene;
FChr9	4223970	4224086	DEL	116	Ofa014279	5379	Ofa014280	1444	gene,-,ID=Ofa014280.gene;intron,-,Parent=Ofa014280.gene;
FChr9	4440000	4440234	DEL	234	Ofa014283	40293	Ofa014284	15461	-
FChr9	4466829	4467001	DEL	172	Ofa014285	11031	Ofa014286	42292	intron,+,Parent=Ofa014285.gene;gene,+,ID=Ofa014285.gene;
FChr9	4492122	4492694	DEL	572	Ofa014285	36324	Ofa014286	16999	intron,+,Parent=Ofa014285.gene;gene,+,ID=Ofa014285.gene;
FChr9	4508949	4509059	DEL	110	Ofa014285	53151	Ofa014286	172	five_prime_UTR,-,Parent=Ofa014286;gene,-,ID=Ofa014286.gene;
FChr9	4783914	4784367	DEL	453	Ofa014298	46841	Ofa014299	3424	-
FChr9	4902524	4924611	DEL	22087	Ofa014300	12575	Ofa014301	69	intron,+,Parent=Ofa014301.gene;intron,+,Parent=Ofa014301.gene;three_prime_UTR,+,Parent=Ofa014301;intron,+,Parent=Ofa014301.gene;intron,+,Parent=Ofa014301.gene;intron,+,Parent=Ofa014301.gene;intron,+,Parent=Ofa014301.gene;intron,+,Parent=Ofa014301.gene;gene,+,ID=Ofa014301.gene;intron,+,Parent=Ofa014301.gene;
FChr9	4983008	4983322	DEL	314	Ofa014303	34283	Ofa014304	58576	gene,+,ID=Ofa014303.gene;intron,+,Parent=Ofa014303.gene;
FChr9	4994585	5060330	DEL	65745	Ofa014303	45860	Ofa014304	46999	intron,-,Parent=Ofa014304.gene;intron,-,Parent=Ofa014304.gene;intron,-,Parent=Ofa014304.gene;intron,-,Parent=Ofa014304.gene;intron,-,Parent=Ofa014304.gene;intron,-,Parent=Ofa014304.gene;intron,-,Parent=Ofa014304.gene;intron,-,Parent=Ofa014304.gene;intron,-,Parent=Ofa014304.gene;intron,-,Parent=Ofa014304.gene;intron,-,Parent=Ofa014304.gene;intron,-,Parent=Ofa014304.gene;intron,-,Parent=Ofa014304.g…
FChr9	5281764	5281895	DEL	131	Ofa014316	2321	Ofa014317	10356	-
FChr9	5288792	5289029	DEL	237	Ofa014316	9349	Ofa014317	3328	-
FChr9	5411848	5411964	DEL	116	Ofa014318	100085	Ofa014319	34143	-
FChr9	5483648	5483855	DEL	207	Ofa014319	37657	Ofa014320	7926	-
FChr9	5540818	5541122	DEL	304	Ofa014325	2627	Ofa014326	9199	-
FChr9	5582047	5582166	DEL	119	Ofa014326	32030	Ofa014327	3360	intron,-,Parent=Ofa014327.gene;gene,-,ID=Ofa014327.gene;
FChr9	5592631	5592848	DEL	217	Ofa014327	7224	Ofa014328	15099	-
FChr9	5596458	5596637	DEL	179	Ofa014327	11051	Ofa014328	11272	intron,-,Parent=Ofa014328.gene;gene,-,ID=Ofa014328.gene;
FChr9	5686080	5686197	DEL	117	Ofa014330	49485	Ofa014331	9839	gene,-,ID=Ofa014331.gene;intron,-,Parent=Ofa014331.gene;
FChr9	5798216	5800021	DEL	1805	Ofa014331	102297	Ofa014332	44951	intron,-,Parent=Ofa014332.gene;gene,-,ID=Ofa014332.gene;
FChr9	6244059	6244202	DEL	143	Ofa014338	7877	Ofa014339	22553	-
FChr9	6257132	6257607	DEL	475	Ofa014338	20950	Ofa014339	9480	-
FChr9	6314349	6314470	DEL	121	Ofa014341	7737	Ofa014342	41057	gene,+,ID=Ofa014341.gene;intron,+,Parent=Ofa014341.gene;
FChr9	6448632	6448835	DEL	203	Ofa014344	19348	Ofa014345	18700	intron,+,Parent=Ofa014344.gene;gene,+,ID=Ofa014344.gene;
FChr9	6658987	6659121	DEL	134	Ofa014348	32741	Ofa014349	31543	-
FChr9	6677402	6677571	DEL	169	Ofa014348	51156	Ofa014349	13128	-
FChr9	6710717	6711117	DEL	400	Ofa014349	20187	Ofa014350	87128	-
FChr9	6764287	6764389	DEL	102	Ofa014349	73757	Ofa014350	33558	intron,-,Parent=Ofa014350.gene;gene,-,ID=Ofa014350.gene;
FChr9	6891082	6891288	DEL	206	Ofa014352	13254	Ofa014353	11941	intron,+,Parent=Ofa014352.gene;gene,+,ID=Ofa014352.gene;
FChr9	6963099	6963288	DEL	189	Ofa014357	17595	Ofa014358	2711	gene,-,ID=Ofa014358.gene;intron,-,Parent=Ofa014358.gene;
FChr9	7155803	7155915	DEL	112	Ofa014366	20279	Ofa014367	15699	intron,+,Parent=Ofa014366.gene;gene,+,ID=Ofa014366.gene;
FChr9	7193433	7193866	DEL	433	Ofa014368	15669	Ofa014369	28488	-
FChr9	7477711	7478155	DEL	444	Ofa014375	51551	Ofa014376	3791	-
FChr9	8233644	8233787	DEL	143	Ofa014395	7773	Ofa014396	51311	-
FChr9	8452258	8452388	DEL	130	Ofa014397	131253	Ofa014398	17559	intron,-,Parent=Ofa014398.gene;gene,-,ID=Ofa014398.gene;
FChr9	8763164	8763392	DEL	228	Ofa014411	1487	Ofa014412	7641	gene,+,ID=Ofa014411.gene;intron,+,Parent=Ofa014411.gene;
FChr9	8780401	8803931	DEL	23530	Ofa014414	3643	Ofa014415	13942	gene,-,ID=Ofa014415.gene;intron,+,Parent=Ofa014416.gene;intron,+,Parent=Ofa014416.gene;intron,+,Parent=Ofa014416.gene;intron,+,Parent=Ofa014414.gene;intron,+,Parent=Ofa014414.gene;intron,-,Parent=Ofa014415.gene;intron,-,Parent=Ofa014415.gene;intron,-,Parent=Ofa014415.gene;intron,-,Parent=Ofa014415.gene;gene,+,ID=Ofa014417.gene;intron,+,Parent=Ofa014416.gene;intron,+,Parent=Ofa014417.gene;gene,+,I…
FChr9	9197846	9198144	DEL	298	Ofa014428	25359	Ofa014429	47706	intron,+,Parent=Ofa014428.gene;gene,+,ID=Ofa014428.gene;
FChr9	9324151	9324435	DEL	284	Ofa014431	36698	Ofa014432	20205	intron,-,Parent=Ofa014432.gene;gene,-,ID=Ofa014432.gene;
FChr9	9406905	9407162	DEL	257	Ofa014435	4191	Ofa014436	43286	-
FChr9	9415665	9417319	DEL	1654	Ofa014435	12951	Ofa014436	34526	intron,-,Parent=Ofa014436.gene;gene,-,ID=Ofa014436.gene;
FChr9	9427034	9427160	DEL	126	Ofa014435	24320	Ofa014436	23157	gene,-,ID=Ofa014436.gene;intron,-,Parent=Ofa014436.gene;
FChr9	9592153	9593267	DEL	1114	Ofa014439	35191	Ofa014440	52964	-
FChr9	9915490	9916145	DEL	655	Ofa014446	27833	Ofa014447	92363	-
FChr9	10090965	10091096	DEL	131	Ofa014452	27992	Ofa014453	23137	-
FChr9	10456477	10456873	DEL	396	Ofa014458	33482	Ofa014459	20110	intron,-,Parent=Ofa014459.gene;gene,-,ID=Ofa014459.gene;
FChr9	10537168	10537373	DEL	205	Ofa014461	2506	Ofa014462	5298	intron,+,Parent=Ofa014461.gene;gene,+,ID=Ofa014461.gene;
FChr9	10547016	10548652	DEL	1636	Ofa014462	4550	Ofa014463	100692	-
FChr9	11226113	11226346	DEL	233	Ofa014489	47157	Ofa014490	27553	gene,+,ID=Ofa014489.gene;intron,+,Parent=Ofa014489.gene;
FChr9	11451844	11452034	DEL	190	Ofa014497	72766	Ofa014498	71197	-
FChr9	11479142	11479270	DEL	128	Ofa014497	100064	Ofa014498	43899	-
FChr9	11670965	11671108	DEL	143	Ofa014498	147924	Ofa014499	24135	intron,+,Parent=Ofa014498.gene;gene,+,ID=Ofa014498.gene;
FChr9	11751348	11751451	DEL	103	Ofa014502	2494	Ofa014503	24684	gene,+,ID=Ofa014502.gene;intron,+,Parent=Ofa014502.gene;
FChr9	11863171	11863719	DEL	548	Ofa014507	30954	Ofa014508	4447	gene,-,ID=Ofa014508.gene;intron,-,Parent=Ofa014508.gene;
FChr9	12028991	12029376	DEL	385	Ofa014511	80992	Ofa014512	20661	intron,-,Parent=Ofa014512.gene;gene,-,ID=Ofa014512.gene;
FChr9	12539184	12539463	DEL	279	Ofa014537	4911	Ofa014538	9396	-
FChr9	12755057	12755218	DEL	161	Ofa014555	29328	Ofa014556	12373	-
FChr9	12851576	12871991	DEL	20415	Ofa014559	56556	Ofa014560	38294	gene,-,ID=Ofa014560.gene;
FChr9	12952141	12952257	DEL	116	Ofa014566	8710	Ofa014567	3057	-
FChr9	13022826	13023202	DEL	376	Ofa014570	30595	Ofa014571	34237	-
FChr9	13739266	13739595	DEL	329	Ofa014590	11083	Ofa014591	1770	gene,-,ID=Ofa014591.gene;intron,-,Parent=Ofa014591.gene;
FChr9	13784033	13784171	DEL	138	Ofa014592	9371	Ofa014593	9208	-
FChr9	13795875	13802507	DEL	6632	Ofa014593	2634	Ofa014594	47294	gene,+,ID=Ofa014593.gene;
FChr9	14092707	14092904	DEL	197	Ofa014608	7176	Ofa014609	3800	-
FChr9	14092924	14093096	DEL	172	Ofa014608	7393	Ofa014609	3583	-
FChr9	14260817	14261328	DEL	511	Ofa014615	10462	Ofa014616	70871	intron,+,Parent=Ofa014615.gene;gene,+,ID=Ofa014615.gene;
FChr9	14633268	14633491	DEL	223	Ofa014632	7497	Ofa014633	11578	intron,+,Parent=Ofa014632.gene;gene,+,ID=Ofa014632.gene;
FChr9	14723021	14723755	DEL	734	Ofa014639	8811	Ofa014640	51878	gene,+,ID=Ofa014639.gene;intron,+,Parent=Ofa014639.gene;
FChr9	14873738	14874037	DEL	299	Ofa014641	64094	Ofa014642	29836	intron,+,Parent=Ofa014641.gene;gene,+,ID=Ofa014641.gene;
FChr9	15377785	15379417	DEL	1632	Ofa014655	1632	Ofa014656	6074	-
FChr9	15766544	15766675	DEL	131	Ofa014670	3816	Ofa014671	100105	gene,+,ID=Ofa014670.gene;intron,+,Parent=Ofa014670.gene;
FChr9	16288337	16288439	DEL	102	Ofa014691	10747	Ofa014692	30056	intron,+,Parent=Ofa014691.gene;gene,+,ID=Ofa014691.gene;
FChr9	18292041	18292386	DEL	345	Ofa014776	1265	Ofa014777	1055	-
FChr9	18427783	18427906	DEL	123	Ofa014782	1849	Ofa014783	109545	intron,+,Parent=Ofa014782.gene;gene,+,ID=Ofa014782.gene;
FChr9	18951920	18961769	DEL	9849	Ofa014801	3369	Ofa014802	63366	intron,+,Parent=Ofa014801.gene;gene,+,ID=Ofa014801.gene;
FChr9	19020407	19020752	DEL	345	Ofa014802	5121	Ofa014803	43550	gene,+,ID=Ofa014802.gene;intron,+,Parent=Ofa014802.gene;
FChr9	19257412	19257960	DEL	548	Ofa014803	193455	Ofa014804	34039	-
FChr9	19316835	19316998	DEL	163	Ofa014804	25384	Ofa014805	4494	-
FChr9	20017464	20017603	DEL	139	Ofa014814	76074	Ofa014815	22608	-
FChr9	20337797	20364682	DEL	26885	Ofa014825	32150	Ofa014826	51853	-
FChr9	20827643	20827805	DEL	162	Ofa014833	8103	Ofa014834	58858	gene,+,ID=Ofa014833.gene;intron,+,Parent=Ofa014833.gene;
FChr9	20863485	20863690	DEL	205	Ofa014833	43945	Ofa014834	23016	-
FChr9	21237510	21238425	DEL	915	Ofa014848	12803	Ofa014849	98168	-
FChr9	21349903	21350035	DEL	132	Ofa014850	783	Ofa014851	12378	gene,+,ID=Ofa014850.gene;
FChr9	21359460	21393923	DEL	34463	Ofa014850	10340	Ofa014851	2821	gene,-,ID=Ofa014851.gene;gene,-,ID=Ofa014852.gene;gene,-,ID=Ofa014853.gene;
FChr9	21434588	21468988	DEL	34400	Ofa014855	34399	Ofa014856	3378	gene,+,ID=Ofa014856.gene;
FChr9	21527490	21531148	DEL	3658	Ofa014857	659	Ofa014858	2993	gene,+,ID=Ofa014857.gene;gene,+,ID=Ofa014858.gene;
FChr9	22206916	22207294	DEL	378	Ofa014876	21270	Ofa014877	14685	-
FChr9	22208522	22219441	DEL	10919	Ofa014876	22876	Ofa014877	13079	-
FChr9	22556794	22557967	DEL	1173	Ofa014883	115763	Ofa014884	233713	-
FChr9	22717423	22717537	DEL	114	Ofa014883	276392	Ofa014884	73084	intron,-,Parent=Ofa014884.gene;gene,-,ID=Ofa014884.gene;
FChr9	23460574	23460735	DEL	161	Ofa014899	78559	Ofa014900	17109	-
FChr9	23919272	23919600	DEL	328	Ofa014908	7417	Ofa014909	18882	-
FChr9	24915918	24917441	DEL	1523	Ofa014941	55340	Ofa014942	357278	-
FChr9	24944284	24944587	DEL	303	Ofa014941	83706	Ofa014942	328912	-
FChr9	25121422	25121623	DEL	201	Ofa014941	260844	Ofa014942	151774	-
FChr9	25167905	25168378	DEL	473	Ofa014941	307327	Ofa014942	105291	-
FChr9	25589142	25589277	DEL	135	Ofa014949	67555	Ofa014950	65132	intron,+,Parent=Ofa014949.gene;gene,+,ID=Ofa014949.gene;
FChr9	25921685	25921863	DEL	178	Ofa014955	11738	Ofa014956	14891	-
FChr9	26000037	26000191	DEL	154	Ofa014956	63461	Ofa014957	48833	intron,+,Parent=Ofa014956.gene;gene,+,ID=Ofa014956.gene;
FChr9	26644722	26644933	DEL	211	Ofa014967	22329	Ofa014968	23804	intron,+,Parent=Ofa014967.gene;gene,+,ID=Ofa014967.gene;
FChr9	27778882	27779784	DEL	902	Ofa015011	114257	Ofa015012	32571	-
FChr9	28174525	28174648	DEL	123	Ofa015023	40103	Ofa015024	62725	-
FChr9	28481517	28482117	DEL	600	Ofa015026	201897	Ofa015027	392280	-
FChr9	28837189	28840813	DEL	3624	Ofa015026	557569	Ofa015027	36608	-
FChr9	29041986	29042194	DEL	208	Ofa015027	168189	Ofa015028	9192	gene,-,ID=Ofa015028.gene;intron,-,Parent=Ofa015028.gene;
FChr9	29233826	29233930	DEL	104	Ofa015030	2993	Ofa015031	12187	-
FChr9	29260245	29261046	DEL	801	Ofa015031	14232	Ofa015032	114700	-
FChr9	29884975	29885078	DEL	103	Ofa015049	3286	Ofa015050	54785	gene,+,ID=Ofa015049.gene;intron,+,Parent=Ofa015049.gene;
FChr9	29915184	29915284	DEL	100	Ofa015049	33495	Ofa015050	24576	intron,+,Parent=Ofa015049.gene;gene,+,ID=Ofa015049.gene;
FChr9	29925121	29925530	DEL	409	Ofa015049	43432	Ofa015050	14639	-
FChr9	30608478	30608730	DEL	252	Ofa015058	96062	Ofa015059	337180	intron,+,Parent=Ofa015058.gene;gene,+,ID=Ofa015058.gene;
FChr9	31334089	31334275	DEL	186	Ofa015066	78502	Ofa015067	37102	-
FChr24	741587	742621	DEL	1034	Ofa013128	131083	Ofa013129	2473	intron,-,Parent=Ofa013129.gene;gene,-,ID=Ofa013129.gene;
FChr24	939165	939453	DEL	288	Ofa013134	50643	Ofa013135	331309	-
FChr24	1286503	1287168	DEL	665	Ofa013135	16029	Ofa013136	197795	gene,+,ID=Ofa013135.gene;intron,+,Parent=Ofa013135.gene;
FChr24	1561919	1562238	DEL	319	Ofa013137	37695	Ofa013138	64029	-
FChr24	2320262	2320460	DEL	198	Ofa013154	34543	Ofa013155	64203	intron,+,Parent=Ofa013154.gene;gene,+,ID=Ofa013154.gene;
FChr24	2529217	2529424	DEL	207	Ofa013155	144752	Ofa013156	45075	intron,+,Parent=Ofa013155.gene;gene,+,ID=Ofa013155.gene;
FChr24	2537336	2550655	DEL	13319	Ofa013155	152871	Ofa013156	36956	-
FChr24	2771442	2771668	DEL	226	Ofa013168	5432	Ofa013169	231119	intron,+,Parent=Ofa013168.gene;gene,+,ID=Ofa013168.gene;
FChr24	2919383	2919516	DEL	133	Ofa013168	153373	Ofa013169	83178	-
FChr24	3326664	3326881	DEL	217	Ofa013170	210881	Ofa013171	46958	intron,-,Parent=Ofa013171.gene;gene,-,ID=Ofa013171.gene;
FChr24	3834387	3834526	DEL	139	Ofa013179	32062	Ofa013180	33590	-
FChr24	4144244	4144403	DEL	159	Ofa013186	7502	Ofa013187	89221	-
FChr24	4277974	4278437	DEL	463	Ofa013189	13778	Ofa013190	97481	gene,+,ID=Ofa013189.gene;
FChr24	4627349	4627492	DEL	143	Ofa013202	28524	Ofa013203	1132	gene,-,ID=Ofa013203.gene;intron,-,Parent=Ofa013203.gene;
FChr24	5110243	5110374	DEL	131	Ofa013217	51684	Ofa013218	50492	gene,+,ID=Ofa013217.gene;intron,+,Parent=Ofa013217.gene;
FChr24	5159371	5159503	DEL	132	Ofa013217	100812	Ofa013218	1364	gene,-,ID=Ofa013218.gene;intron,-,Parent=Ofa013218.gene;
FChr24	5265645	5265981	DEL	336	Ofa013222	10423	Ofa013223	41702	gene,+,ID=Ofa013222.gene;
FChr24	5573667	5573772	DEL	105	Ofa013232	31106	Ofa013233	8598	gene,-,ID=Ofa013233.gene;
FChr24	6264447	6266056	DEL	1609	Ofa013248	77300	Ofa013249	24813	intron,-,Parent=Ofa013249.gene;gene,-,ID=Ofa013249.gene;intron,-,Parent=Ofa013249.gene;
FChr24	6948717	6949271	DEL	554	Ofa013276	9719	Ofa013277	11599	-
FChr24	7601885	7602060	DEL	175	Ofa013308	4975	Ofa013309	7819	-
FChr24	7604482	7604874	DEL	392	Ofa013308	7572	Ofa013309	5222	gene,-,ID=Ofa013309.gene;intron,-,Parent=Ofa013309.gene;
FChr24	7717423	7717643	DEL	220	Ofa013310	31971	Ofa013311	18056	-
FChr24	8030046	8030839	DEL	793	Ofa013324	9013	Ofa013325	26243	intron,+,Parent=Ofa013324.gene;gene,+,ID=Ofa013324.gene;
FChr24	8085994	8086730	DEL	736	Ofa013326	14673	Ofa013327	27056	intron,+,Parent=Ofa013326.gene;gene,+,ID=Ofa013326.gene;
FChr24	8107016	8107521	DEL	505	Ofa013326	35695	Ofa013327	6034	-
FChr24	8445095	8445232	DEL	137	Ofa013338	75196	Ofa013339	899	-
FChr24	9293810	9293910	DEL	100	Ofa013357	1540	Ofa013358	9900	-
FChr24	9297328	9297470	DEL	142	Ofa013357	5058	Ofa013358	6382	-
FChr24	9440750	9441438	DEL	688	Ofa013362	2478	Ofa013363	58533	intron,-,Parent=Ofa013363.gene;gene,-,ID=Ofa013363.gene;
FChr24	9529818	9530116	DEL	298	Ofa013363	30535	Ofa013364	72234	-
FChr24	9793541	9793835	DEL	294	Ofa013370	101486	Ofa013371	149119	intron,+,Parent=Ofa013370.gene;gene,+,ID=Ofa013370.gene;
FChr24	10149023	10149152	DEL	129	Ofa013383	3250	Ofa013384	1179	-
FChr24	10153011	10153392	DEL	381	Ofa013384	2809	Ofa013385	9432	-
FChr24	10828852	10829022	DEL	170	Ofa013422	6953	Ofa013423	3310	-
FChr24	11343159	11343619	DEL	460	Ofa013459	23911	Ofa013460	94162	-
FChr24	11440220	11440771	DEL	551	Ofa013460	2899	Ofa013461	4154	-
FChr24	11836085	11836185	DEL	100	Ofa013477	40148	Ofa013478	12686	intron,-,Parent=Ofa013478.gene;gene,-,ID=Ofa013478.gene;
FChr24	12117560	12117698	DEL	138	Ofa013489	12637	Ofa013490	2059	-
FChr24	12503474	12505070	DEL	1596	Ofa013505	4449	Ofa013506	36147	-
FChr24	12669903	12670035	DEL	132	Ofa013520	8861	Ofa013521	1863	-
[truncated: 2,677 more rows]
