# Supplementary material for: Innovative approach for high-throughput exploiting sex-specific markers in Japanese parrotfish Oplegnathus fasciatus
Source: Gigascience. 2024 Jul 19;13:giae045. doi: 10.1093/gigascience/giae045 (PMC11258905; doi:10.1093/gigascience/giae045)
Supplement: giae045_Supplemental_Files [file giae045_supplemental_files.zip › new-Female_reference_all_variation_Set.xls]

FChr1	4246433	4246434	DEL	1	a	-
FChr1	4247171	4247171	INS	1	-	a
FChr1	4247202	4247203	SUB	0	c	a
FChr1	4247446	4247447	DEL	1	t	-
FChr1	4247706	4247706	INS	2	-	aa
FChr1	4247899	4247900	SUB	0	c	t
FChr1	4248014	4248015	SUB	0	c	t
FChr1	4248055	4248056	SUB	0	t	c
FChr1	4248131	4248132	SUB	0	a	t
FChr1	4248528	4248529	SUB	0	c	a
FChr1	4248769	4248770	SUB	0	g	a
FChr1	4248850	4248851	SUB	0	t	c
FChr1	4249051	4249052	SUB	0	a	c
FChr1	4249072	4249073	SUB	0	a	t
FChr1	4249354	4249355	SUB	0	t	c
FChr1	4249380	4249380	INS	11	-	aa*ta*ta*ta
FChr1	4249430	4249431	SUB	0	a	c
FChr1	4249599	4249600	SUB	0	c	g
FChr1	4250389	4250389	INS	1	-	a
FChr1	4250469	4250470	SUB	0	c	t
FChr1	4250728	4250729	DEL	1	g	-
FChr1	4252369	4252370	SUB	0	g	a
FChr1	4253091	4253092	DEL	1	a	-
FChr1	4253373	4253373	INS	1	-	g
FChr1	4253399	4253400	SUB	0	c	g
FChr1	4254663	4254664	SUB	0	a	g
FChr1	4256808	4256809	SUB	0	g	a
FChr1	4257851	4257852	SUB	0	c	t
FChr1	4259188	4259189	SUB	0	c	t
FChr1	4259204	4259205	DEL	1	a	-
FChr1	4259477	4259482	DEL	5	aaaaa	-
FChr1	4260225	4260237	DEL	12	acacacacacac	-
FChr1	4261347	4261348	DEL	1	a	-
FChr1	4262368	4262369	SUB	0	c	t
FChr1	4262540	4262541	SUB	0	t	c
FChr1	4262591	4262643	DEL	52	tcctacaaaataaaaattccaactcggcaaacgcaactgtttttgaattaat	-
FChr1	4263444	4263445	SUB	0	t	c
FChr1	4263646	4263647	SUB	0	t	g
FChr1	4263996	4263997	SUB	0	g	a
FChr1	4264143	4264144	SUB	0	c	t
FChr1	4264294	4264295	SUB	0	c	t
FChr1	4264620	4264621	SUB	0	c	a
FChr1	4264686	4264687	SUB	0	a	c
FChr1	4264834	4264838	DEL	4	acaa	-
FChr1	4265131	4265132	SUB	0	c	a
FChr1	4265178	4265179	SUB	0	c	t
FChr1	4265760	4265761	SUB	0	c	t
FChr1	4265761	4265762	SUB	0	a	g
FChr1	4265944	4265945	DEL	1	g	-
FChr1	4266057	4266058	SUB	0	g	a
FChr1	4266550	4266551	SUB	0	a	g
FChr1	4266921	4266922	SUB	0	a	t
FChr1	4266936	4266937	SUB	0	a	t
FChr1	4266938	4266939	SUB	0	a	t
FChr1	4266940	4266947	DEL	7	a*ct*gt	-
FChr1	4266954	4266955	SUB	0	g	t
FChr1	4266955	4266956	SUB	0	t	c
FChr1	4267348	4267349	SUB	0	c	t
FChr1	4267388	4267389	SUB	0	a	g
FChr1	4267822	4267823	SUB	0	t	c
FChr1	4267870	4267871	SUB	0	c	t
FChr1	4268418	4268419	SUB	0	a	g
FChr1	4268536	4268537	SUB	0	g	a
FChr1	4269111	4269112	SUB	0	c	g
FChr1	4269124	4269125	SUB	0	g	t
FChr1	4269159	4269160	SUB	0	t	c
FChr1	4269742	4269743	SUB	0	c	t
FChr1	4269927	4269928	SUB	0	c	t
FChr1	4270158	4270159	SUB	0	g	c
FChr1	4270189	4270190	SUB	0	a	g
FChr1	4270347	4270354	DEL	7	gatgtgt	-
FChr1	4270533	4270541	DEL	8	acaaaatg	-
FChr1	4270574	4270575	SUB	0	g	a
FChr1	4270692	4270693	SUB	0	t	c
FChr1	4270735	4270742	DEL	7	taactcg	-
FChr1	4270923	4270923	INS	1	-	t
FChr1	4271157	4271158	DEL	1	t	-
FChr1	4271168	4271168	INS	1	-	a
FChr1	4271231	4271232	SUB	0	c	g
FChr1	4271245	4271246	SUB	0	t	c
FChr1	4271487	4271488	SUB	0	g	a
FChr1	4271723	4271724	DEL	1	g	-
FChr1	4271742	4271743	SUB	0	g	a
FChr1	4271939	4271940	SUB	0	a	t
FChr1	4271944	4271945	SUB	0	c	t
FChr1	4272347	4272348	SUB	0	g	a
FChr1	4272407	4272408	SUB	0	g	t
FChr1	4273548	4273549	SUB	0	c	t
FChr1	4273998	4273999	DEL	1	g	-
FChr1	4274000	4274001	SUB	0	g	t
FChr1	4274176	4274176	INS	1	-	a
FChr1	4274681	4274682	SUB	0	g	a
FChr1	4274782	4274783	SUB	0	g	a
FChr1	4274906	4274907	SUB	0	c	t
FChr1	4276579	4276580	SUB	0	c	t
FChr1	4276641	4276642	SUB	0	a	g
FChr1	4277299	4277300	SUB	0	t	c
FChr1	4277758	4277759	SUB	0	t	c
FChr1	4277810	4277811	SUB	0	c	t
FChr1	4278016	4278017	SUB	0	g	t
FChr1	4278405	4278406	SUB	0	t	c
FChr1	4278700	4278701	SUB	0	c	t
FChr1	4279295	4279296	SUB	0	a	c
FChr1	4279887	4279888	DEL	1	t	-
FChr1	4280907	4280928	DEL	21	aaaaaaaaagaaaagaaaaag	-
FChr1	4281737	4281738	SUB	0	g	a
FChr1	4281739	4281740	SUB	0	g	a
FChr1	4282178	4282179	SUB	0	g	a
FChr1	4282191	4282192	DEL	1	c	-
FChr1	4282543	4282543	INS	15	-	tcatcattctttatg
FChr1	4282760	4282761	SUB	0	a	g
FChr1	4283495	4283496	SUB	0	t	g
FChr1	4283543	4283544	SUB	0	g	c
FChr1	4283577	4283578	SUB	0	t	c
FChr1	4284189	4284190	SUB	0	t	a
FChr1	4284256	4284257	SUB	0	c	t
FChr1	4285231	4285231	INS	4	-	ctct
FChr1	4285547	4285547	INS	2	-	ag
FChr1	4286032	4286033	DEL	1	a	-
FChr1	4286076	4286076	INS	2	-	ct
FChr1	4286803	4286804	SUB	0	a	g
FChr1	4286980	4286981	SUB	0	a	c
FChr1	4287200	4287201	SUB	0	c	a
FChr1	4287231	4287232	DEL	1	a	-
FChr1	4287326	4287327	SUB	0	g	c
FChr1	4287543	4287544	SUB	0	g	a
FChr1	4287718	4287719	SUB	0	c	a
FChr1	4287719	4287720	SUB	0	g	t
FChr1	4287722	4287723	SUB	0	t	a
FChr1	4287723	4287724	SUB	0	a	g
FChr1	4287730	4287730	INS	1	-	t
FChr1	4288823	4288824	SUB	0	t	c
FChr1	4289141	4289142	SUB	0	a	t
FChr1	4289643	4289644	SUB	0	t	g
FChr1	4289745	4289746	SUB	0	c	t
FChr1	4290030	4290030	INS	1	-	g
FChr1	4290041	4290053	DEL	12	ttctgtgtgtat	-
FChr1	4290163	4290164	SUB	0	t	c
FChr1	4290268	4290269	SUB	0	t	c
FChr1	4290736	4290737	SUB	0	a	g
FChr1	4291103	4291104	SUB	0	a	c
FChr1	4291107	4291108	SUB	0	t	a
FChr1	4291111	4291112	SUB	0	c	g
FChr1	4291669	4291669	INS	5	-	aacaa
FChr1	4291711	4291711	INS	3	-	aaa
FChr1	4291752	4291752	INS	1	-	c
FChr1	4291787	4291788	SUB	0	a	g
FChr1	4291791	4291792	SUB	0	a	g
FChr1	4291816	4291836	DEL	20	tgcaaaaaccacacacattc	-
FChr1	4292344	4292344	INS	1	-	a
FChr1	4292525	4292526	SUB	0	a	g
FChr1	4293198	4293199	SUB	0	c	a
FChr1	4293691	4293692	SUB	0	a	c
FChr1	4294378	4294378	INS	5	-	tgtgt
FChr1	4294407	4294407	INS	1	-	g
FChr1	4294548	4294549	SUB	0	t	c
FChr1	4294744	4294745	SUB	0	c	g
FChr1	4294937	4294938	SUB	0	t	a
FChr1	4296261	4296271	DEL	10	aaaaaaaaaa	-
FChr1	4296843	4296844	SUB	0	t	c
FChr1	4297040	4297041	SUB	0	c	t
FChr1	4297176	4297177	SUB	0	a	t
FChr1	4297334	4297334	INS	3	-	tca
FChr1	4297482	4297483	SUB	0	c	g
FChr1	4297713	4297721	DEL	8	tgtgtgtg	-
FChr1	4297829	4297829	INS	1	-	a
FChr1	4297885	4297886	DEL	1	t	-
FChr1	4298356	4298357	SUB	0	a	c
FChr1	4298393	4298394	SUB	0	c	t
FChr1	4298431	4298432	SUB	0	c	t
FChr1	4298512	4298513	SUB	0	g	a
FChr1	4298728	4298729	SUB	0	c	t
FChr1	4298840	4298841	SUB	0	t	c
FChr1	4299059	4299060	SUB	0	c	t
FChr1	4299314	4299315	SUB	0	a	t
FChr1	4299597	4299598	DEL	1	t	-
FChr1	4299599	4299600	SUB	0	t	g
FChr1	4299717	4299718	DEL	1	t	-
FChr1	4299953	4299953	INS	1	-	g
FChr1	4300176	4300177	SUB	0	g	a
FChr1	4300280	4300280	INS	1	-	g
FChr1	4300518	4300519	SUB	0	g	a
FChr1	4300549	4300550	SUB	0	c	t
FChr1	4300691	4300696	DEL	5	aaagg	-
FChr1	4301626	4301627	SUB	0	c	t
FChr1	4302131	4302132	SUB	0	c	g
FChr1	4302518	4302527	DEL	9	aggtctttg	-
FChr1	4302660	4302661	DEL	1	a	-
FChr1	4302902	4302903	SUB	0	g	a
FChr1	4303019	4303020	SUB	0	t	c
FChr1	4303218	4303219	SUB	0	c	t
FChr1	4303503	4303504	SUB	0	g	c
FChr1	4303762	4303764	DEL	2	gg	-
FChr1	4303776	4303777	SUB	0	a	t
FChr1	4303940	4303941	SUB	0	a	g
FChr1	4304094	4304095	SUB	0	c	t
FChr1	4304170	4304171	SUB	0	g	a
FChr1	4304394	4304395	SUB	0	t	c
FChr1	4304712	4304713	SUB	0	c	g
FChr1	4305094	4305136	DEL	42	tgtgtgtgtgtgtgtgtgtgtgtgtgtgtgtgtgtgtgtgtg	-
FChr1	4306044	4306045	SUB	0	t	g
FChr1	4306353	4306354	SUB	0	g	a
FChr1	4306487	4306488	SUB	0	t	g
FChr1	4306552	4306553	DEL	1	c	-
FChr1	4306636	4306637	SUB	0	t	a
FChr1	4306689	4306690	SUB	0	c	g
FChr1	4306725	4306726	SUB	0	g	a
FChr1	4306771	4306772	SUB	0	c	t
FChr1	4306815	4306815	INS	1	-	a
FChr1	4306877	4306878	SUB	0	g	a
FChr1	4306888	4306888	INS	6	-	aacaac
FChr1	4307091	4307093	DEL	2	ca	-
FChr1	4307181	4307182	SUB	0	t	c
FChr1	4307403	4307404	DEL	1	t	-
FChr1	4307731	4307731	INS	2	-	aa
FChr1	4308275	4308275	INS	4	-	tcaa
FChr1	4308300	4308301	SUB	0	a	t
FChr1	4308303	4308304	SUB	0	c	t
FChr1	4308838	4308839	SUB	0	c	t
FChr1	4309123	4309124	SUB	0	t	c
FChr1	4309205	4309206	SUB	0	c	a
FChr1	4309601	4309602	DEL	1	g	-
FChr1	4309871	4309873	DEL	2	tc	-
FChr1	4310071	4310072	DEL	1	g	-
FChr1	4310629	4310630	SUB	0	c	t
FChr1	4310670	4310671	SUB	0	a	c
FChr1	4311667	4311667	INS	1	-	a
FChr1	4311679	4311680	SUB	0	c	a
FChr1	4312019	4312019	INS	1	-	a
FChr1	4312161	4312163	DEL	2	aa	-
FChr1	4312623	4312624	SUB	0	t	c
FChr1	4312700	4312701	DEL	1	g	-
FChr1	4312782	4312783	SUB	0	c	t
FChr1	4313118	4313119	SUB	0	c	t
FChr1	4313874	4313876	DEL	2	ac	-
FChr1	4314137	4314137	INS	4	-	a*gt
FChr1	4314139	4314140	SUB	0	a	t
FChr1	4314342	4314343	SUB	0	t	c
FChr1	4314671	4314672	SUB	0	t	a
FChr1	4315244	4315244	INS	4	-	agaa
FChr1	4315638	4315639	SUB	0	a	g
FChr1	4316024	4316025	SUB	0	a	g
FChr1	4316055	4316056	SUB	0	a	g
FChr1	4316181	4316182	SUB	0	g	a
FChr1	4316185	4316186	SUB	0	g	a
FChr1	4316529	4316531	DEL	2	ga	-
FChr1	4317156	4317156	INS	15	-	taataataataataa
FChr1	4317178	4317179	SUB	0	g	a
FChr1	4317185	4317186	SUB	0	c	a
FChr1	4317269	4317270	SUB	0	g	t
FChr1	4317423	4317424	DEL	1	c	-
FChr1	4318396	4318397	SUB	0	g	a
FChr1	4320760	4320761	SUB	0	c	a
FChr1	4320765	4320766	SUB	0	t	c
FChr1	4320782	4320783	SUB	0	g	a
FChr1	4320818	4320819	SUB	0	t	c
FChr1	4321074	4321075	SUB	0	a	g
FChr1	4321309	4321309	INS	2	-	ac
FChr1	4321431	4321432	SUB	0	t	c
FChr1	4321809	4321810	SUB	0	g	a
FChr1	4322102	4322102	INS	1	-	t
FChr1	4322528	4322529	SUB	0	t	a
FChr1	4322715	4322716	SUB	0	g	t
FChr1	4322932	4322933	SUB	0	a	g
FChr1	4323197	4323199	DEL	2	ag	-
FChr1	4323211	4323211	INS	68	-	agatcactgtaatcacaaaaataaataacttcatacctcaactctcatttataggaaccacatttatt
FChr1	4323214	4323221	DEL	7	atacttc	-
FChr1	4323611	4323612	SUB	0	g	a
FChr1	4324243	4324244	SUB	0	c	t
FChr1	4324268	4324269	SUB	0	t	c
FChr1	4325849	4325849	INS	1	-	t
FChr1	4327305	4327306	SUB	0	t	c
FChr1	4328057	4328057	INS	18	-	tagacatggtgagaaaac
FChr1	4328818	4328819	SUB	0	t	a
FChr1	4329321	4329357	DEL	36	atggcaactattactcaattaattagtaattatccg	-
FChr1	4329451	4329452	SUB	0	t	c
FChr1	4330039	4330040	SUB	0	t	c
FChr1	4330720	4330720	INS	2	-	tc
FChr1	4331215	4331216	DEL	1	g	-
FChr1	4331562	4331563	SUB	0	a	g
FChr1	4332407	4332408	SUB	0	a	g
FChr1	4332437	4332438	SUB	0	t	a
FChr1	4334511	4334512	SUB	0	t	c
FChr1	4334571	4334573	DEL	2	ag	-
FChr1	4335641	4335642	SUB	0	a	c
FChr1	4335850	4335851	SUB	0	c	t
FChr1	4335954	4335955	DEL	1	a	-
FChr1	4336200	4336204	DEL	4	g*ac	-
FChr1	4336631	4336632	SUB	0	a	g
FChr1	4337049	4337050	SUB	0	c	t
FChr1	4338483	4338484	SUB	0	g	a
FChr1	4338666	4338667	SUB	0	c	g
FChr1	4339386	4339387	SUB	0	c	t
FChr1	4341030	4341031	SUB	0	t	c
FChr1	4341302	4341303	SUB	0	c	t
FChr1	4341304	4341305	SUB	0	a	g
FChr1	4341456	4341457	DEL	1	a	-
FChr1	4341889	4341890	SUB	0	a	g
FChr1	4341949	4341950	SUB	0	a	g
FChr1	4342145	4342146	DEL	1	t	-
FChr1	4342181	4342182	DEL	1	t	-
FChr1	4342357	4342358	SUB	0	g	a
FChr1	4342666	4342667	SUB	0	g	a
FChr1	4342704	4342706	DEL	2	ag	-
FChr1	4343980	4343981	DEL	1	t	-
FChr1	4344126	4344127	DEL	1	g	-
FChr1	4344689	4344690	SUB	0	g	t
FChr1	4345211	4345213	DEL	2	at	-
FChr1	4345220	4345221	DEL	1	a	-
FChr1	4345312	4345313	DEL	1	a	-
FChr1	4346819	4346820	SUB	0	t	c
FChr1	4347963	4347963	INS	2	-	tg
FChr1	4348529	4348529	INS	2	-	ct
FChr1	4348849	4348850	DEL	1	t	-
FChr1	4349111	4349112	DEL	1	t	-
FChr1	4349297	4349298	SUB	0	c	t
FChr1	4349565	4349566	SUB	0	a	g
FChr1	4350075	4350075	INS	1	-	t
FChr1	4350128	4350130	DEL	2	ta	-
FChr1	4350345	4350346	SUB	0	a	g
FChr1	4350403	4350404	DEL	1	t	-
FChr1	4350882	4350883	SUB	0	c	a
FChr1	4351019	4351020	SUB	0	a	t
FChr1	4351771	4351772	SUB	0	a	t
FChr1	4351948	4351949	SUB	0	a	g
FChr1	4352474	4352474	INS	1	-	c
FChr1	4352499	4352499	INS	1	-	a
FChr1	4353377	4353378	SUB	0	c	t
FChr1	4354428	4354429	SUB	0	g	c
FChr1	4356881	4356882	SUB	0	c	t
FChr1	4357550	4357551	SUB	0	a	t
FChr1	4357568	4357569	SUB	0	c	t
FChr1	4357870	4357871	SUB	0	c	t
FChr1	4358423	4358424	SUB	0	g	a
FChr1	4358697	4358698	SUB	0	c	t
FChr1	4358958	4358960	DEL	2	ca	-
FChr1	4359094	4359095	SUB	0	t	c
FChr1	4359095	4359096	SUB	0	g	c
FChr1	4360159	4360160	SUB	0	t	c
FChr1	4360246	4360247	SUB	0	a	t
FChr1	4360249	4360250	SUB	0	a	t
FChr1	4360291	4360292	SUB	0	c	t
FChr1	4360366	4360367	DEL	1	a	-
FChr1	4360857	4360875	DEL	18	gtgtgtgtgtgtgtgtgt	-
FChr1	4360999	4361011	DEL	12	acacacacacac	-
FChr1	4361388	4361389	SUB	0	c	t
FChr1	4362360	4362361	SUB	0	t	c
FChr1	4362827	4362828	SUB	0	a	g
FChr1	4363329	4363329	INS	1	-	a
FChr1	4363410	4363411	SUB	0	g	t
FChr1	4363739	4363740	SUB	0	t	c
FChr1	4363860	4363861	SUB	0	t	c
FChr1	4364525	4364526	SUB	0	c	t
FChr1	4364850	4364852	DEL	2	tt	-
FChr1	4365056	4365057	SUB	0	t	g
FChr1	4365208	4365209	SUB	0	c	t
FChr1	4365369	4365370	SUB	0	c	a
FChr1	4365493	4365494	SUB	0	a	g
FChr1	4366090	4366091	DEL	1	t	-
FChr1	4366681	4366682	DEL	1	a	-
FChr1	4367373	4367374	SUB	0	g	a
FChr1	4367386	4367386	INS	1	-	a
FChr1	4367562	4367563	SUB	0	g	t
FChr1	4368451	4368452	SUB	0	a	g
FChr1	4368686	4368687	DEL	1	g	-
FChr1	4368760	4368761	SUB	0	t	g
FChr1	4369163	4369164	SUB	0	t	c
FChr1	4369480	4369480	INS	2	-	gc
FChr1	4369742	4369743	SUB	0	a	g
FChr1	4370762	4370763	SUB	0	t	c
FChr1	4371379	4371380	SUB	0	t	a
FChr1	4371830	4371830	INS	3	-	aca
FChr1	4372005	4372006	DEL	1	c	-
FChr1	4372425	4372426	SUB	0	g	a
FChr1	4372439	4372441	DEL	2	tt	-
FChr1	4372443	4372444	SUB	0	c	a
FChr1	4372509	4372510	DEL	1	c	-
FChr1	4372647	4372648	SUB	0	g	a
FChr1	4372752	4372753	DEL	1	c	-
FChr1	4372936	4372953	DEL	17	acacacacacacacaca	-
FChr1	4373337	4373338	DEL	1	t	-
FChr1	4373487	4373488	SUB	0	c	t
FChr1	4373819	4373820	SUB	0	g	a
FChr1	4373896	4373897	SUB	0	c	t
FChr1	4373983	4373984	SUB	0	g	a
FChr1	4374055	4374055	INS	2	-	ac
FChr1	4374269	4374270	DEL	1	c	-
FChr1	4374274	4374274	INS	1	-	t
FChr1	4374308	4374309	DEL	1	a	-
FChr1	4374663	4374664	SUB	0	c	g
FChr1	4374782	4374783	SUB	0	c	t
FChr1	4374917	4374918	SUB	0	t	c
FChr1	4374929	4374930	SUB	0	t	a
FChr1	4375089	4375090	SUB	0	t	a
FChr1	4375119	4375120	SUB	0	t	c
FChr1	4375392	4375392	INS	1	-	t
FChr1	4375813	4375814	SUB	0	c	t
FChr1	4375967	4375971	DEL	4	tgtg	-
FChr1	4376029	4376033	DEL	4	tgca	-
FChr1	4376183	4376184	SUB	0	a	t
FChr1	4377590	4377594	DEL	4	tgtg	-
FChr1	4378130	4378131	SUB	0	c	a
FChr1	4378146	4378146	INS	2	-	gt
FChr1	4378310	4378310	INS	2	-	gt
FChr1	4378362	4378362	INS	14	-	gagagagagagaga
FChr1	4378605	4378606	SUB	0	g	a
FChr1	4378703	4378704	SUB	0	t	g
FChr1	4379031	4379032	SUB	0	t	c
FChr1	4379830	4379831	SUB	0	c	t
FChr1	4379884	4379885	SUB	0	a	g
FChr1	4380387	4380388	DEL	1	a	-
FChr1	4380402	4380403	SUB	0	g	t
FChr1	4380476	4380477	SUB	0	c	t
FChr1	4380676	4380679	DEL	3	atg	-
FChr1	4381714	4381715	DEL	1	t	-
FChr1	4381930	4381931	SUB	0	a	g
FChr1	4382816	4382817	SUB	0	a	g
FChr1	4383172	4383173	DEL	1	a	-
FChr1	4383966	4383967	SUB	0	g	a
FChr1	4384078	4384079	SUB	0	a	g
FChr1	4384775	4384775	INS	4	-	gtgt
FChr1	4385907	4385907	INS	3	-	gtg
FChr1	4386775	4386776	SUB	0	c	a
FChr1	4387174	4387175	SUB	0	g	a
FChr1	4387183	4387184	SUB	0	a	t
FChr1	4387226	4387227	SUB	0	t	c
FChr1	4387296	4387297	SUB	0	g	a
FChr1	4387725	4387726	SUB	0	t	a
FChr1	4387769	4387770	SUB	0	c	t
FChr1	4387994	4387995	SUB	0	g	a
FChr1	4388092	4388093	SUB	0	g	a
FChr1	4388313	4388314	SUB	0	a	c
FChr1	4388424	4388425	DEL	1	c	-
FChr1	4388523	4388524	DEL	1	a	-
FChr1	4388792	4388793	SUB	0	t	c
FChr1	4388828	4388829	DEL	1	g	-
FChr1	4389337	4389338	SUB	0	a	t
FChr1	4389941	4389942	SUB	0	g	t
FChr1	4391225	4391226	SUB	0	t	a
FChr1	4391318	4391319	SUB	0	g	t
FChr1	4391340	4391341	SUB	0	a	g
FChr1	4391573	4391574	SUB	0	c	a
FChr1	4392293	4392294	SUB	0	c	a
FChr1	4392492	4392493	SUB	0	g	t
FChr1	4392517	4392518	SUB	0	t	c
FChr1	4392563	4392563	INS	12	-	tatatatatata
FChr1	4392649	4392649	INS	26	-	gtcagatgcagaacattgataccact
FChr1	4392662	4392662	INS	1	-	g
FChr1	4392679	4392679	INS	20	-	gccaacagcgggttagc*ct
FChr1	4392843	4392844	SUB	0	t	c
FChr1	4392847	4392848	DEL	1	t	-
FChr1	4392849	4392850	SUB	0	g	a
FChr1	4393262	4393263	SUB	0	t	c
FChr1	4393419	4393421	DEL	2	ca	-
FChr1	4393630	4393631	SUB	0	g	a
FChr1	4393970	4393971	SUB	0	t	a
FChr1	4393971	4393972	SUB	0	a	c
FChr1	4394179	4394180	DEL	1	a	-
FChr1	4394771	4394772	DEL	1	t	-
FChr1	4395120	4395121	SUB	0	t	c
FChr1	4395284	4395285	SUB	0	a	g
FChr1	4395511	4395512	SUB	0	g	a
FChr1	4395697	4395698	SUB	0	c	a
FChr1	4395716	4395716	INS	8	-	cacacaca
FChr1	4395924	4395924	INS	27	-	taaaaaaaaagggagagatgatatttt
FChr1	4396058	4396059	SUB	0	g	a
FChr1	4396494	4396496	DEL	2	ta	-
FChr1	4396706	4396707	SUB	0	c	t
FChr1	4397137	4397138	SUB	0	t	c
FChr1	4398414	4398415	SUB	0	g	a
FChr1	4398559	4398560	SUB	0	a	c
FChr1	4398971	4398973	DEL	2	ag	-
FChr1	4399733	4399734	SUB	0	a	g
FChr1	4399806	4399807	SUB	0	t	c
FChr1	4400054	4400070	DEL	16	tgtgtgtgtgtgtgga	-
FChr1	4400367	4400368	SUB	0	c	a
FChr1	4401120	4401122	DEL	2	ca	-
FChr1	4401185	4401185	INS	2	-	ac
FChr1	4402052	4402053	SUB	0	g	a
FChr1	4402080	4402081	SUB	0	c	a
FChr1	4402959	4402960	SUB	0	a	g
FChr1	4403188	4403189	SUB	0	g	t
FChr1	4404230	4404231	SUB	0	g	a
FChr1	4404596	4404597	SUB	0	t	c
FChr1	4405036	4405037	SUB	0	a	t
FChr1	4405269	4405270	SUB	0	t	c
FChr1	4405307	4405307	INS	4	-	gtgt
FChr1	4405465	4405466	DEL	1	g	-
FChr1	4405475	4405475	INS	2	-	ca
FChr1	4406514	4406515	SUB	0	c	t
FChr1	4406598	4406598	INS	1	-	a
FChr1	4406689	4406690	SUB	0	t	g
FChr1	4406796	4406797	SUB	0	a	g
FChr1	4406850	4406851	SUB	0	g	t
FChr1	4407469	4407470	SUB	0	c	g
FChr1	4407811	4407812	SUB	0	c	g
FChr1	4408214	4408215	SUB	0	a	g
FChr1	4409547	4409548	SUB	0	g	a
FChr1	4411378	4411379	SUB	0	c	t
FChr1	4411996	4411997	SUB	0	g	a
FChr1	4412296	4412297	SUB	0	t	a
FChr1	4412298	4412299	SUB	0	g	t
FChr1	4412300	4412301	SUB	0	a	g
FChr1	4412623	4412624	SUB	0	c	a
FChr1	4412696	4412696	INS	8	-	ctgttcag
FChr1	4412761	4412762	SUB	0	t	c
FChr1	4413074	4413075	DEL	1	c	-
FChr1	4414149	4414151	DEL	2	tg	-
FChr1	4414247	4414248	SUB	0	g	a
FChr1	4414571	4414571	INS	3	-	tta
FChr1	4414573	4414574	SUB	0	t	c
FChr1	4414719	4414721	DEL	2	gt	-
FChr1	4414848	4414849	DEL	1	c	-
FChr1	4414991	4414992	SUB	0	a	g
FChr1	4415018	4415019	SUB	0	t	c
FChr1	4415329	4415330	SUB	0	c	t
FChr1	4415923	4415924	SUB	0	t	c
FChr1	4416063	4416064	DEL	1	c	-
FChr1	4416142	4416142	INS	14	-	gggggggggggggg
FChr1	4416232	4416233	SUB	0	g	a
FChr1	4416248	4416249	SUB	0	c	t
FChr1	4416490	4416490	INS	2	-	ac
FChr1	4416686	4416686	INS	20	-	ctctctctctctctctctct
FChr1	4416698	4416699	SUB	0	g	c
FChr1	4416723	4416724	SUB	0	a	t
FChr1	4416734	4416735	SUB	0	a	c
FChr1	4416792	4416793	SUB	0	t	c
FChr1	4416848	4416852	DEL	4	acac	-
FChr1	4417043	4417044	SUB	0	t	c
FChr1	4417451	4417457	DEL	6	cgtccg	-
FChr1	4417462	4417463	DEL	1	c	-
FChr1	4418185	4418186	SUB	0	g	c
FChr1	4418644	4418645	SUB	0	a	c
FChr1	4418892	4418893	DEL	1	g	-
FChr1	4419053	4419054	DEL	1	c	-
FChr1	4419063	4419064	SUB	0	t	g
FChr1	4419470	4419473	DEL	3	aca	-
FChr1	4419634	4419635	SUB	0	t	c
FChr1	4419661	4419669	DEL	8	gttatggg	-
FChr1	4419978	4419979	SUB	0	t	c
FChr1	4420371	4420372	SUB	0	t	a
FChr1	4420380	4420381	DEL	1	g	-
FChr1	4420553	4420554	SUB	0	g	a
FChr1	4420646	4420647	DEL	1	a	-
FChr1	4421358	4421359	SUB	0	c	a
FChr1	4421362	4421373	DEL	11	ccccaccctca	-
FChr1	4421423	4421424	SUB	0	a	g
FChr1	4421605	4421606	SUB	0	a	g
FChr1	4422290	4422291	SUB	0	a	g
FChr1	4422322	4422323	SUB	0	t	c
FChr1	4422687	4422688	SUB	0	c	t
FChr1	4422915	4422916	SUB	0	a	g
FChr1	4423084	4423085	SUB	0	a	g
FChr1	4423189	4423189	INS	2	-	tt
FChr1	4423405	4423405	INS	2	-	ca
FChr1	4423698	4423698	INS	1	-	c
FChr1	4423709	4423710	SUB	0	t	c
FChr1	4425305	4425306	SUB	0	t	c
FChr1	4425467	4425470	DEL	3	cta	-
FChr1	4425690	4425694	DEL	4	gtgt	-
FChr1	4426181	4426182	SUB	0	t	a
FChr1	4426495	4426496	DEL	1	t	-
FChr1	4426679	4426680	SUB	0	g	a
FChr1	4427088	4427089	SUB	0	a	g
FChr1	4427288	4427289	DEL	1	a	-
FChr1	4427744	4427745	SUB	0	a	c
FChr1	4428225	4428226	SUB	0	a	g
FChr1	4428382	4428383	SUB	0	g	a
FChr1	4428387	4428388	SUB	0	a	g
FChr1	4428440	4428441	SUB	0	t	g
FChr1	4428710	4428711	SUB	0	g	a
FChr1	4428897	4428898	SUB	0	c	t
FChr1	4428972	4428973	SUB	0	a	g
FChr1	4431301	4431307	DEL	6	cacaca	-
FChr1	4431559	4431559	INS	3	-	ggg
FChr1	4431569	4431570	SUB	0	c	g
FChr1	4431642	4431643	SUB	0	g	a
FChr1	4431969	4431969	INS	2	-	tg
FChr1	4432102	4432102	INS	2	-	tg
FChr1	4432178	4432179	SUB	0	t	a
FChr1	4432548	4432558	DEL	10	tgtgtgtgtg	-
FChr1	4432587	4432588	SUB	0	g	a
FChr1	4432833	4432834	SUB	0	a	g
FChr1	4432843	4432843	INS	2	-	gt
FChr1	4432901	4432902	SUB	0	t	c
FChr1	4433199	4433200	SUB	0	t	c
FChr1	4433557	4433558	SUB	0	c	t
FChr1	4433888	4433889	DEL	1	t	-
FChr1	4434824	4434825	SUB	0	g	a
FChr1	4434879	4434880	SUB	0	a	g
FChr1	4434902	4434903	SUB	0	a	t
FChr1	4435759	4435760	SUB	0	a	g
FChr1	4436084	4436086	DEL	2	ag	-
FChr1	4436104	4436105	SUB	0	a	c
FChr1	4436532	4436532	INS	1	-	a
FChr1	4436601	4436601	INS	35	-	attatatatatatatatatatatatatatatatat
FChr1	4436609	4436625	DEL	16	ttaataactgttatca	-
FChr1	4437774	4437775	SUB	0	c	a
FChr1	4437906	4437907	SUB	0	c	t
FChr1	4438174	4438175	SUB	0	t	c
FChr1	4439138	4439140	DEL	2	ct	-
FChr1	4439224	4439224	INS	2	-	ca
FChr1	4440006	4440007	SUB	0	a	g
FChr1	4440159	4440160	SUB	0	g	a
FChr1	4440876	4440877	SUB	0	a	g
FChr1	4441091	4441092	SUB	0	t	c
FChr1	4441569	4441570	SUB	0	t	c
FChr1	4441839	4441839	INS	4	-	tgtg
FChr1	4442055	4442055	INS	2	-	ac
FChr1	4442447	4442448	DEL	1	a	-
FChr1	4442620	4442623	DEL	3	ctc	-
FChr1	4443254	4443256	DEL	2	gc	-
FChr1	4443366	4443367	SUB	0	c	t
FChr1	4443578	4443579	SUB	0	c	t
FChr1	4443687	4443688	DEL	1	g	-
FChr1	4443736	4443737	SUB	0	a	g
FChr1	4443967	4443968	DEL	1	t	-
FChr1	4444834	4444835	SUB	0	c	t
FChr1	4444899	4444900	SUB	0	c	t
FChr1	4445004	4445005	SUB	0	c	t
FChr1	4445053	4445054	SUB	0	a	g
FChr1	4445063	4445064	DEL	1	a	-
FChr1	4445637	4445638	DEL	1	g	-
FChr1	4445909	4445910	SUB	0	c	t
FChr1	4446129	4446130	SUB	0	t	c
FChr1	4448469	4448470	SUB	0	a	g
FChr1	4448672	4448673	SUB	0	t	c
FChr1	4448914	4448915	SUB	0	t	g
FChr1	4449274	4449275	SUB	0	t	a
FChr1	4449384	4449385	SUB	0	t	c
FChr1	4449686	4449687	SUB	0	g	c
FChr1	4450091	4450092	SUB	0	g	a
FChr1	4450249	4450250	SUB	0	c	t
FChr1	4450413	4450414	SUB	0	t	c
FChr1	4450442	4450443	SUB	0	a	g
FChr1	4451320	4451321	DEL	1	t	-
FChr1	4451536	4451537	SUB	0	a	g
FChr1	4451707	4451708	SUB	0	a	g
FChr1	4452006	4452007	SUB	0	g	a
FChr1	4452014	4452015	DEL	1	g	-
FChr1	4452038	4452039	SUB	0	t	a
FChr1	4452358	4452359	SUB	0	t	g
FChr1	4452689	4452691	DEL	2	ca	-
FChr1	4452693	4452694	SUB	0	t	a
FChr1	4453189	4453201	DEL	12	gtgtgtgtgtgt	-
FChr1	4453254	4453255	SUB	0	a	g
FChr1	4454031	4454032	SUB	0	t	g
FChr1	4454034	4454035	DEL	1	a	-
FChr1	4454181	4454182	SUB	0	a	g
FChr1	4455094	4455094	INS	5	-	gtgtg
FChr1	4455109	4455109	INS	1	-	t
FChr1	4455305	4455306	SUB	0	a	g
FChr1	4455397	4455398	DEL	1	t	-
FChr1	4456285	4456286	SUB	0	c	t
FChr1	4456348	4456349	SUB	0	g	a
FChr1	4456351	4456352	SUB	0	g	a
FChr1	4456366	4456367	SUB	0	a	t
FChr1	4456438	4456439	SUB	0	t	c
FChr1	4456482	4456483	SUB	0	c	t
FChr1	4456529	4456530	SUB	0	c	t
FChr1	4456594	4456595	SUB	0	t	c
FChr1	4456691	4456692	DEL	1	t	-
FChr1	4456790	4456791	SUB	0	g	a
FChr1	4456833	4456834	SUB	0	t	c
FChr1	4457070	4457071	SUB	0	t	a
FChr1	4457749	4457750	SUB	0	g	t
FChr1	4457954	4457955	DEL	1	t	-
FChr1	4458375	4458376	SUB	0	t	c
FChr1	4458824	4458842	DEL	18	acattcagctgtctaata	-
FChr1	4458886	4458887	DEL	1	a	-
FChr1	4458969	4458970	SUB	0	t	a
FChr1	4458981	4458982	SUB	0	a	t
FChr1	4459161	4459162	SUB	0	c	a
FChr1	4459163	4459163	INS	1	-	t
FChr1	4459229	4459229	INS	8	-	aacagagg
FChr1	4459362	4459363	SUB	0	c	t
FChr1	4459430	4459431	DEL	1	c	-
FChr1	4459511	4459512	SUB	0	a	t
FChr1	4459541	4459542	DEL	1	a	-
FChr1	4459633	4459634	SUB	0	c	g
FChr1	4459784	4459785	SUB	0	a	g
FChr1	4459908	4459909	DEL	1	g	-
FChr1	4459934	4459935	SUB	0	c	t
FChr1	4459995	4459996	SUB	0	a	g
FChr1	4460263	4460264	SUB	0	g	t
FChr1	4460812	4460813	SUB	0	t	a
FChr1	4460827	4460827	INS	2	-	gt
FChr1	4461263	4461274	DEL	11	tgtgtgtgtgt	-
FChr1	4461275	4461276	SUB	0	t	g
FChr1	4461277	4461278	SUB	0	t	g
FChr1	4461279	4461280	SUB	0	t	g
FChr1	4461292	4461293	SUB	0	g	t
FChr1	4461297	4461298	SUB	0	t	a
FChr1	4461327	4461328	SUB	0	a	g
FChr1	4461805	4461806	SUB	0	c	a
FChr1	4462158	4462159	SUB	0	a	t
FChr1	4462840	4462841	SUB	0	c	t
FChr1	4463153	4463154	SUB	0	a	t
FChr1	4463185	4463186	SUB	0	a	g
FChr1	4463606	4463607	SUB	0	c	t
FChr1	4463677	4463678	SUB	0	c	t
FChr1	4463681	4463682	SUB	0	a	g
FChr1	4463746	4463747	SUB	0	t	c
FChr1	4463919	4463920	SUB	0	g	c
FChr1	4463957	4463959	DEL	2	cg	-
FChr1	4464152	4464153	SUB	0	a	c
FChr1	4464332	4464333	SUB	0	a	g
FChr1	4464535	4464536	SUB	0	t	c
FChr1	4464559	4464559	INS	1	-	a
FChr1	4464660	4464661	SUB	0	c	t
FChr1	4464716	4464717	SUB	0	a	t
FChr1	4464930	4464931	SUB	0	t	c
FChr1	4464932	4464933	SUB	0	t	c
FChr1	4465201	4465201	INS	1	-	c
FChr1	4465371	4465371	INS	2	-	gt
FChr1	4465426	4465427	SUB	0	g	t
FChr1	4465715	4465715	INS	2	-	tg
FChr1	4465765	4465766	SUB	0	c	t
FChr1	4465887	4465888	SUB	0	g	a
FChr1	4465928	4465929	SUB	0	t	c
FChr1	4467005	4467006	SUB	0	a	t
FChr1	4467163	4467164	SUB	0	g	a
FChr1	4467287	4467288	SUB	0	a	c
FChr1	4467373	4467374	SUB	0	c	t
FChr1	4467747	4467748	SUB	0	t	c
FChr1	4468592	4468593	SUB	0	c	t
FChr1	4469565	4469566	SUB	0	g	a
FChr1	4469919	4469919	INS	1	-	t
FChr1	4469920	4469921	SUB	0	t	a
FChr1	4470040	4470047	DEL	7	gact*ca	-
FChr1	4470107	4470108	SUB	0	g	t
FChr1	4470351	4470352	SUB	0	g	a
FChr1	4470419	4470420	SUB	0	c	t
FChr1	4470600	4470601	DEL	1	g	-
FChr1	4471027	4471028	DEL	1	c	-
FChr1	4471292	4471292	INS	2	-	gt
FChr1	4471390	4471392	DEL	2	ac	-
FChr1	4471752	4471759	DEL	7	gttttga	-
FChr1	4471771	4471772	SUB	0	t	c
FChr1	4472128	4472129	SUB	0	g	a
FChr1	4472152	4472152	INS	16	-	catggcattatcacgg
FChr1	4474458	4474459	DEL	1	t	-
FChr1	4475179	4475180	SUB	0	g	c
FChr1	4475217	4475218	SUB	0	g	a
FChr1	4475339	4475340	SUB	0	c	g
FChr1	4475646	4475647	SUB	0	c	a
FChr1	4475742	4475743	DEL	1	t	-
FChr1	4475801	4475802	SUB	0	t	c
FChr1	4476046	4476047	SUB	0	g	a
FChr1	4476096	4476098	DEL	2	at	-
FChr1	4476099	4476100	SUB	0	t	c
FChr1	4476380	4476395	DEL	15	gggtaggggattacg	-
FChr1	4476485	4476486	SUB	0	t	g
FChr1	4476740	4476741	SUB	0	g	a
FChr1	4476811	4476825	DEL	14	tgtgtgtgtgtgtg	-
FChr1	4477296	4477297	SUB	0	g	a
FChr1	4477327	4477345	DEL	18	agagagagagagagagag	-
FChr1	4477576	4477581	DEL	5	tc*ac	-
FChr1	4477678	4477679	SUB	0	g	a
FChr1	4477941	4477942	SUB	0	c	a
FChr1	4478325	4478325	INS	4	-	tgtg
FChr1	4478379	4478380	SUB	0	a	g
FChr1	4478491	4478492	SUB	0	c	g
FChr1	4478528	4478529	SUB	0	a	t
FChr1	4478584	4478594	DEL	10	gtgtgtgtgt	-
FChr1	4478857	4478858	SUB	0	g	a
FChr1	4479194	4479194	INS	1	-	a
FChr1	4479683	4479691	DEL	8	cgcccccc	-
FChr1	4479700	4479701	SUB	0	c	a
FChr1	4479827	4479828	SUB	0	t	c
FChr1	4480020	4480024	DEL	4	gtgt	-
FChr1	4480192	4480193	SUB	0	a	g
FChr1	4480337	4480338	DEL	1	t	-
FChr1	4480342	4480343	SUB	0	c	t
FChr1	4480940	4480941	SUB	0	a	g
FChr1	4480983	4480983	INS	1	-	a
FChr1	4481099	4481099	INS	2	-	tg
FChr1	4481368	4481369	SUB	0	c	a
FChr1	4481379	4481380	SUB	0	c	a
FChr1	4481938	4481939	DEL	1	a	-
FChr1	4482849	4482850	SUB	0	a	g
FChr1	4482949	4482950	SUB	0	g	a
FChr1	4484133	4484134	SUB	0	c	t
FChr1	4484625	4484626	SUB	0	a	g
FChr1	4485206	4485207	SUB	0	a	g
FChr1	4485464	4485465	SUB	0	c	t
FChr1	4486166	4486166	INS	2	-	aa
FChr1	4486184	4486185	SUB	0	t	a
FChr1	4487206	4487207	SUB	0	t	c
FChr1	4488376	4488376	INS	2	-	gt
FChr1	4488478	4488478	INS	4	-	caca
FChr1	4488844	4488845	SUB	0	t	c
FChr1	4488848	4488849	SUB	0	t	g
FChr1	4489125	4489126	SUB	0	c	t
FChr1	4489587	4489588	SUB	0	g	a
FChr1	4490507	4490508	DEL	1	c	-
FChr1	4490667	4490669	DEL	2	tg	-
FChr1	4490906	4490907	SUB	0	t	c
FChr1	4491013	4491013	INS	4	-	caca
FChr1	4492254	4492254	INS	4	-	c*ac
FChr1	4492499	4492500	SUB	0	a	c
FChr1	4492693	4492694	SUB	0	g	t
FChr1	4492994	4492999	DEL	5	aaaat	-
FChr1	4493278	4493279	SUB	0	t	c
FChr1	4493313	4493314	SUB	0	t	a
FChr1	4493353	4493354	DEL	1	a	-
FChr1	4493558	4493559	SUB	0	g	c
FChr1	4493709	4493710	SUB	0	g	c
FChr1	4493878	4493879	SUB	0	t	c
FChr1	4493913	4493913	INS	20	-	ggccgccaccggccgccacc
FChr1	4493930	4493934	DEL	4	ccgt	-
FChr1	4494203	4494203	INS	2	-	ca
FChr1	4494704	4494705	SUB	0	a	t
FChr1	4495126	4495128	DEL	2	tg	-
FChr1	4495228	4495228	INS	2	-	tc
FChr1	4495229	4495230	SUB	0	t	a
FChr1	4495316	4495327	DEL	11	acacacac*ac	-
FChr1	4495407	4495408	DEL	1	c	-
FChr1	4495617	4495618	SUB	0	t	c
FChr1	4495748	4495749	SUB	0	g	a
FChr1	4495982	4495983	SUB	0	t	c
FChr1	4497698	4497699	SUB	0	g	a
FChr1	4498817	4498818	SUB	0	a	g
FChr1	4499042	4499043	SUB	0	g	a
FChr1	4499065	4499077	DEL	12	gtgtgtgtgtgt	-
FChr1	4499277	4499277	INS	3	-	cac
FChr1	4499513	4499514	SUB	0	a	g
FChr1	4499605	4499606	SUB	0	t	c
FChr1	4499834	4499838	DEL	4	tgtc	-
FChr1	4499845	4499846	SUB	0	c	t
FChr1	4500955	4500955	INS	8	-	gtgtgtgt
FChr1	4501784	4501785	SUB	0	g	t
FChr1	4501812	4501813	SUB	0	g	c
FChr1	4501847	4501848	SUB	0	c	t
FChr1	4502431	4502432	SUB	0	a	g
FChr1	4502613	4502613	INS	1	-	t
FChr1	4502725	4502726	SUB	0	a	g
FChr1	4502958	4502958	INS	30	-	acacacacacacacaaactaaaagactgtg
FChr1	4503039	4503040	DEL	1	g	-
FChr1	4503354	4503355	SUB	0	t	c
FChr1	4503546	4503547	DEL	1	a	-
FChr1	4504009	4504010	SUB	0	a	t
FChr1	4504163	4504164	SUB	0	g	c
FChr1	4504297	4504298	SUB	0	t	g
FChr1	4504654	4504655	DEL	1	c	-
FChr1	4504901	4504902	SUB	0	g	a
FChr1	4505066	4505067	SUB	0	g	a
FChr1	4505950	4505951	SUB	0	c	t
FChr1	4506014	4506015	DEL	1	c	-
FChr1	4506034	4506035	SUB	0	c	a
FChr1	4506408	4506409	DEL	1	t	-
FChr1	4507214	4507215	DEL	1	t	-
FChr1	4507464	4507484	DEL	20	gtgtgtgtgtgtgtgtgtgt	-
FChr1	4508485	4508487	DEL	2	tg	-
FChr1	4508488	4508489	SUB	0	a	t
FChr1	4508807	4508808	SUB	0	a	g
FChr1	4509307	4509308	SUB	0	g	a
FChr1	4510156	4510157	SUB	0	a	g
FChr1	4510412	4510413	SUB	0	g	a
FChr1	4510570	4510571	SUB	0	a	g
FChr1	4510664	4510665	SUB	0	g	a
FChr1	4510996	4510997	SUB	0	a	t
FChr1	4512149	4512151	DEL	2	gg	-
FChr1	4513674	4513675	SUB	0	c	g
FChr1	4513688	4513688	INS	4	-	g*ac
FChr1	4513690	4513691	SUB	0	a	c
FChr1	4513721	4513722	SUB	0	c	t
FChr1	4514074	4514075	DEL	1	a	-
FChr1	4514448	4514453	DEL	5	atctg	-
FChr1	4514945	4514946	SUB	0	c	g
FChr1	4515499	4515500	SUB	0	a	g
FChr1	4515948	4515949	DEL	1	g	-
FChr1	4516004	4516005	DEL	1	g	-
FChr1	4516075	4516076	SUB	0	c	a
FChr1	4516114	4516115	SUB	0	t	a
FChr1	4516209	4516210	SUB	0	g	a
FChr1	4516544	4516545	SUB	0	a	c
FChr1	4516579	4516580	SUB	0	c	a
FChr1	4517122	4517123	DEL	1	g	-
FChr1	4517871	4517871	INS	4	-	tgtg
FChr1	4517966	4517967	SUB	0	g	a
FChr1	4518070	4518071	SUB	0	a	c
FChr1	4518857	4518858	SUB	0	a	g
FChr1	4519022	4519023	SUB	0	c	t
FChr1	4519034	4519035	SUB	0	g	a
FChr1	4520229	4520230	SUB	0	a	g
FChr1	4520608	4520609	DEL	1	t	-
FChr1	4520842	4520844	DEL	2	ca	-
FChr1	4521577	4521578	SUB	0	a	g
FChr1	4522041	4522042	DEL	1	c	-
FChr1	4522455	4522456	SUB	0	g	a
FChr1	4522645	4522646	SUB	0	a	g
FChr1	4522765	4522773	DEL	8	tgtgtgtg	-
FChr1	4522893	4522894	SUB	0	g	c
FChr1	4523025	4523026	SUB	0	g	a
FChr1	4523450	4523451	SUB	0	a	g
FChr1	4523712	4523891	DEL	179	aaggcatcatgagccttagaagcctggaaagctgagttaagatagtcctggtgtctctaaaatttgaaatacatcttattttttaagtacttctatggtgataaaaacgtgaatggacaagcctcatggtatgatgctcaaaacttaaattactattaaacagaaccaagacttcttgc	-
FChr1	4523911	4523911	INS	3	-	aag
FChr1	4523948	4523949	SUB	0	a	g
FChr1	4524264	4524265	SUB	0	a	g
FChr1	4524266	4524267	SUB	0	a	g
FChr1	4524447	4524448	SUB	0	a	g
FChr1	4524506	4524514	DEL	8	agagagag	-
FChr1	4524593	4524594	SUB	0	g	a
FChr1	4524820	4524821	SUB	0	c	t
FChr1	4525024	4525025	SUB	0	g	c
FChr1	4525448	4525449	SUB	0	a	g
FChr1	4525495	4525496	DEL	1	g	-
FChr1	4525989	4525990	SUB	0	g	t
FChr1	4527253	4527257	DEL	4	tgtg	-
FChr1	4533864	4533865	SUB	0	t	c
FChr1	4534017	4534018	SUB	0	a	t
FChr1	4534262	4534263	SUB	0	t	c
FChr1	4534546	4534547	SUB	0	t	c
FChr1	4535872	4535873	SUB	0	c	t
FChr1	4536077	4536078	SUB	0	g	a
FChr1	4536428	4536434	DEL	6	ttgatg	-
FChr1	4536513	4536517	DEL	4	t*ta	-
FChr1	4536997	4536997	INS	1	-	t
FChr1	4537057	4537058	SUB	0	a	g
FChr1	4537184	4537185	SUB	0	t	a
FChr1	4537726	4537727	SUB	0	t	c
FChr1	4537730	4537732	DEL	2	ga	-
FChr1	4537850	4537851	SUB	0	c	a
FChr1	4538155	4538156	DEL	1	t	-
FChr1	4538692	4538693	SUB	0	g	t
FChr1	4538695	4538699	DEL	4	tgtt	-
FChr1	4539153	4539154	SUB	0	a	g
FChr1	4539551	4539552	SUB	0	c	t
FChr1	4540619	4540620	SUB	0	g	a
FChr1	4540688	4540689	SUB	0	t	a
FChr1	4540943	4540944	SUB	0	t	a
FChr1	4541053	4541053	INS	6	-	cacaca
FChr1	4541333	4541334	SUB	0	a	g
FChr1	4541704	4541705	SUB	0	c	t
FChr1	4542263	4542264	SUB	0	t	c
FChr1	4542433	4542434	SUB	0	t	g
FChr1	4542541	4542542	DEL	1	g	-
FChr1	4542863	4542864	SUB	0	c	t
FChr1	4543683	4543684	SUB	0	c	a
FChr1	4543769	4543770	SUB	0	t	c
FChr1	4543829	4543830	SUB	0	g	a
FChr1	4543920	4543921	SUB	0	a	g
FChr1	4544033	4544034	SUB	0	g	a
FChr1	4544054	4544076	DEL	22	gtgtgtgtgtgtgtgtgtgtgt	-
FChr1	4544168	4544169	SUB	0	t	a
FChr1	4544245	4544245	INS	10	-	cacacgcgcg
FChr1	4544258	4544260	DEL	2	ca	-
FChr1	4544827	4544827	INS	2	-	gc
FChr1	4545287	4545288	SUB	0	a	c
FChr1	4545439	4545439	INS	6	-	gtgtgt
FChr1	4545724	4545724	INS	3	-	aga
FChr1	4545743	4545744	SUB	0	a	c
FChr1	4545744	4545745	SUB	0	g	a
FChr1	4545904	4545905	SUB	0	g	a
FChr1	4545918	4545919	SUB	0	t	c
FChr1	4546041	4546042	SUB	0	c	t
FChr1	4546810	4546811	SUB	0	a	g
FChr1	4546900	4546901	SUB	0	t	c
FChr1	4547056	4547057	SUB	0	t	c
FChr1	4547081	4547082	SUB	0	g	a
FChr1	4547489	4547490	SUB	0	g	c
FChr1	4547612	4547616	DEL	4	cccc	-
FChr1	4547928	4547929	SUB	0	c	a
FChr1	4547934	4547935	DEL	1	a	-
FChr1	4548764	4548765	SUB	0	c	t
FChr1	4548781	4548782	SUB	0	c	g
FChr1	4548899	4548900	SUB	0	t	c
FChr1	4549184	4549185	SUB	0	t	c
FChr1	4549344	4549345	SUB	0	t	a
FChr1	4549431	4549432	SUB	0	g	a
FChr1	4549770	4549770	INS	1	-	t
FChr1	4549823	4549824	SUB	0	g	a
FChr1	4550379	4550381	DEL	2	ca	-
FChr1	4550619	4550620	SUB	0	t	c
FChr1	4550777	4550778	SUB	0	t	c
FChr1	4551102	4551102	INS	12	-	cacacacacaca
FChr1	4551110	4551111	SUB	0	t	c
FChr1	4551114	4551115	SUB	0	t	c
FChr1	4551539	4551553	DEL	14	gtgtgtgtgtgtgt	-
FChr1	4552238	4552239	SUB	0	c	t
FChr1	4552368	4552369	DEL	1	t	-
FChr1	4552636	4552637	SUB	0	g	c
FChr1	4552753	4552754	SUB	0	c	t
FChr1	4552819	4552820	SUB	0	t	c
FChr1	4552952	4552953	SUB	0	g	a
FChr1	4553681	4553682	SUB	0	c	t
FChr1	4553777	4553778	SUB	0	a	g
FChr1	4553819	4553820	SUB	0	g	t
FChr1	4554116	4554117	DEL	1	g	-
FChr1	4554264	4554265	SUB	0	c	t
FChr1	4554360	4554361	SUB	0	a	c
FChr1	4554887	4554888	SUB	0	t	a
FChr1	4554973	4554979	DEL	6	acacac	-
FChr1	4555038	4555039	DEL	1	a	-
FChr1	4555607	4555607	INS	1	-	a
FChr1	4555618	4555619	SUB	0	c	a
FChr1	4556808	4556809	SUB	0	g	c
FChr1	4556986	4556987	DEL	1	g	-
FChr1	4557423	4557426	DEL	3	tct	-
FChr1	4557430	4557431	SUB	0	c	a
FChr1	4558040	4558041	SUB	0	t	g
FChr1	4558177	4558178	SUB	0	a	g
FChr1	4558327	4558328	SUB	0	g	a
FChr1	4558420	4558422	DEL	2	ca	-
FChr1	4558933	4558933	INS	1	-	t
FChr1	4559978	4559979	SUB	0	t	c
FChr1	4560033	4560034	SUB	0	t	c
FChr1	4560344	4560345	SUB	0	a	g
FChr1	4560543	4560544	SUB	0	c	t
FChr1	4560713	4560714	SUB	0	a	g
FChr1	4560903	4560904	SUB	0	t	g
FChr1	4560977	4560978	SUB	0	t	c
FChr1	4561087	4561088	DEL	1	c	-
FChr1	4561154	4561155	SUB	0	g	a
FChr1	4561165	4561166	SUB	0	g	a
FChr1	4561173	4561174	SUB	0	t	a
FChr1	4561258	4561259	SUB	0	c	t
FChr1	4561538	4561540	DEL	2	ag	-
FChr1	4561575	4561576	DEL	1	c	-
FChr1	4561628	4561629	SUB	0	c	t
FChr1	4561988	4561989	SUB	0	a	g
FChr1	4562089	4562090	DEL	1	c	-
FChr1	4562246	4562247	SUB	0	c	g
FChr1	4562431	4562432	SUB	0	a	g
FChr1	4562438	4562439	SUB	0	t	a
FChr1	4562487	4562491	DEL	4	agag	-
FChr1	4562614	4562615	SUB	0	c	t
FChr1	4562814	4562815	DEL	1	t	-
FChr1	4562819	4562821	DEL	2	ac	-
FChr1	4562836	4562846	DEL	10	atgtgtgtgt	-
FChr1	4562857	4562858	SUB	0	t	g
FChr1	4562963	4562963	INS	36	-	gcacacacatgcgcacacacatgcgcacacacatgt
FChr1	4563369	4563370	SUB	0	g	t
FChr1	4564037	4564038	SUB	0	t	g
FChr1	4564407	4564408	SUB	0	a	g
FChr1	4564419	4564420	SUB	0	a	c
FChr1	4564525	4564526	SUB	0	g	t
FChr1	4564575	4564576	DEL	1	c	-
FChr1	4564977	4564978	SUB	0	a	t
FChr1	4566843	4566844	SUB	0	g	a
FChr1	4566897	4566898	SUB	0	c	t
FChr1	4567191	4567191	INS	1	-	c
FChr1	4568339	4568339	INS	13	-	ggggggggggggg
FChr1	4568346	4568347	SUB	0	a	g
FChr1	4568350	4568351	SUB	0	a	g
FChr1	4568432	4568433	SUB	0	c	t
FChr1	4568602	4568603	SUB	0	c	t
FChr1	4568792	4568793	SUB	0	a	t
FChr1	4568927	4568928	SUB	0	g	t
FChr1	4569737	4569738	SUB	0	a	c
FChr1	4569834	4569835	SUB	0	g	c
FChr1	4570530	4570531	SUB	0	c	t
FChr1	4570574	4570575	SUB	0	g	a
FChr1	4571361	4571362	SUB	0	a	t
FChr1	4571409	4571410	SUB	0	g	a
FChr1	4571516	4571516	INS	1	-	a
FChr1	4571984	4571985	DEL	1	c	-
FChr1	4572662	4572663	SUB	0	t	c
FChr1	4572815	4572815	INS	1	-	a
FChr1	4574585	4574587	DEL	2	tg	-
FChr1	4575435	4575436	SUB	0	c	g
FChr1	4576250	4576251	SUB	0	t	a
FChr1	4576688	4576689	SUB	0	a	t
FChr1	4576959	4576960	SUB	0	g	t
FChr1	4577220	4577221	SUB	0	g	a
FChr1	4577804	4577805	SUB	0	a	g
FChr1	4577896	4577897	SUB	0	a	g
FChr1	4577924	4577925	SUB	0	g	a
FChr1	4578447	4578449	DEL	2	gt	-
FChr1	4580559	4580619	DEL	60	cacacacacacacacacacacacacacacacacacacacacacacacacacacacacaca	-
FChr1	4580995	4580996	SUB	0	t	g
FChr1	4581111	4581112	SUB	0	c	t
FChr1	4581114	4581115	SUB	0	g	a
FChr1	4582290	4582291	SUB	0	t	a
FChr1	4582556	4582557	SUB	0	a	g
FChr1	4582684	4582684	INS	3	-	ttt
FChr1	4583024	4583025	SUB	0	g	a
FChr1	4583248	4583249	SUB	0	t	g
FChr1	4583255	4583256	SUB	0	g	c
FChr1	4583463	4583464	SUB	0	g	a
FChr1	4583515	4583516	SUB	0	g	a
FChr1	4583600	4583601	SUB	0	c	g
FChr1	4583919	4583920	SUB	0	g	t
FChr1	4584079	4584080	SUB	0	g	a
FChr1	4584702	4584704	DEL	2	ac	-
FChr1	4584862	4584862	INS	4	-	acac
FChr1	4585160	4585161	SUB	0	g	a
FChr1	4585167	4585168	SUB	0	a	c
FChr1	4585170	4585170	INS	11	-	acacacacaca
FChr1	4585248	4585249	SUB	0	t	c
FChr1	4585493	4585494	SUB	0	g	c
FChr1	4585512	4585513	SUB	0	c	t
FChr1	4586078	4586079	SUB	0	a	g
FChr1	4586289	4586290	SUB	0	g	a
FChr1	4586865	4586866	SUB	0	g	a
FChr1	4587088	4587089	SUB	0	t	c
FChr1	4587108	4587118	DEL	10	tttagtt*ta	-
FChr1	4587339	4587339	INS	2	-	gc
FChr1	4587513	4587519	DEL	6	agacta	-
FChr1	4587782	4587784	DEL	2	gg	-
FChr1	4588313	4588314	SUB	0	g	a
FChr1	4588328	4588329	SUB	0	c	t
FChr1	4588867	4588868	DEL	1	c	-
FChr1	4588873	4588874	SUB	0	c	a
FChr1	4589545	4589546	SUB	0	c	g
FChr1	4589547	4589569	DEL	22	tcgcctctctctctctctctct	-
FChr1	4590928	4590929	SUB	0	c	t
FChr1	4591537	4591540	DEL	3	gtg	-
FChr1	4591865	4591866	SUB	0	a	t
FChr1	4592040	4592041	SUB	0	a	c
FChr1	4592631	4592632	SUB	0	c	t
FChr1	4592793	4592793	INS	4	-	c*at
FChr1	4592810	4592811	SUB	0	t	c
FChr1	4593447	4593448	SUB	0	c	t
FChr1	4593604	4593605	SUB	0	g	t
FChr1	4594316	4594317	DEL	1	t	-
FChr1	4594414	4594415	SUB	0	a	t
FChr1	4594663	4594664	SUB	0	c	a
FChr1	4594937	4594946	DEL	9	tcttctatt	-
FChr1	4595345	4595346	SUB	0	t	c
FChr1	4595479	4595480	SUB	0	c	g
FChr1	4595521	4595522	SUB	0	a	g
FChr1	4595868	4595869	DEL	1	a	-
FChr1	4596074	4596075	SUB	0	a	g
FChr1	4596394	4596395	DEL	1	a	-
FChr1	4596474	4596475	SUB	0	t	c
FChr1	4596702	4596702	INS	3	-	gtc
FChr1	4596812	4596813	SUB	0	c	t
FChr1	4596958	4596959	SUB	0	c	t
FChr1	4597549	4597549	INS	1	-	t
FChr1	4597560	4597562	DEL	2	tg	-
FChr1	4597854	4597855	SUB	0	a	g
FChr1	4597858	4597859	SUB	0	g	c
FChr1	4598610	4598610	INS	23	-	caagtcactgaaccgctaacaac
FChr1	4598621	4598622	SUB	0	g	t
FChr1	4598659	4598660	SUB	0	a	g
FChr1	4598732	4598733	SUB	0	g	a
FChr1	4598734	4598735	SUB	0	t	c
FChr1	4599217	4599218	SUB	0	c	a
FChr1	4600641	4600642	DEL	1	a	-
FChr1	4600864	4600865	SUB	0	a	g
FChr1	4600931	4600932	DEL	1	a	-
FChr1	4600940	4600941	DEL	1	g	-
FChr1	4601173	4601174	SUB	0	a	g
FChr1	4601344	4601345	SUB	0	a	g
FChr1	4601411	4601411	INS	2	-	tg
FChr1	4601587	4601587	INS	10	-	tgtgtgtgtg
FChr1	4601692	4601693	SUB	0	c	g
FChr1	4602468	4602469	SUB	0	a	g
FChr1	4603159	4603160	SUB	0	g	a
FChr1	4603346	4603346	INS	2	-	ag
FChr1	4603760	4603761	SUB	0	c	t
FChr1	4603783	4603784	SUB	0	g	a
FChr1	4603865	4603866	SUB	0	t	a
FChr1	4603962	4603963	SUB	0	t	c
FChr1	4604062	4604070	DEL	8	caaaccgc	-
FChr1	4604118	4604119	SUB	0	a	g
FChr1	4604167	4604168	SUB	0	c	t
FChr1	4604340	4604341	SUB	0	g	t
FChr1	4604746	4604747	SUB	0	c	t
FChr1	4604748	4604749	SUB	0	a	g
FChr1	4604792	4604793	SUB	0	t	c
FChr1	4604854	4604855	SUB	0	g	a
FChr1	4604913	4604914	SUB	0	c	a
FChr1	4605148	4605154	DEL	6	gtgcgc	-
FChr1	4605247	4605248	SUB	0	a	g
FChr1	4605370	4605374	DEL	4	acac	-
FChr1	4605700	4605701	SUB	0	g	t
FChr1	4605746	4605747	DEL	1	g	-
FChr1	4605800	4605801	SUB	0	g	a
FChr1	4605963	4605964	SUB	0	t	c
FChr1	4606004	4606005	DEL	1	t	-
FChr1	4606036	4606036	INS	1	-	t
FChr1	4606040	4606041	SUB	0	t	g
FChr1	4606621	4606622	SUB	0	t	g
FChr1	4607069	4607070	SUB	0	a	g
FChr1	4607191	4607192	SUB	0	a	t
FChr1	4607214	4607215	SUB	0	t	c
FChr1	4607245	4607246	SUB	0	c	t
FChr1	4607337	4607338	DEL	1	t	-
FChr1	4607345	4607346	SUB	0	g	a
FChr1	4608720	4608721	SUB	0	c	t
FChr1	4608875	4608876	SUB	0	a	g
FChr1	4608952	4608953	SUB	0	g	a
FChr1	4609027	4609028	SUB	0	t	c
FChr1	4609079	4609080	SUB	0	c	t
FChr1	4609128	4609130	DEL	2	tg	-
FChr1	4609390	4609391	DEL	1	g	-
FChr1	4609399	4609400	SUB	0	a	g
FChr1	4609498	4609499	SUB	0	g	a
FChr1	4609865	4609865	INS	2	-	cc
FChr1	4609970	4609971	SUB	0	t	g
FChr1	4610023	4610024	SUB	0	t	a
FChr1	4610061	4610062	DEL	1	t	-
FChr1	4610138	4610138	INS	3	-	att
FChr1	4610321	4610322	SUB	0	t	g
FChr1	4610333	4610334	SUB	0	g	a
FChr1	4610347	4610349	DEL	2	at	-
FChr1	4610448	4610448	INS	1	-	a
FChr1	4610828	4610829	SUB	0	a	g
FChr1	4611166	4611167	SUB	0	t	c
FChr1	4611562	4611563	SUB	0	t	c
FChr1	4611587	4611588	SUB	0	c	t
FChr1	4611712	4611713	SUB	0	g	a
FChr1	4612244	4612245	SUB	0	c	t
FChr1	4612457	4612458	SUB	0	t	g
FChr1	4612954	4612966	DEL	12	tgtgtgtgtgtg	-
FChr1	4613131	4613132	SUB	0	t	g
FChr1	4613301	4613302	SUB	0	g	t
FChr1	4613318	4613319	SUB	0	c	g
FChr1	4613825	4613826	SUB	0	a	t
FChr1	4614515	4614515	INS	1	-	t
FChr1	4614678	4614679	SUB	0	c	t
FChr1	4614766	4614767	DEL	1	t	-
FChr1	4615708	4615708	INS	2	-	ct
FChr1	4616136	4616137	SUB	0	t	c
FChr1	4616341	4616342	SUB	0	c	t
FChr1	4616413	4616414	SUB	0	c	t
FChr1	4616748	4616748	INS	1461	-	cactcccctccaaaagtattggaacagtgaggcccattcctgtatttttgctgtagactgaaaacatttgggtttgacatcaaaagatgaatatgagacaagagatcaacatttcagcttttatttccaggtatttacatctggatctaaaacacaacttagaagatagcattatttgtaacggaacaccaaatttacaggtgagcaaaagtattggaacagatagacttaaaatagattaaagtgaataagacttaatatttagttgcaaatcctttgcttgcaataactgcatcaagcctgtgacccactgacatcaccaaacttttgcattcttcttttgtgatgcttttccaggctttcaccgcagcctctttcagttgttgtttgttttggggg…
FChr1	4617540	4617541	SUB	0	g	a
FChr1	4617640	4617658	DEL	18	cacacacacaca*cg*ag	-
FChr1	4618524	4618525	SUB	0	g	a
FChr1	4618691	4618692	SUB	0	g	a
FChr1	4618719	4618719	INS	10	-	aaaaaaaaaa
FChr1	4618740	4618741	SUB	0	c	t
FChr1	4618767	4618768	SUB	0	a	g
FChr1	4619671	4619672	SUB	0	a	g
FChr1	4619980	4619981	SUB	0	g	a
FChr1	4619995	4619996	SUB	0	a	t
FChr1	4620757	4620758	SUB	0	c	t
FChr1	4621164	4621165	SUB	0	t	g
FChr1	4621736	4621737	SUB	0	t	c
FChr1	4623034	4623035	SUB	0	a	c
FChr1	4623239	4623249	DEL	10	tttttggggg	-
FChr1	4623900	4623901	DEL	1	a	-
FChr1	4624359	4624360	SUB	0	c	t
FChr1	4624381	4624382	SUB	0	t	c
FChr1	4624656	4624667	DEL	11	attgtactttc	-
FChr1	4624692	4624693	SUB	0	a	c
FChr1	4625151	4625152	SUB	0	t	g
FChr1	4625152	4625153	SUB	0	a	t
FChr1	4625546	4625547	SUB	0	a	t
FChr1	4625676	4625676	INS	1	-	t
FChr1	4626321	4626322	SUB	0	t	g
FChr1	4626810	4626811	DEL	1	a	-
FChr1	4627235	4627236	SUB	0	c	t
FChr1	4627411	4627412	SUB	0	t	a
FChr1	4627420	4627421	SUB	0	g	a
FChr1	4627743	4627744	SUB	0	g	a
FChr1	4627811	4627812	SUB	0	t	g
FChr1	4627985	4627986	SUB	0	a	g
FChr1	4628563	4628564	SUB	0	t	c
FChr1	4628866	4628867	SUB	0	t	g
FChr1	4628894	4628895	SUB	0	g	a
FChr1	4628913	4628914	SUB	0	g	a
FChr1	4629237	4629238	SUB	0	g	a
FChr1	4629729	4629730	SUB	0	g	a
FChr1	4630274	4630276	DEL	2	gg	-
FChr1	4630664	4630665	SUB	0	g	a
FChr1	4631347	4631348	SUB	0	c	a
FChr1	4631394	4631395	SUB	0	g	a
FChr1	4631581	4631582	SUB	0	a	g
FChr1	4631887	4631888	DEL	1	c	-
FChr1	4632308	4632309	DEL	1	c	-
FChr1	4633232	4633233	SUB	0	a	g
FChr1	4633390	4633391	SUB	0	a	g
FChr1	4633948	4633949	SUB	0	g	a
FChr1	4634150	4634152	DEL	2	gt	-
FChr1	4634173	4634174	SUB	0	t	g
FChr1	4634441	4634442	SUB	0	a	g
FChr1	4634583	4634584	SUB	0	c	g
FChr1	4635921	4635923	DEL	2	gg	-
FChr1	4635928	4635929	SUB	0	c	a
FChr1	4635929	4635930	SUB	0	a	t
FChr1	4635930	4635931	SUB	0	t	a
FChr1	4636223	4636224	SUB	0	c	a
FChr1	4636560	4636561	SUB	0	g	a
FChr1	4636762	4636763	SUB	0	g	t
FChr1	4636792	4636793	SUB	0	c	t
FChr1	4637046	4637047	SUB	0	c	g
FChr1	4637575	4637576	SUB	0	a	g
FChr1	4637985	4637986	SUB	0	a	t
FChr1	4637990	4637991	DEL	1	a	-
FChr1	4638144	4638145	SUB	0	a	g
FChr1	4639583	4639584	SUB	0	a	t
FChr1	4639759	4639760	SUB	0	g	a
FChr1	4639760	4639761	SUB	0	t	c
FChr1	4639767	4639768	SUB	0	c	t
FChr1	4640112	4640113	SUB	0	g	a
FChr1	4640426	4640427	SUB	0	c	t
FChr1	4640615	4640616	SUB	0	t	c
FChr1	4641179	4641180	SUB	0	c	t
FChr1	4641268	4641269	SUB	0	g	a
FChr1	4642173	4642174	SUB	0	g	t
FChr1	4642205	4642206	SUB	0	t	a
FChr1	4642696	4642697	SUB	0	t	c
FChr1	4643921	4643923	DEL	2	ac	-
FChr1	4644099	4644100	SUB	0	g	a
FChr1	4644409	4644410	DEL	1	t	-
FChr1	4644897	4644897	INS	1	-	t
FChr1	4645018	4645019	SUB	0	c	t
FChr1	4645097	4645099	DEL	2	ga	-
FChr1	4645183	4645184	DEL	1	a	-
FChr1	4645242	4645243	DEL	1	g	-
FChr1	4645249	4645250	SUB	0	a	g
FChr1	4646193	4646194	SUB	0	a	t
FChr1	4646688	4646689	SUB	0	c	t
FChr1	4646846	4646847	SUB	0	c	t
FChr1	4646847	4646848	SUB	0	a	g
FChr1	4646849	4646879	DEL	30	catcgtgtcaatataaagttcttatgtaag	-
FChr1	4647020	4647024	DEL	4	ggct	-
FChr1	4647242	4647243	SUB	0	c	t
FChr1	4647473	4647474	SUB	0	g	a
FChr1	4647538	4647539	SUB	0	t	c
FChr1	4647590	4647594	DEL	4	gcgt	-
FChr1	4647596	4647597	SUB	0	c	t
FChr1	4648150	4648151	DEL	1	t	-
FChr1	4649723	4649724	DEL	1	t	-
FChr1	4649958	4649960	DEL	2	ga	-
FChr1	4650665	4650666	SUB	0	g	a
FChr1	4650816	4650817	SUB	0	g	a
FChr1	4650887	4650888	SUB	0	t	c
FChr1	4650888	4650889	SUB	0	c	t
FChr1	4650983	4650984	SUB	0	g	t
FChr1	4651359	4651359	INS	3	-	act
FChr1	4651427	4651428	SUB	0	c	t
FChr1	4651457	4651458	DEL	1	g	-
FChr1	4652266	4652267	SUB	0	a	g
FChr1	4652899	4652900	SUB	0	t	a
FChr1	4653212	4653212	INS	2	-	gt
FChr1	4653268	4653269	SUB	0	c	t
FChr1	4653666	4653667	SUB	0	a	g
FChr1	4653728	4653729	DEL	1	t	-
FChr1	4654004	4654005	SUB	0	a	g
FChr1	4654049	4654050	SUB	0	c	t
FChr1	4654190	4654191	SUB	0	g	t
FChr1	4654192	4654193	SUB	0	t	a
FChr1	4654569	4654570	SUB	0	a	t
FChr1	4654910	4654916	DEL	6	cacaca	-
FChr1	4655101	4655102	SUB	0	a	g
FChr1	4656310	4656311	DEL	1	g	-
FChr1	4656539	4656539	INS	1	-	t
FChr1	4656766	4656767	SUB	0	g	a
FChr1	4656795	4656796	SUB	0	a	g
FChr1	4656864	4656865	SUB	0	c	t
FChr1	4657005	4657006	SUB	0	c	t
FChr1	4657055	4657056	SUB	0	a	g
FChr1	4657171	4657172	SUB	0	c	t
FChr1	4658188	4658189	SUB	0	t	g
FChr1	4658283	4658284	SUB	0	c	t
FChr1	4659080	4659081	SUB	0	a	g
FChr1	4659272	4659273	DEL	1	g	-
FChr1	4659461	4659462	SUB	0	t	a
FChr1	4659588	4659589	SUB	0	c	t
FChr1	4659648	4659649	SUB	0	c	g
FChr1	4659658	4659659	SUB	0	c	t
FChr1	4659731	4659731	INS	8	-	aagtaaaa
FChr1	4659960	4659961	SUB	0	g	a
FChr1	4659977	4659978	SUB	0	a	g
FChr1	4660057	4660058	SUB	0	a	g
FChr1	4660315	4660316	SUB	0	t	a
FChr1	4660473	4660474	SUB	0	g	c
FChr1	4660490	4660491	SUB	0	a	c
FChr1	4660511	4660512	SUB	0	c	g
FChr1	4661378	4661378	INS	2	-	tg
FChr1	4661419	4661420	SUB	0	c	g
FChr1	4661428	4661429	SUB	0	t	c
FChr1	4661631	4661632	SUB	0	g	a
FChr1	4661652	4661653	SUB	0	t	c
FChr1	4661972	4661973	SUB	0	c	t
FChr1	4662653	4662654	SUB	0	a	g
FChr1	4663122	4663123	SUB	0	g	a
FChr1	4663299	4663300	SUB	0	a	g
FChr1	4663448	4663449	SUB	0	t	c
FChr1	4663497	4663499	DEL	2	ca	-
FChr1	4664709	4664710	SUB	0	a	t
FChr1	4664884	4664885	SUB	0	a	g
FChr1	4664939	4664940	SUB	0	t	g
FChr1	4664959	4664960	SUB	0	g	c
FChr1	4665040	4665041	SUB	0	g	t
FChr1	4665048	4665049	SUB	0	g	c
FChr1	4665181	4665182	DEL	1	g	-
FChr1	4665274	4665275	DEL	1	a	-
FChr1	4665547	4665548	SUB	0	c	t
FChr1	4665733	4665734	SUB	0	a	g
FChr1	4665757	4665758	SUB	0	t	g
FChr1	4666173	4666174	SUB	0	c	g
FChr1	4666719	4666720	SUB	0	a	c
FChr1	4667590	4667590	INS	1	-	a
FChr1	4667675	4667675	INS	1	-	a
FChr1	4667729	4667730	SUB	0	c	a
FChr1	4667749	4667750	SUB	0	a	g
FChr1	4667857	4667858	SUB	0	a	c
FChr1	4667964	4667965	DEL	1	a	-
FChr1	4668010	4668011	SUB	0	g	a
FChr1	4668431	4668432	SUB	0	a	g
FChr1	4668766	4668767	DEL	1	g	-
FChr1	4669096	4669097	DEL	1	a	-
FChr1	4669356	4669357	SUB	0	g	t
FChr1	4669535	4669536	SUB	0	c	t
FChr1	4669589	4669590	SUB	0	g	a
FChr1	4669609	4669610	SUB	0	c	t
FChr1	4669687	4669688	SUB	0	g	a
FChr1	4670212	4670213	SUB	0	a	g
FChr1	4670635	4670636	SUB	0	g	a
FChr1	4671289	4671290	SUB	0	a	g
FChr1	4672577	4672578	SUB	0	t	g
FChr1	4672748	4672749	SUB	0	c	t
FChr1	4672795	4672796	SUB	0	g	a
FChr1	4672891	4672892	SUB	0	c	t
FChr1	4672892	4672893	SUB	0	t	g
FChr1	4673128	4673128	INS	1	-	t
FChr1	4673133	4673134	SUB	0	a	t
FChr1	4673134	4673135	SUB	0	a	t
FChr1	4673139	4673140	SUB	0	g	t
FChr1	4673326	4673327	SUB	0	g	a
FChr1	4673358	4673359	SUB	0	a	t
FChr1	4673360	4673361	SUB	0	a	t
FChr1	4673386	4673387	DEL	1	g	-
FChr1	4673393	4673394	SUB	0	c	t
FChr1	4673398	4673399	SUB	0	a	t
FChr1	4673422	4673423	SUB	0	a	c
FChr1	4673616	4673617	SUB	0	g	a
FChr1	4673657	4673658	SUB	0	t	c
FChr1	4673741	4673742	DEL	1	t	-
FChr1	4673770	4673771	SUB	0	t	c
FChr1	4674112	4674113	SUB	0	t	a
FChr1	4674333	4674334	SUB	0	c	t
FChr1	4674346	4674347	SUB	0	g	c
FChr1	4675158	4675159	SUB	0	c	t
FChr1	4675195	4675195	INS	1	-	c
FChr1	4675205	4675206	SUB	0	a	c
FChr1	4675253	4675254	SUB	0	a	g
FChr1	4675264	4675264	INS	10	-	ggactccaga
FChr1	4675266	4675266	INS	10	-	gtcactgcgt
FChr1	4675478	4675479	SUB	0	g	a
FChr1	4675502	4675503	SUB	0	t	c
FChr1	4677434	4677435	SUB	0	t	c
FChr1	4677720	4677721	SUB	0	c	t
FChr1	4678078	4678079	SUB	0	a	t
FChr1	4678397	4678398	SUB	0	c	a
FChr1	4678606	4678607	SUB	0	g	a
FChr1	4679161	4679162	SUB	0	a	g
FChr1	4680842	4680842	INS	1	-	g
FChr1	4680843	4680844	SUB	0	t	a
FChr1	4680986	4680986	INS	15	-	gaggctacattcaca
FChr1	4681569	4681569	INS	4	-	gggt
FChr1	4681575	4681576	SUB	0	g	t
FChr1	4682458	4682458	INS	10	-	gagagagaga
FChr1	4682747	4682748	DEL	1	t	-
FChr1	4682884	4682885	SUB	0	t	g
FChr1	4682918	4682919	DEL	1	a	-
FChr1	4683047	4683048	DEL	1	a	-
FChr1	4683289	4683290	SUB	0	t	c
FChr1	4684726	4684727	SUB	0	c	a
FChr1	4686166	4686167	SUB	0	a	g
FChr1	4686356	4686356	INS	1	-	t
FChr1	4687508	4687509	SUB	0	c	g
FChr1	4688078	4688079	SUB	0	t	c
FChr1	4688613	4688614	SUB	0	g	a
FChr1	4688631	4688632	DEL	1	a	-
FChr1	4688740	4688741	SUB	0	a	g
FChr1	4688918	4688919	SUB	0	a	g
FChr1	4689742	4689743	SUB	0	a	g
FChr1	4690492	4690493	SUB	0	a	c
FChr1	4690666	4690666	INS	5	-	aaaaa
FChr1	4690671	4690672	SUB	0	c	a
FChr1	4691873	4691874	SUB	0	t	c
FChr1	4693493	4693494	SUB	0	a	g
FChr1	4693566	4693567	SUB	0	t	a
FChr1	4693773	4693774	SUB	0	c	t
FChr1	4694868	4694869	SUB	0	t	c
FChr1	4697999	4698013	DEL	14	cacacacacacaca	-
FChr1	4699584	4699585	SUB	0	a	g
FChr1	4699692	4699693	SUB	0	g	a
FChr1	4700950	4700951	SUB	0	t	c
FChr1	4701198	4701203	DEL	5	tt*gc	-
FChr1	4702542	4702542	INS	1	-	t
FChr1	4702593	4702593	INS	2	-	tc
FChr1	4702726	4702726	INS	8	-	tgtgtgtg
FChr1	4703129	4703130	DEL	1	t	-
FChr1	4704237	4704238	SUB	0	g	a
FChr1	4704962	4704963	SUB	0	t	g
FChr1	4705396	4705397	SUB	0	g	a
FChr1	4706301	4706301	INS	1	-	c
FChr1	4707133	4707134	SUB	0	t	a
FChr1	4707647	4707647	INS	1	-	t
FChr1	4707768	4707768	INS	5	-	ctaag
FChr1	4708072	4708072	INS	1	-	t
FChr1	4708294	4708295	SUB	0	t	a
FChr1	4708920	4708920	INS	2	-	ca
FChr1	4709116	4709117	DEL	1	t	-
FChr1	4712850	4712851	SUB	0	c	t
FChr1	4714446	4714447	SUB	0	t	g
FChr1	4714647	4714663	DEL	16	tgtgtgtgtgtgtgtg	-
FChr1	4715063	4715064	SUB	0	a	c
FChr1	4715314	4715314	INS	8	-	tgtgtgtg
FChr1	4715874	4715875	SUB	0	a	c
FChr1	4716058	4716059	SUB	0	g	a
FChr1	4716947	4716948	DEL	1	g	-
FChr1	4717708	4717709	SUB	0	c	t
FChr1	4717783	4717784	SUB	0	c	t
FChr1	4718534	4718535	SUB	0	t	c
FChr1	4719486	4719486	INS	6	-	tgtgtg
FChr1	4719535	4719536	SUB	0	c	t
FChr1	4719855	4719856	DEL	1	t	-
FChr1	4720045	4720046	SUB	0	a	g
FChr1	4720455	4720455	INS	1	-	c
FChr1	4720532	4720533	DEL	1	c	-
FChr1	4721049	4721050	SUB	0	a	g
FChr1	4721193	4721194	SUB	0	t	a
FChr1	4721520	4721520	INS	2	-	ct
FChr1	4721710	4721711	SUB	0	g	c
FChr1	4721718	4721719	SUB	0	c	t
FChr1	4721763	4721764	SUB	0	a	g
FChr1	4721810	4721811	SUB	0	c	t
FChr1	4722637	4722643	DEL	6	caacaa	-
FChr1	4722781	4722784	DEL	3	tcc	-
FChr1	4723447	4723448	SUB	0	c	t
FChr1	4724639	4724640	SUB	0	t	g
FChr1	4725676	4725676	INS	1	-	t
FChr1	4725927	4725933	DEL	6	gaagaa	-
FChr1	4726035	4726036	SUB	0	c	t
FChr1	4727107	4727108	SUB	0	g	a
FChr1	4727475	4727476	SUB	0	t	g
FChr1	4727549	4727550	SUB	0	a	t
FChr1	4728769	4728770	DEL	1	c	-
FChr1	4730173	4730174	SUB	0	a	t
FChr1	4731737	4731738	SUB	0	c	t
FChr1	4731853	4731854	SUB	0	t	a
FChr1	4732511	4732512	SUB	0	c	a
FChr1	4733669	4733670	DEL	1	t	-
FChr1	4733966	4733970	DEL	4	gaga	-
FChr1	4734282	4734283	SUB	0	a	g
FChr1	4734448	4734449	SUB	0	g	c
FChr1	4734938	4734939	SUB	0	t	a
FChr1	4735200	4735200	INS	2	-	ac
FChr1	4735360	4735361	SUB	0	g	a
FChr1	4735776	4735777	SUB	0	t	c
FChr1	4736193	4736320	DEL	127	tggaggaataatcaaaatgatgcaaaagacatatattaaatagttctttctgtaatatagtacagtcatatagaaatgactaaccggaagtgtgtttaaatccagcttgtgtccactgaatccactt	-
FChr1	4737131	4737132	SUB	0	t	c
FChr1	4737508	4737509	SUB	0	g	t
FChr1	4737624	4737625	DEL	1	a	-
FChr1	4737694	4737695	SUB	0	a	g
FChr1	4737889	4737899	DEL	10	ctcccgggct	-
FChr1	4737985	4737986	SUB	0	a	c
FChr1	4738036	4738037	SUB	0	a	g
FChr1	4738482	4738487	DEL	5	aggga	-
FChr1	4738866	4738867	SUB	0	c	t
FChr1	4738988	4738989	SUB	0	c	g
FChr1	4739004	4739004	INS	1	-	a
FChr1	4739059	4739060	SUB	0	t	c
FChr1	4739122	4739122	INS	22	-	caatgttttaatgagcgggtcc
FChr1	4739223	4739223	INS	1	-	a
FChr1	4739344	4739345	DEL	1	a	-
FChr1	4739566	4739567	DEL	1	g	-
FChr1	4739617	4739618	DEL	1	a	-
FChr1	4739825	4739826	SUB	0	g	a
FChr1	4740193	4740194	SUB	0	c	t
FChr1	4740280	4740289	DEL	9	aagttattc	-
FChr1	4740435	4740436	SUB	0	g	a
FChr1	4740522	4740523	SUB	0	t	c
FChr1	4740964	4740965	SUB	0	t	g
FChr1	4740998	4740999	SUB	0	g	a
FChr1	4741133	4741134	DEL	1	a	-
FChr1	4741155	4741157	DEL	2	ct	-
FChr1	4741367	4741368	SUB	0	t	a
FChr1	4741471	4741472	DEL	1	t	-
FChr1	4742233	4742235	DEL	2	tg	-
FChr1	4742457	4742458	SUB	0	g	t
FChr1	4742636	4742637	DEL	1	a	-
FChr1	4742643	4742644	SUB	0	a	c
FChr1	4743058	4743059	SUB	0	a	g
FChr1	4743388	4743389	SUB	0	t	c
FChr1	4743552	4743553	SUB	0	a	g
FChr1	4743700	4743701	SUB	0	t	g
FChr1	4743742	4743743	SUB	0	t	a
FChr1	4743781	4743782	SUB	0	c	t
FChr1	4744176	4744177	SUB	0	a	g
FChr1	4744234	4744235	SUB	0	a	g
FChr1	4744589	4744590	SUB	0	a	g
FChr1	4744981	4744982	SUB	0	a	t
FChr1	4745091	4745092	SUB	0	t	c
FChr1	4745636	4745637	SUB	0	c	t
FChr1	4746803	4746804	SUB	0	g	a
FChr1	4746847	4746848	SUB	0	g	a
FChr1	4746892	4746893	SUB	0	t	c
FChr1	4746944	4746945	SUB	0	a	t
FChr1	4747002	4747003	SUB	0	a	c
FChr1	4747071	4747071	INS	1	-	c
FChr1	4747369	4747370	SUB	0	c	a
FChr1	4747507	4747508	DEL	1	c	-
FChr1	4747732	4747733	DEL	1	c	-
FChr1	4747909	4747922	DEL	13	cacctaaactcca	-
FChr1	4747992	4747993	SUB	0	t	c
FChr1	4748005	4748014	DEL	9	cacacacat	-
FChr1	4748064	4748065	SUB	0	c	t
FChr1	4748083	4748084	SUB	0	a	g
FChr1	4748818	4748818	INS	2	-	gt
FChr1	4748820	4748834	DEL	14	ttttttactccact	-
FChr1	4748840	4748841	SUB	0	a	g
FChr1	4749111	4749112	SUB	0	c	t
FChr1	4750195	4750196	SUB	0	g	a
FChr1	4750409	4750421	DEL	12	actttctaagca	-
FChr1	4750613	4750614	SUB	0	t	g
FChr1	4750644	4750645	SUB	0	a	g
FChr1	4751063	4751064	SUB	0	c	t
FChr1	4751187	4751188	SUB	0	t	g
FChr1	4751431	4751432	SUB	0	c	t
FChr1	4751475	4751476	SUB	0	g	a
FChr1	4751574	4751583	DEL	9	tgttgttgt	-
FChr1	4751997	4751998	SUB	0	a	g
FChr1	4752019	4752020	SUB	0	c	t
FChr1	4752061	4752063	DEL	2	tg	-
FChr1	4752415	4752416	SUB	0	c	t
FChr1	4752758	4752759	DEL	1	t	-
FChr1	4753212	4753213	SUB	0	g	a
FChr1	4753473	4753474	SUB	0	g	a
FChr1	4753474	4753475	SUB	0	a	g
FChr1	4753631	4753632	SUB	0	g	a
FChr1	4753701	4753702	SUB	0	t	c
FChr1	4753907	4753908	SUB	0	g	a
FChr1	4754248	4754249	SUB	0	c	t
FChr1	4754704	4754705	SUB	0	c	a
FChr1	4754732	4754732	INS	2	-	ca
FChr1	4754797	4754797	INS	1	-	t
FChr1	4755236	4755236	INS	3	-	ttt
FChr1	4755239	4755240	SUB	0	t	a
FChr1	4755432	4755433	SUB	0	t	a
FChr1	4755565	4755565	INS	1	-	g
FChr1	4755643	4755647	DEL	4	gcgt	-
FChr1	4755662	4755663	SUB	0	c	t
FChr1	4755666	4755667	SUB	0	c	t
FChr1	4756286	4756287	SUB	0	t	c
FChr1	4756316	4756317	SUB	0	a	t
FChr1	4756520	4756521	SUB	0	a	g
FChr1	4756691	4756692	SUB	0	a	g
FChr1	4756840	4756841	SUB	0	g	a
FChr1	4757266	4757267	SUB	0	a	g
FChr1	4757819	4757820	SUB	0	g	a
FChr1	4758376	4758377	DEL	1	a	-
FChr1	4758470	4758471	SUB	0	t	c
FChr1	4758520	4758521	SUB	0	a	c
FChr1	4758565	4758566	SUB	0	t	c
FChr1	4758669	4758670	SUB	0	g	c
FChr1	4758775	4758776	SUB	0	c	g
FChr1	4759115	4759116	SUB	0	c	t
FChr1	4759230	4759231	SUB	0	c	a
FChr1	4760105	4760106	SUB	0	t	c
FChr1	4760495	4760495	INS	9	-	gtgtgtgtg
FChr1	4760551	4760552	SUB	0	c	g
FChr1	4760552	4760553	SUB	0	c	t
FChr1	4760683	4760683	INS	1	-	a
FChr1	4760788	4760788	INS	1	-	c
FChr1	4760790	4760791	SUB	0	c	t
FChr1	4760859	4760859	INS	12	-	acacacacacac
FChr1	4760873	4760874	SUB	0	t	a
FChr1	4760884	4760885	SUB	0	a	c
FChr1	4761267	4761267	INS	10	-	gtgtgtgtgt
FChr1	4761392	4761393	SUB	0	c	t
FChr1	4761504	4761505	SUB	0	c	t
FChr1	4761807	4761808	SUB	0	g	a
FChr1	4761894	4761895	SUB	0	g	t
FChr1	4762020	4762021	SUB	0	a	g
FChr1	4762070	4762071	SUB	0	c	t
FChr1	4762398	4762399	SUB	0	g	a
FChr1	4762399	4762400	SUB	0	c	t
FChr1	4762792	4762794	DEL	2	tg	-
FChr1	4762867	4762868	SUB	0	t	c
FChr1	4763498	4763499	SUB	0	c	t
FChr1	4763780	4763780	INS	6	-	tgtgtg
FChr1	4764094	4764095	SUB	0	g	a
FChr1	4764252	4764253	SUB	0	t	g
FChr1	4764268	4764269	SUB	0	c	t
FChr1	4765162	4765163	SUB	0	t	c
FChr1	4765165	4765166	SUB	0	t	c
FChr1	4765249	4765250	SUB	0	t	c
FChr1	4765309	4765310	SUB	0	t	g
FChr1	4765974	4765975	SUB	0	g	a
FChr1	4766291	4766292	SUB	0	t	g
FChr1	4766431	4766432	SUB	0	g	a
FChr1	4766446	4766447	SUB	0	c	t
FChr1	4766514	4766515	SUB	0	a	g
FChr1	4766682	4766683	SUB	0	t	c
FChr1	4766875	4766876	SUB	0	a	g
FChr1	4767735	4767736	SUB	0	c	t
FChr1	4768468	4768472	DEL	4	tgga	-
FChr1	4769806	4769807	SUB	0	g	c
FChr1	4770305	4770306	SUB	0	t	c
FChr1	4770575	4770576	SUB	0	a	g
FChr1	4770593	4770594	SUB	0	g	t
FChr1	4770643	4770644	SUB	0	a	g
FChr1	4770885	4770886	SUB	0	a	c
FChr1	4771203	4771204	SUB	0	c	t
FChr1	4771216	4771216	INS	1	-	t
FChr1	4771303	4771304	SUB	0	c	t
FChr1	4771421	4771422	SUB	0	c	g
FChr1	4771438	4771439	SUB	0	a	t
FChr1	4771628	4771629	SUB	0	c	t
FChr1	4771767	4771768	SUB	0	t	c
FChr1	4771777	4771778	SUB	0	t	a
FChr1	4771898	4771899	SUB	0	g	a
FChr1	4771906	4771907	SUB	0	a	t
FChr1	4772060	4772061	SUB	0	t	c
FChr1	4772543	4772544	SUB	0	g	a
FChr1	4772546	4772547	SUB	0	c	g
FChr1	4772963	4772964	DEL	1	t	-
FChr1	4773422	4773423	SUB	0	c	t
FChr1	4773729	4773730	SUB	0	c	t
FChr1	4773994	4773995	SUB	0	a	g
FChr1	4774222	4774223	SUB	0	t	c
FChr1	4774358	4774360	DEL	2	ag	-
FChr1	4775372	4775373	SUB	0	t	c
FChr1	4776160	4776161	SUB	0	c	t
FChr1	4776225	4776226	SUB	0	g	a
FChr1	4776264	4776265	SUB	0	a	g
FChr1	4776372	4776373	SUB	0	a	g
FChr1	4776604	4776605	SUB	0	c	t
FChr1	4776915	4776916	SUB	0	t	a
FChr1	4777353	4777354	SUB	0	g	a
FChr1	4777464	4777465	SUB	0	t	g
FChr1	4777668	4777668	INS	14	-	atatatatacatac
FChr1	4777866	4777867	SUB	0	t	c
FChr1	4777904	4777905	SUB	0	a	t
FChr1	4778176	4778178	DEL	2	ac	-
FChr1	4778201	4778202	SUB	0	a	t
FChr1	4778242	4778243	SUB	0	c	t
FChr1	4778943	4778949	DEL	6	tcctcc	-
FChr1	4779358	4779358	INS	1	-	a
FChr1	4779600	4779601	SUB	0	t	a
FChr1	4779625	4779669	DEL	44	gagagagagagagagtgagagagagagagagagtgagagagagt	-
FChr1	4779690	4779691	SUB	0	c	t
FChr1	4779703	4779703	INS	4	-	a*ca
FChr1	4779838	4779839	SUB	0	t	g
FChr1	4780483	4780484	SUB	0	g	t
FChr1	4780852	4780852	INS	5	-	gtgtg
FChr1	4781077	4781078	SUB	0	a	g
FChr1	4781110	4781111	SUB	0	g	a
FChr1	4781443	4781443	INS	28	-	acacacacacacacacacacacacacac
FChr1	4781981	4781982	SUB	0	a	g
FChr1	4782108	4782109	DEL	1	g	-
FChr1	4782436	4782437	DEL	1	a	-
FChr1	4782712	4782713	DEL	1	c	-
FChr1	4783102	4783103	SUB	0	g	t
FChr1	4783103	4783104	SUB	0	a	g
FChr1	4783136	4783136	INS	6	-	tgtgtg
FChr1	4783149	4783150	SUB	0	c	g
FChr1	4783434	4783435	SUB	0	a	g
FChr1	4783883	4783884	SUB	0	t	g
FChr1	4784499	4784500	SUB	0	c	t
FChr1	4784716	4784717	SUB	0	t	c
FChr1	4784722	4784723	SUB	0	c	t
FChr1	4784740	4784741	SUB	0	t	c
FChr1	4784796	4784797	SUB	0	a	c
FChr1	4784823	4784824	SUB	0	t	a
FChr1	4786330	4786331	SUB	0	c	t
FChr1	4786339	4786340	SUB	0	a	g
FChr1	4786513	4786514	SUB	0	c	t
FChr1	4786560	4786565	DEL	5	tt*ca	-
FChr1	4786948	4786949	SUB	0	t	a
FChr1	4786991	4786999	DEL	8	gtaacatt	-
FChr1	4787491	4787492	SUB	0	t	c
FChr1	4787960	4787961	SUB	0	c	t
FChr1	4788203	4788204	SUB	0	t	c
FChr1	4789639	4789640	DEL	1	c	-
FChr1	4789740	4789741	SUB	0	c	a
FChr1	4789862	4789863	SUB	0	t	c
FChr1	4789921	4789922	SUB	0	a	g
FChr1	4790355	4790355	INS	1	-	t
FChr1	4790406	4790407	SUB	0	t	a
FChr1	4790703	4790723	DEL	20	ctgtgggtttgtgtgttggc	-
FChr1	4790732	4790733	DEL	1	a	-
FChr1	4790833	4790833	INS	2	-	ca
FChr1	4790837	4790838	SUB	0	a	c
FChr1	4790941	4790942	SUB	0	c	t
FChr1	4790965	4790966	SUB	0	t	c
FChr1	4791074	4791075	SUB	0	c	t
FChr1	4791111	4791112	SUB	0	a	g
FChr1	4791118	4791120	DEL	2	cg	-
FChr1	4791125	4791126	SUB	0	a	g
FChr1	4791131	4791132	SUB	0	g	a
FChr1	4791136	4791136	INS	50	-	cgcacacacacgcgcgcacacacacgcgcgcacacacacacacacacaca
FChr1	4791193	4791193	INS	1	-	a
FChr1	4791277	4791278	SUB	0	t	c
FChr1	4791293	4791294	SUB	0	a	c
FChr1	4791567	4791567	INS	1	-	t
FChr1	4791630	4791631	SUB	0	g	a
FChr1	4791724	4791725	SUB	0	c	t
FChr1	4791725	4791726	SUB	0	a	g
FChr1	4791923	4791924	SUB	0	g	a
FChr1	4791933	4791934	SUB	0	a	g
FChr1	4793211	4793212	SUB	0	a	g
FChr1	4793246	4793249	DEL	3	cct	-
FChr1	4793596	4793597	SUB	0	g	t
FChr1	4793749	4793751	DEL	2	tg	-
FChr1	4793947	4793948	SUB	0	g	a
FChr1	4793971	4793981	DEL	10	acac*ac*cg	-
FChr1	4794035	4794035	INS	48	-	tgtgtgtgtgtgtgtgtgtgtgtgtgtgtgtgtgtgtgtgtgtgtgtg
FChr1	4794297	4794298	SUB	0	a	g
FChr1	4795279	4795280	SUB	0	g	a
FChr1	4795283	4795284	SUB	0	c	g
FChr1	4795696	4795697	SUB	0	g	t
FChr1	4796630	4796630	INS	10	-	ccccccc*ac
FChr1	4796879	4796884	DEL	5	gagat	-
FChr1	4797068	4797069	DEL	1	a	-
FChr1	4797434	4797435	SUB	0	t	c
FChr1	4798284	4798285	SUB	0	a	g
FChr1	4798434	4798435	SUB	0	c	t
FChr1	4799236	4799237	SUB	0	t	g
FChr1	4799244	4799245	DEL	1	t	-
FChr1	4799565	4799566	DEL	1	c	-
FChr1	4799686	4799687	SUB	0	g	a
FChr1	4800868	4800868	INS	1	-	a
FChr1	4801453	4801454	SUB	0	c	t
FChr1	4801863	4801864	SUB	0	g	t
FChr1	4802078	4802079	SUB	0	c	t
FChr1	4802210	4802211	SUB	0	t	c
FChr1	4802600	4802600	INS	51	-	tttttctttgtcttatgtgatagtaaattgaatatctttggattctggact
FChr1	4802860	4802861	SUB	0	g	c
FChr1	4803270	4803270	INS	56	-	cacacacacacacacacacacacacacacacacacacacacacacacacacacaca
FChr1	4803804	4803805	SUB	0	a	c
FChr1	4804220	4804221	SUB	0	c	t
FChr1	4804223	4804223	INS	23	-	gtgtgtgtgtgtgtgtgtgtgtg
FChr1	4804598	4804599	SUB	0	t	c
FChr1	4805249	4805250	SUB	0	c	t
FChr1	4805702	4805702	INS	1	-	t
FChr1	4805861	4805862	DEL	1	t	-
FChr1	4806660	4806661	SUB	0	a	g
FChr1	4806701	4806702	SUB	0	c	t
FChr1	4806937	4806938	SUB	0	t	c
FChr1	4807023	4807024	SUB	0	a	g
FChr1	4807096	4807097	SUB	0	a	g
FChr1	4807475	4807476	DEL	1	a	-
FChr1	4807507	4807508	SUB	0	a	g
FChr1	4807544	4807545	SUB	0	c	g
FChr1	4808066	4808067	SUB	0	t	g
FChr1	4809579	4809579	INS	1	-	a
FChr1	4810189	4810189	INS	1	-	a
FChr1	4810495	4810496	SUB	0	c	t
FChr1	4810630	4810631	SUB	0	c	t
FChr1	4810654	4810655	SUB	0	g	c
FChr1	4810696	4810697	SUB	0	g	a
FChr1	4810930	4810931	SUB	0	a	g
FChr1	4811121	4811121	INS	1	-	g
FChr1	4811786	4811786	INS	1	-	a
FChr1	4811918	4811919	SUB	0	g	a
FChr1	4812124	4812125	SUB	0	a	c
FChr1	4812282	4812283	SUB	0	a	t
FChr1	4814115	4814115	INS	12	-	acacacacacac
FChr1	4815695	4815696	SUB	0	g	a
FChr1	4815761	4815762	SUB	0	t	c
FChr1	4816695	4816696	SUB	0	t	c
FChr1	4816831	4816832	DEL	1	a	-
FChr1	4817068	4817069	DEL	1	g	-
FChr1	4817332	4817333	SUB	0	g	t
FChr1	4817383	4817384	SUB	0	c	t
FChr1	4817415	4817416	SUB	0	g	a
FChr1	4817553	4817554	SUB	0	g	a
FChr1	4817676	4817676	INS	1	-	a
FChr1	4818116	4818116	INS	4	-	acac
FChr1	4818209	4818210	SUB	0	g	c
FChr1	4819068	4819069	SUB	0	g	c
FChr1	4820430	4820431	SUB	0	c	t
FChr1	4821113	4821114	SUB	0	g	a
FChr1	4821147	4821148	SUB	0	c	g
FChr1	4821394	4821401	DEL	7	ccccccc	-
FChr1	4821490	4821491	SUB	0	g	c
FChr1	4821549	4821554	DEL	5	cccac	-
FChr1	4821875	4821876	SUB	0	t	c
FChr1	4821889	4821890	SUB	0	t	c
FChr1	4822054	4822058	DEL	4	ttgc	-
FChr1	4822059	4822060	SUB	0	a	t
FChr1	4822241	4822243	DEL	2	ac	-
FChr1	4822349	4822350	SUB	0	c	t
FChr1	4822360	4822361	DEL	1	t	-
FChr1	4822457	4822458	SUB	0	g	a
FChr1	4823195	4823196	SUB	0	c	t
FChr1	4823226	4823227	SUB	0	a	t
FChr1	4823316	4823317	SUB	0	t	g
FChr1	4823523	4823524	DEL	1	t	-
FChr1	4823692	4823693	SUB	0	g	a
FChr1	4823736	4823737	SUB	0	g	a
FChr1	4823771	4823772	SUB	0	t	a
FChr1	4823792	4823792	INS	1	-	t
FChr1	4824033	4824034	SUB	0	a	g
FChr1	4824153	4824154	SUB	0	g	a
FChr1	4824781	4824781	INS	3	-	ttc
FChr1	4824934	4824935	SUB	0	a	t
FChr1	4825228	4825229	SUB	0	g	a
FChr1	4825377	4825378	DEL	1	t	-
FChr1	4825551	4825551	INS	42	-	ggcttattgtgtctcttgtattacagccttttatgtcccgtc
FChr1	4826065	4826066	DEL	1	t	-
FChr1	4826233	4826234	SUB	0	a	c
FChr1	4826889	4826890	SUB	0	g	a
FChr1	4827054	4827055	SUB	0	g	a
FChr1	4827057	4827058	SUB	0	g	a
FChr1	4827527	4827528	SUB	0	t	a
FChr1	4827890	4827891	SUB	0	t	g
FChr1	4827940	4827941	SUB	0	a	g
FChr1	4828005	4828005	INS	4	-	tgtg
FChr1	4828181	4828181	INS	42	-	ggggttaggcatttagttgtgattggaaagaattagtgttag
FChr1	4828505	4828506	SUB	0	c	t
FChr1	4831124	4831125	SUB	0	g	a
FChr1	4831918	4831919	SUB	0	t	c
FChr1	4833471	4833472	SUB	0	c	g
FChr1	4833654	4833655	SUB	0	t	a
FChr1	4834035	4834036	SUB	0	a	g
FChr1	4834259	4834260	SUB	0	c	g
FChr1	4834288	4834289	SUB	0	t	g
FChr1	4834818	4834819	SUB	0	a	g
FChr1	4835290	4835291	SUB	0	c	t
FChr1	4835542	4835543	SUB	0	g	t
FChr1	4835581	4835582	DEL	1	a	-
FChr1	4835583	4835584	SUB	0	g	a
FChr1	4835584	4835585	SUB	0	c	g
FChr1	4836384	4836385	SUB	0	t	a
FChr1	4837490	4837491	SUB	0	g	a
FChr1	4838783	4838784	SUB	0	t	g
FChr1	4838814	4838815	SUB	0	a	c
FChr1	4838885	4838886	SUB	0	c	a
FChr1	4839652	4839653	SUB	0	g	a
FChr1	4839876	4839877	DEL	1	t	-
FChr1	4840018	4840019	SUB	0	a	g
FChr1	4840612	4840613	SUB	0	c	t
FChr1	4841559	4841560	SUB	0	g	a
FChr1	4841822	4841823	SUB	0	g	a
FChr1	4841876	4841877	SUB	0	t	c
FChr1	4842572	4842573	SUB	0	c	t
FChr1	4842589	4842590	SUB	0	t	c
FChr1	4842839	4842840	SUB	0	c	t
FChr1	4843126	4843127	SUB	0	g	a
FChr1	4843346	4843347	SUB	0	a	g
FChr1	4843435	4843436	SUB	0	t	c
FChr1	4843744	4843745	DEL	1	g	-
FChr1	4843799	4843800	SUB	0	a	t
FChr1	4843907	4843908	SUB	0	g	t
FChr1	4844803	4844804	SUB	0	a	g
FChr1	4844827	4844828	SUB	0	t	c
FChr1	4844884	4844885	SUB	0	a	c
FChr1	4844978	4844979	SUB	0	t	c
FChr1	4845304	4845305	SUB	0	g	a
FChr1	4845332	4845333	SUB	0	t	c
FChr1	4845441	4845442	SUB	0	t	c
FChr1	4845515	4845516	SUB	0	c	t
FChr1	4845568	4845569	SUB	0	c	t
FChr1	4846197	4846201	DEL	4	gtgt	-
FChr1	4846735	4846736	SUB	0	t	c
FChr1	4846948	4846948	INS	57	-	attgggtggtgatgcagttgaagttcaattttcagcttgctgtacacaaacatattg
FChr1	4848838	4848841	DEL	3	aca	-
FChr1	4851743	4851744	SUB	0	t	c
FChr1	4852437	4852438	SUB	0	g	a
FChr1	4852712	4852713	SUB	0	c	g
FChr1	4852713	4852714	SUB	0	c	a
FChr1	4852715	4852720	DEL	5	tatga	-
FChr1	4853607	4853608	SUB	0	t	c
FChr1	4853645	4853646	SUB	0	a	g
FChr1	4853836	4853837	SUB	0	c	g
FChr1	4854440	4854441	SUB	0	t	c
FChr1	4854640	4854641	SUB	0	c	t
FChr1	4854787	4854788	SUB	0	t	g
FChr1	4855204	4855205	SUB	0	c	g
FChr1	4855928	4855929	SUB	0	a	t
FChr1	4856172	4856185	DEL	13	cccccccaccccc	-
FChr1	4856195	4856196	SUB	0	c	t
FChr1	4856199	4856200	SUB	0	c	t
FChr1	4856211	4856212	SUB	0	c	t
FChr1	4856411	4856412	SUB	0	g	a
FChr1	4857026	4857026	INS	56	-	cactcacacacacacacacacacacacacacacacacacacacacacacacacaca
FChr1	4857219	4857220	SUB	0	c	t
FChr1	4857611	4857611	INS	1	-	a
FChr1	4857817	4857818	SUB	0	a	g
FChr1	4858253	4858253	INS	1	-	a
FChr1	4858624	4858630	DEL	6	tgtgtg	-
FChr1	4858865	4858929	DEL	64	cgcacacacacacacacacacacacacacacacacacacacacacacacacacacacacacaca	-
FChr1	4859216	4859217	SUB	0	t	c
FChr1	4859219	4859220	SUB	0	c	t
FChr1	4859220	4859221	SUB	0	a	g
FChr1	4859286	4859286	INS	2	-	ac
FChr1	4859907	4859908	SUB	0	g	a
FChr1	4860013	4860014	SUB	0	a	g
FChr1	4860100	4860101	SUB	0	t	c
FChr1	4860426	4860427	DEL	1	t	-
FChr1	4861076	4861077	SUB	0	t	c
FChr1	4861118	4861119	SUB	0	c	t
FChr1	4861640	4861640	INS	1	-	g
FChr1	4861821	4861822	SUB	0	a	g
FChr1	4861889	4861890	SUB	0	g	a
FChr1	4861919	4861920	SUB	0	a	g
FChr1	4862197	4862197	INS	11	-	ctatttcacag
FChr1	4862199	4862200	SUB	0	t	a
FChr1	4862200	4862201	SUB	0	a	g
FChr1	4862206	4862206	INS	3	-	act
FChr1	4862466	4862467	DEL	1	t	-
FChr1	4862570	4862571	SUB	0	g	c
FChr1	4862855	4862856	SUB	0	c	t
FChr1	4862880	4862881	SUB	0	c	a
FChr1	4863094	4863095	SUB	0	a	g
FChr1	4863907	4863908	SUB	0	t	c
FChr1	4864263	4864264	SUB	0	g	a
[truncated: 998,000+ more rows]
