# Supplementary material for: Innovative approach for high-throughput exploiting sex-specific markers in Japanese parrotfish Oplegnathus fasciatus
Source: Gigascience. 2024 Jul 19;13:giae045. doi: 10.1093/gigascience/giae045 (PMC11258905; doi:10.1093/gigascience/giae045)
Supplement: giae045_Supplemental_Files [file giae045_supplemental_files.zip › new-Male_reference_ INS_DEL 100_ExonSet_annotation.xlsx]

## Sheet: Male_reference_INS_100bp_anno
## Mon Mar 11 07:08:53 2024
## emapper-2.1.12
## /data/shared/home/emapper/miniconda3/envs/eggnog-mapper-2.1/bin/emapper.py --cpu 20 --mp_start_method forkserver --data_dir /dev/shm/ -o out --output_dir /emapper_web_jobs/emapper_jobs/user_data/MM_1ajcspso --temp_dir /emapper_web_jobs/emapper_jobs/user_data/MM_1ajcspso --override -m diamond --dmnd_ignore_warnings --dmnd_algo ctg -i /emapper_web_jobs/emapper_jobs/user_data/MM_1ajcspso/queries.…
##
#query	seed_ortholog	evalue	score	eggNOG_OGs	max_annot_lvl	COG_category	Description	Preferred_name	GOs	EC	KEGG_ko	KEGG_Pathway	KEGG_Module	KEGG_Reaction	KEGG_rclass	BRITE	KEGG_TC	CAZy	BiGG_Reaction	PFAMs
Ofa016652	215358.XP_010746362.1	0	1053	COG5069@1|root,KOG0516@2759|Eukaryota,39URT@33154|Opisthokonta,3B9VS@33208|Metazoa,3CW1B@33213|Bilateria,47ZHJ@7711|Chordata,48X2N@7742|Vertebrata,49ZRN@7898|Actinopterygii	33208|Metazoa	Z	Calmin (calponin-like, transmembrane)	-	-	-	-	-	-	-	-	-	-	-	-	CH
Ofa003171	215358.XP_010750861.1	0	1009	COG4642@1|root,KOG0231@2759|Eukaryota,38BJX@33154|Opisthokonta,3BCF0@33208|Metazoa,3CWIS@33213|Bilateria,47ZQB@7711|Chordata,490DP@7742|Vertebrata,49SPX@7898|Actinopterygii	33208|Metazoa	S	Junctophilin 3	JPH3	GO:0003008,GO:0003012,GO:0003674,GO:0005198,GO:0005215,GO:0005216,GO:0005217,GO:0005261,GO:0005262,GO:0005575,GO:0005622,GO:0005623,GO:0005737,GO:0005783,GO:0005789,GO:0005886,GO:0006810,GO:0006811,GO:0006812,GO:0006816,GO:0006873,GO:0006874,GO:0006875,GO:0006936,GO:0007154,GO:0007165,GO:0007204,GO:0007610,GO:0007611,GO:0007612,GO:0007613,GO:0008150,GO:0008324,GO:0009966,GO:0009987,GO:0010522,GO:…	-	ko:K19530	-	-	-	-	ko00000	-	-	-	MORN
Ofa004113	144197.XP_008300385.1	5.3e-116	346	KOG3190@1|root,KOG3190@2759|Eukaryota,3A4NM@33154|Opisthokonta,3BJX4@33208|Metazoa,3D020@33213|Bilateria,48B9K@7711|Chordata,498A4@7742|Vertebrata,49XJM@7898|Actinopterygii	33208|Metazoa	J	Ribosomal RNA processing 36 homolog (S. cerevisiae)	RRP36	GO:0000462,GO:0005575,GO:0005622,GO:0005623,GO:0005634,GO:0005730,GO:0006139,GO:0006364,GO:0006396,GO:0006725,GO:0006807,GO:0008150,GO:0008152,GO:0009987,GO:0010467,GO:0016070,GO:0016072,GO:0022613,GO:0030490,GO:0030684,GO:0030686,GO:0031974,GO:0031981,GO:0032991,GO:0034470,GO:0034641,GO:0034660,GO:0042254,GO:0042274,GO:0043170,GO:0043226,GO:0043227,GO:0043228,GO:0043229,GO:0043231,GO:0043232,GO:…	-	ko:K14795	-	-	-	-	ko00000,ko03009	-	-	-	RRP36
Ofa018243	144197.XP_008281642.1	0	7685	COG5069@1|root,KOG0516@2759|Eukaryota,38C3M@33154|Opisthokonta,3BCXH@33208|Metazoa,3CWUW@33213|Bilateria,488M6@7711|Chordata,48Z0R@7742|Vertebrata,49SU5@7898|Actinopterygii	33208|Metazoa	Z	Nesprin-2-like	SYNE2	GO:0000226,GO:0001667,GO:0003674,GO:0003779,GO:0005488,GO:0005515,GO:0005575,GO:0005622,GO:0005623,GO:0005634,GO:0005635,GO:0005737,GO:0005739,GO:0005783,GO:0005856,GO:0005886,GO:0005912,GO:0005924,GO:0005925,GO:0006810,GO:0006928,GO:0006996,GO:0006997,GO:0006998,GO:0007010,GO:0007017,GO:0007018,GO:0007097,GO:0007163,GO:0007275,GO:0007399,GO:0007417,GO:0007420,GO:0008092,GO:0008104,GO:0008150,GO:…	-	ko:K19326,ko:K19346	-	-	-	-	ko00000,ko03036	-	-	-	CH,KASH,Spectrin
Ofa016284	7955.ENSDARP00000125774	0	2778	COG5069@1|root,KOG0516@2759|Eukaryota,39TZH@33154|Opisthokonta,3BC6B@33208|Metazoa,3CSH8@33213|Bilateria,483EM@7711|Chordata,494I3@7742|Vertebrata,4A5I5@7898|Actinopterygii	33208|Metazoa	Z	Epiplakin 1	EPPK1	GO:0003674,GO:0005488,GO:0005575,GO:0005622,GO:0005623,GO:0005634,GO:0005856,GO:0005882,GO:0005911,GO:0005923,GO:0006950,GO:0006996,GO:0007010,GO:0008150,GO:0008285,GO:0009611,GO:0009987,GO:0010632,GO:0010633,GO:0010837,GO:0010839,GO:0016043,GO:0019215,GO:0030054,GO:0030055,GO:0030056,GO:0030334,GO:0030336,GO:0031974,GO:0031981,GO:0032101,GO:0032102,GO:0032879,GO:0040008,GO:0040012,GO:0040013,GO:…	-	ko:K08875	-	-	-	-	ko00000,ko01001	-	-	-	Plectin
Ofa021383	106582.XP_004575537.1	0	1601	2E4P5@1|root,2SBIG@2759|Eukaryota,393V2@33154|Opisthokonta,3BCM1@33208|Metazoa,3D37D@33213|Bilateria,486FX@7711|Chordata,49NFA@7742|Vertebrata,4A5CE@7898|Actinopterygii	33208|Metazoa	S	NLRC3-like	NLRP12	-	-	ko:K12800,ko:K20865	ko04217,ko04621,ko05133,ko05164,map04217,map04621,map05133,map05164	-	-	-	ko00000,ko00001,ko04131	-	-	-	FISNA,LRR_6,NACHT,PRY,SPRY
Ofa020600	215358.XP_010752443.1	9.62e-316	870	KOG2177@1|root,KOG2177@2759|Eukaryota,393H3@33154|Opisthokonta,3BC3M@33208|Metazoa,3CY4H@33213|Bilateria,482R5@7711|Chordata,499DI@7742|Vertebrata,4A55Y@7898|Actinopterygii	33208|Metazoa	O	Tripartite motif containing 47	-	-	-	ko:K12006,ko:K19942	-	-	-	-	ko00000,ko04121,ko04131	-	-	-	PRY,SPRY,zf-B_box,zf-C3HC4_4
Ofa015122	144197.XP_008284780.1	0	963	KOG1676@1|root,KOG1676@2759|Eukaryota,38H75@33154|Opisthokonta,3BHJ2@33208|Metazoa,3CTFY@33213|Bilateria,4872V@7711|Chordata,492GI@7742|Vertebrata,49UUT@7898|Actinopterygii	33208|Metazoa	A	KH-type splicing regulatory protein	KHSRP	GO:0000003,GO:0000375,GO:0000381,GO:0001505,GO:0003674,GO:0003676,GO:0003723,GO:0003729,GO:0003730,GO:0005488,GO:0005515,GO:0005575,GO:0005622,GO:0005623,GO:0005634,GO:0005654,GO:0005737,GO:0005829,GO:0006139,GO:0006396,GO:0006397,GO:0006401,GO:0006402,GO:0006417,GO:0006725,GO:0006807,GO:0007276,GO:0007283,GO:0008150,GO:0008152,GO:0008380,GO:0009056,GO:0009057,GO:0009889,GO:0009890,GO:0009892,GO:…	-	ko:K13210	-	-	-	-	ko00000,ko03019,ko03041	-	-	-	DUF1897,KH_1
Ofa005165	8153.XP_005919256.1	1.12e-41	151	2CG7Z@1|root,2T0JW@2759|Eukaryota,39WJN@33154|Opisthokonta,3BI6M@33208|Metazoa,3D1TJ@33213|Bilateria,482BS@7711|Chordata,498M4@7742|Vertebrata	33208|Metazoa	S	Domain of unknown function (DUF4662)	C22orf31	-	-	-	-	-	-	-	-	-	-	-	DUF4662
Ofa017260	144197.XP_008299362.1	0	1963	KOG4193@1|root,KOG4193@2759|Eukaryota,38BU2@33154|Opisthokonta,3BJP4@33208|Metazoa,3CUR3@33213|Bilateria,48A44@7711|Chordata,493UI@7742|Vertebrata,4A10W@7898|Actinopterygii	33208|Metazoa	T	G protein-coupled receptor 126	GPR126	GO:0000902,GO:0000904,GO:0001503,GO:0003007,GO:0003205,GO:0003206,GO:0003674,GO:0004888,GO:0004930,GO:0005488,GO:0005515,GO:0005518,GO:0005575,GO:0005622,GO:0005623,GO:0005737,GO:0005886,GO:0006996,GO:0007005,GO:0007154,GO:0007165,GO:0007166,GO:0007186,GO:0007187,GO:0007188,GO:0007189,GO:0007272,GO:0007275,GO:0007399,GO:0007422,GO:0007423,GO:0007507,GO:0008150,GO:0008366,GO:0009653,GO:0009790,GO:…	-	ko:K08451,ko:K08463	-	-	-	-	ko00000,ko04030	-	-	-	7tm_2,CUB,GPS,Pentaxin
Ofa010823	69293.ENSGACP00000023307	5.66e-128	419	COG0733@1|root,KOG3660@2759|Eukaryota,3AEN9@33154|Opisthokonta,3BZ7E@33208|Metazoa,3DEYC@33213|Bilateria,48HF7@7711|Chordata,49FJ6@7742|Vertebrata,4A5SJ@7898|Actinopterygii	33208|Metazoa	T	Sodium- and chloride-dependent GABA transporter 3-like	-	-	-	ko:K05039	-	-	-	-	ko00000,ko02000	2.A.22.3	-	-	SNF
Ofa017397	144197.XP_008285743.1	2.16e-287	801	COG0591@1|root,KOG3761@2759|Eukaryota	2759|Eukaryota	E	choline:sodium symporter activity	-	-	-	ko:K14387	ko04725,ko05231,map04725,map05231	-	-	-	ko00000,ko00001,ko02000	2.A.21.8	-	-	SSF
Ofa006593	106582.XP_004576275.1	0	6846	2CMEW@1|root,2QQ65@2759|Eukaryota,38D3A@33154|Opisthokonta,3BJKH@33208|Metazoa,3CYD7@33213|Bilateria,47ZAJ@7711|Chordata,4979A@7742|Vertebrata,4A1BI@7898|Actinopterygii	33208|Metazoa	O	E3 ubiquitin-protein ligase RNF213-like	RNF213	GO:0000209,GO:0001525,GO:0001568,GO:0001944,GO:0002040,GO:0003674,GO:0003824,GO:0004842,GO:0005575,GO:0005622,GO:0005623,GO:0005634,GO:0005730,GO:0005737,GO:0005829,GO:0006464,GO:0006508,GO:0006511,GO:0006807,GO:0007275,GO:0008150,GO:0008152,GO:0009056,GO:0009057,GO:0009653,GO:0009966,GO:0009968,GO:0009987,GO:0010646,GO:0010648,GO:0016043,GO:0016462,GO:0016567,GO:0016740,GO:0016787,GO:0016817,GO:…	-	-	-	-	-	-	-	-	-	-	AAA,zf-C3HC4,zf-C3HC4_3
Ofa021280	144197.XP_008290530.1	1.9e-312	957	KOG4193@1|root,KOG4193@2759|Eukaryota,38BU2@33154|Opisthokonta,3BJP4@33208|Metazoa,3CUR3@33213|Bilateria,48653@7711|Chordata,493PT@7742|Vertebrata,4A5VY@7898|Actinopterygii	33208|Metazoa	T	G-protein coupled receptor	GPR64	GO:0000003,GO:0003674,GO:0004888,GO:0004930,GO:0005575,GO:0005622,GO:0005623,GO:0005737,GO:0005829,GO:0005886,GO:0005887,GO:0007154,GO:0007165,GO:0007186,GO:0007276,GO:0007283,GO:0008150,GO:0009987,GO:0016020,GO:0016021,GO:0016324,GO:0019953,GO:0022414,GO:0023052,GO:0031224,GO:0031226,GO:0032501,GO:0032504,GO:0038023,GO:0044424,GO:0044425,GO:0044444,GO:0044459,GO:0044464,GO:0044703,GO:0045177,GO:…	-	ko:K08451,ko:K08455,ko:K08463	-	-	-	-	ko00000,ko04030	-	-	-	7tm_2,GPS
Ofa003077	106582.XP_004539903.1	0	2331	KOG3614@1|root,KOG3614@2759|Eukaryota,38D2H@33154|Opisthokonta,3BASE@33208|Metazoa,3CSW8@33213|Bilateria,481E3@7711|Chordata,4901N@7742|Vertebrata,4A1AG@7898|Actinopterygii	33208|Metazoa	PT	Transient receptor potential cation channel subfamily M member	TRPM1	GO:0000003,GO:0000041,GO:0000278,GO:0001654,GO:0001754,GO:0003006,GO:0003008,GO:0003674,GO:0005215,GO:0005216,GO:0005217,GO:0005261,GO:0005262,GO:0005385,GO:0005575,GO:0005623,GO:0005886,GO:0005887,GO:0006810,GO:0006811,GO:0006812,GO:0006816,GO:0006829,GO:0006873,GO:0006874,GO:0006875,GO:0007049,GO:0007154,GO:0007165,GO:0007166,GO:0007186,GO:0007204,GO:0007215,GO:0007216,GO:0007275,GO:0007399,GO:…	2.7.11.1	ko:K04976,ko:K04978,ko:K04982	ko04217,ko04218,ko04621,ko04978,map04217,map04218,map04621,map04978	-	-	-	ko00000,ko00001,ko01000,ko01001,ko04040	1.A.4.5.1,1.A.4.5.10,1.A.4.5.2,1.A.4.5.6,1.A.4.5.9	-	-	Ion_trans,TRPM_tetra
Ofa001973	215358.XP_010746650.1	2.66e-48	174	28KI4@1|root,2QSZF@2759|Eukaryota,38BH4@33154|Opisthokonta,3BC72@33208|Metazoa,3CTIT@33213|Bilateria,485KM@7711|Chordata,492FE@7742|Vertebrata,49V9G@7898|Actinopterygii	33208|Metazoa	T	Zona pellucida sperm-binding protein 3-like	-	-	-	ko:K19928	-	-	-	-	ko00000,ko04131	-	-	-	Zona_pellucida
Ofa018470	215358.XP_010730495.1	2.58e-262	723	COG0657@1|root,KOG1515@2759|Eukaryota,38FAH@33154|Opisthokonta,3BDWG@33208|Metazoa,3CZMQ@33213|Bilateria,483MA@7711|Chordata,49F8J@7742|Vertebrata,4A79H@7898|Actinopterygii	33208|Metazoa	V	Neutral cholesterol ester hydrolase	NCEH1	GO:0003674,GO:0003824,GO:0004771,GO:0005488,GO:0005575,GO:0005622,GO:0005623,GO:0005737,GO:0005783,GO:0005789,GO:0006464,GO:0006470,GO:0006793,GO:0006796,GO:0006805,GO:0006807,GO:0007154,GO:0007165,GO:0007166,GO:0007167,GO:0007178,GO:0008150,GO:0008152,GO:0009056,GO:0009410,GO:0009987,GO:0012505,GO:0016020,GO:0016298,GO:0016311,GO:0016787,GO:0016788,GO:0017171,GO:0019538,GO:0023052,GO:0031984,GO:…	3.1.1.3	ko:K13616,ko:K14349,ko:K14351	ko04927,ko04934,ko04976,ko04979,map04927,map04934,map04976,map04979	-	-	-	ko00000,ko00001,ko01000,ko01002	-	-	-	Abhydrolase_3
Ofa004286	144197.XP_008294459.1	1.28e-232	642	KOG4773@1|root,KOG4773@2759|Eukaryota,38GGZ@33154|Opisthokonta,3BCTW@33208|Metazoa,3CRWX@33213|Bilateria,488Q9@7711|Chordata,494AV@7742|Vertebrata,4A16K@7898|Actinopterygii	33208|Metazoa	T	factor 4	NCF4	GO:0003674,GO:0005085,GO:0005086,GO:0005488,GO:0005515,GO:0005543,GO:0005575,GO:0005622,GO:0005623,GO:0005737,GO:0005768,GO:0005794,GO:0005802,GO:0005829,GO:0005886,GO:0005887,GO:0006810,GO:0008047,GO:0008150,GO:0008289,GO:0010008,GO:0012505,GO:0016020,GO:0016021,GO:0016176,GO:0016192,GO:0019899,GO:0030234,GO:0031090,GO:0031224,GO:0031226,GO:0031410,GO:0031982,GO:0031984,GO:0032266,GO:0032991,GO:…	-	ko:K08012	ko04145,ko04380,ko04670,ko05140,map04145,map04380,map04670,map05140	-	-	-	ko00000,ko00001,ko04131	-	-	-	PB1,PX,SH3_1,SH3_2,SH3_9
Ofa008242	215358.XP_010730352.1	6.02e-233	664	COG0471@1|root,KOG1281@2759|Eukaryota,38C60@33154|Opisthokonta,3B986@33208|Metazoa,3E4AR@33213|Bilateria,483BN@7711|Chordata,4975D@7742|Vertebrata,49TJV@7898|Actinopterygii	33208|Metazoa	P	Solute carrier family 13	SLC13A3	GO:0003333,GO:0003674,GO:0005215,GO:0005310,GO:0005326,GO:0005342,GO:0005343,GO:0005575,GO:0005623,GO:0005886,GO:0005887,GO:0006810,GO:0006811,GO:0006812,GO:0006814,GO:0006820,GO:0006835,GO:0006836,GO:0006842,GO:0006855,GO:0006865,GO:0008150,GO:0008324,GO:0008509,GO:0008514,GO:0015075,GO:0015077,GO:0015081,GO:0015137,GO:0015141,GO:0015142,GO:0015171,GO:0015172,GO:0015179,GO:0015183,GO:0015238,GO:…	-	ko:K14445	-	-	-	-	ko00000,ko02000	2.A.47.1	-	-	Na_sulph_symp
Ofa012946	215358.XP_010735542.1	1.88e-246	686	COG2124@1|root,KOG0684@2759|Eukaryota,38EP5@33154|Opisthokonta,3BEV0@33208|Metazoa,3CXKW@33213|Bilateria,487PS@7711|Chordata,4980K@7742|Vertebrata,49RZ6@7898|Actinopterygii	33208|Metazoa	Q	Cytochrome P450, family 8, subfamily B, polypeptide	CYP8B1	GO:0003674,GO:0003824,GO:0004497,GO:0005488,GO:0005575,GO:0005622,GO:0005623,GO:0005737,GO:0005783,GO:0005789,GO:0006082,GO:0006629,GO:0006694,GO:0006699,GO:0008144,GO:0008150,GO:0008152,GO:0008202,GO:0008206,GO:0008395,GO:0008397,GO:0008610,GO:0009058,GO:0009987,GO:0012505,GO:0016020,GO:0016053,GO:0016125,GO:0016491,GO:0016705,GO:0016709,GO:0019752,GO:0019825,GO:0031090,GO:0031984,GO:0032787,GO:…	1.14.13.96,1.14.18.8	ko:K07431	ko00120,ko01100,ko03320,map00120,map01100,map03320	M00104	R04826	RC01218	ko00000,ko00001,ko00002,ko00199,ko01000	-	-	-	p450
Ofa007251	215358.XP_010752845.1	0	2328	2BZKV@1|root,2QPY6@2759|Eukaryota,38G78@33154|Opisthokonta,3BE33@33208|Metazoa,3CX4D@33213|Bilateria,487NP@7711|Chordata,490VU@7742|Vertebrata,4A3YA@7898|Actinopterygii	33208|Metazoa	S	Sterile alpha motif domain-containing protein	SAMD9L	GO:0002244,GO:0002376,GO:0002520,GO:0005575,GO:0005622,GO:0005623,GO:0005737,GO:0005768,GO:0005769,GO:0005829,GO:0006810,GO:0006906,GO:0006996,GO:0007275,GO:0008150,GO:0008283,GO:0009894,GO:0009987,GO:0012505,GO:0016043,GO:0016050,GO:0016192,GO:0017145,GO:0019222,GO:0030097,GO:0030154,GO:0031410,GO:0031982,GO:0032501,GO:0032502,GO:0034058,GO:0035726,GO:0042176,GO:0043226,GO:0043227,GO:0043229,GO:…	-	-	-	-	-	-	-	-	-	-	AlbA_2,SAM_1,SAM_2
Ofa015472	8128.ENSONIP00000008095	3.07e-64	210	28M3E@1|root,2QTK7@2759|Eukaryota,38HMQ@33154|Opisthokonta,3BA75@33208|Metazoa,3CT5C@33213|Bilateria,489X9@7711|Chordata,48Y7M@7742|Vertebrata,49UQI@7898|Actinopterygii	33208|Metazoa	M	Beta-1,4 N-acetylgalactosaminyltransferase 2-like	B4GALNT2	GO:0000139,GO:0003674,GO:0003824,GO:0005575,GO:0005622,GO:0005623,GO:0005737,GO:0005794,GO:0006040,GO:0006047,GO:0006139,GO:0006464,GO:0006486,GO:0006487,GO:0006725,GO:0006793,GO:0006807,GO:0007162,GO:0008150,GO:0008152,GO:0008194,GO:0008376,GO:0009058,GO:0009059,GO:0009100,GO:0009101,GO:0009225,GO:0009987,GO:0012505,GO:0016020,GO:0016021,GO:0016740,GO:0016757,GO:0016758,GO:0018193,GO:0018196,GO:…	2.4.1.92	ko:K00725,ko:K09655	ko00604,ko01100,map00604,map01100	-	R05938,R05939,R05946,R05952,R07609	-	ko00000,ko00001,ko01000,ko01003	-	GT12	-	Glycos_transf_2
Ofa001972	215358.XP_010746649.1	5.39e-34	127	2AU06@1|root,2RZT2@2759|Eukaryota,3A0ZM@33154|Opisthokonta,3BQ4X@33208|Metazoa,3D6HX@33213|Bilateria,48E8K@7711|Chordata,49AVZ@7742|Vertebrata	33208|Metazoa	S	TAFA family	FAM19A5	-	-	-	-	-	-	-	-	-	-	-	TAFA
Ofa005466	8081.XP_008424803.1	0	1253	28M73@1|root,2QTQ3@2759|Eukaryota,39RFK@33154|Opisthokonta,3BEUV@33208|Metazoa,3CRGA@33213|Bilateria,4860Q@7711|Chordata,492NJ@7742|Vertebrata,4A9E8@7898|Actinopterygii	33208|Metazoa	S	Neuroblast differentiation-associated protein	AHNAK	-	-	-	-	-	-	-	-	-	-	-	-
Ofa018997	144197.XP_008300731.1	0	2519	28MRX@1|root,2QUA4@2759|Eukaryota,38FNI@33154|Opisthokonta,3BFW1@33208|Metazoa,3CYAR@33213|Bilateria,486BN@7711|Chordata,490XX@7742|Vertebrata,49UIA@7898|Actinopterygii	33208|Metazoa	S	absent in melanoma	AIM1	-	-	-	-	-	-	-	-	-	-	-	Crystall,Ricin_B_lectin
Ofa009847	215358.XP_010743345.1	1.97e-221	619	KOG0568@1|root,KOG0568@2759|Eukaryota,38G8X@33154|Opisthokonta,3BGHV@33208|Metazoa,3CZQ5@33213|Bilateria,489VI@7711|Chordata,48WBK@7742|Vertebrata,4A2FI@7898|Actinopterygii	33208|Metazoa	O	homolog subfamily C member	DNAJC28	GO:0000301,GO:0005575,GO:0005622,GO:0005623,GO:0005737,GO:0005794,GO:0006810,GO:0006890,GO:0006891,GO:0006996,GO:0007030,GO:0008150,GO:0009987,GO:0010256,GO:0012505,GO:0016043,GO:0016192,GO:0017119,GO:0022607,GO:0032991,GO:0034622,GO:0043226,GO:0043227,GO:0043229,GO:0043231,GO:0043933,GO:0044085,GO:0044422,GO:0044424,GO:0044431,GO:0044444,GO:0044446,GO:0044464,GO:0048193,GO:0048213,GO:0051179,GO:…	-	ko:K19373	-	-	-	-	ko00000,ko03110	-	-	-	DUF1992,DnaJ
Ofa001980	8153.XP_005938394.1	3.92e-72	237	2BVW3@1|root,2RZKE@2759|Eukaryota,3A2KX@33154|Opisthokonta,3BR9F@33208|Metazoa,3D7YZ@33213|Bilateria,48F2T@7711|Chordata,49BK5@7742|Vertebrata,4A3BZ@7898|Actinopterygii	33208|Metazoa	S	Cytosolic 5'-nucleotidase	-	-	3.1.3.5	ko:K01081	ko00230,ko00240,ko00760,ko01100,ko01110,map00230,map00240,map00760,map01100,map01110	-	R00183,R00511,R00963,R01126,R01227,R01569,R01664,R01968,R02088,R02102,R02323,R02719,R03346	RC00017	ko00000,ko00001,ko01000	-	-	-	5-nucleotidase
Ofa019792	106582.XP_004570648.1	3.58e-27	119	2D4KB@1|root,2SVGE@2759|Eukaryota,3A6FD@33154|Opisthokonta,3BTDY@33208|Metazoa,3D2Q6@33213|Bilateria,48BXC@7711|Chordata,49D0G@7742|Vertebrata,4A6B9@7898|Actinopterygii	33208|Metazoa	T	Neural cell adhesion molecule 2-like	-	-	-	-	-	-	-	-	-	-	-	-	V-set
Ofa005429	215358.XP_010754116.1	4.37e-165	468	2C3P7@1|root,2QVH7@2759|Eukaryota,391R3@33154|Opisthokonta,3BBBW@33208|Metazoa,3D3WJ@33213|Bilateria,48DSY@7711|Chordata,493JN@7742|Vertebrata,49XR6@7898|Actinopterygii	33208|Metazoa	T	olfactory receptor	-	-	-	ko:K04257	ko04740,map04740	-	-	-	ko00000,ko00001,ko04030	-	-	-	7tm_4
Ofa015481	215358.XP_010750021.1	4.91e-216	620	2D2A0@1|root,2SM2B@2759|Eukaryota,3AIM5@33154|Opisthokonta,3BXWX@33208|Metazoa,3DEV8@33213|Bilateria,48HXF@7711|Chordata,49F2Q@7742|Vertebrata,4A5RY@7898|Actinopterygii	33208|Metazoa	-	-	-	-	-	-	-	-	-	-	-	-	-	-	-
Ofa012197	31033.ENSTRUP00000007044	1.37e-118	403	KOG3594@1|root,KOG3594@2759|Eukaryota,38GJN@33154|Opisthokonta,3BCWC@33208|Metazoa,3CVTX@33213|Bilateria,48208@7711|Chordata,48VXJ@7742|Vertebrata,49V63@7898|Actinopterygii	33208|Metazoa	S	protocadherin	PCDHGC5	GO:0005575,GO:0005623,GO:0005886,GO:0005887,GO:0007154,GO:0007155,GO:0007267,GO:0007275,GO:0007399,GO:0008150,GO:0009987,GO:0016020,GO:0016021,GO:0022610,GO:0023052,GO:0031224,GO:0031226,GO:0032501,GO:0032502,GO:0044425,GO:0044459,GO:0044464,GO:0048731,GO:0048856,GO:0071944	-	ko:K16493,ko:K16495,ko:K16497,ko:K16498	-	-	-	-	ko00000,ko01009,ko03036,ko04516	-	-	-	Cadherin,Cadherin_2,Cadherin_C_2,Cadherin_tail
Ofa002000	215358.XP_010745136.1	0	2661	COG0515@1|root,KOG3610@1|root,KOG1095@2759|Eukaryota,KOG3610@2759|Eukaryota,38FT6@33154|Opisthokonta,3BACX@33208|Metazoa,3CTRF@33213|Bilateria,487HG@7711|Chordata,4956M@7742|Vertebrata,49WC4@7898|Actinopterygii	33208|Metazoa	T	Hepatocyte growth factor	MET	GO:0000003,GO:0000122,GO:0000165,GO:0000187,GO:0000902,GO:0000904,GO:0001678,GO:0001763,GO:0001764,GO:0001817,GO:0001818,GO:0001885,GO:0001886,GO:0001889,GO:0001890,GO:0001932,GO:0001933,GO:0001934,GO:0002009,GO:0002064,GO:0003006,GO:0003008,GO:0003012,GO:0003013,GO:0003015,GO:0003158,GO:0003382,GO:0003674,GO:0003824,GO:0004672,GO:0004713,GO:0004714,GO:0004888,GO:0005008,GO:0005085,GO:0005088,GO:…	2.7.10.1	ko:K05099,ko:K05100	ko01521,ko04010,ko04014,ko04015,ko04060,ko04151,ko04360,ko04510,ko04520,ko05100,ko05120,ko05144,ko05200,ko05202,ko05205,ko05206,ko05211,ko05218,ko05225,ko05226,ko05230,map01521,map04010,map04014,map04015,map04060,map04151,map04360,map04510,map04520,map05100,map05120,map05144,map05200,map05202,map05205,map05206,map05211,map05218,map05225,map05226,map05230	-	-	-	ko00000,ko00001,ko01000,ko01001,ko01020,ko04050,ko04090	-	-	-	PSI,Pkinase_Tyr,Sema,TIG
## 32 queries scanned
## Total time (seconds): 1.0487110614776611
## Rate: 30.51 q/s

## Sheet: Male_reference_DEL_100bp_anno
## Mon Mar 11 07:11:55 2024
## emapper-2.1.12
## /data/shared/home/emapper/miniconda3/envs/eggnog-mapper-2.1/bin/emapper.py --cpu 20 --mp_start_method forkserver --data_dir /dev/shm/ -o out --output_dir /emapper_web_jobs/emapper_jobs/user_data/MM_rx4pyrf_ --temp_dir /emapper_web_jobs/emapper_jobs/user_data/MM_rx4pyrf_ --override -m diamond --dmnd_ignore_warnings --dmnd_algo ctg -i /emapper_web_jobs/emapper_jobs/user_data/MM_rx4pyrf_/queries.…
##
#query	seed_ortholog	evalue	score	eggNOG_OGs	max_annot_lvl	COG_category	Description	Preferred_name	GOs	EC	KEGG_ko	KEGG_Pathway	KEGG_Module	KEGG_Reaction	KEGG_rclass	BRITE	KEGG_TC	CAZy	BiGG_Reaction	PFAMs
Ofa008833	215358.XP_010734059.1	1.41e-123	364	28PSI@1|root,2QQ0Q@2759|Eukaryota,39Y7T@33154|Opisthokonta,3BKW1@33208|Metazoa,3CX3I@33213|Bilateria,48DDT@7711|Chordata,499CW@7742|Vertebrata,4A2CD@7898|Actinopterygii	33208|Metazoa	S	Grass carp reovirus (GCRV)-induced gene 2p	-	-	-	-	-	-	-	-	-	-	-	-	PARP
Ofa012723	215358.XP_010749431.1	2.01e-72	218	KOG1744@1|root,KOG1744@2759|Eukaryota,3A1HW@33154|Opisthokonta	33154|Opisthokonta	B	protein heterodimerization activity	-	-	-	ko:K11252	ko05034,ko05203,ko05322,map05034,map05203,map05322	-	-	-	ko00000,ko00001,ko03036,ko04147	-	-	-	Histone
Ofa007441	215358.XP_010754709.1	1.69e-69	246	KOG1868@1|root,KOG1868@2759|Eukaryota,39UU7@33154|Opisthokonta,3BHK0@33208|Metazoa,3CYFA@33213|Bilateria,4863Q@7711|Chordata,492J2@7742|Vertebrata	33208|Metazoa	O	protein K11-linked deubiquitination	-	-	3.4.19.12	ko:K11850	-	-	-	-	ko00000,ko01000,ko01002,ko04121	-	-	-	UCH
Ofa019145	215358.XP_010739528.1	1.64e-62	209	28NRY@1|root,2QVBZ@2759|Eukaryota,38DK9@33154|Opisthokonta,3B9SB@33208|Metazoa,3CYRF@33213|Bilateria,485J2@7711|Chordata,49170@7742|Vertebrata,4A0N6@7898|Actinopterygii	33208|Metazoa	S	PC-esterase domain-containing protein 1A-like	PCED1A	-	-	-	-	-	-	-	-	-	-	-	PC-Esterase
Ofa004049	8081.XP_008403227.1	0	1534	KOG1216@1|root,KOG1216@2759|Eukaryota,38BYG@33154|Opisthokonta,3BBY5@33208|Metazoa,3CRZ6@33213|Bilateria,4839A@7711|Chordata,48WYQ@7742|Vertebrata,49R8D@7898|Actinopterygii	33208|Metazoa	VW	Mucin-2-like	MUC5B	GO:0001775,GO:0002218,GO:0002220,GO:0002223,GO:0002252,GO:0002253,GO:0002263,GO:0002274,GO:0002275,GO:0002281,GO:0002366,GO:0002376,GO:0002429,GO:0002682,GO:0002684,GO:0002757,GO:0002758,GO:0002764,GO:0002768,GO:0003008,GO:0003674,GO:0005198,GO:0005201,GO:0005488,GO:0005515,GO:0005575,GO:0005576,GO:0005615,GO:0005622,GO:0005623,GO:0005737,GO:0005794,GO:0005796,GO:0005886,GO:0006464,GO:0006486,GO:…	-	ko:K03900,ko:K13908,ko:K21125	ko04151,ko04510,ko04512,ko04610,ko04611,ko04657,ko04970,ko05165,map04151,map04510,map04512,map04610,map04611,map04657,map04970,map05165	-	-	-	ko00000,ko00001,ko03110,ko04131,ko04147,ko04516	-	-	-	C8,F5_F8_type_C,Mucin2_WxxW,TIL,VWC,VWD
Ofa011695	8153.XP_005950973.1	2.74e-63	229	COG3555@1|root,KOG3696@2759|Eukaryota,39ZV3@33154|Opisthokonta,3BPG0@33208|Metazoa,3D68A@33213|Bilateria,48FEB@7711|Chordata,49CIG@7742|Vertebrata,4A2X9@7898|Actinopterygii	33208|Metazoa	O	Aspartyl beta-hydroxylase N-terminal region	asph	-	1.14.11.16	ko:K00476	-	-	-	-	ko00000,ko01000	-	-	-	Asp-B-Hydro_N
Ofa005380	215358.XP_010747113.1	1.55e-135	387	28JY8@1|root,2RYAR@2759|Eukaryota,38DYF@33154|Opisthokonta,3BH6R@33208|Metazoa,3D3A3@33213|Bilateria,48CZI@7711|Chordata,49AAV@7742|Vertebrata,4A2WQ@7898|Actinopterygii	33208|Metazoa	S	Plays a major role in tight junction-specific obliteration of the intercellular space, through calcium- independent cell-adhesion activity	cldn1	-	-	ko:K06087	ko04514,ko04530,ko04670,ko05160,map04514,map04530,map04670,map05160	-	-	-	ko00000,ko00001,ko04147,ko04516	-	-	-	PMP22_Claudin
Ofa004360	215358.XP_010737806.1	1.1e-136	389	COG0500@1|root,KOG1541@2759|Eukaryota,39WWY@33154|Opisthokonta,3BKKG@33208|Metazoa,3D4UF@33213|Bilateria,488HM@7711|Chordata,497F8@7742|Vertebrata,49QTA@7898|Actinopterygii	33208|Metazoa	Q	region 27	WBSCR27	-	-	-	-	-	-	-	-	-	-	-	Methyltransf_11,Methyltransf_25
Ofa005252	215358.XP_010751113.1	4.82e-221	617	28NXT@1|root,2QVXE@2759|Eukaryota,38GKW@33154|Opisthokonta,3BFV4@33208|Metazoa,3CVB0@33213|Bilateria,483XE@7711|Chordata,48WM8@7742|Vertebrata,4A1N5@7898|Actinopterygii	33208|Metazoa	T	Vascular endothelial growth factor	VEGFC	GO:0001525,GO:0001568,GO:0001666,GO:0001932,GO:0001934,GO:0001936,GO:0001938,GO:0001944,GO:0001952,GO:0001954,GO:0002009,GO:0002052,GO:0002576,GO:0002682,GO:0002684,GO:0002685,GO:0002687,GO:0002688,GO:0002690,GO:0002791,GO:0002793,GO:0003008,GO:0003013,GO:0003674,GO:0005102,GO:0005126,GO:0005172,GO:0005488,GO:0005515,GO:0005575,GO:0005576,GO:0005615,GO:0005622,GO:0005623,GO:0005737,GO:0006810,GO:…	-	ko:K05449	ko04010,ko04014,ko04015,ko04060,ko04151,ko04510,ko04926,ko04933,ko05200,map04010,map04014,map04015,map04060,map04151,map04510,map04926,map04933,map05200	-	-	-	ko00000,ko00001,ko04052,ko04516	-	-	-	CXCXC,PDGF
Ofa002194	215358.XP_010755639.1	8.14e-103	344	KOG4083@1|root,KOG4083@2759|Eukaryota,39PHY@33154|Opisthokonta,3BGS7@33208|Metazoa,3D2D3@33213|Bilateria,48I9C@7711|Chordata,49F9E@7742|Vertebrata,4A5P3@7898|Actinopterygii	33208|Metazoa	K	Component of the MICOS complex, a large protein complex of the mitochondrial inner membrane that plays crucial roles in the maintenance of crista junctions, inner membrane architecture, and formation of contact sites to the outer membrane	-	-	-	ko:K17563	-	-	-	-	ko00000,ko01009,ko03029	-	-	-	DUF1690,DUF737
Ofa002835	48698.ENSPFOP00000025623	2.95e-240	688	2E3PW@1|root,2SAQV@2759|Eukaryota,39NMV@33154|Opisthokonta,3CQ66@33208|Metazoa,3E6BC@33213|Bilateria	33208|Metazoa	-	-	-	-	-	-	-	-	-	-	-	-	-	-	-
Ofa005379	303518.XP_005737510.1	1.24e-233	647	COG0705@1|root,KOG2980@2759|Eukaryota,38CY3@33154|Opisthokonta,3BG0F@33208|Metazoa,3CRY2@33213|Bilateria,47YX1@7711|Chordata,495WK@7742|Vertebrata,49PRD@7898|Actinopterygii	33208|Metazoa	T	Presenilins-associated rhomboid-like protein	PARL	GO:0003674,GO:0003824,GO:0004175,GO:0005488,GO:0005515,GO:0005575,GO:0005622,GO:0005623,GO:0005634,GO:0005737,GO:0005739,GO:0005740,GO:0005743,GO:0006508,GO:0006807,GO:0006996,GO:0007005,GO:0007275,GO:0007399,GO:0008053,GO:0008150,GO:0008152,GO:0008233,GO:0009605,GO:0009894,GO:0009966,GO:0009968,GO:0009987,GO:0009991,GO:0010467,GO:0010506,GO:0010639,GO:0010646,GO:0010648,GO:0010821,GO:0010823,GO:…	3.4.21.105	ko:K09650	-	-	-	-	ko00000,ko01000,ko01002,ko03029	-	-	-	Rhomboid
Ofa021900	215358.XP_010749599.1	5.37e-165	464	2CMK8@1|root,2QQN8@2759|Eukaryota,39Z21@33154|Opisthokonta,3BFY0@33208|Metazoa,3CU0D@33213|Bilateria,48CPZ@7711|Chordata,49AA2@7742|Vertebrata,49TFJ@7898|Actinopterygii	33208|Metazoa	S	May be signaling molecules that resemble neuropeptides	-	-	-	ko:K16656	-	-	-	-	ko00000,ko04516	-	-	-	Neurexophilin
Ofa012727	7918.ENSLOCP00000008559	1.63e-65	201	KOG1744@1|root,KOG1744@2759|Eukaryota,3A1HW@33154|Opisthokonta,3BPCH@33208|Metazoa,3D6KD@33213|Bilateria,48E0D@7711|Chordata,49ASY@7742|Vertebrata,4A39J@7898|Actinopterygii	33208|Metazoa	B	Histone H2B	HIST1H2BA	GO:0000785,GO:0000786,GO:0001906,GO:0002227,GO:0002251,GO:0002376,GO:0002385,GO:0003674,GO:0003676,GO:0003677,GO:0005488,GO:0005575,GO:0005576,GO:0005615,GO:0005622,GO:0005623,GO:0005634,GO:0005654,GO:0005694,GO:0005737,GO:0005829,GO:0006323,GO:0006325,GO:0006333,GO:0006334,GO:0006464,GO:0006807,GO:0006950,GO:0006952,GO:0006955,GO:0006959,GO:0006996,GO:0008150,GO:0008152,GO:0009605,GO:0009607,GO:…	-	ko:K11252	ko05034,ko05203,ko05322,map05034,map05203,map05322	-	-	-	ko00000,ko00001,ko03036,ko04147	-	-	-	Histone
Ofa007368	215358.XP_010732644.1	1.69e-121	369	KOG0667@1|root,KOG0667@2759|Eukaryota,38D9D@33154|Opisthokonta,3BCXE@33208|Metazoa,3CUY3@33213|Bilateria,483WB@7711|Chordata,493AV@7742|Vertebrata	33208|Metazoa	T	lens induction in camera-type eye	-	-	2.7.11.1	ko:K08826	ko04218,map04218	-	-	-	ko00000,ko00001,ko01000,ko01001	-	-	-	Pkinase
Ofa005432	8128.ENSONIP00000025865	6.92e-171	483	2C3P7@1|root,2QVH7@2759|Eukaryota,391R3@33154|Opisthokonta,3BBBW@33208|Metazoa,3D3WJ@33213|Bilateria,48DSY@7711|Chordata,493JN@7742|Vertebrata,49XR6@7898|Actinopterygii	33208|Metazoa	T	olfactory receptor	-	-	-	ko:K04257	ko04740,map04740	-	-	-	ko00000,ko00001,ko04030	-	-	-	7tm_4
Ofa012064	215358.XP_010734540.1	2.84e-192	561	COG0009@1|root,KOG3051@2759|Eukaryota,38I65@33154|Opisthokonta,3BE2Y@33208|Metazoa,3D2JH@33213|Bilateria,48DBB@7711|Chordata,4931Y@7742|Vertebrata,49W2Y@7898|Actinopterygii	33208|Metazoa	J	Wu fj08f03	-	-	-	-	-	-	-	-	-	-	-	-	Grp1_Fun34_YaaH,Sua5_yciO_yrdC
Ofa014946	215358.XP_010755177.1	2.61e-76	246	KOG2504@1|root,KOG2504@2759|Eukaryota,39MZD@33154|Opisthokonta,3BEE9@33208|Metazoa,3CT41@33213|Bilateria,480J6@7711|Chordata,496JS@7742|Vertebrata,4A6QM@7898|Actinopterygii	33208|Metazoa	G	Solute carrier family 16 (monocarboxylate transporter), member 5	SLC16A5	GO:0003674,GO:0005215,GO:0005342,GO:0005575,GO:0005623,GO:0005886,GO:0005887,GO:0006810,GO:0006811,GO:0006820,GO:0008028,GO:0008150,GO:0008509,GO:0008514,GO:0015075,GO:0015318,GO:0015711,GO:0015718,GO:0015849,GO:0016020,GO:0016021,GO:0022857,GO:0031224,GO:0031226,GO:0034220,GO:0044425,GO:0044459,GO:0044464,GO:0046942,GO:0046943,GO:0051179,GO:0051234,GO:0055085,GO:0071702,GO:0071944,GO:0098656,GO:…	-	ko:K08182,ko:K11810	-	-	-	-	ko00000,ko02000	2.A.1.13	-	-	MFS_1
Ofa002808	69293.ENSGACP00000003238	0	984	COG3320@1|root,KOG1221@2759|Eukaryota,38GG2@33154|Opisthokonta,3BA15@33208|Metazoa,3CT4D@33213|Bilateria,4828W@7711|Chordata,492WG@7742|Vertebrata,49WYU@7898|Actinopterygii	33208|Metazoa	I	Catalyzes the reduction of fatty acyl-CoA to fatty alcohols	FAR1	GO:0003674,GO:0003824,GO:0005575,GO:0005622,GO:0005623,GO:0005737,GO:0005777,GO:0005778,GO:0005779,GO:0005782,GO:0006139,GO:0006163,GO:0006629,GO:0006637,GO:0006644,GO:0006650,GO:0006662,GO:0006725,GO:0006732,GO:0006753,GO:0006790,GO:0006793,GO:0006796,GO:0006807,GO:0008150,GO:0008152,GO:0008610,GO:0008611,GO:0008654,GO:0009058,GO:0009117,GO:0009150,GO:0009259,GO:0009987,GO:0010025,GO:0010166,GO:…	1.2.1.84	ko:K13356	ko00073,ko04146,ko04212,map00073,map04146,map04212	-	R09470	RC00004	ko00000,ko00001,ko01000	-	-	-	NAD_binding_4,Sterile
Ofa004806	144197.XP_008278492.1	2.67e-42	148	KOG4012@1|root,KOG4012@2759|Eukaryota,3A2P2@33154|Opisthokonta,3BQQV@33208|Metazoa,3CS7Q@33213|Bilateria,48562@7711|Chordata,49BUG@7742|Vertebrata,4A3H2@7898|Actinopterygii	33208|Metazoa	B	Histone H1-like	HIST1H1E	GO:0000122,GO:0000166,GO:0000228,GO:0000785,GO:0000786,GO:0000788,GO:0000790,GO:0000791,GO:0000792,GO:0001558,GO:0001882,GO:0001883,GO:0003674,GO:0003676,GO:0003677,GO:0003682,GO:0003690,GO:0005488,GO:0005509,GO:0005515,GO:0005524,GO:0005525,GO:0005575,GO:0005622,GO:0005623,GO:0005634,GO:0005694,GO:0005719,GO:0005720,GO:0006323,GO:0006325,GO:0006333,GO:0006355,GO:0006357,GO:0006464,GO:0006479,GO:…	-	ko:K11252,ko:K11254,ko:K11275	ko05034,ko05203,ko05322,map05034,map05203,map05322	-	-	-	ko00000,ko00001,ko03036,ko04147	-	-	-	Linker_histone
Ofa020437	215358.XP_010736466.1	0	1793	KOG1480@1|root,KOG1480@2759|Eukaryota,38FF2@33154|Opisthokonta,3BB3I@33208|Metazoa,3CW83@33213|Bilateria,480RC@7711|Chordata,496M2@7742|Vertebrata,49T53@7898|Actinopterygii	33208|Metazoa	T	Unc-5 homolog C (C. elegans)	UNC5C	GO:0000003,GO:0000902,GO:0000904,GO:0001558,GO:0001667,GO:0003002,GO:0003006,GO:0003674,GO:0004888,GO:0005042,GO:0005043,GO:0005488,GO:0005515,GO:0005575,GO:0005623,GO:0005886,GO:0005887,GO:0006928,GO:0006935,GO:0007154,GO:0007165,GO:0007166,GO:0007275,GO:0007389,GO:0007399,GO:0007409,GO:0007411,GO:0007417,GO:0007420,GO:0007431,GO:0007432,GO:0007548,GO:0008045,GO:0008078,GO:0008150,GO:0008347,GO:…	-	ko:K07521	ko04360,map04360	-	-	-	ko00000,ko00001,ko04516	-	-	-	Death,I-set,Ig_3,TSP_1,UPA,ZU5
Ofa020707	215358.XP_010750639.1	3.17e-164	478	2E1UH@1|root,2S94F@2759|Eukaryota,3AHMH@33154|Opisthokonta,3BXSG@33208|Metazoa,3DE8V@33213|Bilateria,48HQ6@7711|Chordata,49ETQ@7742|Vertebrata,4A5MA@7898|Actinopterygii	33208|Metazoa	S	Septin	-	-	-	-	-	-	-	-	-	-	-	-	AIG1,MMR_HSR1,Septin
Ofa015579	215358.XP_010739475.1	2.04e-150	428	KOG0844@1|root,KOG0844@2759|Eukaryota,3A0VH@33154|Opisthokonta,3BQ16@33208|Metazoa,3D6VU@33213|Bilateria,48EHN@7711|Chordata,49BD1@7742|Vertebrata,4A2UY@7898|Actinopterygii	33208|Metazoa	K	Even-skipped-like1	eve1	-	-	ko:K09320	-	-	-	-	ko00000,ko03000	-	-	-	Homeobox
Ofa005175	215358.XP_010730955.1	1.49e-239	700	KOG3637@1|root,KOG3637@2759|Eukaryota,39SNZ@33154|Opisthokonta,3BCVJ@33208|Metazoa,3CYNU@33213|Bilateria,485VM@7711|Chordata,48ZZI@7742|Vertebrata,49ZJ9@7898|Actinopterygii	33208|Metazoa	W	Integrin, alpha L (antigen CD11A (p180), lymphocyte function-associated antigen 1	ITGAL	GO:0001772,GO:0001775,GO:0002252,GO:0002263,GO:0002274,GO:0002275,GO:0002283,GO:0002285,GO:0002286,GO:0002291,GO:0002366,GO:0002376,GO:0002443,GO:0002444,GO:0002446,GO:0002682,GO:0002684,GO:0002694,GO:0002696,GO:0003674,GO:0004888,GO:0005488,GO:0005515,GO:0005575,GO:0005622,GO:0005623,GO:0005737,GO:0005886,GO:0005887,GO:0005911,GO:0006810,GO:0006887,GO:0006928,GO:0006950,GO:0006952,GO:0006954,GO:…	-	ko:K05718	ko04015,ko04514,ko04650,ko04670,ko04810,ko05144,ko05150,ko05166,ko05169,ko05323,ko05416,map04015,map04514,map04650,map04670,map04810,map05144,map05150,map05166,map05169,map05323,map05416	-	-	-	ko00000,ko00001,ko04090,ko04147,ko04516	-	-	-	FG-GAP,Integrin_alpha,Integrin_alpha2,VWA
Ofa019532	8153.XP_005950683.1	4.04e-114	351	2E4A4@1|root,2SB7W@2759|Eukaryota,3A955@33154|Opisthokonta,3BV8Y@33208|Metazoa,3DARA@33213|Bilateria,48GJF@7711|Chordata,49DI2@7742|Vertebrata,4A4VW@7898|Actinopterygii	33208|Metazoa	S	Immunoglobulin	-	-	-	ko:K06511,ko:K06582,ko:K06733,ko:K16852	ko04650,map04650	-	-	-	ko00000,ko00001,ko04090,ko04516	-	-	-	Ig_2,V-set
Ofa002762	144197.XP_008294002.1	8.57e-196	550	COG5169@1|root,KOG0627@2759|Eukaryota,39SVZ@33154|Opisthokonta,3BFQB@33208|Metazoa,3D0KN@33213|Bilateria,482XV@7711|Chordata,48WN1@7742|Vertebrata,49RA5@7898|Actinopterygii	33208|Metazoa	K	Heat shock transcription factor 4	HSF4	GO:0000122,GO:0000981,GO:0001654,GO:0003008,GO:0003674,GO:0003676,GO:0003677,GO:0003700,GO:0003712,GO:0003714,GO:0005488,GO:0005515,GO:0005575,GO:0005622,GO:0005623,GO:0005634,GO:0005654,GO:0006325,GO:0006355,GO:0006357,GO:0006464,GO:0006482,GO:0006807,GO:0006996,GO:0007275,GO:0007423,GO:0007600,GO:0007601,GO:0008150,GO:0008152,GO:0008214,GO:0008284,GO:0009889,GO:0009890,GO:0009891,GO:0009892,GO:…	-	ko:K09414,ko:K09417	ko04212,ko05134,map04212,map05134	-	-	-	ko00000,ko00001,ko03000	-	-	-	HSF_DNA-bind,Vert_HS_TF
Ofa004116	48698.ENSPFOP00000000873	3.75e-58	197	KOG1121@1|root,KOG1121@2759|Eukaryota	2759|Eukaryota	E	protein dimerization activity	-	-	-	-	-	-	-	-	-	-	-	-	DUF659,Dimer_Tnp_hAT,zf-BED
Ofa021397	144197.XP_008299808.1	9.81e-166	491	28PSC@1|root,2QWEU@2759|Eukaryota,38DUJ@33154|Opisthokonta,3BGVR@33208|Metazoa,3D2YS@33213|Bilateria,48BVI@7711|Chordata,491UM@7742|Vertebrata,49Y6Y@7898|Actinopterygii	33208|Metazoa	T	Interleukin-1	IL1R1	GO:0000003,GO:0000302,GO:0001678,GO:0001817,GO:0001819,GO:0001959,GO:0001961,GO:0002020,GO:0002376,GO:0002682,GO:0002684,GO:0002685,GO:0002687,GO:0002691,GO:0002693,GO:0002697,GO:0002699,GO:0002700,GO:0002702,GO:0002703,GO:0002705,GO:0002706,GO:0002708,GO:0002709,GO:0002711,GO:0002718,GO:0002720,GO:0002724,GO:0002726,GO:0002819,GO:0002821,GO:0002822,GO:0002824,GO:0002825,GO:0002827,GO:0003674,GO:…	-	ko:K04386,ko:K05172	ko04010,ko04060,ko04064,ko04380,ko04640,ko04659,ko04750,ko05146,ko05166,ko05418,map04010,map04060,map04064,map04380,map04640,map04659,map04750,map05146,map05166,map05418	-	-	-	ko00000,ko00001,ko04050,ko04090	-	-	-	I-set,Ig_2,Ig_3,TIR,ig
Ofa005722	106582.XP_004544105.1	0	1038	KOG1056@1|root,KOG1056@2759|Eukaryota,39S5S@33154|Opisthokonta,3BMCU@33208|Metazoa,3D66A@33213|Bilateria,48DE4@7711|Chordata,499W9@7742|Vertebrata,49WAJ@7898|Actinopterygii	33208|Metazoa	PT	Olfactory receptor C family, j1	-	-	-	ko:K04612	ko04621,map04621	-	-	-	ko00000,ko00001,ko04030	9.A.14.7.2	-	-	7tm_3,ANF_receptor,NCD3G
Ofa000804	106582.XP_004545415.1	0	3394	KOG1215@1|root,KOG1215@2759|Eukaryota,38B6M@33154|Opisthokonta,3B9HR@33208|Metazoa,3CV9D@33213|Bilateria,47ZFJ@7711|Chordata,48WNX@7742|Vertebrata,49UJ5@7898|Actinopterygii	33208|Metazoa	T	lipoprotein receptor-related protein	LRP1	GO:0001523,GO:0001568,GO:0001775,GO:0001944,GO:0002020,GO:0002252,GO:0002263,GO:0002265,GO:0002376,GO:0003205,GO:0003279,GO:0003674,GO:0005041,GO:0005044,GO:0005102,GO:0005215,GO:0005488,GO:0005509,GO:0005515,GO:0005575,GO:0005622,GO:0005623,GO:0005634,GO:0005737,GO:0005768,GO:0005769,GO:0005886,GO:0005887,GO:0005905,GO:0006066,GO:0006629,GO:0006720,GO:0006721,GO:0006810,GO:0006897,GO:0006898,GO:…	-	ko:K04550,ko:K20049	ko04979,ko05010,ko05144,map04979,map05010,map05144	-	-	-	ko00000,ko00001,ko04090,ko04131,ko04516	-	-	-	EGF,EGF_CA,FXa_inhibition,Ldl_recept_a,Ldl_recept_b,cEGF
Ofa007073	8010.XP_010870500.1	2.24e-123	442	COG4886@1|root,KOG0619@2759|Eukaryota,39S1F@33154|Opisthokonta,3BM08@33208|Metazoa,3CSVI@33213|Bilateria,481UE@7711|Chordata,496A7@7742|Vertebrata,4A564@7898|Actinopterygii	33208|Metazoa	T	Immunoglobulin	LRRC66	GO:0001932,GO:0001933,GO:0003674,GO:0004857,GO:0004860,GO:0005575,GO:0005622,GO:0005623,GO:0005737,GO:0006469,GO:0007154,GO:0007165,GO:0007166,GO:0008150,GO:0009892,GO:0009966,GO:0009968,GO:0009987,GO:0010033,GO:0010563,GO:0010605,GO:0010646,GO:0010648,GO:0019207,GO:0019210,GO:0019220,GO:0019221,GO:0019222,GO:0019887,GO:0023051,GO:0023052,GO:0023057,GO:0030234,GO:0031323,GO:0031324,GO:0031399,GO:…	-	-	-	-	-	-	-	-	-	-	LRR_1,LRR_4,LRR_8
Ofa001742	69293.ENSGACP00000003996	3.08e-238	665	KOG2177@1|root,KOG2177@2759|Eukaryota,38C4M@33154|Opisthokonta,3BDNZ@33208|Metazoa,3CWUT@33213|Bilateria,480HC@7711|Chordata,48V6T@7742|Vertebrata	33208|Metazoa	O	Tripartite	TRIM35	GO:0002376,GO:0005575,GO:0005622,GO:0005623,GO:0005634,GO:0005737,GO:0006950,GO:0006952,GO:0006955,GO:0007346,GO:0008150,GO:0008285,GO:0010941,GO:0010942,GO:0040012,GO:0040013,GO:0042127,GO:0042981,GO:0043065,GO:0043067,GO:0043068,GO:0043226,GO:0043227,GO:0043229,GO:0043231,GO:0043900,GO:0043901,GO:0043903,GO:0044424,GO:0044464,GO:0045087,GO:0045786,GO:0045930,GO:0048518,GO:0048519,GO:0048522,GO:…	2.3.2.27,2.7.7.6	ko:K03006,ko:K12012,ko:K12015	ko00230,ko00240,ko01100,ko03020,ko05016,ko05168,ko05169,map00230,map00240,map01100,map03020,map05016,map05168,map05169	M00180	R00435,R00441,R00442,R00443	RC02795	br01611,ko00000,ko00001,ko00002,ko01000,ko03021,ko03400,ko04121	-	-	-	PRY,SPRY,zf-B_box,zf-C3HC4,zf-C3HC4_2,zf-C3HC4_3,zf-C3HC4_4,zf-RING_UBOX
Ofa010739	244447.XP_008333332.1	6.18e-25	112	COG0194@1|root,KOG0708@2759|Eukaryota,38EMW@33154|Opisthokonta,3BE6T@33208|Metazoa,3CR79@33213|Bilateria,480BA@7711|Chordata,48VUA@7742|Vertebrata,49UBX@7898|Actinopterygii	33208|Metazoa	T	large homolog	DLG1	GO:0000003,GO:0000075,GO:0000122,GO:0000226,GO:0000278,GO:0001501,GO:0001654,GO:0001655,GO:0001657,GO:0001658,GO:0001763,GO:0001771,GO:0001772,GO:0001775,GO:0001816,GO:0001822,GO:0001823,GO:0001932,GO:0001933,GO:0001934,GO:0001935,GO:0002009,GO:0002028,GO:0002088,GO:0002250,GO:0002252,GO:0002367,GO:0002369,GO:0002376,GO:0002440,GO:0002443,GO:0002449,GO:0002456,GO:0002460,GO:0002682,GO:0002683,GO:…	-	ko:K12075,ko:K12076,ko:K21098	ko04390,ko04391,ko04530,ko04660,ko05165,ko05166,ko05203,map04390,map04391,map04530,map04660,map05165,map05166,map05203	-	-	-	ko00000,ko00001,ko01009,ko03036	-	-	-	Guanylate_kin,L27_1,MAGUK_N_PEST,PDZ,PDZ_assoc,SH3_1,SH3_2
Ofa009989	215358.XP_010733392.1	0	1350	29WEF@1|root,2RXPD@2759|Eukaryota,39R3S@33154|Opisthokonta,3BI39@33208|Metazoa,3D3EB@33213|Bilateria,48AY4@7711|Chordata,493CQ@7742|Vertebrata,4A38V@7898|Actinopterygii	33208|Metazoa	T	Carcinoembryonic antigen-related cell adhesion molecule	-	-	-	ko:K06499,ko:K17341	-	-	-	-	ko00000,ko00537,ko04090,ko04147,ko04516	-	-	-	I-set,Ig_2,Ig_3,V-set
Ofa013732	106582.XP_004573447.1	8.45e-159	454	KOG3656@1|root,KOG3656@2759|Eukaryota,3AH0S@33154|Opisthokonta,3BPNA@33208|Metazoa,3D6Z1@33213|Bilateria	33208|Metazoa	T	7 transmembrane receptor (rhodopsin family)	-	-	-	ko:K05051	ko04080,map04080	-	-	-	ko00000,ko00001,ko04030	-	-	-	7tm_1
Ofa005399	106582.XP_004565107.1	3.7e-174	491	2ADMU@1|root,2RYU0@2759|Eukaryota,38HKI@33154|Opisthokonta,3BDJB@33208|Metazoa,3D2HK@33213|Bilateria,47ZKN@7711|Chordata,494JN@7742|Vertebrata,49Z7Y@7898|Actinopterygii	33208|Metazoa	T	Olfactory receptor	-	-	-	ko:K04257	ko04740,map04740	-	-	-	ko00000,ko00001,ko04030	-	-	-	7tm_4
Ofa009225	215358.XP_010732586.1	1.22e-97	296	2C8XD@1|root,2S35D@2759|Eukaryota,3A4MN@33154|Opisthokonta,3BSGD@33208|Metazoa,3D85R@33213|Bilateria,48FBP@7711|Chordata,49CKC@7742|Vertebrata,4A6W8@7898|Actinopterygii	33208|Metazoa	-	-	-	-	-	-	-	-	-	-	-	-	-	-	7tm_1
Ofa014996	215358.XP_010728365.1	0	8171	2CMEW@1|root,2QQ65@2759|Eukaryota,38D3A@33154|Opisthokonta,3BJKH@33208|Metazoa,3CYD7@33213|Bilateria,47ZAJ@7711|Chordata,4979A@7742|Vertebrata,4A1BI@7898|Actinopterygii	33208|Metazoa	O	E3 ubiquitin-protein ligase RNF213-like	RNF213	GO:0000209,GO:0001525,GO:0001568,GO:0001944,GO:0002040,GO:0003674,GO:0003824,GO:0004842,GO:0005575,GO:0005622,GO:0005623,GO:0005634,GO:0005730,GO:0005737,GO:0005829,GO:0006464,GO:0006508,GO:0006511,GO:0006807,GO:0007275,GO:0008150,GO:0008152,GO:0009056,GO:0009057,GO:0009653,GO:0009966,GO:0009968,GO:0009987,GO:0010646,GO:0010648,GO:0016043,GO:0016462,GO:0016567,GO:0016740,GO:0016787,GO:0016817,GO:…	-	-	-	-	-	-	-	-	-	-	zf-C3HC4,zf-C3HC4_3
Ofa022571	144197.XP_008291043.1	4.52e-270	753	KOG2177@1|root,KOG2177@2759|Eukaryota,38C4M@33154|Opisthokonta,3BDNZ@33208|Metazoa,3CWUT@33213|Bilateria,480HC@7711|Chordata,4990S@7742|Vertebrata,49V4Y@7898|Actinopterygii	33208|Metazoa	O	E3 ubiquitin-protein ligase	TRIM7	GO:0000209,GO:0001817,GO:0002376,GO:0002682,GO:0002684,GO:0003674,GO:0003824,GO:0004842,GO:0005102,GO:0005488,GO:0005515,GO:0005575,GO:0005622,GO:0005623,GO:0005634,GO:0005654,GO:0005730,GO:0005737,GO:0005739,GO:0005794,GO:0005829,GO:0006355,GO:0006464,GO:0006508,GO:0006511,GO:0006513,GO:0006807,GO:0006950,GO:0006952,GO:0006955,GO:0007154,GO:0007165,GO:0007166,GO:0008134,GO:0008150,GO:0008152,GO:…	2.3.2.27,2.7.7.6	ko:K03006,ko:K06712,ko:K10651,ko:K12000,ko:K12009,ko:K12015,ko:K12019,ko:K12025,ko:K12027,ko:K12033,ko:K12037	ko00230,ko00240,ko01100,ko03020,ko05016,ko05168,ko05169,ko05322,map00230,map00240,map01100,map03020,map05016,map05168,map05169,map05322	M00180	R00435,R00441,R00442,R00443	RC02795	br01611,ko00000,ko00001,ko00002,ko01000,ko03019,ko03021,ko03400,ko04090,ko04121,ko04131,ko04147	-	-	-	PRY,SPRY,zf-B_box,zf-C3HC4,zf-C3HC4_4,zf-RING_UBOX
Ofa005927	144197.XP_008299945.1	0	7226	COG5245@1|root,KOG3595@2759|Eukaryota,38EDS@33154|Opisthokonta,3B9T7@33208|Metazoa,3D19G@33213|Bilateria,4847N@7711|Chordata,494E3@7742|Vertebrata,49TSW@7898|Actinopterygii	33208|Metazoa	Z	2, heavy chain	DYNC2H1	GO:0001568,GO:0001944,GO:0002119,GO:0002164,GO:0003002,GO:0003674,GO:0003774,GO:0003777,GO:0003824,GO:0005488,GO:0005515,GO:0005575,GO:0005622,GO:0005623,GO:0005737,GO:0005794,GO:0005856,GO:0005868,GO:0005874,GO:0005875,GO:0005929,GO:0005930,GO:0006508,GO:0006807,GO:0006810,GO:0006928,GO:0006996,GO:0007017,GO:0007018,GO:0007030,GO:0007275,GO:0007368,GO:0007389,GO:0007399,GO:0007417,GO:0007420,GO:…	-	ko:K10414	ko04145,ko04962,ko05132,map04145,map04962,map05132	-	-	-	ko00000,ko00001,ko03036,ko04812	-	-	-	AAA_5,AAA_6,AAA_7,AAA_8,AAA_9,DHC_N1,DHC_N2,Dynein_heavy,MT
Ofa002842	8128.ENSONIP00000013662	2.9e-252	723	28P57@1|root,2QVS2@2759|Eukaryota,39SH0@33154|Opisthokonta,3BCJZ@33208|Metazoa,3CV5R@33213|Bilateria,484WU@7711|Chordata,496GY@7742|Vertebrata,4A0CP@7898|Actinopterygii	33208|Metazoa	S	Sphingomyelin phosphodiesterase	SMPD3	GO:0000137,GO:0001505,GO:0002244,GO:0002376,GO:0002520,GO:0002790,GO:0003008,GO:0003012,GO:0003013,GO:0003018,GO:0003674,GO:0003824,GO:0004620,GO:0004767,GO:0005575,GO:0005622,GO:0005623,GO:0005737,GO:0005794,GO:0005795,GO:0005886,GO:0006629,GO:0006643,GO:0006644,GO:0006665,GO:0006684,GO:0006685,GO:0006793,GO:0006796,GO:0006807,GO:0006810,GO:0006811,GO:0006812,GO:0006873,GO:0006874,GO:0006875,GO:…	3.1.4.12	ko:K12352	ko00600,ko01100,map00600,map01100	-	R02541	RC00017,RC00425	ko00000,ko00001,ko01000	-	-	-	Exo_endo_phos
Ofa012651	215358.XP_010753000.1	3.75e-151	435	2CXKW@1|root,2RYAP@2759|Eukaryota,39ZZZ@33154|Opisthokonta,3BQ4G@33208|Metazoa,3D6CQ@33213|Bilateria,48EFY@7711|Chordata,49B6D@7742|Vertebrata,4A51C@7898|Actinopterygii	33208|Metazoa	T	olfactory receptor	-	-	-	ko:K04257	ko04740,map04740	-	-	-	ko00000,ko00001,ko04030	-	-	-	7tm_1
Ofa020483	215358.XP_010735276.1	7.48e-203	584	28P66@1|root,2QVT0@2759|Eukaryota,38CQQ@33154|Opisthokonta,3BHAJ@33208|Metazoa,3CSA0@33213|Bilateria,482F7@7711|Chordata,48X9U@7742|Vertebrata,49PZB@7898|Actinopterygii	33208|Metazoa	S	RAB11 family interacting protein 1 (class I) b	RAB11FIP1	GO:0002791,GO:0002792,GO:0003674,GO:0005488,GO:0005515,GO:0005575,GO:0005622,GO:0005623,GO:0005737,GO:0005829,GO:0006810,GO:0006887,GO:0008150,GO:0009987,GO:0010646,GO:0010648,GO:0010817,GO:0012506,GO:0016020,GO:0016192,GO:0017016,GO:0017137,GO:0019899,GO:0023051,GO:0023057,GO:0030139,GO:0030659,GO:0030666,GO:0030670,GO:0031090,GO:0031267,GO:0031410,GO:0031982,GO:0032879,GO:0032880,GO:0032940,GO:…	-	ko:K12484	ko04144,map04144	-	-	-	ko00000,ko00001,ko04131	-	-	-	C2,RBD-FIP
Ofa011223	215358.XP_010729473.1	0	2673	COG5640@1|root,KOG1216@1|root,KOG1216@2759|Eukaryota,KOG3627@2759|Eukaryota,39YZ9@33154|Opisthokonta,3BGPY@33208|Metazoa,3D3SD@33213|Bilateria,482X7@7711|Chordata,49AN4@7742|Vertebrata,49ZTH@7898|Actinopterygii	33208|Metazoa	VW	MAM domain, meprin/A5/mu	-	-	-	-	-	-	-	-	-	-	-	-	C8,MAM,TIL,TILa,VWD
Ofa021311	8153.XP_005947139.1	0	2735	COG0318@1|root,KOG3628@2759|Eukaryota,38C0H@33154|Opisthokonta,3BYQG@33208|Metazoa,3DFND@33213|Bilateria,48IDM@7711|Chordata,49FFT@7742|Vertebrata,4A6A9@7898|Actinopterygii	33208|Metazoa	IQ	Disco-interacting protein 2 homolog	-	-	-	-	-	-	-	-	-	-	-	-	AMP-binding
Ofa021207	8128.ENSONIP00000007860	3.71e-65	199	2CHXD@1|root,2S3Q7@2759|Eukaryota,3A5TX@33154|Opisthokonta,3BT5D@33208|Metazoa,3DA7K@33213|Bilateria,48GD1@7711|Chordata,49CY8@7742|Vertebrata,4A4IX@7898|Actinopterygii	33208|Metazoa	S	Bulb-type mannose-specific lectin	-	-	-	-	-	-	-	-	-	-	-	-	B_lectin
Ofa020708	8128.ENSONIP00000017496	3.07e-101	298	KOG0032@1|root,KOG0032@2759|Eukaryota,38G5X@33154|Opisthokonta,3BC5Q@33208|Metazoa,3CTZS@33213|Bilateria,486AQ@7711|Chordata,494CU@7742|Vertebrata,49ZFM@7898|Actinopterygii	33208|Metazoa	T	Calcyphosine-like b	CAPSL	GO:0003674,GO:0005488,GO:0005509,GO:0043167,GO:0043169,GO:0046872	-	-	-	-	-	-	-	-	-	-	EF-hand_1,EF-hand_5,EF-hand_6,EF-hand_7
Ofa003922	215358.XP_010730138.1	3.93e-176	492	KOG3714@1|root,KOG3714@2759|Eukaryota,39V2U@33154|Opisthokonta,3BIEC@33208|Metazoa,3D4ZY@33213|Bilateria,48QR9@7711|Chordata,49MB0@7742|Vertebrata,49YUV@7898|Actinopterygii	33208|Metazoa	O	High choriolytic enzyme 1-like	ASTL	GO:0000003,GO:0001775,GO:0003674,GO:0003824,GO:0005575,GO:0005622,GO:0005623,GO:0005737,GO:0005886,GO:0006508,GO:0006807,GO:0007155,GO:0007338,GO:0007343,GO:0008150,GO:0008152,GO:0008233,GO:0009566,GO:0009893,GO:0009987,GO:0010468,GO:0010604,GO:0010628,GO:0010954,GO:0012505,GO:0016020,GO:0016787,GO:0019222,GO:0019538,GO:0019953,GO:0022414,GO:0022610,GO:0030133,GO:0030141,GO:0030162,GO:0031323,GO:…	3.4.24.67	ko:K18543	-	-	-	-	ko00000,ko01000,ko01002	-	-	-	Astacin,CUB
Ofa002807	215358.XP_010747072.1	3.5e-123	373	KOG1218@1|root,KOG1218@2759|Eukaryota,39V18@33154|Opisthokonta,3BKV1@33208|Metazoa,3CTVS@33213|Bilateria,488DX@7711|Chordata,497I1@7742|Vertebrata,49SV3@7898|Actinopterygii	33208|Metazoa	T	Dickkopf homolog 3b (Xenopus laevis)	DKK3	GO:0005575,GO:0005576,GO:0005615,GO:0006355,GO:0007275,GO:0008150,GO:0009653,GO:0009889,GO:0009890,GO:0009892,GO:0009966,GO:0009968,GO:0010468,GO:0010556,GO:0010558,GO:0010565,GO:0010566,GO:0010605,GO:0010629,GO:0010646,GO:0010648,GO:0010817,GO:0010894,GO:0017015,GO:0019216,GO:0019218,GO:0019219,GO:0019222,GO:0023051,GO:0023057,GO:0030111,GO:0030178,GO:0030325,GO:0031323,GO:0031324,GO:0031326,GO:…	-	-	-	-	-	-	-	-	-	-	Dickkopf_N,Prokineticin
Ofa012728	4572.TRIUR3_11863-P1	4.79e-42	139	COG2036@1|root,KOG3467@2759|Eukaryota,37ZQ9@33090|Viridiplantae,3GPFG@35493|Streptophyta,3KZS7@4447|Liliopsida,3II7E@38820|Poales	35493|Streptophyta	B	Core component of nucleosome. Nucleosomes wrap and compact DNA into chromatin, limiting DNA accessibility to the cellular machineries which require DNA as a template. Histones thereby play a central role in transcription regulation, DNA repair, DNA replication and chromosomal stability. DNA accessibility is regulated via a complex set of post-translational modifications of histones, also called h…	-	-	-	-	-	-	-	-	-	-	-	-	CENP-T_C
Ofa001789	106582.XP_004559121.1	9.87e-93	299	28KB3@1|root,2QSRZ@2759|Eukaryota,39DY8@33154|Opisthokonta,3BG59@33208|Metazoa,3D1S9@33213|Bilateria,481HG@7711|Chordata,48Y2B@7742|Vertebrata,4A7NB@7898|Actinopterygii	33208|Metazoa	T	Immunoglobulin V-set domain	-	-	-	ko:K06712	-	-	-	-	ko00000,ko04090,ko04147	-	-	-	C2-set_2,I-set,Ig_3,V-set,ig
Ofa003862	215358.XP_010731427.1	2.29e-125	363	COG2162@1|root,2RD0D@2759|Eukaryota,39PIK@33154|Opisthokonta,3B9K4@33208|Metazoa,3CTP9@33213|Bilateria,481KG@7711|Chordata,4951Y@7742|Vertebrata,49REM@7898|Actinopterygii	33208|Metazoa	I	Arylamine N-acetyltransferase	NAT1	GO:0001101,GO:0001666,GO:0001889,GO:0002237,GO:0003333,GO:0003674,GO:0003824,GO:0004060,GO:0005215,GO:0005342,GO:0005575,GO:0005622,GO:0005623,GO:0005737,GO:0005829,GO:0005886,GO:0006805,GO:0006810,GO:0006811,GO:0006820,GO:0006865,GO:0006950,GO:0007275,GO:0007568,GO:0008080,GO:0008150,GO:0008152,GO:0008509,GO:0008514,GO:0009410,GO:0009605,GO:0009607,GO:0009617,GO:0009628,GO:0009719,GO:0009725,GO:…	2.3.1.5	ko:K00622	ko00232,ko00633,ko00983,ko01100,ko01110,ko01120,ko05204,map00232,map00633,map00983,map01100,map01110,map01120,map05204	-	R07940,R08036,R08248,R08250,R11902	RC00004,RC00416,RC00962,RC02961	ko00000,ko00001,ko01000	-	-	-	Acetyltransf_2
Ofa010740	144197.XP_008273922.1	8.23e-213	625	COG0194@1|root,KOG0708@2759|Eukaryota,38EMW@33154|Opisthokonta,3BE6T@33208|Metazoa,3CR79@33213|Bilateria,480BA@7711|Chordata,48VUA@7742|Vertebrata,49UBX@7898|Actinopterygii	33208|Metazoa	T	large homolog	DLG1	GO:0000003,GO:0000075,GO:0000122,GO:0000226,GO:0000278,GO:0001501,GO:0001654,GO:0001655,GO:0001657,GO:0001658,GO:0001763,GO:0001771,GO:0001772,GO:0001775,GO:0001816,GO:0001822,GO:0001823,GO:0001932,GO:0001933,GO:0001934,GO:0001935,GO:0002009,GO:0002028,GO:0002088,GO:0002250,GO:0002252,GO:0002367,GO:0002369,GO:0002376,GO:0002440,GO:0002443,GO:0002449,GO:0002456,GO:0002460,GO:0002682,GO:0002683,GO:…	-	ko:K12076,ko:K21098	ko04390,ko04391,ko04530,ko04660,ko05165,ko05166,ko05203,map04390,map04391,map04530,map04660,map05165,map05166,map05203	-	-	-	ko00000,ko00001,ko01009,ko03036	-	-	-	Guanylate_kin,L27_1,MAGUK_N_PEST,PDZ,PDZ_assoc,SH3_1,SH3_2
Ofa004028	215358.XP_010748133.1	1.55e-173	493	KOG4047@1|root,KOG4047@2759|Eukaryota,39EW1@33154|Opisthokonta,3BH6E@33208|Metazoa,3CWHB@33213|Bilateria,489CT@7711|Chordata,48YV7@7742|Vertebrata,49TD3@7898|Actinopterygii	33208|Metazoa	T	Docking protein 4	DOK4	GO:0000902,GO:0000904,GO:0001932,GO:0001934,GO:0005575,GO:0005622,GO:0005623,GO:0005737,GO:0005829,GO:0006928,GO:0006935,GO:0007154,GO:0007165,GO:0007166,GO:0007167,GO:0007169,GO:0007275,GO:0007399,GO:0007409,GO:0007411,GO:0008150,GO:0009605,GO:0009653,GO:0009893,GO:0009966,GO:0009967,GO:0009987,GO:0010562,GO:0010604,GO:0010646,GO:0010647,GO:0016043,GO:0019220,GO:0019222,GO:0022008,GO:0023051,GO:…	-	-	-	-	-	-	-	-	-	-	IRS
Ofa002701	32507.XP_006795914.1	2.75e-65	214	KOG2168@1|root,KOG2168@2759|Eukaryota,38B6B@33154|Opisthokonta,3BG2V@33208|Metazoa,3CX76@33213|Bilateria,483CR@7711|Chordata,48X4U@7742|Vertebrata,49QYV@7898|Actinopterygii	33208|Metazoa	D	Nuclear pore complex protein	NUP93	GO:0000003,GO:0000070,GO:0000132,GO:0000226,GO:0000278,GO:0000280,GO:0000819,GO:0001655,GO:0001667,GO:0001822,GO:0002064,GO:0003006,GO:0003674,GO:0003676,GO:0003677,GO:0003682,GO:0005198,GO:0005488,GO:0005515,GO:0005575,GO:0005622,GO:0005623,GO:0005634,GO:0005635,GO:0005643,GO:0006323,GO:0006403,GO:0006405,GO:0006406,GO:0006606,GO:0006611,GO:0006810,GO:0006886,GO:0006913,GO:0006928,GO:0006996,GO:…	-	ko:K14309	ko03013,map03013	M00427	-	-	ko00000,ko00001,ko00002,ko03019	1.I.1	-	-	Nic96
Ofa004805	144197.XP_008278492.1	8.59e-48	162	KOG4012@1|root,KOG4012@2759|Eukaryota,3A2P2@33154|Opisthokonta,3BQQV@33208|Metazoa,3CS7Q@33213|Bilateria,48562@7711|Chordata,49BUG@7742|Vertebrata,4A3H2@7898|Actinopterygii	33208|Metazoa	B	Histone H1-like	HIST1H1E	GO:0000122,GO:0000166,GO:0000228,GO:0000785,GO:0000786,GO:0000788,GO:0000790,GO:0000791,GO:0000792,GO:0001558,GO:0001882,GO:0001883,GO:0003674,GO:0003676,GO:0003677,GO:0003682,GO:0003690,GO:0005488,GO:0005509,GO:0005515,GO:0005524,GO:0005525,GO:0005575,GO:0005622,GO:0005623,GO:0005634,GO:0005694,GO:0005719,GO:0005720,GO:0006323,GO:0006325,GO:0006333,GO:0006355,GO:0006357,GO:0006464,GO:0006479,GO:…	-	ko:K11252,ko:K11254,ko:K11275	ko05034,ko05203,ko05322,map05034,map05203,map05322	-	-	-	ko00000,ko00001,ko03036,ko04147	-	-	-	Linker_histone
Ofa010823	69293.ENSGACP00000023307	5.66e-128	419	COG0733@1|root,KOG3660@2759|Eukaryota,3AEN9@33154|Opisthokonta,3BZ7E@33208|Metazoa,3DEYC@33213|Bilateria,48HF7@7711|Chordata,49FJ6@7742|Vertebrata,4A5SJ@7898|Actinopterygii	33208|Metazoa	T	Sodium- and chloride-dependent GABA transporter 3-like	-	-	-	ko:K05039	-	-	-	-	ko00000,ko02000	2.A.22.3	-	-	SNF
Ofa019684	215358.XP_010752755.1	3.89e-170	483	KOG3876@1|root,KOG3876@2759|Eukaryota,38FVB@33154|Opisthokonta,3B9RS@33208|Metazoa,3CSSE@33213|Bilateria,485QS@7711|Chordata,48XD6@7742|Vertebrata,49RCV@7898|Actinopterygii	33208|Metazoa	T	ADP-ribosylation factor interacting protein 1 (arfaptin 1)	ARFIP1	GO:0000139,GO:0002791,GO:0003674,GO:0005488,GO:0005515,GO:0005543,GO:0005575,GO:0005622,GO:0005623,GO:0005737,GO:0005794,GO:0005802,GO:0005829,GO:0006810,GO:0006886,GO:0007610,GO:0008064,GO:0008092,GO:0008104,GO:0008150,GO:0008289,GO:0008582,GO:0009636,GO:0009987,GO:0010033,GO:0012505,GO:0015031,GO:0015833,GO:0016020,GO:0016043,GO:0030534,GO:0030832,GO:0030833,GO:0031090,GO:0031984,GO:0032271,GO:…	-	ko:K20314	-	-	-	-	ko00000,ko04131	-	-	-	Arfaptin
Ofa022292	244447.XP_008312613.1	1.01e-221	617	KOG0125@1|root,KOG0125@2759|Eukaryota,39R9B@33154|Opisthokonta,3BEGA@33208|Metazoa,3CSYB@33213|Bilateria,485JE@7711|Chordata,48UYT@7742|Vertebrata,49Y5N@7898|Actinopterygii	33208|Metazoa	A	RNA binding protein fox-1 homolog	RBFOX3	GO:0000003,GO:0000381,GO:0001067,GO:0002009,GO:0002165,GO:0003002,GO:0003006,GO:0003008,GO:0003674,GO:0003676,GO:0003677,GO:0003723,GO:0003727,GO:0003729,GO:0003730,GO:0005488,GO:0005515,GO:0005575,GO:0005622,GO:0005623,GO:0005634,GO:0005737,GO:0006139,GO:0006355,GO:0006417,GO:0006725,GO:0006807,GO:0007275,GO:0007276,GO:0007281,GO:0007292,GO:0007293,GO:0007389,GO:0007399,GO:0007444,GO:0007472,GO:…	-	ko:K14946	-	-	-	-	ko00000,ko03041	-	-	-	Fox-1_C,RRM_1
Ofa004358	144197.XP_008290658.1	1.42e-101	304	COG3145@1|root,KOG4176@2759|Eukaryota,38BS9@33154|Opisthokonta,3BFYD@33208|Metazoa,3CRMU@33213|Bilateria,48212@7711|Chordata,493CE@7742|Vertebrata,49UHQ@7898|Actinopterygii	33208|Metazoa	L	alkB, alkylation repair homolog 5 (E. coli)	ALKBH5	GO:0000003,GO:0001666,GO:0003674,GO:0003824,GO:0005575,GO:0005622,GO:0005623,GO:0005634,GO:0005654,GO:0005737,GO:0005794,GO:0005829,GO:0006139,GO:0006259,GO:0006281,GO:0006304,GO:0006307,GO:0006396,GO:0006397,GO:0006403,GO:0006405,GO:0006406,GO:0006611,GO:0006725,GO:0006807,GO:0006810,GO:0006886,GO:0006913,GO:0006950,GO:0006974,GO:0007276,GO:0007283,GO:0008104,GO:0008150,GO:0008152,GO:0009451,GO:…	1.14.11.53	ko:K10767	-	-	-	-	ko00000,ko01000	-	-	-	2OG-FeII_Oxy_2
Ofa012063	215358.XP_010734530.1	6.9e-132	376	COG3155@1|root,2QQFM@2759|Eukaryota,38HX2@33154|Opisthokonta,3BCA3@33208|Metazoa,3CWRF@33213|Bilateria,483QW@7711|Chordata,48WGJ@7742|Vertebrata,49YT0@7898|Actinopterygii	33208|Metazoa	Q	Sb cb252	-	-	-	-	-	-	-	-	-	-	-	-	DJ-1_PfpI
Ofa022434	215358.XP_010750220.1	4.5e-240	668	COG1073@1|root,2QQ8Z@2759|Eukaryota,38H36@33154|Opisthokonta,3BMEU@33208|Metazoa,3D4RX@33213|Bilateria,48CNI@7711|Chordata,49A12@7742|Vertebrata,49TJ0@7898|Actinopterygii	33208|Metazoa	S	thioesterase	-	-	2.3.1.65,3.1.2.2	ko:K00659,ko:K01068	ko00062,ko00120,ko00430,ko01040,ko01100,ko01110,ko04146,ko04976,map00062,map00120,map00430,map01040,map01100,map01110,map04146,map04976	M00106	R01274,R03718,R03720,R08174,R08175,R08176,R08177,R08178,R08179,R08180,R08181,R08182,R08183,R08744,R08745,R09450	RC00004,RC00014,RC00096,RC02867	ko00000,ko00001,ko00002,ko01000,ko01004	-	-	-	BAAT_C,Bile_Hydr_Trans
Ofa014569	215358.XP_010734739.1	0	1008	KOG2165@1|root,KOG2165@2759|Eukaryota,38DC2@33154|Opisthokonta,3BJ99@33208|Metazoa,3CUP8@33213|Bilateria,485T8@7711|Chordata,48ZYA@7742|Vertebrata,49U0E@7898|Actinopterygii	33208|Metazoa	DO	complex subunit 2	ANAPC2	GO:0000151,GO:0000152,GO:0000209,GO:0001558,GO:0003674,GO:0003824,GO:0004842,GO:0005488,GO:0005515,GO:0005575,GO:0005622,GO:0005623,GO:0005634,GO:0005654,GO:0005680,GO:0005737,GO:0005829,GO:0006464,GO:0006508,GO:0006511,GO:0006807,GO:0007275,GO:0007399,GO:0008150,GO:0008152,GO:0008361,GO:0008582,GO:0009056,GO:0009057,GO:0009987,GO:0010498,GO:0010646,GO:0010720,GO:0010769,GO:0010770,GO:0010975,GO:…	-	ko:K03349	ko04110,ko04111,ko04113,ko04114,ko04120,ko04914,ko05166,map04110,map04111,map04113,map04114,map04120,map04914,map05166	M00389	-	-	ko00000,ko00001,ko00002,ko03036,ko04121	-	-	-	ANAPC2,Cullin
Ofa004362	144197.XP_008290659.1	3.92e-107	324	2CM7Z@1|root,2QPJX@2759|Eukaryota,39WDS@33154|Opisthokonta,3BA8Q@33208|Metazoa,3CTXQ@33213|Bilateria,4811S@7711|Chordata,49AKT@7742|Vertebrata,4A28I@7898|Actinopterygii	33208|Metazoa	S	Mitochondrial elongation factor 2	MIEF2	GO:0005575,GO:0005622,GO:0005623,GO:0005737,GO:0005739,GO:0005740,GO:0005741,GO:0006996,GO:0007005,GO:0008150,GO:0009987,GO:0010638,GO:0010821,GO:0010822,GO:0016020,GO:0016043,GO:0019867,GO:0022603,GO:0031090,GO:0031334,GO:0031966,GO:0031967,GO:0031968,GO:0031975,GO:0032386,GO:0032388,GO:0032459,GO:0032461,GO:0032462,GO:0032464,GO:0032879,GO:0032880,GO:0033043,GO:0033157,GO:0043226,GO:0043227,GO:…	-	-	-	-	-	-	-	-	-	-	Mab-21
Ofa013654	215358.XP_010753750.1	2.52e-157	448	2C3P7@1|root,2QVH7@2759|Eukaryota,391R3@33154|Opisthokonta,3BBBW@33208|Metazoa,3D3WJ@33213|Bilateria,47YXD@7711|Chordata,497Z6@7742|Vertebrata,49YEP@7898|Actinopterygii	33208|Metazoa	T	olfactory receptor	-	-	-	ko:K04257	ko04740,map04740	-	-	-	ko00000,ko00001,ko04030	-	-	-	7tm_4
Ofa002699	144197.XP_008295755.1	2.96e-304	853	KOG1565@1|root,KOG1565@2759|Eukaryota,38CRR@33154|Opisthokonta,3B9IY@33208|Metazoa,3CT1E@33213|Bilateria,48I1X@7711|Chordata,49EMN@7742|Vertebrata,4A6SJ@7898|Actinopterygii	33208|Metazoa	OW	Belongs to the peptidase M10A family	MMP15	GO:0000003,GO:0000902,GO:0000904,GO:0001704,GO:0001706,GO:0001838,GO:0002009,GO:0002165,GO:0002218,GO:0002253,GO:0002376,GO:0002682,GO:0002684,GO:0003007,GO:0003143,GO:0003144,GO:0003313,GO:0003314,GO:0003315,GO:0003318,GO:0003319,GO:0003674,GO:0003824,GO:0004175,GO:0004177,GO:0004222,GO:0005488,GO:0005575,GO:0005623,GO:0005886,GO:0005887,GO:0006464,GO:0006508,GO:0006807,GO:0006928,GO:0006929,GO:…	-	ko:K07995,ko:K07996,ko:K07997,ko:K08002,ko:K08003	ko05206,map05206	-	-	-	ko00000,ko00001,ko01000,ko01002	-	-	-	DUF3377,Hemopexin,PG_binding_1,Peptidase_M10
Ofa010812	106582.XP_004565593.1	0	2452	KOG3528@1|root,KOG3528@2759|Eukaryota,38HPQ@33154|Opisthokonta,3BE0C@33208|Metazoa,3CRMZ@33213|Bilateria,4808D@7711|Chordata,4961U@7742|Vertebrata,49RPG@7898|Actinopterygii	33208|Metazoa	S	partitioning defective 3 homolog	PARD3	GO:0000003,GO:0000132,GO:0000226,GO:0000278,GO:0000578,GO:0000902,GO:0000904,GO:0001655,GO:0001667,GO:0001703,GO:0001709,GO:0001736,GO:0001738,GO:0001763,GO:0001932,GO:0001933,GO:0002009,GO:0002011,GO:0002064,GO:0002065,GO:0002066,GO:0002090,GO:0002092,GO:0003002,GO:0003006,GO:0003382,GO:0003383,GO:0003401,GO:0003674,GO:0005080,GO:0005488,GO:0005515,GO:0005543,GO:0005546,GO:0005547,GO:0005575,GO:…	-	ko:K04237	ko04015,ko04062,ko04080,ko04144,ko04360,ko04390,ko04391,ko04520,ko04530,ko05165,map04015,map04062,map04080,map04144,map04360,map04390,map04391,map04520,map04530,map05165	-	-	-	ko00000,ko00001,ko01009,ko04030	-	-	-	DUF3534,PDZ
Ofa010721	48698.ENSPFOP00000025322	2.15e-52	172	2C53P@1|root,2SVXB@2759|Eukaryota,3A49U@33154|Opisthokonta,3BSA9@33208|Metazoa,3D8YH@33213|Bilateria,48F7S@7711|Chordata	33208|Metazoa	S	Immunoglobulin V-set domain	TRAV21	-	-	-	-	-	-	-	-	-	-	-	V-set
Ofa002735	8153.XP_005950974.1	3.48e-151	436	COG3000@1|root,COG5274@1|root,KOG0537@2759|Eukaryota,KOG0539@2759|Eukaryota,38DTY@33154|Opisthokonta,3BIM1@33208|Metazoa,3CRXQ@33213|Bilateria,485VR@7711|Chordata,495JF@7742|Vertebrata,49XFI@7898|Actinopterygii	33208|Metazoa	I	Fatty acid 2-hydroxylase	FA2H	GO:0001949,GO:0003674,GO:0003824,GO:0004497,GO:0005488,GO:0005515,GO:0005575,GO:0005622,GO:0005623,GO:0005737,GO:0005783,GO:0005789,GO:0006082,GO:0006629,GO:0006631,GO:0006643,GO:0006665,GO:0006807,GO:0007009,GO:0007272,GO:0007275,GO:0007399,GO:0007417,GO:0007422,GO:0008150,GO:0008152,GO:0008366,GO:0008544,GO:0008610,GO:0009058,GO:0009888,GO:0009913,GO:0009987,GO:0010001,GO:0010256,GO:0012505,GO:…	1.14.18.6	ko:K19703	-	-	-	-	ko00000,ko01000	-	-	-	Cyt-b5,FA_hydroxylase
Ofa017502	215358.XP_010737532.1	1.08e-243	694	28MPK@1|root,2QU7K@2759|Eukaryota,38F37@33154|Opisthokonta,3BEKK@33208|Metazoa,3CSWI@33213|Bilateria,488FJ@7711|Chordata,48X5B@7742|Vertebrata,49QZV@7898|Actinopterygii	33208|Metazoa	T	Nephronophthisis 1	NPHP1	GO:0000003,GO:0001654,GO:0003006,GO:0003008,GO:0003674,GO:0005198,GO:0005575,GO:0005622,GO:0005623,GO:0005737,GO:0005815,GO:0005829,GO:0005856,GO:0005911,GO:0005923,GO:0005929,GO:0006996,GO:0007010,GO:0007154,GO:0007155,GO:0007165,GO:0007275,GO:0007276,GO:0007283,GO:0007399,GO:0007423,GO:0007568,GO:0007588,GO:0007610,GO:0007617,GO:0007618,GO:0007626,GO:0007632,GO:0008104,GO:0008150,GO:0008340,GO:…	-	ko:K19657	-	-	-	-	ko00000,ko03036	-	-	-	SH3_1
Ofa008379	215358.XP_010747386.1	0	1001	KOG3513@1|root,KOG3513@2759|Eukaryota,38C7V@33154|Opisthokonta,3B984@33208|Metazoa,3DF6E@33213|Bilateria,48QDQ@7711|Chordata,49KZX@7742|Vertebrata,4A6DY@7898|Actinopterygii	33208|Metazoa	T	Neural cell adhesion molecule	L1CAM	GO:0000003,GO:0000132,GO:0000226,GO:0000278,GO:0000902,GO:0000904,GO:0001101,GO:0001501,GO:0001558,GO:0001667,GO:0001932,GO:0002009,GO:0002064,GO:0002165,GO:0002252,GO:0002376,GO:0003007,GO:0003381,GO:0003382,GO:0003383,GO:0003384,GO:0003674,GO:0004888,GO:0005102,GO:0005178,GO:0005488,GO:0005509,GO:0005515,GO:0005575,GO:0005622,GO:0005623,GO:0005737,GO:0005768,GO:0005886,GO:0005887,GO:0005911,GO:…	-	ko:K06550,ko:K06756,ko:K06757,ko:K06758,ko:K06760	ko04360,ko04514,map04360,map04514	-	-	-	ko00000,ko00001,ko00537,ko04090,ko04091,ko04516	-	-	-	Bravo_FIGEY,I-set,Ig_3,fn3
Ofa013374	144197.XP_008297638.1	8.33e-298	827	COG0631@1|root,KOG0698@2759|Eukaryota,38W4U@33154|Opisthokonta,3BHSU@33208|Metazoa,3DD98@33213|Bilateria,48IBD@7711|Chordata,49FRX@7742|Vertebrata,4A72B@7898|Actinopterygii	33208|Metazoa	T	Protein phosphatase 1D magnesium-dependent, delta isoform b	PPM1D	GO:0000086,GO:0000278,GO:0003674,GO:0003824,GO:0004672,GO:0004674,GO:0004721,GO:0004722,GO:0004724,GO:0005488,GO:0005515,GO:0005575,GO:0005622,GO:0005623,GO:0005634,GO:0005654,GO:0005737,GO:0005829,GO:0006139,GO:0006259,GO:0006304,GO:0006305,GO:0006306,GO:0006325,GO:0006342,GO:0006351,GO:0006352,GO:0006355,GO:0006366,GO:0006367,GO:0006464,GO:0006468,GO:0006470,GO:0006725,GO:0006793,GO:0006796,GO:…	3.1.3.16	ko:K10147	ko04115,map04115	-	-	-	ko00000,ko00001,ko01000,ko01009	-	-	-	PP2C
Ofa012740	144197.XP_008296938.1	0	1186	KOG1052@1|root,KOG1054@2759|Eukaryota,39MCC@33154|Opisthokonta,3CNZE@33208|Metazoa,3DEZ0@33213|Bilateria,48I64@7711|Chordata,49EH5@7742|Vertebrata,4A5N4@7898|Actinopterygii	33208|Metazoa	T	glutamate receptor	GRIA1	GO:0001101,GO:0001508,GO:0001540,GO:0001664,GO:0001919,GO:0001965,GO:0003008,GO:0003674,GO:0004888,GO:0004970,GO:0004971,GO:0005102,GO:0005215,GO:0005216,GO:0005230,GO:0005231,GO:0005261,GO:0005267,GO:0005272,GO:0005488,GO:0005515,GO:0005575,GO:0005622,GO:0005623,GO:0005737,GO:0005768,GO:0005769,GO:0005783,GO:0005789,GO:0005793,GO:0005798,GO:0005829,GO:0005886,GO:0005887,GO:0006810,GO:0006811,GO:…	-	ko:K05197,ko:K05200,ko:K05313	ko04024,ko04080,ko04713,ko04720,ko04723,ko04724,ko04728,ko04730,ko05014,ko05031,ko05033,map04024,map04080,map04713,map04720,map04723,map04724,map04728,map04730,map05014,map05031,map05033	-	-	-	ko00000,ko00001,ko04040	1.A.10.1.1,1.A.10.1.14,1.A.10.1.15,1.A.10.1.16,1.A.10.1.17,1.A.10.1.2	-	-	ANF_receptor,Lig_chan,Lig_chan-Glu_bd,SBP_bac_3
Ofa015321	8128.ENSONIP00000010591	3.74e-85	251	KOG3587@1|root,KOG3587@2759|Eukaryota,3A2RS@33154|Opisthokonta,3BRIZ@33208|Metazoa,3D8I2@33213|Bilateria,48EQR@7711|Chordata,49BHQ@7742|Vertebrata,4A42S@7898|Actinopterygii	33208|Metazoa	W	Lectin, galactoside-binding, soluble, 2	LGALS2	GO:0003674,GO:0005488,GO:0016936,GO:0097367	-	ko:K06830,ko:K10090	-	-	-	-	ko00000,ko04091,ko04147,ko04516	-	-	-	Gal-bind_lectin
Ofa019720	32507.XP_006809112.1	2.3e-50	176	28KB3@1|root,2QSRZ@2759|Eukaryota,39DY8@33154|Opisthokonta,3BG59@33208|Metazoa,3D1S9@33213|Bilateria,481HG@7711|Chordata,48Y2B@7742|Vertebrata,4A7VJ@7898|Actinopterygii	33208|Metazoa	T	Butyrophilin subfamily 1 member A1-like	-	-	-	ko:K06712	-	-	-	-	ko00000,ko04090,ko04147	-	-	-	C2-set_2,V-set
Ofa008075	144197.XP_008302855.1	0	954	COG2016@1|root,KOG2522@2759|Eukaryota,38CPE@33154|Opisthokonta,3BJNV@33208|Metazoa,3CU49@33213|Bilateria,486YE@7711|Chordata,48VRQ@7742|Vertebrata,4A1ZB@7898|Actinopterygii	33208|Metazoa	J	eukaryotic translation initiation factor	EIF2D	GO:0001731,GO:0002181,GO:0002183,GO:0002190,GO:0002192,GO:0003674,GO:0003676,GO:0003723,GO:0003743,GO:0005488,GO:0005575,GO:0005622,GO:0005623,GO:0005634,GO:0005654,GO:0005737,GO:0005829,GO:0006412,GO:0006413,GO:0006518,GO:0006807,GO:0006810,GO:0006886,GO:0006996,GO:0007154,GO:0007165,GO:0008104,GO:0008135,GO:0008150,GO:0008152,GO:0009058,GO:0009059,GO:0009987,GO:0010467,GO:0015031,GO:0015833,GO:…	-	ko:K15027	-	-	-	-	ko00000,ko03012	-	-	-	PUA,SUI1,SWIB
Ofa002696	215358.XP_010733160.1	0	1389	KOG2999@1|root,KOG2999@2759|Eukaryota,38CRT@33154|Opisthokonta,3BFCT@33208|Metazoa,3CX05@33213|Bilateria,48QEH@7711|Chordata,48YV9@7742|Vertebrata,49RIJ@7898|Actinopterygii	33208|Metazoa	T	Engulfment and cell motility	ELMO3	GO:0000003,GO:0000132,GO:0000226,GO:0000278,GO:0000768,GO:0001667,GO:0002064,GO:0002065,GO:0002066,GO:0003002,GO:0003006,GO:0003674,GO:0005488,GO:0005515,GO:0005543,GO:0005547,GO:0005575,GO:0005622,GO:0005623,GO:0005634,GO:0005737,GO:0005886,GO:0006810,GO:0006897,GO:0006909,GO:0006911,GO:0006915,GO:0006928,GO:0006949,GO:0006996,GO:0007010,GO:0007015,GO:0007017,GO:0007049,GO:0007163,GO:0007275,GO:…	-	ko:K12366,ko:K18985,ko:K19241	ko04062,ko05100,ko05131,map04062,map05100,map05131	-	-	-	ko00000,ko00001	-	-	-	DUF3361,ELMO_CED12,PH_12
Ofa000561	8153.XP_005948731.1	0	3556	KOG2301@1|root,KOG2301@2759|Eukaryota,38BYK@33154|Opisthokonta,3BAHQ@33208|Metazoa,3CSUW@33213|Bilateria,47YTR@7711|Chordata,49373@7742|Vertebrata,4A144@7898|Actinopterygii	33208|Metazoa	PT	Voltage-sensitive calcium channels (VSCC) mediate the entry of calcium ions into excitable cells and are also involved in a variety of calcium-dependent processes, including muscle contraction, hormone or neurotransmitter release, gene expression, cell motility, cell division and cell death. The isoform alpha-1C gives rise to L-type calcium currents. Long-lasting (L-type) calcium channels belong …	CACNA1D	GO:0001508,GO:0002027,GO:0002791,GO:0002793,GO:0003008,GO:0003012,GO:0003013,GO:0003015,GO:0003674,GO:0005215,GO:0005216,GO:0005244,GO:0005245,GO:0005261,GO:0005262,GO:0005488,GO:0005515,GO:0005575,GO:0005622,GO:0005623,GO:0005634,GO:0005737,GO:0005886,GO:0005887,GO:0005891,GO:0006355,GO:0006810,GO:0006811,GO:0006812,GO:0006816,GO:0006928,GO:0006936,GO:0006941,GO:0007154,GO:0007165,GO:0007186,GO:…	-	ko:K04851	ko04010,ko04020,ko04022,ko04024,ko04218,ko04260,ko04261,ko04270,ko04530,ko04713,ko04723,ko04724,ko04725,ko04726,ko04727,ko04728,ko04911,ko04912,ko04921,ko04924,ko04925,ko04927,ko04930,ko04934,ko04973,ko05010,ko05031,ko05410,ko05412,ko05414,map04010,map04020,map04022,map04024,map04218,map04260,map04261,map04270,map04530,map04713,map04723,map04724,map04725,map04726,map04727,map04728,map04911,map049…	-	-	-	ko00000,ko00001,ko04040	1.A.1.11.1,1.A.1.11.20,1.A.1.11.21	-	-	CAC1F_C,Ca_chan_IQ,GPHH,Ion_trans
Ofa012724	69293.ENSGACP00000000576	2.8e-74	223	COG5262@1|root,KOG1756@2759|Eukaryota,3A1K0@33154|Opisthokonta,3BQBZ@33208|Metazoa,3D75E@33213|Bilateria,48E3B@7711|Chordata,49ATY@7742|Vertebrata	33208|Metazoa	B	chromatin silencing	-	GO:0000228,GO:0000785,GO:0000790,GO:0003674,GO:0003676,GO:0003677,GO:0005488,GO:0005575,GO:0005622,GO:0005623,GO:0005634,GO:0005694,GO:0006325,GO:0006342,GO:0006355,GO:0006996,GO:0008150,GO:0009889,GO:0009890,GO:0009892,GO:0009987,GO:0010468,GO:0010556,GO:0010558,GO:0010605,GO:0010629,GO:0016043,GO:0016458,GO:0019219,GO:0019222,GO:0031323,GO:0031324,GO:0031326,GO:0031327,GO:0031974,GO:0031981,GO:…	-	ko:K11251	ko04217,ko05034,ko05322,map04217,map05034,map05322	-	-	-	ko00000,ko00001,ko03036,ko04147	-	-	-	Histone,Histone_H2A_C
Ofa020710	8090.ENSORLP00000022947	7.4e-105	328	COG5022@1|root,KOG0160@2759|Eukaryota,3A94J@33154|Opisthokonta,3BBYK@33208|Metazoa,3CV46@33213|Bilateria,482BK@7711|Chordata,493U9@7742|Vertebrata,49RNV@7898|Actinopterygii	33208|Metazoa	Z	Belongs to the TRAFAC class myosin-kinesin ATPase superfamily. Myosin family	MYO5B	GO:0000003,GO:0000146,GO:0000166,GO:0000902,GO:0000904,GO:0001101,GO:0001558,GO:0001654,GO:0001745,GO:0001751,GO:0001754,GO:0003006,GO:0003008,GO:0003014,GO:0003091,GO:0003674,GO:0003774,GO:0003779,GO:0003824,GO:0005102,GO:0005488,GO:0005515,GO:0005516,GO:0005524,GO:0005575,GO:0005622,GO:0005623,GO:0005737,GO:0005856,GO:0005903,GO:0005938,GO:0006810,GO:0006886,GO:0006928,GO:0006996,GO:0007017,GO:…	-	ko:K10357	-	-	-	-	ko00000,ko03019,ko03029,ko04131,ko04812	-	-	-	DIL,IQ,Myosin_head
Ofa010364	8364.ENSXETP00000035753	2.87e-40	147	COG1215@1|root,KOG2571@2759|Eukaryota,38FM0@33154|Opisthokonta,3BDH3@33208|Metazoa,3CUCU@33213|Bilateria,487HJ@7711|Chordata,48VBE@7742|Vertebrata	33208|Metazoa	M	extracellular polysaccharide metabolic process	HAS3	GO:0000271,GO:0003674,GO:0003824,GO:0005575,GO:0005576,GO:0005622,GO:0005623,GO:0005737,GO:0005886,GO:0005887,GO:0005975,GO:0005976,GO:0006022,GO:0006023,GO:0006024,GO:0006082,GO:0006355,GO:0006807,GO:0007155,GO:0008150,GO:0008152,GO:0008194,GO:0009058,GO:0009059,GO:0009889,GO:0009891,GO:0009893,GO:0009987,GO:0010468,GO:0010556,GO:0010557,GO:0010604,GO:0010628,GO:0016020,GO:0016021,GO:0016043,GO:…	2.4.1.212	ko:K00752	-	-	-	-	ko00000,ko01000,ko01003,ko02000	4.D.1.1.10,4.D.1.1.4,4.D.1.1.5	GT2	-	Glyco_tranf_2_3
Ofa021548	215358.XP_010748062.1	0	1111	2E4P5@1|root,2SBIG@2759|Eukaryota,393V2@33154|Opisthokonta,3BCM1@33208|Metazoa,3D37D@33213|Bilateria,486FX@7711|Chordata,49NFA@7742|Vertebrata,4A5CE@7898|Actinopterygii	33208|Metazoa	S	NLRC3-like	NLRP12	-	-	ko:K12800,ko:K20865	ko04217,ko04621,ko05133,ko05164,map04217,map04621,map05133,map05164	-	-	-	ko00000,ko00001,ko04131	-	-	-	FISNA,LRR_6,NACHT,zf-C3HC4_4
Ofa019714	48698.ENSPFOP00000005440	2.88e-15	79.3	2D4KB@1|root,2SVGE@2759|Eukaryota,3A6FD@33154|Opisthokonta,3BTDY@33208|Metazoa,3D2Q6@33213|Bilateria,48BXC@7711|Chordata,49D0G@7742|Vertebrata,4A7U9@7898|Actinopterygii	33208|Metazoa	T	Immunoglobulin V-set domain	-	-	-	-	-	-	-	-	-	-	-	-	V-set
Ofa019389	144197.XP_008281067.1	2.99e-231	646	KOG2177@1|root,KOG2177@2759|Eukaryota,39AZR@33154|Opisthokonta,3BGPJ@33208|Metazoa,3D3DD@33213|Bilateria,486PZ@7711|Chordata,49256@7742|Vertebrata,49QDY@7898|Actinopterygii	33208|Metazoa	O	Si ch211-114c12.5	-	-	2.3.2.27	ko:K12015	-	-	-	-	ko00000,ko01000,ko04121	-	-	-	PRY,SPRY
Ofa017230	144197.XP_008290110.1	0	1076	2CMWM@1|root,2QSEC@2759|Eukaryota,39597@33154|Opisthokonta,3BB8G@33208|Metazoa,3CW9Y@33213|Bilateria,4847X@7711|Chordata,495QT@7742|Vertebrata,4A03V@7898|Actinopterygii	33208|Metazoa	S	Cilia and flagella associated protein 61	CFAP61	GO:0003341,GO:0005575,GO:0005622,GO:0005623,GO:0005737,GO:0005856,GO:0005929,GO:0005930,GO:0006928,GO:0006996,GO:0007017,GO:0007018,GO:0008150,GO:0009987,GO:0016043,GO:0030030,GO:0031514,GO:0032838,GO:0042995,GO:0043226,GO:0043228,GO:0043229,GO:0043232,GO:0044422,GO:0044424,GO:0044430,GO:0044441,GO:0044444,GO:0044446,GO:0044463,GO:0044464,GO:0044782,GO:0071840,GO:0097014,GO:0099568,GO:0120025,GO:…	-	-	-	-	-	-	-	-	-	-	DUF4821,Pyr_redox_2
Ofa005251	215358.XP_010751113.1	2.32e-31	120	28NXT@1|root,2QVXE@2759|Eukaryota,38GKW@33154|Opisthokonta,3BFV4@33208|Metazoa,3CVB0@33213|Bilateria,483XE@7711|Chordata,48WM8@7742|Vertebrata,4A1N5@7898|Actinopterygii	33208|Metazoa	T	Vascular endothelial growth factor	VEGFC	GO:0001525,GO:0001568,GO:0001666,GO:0001932,GO:0001934,GO:0001936,GO:0001938,GO:0001944,GO:0001952,GO:0001954,GO:0002009,GO:0002052,GO:0002576,GO:0002682,GO:0002684,GO:0002685,GO:0002687,GO:0002688,GO:0002690,GO:0002791,GO:0002793,GO:0003008,GO:0003013,GO:0003674,GO:0005102,GO:0005126,GO:0005172,GO:0005488,GO:0005515,GO:0005575,GO:0005576,GO:0005615,GO:0005622,GO:0005623,GO:0005737,GO:0006810,GO:…	-	ko:K05449	ko04010,ko04014,ko04015,ko04060,ko04151,ko04510,ko04926,ko04933,ko05200,map04010,map04014,map04015,map04060,map04151,map04510,map04926,map04933,map05200	-	-	-	ko00000,ko00001,ko04052,ko04516	-	-	-	CXCXC,PDGF
Ofa005331	215358.XP_010745725.1	2.52e-142	403	KOG0084@1|root,KOG0084@2759|Eukaryota,38FUS@33154|Opisthokonta,3BGST@33208|Metazoa,3CZA2@33213|Bilateria,48ACK@7711|Chordata,49A13@7742|Vertebrata,49Y2Z@7898|Actinopterygii	33208|Metazoa	U	Ras-related protein	-	-	-	ko:K07874	ko05134,map05134	-	-	-	ko00000,ko00001,ko04031,ko04131,ko04147	-	-	-	Ras
Ofa002764	144197.XP_008297857.1	2.64e-118	347	KOG4036@1|root,KOG4036@2759|Eukaryota,39Y1P@33154|Opisthokonta,3BM7H@33208|Metazoa,3D0W5@33213|Bilateria,481UY@7711|Chordata,48VSJ@7742|Vertebrata,49ZFJ@7898|Actinopterygii	33208|Metazoa	S	Family with sequence similarity 192 member A	FAM192A	GO:0005575,GO:0005622,GO:0005623,GO:0005634,GO:0043226,GO:0043227,GO:0043229,GO:0043231,GO:0044424,GO:0044464	-	-	-	-	-	-	-	-	-	-	Nefa_Nip30_N
Ofa006351	7668.SPU_013795-tr	1.78e-57	191	KOG4585@1|root,KOG4585@2759|Eukaryota,3A2SU@33154|Opisthokonta,3BR6W@33208|Metazoa,3D7Q4@33213|Bilateria	33208|Metazoa	L	DDE superfamily endonuclease	-	-	-	-	-	-	-	-	-	-	-	-	DDE_Tnp_4
Ofa012966	144197.XP_008304512.1	3.1e-178	527	KOG2320@1|root,KOG2320@2759|Eukaryota,38H57@33154|Opisthokonta,3BKDX@33208|Metazoa,3CZG1@33213|Bilateria,485TI@7711|Chordata,4972Y@7742|Vertebrata,4A5U6@7898|Actinopterygii	33208|Metazoa	T	Ras and Rab interactor	RIN1	GO:0003008,GO:0003674,GO:0005085,GO:0005088,GO:0005488,GO:0005515,GO:0005575,GO:0005622,GO:0005623,GO:0005737,GO:0005829,GO:0005886,GO:0007154,GO:0007165,GO:0007610,GO:0007611,GO:0007612,GO:0007613,GO:0008150,GO:0008306,GO:0009987,GO:0010646,GO:0016020,GO:0017016,GO:0017112,GO:0017137,GO:0019899,GO:0023051,GO:0023052,GO:0030425,GO:0031267,GO:0031914,GO:0032501,GO:0036477,GO:0042995,GO:0043005,GO:…	-	ko:K17638	ko04014,map04014	-	-	-	ko00000,ko00001	-	-	-	RA,SH2,VPS9
Ofa002700	215358.XP_010753124.1	0	935	KOG2168@1|root,KOG2168@2759|Eukaryota,38B6B@33154|Opisthokonta,3BG2V@33208|Metazoa,3CX76@33213|Bilateria,483CR@7711|Chordata,48X4U@7742|Vertebrata,49QYV@7898|Actinopterygii	33208|Metazoa	D	Nuclear pore complex protein	NUP93	GO:0000003,GO:0000070,GO:0000132,GO:0000226,GO:0000278,GO:0000280,GO:0000819,GO:0001655,GO:0001667,GO:0001822,GO:0002064,GO:0003006,GO:0003674,GO:0003676,GO:0003677,GO:0003682,GO:0005198,GO:0005488,GO:0005515,GO:0005575,GO:0005622,GO:0005623,GO:0005634,GO:0005635,GO:0005643,GO:0006323,GO:0006403,GO:0006405,GO:0006406,GO:0006606,GO:0006611,GO:0006810,GO:0006886,GO:0006913,GO:0006928,GO:0006996,GO:…	-	ko:K14309	ko03013,map03013	M00427	-	-	ko00000,ko00001,ko00002,ko03019	1.I.1	-	-	Nic96
Ofa022213	144197.XP_008291035.1	5.96e-184	514	KOG1584@1|root,KOG1584@2759|Eukaryota,39XXS@33154|Opisthokonta,3BAJV@33208|Metazoa,3CSHX@33213|Bilateria,48878@7711|Chordata,48W0K@7742|Vertebrata,4A1P4@7898|Actinopterygii	33208|Metazoa	S	Sulfotransferase family 2, cytosolic sulfotransferase 1	-	-	2.8.2.2	ko:K01015	ko00140,map00140	-	R00629,R03405,R08977,R08978	RC00007,RC00231,RC00341	ko00000,ko00001,ko01000	-	-	-	Sulfotransfer_1
Ofa023206	8128.ENSONIP00000026143	6.77e-186	522	KOG3656@1|root,KOG3656@2759|Eukaryota,3AH0S@33154|Opisthokonta,3BPNA@33208|Metazoa,3D6Z1@33213|Bilateria,48I3P@7711|Chordata,49B40@7742|Vertebrata,4A58P@7898|Actinopterygii	33208|Metazoa	T	Belongs to the G-protein coupled receptor 1 family	-	-	-	ko:K05051	ko04080,map04080	-	-	-	ko00000,ko00001,ko04030	-	-	-	7tm_1
Ofa012725	10029.XP_003505643.2	1.7e-63	198	COG2036@1|root,KOG1745@2759|Eukaryota,KOG3467@2759|Eukaryota,3A1HI@33154|Opisthokonta,3BQAA@33208|Metazoa,3D789@33213|Bilateria,48C3X@7711|Chordata,495KF@7742|Vertebrata,3JEZY@40674|Mammalia	33208|Metazoa	B	Centromere kinetochore component CENP-T histone fold	-	-	-	ko:K11253,ko:K11254	ko05034,ko05202,ko05203,ko05322,map05034,map05202,map05203,map05322	-	-	-	ko00000,ko00001,ko03036,ko04147	-	-	-	CENP-T_C,Histone
Ofa012062	215358.XP_010734539.1	6.85e-107	314	COG5285@1|root,2QRGE@2759|Eukaryota,38HWM@33154|Opisthokonta,3BK31@33208|Metazoa,3D44S@33213|Bilateria,48D1R@7711|Chordata,49525@7742|Vertebrata,49W01@7898|Actinopterygii	33208|Metazoa	Q	Zgc 174917	-	-	-	-	-	-	-	-	-	-	-	-	PhyH
Ofa017200	106582.XP_004568523.1	9.86e-56	199	2CYMR@1|root,2S571@2759|Eukaryota,3A7YK@33154|Opisthokonta,3BSVE@33208|Metazoa,3DAEZ@33213|Bilateria,48G5N@7711|Chordata,49CV7@7742|Vertebrata,4A4E7@7898|Actinopterygii	33208|Metazoa	T	Immunoglobulin	-	-	-	-	-	-	-	-	-	-	-	-	V-set
Ofa016871	144197.XP_008284385.1	0	1649	KOG1983@1|root,KOG1983@2759|Eukaryota,38EXY@33154|Opisthokonta,3BBRC@33208|Metazoa,3CWS9@33213|Bilateria,489NU@7711|Chordata,48XGW@7742|Vertebrata,4A284@7898|Actinopterygii	33208|Metazoa	U	Syntaxin binding protein 5a (tomosyn)	STXBP5	GO:0000149,GO:0000902,GO:0000904,GO:0001505,GO:0002791,GO:0003008,GO:0003674,GO:0005096,GO:0005488,GO:0005515,GO:0005575,GO:0005622,GO:0005623,GO:0005737,GO:0005829,GO:0005886,GO:0005887,GO:0005892,GO:0006810,GO:0006836,GO:0006887,GO:0006892,GO:0006893,GO:0007154,GO:0007163,GO:0007267,GO:0007268,GO:0007269,GO:0007275,GO:0007399,GO:0007409,GO:0007610,GO:0007611,GO:0007613,GO:0007616,GO:0008021,GO:…	-	ko:K08518	-	-	-	-	ko00000,ko04131	-	-	-	LLGL,Lgl_C,Synaptobrevin,WD40
Ofa002734	215358.XP_010749531.1	0	1123	KOG2513@1|root,KOG2513@2759|Eukaryota,39SHS@33154|Opisthokonta,3B9JN@33208|Metazoa,3D1BU@33213|Bilateria,48AJ5@7711|Chordata,496KP@7742|Vertebrata,49S87@7898|Actinopterygii	33208|Metazoa	D	Anoctamin 10b	-	-	-	ko:K19327	-	-	-	-	ko00000,ko04040	1.A.17.1	-	-	Anoctamin
Ofa005398	106582.XP_004565107.1	3.03e-173	489	2ADMU@1|root,2RYU0@2759|Eukaryota,38HKI@33154|Opisthokonta,3BDJB@33208|Metazoa,3D2HK@33213|Bilateria,47ZKN@7711|Chordata,494JN@7742|Vertebrata,49Z7Y@7898|Actinopterygii	33208|Metazoa	T	Olfactory receptor	-	-	-	ko:K04257	ko04740,map04740	-	-	-	ko00000,ko00001,ko04030	-	-	-	7tm_4
Ofa003923	215358.XP_010730138.1	3.93e-176	492	KOG3714@1|root,KOG3714@2759|Eukaryota,39V2U@33154|Opisthokonta,3BIEC@33208|Metazoa,3D4ZY@33213|Bilateria,48QR9@7711|Chordata,49MB0@7742|Vertebrata,49YUV@7898|Actinopterygii	33208|Metazoa	O	High choriolytic enzyme 1-like	ASTL	GO:0000003,GO:0001775,GO:0003674,GO:0003824,GO:0005575,GO:0005622,GO:0005623,GO:0005737,GO:0005886,GO:0006508,GO:0006807,GO:0007155,GO:0007338,GO:0007343,GO:0008150,GO:0008152,GO:0008233,GO:0009566,GO:0009893,GO:0009987,GO:0010468,GO:0010604,GO:0010628,GO:0010954,GO:0012505,GO:0016020,GO:0016787,GO:0019222,GO:0019538,GO:0019953,GO:0022414,GO:0022610,GO:0030133,GO:0030141,GO:0030162,GO:0031323,GO:…	3.4.24.67	ko:K18543	-	-	-	-	ko00000,ko01000,ko01002	-	-	-	Astacin,CUB
Ofa016021	215358.XP_010736269.1	6e-223	622	KOG2756@1|root,KOG2756@2759|Eukaryota,39RV8@33154|Opisthokonta,3BDKA@33208|Metazoa,3CYVS@33213|Bilateria,48793@7711|Chordata,48VRT@7742|Vertebrata,49TNS@7898|Actinopterygii	33208|Metazoa	T	tyrosyl-DNA phosphodiesterase	TDP2	GO:0000287,GO:0002009,GO:0003674,GO:0003676,GO:0003677,GO:0003697,GO:0003712,GO:0003714,GO:0003824,GO:0004518,GO:0004519,GO:0005488,GO:0005515,GO:0005575,GO:0005622,GO:0005623,GO:0005634,GO:0005654,GO:0005730,GO:0005737,GO:0006139,GO:0006259,GO:0006281,GO:0006302,GO:0006725,GO:0006807,GO:0006950,GO:0006974,GO:0007154,GO:0007165,GO:0007166,GO:0007275,GO:0007368,GO:0007369,GO:0007389,GO:0007399,GO:…	-	ko:K19619	-	-	-	-	ko00000,ko01000,ko03400	-	-	-	Exo_endo_phos,UBA_4
Ofa019710	8081.XP_008434333.1	4.41e-19	94.7	2EZVG@1|root,2T149@2759|Eukaryota,38KF2@33154|Opisthokonta,3BJSH@33208|Metazoa,3DH2I@33213|Bilateria,48S25@7711|Chordata,49NHT@7742|Vertebrata,4A7PZ@7898|Actinopterygii	33208|Metazoa	T	Immunoglobulin	FCRLA	GO:0005575,GO:0005622,GO:0005623,GO:0005737,GO:0044424,GO:0044464	-	-	-	-	-	-	-	-	-	-	Ig_2,Ig_3
Ofa019721	215358.XP_010751558.1	1.31e-21	100	28KB3@1|root,2QSRZ@2759|Eukaryota,39DY8@33154|Opisthokonta,3BG59@33208|Metazoa,3D1S9@33213|Bilateria,481HG@7711|Chordata,49HGR@7742|Vertebrata	33208|Metazoa	T	CD80-like C2-set immunoglobulin domain	-	-	-	ko:K06712	-	-	-	-	ko00000,ko04090,ko04147	-	-	-	C2-set_2,V-set
Ofa020837	32507.XP_006806413.1	0	1028	COG5647@1|root,KOG2284@2759|Eukaryota,38GVB@33154|Opisthokonta,3BFNM@33208|Metazoa,3CR4W@33213|Bilateria,48A8G@7711|Chordata,48YND@7742|Vertebrata,49STR@7898|Actinopterygii	33208|Metazoa	O	Belongs to the cullin family	CUL2	GO:0000003,GO:0000082,GO:0000151,GO:0000153,GO:0000212,GO:0000226,GO:0000278,GO:0000280,GO:0000578,GO:0000819,GO:0001666,GO:0002009,GO:0003002,GO:0003006,GO:0003674,GO:0005488,GO:0005515,GO:0005575,GO:0005622,GO:0005623,GO:0005634,GO:0005654,GO:0005730,GO:0005737,GO:0005829,GO:0006355,GO:0006357,GO:0006464,GO:0006508,GO:0006511,GO:0006807,GO:0006915,GO:0006928,GO:0006950,GO:0006996,GO:0007010,GO:…	-	ko:K03870	ko04066,ko04120,ko05200,ko05211,map04066,map04120,map05200,map05211	M00383	-	-	ko00000,ko00001,ko00002,ko04121	-	-	-	Cullin,Cullin_Nedd8
Ofa014413	7955.ENSDARP00000123601	0	4212	KOG3544@1|root,KOG3544@2759|Eukaryota,38DGH@33154|Opisthokonta,3BA28@33208|Metazoa,3CSNV@33213|Bilateria,48QB3@7711|Chordata,48Y2Q@7742|Vertebrata,49RXY@7898|Actinopterygii	33208|Metazoa	W	collagen	COL6A3	GO:0005575,GO:0005576,GO:0005581,GO:0005589,GO:0005622,GO:0005623,GO:0005737,GO:0005783,GO:0005788,GO:0007275,GO:0007517,GO:0008150,GO:0009987,GO:0012505,GO:0016043,GO:0030198,GO:0031012,GO:0031974,GO:0032501,GO:0032502,GO:0032991,GO:0043062,GO:0043226,GO:0043227,GO:0043229,GO:0043231,GO:0043233,GO:0044421,GO:0044422,GO:0044424,GO:0044432,GO:0044444,GO:0044446,GO:0044464,GO:0048513,GO:0048731,GO:…	-	ko:K06238	ko04151,ko04510,ko04512,ko04974,ko05165,map04151,map04510,map04512,map04974,map05165	-	-	-	ko00000,ko00001,ko00536,ko04147,ko04516	-	-	-	Collagen,Kunitz_BPTI,VWA,fn3
Ofa000535	215358.XP_010744637.1	2.32e-282	791	KOG4441@1|root,KOG4441@2759|Eukaryota,39R2B@33154|Opisthokonta,3BCNA@33208|Metazoa,3CVVH@33213|Bilateria,480U1@7711|Chordata,490I3@7742|Vertebrata,49ZKQ@7898|Actinopterygii	33208|Metazoa	T	Kelch repeat and BTB	KBTBD12	GO:0000151,GO:0005575,GO:0005622,GO:0005623,GO:0031461,GO:0031463,GO:0032991,GO:0044424,GO:0044464,GO:1902494,GO:1990234	-	ko:K10475,ko:K21912	-	-	-	-	ko00000,ko04121	-	-	-	BACK,BTB,Kelch_1
Ofa020711	215358.XP_010750722.1	0	2846	COG5022@1|root,KOG0160@2759|Eukaryota,3A94J@33154|Opisthokonta,3BBYK@33208|Metazoa,3CV46@33213|Bilateria,482BK@7711|Chordata,493U9@7742|Vertebrata,49RNV@7898|Actinopterygii	33208|Metazoa	Z	Belongs to the TRAFAC class myosin-kinesin ATPase superfamily. Myosin family	MYO5B	GO:0000003,GO:0000146,GO:0000166,GO:0000902,GO:0000904,GO:0001101,GO:0001558,GO:0001654,GO:0001745,GO:0001751,GO:0001754,GO:0003006,GO:0003008,GO:0003014,GO:0003091,GO:0003674,GO:0003774,GO:0003779,GO:0003824,GO:0005102,GO:0005488,GO:0005515,GO:0005516,GO:0005524,GO:0005575,GO:0005622,GO:0005623,GO:0005737,GO:0005856,GO:0005903,GO:0005938,GO:0006810,GO:0006886,GO:0006928,GO:0006996,GO:0007017,GO:…	-	ko:K10357	-	-	-	-	ko00000,ko03019,ko03029,ko04131,ko04812	-	-	-	DIL,IQ,Myosin_head
Ofa018333	32507.XP_006798882.1	2.88e-49	163	2EUA1@1|root,2SWGN@2759|Eukaryota	2759|Eukaryota	S	Immunoglobulin V-set domain	TRBV6-1	-	-	ko:K10785	ko04014,ko04015,ko04020,ko04064,ko04514,ko04612,ko04658,ko04659,ko04660,ko04672,ko04940,ko05142,ko05144,ko05150,ko05162,ko05166,ko05202,ko05310,ko05320,ko05321,ko05322,ko05323,ko05330,ko05332,ko05416,map04014,map04015,map04020,map04064,map04514,map04612,map04658,map04659,map04660,map04672,map04940,map05142,map05144,map05150,map05162,map05166,map05202,map05310,map05320,map05321,map05322,map05323,m…	-	-	-	ko00000,ko00001	-	-	-	V-set
Ofa002528	215358.XP_010755397.1	4.1e-212	623	28MMD@1|root,2QU54@2759|Eukaryota,39UMD@33154|Opisthokonta,3BCH6@33208|Metazoa,3D3B6@33213|Bilateria,488UM@7711|Chordata,48V4U@7742|Vertebrata,4A6N7@7898|Actinopterygii	33208|Metazoa	T	Zona pellucida sperm-binding protein	ZP4	GO:0000003,GO:0002682,GO:0002684,GO:0002694,GO:0002696,GO:0002920,GO:0002922,GO:0003674,GO:0005488,GO:0005515,GO:0005575,GO:0005576,GO:0006810,GO:0006887,GO:0007338,GO:0007339,GO:0007340,GO:0008037,GO:0008150,GO:0008284,GO:0009566,GO:0009987,GO:0009988,GO:0016192,GO:0017156,GO:0019899,GO:0019953,GO:0022407,GO:0022409,GO:0022414,GO:0030155,GO:0032190,GO:0032940,GO:0032944,GO:0032946,GO:0032991,GO:…	-	ko:K19926	-	-	-	-	ko00000,ko04131	-	-	-	Trefoil,Zona_pellucida
Ofa013049	8153.XP_005946848.1	2.94e-33	135	KOG0045@1|root,KOG0045@2759|Eukaryota,39S45@33154|Opisthokonta,3BFKK@33208|Metazoa,3CXQ6@33213|Bilateria,48A2J@7711|Chordata,48Z9S@7742|Vertebrata,4A5N3@7898|Actinopterygii	33208|Metazoa	OT	Belongs to the peptidase C2 family	CAPN14	GO:0003674,GO:0003824,GO:0004175,GO:0004197,GO:0004198,GO:0005575,GO:0005622,GO:0005623,GO:0005737,GO:0006508,GO:0006807,GO:0008150,GO:0008152,GO:0008233,GO:0008234,GO:0016787,GO:0019538,GO:0043170,GO:0044238,GO:0044424,GO:0044464,GO:0070011,GO:0071704,GO:0140096,GO:1901564	3.4.22.52	ko:K01367,ko:K13442	ko04141,ko04210,ko04217,ko04218,ko05010,map04141,map04210,map04217,map04218,map05010	-	-	-	ko00000,ko00001,ko01000,ko01002	-	-	-	Calpain_III,Peptidase_C2
Ofa004555	8081.XP_008415275.1	0	1995	COG0666@1|root,KOG4177@2759|Eukaryota,38BVK@33154|Opisthokonta,3BGGV@33208|Metazoa,3CT1S@33213|Bilateria,482US@7711|Chordata,49452@7742|Vertebrata,4A1U2@7898|Actinopterygii	33208|Metazoa	M	neuronal	ANK2	GO:0000902,GO:0000904,GO:0001508,GO:0002027,GO:0003008,GO:0003012,GO:0003013,GO:0003015,GO:0003205,GO:0003230,GO:0003279,GO:0003283,GO:0003674,GO:0005488,GO:0005515,GO:0005575,GO:0005622,GO:0005623,GO:0005737,GO:0005829,GO:0005886,GO:0005911,GO:0006810,GO:0006811,GO:0006812,GO:0006816,GO:0006873,GO:0006874,GO:0006875,GO:0006888,GO:0006928,GO:0006935,GO:0006936,GO:0006937,GO:0006941,GO:0006942,GO:…	-	ko:K10380,ko:K21440	ko04624,ko05205,map04624,map05205	-	-	-	ko00000,ko00001,ko04131,ko04812	-	-	-	Ank_2,Ank_3,Ank_4,Ank_5,Death,ZU5
Ofa000515	215358.XP_010744614.1	0	1329	KOG0078@1|root,KOG0078@2759|Eukaryota,3A0TU@33154|Opisthokonta,3BPIQ@33208|Metazoa,3D6ZZ@33213|Bilateria,48EHU@7711|Chordata,49B2Z@7742|Vertebrata,4A33U@7898|Actinopterygii	33208|Metazoa	U	RAB44, member RAS oncogene family	-	-	-	-	-	-	-	-	-	-	-	-	Ras
Ofa005219	215358.XP_010745152.1	0	1384	KOG4789@1|root,KOG4789@2759|Eukaryota,39YRC@33154|Opisthokonta,3BN0G@33208|Metazoa,3D3FQ@33213|Bilateria,48B4Q@7711|Chordata,498G6@7742|Vertebrata,49ZUK@7898|Actinopterygii	33208|Metazoa	S	Transmembrane protein 132A	TMEM132A	-	-	ko:K17599	-	-	-	-	ko00000,ko01009	-	-	-	TMEM132
Ofa005378	215358.XP_010747113.1	2.68e-136	389	28JY8@1|root,2RYAR@2759|Eukaryota,38DYF@33154|Opisthokonta,3BH6R@33208|Metazoa,3D3A3@33213|Bilateria,48CZI@7711|Chordata,49AAV@7742|Vertebrata,4A2WQ@7898|Actinopterygii	33208|Metazoa	S	Plays a major role in tight junction-specific obliteration of the intercellular space, through calcium- independent cell-adhesion activity	cldn1	-	-	ko:K06087	ko04514,ko04530,ko04670,ko05160,map04514,map04530,map04670,map05160	-	-	-	ko00000,ko00001,ko04147,ko04516	-	-	-	PMP22_Claudin
Ofa017503	32507.XP_006783643.1	4e-279	772	COG2124@1|root,KOG0158@2759|Eukaryota,38BTY@33154|Opisthokonta,3BF8S@33208|Metazoa,3CV2F@33213|Bilateria,48IM1@7711|Chordata,49FB6@7742|Vertebrata,4A6DS@7898|Actinopterygii	33208|Metazoa	Q	cytochrome P450	-	-	1.14.14.1,5.3.99.5	ko:K01832,ko:K07424,ko:K17860	ko00140,ko00590,ko00591,ko00830,ko01100,ko04611,ko05204,map00140,map00590,map00591,map00830,map01100,map04611,map05204	-	R02268,R02356,R03408,R07055,R07056,R08390,R08391,R08392	RC00674,RC00704,RC00723,RC00724,RC01624,RC01711	ko00000,ko00001,ko00199,ko01000	-	-	-	p450
Ofa010877	106582.XP_004555260.1	0	1011	COG2319@1|root,KOG4155@1|root,KOG3602@2759|Eukaryota,KOG4155@2759|Eukaryota,38BD6@33154|Opisthokonta,3BAND@33208|Metazoa,3CVWB@33213|Bilateria,482I8@7711|Chordata,48V62@7742|Vertebrata,4A2Q3@7898|Actinopterygii	33208|Metazoa	S	Telomerase protein component	TEP1	GO:0000722,GO:0000723,GO:0000781,GO:0002039,GO:0003674,GO:0003676,GO:0003723,GO:0005488,GO:0005515,GO:0005575,GO:0005622,GO:0005623,GO:0005634,GO:0005681,GO:0005682,GO:0005694,GO:0005697,GO:0005737,GO:0006139,GO:0006259,GO:0006278,GO:0006310,GO:0006312,GO:0006396,GO:0006725,GO:0006807,GO:0006996,GO:0008150,GO:0008152,GO:0008380,GO:0009058,GO:0009059,GO:0009987,GO:0010467,GO:0016043,GO:0016070,GO:…	-	ko:K11127	-	-	-	-	ko00000,ko03032	-	-	-	DUF4062,NACHT,TEP1_N,TROVE,WD40
Ofa012180	8083.ENSXMAP00000008375	2.53e-95	300	KOG0589@1|root,KOG0589@2759|Eukaryota,39YP0@33154|Opisthokonta,3BKR5@33208|Metazoa,3D5KG@33213|Bilateria,486GA@7711|Chordata,49A9I@7742|Vertebrata,49S70@7898|Actinopterygii	33208|Metazoa	T	Serine threonine-protein kinase	-	-	2.7.11.1	ko:K08857	-	-	-	-	ko00000,ko01000,ko01001,ko03036,ko03400	-	-	-	ApoL,Pkinase
Ofa022439	215358.XP_010733591.1	1.55e-201	571	KOG0082@1|root,KOG0085@2759|Eukaryota,3AQYJ@33154|Opisthokonta,3BEQR@33208|Metazoa,3CWYM@33213|Bilateria,4819G@7711|Chordata,48W3A@7742|Vertebrata,49XZF@7898|Actinopterygii	33208|Metazoa	T	Guanine nucleotide binding protein (G protein), q polypeptide	GNAQ	GO:0000003,GO:0000166,GO:0000902,GO:0000904,GO:0001501,GO:0001505,GO:0001508,GO:0001664,GO:0001750,GO:0001775,GO:0001882,GO:0001883,GO:0001932,GO:0001933,GO:0001956,GO:0002119,GO:0002164,GO:0002251,GO:0002253,GO:0002376,GO:0002385,GO:0002682,GO:0002684,GO:0002831,GO:0003008,GO:0003674,GO:0003824,GO:0003924,GO:0005096,GO:0005102,GO:0005488,GO:0005515,GO:0005525,GO:0005575,GO:0005622,GO:0005623,GO:…	-	ko:K04634,ko:K04635	ko04015,ko04020,ko04022,ko04071,ko04261,ko04270,ko04371,ko04540,ko04611,ko04713,ko04720,ko04723,ko04724,ko04725,ko04726,ko04728,ko04730,ko04745,ko04750,ko04911,ko04912,ko04915,ko04916,ko04918,ko04921,ko04922,ko04924,ko04925,ko04927,ko04934,ko04961,ko04970,ko04971,ko04972,ko05010,ko05016,ko05142,ko05143,ko05146,ko05200,map04015,map04020,map04022,map04071,map04261,map04270,map04371,map04540,map0461…	-	-	-	ko00000,ko00001,ko04031,ko04147	-	-	-	G-alpha
Ofa017504	215358.XP_010737519.1	1.16e-273	758	COG2124@1|root,KOG0158@2759|Eukaryota,38BTY@33154|Opisthokonta,3BF8S@33208|Metazoa,3CV2F@33213|Bilateria,48IM1@7711|Chordata,49FB6@7742|Vertebrata,4A6DS@7898|Actinopterygii	33208|Metazoa	Q	cytochrome P450	-	-	1.14.14.1,5.3.99.5	ko:K01832,ko:K07424,ko:K17860	ko00140,ko00590,ko00591,ko00830,ko01100,ko04611,ko05204,map00140,map00590,map00591,map00830,map01100,map04611,map05204	-	R02268,R02356,R03408,R07055,R07056,R08390,R08391,R08392	RC00674,RC00704,RC00723,RC00724,RC01624,RC01711	ko00000,ko00001,ko00199,ko01000	-	-	-	p450
Ofa013747	9823.ENSSSCP00000025048	9.05e-11	66.2	COG0666@1|root,KOG0504@2759|Eukaryota,39YNX@33154|Opisthokonta,3B9NB@33208|Metazoa,3CRFJ@33213|Bilateria,47ZCI@7711|Chordata,48Y1R@7742|Vertebrata,3J4BP@40674|Mammalia,4IWCE@91561|Cetartiodactyla	33208|Metazoa	S	Ankyrin repeat domain 52	ANKRD52	-	-	ko:K15502,ko:K15504	-	-	-	-	ko00000,ko01009,ko03400	-	-	-	Ank,Ank_2,Ank_3,Ank_4,Ank_5
Ofa008378	215358.XP_010747386.1	8.18e-289	836	KOG3513@1|root,KOG3513@2759|Eukaryota,38C7V@33154|Opisthokonta,3B984@33208|Metazoa,3DF6E@33213|Bilateria,48QDQ@7711|Chordata,49KZX@7742|Vertebrata,4A6DY@7898|Actinopterygii	33208|Metazoa	T	Neural cell adhesion molecule	L1CAM	GO:0000003,GO:0000132,GO:0000226,GO:0000278,GO:0000902,GO:0000904,GO:0001101,GO:0001501,GO:0001558,GO:0001667,GO:0001932,GO:0002009,GO:0002064,GO:0002165,GO:0002252,GO:0002376,GO:0003007,GO:0003381,GO:0003382,GO:0003383,GO:0003384,GO:0003674,GO:0004888,GO:0005102,GO:0005178,GO:0005488,GO:0005509,GO:0005515,GO:0005575,GO:0005622,GO:0005623,GO:0005737,GO:0005768,GO:0005886,GO:0005887,GO:0005911,GO:…	-	ko:K06550,ko:K06756,ko:K06757,ko:K06758,ko:K06760	ko04360,ko04514,map04360,map04514	-	-	-	ko00000,ko00001,ko00537,ko04090,ko04091,ko04516	-	-	-	Bravo_FIGEY,I-set,Ig_3,fn3
Ofa018009	144197.XP_008299233.1	3.28e-300	833	COG5021@1|root,KOG4361@1|root,KOG0940@2759|Eukaryota,KOG4361@2759|Eukaryota,38HU1@33154|Opisthokonta,3B975@33208|Metazoa,3CZ4B@33213|Bilateria,486Z7@7711|Chordata,48YD1@7742|Vertebrata,49QWB@7898|Actinopterygii	33208|Metazoa	OT	BCL2-associated athanogene 3	BAG3	GO:0000122,GO:0000166,GO:0000774,GO:0003674,GO:0005488,GO:0005575,GO:0005622,GO:0005623,GO:0005634,GO:0005737,GO:0005829,GO:0005886,GO:0006355,GO:0006357,GO:0006457,GO:0006915,GO:0006950,GO:0007154,GO:0007165,GO:0007166,GO:0008150,GO:0008219,GO:0008625,GO:0009266,GO:0009408,GO:0009605,GO:0009612,GO:0009628,GO:0009889,GO:0009890,GO:0009892,GO:0009987,GO:0010468,GO:0010556,GO:0010558,GO:0010605,GO:…	-	ko:K09557	-	-	-	-	ko00000,ko03110,ko04131	-	-	-	BAG,WW
Ofa003874	144197.XP_008275876.1	4.87e-181	523	COG0006@1|root,KOG2737@2759|Eukaryota,38EA1@33154|Opisthokonta,3BD70@33208|Metazoa,3CYK7@33213|Bilateria,4812V@7711|Chordata,48WU4@7742|Vertebrata,49V6V@7898|Actinopterygii	33208|Metazoa	E	Peptidase D	PEPD	GO:0003674,GO:0003824,GO:0004177,GO:0004180,GO:0004181,GO:0005575,GO:0005622,GO:0005623,GO:0005634,GO:0005654,GO:0006082,GO:0006508,GO:0006520,GO:0006807,GO:0008150,GO:0008152,GO:0008233,GO:0008235,GO:0008237,GO:0008238,GO:0008239,GO:0009987,GO:0016787,GO:0019538,GO:0019752,GO:0031974,GO:0031981,GO:0043170,GO:0043226,GO:0043227,GO:0043229,GO:0043231,GO:0043233,GO:0043436,GO:0044237,GO:0044238,GO:…	3.4.13.9	ko:K06106,ko:K14213	ko04530,ko05100,ko05130,ko05131,ko05205,map04530,map05100,map05130,map05131,map05205	-	-	-	ko00000,ko00001,ko01000,ko01002,ko04131,ko04812	-	-	-	AMP_N,Peptidase_M24
Ofa005621	215358.XP_010730262.1	2.01e-161	458	KOG3656@1|root,KOG3656@2759|Eukaryota,3A0VT@33154|Opisthokonta,3BQ41@33208|Metazoa,3D6FF@33213|Bilateria,48E4D@7711|Chordata,49BCG@7742|Vertebrata,4A33T@7898|Actinopterygii	33208|Metazoa	S	receptor	-	-	-	-	-	-	-	-	-	-	-	-	7tm_1
Ofa002702	144197.XP_008295755.1	5.77e-242	690	KOG1565@1|root,KOG1565@2759|Eukaryota,38CRR@33154|Opisthokonta,3B9IY@33208|Metazoa,3CT1E@33213|Bilateria,48I1X@7711|Chordata,49EMN@7742|Vertebrata,4A6SJ@7898|Actinopterygii	33208|Metazoa	OW	Belongs to the peptidase M10A family	MMP15	GO:0000003,GO:0000902,GO:0000904,GO:0001704,GO:0001706,GO:0001838,GO:0002009,GO:0002165,GO:0002218,GO:0002253,GO:0002376,GO:0002682,GO:0002684,GO:0003007,GO:0003143,GO:0003144,GO:0003313,GO:0003314,GO:0003315,GO:0003318,GO:0003319,GO:0003674,GO:0003824,GO:0004175,GO:0004177,GO:0004222,GO:0005488,GO:0005575,GO:0005623,GO:0005886,GO:0005887,GO:0006464,GO:0006508,GO:0006807,GO:0006928,GO:0006929,GO:…	-	ko:K07995,ko:K07996,ko:K07997,ko:K08002,ko:K08003	ko05206,map05206	-	-	-	ko00000,ko00001,ko01000,ko01002	-	-	-	DUF3377,Hemopexin,PG_binding_1,Peptidase_M10
Ofa021924	215358.XP_010740360.1	0	902	2C81X@1|root,2QQA2@2759|Eukaryota,39RAT@33154|Opisthokonta,3BDN0@33208|Metazoa,3CVH3@33213|Bilateria,482C4@7711|Chordata,490SS@7742|Vertebrata,49VE1@7898|Actinopterygii	33208|Metazoa	T	Gdnf family receptor	GFRA1	GO:0000003,GO:0000165,GO:0000902,GO:0000904,GO:0001655,GO:0001822,GO:0001932,GO:0001934,GO:0003006,GO:0003674,GO:0004888,GO:0004896,GO:0005030,GO:0005085,GO:0005088,GO:0005102,GO:0005178,GO:0005488,GO:0005515,GO:0005575,GO:0005576,GO:0005615,GO:0005623,GO:0005886,GO:0006464,GO:0006468,GO:0006793,GO:0006796,GO:0006807,GO:0006928,GO:0006935,GO:0007154,GO:0007165,GO:0007166,GO:0007167,GO:0007169,GO:…	-	ko:K19895	-	-	-	-	ko00000,ko00537	-	-	-	GDNF
Ofa020838	215358.XP_010733586.1	0	1396	COG5647@1|root,KOG2284@2759|Eukaryota,38GVB@33154|Opisthokonta,3BFNM@33208|Metazoa,3CR4W@33213|Bilateria,48A8G@7711|Chordata,48YND@7742|Vertebrata,49STR@7898|Actinopterygii	33208|Metazoa	O	Belongs to the cullin family	CUL2	GO:0000003,GO:0000082,GO:0000151,GO:0000153,GO:0000212,GO:0000226,GO:0000278,GO:0000280,GO:0000578,GO:0000819,GO:0001666,GO:0002009,GO:0003002,GO:0003006,GO:0003674,GO:0005488,GO:0005515,GO:0005575,GO:0005622,GO:0005623,GO:0005634,GO:0005654,GO:0005730,GO:0005737,GO:0005829,GO:0006355,GO:0006357,GO:0006464,GO:0006508,GO:0006511,GO:0006807,GO:0006915,GO:0006928,GO:0006950,GO:0006996,GO:0007010,GO:…	-	ko:K03870	ko04066,ko04120,ko05200,ko05211,map04066,map04120,map05200,map05211	M00383	-	-	ko00000,ko00001,ko00002,ko04121	-	-	-	Cullin,Cullin_Nedd8
Ofa013040	69293.ENSGACP00000027118	1.68e-82	251	28K69@1|root,2S604@2759|Eukaryota,3A69T@33154|Opisthokonta,3BT1R@33208|Metazoa,3D9P6@33213|Bilateria,48GBU@7711|Chordata,49D7K@7742|Vertebrata,4A4HZ@7898|Actinopterygii	33208|Metazoa	S	Complement component C1q domain.	-	-	-	-	-	-	-	-	-	-	-	-	C1q
Ofa007404	215358.XP_010754709.1	4.04e-68	244	KOG1868@1|root,KOG1868@2759|Eukaryota,39UU7@33154|Opisthokonta,3BHK0@33208|Metazoa,3CYFA@33213|Bilateria,4863Q@7711|Chordata,492J2@7742|Vertebrata	33208|Metazoa	O	protein K11-linked deubiquitination	-	-	3.4.19.12	ko:K11850	-	-	-	-	ko00000,ko01000,ko01002,ko04121	-	-	-	UCH
Ofa012722	9767.XP_007179126.1	1.38e-58	190	COG2036@1|root,KOG1745@2759|Eukaryota,KOG3467@2759|Eukaryota,3A1HI@33154|Opisthokonta,3BQAA@33208|Metazoa,3D789@33213|Bilateria,48C3X@7711|Chordata,495KF@7742|Vertebrata,3JEZY@40674|Mammalia	33208|Metazoa	B	Centromere kinetochore component CENP-T histone fold	-	-	-	ko:K11253,ko:K11254	ko05034,ko05202,ko05203,ko05322,map05034,map05202,map05203,map05322	-	-	-	ko00000,ko00001,ko03036,ko04147	-	-	-	CENP-T_C,Histone,Histone_H2A_C
Ofa003921	215358.XP_010730138.1	6.8e-177	494	KOG3714@1|root,KOG3714@2759|Eukaryota,39V2U@33154|Opisthokonta,3BIEC@33208|Metazoa,3D4ZY@33213|Bilateria,48QR9@7711|Chordata,49MB0@7742|Vertebrata,49YUV@7898|Actinopterygii	33208|Metazoa	O	High choriolytic enzyme 1-like	ASTL	GO:0000003,GO:0001775,GO:0003674,GO:0003824,GO:0005575,GO:0005622,GO:0005623,GO:0005737,GO:0005886,GO:0006508,GO:0006807,GO:0007155,GO:0007338,GO:0007343,GO:0008150,GO:0008152,GO:0008233,GO:0009566,GO:0009893,GO:0009987,GO:0010468,GO:0010604,GO:0010628,GO:0010954,GO:0012505,GO:0016020,GO:0016787,GO:0019222,GO:0019538,GO:0019953,GO:0022414,GO:0022610,GO:0030133,GO:0030141,GO:0030162,GO:0031323,GO:…	3.4.24.67	ko:K18543	-	-	-	-	ko00000,ko01000,ko01002	-	-	-	Astacin,CUB
Ofa013641	144197.XP_008290544.1	6.79e-130	379	28MUP@1|root,2QUCY@2759|Eukaryota,39X3P@33154|Opisthokonta,3BK41@33208|Metazoa,3CXK3@33213|Bilateria,48CWW@7711|Chordata,499U7@7742|Vertebrata,49XFY@7898|Actinopterygii	33208|Metazoa	T	Odorant receptor, family E, subfamily 128, member	-	-	-	ko:K04257	ko04740,map04740	-	-	-	ko00000,ko00001,ko04030	-	-	-	7tm_4
Ofa010878	215358.XP_010746508.1	0	2541	COG2319@1|root,KOG4155@1|root,KOG3602@2759|Eukaryota,KOG4155@2759|Eukaryota,38BD6@33154|Opisthokonta,3BAND@33208|Metazoa,3CVWB@33213|Bilateria,482I8@7711|Chordata,48V62@7742|Vertebrata,4A2Q3@7898|Actinopterygii	33208|Metazoa	S	Telomerase protein component	TEP1	GO:0000722,GO:0000723,GO:0000781,GO:0002039,GO:0003674,GO:0003676,GO:0003723,GO:0005488,GO:0005515,GO:0005575,GO:0005622,GO:0005623,GO:0005634,GO:0005681,GO:0005682,GO:0005694,GO:0005697,GO:0005737,GO:0006139,GO:0006259,GO:0006278,GO:0006310,GO:0006312,GO:0006396,GO:0006725,GO:0006807,GO:0006996,GO:0008150,GO:0008152,GO:0008380,GO:0009058,GO:0009059,GO:0009987,GO:0010467,GO:0016043,GO:0016070,GO:…	-	ko:K11127	-	-	-	-	ko00000,ko03032	-	-	-	DUF4062,NACHT,TEP1_N,TROVE,WD40
Ofa003861	215358.XP_010731427.1	5.28e-184	514	COG2162@1|root,2RD0D@2759|Eukaryota,39PIK@33154|Opisthokonta,3B9K4@33208|Metazoa,3CTP9@33213|Bilateria,481KG@7711|Chordata,4951Y@7742|Vertebrata,49REM@7898|Actinopterygii	33208|Metazoa	I	Arylamine N-acetyltransferase	NAT1	GO:0001101,GO:0001666,GO:0001889,GO:0002237,GO:0003333,GO:0003674,GO:0003824,GO:0004060,GO:0005215,GO:0005342,GO:0005575,GO:0005622,GO:0005623,GO:0005737,GO:0005829,GO:0005886,GO:0006805,GO:0006810,GO:0006811,GO:0006820,GO:0006865,GO:0006950,GO:0007275,GO:0007568,GO:0008080,GO:0008150,GO:0008152,GO:0008509,GO:0008514,GO:0009410,GO:0009605,GO:0009607,GO:0009617,GO:0009628,GO:0009719,GO:0009725,GO:…	2.3.1.5	ko:K00622	ko00232,ko00633,ko00983,ko01100,ko01110,ko01120,ko05204,map00232,map00633,map00983,map01100,map01110,map01120,map05204	-	R07940,R08036,R08248,R08250,R11902	RC00004,RC00416,RC00962,RC02961	ko00000,ko00001,ko01000	-	-	-	Acetyltransf_2
Ofa022572	69293.ENSGACP00000026135	5.59e-265	740	KOG2177@1|root,KOG2177@2759|Eukaryota,38C4M@33154|Opisthokonta,3BDNZ@33208|Metazoa,3CWUT@33213|Bilateria,480HC@7711|Chordata,4990S@7742|Vertebrata,49V4Y@7898|Actinopterygii	33208|Metazoa	O	E3 ubiquitin-protein ligase	TRIM7	GO:0000209,GO:0001817,GO:0002376,GO:0002682,GO:0002684,GO:0003674,GO:0003824,GO:0004842,GO:0005102,GO:0005488,GO:0005515,GO:0005575,GO:0005622,GO:0005623,GO:0005634,GO:0005654,GO:0005730,GO:0005737,GO:0005739,GO:0005794,GO:0005829,GO:0006355,GO:0006464,GO:0006508,GO:0006511,GO:0006513,GO:0006807,GO:0006950,GO:0006952,GO:0006955,GO:0007154,GO:0007165,GO:0007166,GO:0008134,GO:0008150,GO:0008152,GO:…	2.3.2.27,2.7.7.6	ko:K03006,ko:K06712,ko:K10651,ko:K12000,ko:K12009,ko:K12015,ko:K12019,ko:K12025,ko:K12027,ko:K12033,ko:K12037	ko00230,ko00240,ko01100,ko03020,ko05016,ko05168,ko05169,ko05322,map00230,map00240,map01100,map03020,map05016,map05168,map05169,map05322	M00180	R00435,R00441,R00442,R00443	RC02795	br01611,ko00000,ko00001,ko00002,ko01000,ko03019,ko03021,ko03400,ko04090,ko04121,ko04131,ko04147	-	-	-	PRY,SPRY,zf-B_box,zf-C3HC4,zf-C3HC4_4,zf-RING_UBOX
Ofa021312	69293.ENSGACP00000002161	1.08e-75	269	KOG2591@1|root,KOG2591@2759|Eukaryota,3AEDW@33154|Opisthokonta,3BX0Q@33208|Metazoa,3DEZI@33213|Bilateria,48IZG@7711|Chordata,49FEJ@7742|Vertebrata,4A6JH@7898|Actinopterygii	33208|Metazoa	T	La-related protein 4B-like isoform X1	-	-	-	ko:K18763	-	-	-	-	ko00000,ko03019	-	-	-	-
Ofa013970	215358.XP_010744103.1	5.05e-310	932	COG5184@1|root,KOG1426@2759|Eukaryota,3AF2M@33154|Opisthokonta,3BX06@33208|Metazoa,3DDWK@33213|Bilateria,48HVQ@7711|Chordata,49ENQ@7742|Vertebrata,4A6R9@7898|Actinopterygii	33208|Metazoa	DZ	retinitis pigmentosa GTPase regulator	rpgr	-	-	ko:K19607	-	-	-	-	ko00000,ko03036	-	-	-	RCC1
Ofa003569	215358.XP_010743083.1	0	1133	COG1190@1|root,KOG1885@2759|Eukaryota,38C95@33154|Opisthokonta,3BE5C@33208|Metazoa,3CTVI@33213|Bilateria,482S1@7711|Chordata,4951V@7742|Vertebrata,49ZXI@7898|Actinopterygii	33208|Metazoa	J	lysyl-tRNA synthetase	KARS	GO:0000049,GO:0000165,GO:0000166,GO:0000187,GO:0001775,GO:0001817,GO:0001819,GO:0001932,GO:0001934,GO:0002252,GO:0002263,GO:0002274,GO:0002275,GO:0002276,GO:0002366,GO:0002376,GO:0002682,GO:0002684,GO:0002685,GO:0002687,GO:0002688,GO:0002690,GO:0002694,GO:0002696,GO:0002697,GO:0002699,GO:0002700,GO:0002702,GO:0002718,GO:0002720,GO:0002739,GO:0002741,GO:0002791,GO:0002793,GO:0003674,GO:0003676,GO:…	6.1.1.6	ko:K04567	ko00970,map00970	M00359,M00360	R03658	RC00055,RC00523	ko00000,ko00001,ko00002,ko01000,ko01007,ko03016	-	-	-	tRNA-synt_2,tRNA_anti-codon
Ofa019719	144197.XP_008303506.1	8.79e-89	263	KOG4297@1|root,KOG4297@2759|Eukaryota,39TWF@33154|Opisthokonta,3BFQ9@33208|Metazoa,3CX0X@33213|Bilateria,48K8F@7711|Chordata,49H5T@7742|Vertebrata,4A88Q@7898|Actinopterygii	33208|Metazoa	T	Type-2 ice-structuring protein-like	-	-	-	ko:K22244	ko05226,map05226	-	-	-	ko00000,ko00001	-	-	-	Lectin_C,Trypsin
Ofa012057	215358.XP_010734528.1	1.7e-173	496	28YXJ@1|root,2R5RS@2759|Eukaryota,39UF4@33154|Opisthokonta,3BKWK@33208|Metazoa,3CRD8@33213|Bilateria,48CY0@7711|Chordata,496IY@7742|Vertebrata,49QUI@7898|Actinopterygii	33208|Metazoa	-	-	-	-	-	-	-	-	-	-	-	-	-	-	-
Ofa004122	144197.XP_008296238.1	7.25e-203	582	COG3869@1|root,KOG3581@2759|Eukaryota,39W8S@33154|Opisthokonta,3BKRS@33208|Metazoa,3D50H@33213|Bilateria,488V8@7711|Chordata,49940@7742|Vertebrata,49YMR@7898|Actinopterygii	33208|Metazoa	C	Creatine kinase	-	-	2.7.3.2	ko:K00933	ko00330,ko01100,map00330,map01100	M00047	R01881	RC00002,RC00203	ko00000,ko00001,ko00002,ko01000,ko04147	-	-	-	ATP-gua_Ptrans,ATP-gua_PtransN
Ofa005322	215358.XP_010739891.1	0	1718	KOG1306@1|root,KOG1306@2759|Eukaryota,38CSX@33154|Opisthokonta,3BAVY@33208|Metazoa,3CSR1@33213|Bilateria,482DN@7711|Chordata,48XY6@7742|Vertebrata,49TPZ@7898|Actinopterygii	33208|Metazoa	PT	Solute carrier family 8 (sodium-calcium exchanger), member	SLC8A2	GO:0003008,GO:0003674,GO:0005215,GO:0005432,GO:0005488,GO:0005509,GO:0005575,GO:0005622,GO:0005623,GO:0005737,GO:0005739,GO:0005856,GO:0005874,GO:0005886,GO:0005887,GO:0006810,GO:0006811,GO:0006812,GO:0006814,GO:0006816,GO:0006873,GO:0006874,GO:0006875,GO:0006950,GO:0007154,GO:0007165,GO:0007204,GO:0007275,GO:0007399,GO:0007417,GO:0007420,GO:0007584,GO:0007602,GO:0007610,GO:0007611,GO:0007612,GO:…	-	ko:K05849	ko04020,ko04022,ko04371,ko04740,ko04974,map04020,map04022,map04371,map04740,map04974	-	-	-	ko00000,ko00001,ko00536,ko02000	2.A.19.3	-	-	Calx-beta,Na_Ca_ex,Na_Ca_ex_C
Ofa013733	215358.XP_010754122.1	3.32e-157	447	2C3P7@1|root,2QVH7@2759|Eukaryota,391R3@33154|Opisthokonta,3BBBW@33208|Metazoa,3D3WJ@33213|Bilateria,48DSY@7711|Chordata,493JN@7742|Vertebrata,49XR6@7898|Actinopterygii	33208|Metazoa	T	olfactory receptor	-	-	-	ko:K04257	ko04740,map04740	-	-	-	ko00000,ko00001,ko04030	-	-	-	7tm_4
Ofa023372	69293.ENSGACP00000019590	2.52e-184	517	COG1957@1|root,KOG2938@2759|Eukaryota,39TNV@33154|Opisthokonta,3BMUJ@33208|Metazoa,3D25W@33213|Bilateria,48BKS@7711|Chordata,499B5@7742|Vertebrata,49VDZ@7898|Actinopterygii	33208|Metazoa	F	Inosine-uridine preferring nucleoside hydrolase-like	-	GO:0003674,GO:0003824,GO:0005575,GO:0005622,GO:0005623,GO:0005737,GO:0005829,GO:0006139,GO:0006152,GO:0006725,GO:0006807,GO:0008150,GO:0008152,GO:0008477,GO:0009056,GO:0009116,GO:0009164,GO:0009987,GO:0016787,GO:0016798,GO:0016799,GO:0019439,GO:0034641,GO:0034655,GO:0034656,GO:0042278,GO:0044237,GO:0044238,GO:0044248,GO:0044270,GO:0044281,GO:0044282,GO:0044424,GO:0044444,GO:0044464,GO:0046483,GO:…	-	-	-	-	-	-	-	-	-	-	IU_nuc_hydro
Ofa011694	106582.XP_004575269.1	3.76e-64	209	COG3555@1|root,KOG3696@2759|Eukaryota,39ZV3@33154|Opisthokonta,3BPG0@33208|Metazoa,3D2J3@33213|Bilateria,48DTU@7711|Chordata,499GA@7742|Vertebrata,4A7P7@7898|Actinopterygii	33208|Metazoa	O	Aspartyl beta-hydroxylase N-terminal region	asph	-	1.14.11.16	ko:K00476	-	-	-	-	ko00000,ko01000	-	-	-	Asp-B-Hydro_N
Ofa004359	215358.XP_010737805.1	0	973	KOG3529@1|root,KOG3529@2759|Eukaryota,38CYB@33154|Opisthokonta,3BBHG@33208|Metazoa,3CS65@33213|Bilateria,487H0@7711|Chordata,493BM@7742|Vertebrata,49X7C@7898|Actinopterygii	33208|Metazoa	S	Neurofibromin 2b (merlin)	NF2	GO:0000003,GO:0000280,GO:0000578,GO:0000910,GO:0001558,GO:0001654,GO:0001745,GO:0001751,GO:0001754,GO:0001932,GO:0001934,GO:0003002,GO:0003006,GO:0003674,GO:0005102,GO:0005178,GO:0005488,GO:0005515,GO:0005575,GO:0005622,GO:0005623,GO:0005737,GO:0005739,GO:0005886,GO:0005911,GO:0005912,GO:0005938,GO:0006403,GO:0006810,GO:0006897,GO:0006996,GO:0007028,GO:0007049,GO:0007059,GO:0007112,GO:0007140,GO:…	-	ko:K16684	ko04390,ko04391,ko04392,ko04530,map04390,map04391,map04392,map04530	M00683	-	-	ko00000,ko00001,ko00002	-	-	-	ERM,FERM_C,FERM_M,FERM_N
Ofa021652	106582.XP_004557688.1	3.09e-199	589	KOG3766@1|root,KOG3766@2759|Eukaryota,38EBR@33154|Opisthokonta,3BA62@33208|Metazoa,3CS6Y@33213|Bilateria,489GP@7711|Chordata,48USE@7742|Vertebrata,49V72@7898|Actinopterygii	33208|Metazoa	K	L(3)mbt-like 2 (Drosophila)	L3MBTL2	GO:0000003,GO:0000785,GO:0002119,GO:0002164,GO:0003006,GO:0003674,GO:0003682,GO:0005488,GO:0005515,GO:0005575,GO:0005622,GO:0005623,GO:0005634,GO:0005654,GO:0005694,GO:0006325,GO:0006342,GO:0006355,GO:0006996,GO:0007275,GO:0007276,GO:0007281,GO:0007292,GO:0007398,GO:0007444,GO:0007446,GO:0008150,GO:0008283,GO:0009791,GO:0009888,GO:0009889,GO:0009890,GO:0009892,GO:0009893,GO:0009987,GO:0010468,GO:…	-	-	-	-	-	-	-	-	-	-	MBT,SAM_1,THAP
Ofa019716	7668.SPU_026502-tr	2.74e-36	140	28K6X@1|root,2QSMG@2759|Eukaryota,39TXW@33154|Opisthokonta,3BNJW@33208|Metazoa,3D0DB@33213|Bilateria	33208|Metazoa	-	-	-	-	-	-	-	-	-	-	-	-	-	-	rve
Ofa012726	7918.ENSLOCP00000008559	4.28e-61	190	KOG1744@1|root,KOG1744@2759|Eukaryota,3A1HW@33154|Opisthokonta,3BPCH@33208|Metazoa,3D6KD@33213|Bilateria,48E0D@7711|Chordata,49ASY@7742|Vertebrata,4A39J@7898|Actinopterygii	33208|Metazoa	B	Histone H2B	HIST1H2BA	GO:0000785,GO:0000786,GO:0001906,GO:0002227,GO:0002251,GO:0002376,GO:0002385,GO:0003674,GO:0003676,GO:0003677,GO:0005488,GO:0005575,GO:0005576,GO:0005615,GO:0005622,GO:0005623,GO:0005634,GO:0005654,GO:0005694,GO:0005737,GO:0005829,GO:0006323,GO:0006325,GO:0006333,GO:0006334,GO:0006464,GO:0006807,GO:0006950,GO:0006952,GO:0006955,GO:0006959,GO:0006996,GO:0008150,GO:0008152,GO:0009605,GO:0009607,GO:…	-	ko:K11252	ko05034,ko05203,ko05322,map05034,map05203,map05322	-	-	-	ko00000,ko00001,ko03036,ko04147	-	-	-	Histone
Ofa000234	144197.XP_008277544.1	0	3085	KOG3610@1|root,KOG3610@2759|Eukaryota,38DZI@33154|Opisthokonta,3B9A7@33208|Metazoa,3CS6M@33213|Bilateria,48BTH@7711|Chordata,495FF@7742|Vertebrata,4A152@7898|Actinopterygii	33208|Metazoa	T	Plexin A2	PLXNA2	GO:0000902,GO:0000904,GO:0001558,GO:0001756,GO:0002116,GO:0003002,GO:0003674,GO:0004888,GO:0005488,GO:0005515,GO:0005575,GO:0005623,GO:0005886,GO:0005887,GO:0006928,GO:0006935,GO:0007154,GO:0007165,GO:0007166,GO:0007275,GO:0007389,GO:0007399,GO:0007409,GO:0007411,GO:0007417,GO:0007420,GO:0008045,GO:0008150,GO:0008361,GO:0009605,GO:0009653,GO:0009790,GO:0009792,GO:0009888,GO:0009952,GO:0009987,GO:…	-	ko:K06820	ko04360,map04360	-	-	-	ko00000,ko00001,ko04516	-	-	-	PSI,Plexin_cytopl,Sema,TIG
Ofa005367	8153.XP_005929488.1	2.65e-67	222	2D236@1|root,2SK9S@2759|Eukaryota,3AJ8Q@33154|Opisthokonta,3BZNE@33208|Metazoa,3DE4I@33213|Bilateria,48JBY@7711|Chordata,49F93@7742|Vertebrata,4A5G7@7898|Actinopterygii	33208|Metazoa	T	Scavenger receptor cysteine-rich type 1 protein M130-like	-	-	-	ko:K06545	-	-	-	-	ko00000,ko04090	-	-	-	SRCR,ig
Ofa016440	48698.ENSPFOP00000022770	1.75e-56	178	2CFRM@1|root,2S3KF@2759|Eukaryota,3A3UM@33154|Opisthokonta,3BRE4@33208|Metazoa,3D932@33213|Bilateria,48F4H@7711|Chordata,49D8U@7742|Vertebrata,4A9IK@7898|Actinopterygii	33208|Metazoa	S	Immunoglobulin V-Type	-	-	-	-	-	-	-	-	-	-	-	-	C1-set,V-set
Ofa002820	144197.XP_008278466.1	5.88e-285	791	KOG3736@1|root,KOG3736@2759|Eukaryota,3AEZB@33154|Opisthokonta,3BZ9F@33208|Metazoa,3DDXP@33213|Bilateria,48IXY@7711|Chordata,49FFP@7742|Vertebrata,4A6EQ@7898|Actinopterygii	33208|Metazoa	O	polypeptide N-acetylgalactosaminyltransferase	-	-	2.4.1.41	ko:K00710	ko00512,ko01100,map00512,map01100	M00056	R05907	-	ko00000,ko00001,ko00002,ko01000,ko01003	-	GT27	-	Glycos_transf_2,Ricin_B_lectin
Ofa002763	215358.XP_010741889.1	1.01e-312	857	COG2124@1|root,KOG0156@2759|Eukaryota,38BSU@33154|Opisthokonta,3BC78@33208|Metazoa,3CRSA@33213|Bilateria,4858R@7711|Chordata,499TE@7742|Vertebrata,49YE7@7898|Actinopterygii	33208|Metazoa	Q	cytochrome P450	-	-	-	ko:K17858	-	-	-	-	ko00000,ko00199	-	-	-	p450
## 154 queries scanned
## Total time (seconds): 2.0160367488861084
## Rate: 76.39 q/s
