# Supplementary material for: Innovative approach for high-throughput exploiting sex-specific markers in Japanese parrotfish Oplegnathus fasciatus
Source: Gigascience. 2024 Jul 19;13:giae045. doi: 10.1093/gigascience/giae045 (PMC11258905; doi:10.1093/gigascience/giae045)
Supplement: giae045_Supplemental_Files [file giae045_supplemental_files.zip › new-Male_reference_ INS_DEL 100_Set.xlsx]

## Sheet: INS_100_annotation
chr	start	end	type	length	upstream_Gene	upstream_dis	downstream_Gene	downstream_dis	overlap_info
MChr1	438580	438580	INS	478	Ofa022967	17589	Ofa022968	20868	gene,-,ID=Ofa022968;intron,-,Parent=Ofa022968.gene;
MChr1	996503	996503	INS	83564	Ofa022979	104667	Ofa022980	49842	intron,+,Parent=Ofa022979.gene;gene,+,ID=Ofa022979;
MChr1	1013754	1013754	INS	758	Ofa022979	121918	Ofa022980	32591	intron,+,Parent=Ofa022979.gene;gene,+,ID=Ofa022979;
MChr1	1223337	1223337	INS	153	Ofa022982	82576	Ofa022983	26338	gene,-,ID=Ofa022983,Source=MAKER1:MAKER_DHR23000064.1,MAKER2:MAKER_DH23000060.1;intron,-,Parent=Ofa022983.gene;
MChr1	1223860	1223860	INS	234	Ofa022982	83099	Ofa022983	25815	gene,-,ID=Ofa022983,Source=MAKER1:MAKER_DHR23000064.1,MAKER2:MAKER_DH23000060.1;intron,-,Parent=Ofa022983.gene;
MChr1	1224115	1224115	INS	156	Ofa022982	83354	Ofa022983	25560	gene,-,ID=Ofa022983,Source=MAKER1:MAKER_DHR23000064.1,MAKER2:MAKER_DH23000060.1;intron,-,Parent=Ofa022983.gene;
MChr1	1224694	1224694	INS	117	Ofa022982	83933	Ofa022983	24981	gene,-,ID=Ofa022983,Source=MAKER1:MAKER_DHR23000064.1,MAKER2:MAKER_DH23000060.1;intron,-,Parent=Ofa022983.gene;
MChr1	1608463	1608463	INS	2505	Ofa022991	58349	Ofa022992	44037	-
MChr1	1638087	1638087	INS	486	Ofa022991	87973	Ofa022992	14413	-
MChr1	1648025	1648025	INS	281	Ofa022991	97911	Ofa022992	4475	gene,-,ID=Ofa022992;intron,-,Parent=Ofa022992.gene;
MChr1	1649013	1649013	INS	149	Ofa022991	98899	Ofa022992	3487	gene,-,ID=Ofa022992;intron,-,Parent=Ofa022992.gene;
MChr1	1649089	1649089	INS	158	Ofa022991	98975	Ofa022992	3411	gene,-,ID=Ofa022992;intron,-,Parent=Ofa022992.gene;
MChr1	1649254	1649254	INS	344	Ofa022991	99140	Ofa022992	3246	gene,-,ID=Ofa022992;intron,-,Parent=Ofa022992.gene;
MChr1	1649357	1649357	INS	720	Ofa022991	99243	Ofa022992	3143	gene,-,ID=Ofa022992;intron,-,Parent=Ofa022992.gene;
MChr1	1649449	1649449	INS	352	Ofa022991	99335	Ofa022992	3051	gene,-,ID=Ofa022992;intron,-,Parent=Ofa022992.gene;
MChr1	1649700	1649700	INS	374	Ofa022991	99586	Ofa022992	2800	gene,-,ID=Ofa022992;intron,-,Parent=Ofa022992.gene;
MChr1	1649818	1649818	INS	236	Ofa022991	99704	Ofa022992	2682	gene,-,ID=Ofa022992;intron,-,Parent=Ofa022992.gene;
MChr1	1656005	1656005	INS	160	Ofa022993	716	Ofa022994	5988	gene,+,ID=Ofa022993;intron,+,Parent=Ofa022993.gene;
MChr1	1656393	1656393	INS	183	Ofa022993	1104	Ofa022994	5600	gene,+,ID=Ofa022993;intron,+,Parent=Ofa022993.gene;
MChr1	1656580	1656580	INS	182	Ofa022993	1291	Ofa022994	5413	gene,+,ID=Ofa022993;intron,+,Parent=Ofa022993.gene;
MChr1	1656937	1656937	INS	172	Ofa022993	1648	Ofa022994	5056	gene,+,ID=Ofa022993;intron,+,Parent=Ofa022993.gene;
MChr1	1683514	1683514	INS	16415	Ofa022996	8126	Ofa022997	851	-
MChr1	1683550	1683550	INS	15845	Ofa022996	8162	Ofa022997	815	-
MChr1	1723901	1723901	INS	523	Ofa023000	15409	Ofa023001	7846	-
MChr1	1724528	1724528	INS	136	Ofa023000	16036	Ofa023001	7219	-
MChr1	1725519	1725519	INS	306	Ofa023000	17027	Ofa023001	6228	-
MChr1	1731094	1731094	INS	346	Ofa023000	22602	Ofa023001	653	-
MChr1	1731168	1731168	INS	450	Ofa023000	22676	Ofa023001	579	-
MChr1	1821267	1821267	INS	19506	Ofa023003	42628	Ofa023004	112910	-
MChr1	1821354	1821354	INS	66971	Ofa023003	42715	Ofa023004	112823	-
MChr1	1822865	1822865	INS	241	Ofa023003	44226	Ofa023004	111312	-
MChr1	2024417	2024417	INS	491	Ofa023008	15042	Ofa023009	17099	intron,+,Parent=Ofa023008.gene;gene,+,ID=Ofa023008;
MChr1	2044417	2044417	INS	189	Ofa023009	2901	Ofa023010	14091	-
MChr1	2079568	2079568	INS	23271	Ofa023011	16519	Ofa023012	10575	intron,+,Parent=Ofa023011.gene;gene,+,ID=Ofa023011,Source=Maker:MAKER_DHR23000077.1,cegmaBusco:Busco04406;
MChr1	2105944	2105944	INS	31549	Ofa023012	15801	Ofa023013	38275	-
MChr1	2238281	2238281	INS	1731	Ofa023017	10261	Ofa023018	215861	-
MChr1	2246264	2246264	INS	361	Ofa023017	18244	Ofa023018	207878	-
MChr1	2490498	2490498	INS	124	Ofa023018	36356	Ofa023019	26475	gene,-,ID=Ofa023019,Source=MAKER1:MAKER_DHR23000119.1,MAKER2:MAKER_DH23000115.1,MAKER3:MAKER_DR23000075.1|MAKER_DR23000084.1|MAKER_DR23000085.1;intron,-,Parent=Ofa023019.gene;
MChr1	2656131	2656131	INS	263	Ofa023023	9514	Ofa023024	1516	gene,-,ID=Ofa023024;
MChr1	2729945	2729945	INS	503	Ofa023026	58237	Ofa023027	48793	-
MChr1	2734300	2734300	INS	339	Ofa023026	62592	Ofa023027	44438	-
MChr1	2876696	2876696	INS	946	Ofa023029	8541	Ofa023030	61742	-
MChr1	2908948	2908948	INS	137	Ofa023029	40793	Ofa023030	29490	intron,-,Parent=Ofa023030.gene;gene,-,ID=Ofa023030;
MChr1	3019829	3019829	INS	653	Ofa023033	39041	Ofa023034	19193	intron,-,Parent=Ofa023034.gene;gene,-,ID=Ofa023034;
MChr1	3124461	3124461	INS	124	Ofa023038	6912	Ofa023039	38066	intron,-,Parent=Ofa023039.gene;gene,-,ID=Ofa023039;
MChr1	3163020	3163020	INS	111	Ofa023039	493	Ofa023040	14358	-
MChr1	3198670	3198670	INS	1505	Ofa023041	737	Ofa023042	20234	-
MChr1	3231040	3231040	INS	112	Ofa023043	2737	Ofa023044	1583	gene,-,ID=Ofa023044;intron,-,Parent=Ofa023044.gene;
MChr1	3321645	3321645	INS	104	Ofa023050	8019	Ofa023051	47855	gene,+,ID=Ofa023050;
MChr1	3327063	3327063	INS	8325	Ofa023050	13437	Ofa023051	42437	intron,+,Parent=Ofa023050.gene;gene,+,ID=Ofa023050;
MChr1	3389842	3389842	INS	256	Ofa023052	4504	Ofa023053	3793	-
MChr1	3564421	3564421	INS	117	Ofa023060	34795	Ofa023061	7765	-
MChr1	3854933	3854933	INS	105	Ofa023068	38142	Ofa023069	26909	intron,-,Parent=Ofa023069.gene;gene,-,ID=Ofa023069;
MChr1	3944923	3944923	INS	381	Ofa023071	16855	Ofa023072	8518	-
MChr1	4011054	4011054	INS	8812	Ofa023072	57613	Ofa023073	10834	-
MChr1	4110195	4110195	INS	40430	Ofa023076	15569	Ofa023077	672	-
MChr1	4189782	4189782	INS	142	Ofa023080	29070	Ofa023081	7544	-
MChr1	4230149	4230149	INS	517	Ofa023081	32823	Ofa023082	14424	intron,+,Parent=Ofa023081.gene;gene,+,ID=Ofa023081;
MChr1	4262102	4262102	INS	254	Ofa023083	1826	Ofa023084	4521	-
MChr1	4321154	4321154	INS	106	Ofa023088	13071	Ofa023089	42716	intron,+,Parent=Ofa023088.gene;gene,+,ID=Ofa023088;
MChr1	4345696	4345696	INS	109	Ofa023088	37613	Ofa023089	18174	intron,-,Parent=Ofa023089.gene;gene,-,ID=Ofa023089;
MChr1	4376285	4376285	INS	126	Ofa023089	12415	Ofa023090	17643	gene,-,ID=Ofa023090,Source=Maker:MAKER_DHR23000156.1,cegmaBusco:Busco00290;intron,-,Parent=Ofa023090.gene;
MChr1	4659793	4659793	INS	126	Ofa023094	144993	Ofa023095	19371	-
MChr1	4955862	4955862	INS	198	Ofa023099	5637	Ofa023100	298467	gene,+,ID=Ofa023099;intron,+,Parent=Ofa023099.gene;
MChr1	5113469	5113469	INS	252	Ofa023099	163244	Ofa023100	140860	-
MChr1	5303332	5303332	INS	250	Ofa023101	37881	Ofa023102	1998	gene,-,ID=Ofa023102;intron,-,Parent=Ofa023102.gene;
MChr1	5637553	5637553	INS	232	Ofa023114	45096	Ofa023115	30396	-
MChr1	5738163	5738163	INS	145	Ofa023117	19725	Ofa023118	34719	-
MChr1	5739703	5739703	INS	143	Ofa023117	21265	Ofa023118	33179	-
MChr1	5841782	5841782	INS	122	Ofa023122	32340	Ofa023123	964	-
MChr1	5883313	5883313	INS	330	Ofa023126	2209	Ofa023127	21241	-
MChr1	5909294	5909294	INS	107	Ofa023127	4740	Ofa023128	12513	intron,-,Parent=Ofa023128.gene;gene,-,ID=Ofa023128;
MChr1	5982908	5982908	INS	171	Ofa023129	34991	Ofa023130	18504	-
MChr1	6649400	6649400	INS	126	Ofa023141	36288	Ofa023142	1076	gene,-,ID=Ofa023142;intron,-,Parent=Ofa023142.gene;
MChr1	6651822	6651822	INS	12155	Ofa023142	1346	Ofa023143	14218	-
MChr1	6683282	6683282	INS	215	Ofa023143	17242	Ofa023144	296964	-
MChr1	6818231	6818231	INS	258	Ofa023143	152191	Ofa023144	162015	gene,-,ID=Ofa023144;intron,-,Parent=Ofa023144.gene;
MChr1	7133268	7133268	INS	287	Ofa023150	13359	Ofa023151	33268	-
MChr1	7324308	7324308	INS	131	Ofa023157	14689	Ofa023158	17747	intron,+,Parent=Ofa023157.gene;gene,+,ID=Ofa023157,Source=Maker:MAKER_DHR23000184.1,cegmaBusco:Busco04266;
MChr1	8017810	8017810	INS	989	Ofa023177	4340	Ofa023178	26830	-
MChr1	8021034	8021034	INS	533	Ofa023177	7564	Ofa023178	23606	-
MChr1	8021555	8021555	INS	995	Ofa023177	8085	Ofa023178	23085	-
MChr1	8024052	8024052	INS	989	Ofa023177	10582	Ofa023178	20588	-
MChr1	8034599	8034599	INS	995	Ofa023177	21129	Ofa023178	10041	-
MChr1	8039614	8039614	INS	472	Ofa023177	26144	Ofa023178	5026	-
MChr1	8088839	8088839	INS	324	Ofa023182	557	Ofa023183	2832	-
MChr1	8152423	8152423	INS	168	Ofa023187	7868	Ofa023188	5596	-
MChr1	8223344	8223344	INS	102	Ofa023188	65325	Ofa023189	389	-
MChr1	8352085	8352085	INS	134	Ofa023195	11943	Ofa023196	51695	intron,+,Parent=Ofa023195.gene;gene,+,ID=Ofa023195,Source=MAKER1:MAKER_DHR23000244.1,MAKER2:MAKER_DH23000234.1,MAKER3:MAKER_DR23000177.1;
MChr1	8570811	8570811	INS	126	Ofa023207	485	Ofa023208	13434	gene,+,ID=Ofa023207,Source=Maker:MAKER_DHR23000242.1,cegmaBusco:Busco00938;intron,+,Parent=Ofa023207.gene;
MChr1	8584427	8584427	INS	122	Ofa023208	182	Ofa023209	4262	-
MChr1	8837672	8837672	INS	467	Ofa023210	75009	Ofa023211	105052	-
MChr1	9055186	9055186	INS	168	Ofa023211	112462	Ofa023212	75786	-
MChr1	9241612	9241612	INS	9821	Ofa023215	41993	Ofa023216	72779	-
MChr1	9260000	9260000	INS	2381	Ofa023215	60381	Ofa023216	54391	-
MChr1	9264758	9264758	INS	14806	Ofa023215	65139	Ofa023216	49633	-
MChr1	9416169	9416169	INS	203	Ofa023219	48221	Ofa023220	44910	intron,-,Parent=Ofa023220.gene;gene,-,ID=Ofa023220,Source=MAKER1:MAKER_DHR23000274.1|MAKER_DHR23000276.1|MAKER_DHR23000277.1,MAKER2:MAKER_DH23000260.1|MAKER_DH23000272.1|MAKER_DH23000274.1|MAKER_DH23000276.1,MAKER3:MAKER_DR23000196.1|MAKER_DR23000202.1|MAKER_DR23000206.1,MAKER4:MAKER_HR23000171.1;
MChr1	9553468	9553468	INS	23516	Ofa023220	92389	Ofa023221	40245	intron,-,Parent=Ofa023221.gene;gene,-,ID=Ofa023221;
MChr1	9571739	9571739	INS	110	Ofa023220	110660	Ofa023221	21974	intron,-,Parent=Ofa023221.gene;gene,-,ID=Ofa023221;
MChr1	9607633	9607633	INS	1527	Ofa023221	13920	Ofa023222	33072	-
MChr1	9695375	9695375	INS	103	Ofa023224	9042	Ofa023225	66594	-
MChr1	9757696	9757696	INS	9190	Ofa023224	71363	Ofa023225	4273	intron,-,Parent=Ofa023225.gene;gene,-,ID=Ofa023225;
MChr1	9845378	9845378	INS	149	Ofa023230	23803	Ofa023231	2874	intron,-,Parent=Ofa023231.gene;gene,-,ID=Ofa023231,Source=MAKER1:MAKER_DHR23000345.1,MAKER2:MAKER_DH23000349.1,MAKER3:MAKER_DR23000263.1;
MChr1	9859312	9859312	INS	142	Ofa023232	2126	Ofa023233	56233	gene,+,ID=Ofa023232;intron,+,Parent=Ofa023232.gene;
MChr1	10630647	10630647	INS	448	Ofa023258	804	Ofa023259	2032	-
MChr1	11253919	11253919	INS	106	Ofa023286	5133	Ofa023287	4441	-
MChr1	11345319	11345319	INS	254	Ofa023289	32392	Ofa023290	44969	intron,-,Parent=Ofa023290.gene;gene,-,ID=Ofa023290;
MChr1	11481845	11481845	INS	383	Ofa023291	85351	Ofa023292	5470	gene,-,ID=Ofa023292;intron,-,Parent=Ofa023292.gene;
MChr1	11568808	11568808	INS	198	Ofa023295	3209	Ofa023296	97816	gene,+,ID=Ofa023295,Source=Maker:MAKER_DHR23000310.1|MAKER_DHR23000311.1,cegmaBusco:Busco04379;intron,+,Parent=Ofa023295.gene;
MChr1	11983239	11983239	INS	189	Ofa023305	108196	Ofa023306	13375	-
MChr1	12099122	12099122	INS	111	Ofa023310	62310	Ofa023311	90681	-
MChr1	12542498	12542498	INS	180	Ofa023316	73823	Ofa023317	364031	-
MChr1	12661200	12661200	INS	188	Ofa023316	192525	Ofa023317	245329	-
MChr1	12705524	12705524	INS	222	Ofa023316	236849	Ofa023317	201005	-
MChr1	12857272	12857272	INS	109	Ofa023316	388597	Ofa023317	49257	-
MChr1	13323247	13323247	INS	166	Ofa023318	283082	Ofa023319	117773	-
MChr1	13332759	13332759	INS	113	Ofa023318	292594	Ofa023319	108261	-
MChr1	13411134	13411134	INS	241	Ofa023318	370969	Ofa023319	29886	-
MChr1	13423151	13423151	INS	472	Ofa023318	382986	Ofa023319	17869	-
MChr1	13720821	13720821	INS	162	Ofa023323	52104	Ofa023324	11852	-
MChr1	13963470	13963470	INS	570	Ofa023326	129880	Ofa023327	110934	intron,+,Parent=Ofa023326.gene;gene,+,ID=Ofa023326;
MChr1	14400043	14400043	INS	105	Ofa023331	19278	Ofa023332	8250	gene,+,ID=Ofa023331;intron,+,Parent=Ofa023331.gene;
MChr1	14528367	14528367	INS	127	Ofa023338	10742	Ofa023339	3574	gene,-,ID=Ofa023339;intron,-,Parent=Ofa023339.gene;
MChr1	14741967	14741967	INS	179	Ofa023342	106025	Ofa023343	84488	intron,+,Parent=Ofa023342.gene;gene,+,ID=Ofa023342;
MChr1	15206874	15206874	INS	7954	Ofa023363	5003	Ofa023364	27442	-
MChr1	15308880	15308880	INS	279	Ofa023364	74564	Ofa023365	9244	intron,-,Parent=Ofa023365.gene;gene,-,ID=Ofa023365;
MChr1	15329302	15329302	INS	134	Ofa023365	11178	Ofa023366	12304	-
MChr1	15330678	15330678	INS	397	Ofa023365	12554	Ofa023366	10928	-
MChr1	15342343	15342343	INS	175	Ofa023366	737	Ofa023367	68059	intron,+,Parent=Ofa023366.gene;gene,+,ID=Ofa023366,Source=Maker:MAKER_DHR23000386.1,cegmaBusco:Busco00113;
MChr1	15378993	15378993	INS	449	Ofa023366	37387	Ofa023367	31409	-
MChr1	15401138	15401138	INS	100	Ofa023366	59532	Ofa023367	9264	-
MChr1	16158304	16158304	INS	237	Ofa023392	30498	Ofa023393	10207	-
MChr1	16419335	16419335	INS	2609	Ofa023396	72912	Ofa023397	42468	-
MChr1	16633975	16633975	INS	152	Ofa023411	854	Ofa023412	18396	-
MChr1	16660924	16660924	INS	169	Ofa023412	8553	Ofa023413	109832	gene,+,ID=Ofa023412;intron,+,Parent=Ofa023412.gene;
MChr1	16766623	16766623	INS	295	Ofa023412	114252	Ofa023413	4133	-
MChr1	17001132	17001132	INS	123	Ofa023418	27197	Ofa023419	40841	-
MChr1	17006670	17006670	INS	203	Ofa023418	32735	Ofa023419	35303	-
MChr1	17445625	17445625	INS	104	Ofa023424	195469	Ofa023425	199428	-
MChr1	18425228	18425228	INS	310	Ofa023434	112836	Ofa023435	85988	-
MChr19	32804	32804	INS	976		32803	Ofa022303	14701	gene,-,ID=Ofa022303;intron,-,Parent=Ofa022303.gene;
MChr19	85632	85632	INS	109	Ofa022304	11489	Ofa022305	7073	intron,-,Parent=Ofa022305.gene;gene,-,ID=Ofa022305;
MChr19	164075	164075	INS	1056	Ofa022307	8835	Ofa022308	5187	gene,-,ID=Ofa022308;intron,-,Parent=Ofa022308.gene;
MChr19	182389	182389	INS	500	Ofa022308	13127	Ofa022309	36700	gene,-,ID=Ofa022309;intron,-,Parent=Ofa022309.gene;
MChr19	186535	186535	INS	106	Ofa022308	17273	Ofa022309	32554	intron,-,Parent=Ofa022309.gene;gene,-,ID=Ofa022309;
MChr19	212760	212760	INS	272	Ofa022308	43498	Ofa022309	6329	gene,-,ID=Ofa022309;intron,-,Parent=Ofa022309.gene;
MChr19	239811	239811	INS	434	Ofa022311	4480	Ofa022312	56196	gene,+,ID=Ofa022311,Source=Maker:MAKER_DHR22000010.1,cegmaBusco:Busco01954;intron,+,Parent=Ofa022311.gene;
MChr19	433763	433763	INS	124	Ofa022317	32191	Ofa022318	22241	-
MChr19	468723	468723	INS	100	Ofa022318	12719	Ofa022319	96496	-
MChr19	857086	857086	INS	144	Ofa022333	2383	Ofa022334	11803	-
MChr19	857227	857227	INS	338	Ofa022333	2524	Ofa022334	11662	-
MChr19	1243267	1243267	INS	507	Ofa022342	98511	Ofa022343	12874	-
MChr19	1243476	1243476	INS	136	Ofa022342	98720	Ofa022343	12665	-
MChr19	1275961	1275961	INS	224	Ofa022343	19820	Ofa022344	72037	-
MChr19	1350902	1350902	INS	309	Ofa022344	2904	Ofa022345	43061	-
MChr19	1440280	1440280	INS	139	Ofa022345	46317	Ofa022346	5050	-
MChr19	1457508	1457508	INS	105	Ofa022346	12178	Ofa022347	31018	gene,+,ID=Ofa022346;intron,+,Parent=Ofa022346.gene;
MChr19	1582573	1582573	INS	443	Ofa022356	23160	Ofa022357	13290	gene,+,ID=Ofa022356;intron,+,Parent=Ofa022356.gene;
MChr19	1910113	1910113	INS	229	Ofa022368	2637	Ofa022369	41556	intron,-,Parent=Ofa022369.gene;gene,-,ID=Ofa022369,Source=MAKER1:MAKER_DHR22000096.1|MAKER_DHR22000102.1,MAKER2:MAKER_DH22000100.1|MAKER_DH22000103.1,MAKER3:MAKER_DR22000069.1|MAKER_DR22000074.1,MAKER4:MAKER_HR22000057.1;
MChr19	1934441	1934441	INS	487	Ofa022368	26965	Ofa022369	17228	gene,-,ID=Ofa022369,Source=MAKER1:MAKER_DHR22000096.1|MAKER_DHR22000102.1,MAKER2:MAKER_DH22000100.1|MAKER_DH22000103.1,MAKER3:MAKER_DR22000069.1|MAKER_DR22000074.1,MAKER4:MAKER_HR22000057.1;intron,-,Parent=Ofa022369.gene;
MChr19	1934998	1934998	INS	908	Ofa022368	27522	Ofa022369	16671	gene,-,ID=Ofa022369,Source=MAKER1:MAKER_DHR22000096.1|MAKER_DHR22000102.1,MAKER2:MAKER_DH22000100.1|MAKER_DH22000103.1,MAKER3:MAKER_DR22000069.1|MAKER_DR22000074.1,MAKER4:MAKER_HR22000057.1;intron,-,Parent=Ofa022369.gene;
MChr19	1935218	1935218	INS	1432	Ofa022368	27742	Ofa022369	16451	gene,-,ID=Ofa022369,Source=MAKER1:MAKER_DHR22000096.1|MAKER_DHR22000102.1,MAKER2:MAKER_DH22000100.1|MAKER_DH22000103.1,MAKER3:MAKER_DR22000069.1|MAKER_DR22000074.1,MAKER4:MAKER_HR22000057.1;intron,-,Parent=Ofa022369.gene;
MChr19	1935471	1935471	INS	1002	Ofa022368	27995	Ofa022369	16198	gene,-,ID=Ofa022369,Source=MAKER1:MAKER_DHR22000096.1|MAKER_DHR22000102.1,MAKER2:MAKER_DH22000100.1|MAKER_DH22000103.1,MAKER3:MAKER_DR22000069.1|MAKER_DR22000074.1,MAKER4:MAKER_HR22000057.1;intron,-,Parent=Ofa022369.gene;
MChr19	2193317	2193317	INS	134	Ofa022377	22835	Ofa022378	8359	intron,+,Parent=Ofa022377.gene;gene,+,ID=Ofa022377;
MChr19	2230027	2230027	INS	364	Ofa022379	822	Ofa022380	30594	intron,+,Parent=Ofa022379.gene;gene,+,ID=Ofa022379;
MChr19	2412825	2412825	INS	391	Ofa022385	1480	Ofa022386	21726	-
MChr19	2415085	2415085	INS	306	Ofa022385	3740	Ofa022386	19466	-
MChr19	2492797	2492797	INS	21263	Ofa022388	24768	Ofa022389	27318	-
MChr19	2619593	2619593	INS	314	Ofa022390	86436	Ofa022391	17693	-
MChr19	2684198	2684198	INS	133	Ofa022391	46912	Ofa022392	148747	intron,+,Parent=Ofa022391.gene;gene,+,ID=Ofa022391;
MChr19	2738366	2738366	INS	410	Ofa022391	101080	Ofa022392	94579	intron,+,Parent=Ofa022391.gene;gene,+,ID=Ofa022391;
MChr19	2831808	2831808	INS	108	Ofa022391	194522	Ofa022392	1137	gene,-,ID=Ofa022392;
MChr19	2833589	2833589	INS	343	Ofa022392	644	Ofa022393	87202	-
MChr19	3035155	3035155	INS	384	Ofa022396	36045	Ofa022397	3590	-
MChr19	3049013	3049013	INS	111	Ofa022397	10268	Ofa022398	39454	intron,+,Parent=Ofa022397.gene;gene,+,ID=Ofa022397;
MChr19	3052699	3052699	INS	404	Ofa022397	13954	Ofa022398	35768	intron,+,Parent=Ofa022397.gene;gene,+,ID=Ofa022397;
MChr19	3104182	3104182	INS	183	Ofa022399	5426	Ofa022400	21641	gene,+,ID=Ofa022399,Source=Maker:MAKER_DHR22000068.1,cegmaBusco:Busco00508;intron,+,Parent=Ofa022399.gene;
MChr19	3161513	3161513	INS	164	Ofa022401	24326	Ofa022402	16096	intron,-,Parent=Ofa022402.gene;gene,-,ID=Ofa022402;
MChr19	3301105	3301105	INS	172	Ofa022405	77020	Ofa022406	156887	intron,-,Parent=Ofa022406.gene;gene,-,ID=Ofa022406;
MChr19	3394913	3394913	INS	126	Ofa022405	170828	Ofa022406	63079	gene,-,ID=Ofa022406;
MChr19	3525690	3525690	INS	500	Ofa022407	28202	Ofa022408	37729	intron,+,Parent=Ofa022407.gene;gene,+,ID=Ofa022407;
MChr19	3543693	3543693	INS	16514	Ofa022407	46205	Ofa022408	19726	intron,+,Parent=Ofa022407.gene;gene,+,ID=Ofa022407;
MChr19	3557026	3557026	INS	65272	Ofa022407	59538	Ofa022408	6393	intron,+,Parent=Ofa022407.gene;gene,+,ID=Ofa022407;
MChr19	3571268	3571268	INS	247	Ofa022409	6026	Ofa022410	3284	gene,+,ID=Ofa022409;intron,+,Parent=Ofa022409.gene;
MChr19	3571732	3571732	INS	322	Ofa022409	6490	Ofa022410	2820	gene,+,ID=Ofa022409;intron,+,Parent=Ofa022409.gene;
MChr19	3759771	3759771	INS	365	Ofa022414	74270	Ofa022415	122175	intron,-,Parent=Ofa022415.gene;gene,-,ID=Ofa022415;
MChr19	4034966	4034966	INS	338	Ofa022415	153020	Ofa022416	345138	-
MChr19	4067495	4067495	INS	170	Ofa022415	185549	Ofa022416	312609	-
MChr19	4073084	4073084	INS	290	Ofa022415	191138	Ofa022416	307020	-
MChr19	4487738	4487738	INS	307	Ofa022420	6968	Ofa022421	18420	intron,+,Parent=Ofa022420.gene;gene,+,ID=Ofa022420,Source=Maker:MAKER_DHR22000116.1,cegmaBusco:Busco02153;
MChr19	4510609	4510609	INS	117	Ofa022421	4451	Ofa022422	6542	gene,-,ID=Ofa022422,Source=Maker:MAKER_DHR22000150.1,cegmaBusco:Busco00220;intron,-,Parent=Ofa022422.gene;
MChr19	4616287	4616287	INS	155	Ofa022424	4307	Ofa022425	37314	intron,+,Parent=Ofa022424.gene;gene,+,ID=Ofa022424,Source=Maker:MAKER_DHR22000114.1,cegmaBusco:Busco00811;
MChr19	4773534	4773534	INS	19268	Ofa022428	77934	Ofa022429	24545	gene,-,ID=Ofa022429;intron,-,Parent=Ofa022429.gene;
MChr19	4773548	4773548	INS	8069	Ofa022428	77948	Ofa022429	24531	gene,-,ID=Ofa022429;intron,-,Parent=Ofa022429.gene;
MChr19	4786425	4786425	INS	278	Ofa022428	90825	Ofa022429	11654	intron,-,Parent=Ofa022429.gene;gene,-,ID=Ofa022429;
MChr19	4795596	4795596	INS	22359	Ofa022428	99996	Ofa022429	2483	intron,-,Parent=Ofa022429.gene;gene,-,ID=Ofa022429;
MChr19	4834423	4834423	INS	326	Ofa022430	29121	Ofa022431	75526	intron,-,Parent=Ofa022431.gene;gene,-,ID=Ofa022431;
MChr19	4883983	4883983	INS	177	Ofa022430	78681	Ofa022431	25966	intron,-,Parent=Ofa022431.gene;gene,-,ID=Ofa022431;
MChr19	4982890	4982890	INS	1811	Ofa022433	4798	Ofa022434	12055	-
MChr19	4983184	4983184	INS	343	Ofa022433	5092	Ofa022434	11761	-
MChr19	5139231	5139231	INS	1720	Ofa022439	24541	Ofa022440	15554	gene,+,ID=Ofa022439,Source=MAKER1:MAKER_DHR22000118.1|MAKER_DHR22000131.1,MAKER2:MAKER_DH22000110.1|MAKER_DH22000126.1,MAKER3:MAKER_DR22000108.1;intron,+,Parent=Ofa022439.gene;
MChr19	5304790	5304790	INS	151	Ofa022444	53087	Ofa022445	4015	-
MChr19	5476603	5476603	INS	728	Ofa022453	8995	Ofa022454	18419	intron,-,Parent=Ofa022454.gene;gene,-,ID=Ofa022454;
MChr19	5578417	5578417	INS	190	Ofa022457	50120	Ofa022458	5026	intron,-,Parent=Ofa022458.gene;gene,-,ID=Ofa022458;
MChr19	5964717	5964717	INS	298	Ofa022466	164171	Ofa022467	33575	gene,-,ID=Ofa022467;intron,-,Parent=Ofa022467.gene;
MChr19	6088481	6088481	INS	104	Ofa022471	28166	Ofa022472	36895	-
MChr19	6371627	6371627	INS	1058	Ofa022474	112507	Ofa022475	75436	-
MChr19	6417863	6417863	INS	726	Ofa022474	158743	Ofa022475	29200	gene,-,ID=Ofa022475;intron,-,Parent=Ofa022475.gene;
MChr19	6838608	6838608	INS	175	Ofa022483	15086	Ofa022484	77740	-
MChr19	6864413	6864413	INS	372	Ofa022483	40891	Ofa022484	51935	-
MChr19	6888502	6888502	INS	295	Ofa022483	64980	Ofa022484	27846	-
MChr19	6890333	6890333	INS	122	Ofa022483	66811	Ofa022484	26015	-
MChr19	7017828	7017828	INS	330	Ofa022490	13034	Ofa022491	17380	intron,+,Parent=Ofa022490.gene;gene,+,ID=Ofa022490,Source=Maker:MAKER_DHR22000170.1,cegmaBusco:Busco00001;
MChr19	7165920	7165920	INS	130	Ofa022492	38337	Ofa022493	45438	-
MChr19	7407791	7407791	INS	169	Ofa022498	57521	Ofa022499	8924	-
MChr19	7657430	7657430	INS	150	Ofa022499	240715	Ofa022500	11672	-
MChr19	7788658	7788658	INS	810	Ofa022504	27148	Ofa022505	29542	intron,-,Parent=Ofa022505.gene;gene,-,ID=Ofa022505,Source=MAKER1:MAKER_DHR22000260.1,MAKER2:MAKER_DH22000253.1,MAKER3:MAKER_DR22000210.1;
MChr19	7793130	7793130	INS	137	Ofa022504	31620	Ofa022505	25070	gene,-,ID=Ofa022505,Source=MAKER1:MAKER_DHR22000260.1,MAKER2:MAKER_DH22000253.1,MAKER3:MAKER_DR22000210.1;intron,-,Parent=Ofa022505.gene;
MChr19	7794268	7794268	INS	106	Ofa022504	32758	Ofa022505	23932	gene,-,ID=Ofa022505,Source=MAKER1:MAKER_DHR22000260.1,MAKER2:MAKER_DH22000253.1,MAKER3:MAKER_DR22000210.1;intron,-,Parent=Ofa022505.gene;
MChr19	8025280	8025280	INS	149	Ofa022522	3090	Ofa022523	11601	gene,+,ID=Ofa022522;
MChr19	8328136	8328136	INS	301	Ofa022541	46764	Ofa022542	278781	intron,+,Parent=Ofa022541.gene;gene,+,ID=Ofa022541;
MChr19	8385387	8385387	INS	116	Ofa022541	104015	Ofa022542	221530	gene,+,ID=Ofa022541;intron,+,Parent=Ofa022541.gene;
MChr19	8440976	8440976	INS	242	Ofa022541	159604	Ofa022542	165941	intron,+,Parent=Ofa022541.gene;gene,+,ID=Ofa022541;
MChr19	8500040	8500040	INS	133	Ofa022541	218668	Ofa022542	106877	intron,+,Parent=Ofa022541.gene;gene,+,ID=Ofa022541;
MChr19	8868509	8868509	INS	183	Ofa022554	19210	Ofa022555	56217	-
MChr19	9036748	9036748	INS	254	Ofa022560	34228	Ofa022561	216967	-
MChr19	9205974	9205974	INS	107	Ofa022560	203454	Ofa022561	47741	intron,-,Parent=Ofa022561.gene;gene,-,ID=Ofa022561;
MChr19	9965811	9965811	INS	289	Ofa022582	41005	Ofa022583	95502	gene,-,ID=Ofa022583,Source=Maker:MAKER_DHR22000305.1,cegmaBusco:Busco01881;intron,-,Parent=Ofa022583.gene;
MChr19	10038728	10038728	INS	104	Ofa022582	113922	Ofa022583	22585	gene,-,ID=Ofa022583,Source=Maker:MAKER_DHR22000305.1,cegmaBusco:Busco01881;
MChr19	10355979	10355979	INS	105	Ofa022589	47038	Ofa022590	18553	intron,-,Parent=Ofa022590.gene;gene,-,ID=Ofa022590;
MChr19	11483368	11483368	INS	3556	Ofa022613	25713	Ofa022614	73599	intron,-,Parent=Ofa022614.gene;gene,-,ID=Ofa022614,Source=MAKER1:MAKER_DHR22000303.1|MAKER_DHR22000308.1|MAKER_DHR22000309.1,MAKER2:MAKER_DH22000286.1|MAKER_DH22000289.1,MAKER3:MAKER_DR22000249.1|MAKER_DR22000250.1,MAKER4:MAKER_HR22000198.1|MAKER_HR22000199.1;
MChr19	11651537	11651537	INS	140	Ofa022619	23956	Ofa022620	101978	intron,+,Parent=Ofa022619.gene;gene,+,ID=Ofa022619;
MChr19	11651647	11651647	INS	204	Ofa022619	24066	Ofa022620	101868	intron,+,Parent=Ofa022619.gene;gene,+,ID=Ofa022619;
MChr19	11699658	11699658	INS	598	Ofa022619	72077	Ofa022620	53857	intron,+,Parent=Ofa022619.gene;gene,+,ID=Ofa022619;
MChr19	11988226	11988226	INS	416	Ofa022628	7410	Ofa022629	89596	-
MChr19	12055051	12055051	INS	539	Ofa022628	74235	Ofa022629	22771	-
MChr19	12227912	12227912	INS	248	Ofa022632	15366	Ofa022633	1493	gene,-,ID=Ofa022633;intron,-,Parent=Ofa022633.gene;
MChr19	12581289	12581289	INS	3982	Ofa022652	44055	Ofa022653	127631	-
MChr19	13161548	13161548	INS	17106	Ofa022661	69693	Ofa022662	6376	gene,-,ID=Ofa022662;intron,-,Parent=Ofa022662.gene;
MChr19	13194867	13194867	INS	1647	Ofa022664	11018	Ofa022665	2802	-
MChr19	13336861	13336861	INS	235	Ofa022671	11258	Ofa022672	29189	gene,+,ID=Ofa022671,Source=MAKER1:MAKER_DHR22000337.1,MAKER3:MAKER_DR22000270.1;intron,+,Parent=Ofa022671.gene;
MChr19	14221312	14221312	INS	11905	Ofa022694	16784	Ofa022695	234042	intron,+,Parent=Ofa022694.gene;gene,+,ID=Ofa022694,Source=Maker:MAKER_DHR22000385.1,cegmaBusco:Busco04464;
MChr19	14700909	14700909	INS	160	Ofa022700	12831	Ofa022701	18198	intron,-,Parent=Ofa022701.gene;gene,-,ID=Ofa022701;
MChr19	14720614	14720614	INS	160	Ofa022701	1507	Ofa022702	46933	-
MChr19	15073574	15073574	INS	104	Ofa022719	7866	Ofa022720	50473	gene,+,ID=Ofa022719;intron,+,Parent=Ofa022719.gene;
MChr19	15143392	15143392	INS	586	Ofa022721	15167	Ofa022722	141459	-
MChr19	15248207	15248207	INS	684	Ofa022721	119982	Ofa022722	36644	-
MChr19	15380715	15380715	INS	164	Ofa022724	29937	Ofa022725	115944	-
MChr19	15635715	15635715	INS	196	Ofa022728	2728	Ofa022729	57738	-
MChr19	15819649	15819649	INS	264	Ofa022729	126196	Ofa022730	138155	-
MChr19	16200998	16200998	INS	133	Ofa022737	986	Ofa022738	90904	gene,+,ID=Ofa022737;intron,+,Parent=Ofa022737.gene;
MChr19	16654844	16654844	INS	429	Ofa022747	130024	Ofa022748	16815	intron,-,Parent=Ofa022748.gene;gene,-,ID=Ofa022748;
MChr19	16716171	16716171	INS	192	Ofa022748	44512	Ofa022749	136828	-
MChr19	16973345	16973345	INS	68904	Ofa022756	20280	Ofa022757	789	gene,-,ID=Ofa022757;intron,-,Parent=Ofa022757.gene;
MChr19	17480062	17480062	INS	126	Ofa022767	10049	Ofa022768	3527	intron,-,Parent=Ofa022768.gene;gene,-,ID=Ofa022768;
MChr19	18154054	18154054	INS	396	Ofa022789	24253	Ofa022790	33119	gene,-,ID=Ofa022790;intron,-,Parent=Ofa022790.gene;
MChr19	18241511	18241511	INS	1053	Ofa022793	13930	Ofa022794	13951	intron,+,Parent=Ofa022793.gene;gene,+,ID=Ofa022793;
MChr19	18248823	18248823	INS	212	Ofa022793	21242	Ofa022794	6639	-
MChr19	18444654	18444654	INS	1661	Ofa022798	13492	Ofa022799	28323	-
MChr19	18606846	18606846	INS	558	Ofa022803	7408	Ofa022804	47042	-
MChr19	18613628	18613628	INS	414	Ofa022803	14190	Ofa022804	40260	-
MChr19	18637966	18637966	INS	171	Ofa022803	38528	Ofa022804	15922	intron,-,Parent=Ofa022804.gene;gene,-,ID=Ofa022804;
MChr19	18675196	18675196	INS	294	Ofa022805	9449	Ofa022806	12175	gene,+,ID=Ofa022805;intron,+,Parent=Ofa022805.gene;
MChr19	18917852	18917852	INS	251	Ofa022815	48781	Ofa022816	6726	intron,-,Parent=Ofa022816.gene;gene,-,ID=Ofa022816,Source=Maker:MAKER_DHR22000513.1,cegmaBusco:Busco04380;
MChr19	18987064	18987064	INS	331	Ofa022817	15917	Ofa022818	45215	-
MChr19	19447278	19447278	INS	122	Ofa022836	9703	Ofa022837	46565	-
MChr19	19739730	19739730	INS	1391	Ofa022840	7041	Ofa022841	48334	-
MChr19	19784522	19784522	INS	455	Ofa022840	51833	Ofa022841	3542	-
MChr19	19850672	19850672	INS	5418	Ofa022843	810	Ofa022844	37919	-
MChr19	20079100	20079100	INS	532	Ofa022847	54803	Ofa022848	42390	-
MChr19	20192931	20192931	INS	394	Ofa022852	7076	Ofa022853	11723	gene,+,ID=Ofa022852;intron,+,Parent=Ofa022852.gene;
MChr19	20474592	20474592	INS	1638	Ofa022858	28060	Ofa022859	6234	-
MChr19	20501754	20501754	INS	354	Ofa022860	14384	Ofa022861	59673	-
MChr19	20551472	20551472	INS	207	Ofa022860	64102	Ofa022861	9955	gene,-,ID=Ofa022861;intron,-,Parent=Ofa022861.gene;
MChr19	20667553	20667553	INS	500	Ofa022866	30799	Ofa022867	57078	-
MChr19	20799652	20799652	INS	128	Ofa022871	28924	Ofa022872	54083	-
MChr19	20839666	20839666	INS	123	Ofa022871	68938	Ofa022872	14069	-
MChr19	20848131	20848131	INS	143	Ofa022871	77403	Ofa022872	5604	-
MChr19	20851472	20851472	INS	659	Ofa022871	80744	Ofa022872	2263	-
MChr19	20908055	20908055	INS	133	Ofa022873	22184	Ofa022874	16188	-
MChr19	20913274	20913274	INS	227	Ofa022873	27403	Ofa022874	10969	-
MChr19	20960716	20960716	INS	310	Ofa022875	34806	Ofa022876	48947	-
MChr19	21144430	21144430	INS	222	Ofa022883	14183	Ofa022884	4395	gene,-,ID=Ofa022884;intron,-,Parent=Ofa022884.gene;
MChr19	21149133	21149133	INS	332	Ofa022884	308	Ofa022885	14851	-
MChr19	21177610	21177610	INS	1537	Ofa022886	12136	Ofa022887	3734	-
MChr19	21221532	21221532	INS	156	Ofa022888	13119	Ofa022889	24592	-
MChr19	21309454	21309454	INS	932	Ofa022889	63330	Ofa022890	40054	-
MChr19	21339208	21339208	INS	952	Ofa022889	93084	Ofa022890	10300	-
MChr19	21341107	21341107	INS	145	Ofa022889	94983	Ofa022890	8401	-
MChr19	21344454	21344454	INS	1397	Ofa022889	98330	Ofa022890	5054	-
MChr19	21368477	21368477	INS	307	Ofa022890	18969	Ofa022891	981	-
MChr19	21452258	21452258	INS	174	Ofa022891	82800	Ofa022892	24041	intron,+,Parent=Ofa022891.gene;gene,+,ID=Ofa022891;
MChr19	21855520	21855520	INS	104	Ofa022899	60887	Ofa022900	23597	gene,+,ID=Ofa022899;intron,+,Parent=Ofa022899.gene;
MChr19	21968040	21968040	INS	351	Ofa022904	5392	Ofa022905	203344	intron,+,Parent=Ofa022904.gene;gene,+,ID=Ofa022904;
MChr19	22580846	22580846	INS	131	Ofa022909	68099	Ofa022910	102296	-
MChr19	22696373	22696373	INS	122	Ofa022911	9460	Ofa022912	108990	-
MChr19	22989300	22989300	INS	210	Ofa022922	20842	Ofa022923	128457	-
MChr19	23224613	23224613	INS	189	Ofa022924	22951	Ofa022925	374102	-
MChr19	23293762	23293762	INS	368	Ofa022924	92100	Ofa022925	304953	-
MChr19	23859174	23859174	INS	156	Ofa022930	18922	Ofa022931	4909	intron,-,Parent=Ofa022931.gene;gene,-,ID=Ofa022931;
MChr19	23875026	23875026	INS	513	Ofa022931	10943	Ofa022932	80177	intron,-,Parent=Ofa022932.gene;gene,-,ID=Ofa022932;
MChr19	23960245	23960245	INS	2467	Ofa022932	5042	Ofa022933	247393	-
MChr19	24089790	24089790	INS	241	Ofa022932	134587	Ofa022933	117848	-
MChr19	24108264	24108264	INS	709	Ofa022932	153061	Ofa022933	99374	-
MChr19	24156563	24156563	INS	557	Ofa022932	201360	Ofa022933	51075	-
MChr19	24368235	24368235	INS	372	Ofa022933	160597	Ofa022934	37780	-
MChr19	24377665	24377665	INS	7472	Ofa022933	170027	Ofa022934	28350	-
MChr19	24434084	24434084	INS	551	Ofa022936	17	Ofa022937	57274	-
MChr19	24456283	24456283	INS	512	Ofa022936	22216	Ofa022937	35075	-
MChr19	24531467	24531467	INS	367	Ofa022937	40109	Ofa022938	7700	-
MChr19	24568825	24568825	INS	588	Ofa022938	29658	Ofa022939	132831	gene,+,ID=Ofa022938;
MChr19	24607671	24607671	INS	198	Ofa022938	68504	Ofa022939	93985	-
MChr19	24674718	24674718	INS	1477	Ofa022938	135551	Ofa022939	26938	-
MChr19	24675183	24675183	INS	174	Ofa022938	136016	Ofa022939	26473	-
MChr17	379446	379446	INS	108	Ofa021443	46803	Ofa021444	33975	-
MChr17	379771	379771	INS	270	Ofa021443	47128	Ofa021444	33650	-
MChr17	552592	552592	INS	331	Ofa021450	47534	Ofa021451	3188	intron,-,Parent=Ofa021451.gene;gene,-,ID=Ofa021451;
MChr17	594385	594385	INS	382	Ofa021453	9558	Ofa021454	12220	-
MChr17	672231	672231	INS	1553	Ofa021455	54045	Ofa021456	7138	gene,-,ID=Ofa021456,Source=MAKER1:MAKER_DHR21000044.1,MAKER2:MAKER_DH21000040.1;intron,-,Parent=Ofa021456.gene;
MChr17	681440	681440	INS	368	Ofa021456	2071	Ofa021457	6748	-
MChr17	682111	682111	INS	1468	Ofa021456	2742	Ofa021457	6077	-
MChr17	832755	832755	INS	171	Ofa021460	5408	Ofa021461	17899	intron,+,Parent=Ofa021460.gene;gene,+,ID=Ofa021460;
MChr17	995591	995591	INS	239	Ofa021466	58726	Ofa021467	34434	-
MChr17	1274106	1274106	INS	290	Ofa021470	630	Ofa021471	6278	-
MChr17	1274698	1274698	INS	323	Ofa021470	1222	Ofa021471	5686	-
MChr17	1426527	1426527	INS	99326	Ofa021477	34982	Ofa021478	11864	-
MChr17	1439978	1439978	INS	136	Ofa021478	1587	Ofa021479	74101	gene,+,ID=Ofa021478;
MChr17	1468176	1468176	INS	527	Ofa021478	29785	Ofa021479	45903	-
MChr17	1506513	1506513	INS	390	Ofa021478	68122	Ofa021479	7566	-
MChr17	1576372	1576372	INS	1509	Ofa021480	4128	Ofa021481	30646	intron,+,Parent=Ofa021480.gene;gene,+,ID=Ofa021480;
MChr17	1733615	1733615	INS	270	Ofa021486	14503	Ofa021487	195131	-
MChr17	1737904	1737904	INS	446	Ofa021486	18792	Ofa021487	190842	-
MChr17	1854535	1854535	INS	424	Ofa021486	135423	Ofa021487	74211	intron,-,Parent=Ofa021487.gene;gene,-,ID=Ofa021487,Source=Maker:MAKER_DHR21000096.1|MAKER_DHR21000098.1|MAKER_DHR21000101.1,cegmaBusco:Busco03671;
MChr17	1884451	1884451	INS	443	Ofa021486	165339	Ofa021487	44295	gene,-,ID=Ofa021487,Source=Maker:MAKER_DHR21000096.1|MAKER_DHR21000098.1|MAKER_DHR21000101.1,cegmaBusco:Busco03671;intron,-,Parent=Ofa021487.gene;
MChr17	1987340	1987340	INS	123	Ofa021487	58594	Ofa021488	39376	gene,-,ID=Ofa021488,Source=MAKER1:MAKER_DHR21000102.1,MAKER2:MAKER_DH21000102.1;intron,-,Parent=Ofa021488.gene;
MChr17	2164038	2164038	INS	421	Ofa021489	73996	Ofa021490	247065	-
MChr17	2166003	2166003	INS	129	Ofa021489	75961	Ofa021490	245100	-
MChr17	2257985	2257985	INS	158	Ofa021489	167943	Ofa021490	153118	-
MChr17	2300441	2300441	INS	128	Ofa021489	210399	Ofa021490	110662	-
MChr17	2329354	2329354	INS	814	Ofa021489	239312	Ofa021490	81749	-
MChr17	2429245	2429245	INS	150	Ofa021490	18142	Ofa021491	53475	-
MChr17	2450657	2450657	INS	732	Ofa021490	39554	Ofa021491	32063	-
MChr17	2592127	2592127	INS	226	Ofa021495	26312	Ofa021496	7539	intron,+,Parent=Ofa021495.gene;gene,+,ID=Ofa021495;
MChr17	2641163	2641163	INS	201	Ofa021499	3443	Ofa021500	5100	-
MChr17	2788091	2788091	INS	2475	Ofa021503	7047	Ofa021504	87243	three_prime_UTR,-,Parent=Ofa021504;gene,-,ID=Ofa021504;
MChr17	2895702	2895702	INS	447	Ofa021505	14030	Ofa021506	5697	intron,-,Parent=Ofa021506.gene;gene,-,ID=Ofa021506,Source=Maker:MAKER_DHR21000080.1|MAKER_DHR21000103.1,cegmaBusco:Busco04491;
MChr17	3220626	3220626	INS	128	Ofa021520	11924	Ofa021521	18028	intron,-,Parent=Ofa021521.gene;gene,-,ID=Ofa021521;
MChr17	3290052	3290052	INS	287	Ofa021527	17332	Ofa021528	2794	gene,-,ID=Ofa021528;intron,-,Parent=Ofa021528.gene;
MChr17	3370089	3370089	INS	145	Ofa021531	5470	Ofa021532	40664	-
MChr17	3574693	3574693	INS	111	Ofa021536	5231	Ofa021537	14181	-
MChr17	3591315	3591315	INS	333	Ofa021537	2441	Ofa021538	23783	-
MChr17	3818544	3818544	INS	1657	Ofa021545	12523	Ofa021546	3421	-
MChr17	3820111	3820111	INS	1087	Ofa021545	14090	Ofa021546	1854	-
MChr17	3845538	3845538	INS	206	Ofa021547	516	Ofa021548	5350	-
MChr17	3917360	3917360	INS	128	Ofa021549	24005	Ofa021550	24855	intron,+,Parent=Ofa021549.gene;gene,+,ID=Ofa021549;
MChr17	3928543	3928543	INS	145	Ofa021549	35188	Ofa021550	13672	intron,+,Parent=Ofa021549.gene;gene,+,ID=Ofa021549;
MChr17	4075322	4075322	INS	545	Ofa021556	12786	Ofa021557	23830	-
MChr17	4079931	4079931	INS	130	Ofa021556	17395	Ofa021557	19221	-
MChr17	4424010	4424010	INS	121	Ofa021576	16561	Ofa021577	5390	gene,-,ID=Ofa021577,Source=Maker:MAKER_DHR21000150.1,cegmaBusco:Busco02916;intron,-,Parent=Ofa021577.gene;
MChr17	4424163	4424163	INS	409	Ofa021576	16714	Ofa021577	5237	gene,-,ID=Ofa021577,Source=Maker:MAKER_DHR21000150.1,cegmaBusco:Busco02916;intron,-,Parent=Ofa021577.gene;
MChr17	4424598	4424598	INS	409	Ofa021576	17149	Ofa021577	4802	gene,-,ID=Ofa021577,Source=Maker:MAKER_DHR21000150.1,cegmaBusco:Busco02916;intron,-,Parent=Ofa021577.gene;
MChr17	4792302	4792302	INS	217	Ofa021592	23200	Ofa021593	15123	intron,+,Parent=Ofa021592.gene;gene,+,ID=Ofa021592;
MChr17	4847696	4847696	INS	195	Ofa021594	26424	Ofa021595	63260	-
MChr17	5023928	5023928	INS	587	Ofa021595	112972	Ofa021596	39025	intron,+,Parent=Ofa021595.gene;gene,+,ID=Ofa021595;
MChr17	5144841	5144841	INS	231	Ofa021598	26774	Ofa021599	37517	-
MChr17	5160609	5160609	INS	126	Ofa021598	42542	Ofa021599	21749	-
MChr17	5417910	5417910	INS	259	Ofa021609	4848	Ofa021610	59828	intron,-,Parent=Ofa021610.gene;gene,-,ID=Ofa021610;
MChr17	5559286	5559286	INS	142	Ofa021611	72030	Ofa021612	18955	-
MChr17	5998119	5998119	INS	137	Ofa021637	37920	Ofa021638	112401	gene,+,ID=Ofa021637;intron,+,Parent=Ofa021637.gene;
MChr17	6109795	6109795	INS	156	Ofa021637	149596	Ofa021638	725	gene,-,ID=Ofa021638;intron,-,Parent=Ofa021638.gene;
MChr17	6633962	6633962	INS	238	Ofa021671	12962	Ofa021672	3510	-
MChr17	6634371	6634371	INS	158	Ofa021671	13371	Ofa021672	3101	-
MChr17	6800464	6800464	INS	1654	Ofa021678	105514	Ofa021679	159698	intron,+,Parent=Ofa021678.gene;gene,+,ID=Ofa021678;
MChr17	6895552	6895552	INS	121	Ofa021678	200602	Ofa021679	64610	-
MChr17	7022143	7022143	INS	219	Ofa021680	60314	Ofa021681	2490	-
MChr17	7028534	7028534	INS	140	Ofa021681	3901	Ofa021682	6372	gene,+,ID=Ofa021681;intron,+,Parent=Ofa021681.gene;
MChr17	7138781	7138781	INS	626	Ofa021685	30155	Ofa021686	49196	-
MChr17	7180224	7180224	INS	172	Ofa021685	71598	Ofa021686	7753	gene,-,ID=Ofa021686;
MChr17	7195008	7195008	INS	398	Ofa021686	7031	Ofa021687	2395	-
MChr17	7212898	7212898	INS	139	Ofa021689	307	Ofa021690	4183	gene,+,ID=Ofa021689;intron,+,Parent=Ofa021689.gene;
MChr17	7301752	7301752	INS	167	Ofa021693	63733	Ofa021694	11376	gene,-,ID=Ofa021694;intron,-,Parent=Ofa021694.gene;
MChr17	7322392	7322392	INS	685	Ofa021696	1384	Ofa021697	12086	intron,+,Parent=Ofa021696.gene;gene,+,ID=Ofa021696,Source=Maker:MAKER_DHR21000196.1,cegmaBusco:Busco02031;
MChr17	7615458	7615458	INS	341	Ofa021707	49386	Ofa021708	107950	-
MChr17	7813783	7813783	INS	148	Ofa021711	46615	Ofa021712	7576	-
MChr17	7927370	7927370	INS	10512	Ofa021719	37301	Ofa021720	8214	gene,-,ID=Ofa021720;intron,-,Parent=Ofa021720.gene;
MChr17	7936093	7936093	INS	464	Ofa021720	509	Ofa021721	13153	-
MChr17	7936334	7936334	INS	493	Ofa021720	750	Ofa021721	12912	-
MChr17	7980620	7980620	INS	185	Ofa021725	5757	Ofa021726	11967	gene,+,ID=Ofa021725;intron,+,Parent=Ofa021725.gene;
MChr17	8005694	8005694	INS	335	Ofa021728	7927	Ofa021729	14817	-
MChr17	9650174	9650174	INS	208	Ofa021813	21584	Ofa021814	74516	-
MChr17	9655545	9655545	INS	7401	Ofa021813	26955	Ofa021814	69145	-
MChr17	10390438	10390438	INS	118	Ofa021850	34268	Ofa021851	5676	gene,-,ID=Ofa021851;intron,-,Parent=Ofa021851.gene;
MChr17	10450186	10450186	INS	1888	Ofa021855	16426	Ofa021856	25764	gene,+,ID=Ofa021855,Source=MAKER1:MAKER_DHR21000434.1,MAKER2:MAKER_DH21000434.1;intron,+,Parent=Ofa021855.gene;
MChr17	10454128	10454128	INS	3800	Ofa021855	20368	Ofa021856	21822	gene,+,ID=Ofa021855,Source=MAKER1:MAKER_DHR21000434.1,MAKER2:MAKER_DH21000434.1;intron,+,Parent=Ofa021855.gene;
MChr17	10457602	10457602	INS	1887	Ofa021855	23842	Ofa021856	18348	gene,+,ID=Ofa021855,Source=MAKER1:MAKER_DHR21000434.1,MAKER2:MAKER_DH21000434.1;intron,+,Parent=Ofa021855.gene;
MChr17	10488131	10488131	INS	193	Ofa021857	8702	Ofa021858	2559	gene,-,ID=Ofa021858;intron,-,Parent=Ofa021858.gene;
MChr17	10498590	10498590	INS	190	Ofa021859	3825	Ofa021860	8246	intron,+,Parent=Ofa021859.gene;gene,+,ID=Ofa021859;
MChr17	10665570	10665570	INS	185	Ofa021870	28350	Ofa021871	13572	gene,-,ID=Ofa021871;intron,-,Parent=Ofa021871.gene;
MChr17	10994521	10994521	INS	527	Ofa021899	6284	Ofa021900	21775	gene,+,ID=Ofa021899;
MChr17	11000252	11000252	INS	115	Ofa021899	12015	Ofa021900	16044	intron,+,Parent=Ofa021899.gene;gene,+,ID=Ofa021899;
MChr17	11165770	11165770	INS	293	Ofa021906	2876	Ofa021907	79362	gene,+,ID=Ofa021906,Source=Maker:MAKER_DHR21000398.1,cegmaBusco:Busco04027;intron,+,Parent=Ofa021906.gene;
MChr17	11189133	11189133	INS	273	Ofa021906	26239	Ofa021907	55999	gene,-,ID=Ofa021907;intron,-,Parent=Ofa021907.gene;
MChr17	11204743	11204743	INS	8412	Ofa021906	41849	Ofa021907	40389	intron,-,Parent=Ofa021907.gene;gene,-,ID=Ofa021907;
MChr17	11289676	11289676	INS	253	Ofa021908	7687	Ofa021909	133	intron,-,Parent=Ofa021909.gene;gene,-,ID=Ofa021909;
MChr17	11294402	11294402	INS	117	Ofa021909	4593	Ofa021910	37623	-
MChr17	11908981	11908981	INS	102	Ofa021920	1678	Ofa021921	2070	-
MChr17	12704001	12704001	INS	130	Ofa021942	39238	Ofa021943	1117	gene,-,ID=Ofa021943,Source=Maker:MAKER_DHR21000494.1|MAKER_DHR21000514.1,cegmaBusco:Busco01718;intron,-,Parent=Ofa021943.gene;
MChr17	12794585	12794585	INS	211	Ofa021946	20080	Ofa021947	2872	-
MChr17	12828841	12828841	INS	113	Ofa021950	1981	Ofa021951	35165	intron,+,Parent=Ofa021950.gene;gene,+,ID=Ofa021950;
MChr17	12892760	12892760	INS	1649	Ofa021954	8146	Ofa021955	24342	gene,-,ID=Ofa021955;intron,-,Parent=Ofa021955.gene;
MChr17	13555476	13555476	INS	194	Ofa021976	5581	Ofa021977	13721	gene,+,ID=Ofa021976,Source=Maker:MAKER_DHR21000484.1,cegmaBusco:Busco02297;intron,+,Parent=Ofa021976.gene;
MChr17	13974079	13974079	INS	176	Ofa021991	131340	Ofa021992	71435	intron,-,Parent=Ofa021992.gene;gene,-,ID=Ofa021992;
MChr17	14631780	14631780	INS	358	Ofa022017	25492	Ofa022018	53631	-
MChr17	14784495	14784495	INS	210	Ofa022019	49407	Ofa022020	10494	-
MChr17	14975135	14975135	INS	157	Ofa022034	9330	Ofa022035	6511	-
MChr17	15087178	15087178	INS	224	Ofa022037	31645	Ofa022038	3062	-
MChr17	15313587	15313587	INS	211	Ofa022046	75569	Ofa022047	3293	gene,-,ID=Ofa022047;intron,-,Parent=Ofa022047.gene;
MChr17	15687039	15687039	INS	104	Ofa022055	38755	Ofa022056	35064	gene,+,ID=Ofa022055;
MChr17	16002121	16002121	INS	719	Ofa022069	3499	Ofa022070	18934	gene,+,ID=Ofa022069,Source=Maker:MAKER_DHR21000649.1,cegmaBusco:Busco01342;
MChr17	16799347	16799347	INS	124	Ofa022102	15653	Ofa022103	8336	gene,-,ID=Ofa022103;intron,-,Parent=Ofa022103.gene;
MChr17	17090523	17090523	INS	1659	Ofa022121	8483	Ofa022122	37473	intron,+,Parent=Ofa022121.gene;gene,+,ID=Ofa022121;
MChr17	17107481	17107481	INS	2850	Ofa022121	25441	Ofa022122	20515	-
MChr17	17140925	17140925	INS	130	Ofa022122	12929	Ofa022123	87420	intron,+,Parent=Ofa022122.gene;gene,+,ID=Ofa022122;
MChr17	17201736	17201736	INS	280	Ofa022122	73740	Ofa022123	26609	-
MChr17	17559419	17559419	INS	1155	Ofa022129	147124	Ofa022130	93375	-
MChr17	18225652	18225652	INS	259	Ofa022141	24235	Ofa022142	15921	-
MChr17	18713040	18713040	INS	504	Ofa022157	88046	Ofa022158	33744	-
MChr17	18762235	18762235	INS	295	Ofa022158	15451	Ofa022159	166893	-
MChr17	18855746	18855746	INS	126	Ofa022158	108962	Ofa022159	73382	-
MChr17	18912975	18912975	INS	165	Ofa022158	166191	Ofa022159	16153	-
MChr17	19100350	19100350	INS	870	Ofa022161	18408	Ofa022162	32507	-
MChr17	19816188	19816188	INS	500	Ofa022181	16830	Ofa022182	49933	intron,+,Parent=Ofa022181.gene;gene,+,ID=Ofa022181;
MChr17	19842970	19842970	INS	120	Ofa022181	43612	Ofa022182	23151	-
MChr17	19851420	19851420	INS	49949	Ofa022181	52062	Ofa022182	14701	-
MChr17	19909042	19909042	INS	582	Ofa022184	5317	Ofa022185	29590	gene,+,ID=Ofa022184;intron,+,Parent=Ofa022184.gene;
MChr17	20190625	20190625	INS	293	Ofa022185	251993	Ofa022186	6214	-
MChr17	20190775	20190775	INS	471	Ofa022185	252143	Ofa022186	6064	-
MChr17	20372657	20372657	INS	423	Ofa022187	138456	Ofa022188	17388	-
MChr17	20384802	20384802	INS	1640	Ofa022187	150601	Ofa022188	5243	-
MChr17	20476261	20476261	INS	270	Ofa022193	732	Ofa022194	7538	gene,+,ID=Ofa022193;intron,+,Parent=Ofa022193.gene;
MChr17	20476397	20476397	INS	2785	Ofa022193	868	Ofa022194	7402	gene,+,ID=Ofa022193;intron,+,Parent=Ofa022193.gene;
MChr17	20476493	20476493	INS	369	Ofa022193	964	Ofa022194	7306	gene,+,ID=Ofa022193;intron,+,Parent=Ofa022193.gene;
MChr17	20476635	20476635	INS	279	Ofa022193	1106	Ofa022194	7164	gene,+,ID=Ofa022193;
MChr17	20577557	20577557	INS	566	Ofa022200	18061	Ofa022201	7294	intron,-,Parent=Ofa022201.gene;gene,-,ID=Ofa022201,Source=Maker:MAKER_DHR21000796.1,cegmaBusco:Busco04207;
MChr17	20620909	20620909	INS	163	Ofa022206	2056	Ofa022207	2724	-
MChr17	20893058	20893058	INS	488	Ofa022213	4654	Ofa022214	28198	gene,+,ID=Ofa022213;intron,+,Parent=Ofa022213.gene;
MChr17	20897553	20897553	INS	157	Ofa022213	9149	Ofa022214	23703	intron,+,Parent=Ofa022213.gene;gene,+,ID=Ofa022213;
MChr17	21042528	21042528	INS	190	Ofa022217	622	Ofa022218	1610	-
MChr17	21226023	21226023	INS	172	Ofa022221	11757	Ofa022222	2514	-
MChr17	21376527	21376527	INS	134	Ofa022226	10697	Ofa022227	7934	-
MChr17	21514476	21514476	INS	301	Ofa022233	24016	Ofa022234	68900	-
MChr17	21557394	21557394	INS	117	Ofa022233	66934	Ofa022234	25982	-
MChr17	22066825	22066825	INS	169	Ofa022249	6654	Ofa022250	292949	gene,+,ID=Ofa022249;intron,+,Parent=Ofa022249.gene;
MChr17	22132406	22132406	INS	265	Ofa022249	72235	Ofa022250	227368	intron,-,Parent=Ofa022250.gene;gene,-,ID=Ofa022250;
MChr17	22284447	22284447	INS	323	Ofa022249	224276	Ofa022250	75327	gene,-,ID=Ofa022250;intron,-,Parent=Ofa022250.gene;
MChr17	22444004	22444004	INS	217	Ofa022250	84230	Ofa022251	115439	-
MChr17	22469500	22469500	INS	125	Ofa022250	109726	Ofa022251	89943	-
MChr17	22693435	22693435	INS	120	Ofa022251	133992	Ofa022252	157179	-
MChr17	22702651	22702651	INS	434	Ofa022251	143208	Ofa022252	147963	-
MChr17	22769903	22769903	INS	274	Ofa022251	210460	Ofa022252	80711	-
MChr17	22785290	22785290	INS	1875	Ofa022251	225847	Ofa022252	65324	-
MChr17	23044673	23044673	INS	109	Ofa022256	81071	Ofa022257	6299	gene,-,ID=Ofa022257;
MChr17	23080138	23080138	INS	176	Ofa022259	5577	Ofa022260	48781	gene,+,ID=Ofa022259;intron,+,Parent=Ofa022259.gene;
MChr17	23097361	23097361	INS	324	Ofa022259	22800	Ofa022260	31558	-
MChr17	23098339	23098339	INS	652	Ofa022259	23778	Ofa022260	30580	-
MChr17	23370100	23370100	INS	429	Ofa022262	138402	Ofa022263	13765	intron,-,Parent=Ofa022263.gene;gene,-,ID=Ofa022263;
MChr17	24068637	24068637	INS	193	Ofa022280	21263	Ofa022281	8248	gene,+,ID=Ofa022280;intron,+,Parent=Ofa022280.gene;
MChr17	24405396	24405396	INS	359	Ofa022290	13026	Ofa022291	440449	-
MChr17	24643429	24643429	INS	475	Ofa022290	251059	Ofa022291	202416	-
MChr17	24727501	24727501	INS	236	Ofa022290	335131	Ofa022291	118344	-
MChr17	25018953	25018953	INS	184	Ofa022292	108592	Ofa022293	201510	intron,+,Parent=Ofa022292.gene;gene,+,ID=Ofa022292;
MChr17	25296393	25296393	INS	324	Ofa022295	33658	Ofa022296	37160	gene,+,ID=Ofa022295;intron,+,Parent=Ofa022295.gene;
MChr17	25808241	25808241	INS	177	Ofa022301	27825	Ofa022302	118490	-
MChr15	665213	665213	INS	1808	Ofa020753	9119	Ofa020754	90757	-
MChr15	2295321	2295321	INS	469	Ofa020781	102389	Ofa020782	280047	-
MChr15	2416190	2416190	INS	656	Ofa020781	223258	Ofa020782	159178	-
MChr15	2766797	2766797	INS	226	Ofa020783	5086	Ofa020784	43631	-
MChr15	3057748	3057748	INS	1262	Ofa020787	43992	Ofa020788	48369	intron,+,Parent=Ofa020787.gene;gene,+,ID=Ofa020787;
MChr15	3081091	3081091	INS	137	Ofa020787	67335	Ofa020788	25026	-
MChr15	3084867	3084867	INS	141	Ofa020787	71111	Ofa020788	21250	-
MChr15	3162913	3162913	INS	1104	Ofa020788	56796	Ofa020789	4186	gene,-,ID=Ofa020789;intron,-,Parent=Ofa020789.gene;
MChr15	3170204	3170204	INS	38906	Ofa020789	3105	Ofa020790	62334	-
MChr15	3215919	3215919	INS	28424	Ofa020789	48820	Ofa020790	16619	gene,-,ID=Ofa020790;intron,-,Parent=Ofa020790.gene;
MChr15	3339688	3339688	INS	121	Ofa020791	9253	Ofa020792	456409	-
MChr15	3527719	3527719	INS	5717	Ofa020791	197284	Ofa020792	268378	-
MChr15	3881249	3881249	INS	345	Ofa020793	41067	Ofa020794	3529	-
MChr15	3901809	3901809	INS	2325	Ofa020794	17031	Ofa020795	209426	-
MChr15	3932352	3932352	INS	671	Ofa020794	47574	Ofa020795	178883	-
MChr15	4060898	4060898	INS	131	Ofa020794	176120	Ofa020795	50337	-
MChr15	4155197	4155197	INS	736	Ofa020795	43962	Ofa020796	75263	-
MChr15	4320470	4320470	INS	154	Ofa020798	6078	Ofa020799	32227	intron,+,Parent=Ofa020798.gene;gene,+,ID=Ofa020798;
MChr15	4365766	4365766	INS	481	Ofa020799	13069	Ofa020800	46054	intron,-,Parent=Ofa020800.gene;gene,-,ID=Ofa020800;
MChr15	4366678	4366678	INS	1674	Ofa020799	13981	Ofa020800	45142	intron,-,Parent=Ofa020800.gene;gene,-,ID=Ofa020800;
MChr15	4370786	4370786	INS	845	Ofa020799	18089	Ofa020800	41034	intron,-,Parent=Ofa020800.gene;gene,-,ID=Ofa020800;
MChr15	4464381	4464381	INS	129	Ofa020801	28271	Ofa020802	95204	intron,-,Parent=Ofa020802.gene;gene,-,ID=Ofa020802,Source=MAKER1:MAKER_DHR20000072.1|MAKER_DHR20000076.1,MAKER2:MAKER_DH20000067.1|MAKER_DH20000071.1,MAKER3:MAKER_DR20000061.1|MAKER_DR20000062.1,MAKER4:MAKER_HR20000040.1;
MChr15	4560100	4560100	INS	125	Ofa020802	515	Ofa020803	49396	-
MChr15	4706782	4706782	INS	752	Ofa020805	33183	Ofa020806	80401	-
MChr15	4739320	4739320	INS	291	Ofa020805	65721	Ofa020806	47863	-
MChr15	4814535	4814535	INS	242	Ofa020807	12535	Ofa020808	49461	intron,-,Parent=Ofa020808.gene;gene,-,ID=Ofa020808,Source=Maker:MAKER_DHR20000070.1,cegmaBusco:Busco04371;
MChr15	4814768	4814768	INS	397	Ofa020807	12768	Ofa020808	49228	intron,-,Parent=Ofa020808.gene;gene,-,ID=Ofa020808,Source=Maker:MAKER_DHR20000070.1,cegmaBusco:Busco04371;
MChr15	4852451	4852451	INS	53448	Ofa020807	50451	Ofa020808	11545	intron,-,Parent=Ofa020808.gene;gene,-,ID=Ofa020808,Source=Maker:MAKER_DHR20000070.1,cegmaBusco:Busco04371;
MChr15	4955920	4955920	INS	269	Ofa020812	25579	Ofa020813	26064	intron,+,Parent=Ofa020812.gene;gene,+,ID=Ofa020812;
MChr15	4993763	4993763	INS	152	Ofa020813	11779	Ofa020814	30720	gene,+,ID=Ofa020813,Source=Maker:MAKER_DHR20000056.1,cegmaBusco:Busco00412;intron,+,Parent=Ofa020813.gene;
MChr15	5022188	5022188	INS	1450	Ofa020813	40204	Ofa020814	2295	gene,-,ID=Ofa020814;intron,-,Parent=Ofa020814.gene;
MChr15	5324423	5324423	INS	270	Ofa020821	22166	Ofa020822	53186	-
MChr15	5413100	5413100	INS	317	Ofa020823	2183	Ofa020824	37835	-
MChr15	5430479	5430479	INS	124	Ofa020823	19562	Ofa020824	20456	-
MChr15	5432624	5432624	INS	319	Ofa020823	21707	Ofa020824	18311	-
MChr15	5558364	5558364	INS	625	Ofa020826	52212	Ofa020827	46685	-
MChr15	5761217	5761217	INS	1215	Ofa020830	17491	Ofa020831	134222	gene,+,ID=Ofa020830;
MChr15	5991670	5991670	INS	355	Ofa020832	45654	Ofa020833	20747	-
MChr15	6036467	6036467	INS	384	Ofa020833	24050	Ofa020834	52762	-
MChr15	6165431	6165431	INS	106	Ofa020834	76202	Ofa020835	423712	-
MChr15	6199600	6199600	INS	251	Ofa020834	110371	Ofa020835	389543	-
MChr15	6605766	6605766	INS	1343	Ofa020835	16623	Ofa020836	1993	gene,-,ID=Ofa020836;intron,-,Parent=Ofa020836.gene;
MChr15	6639971	6639971	INS	122	Ofa020839	4223	Ofa020840	5756	gene,+,ID=Ofa020839,Source=MAKER1:MAKER_DHR20000099.1,MAKER2:MAKER_DH20000093.1,MAKER3:MAKER_DR20000080.1,MAKER4:MAKER_HR20000053.1;intron,+,Parent=Ofa020839.gene;
MChr15	6733727	6733727	INS	506	Ofa020843	25928	Ofa020844	43430	-
MChr15	6851363	6851363	INS	253	Ofa020844	74206	Ofa020845	5165	gene,-,ID=Ofa020845,Source=MAKER1:MAKER_DHR20000123.1,MAKER3:MAKER_DR20000103.1;intron,-,Parent=Ofa020845.gene;
MChr15	7085519	7085519	INS	360	Ofa020847	24954	Ofa020848	19679	-
MChr15	7096003	7096003	INS	254	Ofa020847	35438	Ofa020848	9195	-
MChr15	7108621	7108621	INS	110	Ofa020848	3423	Ofa020849	107285	gene,+,ID=Ofa020848;intron,+,Parent=Ofa020848.gene;
MChr15	7241191	7241191	INS	225	Ofa020849	25285	Ofa020850	34186	-
MChr15	7525620	7525620	INS	7773	Ofa020861	44569	Ofa020862	1835	-
MChr15	7531256	7531256	INS	386	Ofa020862	3801	Ofa020863	8002	gene,+,ID=Ofa020862,Source=MAKER1:MAKER_DHR20000106.1,MAKER3:MAKER_DR20000089.1,MAKER4:MAKER_HR20000060.1;intron,+,Parent=Ofa020862.gene;
MChr15	7628638	7628638	INS	128	Ofa020864	9593	Ofa020865	7717	intron,-,Parent=Ofa020865.gene;gene,-,ID=Ofa020865;
MChr15	8191726	8191726	INS	300	Ofa020879	183604	Ofa020880	21097	-
MChr15	8410074	8410074	INS	464	Ofa020881	184891	Ofa020882	38414	intron,-,Parent=Ofa020882.gene;gene,-,ID=Ofa020882;
MChr15	8436054	8436054	INS	120	Ofa020881	210871	Ofa020882	12434	intron,-,Parent=Ofa020882.gene;gene,-,ID=Ofa020882;
MChr15	8788064	8788064	INS	245	Ofa020893	55363	Ofa020894	23556	-
MChr15	8870768	8870768	INS	440	Ofa020896	24640	Ofa020897	49739	-
MChr15	9314661	9314661	INS	107	Ofa020911	25121	Ofa020912	30132	-
MChr15	9771101	9771101	INS	313	Ofa020924	168142	Ofa020925	78675	intron,-,Parent=Ofa020925.gene;gene,-,ID=Ofa020925;
MChr15	10149422	10149422	INS	192	Ofa020935	55092	Ofa020936	197190	intron,+,Parent=Ofa020935.gene;gene,+,ID=Ofa020935;
MChr15	10191550	10191550	INS	124	Ofa020935	97220	Ofa020936	155062	intron,+,Parent=Ofa020935.gene;gene,+,ID=Ofa020935;
MChr15	10244374	10244374	INS	612	Ofa020935	150044	Ofa020936	102238	intron,+,Parent=Ofa020935.gene;gene,+,ID=Ofa020935;
MChr15	10320767	10320767	INS	6604	Ofa020935	226437	Ofa020936	25845	intron,+,Parent=Ofa020935.gene;gene,+,ID=Ofa020935;
MChr15	10487119	10487119	INS	3257	Ofa020944	26158	Ofa020945	208588	-
MChr15	10935762	10935762	INS	7004	Ofa020949	8323	Ofa020950	6959	gene,-,ID=Ofa020950;intron,-,Parent=Ofa020950.gene;
MChr15	11123926	11123926	INS	7006	Ofa020955	33228	Ofa020956	14888	-
MChr15	12164213	12164213	INS	247	Ofa020988	86764	Ofa020989	66968	intron,-,Parent=Ofa020989.gene;gene,-,ID=Ofa020989,Source=Maker:MAKER_DHR20000257.1,cegmaBusco:Busco00205;
MChr15	12203560	12203560	INS	169	Ofa020988	126111	Ofa020989	27621	intron,-,Parent=Ofa020989.gene;gene,-,ID=Ofa020989,Source=Maker:MAKER_DHR20000257.1,cegmaBusco:Busco00205;
MChr15	12765573	12765573	INS	117	Ofa020999	41125	Ofa021000	2895	gene,-,ID=Ofa021000;intron,-,Parent=Ofa021000.gene;
MChr15	12974129	12974129	INS	588	Ofa021009	3404	Ofa021010	68315	-
MChr15	12980959	12980959	INS	141	Ofa021009	10234	Ofa021010	61485	-
MChr15	13088158	13088158	INS	128	Ofa021012	3312	Ofa021013	56718	-
MChr15	13154250	13154250	INS	353	Ofa021013	9374	Ofa021014	73653	intron,+,Parent=Ofa021013.gene;gene,+,ID=Ofa021013;
MChr15	13979955	13979955	INS	537	Ofa021037	64352	Ofa021038	8037	-
MChr15	13993030	13993030	INS	103	Ofa021039	2549	Ofa021040	4079	intron,+,Parent=Ofa021039.gene;gene,+,ID=Ofa021039;
MChr15	14420883	14420883	INS	193	Ofa021069	41806	Ofa021070	10460	intron,-,Parent=Ofa021070.gene;gene,-,ID=Ofa021070;
MChr15	14452859	14452859	INS	1132	Ofa021072	9181	Ofa021073	15268	gene,+,ID=Ofa021072;
MChr15	14453837	14453837	INS	922	Ofa021072	10159	Ofa021073	14290	gene,+,ID=Ofa021072;
MChr15	14475211	14475211	INS	7154	Ofa021074	5070	Ofa021075	128	-
MChr15	14668240	14668240	INS	254	Ofa021085	19034	Ofa021086	11222	intron,+,Parent=Ofa021085.gene;gene,+,ID=Ofa021085,Source=MAKER1:MAKER_DHR20000307.1,MAKER2:MAKER_DH20000280.1,MAKER3:MAKER_DR20000273.1,MAKER4:MAKER_HR20000215.1;
MChr15	14718727	14718727	INS	135	Ofa021089	11702	Ofa021090	14127	-
MChr15	15179534	15179534	INS	325	Ofa021111	9788	Ofa021112	92980	-
MChr15	15423748	15423748	INS	119	Ofa021114	56826	Ofa021115	167126	-
MChr15	15586943	15586943	INS	108	Ofa021114	220021	Ofa021115	3931	gene,-,ID=Ofa021115;
MChr15	15881733	15881733	INS	104	Ofa021129	35540	Ofa021130	32513	intron,-,Parent=Ofa021130.gene;gene,-,ID=Ofa021130,Source=MAKER1:MAKER_DHR20000413.1,MAKER2:MAKER_DH20000402.1|MAKER_DH20000414.1|MAKER_DH20000425.1,MAKER3:MAKER_DR20000350.1,MAKER4:MAKER_HR20000280.1;
MChr15	16450531	16450531	INS	574	Ofa021144	22543	Ofa021145	13215	gene,-,ID=Ofa021145;intron,-,Parent=Ofa021145.gene;
MChr15	16514942	16514942	INS	154	Ofa021150	28383	Ofa021151	59873	gene,+,ID=Ofa021150;intron,+,Parent=Ofa021150.gene;
MChr15	16629714	16629714	INS	656	Ofa021152	27113	Ofa021153	48675	intron,+,Parent=Ofa021152.gene;gene,+,ID=Ofa021152;
MChr15	16642163	16642163	INS	296	Ofa021152	39562	Ofa021153	36226	gene,+,ID=Ofa021152;intron,+,Parent=Ofa021152.gene;
MChr15	16680769	16680769	INS	108	Ofa021153	2380	Ofa021154	4945	-
MChr15	17064309	17064309	INS	165	Ofa021171	642	Ofa021172	38629	intron,+,Parent=Ofa021171.gene;gene,+,ID=Ofa021171,Source=MAKER1:MAKER_DHR20000391.1|MAKER_DHR20000395.1,MAKER2:MAKER_DH20000378.1;
MChr15	17163226	17163226	INS	322	Ofa021173	29626	Ofa021174	1249	intron,-,Parent=Ofa021174.gene;gene,-,ID=Ofa021174,Source=Maker:MAKER_DHR20000412.1,cegmaBusco:Busco04331;
MChr15	17613069	17613069	INS	580	Ofa021192	105422	Ofa021193	32760	-
MChr15	17652498	17652498	INS	156	Ofa021193	6669	Ofa021194	10877	-
MChr15	17866303	17866303	INS	374	Ofa021201	31881	Ofa021202	2133	-
MChr15	17908028	17908028	INS	515	Ofa021207	1835	Ofa021208	20769	-
MChr15	17925530	17925530	INS	191	Ofa021207	19337	Ofa021208	3267	-
MChr15	18020327	18020327	INS	129	Ofa021212	2631	Ofa021213	48278	intron,+,Parent=Ofa021212.gene;gene,+,ID=Ofa021212,Source=Maker:MAKER_DHR20000450.1,cegmaBusco:Busco03114;
MChr15	18068792	18068792	INS	215	Ofa021213	187	Ofa021214	28154	-
MChr15	18114887	18114887	INS	120	Ofa021215	7735	Ofa021216	33811	-
MChr15	18424114	18424114	INS	130	Ofa021226	51699	Ofa021227	69317	-
MChr15	18548007	18548007	INS	246	Ofa021227	54576	Ofa021228	55676	-
MChr15	18557566	18557566	INS	1900	Ofa021227	64135	Ofa021228	46117	-
MChr15	18587406	18587406	INS	321	Ofa021227	93975	Ofa021228	16277	-
MChr15	18601758	18601758	INS	354	Ofa021227	108327	Ofa021228	1925	-
MChr15	18979947	18979947	INS	194	Ofa021238	93106	Ofa021239	114053	-
MChr15	19070956	19070956	INS	441	Ofa021238	184115	Ofa021239	23044	-
MChr15	19242346	19242346	INS	340	Ofa021244	4142	Ofa021245	4179	gene,+,ID=Ofa021244;intron,+,Parent=Ofa021244.gene;
MChr15	19451573	19451573	INS	282	Ofa021254	63309	Ofa021255	33498	intron,-,Parent=Ofa021255.gene;gene,-,ID=Ofa021255;
MChr15	19758919	19758919	INS	98247	Ofa021263	3134	Ofa021264	9924	gene,+,ID=Ofa021263;intron,+,Parent=Ofa021263.gene;
MChr15	19765964	19765964	INS	3024	Ofa021263	10179	Ofa021264	2879	-
MChr15	19767223	19767223	INS	17150	Ofa021263	11438	Ofa021264	1620	-
MChr15	19782770	19782770	INS	48573	Ofa021265	2918	Ofa021266	1585	-
MChr15	19795337	19795337	INS	130	Ofa021267	1431	Ofa021268	88521	gene,+,ID=Ofa021267;intron,+,Parent=Ofa021267.gene;
MChr15	19836844	19836844	INS	2774	Ofa021267	42938	Ofa021268	47014	-
MChr15	19861323	19861323	INS	391	Ofa021267	67417	Ofa021268	22535	gene,-,ID=Ofa021268;intron,-,Parent=Ofa021268.gene;
MChr15	19881161	19881161	INS	130	Ofa021267	87255	Ofa021268	2697	gene,-,ID=Ofa021268;intron,-,Parent=Ofa021268.gene;
MChr15	19881272	19881272	INS	140	Ofa021267	87366	Ofa021268	2586	gene,-,ID=Ofa021268;intron,-,Parent=Ofa021268.gene;
MChr15	19976431	19976431	INS	183	Ofa021270	7597	Ofa021271	16006	-
MChr15	20170371	20170371	INS	275	Ofa021274	68908	Ofa021275	880	gene,-,ID=Ofa021275,Source=Maker:MAKER_DHR20000513.1|MAKER_DHR20000517.1,cegmaBusco:Busco00903;intron,-,Parent=Ofa021275.gene;
MChr15	20218442	20218442	INS	130	Ofa021278	11098	Ofa021279	25711	intron,+,Parent=Ofa021278.gene;gene,+,ID=Ofa021278,Source=Maker:MAKER_DHR20000509.1,cegmaBusco:Busco02855;
MChr15	20281641	20281641	INS	108	Ofa021280	12523	Ofa021281	139333	gene,+,ID=Ofa021280;
MChr15	20450770	20450770	INS	124	Ofa021281	29796	Ofa021282	18460	-
MChr15	20677642	20677642	INS	540	Ofa021284	50303	Ofa021285	32038	-
MChr15	20756193	20756193	INS	621	Ofa021287	18962	Ofa021288	166142	-
MChr15	20777304	20777304	INS	365	Ofa021287	40073	Ofa021288	145031	-
MChr15	21588578	21588578	INS	1793	Ofa021290	246923	Ofa021291	95754	-
MChr15	21593190	21593190	INS	447	Ofa021290	251535	Ofa021291	91142	-
MChr15	21890483	21890483	INS	445	Ofa021293	40017	Ofa021294	17443	-
MChr15	21976741	21976741	INS	462	Ofa021294	68815	Ofa021295	120163	-
MChr15	22042829	22042829	INS	340	Ofa021294	134903	Ofa021295	54075	-
MChr15	22191526	22191526	INS	212	Ofa021296	26533	Ofa021297	78148	-
MChr15	22355704	22355704	INS	579	Ofa021301	17110	Ofa021302	33541	intron,+,Parent=Ofa021301.gene;gene,+,ID=Ofa021301;
MChr15	22459848	22459848	INS	381	Ofa021306	4201	Ofa021307	26429	-
MChr15	22581578	22581578	INS	286	Ofa021310	24150	Ofa021311	41832	intron,-,Parent=Ofa021311.gene;gene,-,ID=Ofa021311;
MChr15	22589309	22589309	INS	400	Ofa021310	31881	Ofa021311	34101	intron,-,Parent=Ofa021311.gene;gene,-,ID=Ofa021311;
MChr15	22666044	22666044	INS	197	Ofa021314	7397	Ofa021315	24180	intron,-,Parent=Ofa021315.gene;gene,-,ID=Ofa021315;
MChr15	22700359	22700359	INS	252	Ofa021315	10135	Ofa021316	1399	-
MChr15	22722849	22722849	INS	129	Ofa021316	21091	Ofa021317	34474	-
MChr15	22952097	22952097	INS	381	Ofa021318	64252	Ofa021319	28873	-
MChr15	23015584	23015584	INS	205	Ofa021321	264	Ofa021322	3056	-
MChr15	23022396	23022396	INS	128	Ofa021322	3756	Ofa021323	11126	-
MChr15	23023145	23023145	INS	279	Ofa021322	4505	Ofa021323	10377	-
MChr15	23034598	23034598	INS	210	Ofa021323	1076	Ofa021324	7106	-
MChr15	23045105	23045105	INS	4746	Ofa021324	3401	Ofa021325	7159	gene,+,ID=Ofa021324,Source=MAKER1:MAKER_DHR20000540.1,MAKER3:MAKER_DR20000447.1,MAKER4:MAKER_HR20000369.1;intron,+,Parent=Ofa021324.gene;
MChr15	23062229	23062229	INS	220	Ofa021325	9965	Ofa021326	15440	gene,+,ID=Ofa021325;
MChr15	23179810	23179810	INS	287	Ofa021329	16519	Ofa021330	13196	-
MChr15	23245650	23245650	INS	260	Ofa021333	8192	Ofa021334	25938	-
MChr15	23280994	23280994	INS	211	Ofa021335	523	Ofa021336	4182	-
MChr15	23582973	23582973	INS	333	Ofa021351	11209	Ofa021352	39463	-
MChr15	23647339	23647339	INS	183	Ofa021353	18229	Ofa021354	2476	-
MChr15	23725182	23725182	INS	1608	Ofa021356	19416	Ofa021357	33444	intron,+,Parent=Ofa021356.gene;gene,+,ID=Ofa021356,Source=MAKER1:MAKER_DHR20000541.1,MAKER2:MAKER_DH20000522.1;
MChr15	23834821	23834821	INS	171	Ofa021357	76195	Ofa021358	183933	-
MChr15	23947794	23947794	INS	114	Ofa021357	189168	Ofa021358	70960	intron,-,Parent=Ofa021358.gene;gene,-,ID=Ofa021358;
MChr15	23967724	23967724	INS	133	Ofa021357	209098	Ofa021358	51030	intron,-,Parent=Ofa021358.gene;gene,-,ID=Ofa021358;
MChr15	24008634	24008634	INS	138	Ofa021357	250008	Ofa021358	10120	intron,-,Parent=Ofa021358.gene;gene,-,ID=Ofa021358;
MChr15	24445116	24445116	INS	363	Ofa021370	19886	Ofa021371	71697	-
MChr15	24816647	24816647	INS	191	Ofa021378	65990	Ofa021379	30385	gene,-,ID=Ofa021379;intron,-,Parent=Ofa021379.gene;
MChr15	24936801	24936801	INS	110465	Ofa021383	15919	Ofa021384	490500	intron,+,Parent=Ofa021383.gene;gene,+,ID=Ofa021383;
MChr15	25167747	25167747	INS	802	Ofa021383	246865	Ofa021384	259554	gene,+,ID=Ofa021383;intron,+,Parent=Ofa021383.gene;
MChr15	25173911	25173911	INS	378	Ofa021383	253029	Ofa021384	253390	gene,+,ID=Ofa021383;intron,+,Parent=Ofa021383.gene;
MChr15	25324642	25324642	INS	111	Ofa021383	403760	Ofa021384	102659	intron,+,Parent=Ofa021383.gene;gene,+,ID=Ofa021383;
MChr15	25380163	25380163	INS	3018	Ofa021383	459281	Ofa021384	47138	intron,+,Parent=Ofa021383.gene;gene,+,ID=Ofa021383;
MChr15	25393671	25393671	INS	372	Ofa021383	472789	Ofa021384	33630	intron,+,Parent=Ofa021383.gene;gene,+,ID=Ofa021383;
MChr15	25404543	25404543	INS	589	Ofa021383	483661	Ofa021384	22758	gene,+,ID=Ofa021383;
MChr15	25532622	25532622	INS	165	Ofa021385	31808	Ofa021386	37732	-
MChr15	25607327	25607327	INS	6973	Ofa021388	9215	Ofa021389	4876	-
MChr15	25613103	25613103	INS	1515	Ofa021389	900	Ofa021390	163125	-
MChr15	25696013	25696013	INS	356	Ofa021389	83810	Ofa021390	80215	intron,-,Parent=Ofa021390.gene;gene,-,ID=Ofa021390,Source=MAKER1:MAKER_DHR20000654.1|MAKER_DHR20000660.1,MAKER2:MAKER_DH20000630.1|MAKER_DH20000633.1,MAKER3:MAKER_DR20000527.1|MAKER_DR20000537.1,MAKER4:MAKER_HR20000428.1|MAKER_HR20000429.1;
MChr15	25809578	25809578	INS	162	Ofa021391	1112	Ofa021392	94086	intron,+,Parent=Ofa021391.gene;gene,+,ID=Ofa021391,Source=MAKER1:MAKER_DHR20000610.1,MAKER2:MAKER_DH20000589.1,MAKER3:MAKER_DR20000505.1;
MChr15	25835902	25835902	INS	119	Ofa021391	27436	Ofa021392	67762	gene,+,ID=Ofa021391,Source=MAKER1:MAKER_DHR20000610.1,MAKER2:MAKER_DH20000589.1,MAKER3:MAKER_DR20000505.1;intron,+,Parent=Ofa021391.gene;
MChr15	26575036	26575036	INS	208	Ofa021404	52393	Ofa021405	23324	-
MChr15	26728393	26728393	INS	443	Ofa021406	13421	Ofa021407	28594	-
MChr15	27104307	27104307	INS	772	Ofa021415	43831	Ofa021416	36683	-
MChr15	27145437	27145437	INS	102	Ofa021416	4447	Ofa021417	9895	-
MChr15	27171839	27171839	INS	132	Ofa021417	16507	Ofa021418	14797	gene,-,ID=Ofa021418;intron,-,Parent=Ofa021418.gene;
MChr15	27171993	27171993	INS	682	Ofa021417	16661	Ofa021418	14643	gene,-,ID=Ofa021418;intron,-,Parent=Ofa021418.gene;
MChr15	27181485	27181485	INS	110	Ofa021417	26153	Ofa021418	5151	gene,-,ID=Ofa021418;intron,-,Parent=Ofa021418.gene;
MChr15	27237877	27237877	INS	425	Ofa021422	13384	Ofa021423	30145	intron,+,Parent=Ofa021422.gene;gene,+,ID=Ofa021422,Source=MAKER1:MAKER_DHR20000589.1,MAKER2:MAKER_DH20000577.1,MAKER3:MAKER_DR20000490.1,MAKER4:MAKER_HR20000417.1;
MChr15	27249971	27249971	INS	175	Ofa021422	25478	Ofa021423	18051	intron,-,Parent=Ofa021423.gene;gene,-,ID=Ofa021423,Source=MAKER1:MAKER_DHR20000645.1,MAKER2:MAKER_DH20000614.1,MAKER3:MAKER_DR20000535.1;
MChr15	27277196	27277196	INS	181	Ofa021424	2345	Ofa021425	28390	intron,+,Parent=Ofa021424.gene;gene,+,ID=Ofa021424,Source=MAKER1:MAKER_DHR20000611.1,MAKER2:MAKER_DH20000588.1;
MChr15	27281523	27281523	INS	131	Ofa021424	6672	Ofa021425	24063	gene,+,ID=Ofa021424,Source=MAKER1:MAKER_DHR20000611.1,MAKER2:MAKER_DH20000588.1;intron,+,Parent=Ofa021424.gene;
MChr15	27281693	27281693	INS	891	Ofa021424	6842	Ofa021425	23893	gene,+,ID=Ofa021424,Source=MAKER1:MAKER_DHR20000611.1,MAKER2:MAKER_DH20000588.1;intron,+,Parent=Ofa021424.gene;
MChr15	27281802	27281802	INS	336	Ofa021424	6951	Ofa021425	23784	gene,+,ID=Ofa021424,Source=MAKER1:MAKER_DHR20000611.1,MAKER2:MAKER_DH20000588.1;intron,+,Parent=Ofa021424.gene;
MChr15	27282208	27282208	INS	243	Ofa021424	7357	Ofa021425	23378	gene,+,ID=Ofa021424,Source=MAKER1:MAKER_DHR20000611.1,MAKER2:MAKER_DH20000588.1;intron,+,Parent=Ofa021424.gene;
MChr15	27359456	27359456	INS	105	Ofa021426	33628	Ofa021427	30270	gene,-,ID=Ofa021427;intron,-,Parent=Ofa021427.gene;
MChr15	27362715	27362715	INS	715	Ofa021426	36887	Ofa021427	27011	gene,-,ID=Ofa021427;intron,-,Parent=Ofa021427.gene;
MChr15	27362846	27362846	INS	5448	Ofa021426	37018	Ofa021427	26880	gene,-,ID=Ofa021427;intron,-,Parent=Ofa021427.gene;
MChr15	27454144	27454144	INS	105	Ofa021428	35726	Ofa021429	26859	-
MChr15	27469100	27469100	INS	415	Ofa021428	50682	Ofa021429	11903	intron,-,Parent=Ofa021429.gene;gene,-,ID=Ofa021429;
MChr16	49806	49806	INS	346		49805	Ofa019862	62978	-
MChr16	76910	76910	INS	154		76909	Ofa019862	35874	-
MChr16	772104	772104	INS	7002	Ofa019880	25175	Ofa019881	28664	-
MChr16	1279489	1279489	INS	121	Ofa019897	24082	Ofa019898	15677	gene,-,ID=Ofa019898;intron,-,Parent=Ofa019898.gene;
MChr16	1567299	1567299	INS	123	Ofa019909	50464	Ofa019910	69410	-
MChr16	1818958	1818958	INS	2039	Ofa019911	113236	Ofa019912	98706	gene,+,ID=Ofa019911,Source=MAKER1:MAKER_DHR19000065.1|MAKER_DHR19000077.1,MAKER2:MAKER_DH19000075.1,MAKER3:MAKER_DR19000049.1|MAKER_DR19000059.1,MAKER4:MAKER_HR19000035.1;intron,+,Parent=Ofa019911.gene;
MChr16	1901535	1901535	INS	2039	Ofa019911	195813	Ofa019912	16129	gene,-,ID=Ofa019912,Source=MAKER1:MAKER_DHR19000102.1,MAKER2:MAKER_DH19000109.1,MAKER3:MAKER_DR19000088.1,MAKER4:MAKER_HR19000057.1;intron,-,Parent=Ofa019912.gene;
MChr16	1993485	1993485	INS	338	Ofa019915	43272	Ofa019916	58753	-
MChr16	2182603	2182603	INS	211	Ofa019920	21004	Ofa019921	1843	intron,-,Parent=Ofa019921.gene;gene,-,ID=Ofa019921;
MChr16	2319706	2319706	INS	760	Ofa019925	22208	Ofa019926	27736	intron,-,Parent=Ofa019926.gene;gene,-,ID=Ofa019926;
MChr16	2493835	2493835	INS	126	Ofa019934	1283	Ofa019935	27386	-
MChr16	2680177	2680177	INS	209	Ofa019939	10698	Ofa019940	17745	intron,+,Parent=Ofa019939.gene;gene,+,ID=Ofa019939;
MChr16	2800404	2800404	INS	503	Ofa019942	24429	Ofa019943	49736	intron,+,Parent=Ofa019942.gene;gene,+,ID=Ofa019942;
MChr16	2851004	2851004	INS	1648	Ofa019943	864	Ofa019944	2276	-
MChr16	2946781	2946781	INS	419	Ofa019946	27214	Ofa019947	26044	intron,+,Parent=Ofa019946.gene;gene,+,ID=Ofa019946;
MChr16	2965955	2965955	INS	1652	Ofa019946	46388	Ofa019947	6870	-
MChr16	3055119	3055119	INS	242	Ofa019948	44663	Ofa019949	59086	gene,+,ID=Ofa019948;intron,+,Parent=Ofa019948.gene;
MChr16	3173319	3173319	INS	657	Ofa019952	4721	Ofa019953	60385	gene,+,ID=Ofa019952;intron,+,Parent=Ofa019952.gene;
MChr16	3342818	3342818	INS	116	Ofa019956	16461	Ofa019957	43191	intron,+,Parent=Ofa019956.gene;gene,+,ID=Ofa019956;
MChr16	3424651	3424651	INS	574	Ofa019957	38642	Ofa019958	4109	intron,-,Parent=Ofa019958.gene;gene,-,ID=Ofa019958;
MChr16	3712217	3712217	INS	495	Ofa019973	5924	Ofa019974	39682	intron,+,Parent=Ofa019973.gene;gene,+,ID=Ofa019973,Source=Maker:MAKER_DHR19000062.1,cegmaBusco:Busco04062;
MChr16	3969416	3969416	INS	112	Ofa019980	1998	Ofa019981	126950	intron,+,Parent=Ofa019980.gene;gene,+,ID=Ofa019980;
MChr16	4007657	4007657	INS	124	Ofa019980	40239	Ofa019981	88709	-
MChr16	4011432	4011432	INS	706	Ofa019980	44014	Ofa019981	84934	-
MChr16	4047485	4047485	INS	365	Ofa019980	80067	Ofa019981	48881	-
MChr16	4084137	4084137	INS	120	Ofa019980	116719	Ofa019981	12229	-
MChr16	4116660	4116660	INS	29578	Ofa019981	20294	Ofa019982	19715	three_prime_UTR,+,Parent=Ofa019981;gene,+,ID=Ofa019981;
MChr16	4151731	4151731	INS	200	Ofa019982	15356	Ofa019983	54669	gene,+,ID=Ofa019982;intron,+,Parent=Ofa019982.gene;
MChr16	4186780	4186780	INS	24643	Ofa019982	50405	Ofa019983	19620	-
MChr16	4218576	4218576	INS	1070	Ofa019983	12176	Ofa019984	8686	intron,-,Parent=Ofa019984.gene;gene,-,ID=Ofa019984;
MChr16	4258366	4258366	INS	220	Ofa019986	19123	Ofa019987	133345	gene,+,ID=Ofa019986;
MChr16	4322453	4322453	INS	142	Ofa019986	83210	Ofa019987	69258	-
MChr16	4489253	4489253	INS	130	Ofa019987	97542	Ofa019988	201976	gene,+,ID=Ofa019987;intron,+,Parent=Ofa019987.gene;
MChr16	4502058	4502058	INS	169	Ofa019987	110347	Ofa019988	189171	intron,+,Parent=Ofa019987.gene;gene,+,ID=Ofa019987;
MChr16	4663418	4663418	INS	155	Ofa019987	271707	Ofa019988	27811	-
MChr16	4664835	4664835	INS	115	Ofa019987	273124	Ofa019988	26394	-
MChr16	4885939	4885939	INS	153	Ofa019995	26270	Ofa019996	55215	-
MChr16	4982268	4982268	INS	104	Ofa019997	32553	Ofa019998	2459	-
MChr16	4987540	4987540	INS	307	Ofa019998	2813	Ofa019999	32244	intron,+,Parent=Ofa019998.gene;gene,+,ID=Ofa019998,Source=MAKER1:MAKER_DHR19000131.1,MAKER3:MAKER_DR19000108.1;
MChr16	5012694	5012694	INS	106	Ofa019998	27967	Ofa019999	7090	-
MChr16	5058205	5058205	INS	113	Ofa019999	38421	Ofa020000	41801	intron,-,Parent=Ofa020000.gene;gene,-,ID=Ofa020000,Source=MAKER1:MAKER_DHR19000163.1,MAKER3:MAKER_DR19000128.1;
MChr16	5233832	5233832	INS	168	Ofa020011	9562	Ofa020012	67090	-
MChr16	5248885	5248885	INS	11321	Ofa020011	24615	Ofa020012	52037	-
MChr16	5258793	5258793	INS	1403	Ofa020011	34523	Ofa020012	42129	-
MChr16	5446348	5446348	INS	259	Ofa020013	74626	Ofa020014	44508	-
MChr16	5646778	5646778	INS	290	Ofa020022	4675	Ofa020023	20940	-
MChr16	6060079	6060079	INS	196	Ofa020042	16397	Ofa020043	64461	gene,-,ID=Ofa020043;intron,-,Parent=Ofa020043.gene;
MChr16	6107061	6107061	INS	143	Ofa020042	63379	Ofa020043	17479	gene,-,ID=Ofa020043;intron,-,Parent=Ofa020043.gene;
MChr16	6119270	6119270	INS	526	Ofa020042	75588	Ofa020043	5270	intron,-,Parent=Ofa020043.gene;gene,-,ID=Ofa020043;
MChr16	6223593	6223593	INS	122	Ofa020044	65776	Ofa020045	31135	intron,-,Parent=Ofa020045.gene;gene,-,ID=Ofa020045,Source=Maker:MAKER_DHR19000194.1,cegmaBusco:Busco01450;
MChr16	6586025	6586025	INS	733	Ofa020051	76687	Ofa020052	39432	-
MChr16	6598014	6598014	INS	105	Ofa020051	88676	Ofa020052	27443	-
MChr16	6702114	6702114	INS	13611	Ofa020057	39303	Ofa020058	201766	-
MChr16	6818682	6818682	INS	217	Ofa020057	155871	Ofa020058	85198	-
MChr16	7337776	7337776	INS	297	Ofa020062	8539	Ofa020063	10470	intron,-,Parent=Ofa020063.gene;gene,-,ID=Ofa020063;
MChr16	7457464	7457464	INS	4517	Ofa020066	27714	Ofa020067	634	-
MChr16	8024385	8024385	INS	189	Ofa020077	114187	Ofa020078	109099	-
MChr16	8081225	8081225	INS	130	Ofa020077	171027	Ofa020078	52259	-
MChr16	8219453	8219453	INS	126	Ofa020078	85969	Ofa020079	30821	-
MChr16	8383493	8383493	INS	209	Ofa020082	5052	Ofa020083	129380	gene,+,ID=Ofa020082;intron,+,Parent=Ofa020082.gene;
MChr16	8407908	8407908	INS	128	Ofa020082	29467	Ofa020083	104965	intron,+,Parent=Ofa020082.gene;gene,+,ID=Ofa020082;
MChr16	8462704	8462704	INS	171	Ofa020082	84263	Ofa020083	50169	-
MChr16	8663024	8663024	INS	330	Ofa020086	12285	Ofa020087	33771	intron,+,Parent=Ofa020086.gene;gene,+,ID=Ofa020086;
MChr16	8922453	8922453	INS	164	Ofa020090	39902	Ofa020091	12076	intron,-,Parent=Ofa020091.gene;gene,-,ID=Ofa020091;
MChr16	9040994	9040994	INS	243	Ofa020095	26632	Ofa020096	8186	-
MChr16	9151072	9151072	INS	131	Ofa020097	60587	Ofa020098	18190	intron,-,Parent=Ofa020098.gene;gene,-,ID=Ofa020098,Source=Maker:MAKER_DHR19000250.1|MAKER_DHR19000251.1,cegmaBusco:Busco02131;
MChr16	9265533	9265533	INS	270	Ofa020108	4572	Ofa020109	12603	gene,+,ID=Ofa020108,Source=MAKER1:MAKER_DHR19000225.1,MAKER3:MAKER_DR19000184.1,MAKER4:MAKER_HR19000150.1;intron,+,Parent=Ofa020108.gene;
MChr16	9274168	9274168	INS	417	Ofa020108	13207	Ofa020109	3968	gene,-,ID=Ofa020109,Source=MAKER1:MAKER_DHR19000254.1,MAKER3:MAKER_DR19000209.1;intron,-,Parent=Ofa020109.gene;
MChr16	9295138	9295138	INS	60052	Ofa020111	4263	Ofa020112	18999	-
MChr16	9303979	9303979	INS	344	Ofa020111	13104	Ofa020112	10158	-
MChr16	9304081	9304081	INS	385	Ofa020111	13206	Ofa020112	10056	-
MChr16	9624813	9624813	INS	110	Ofa020123	52134	Ofa020124	91384	intron,-,Parent=Ofa020124.gene;gene,-,ID=Ofa020124;
MChr16	9831994	9831994	INS	127	Ofa020126	52864	Ofa020127	12442	gene,-,ID=Ofa020127,Source=MAKER1:MAKER_DHR19000327.1,MAKER2:MAKER_DH19000315.1,MAKER3:MAKER_DR19000268.1,MAKER4:MAKER_HR19000190.1;intron,-,Parent=Ofa020127.gene;
MChr16	9924406	9924406	INS	656	Ofa020127	79970	Ofa020128	80796	intron,-,Parent=Ofa020128.gene;gene,-,ID=Ofa020128;
MChr16	10065698	10065698	INS	357	Ofa020130	20385	Ofa020131	2619	gene,-,ID=Ofa020131;intron,-,Parent=Ofa020131.gene;
MChr16	10161570	10161570	INS	146	Ofa020134	62966	Ofa020135	12339	gene,-,ID=Ofa020135;intron,-,Parent=Ofa020135.gene;
MChr16	10540525	10540525	INS	231	Ofa020146	42730	Ofa020147	62568	gene,+,ID=Ofa020146;intron,+,Parent=Ofa020146.gene;
MChr16	10646934	10646934	INS	333	Ofa020148	1891	Ofa020149	25045	-
MChr16	10679091	10679091	INS	197	Ofa020149	7112	Ofa020150	23722	intron,+,Parent=Ofa020149.gene;gene,+,ID=Ofa020149,Source=Maker:MAKER_DHR19000276.1,cegmaBusco:Busco04024;
MChr16	10736043	10736043	INS	122	Ofa020152	2201	Ofa020153	44702	intron,+,Parent=Ofa020152.gene;gene,+,ID=Ofa020152;
MChr16	10749427	10749427	INS	1098	Ofa020152	15585	Ofa020153	31318	intron,+,Parent=Ofa020152.gene;gene,+,ID=Ofa020152;
MChr16	10944676	10944676	INS	300	Ofa020155	28049	Ofa020156	24589	-
MChr16	11097756	11097756	INS	307	Ofa020166	23657	Ofa020167	67163	intron,+,Parent=Ofa020166.gene;gene,+,ID=Ofa020166,Source=MAKER1:MAKER_DHR19000285.1|MAKER_DHR19000286.1,MAKER2:MAKER_DH19000282.1|MAKER_DH19000283.1,MAKER3:MAKER_DR19000235.1|MAKER_DR19000236.1,MAKER4:MAKER_HR19000180.1;
MChr16	11187299	11187299	INS	215	Ofa020170	5747	Ofa020171	61642	-
MChr16	11425593	11425593	INS	260	Ofa020179	3655	Ofa020180	2967	-
MChr16	11478806	11478806	INS	111	Ofa020183	5022	Ofa020184	57932	intron,+,Parent=Ofa020183.gene;gene,+,ID=Ofa020183;
MChr16	11610389	11610389	INS	409	Ofa020185	58799	Ofa020186	2109	intron,-,Parent=Ofa020186.gene;gene,-,ID=Ofa020186,Source=MAKER1:MAKER_DHR19000328.1,MAKER2:MAKER_DH19000321.1,MAKER3:MAKER_DR19000279.1,MAKER4:MAKER_HR19000214.1;
MChr16	11840002	11840002	INS	21716	Ofa020194	42249	Ofa020195	7216	-
MChr16	11990536	11990536	INS	343	Ofa020200	11345	Ofa020201	6221	-
MChr16	12293828	12293828	INS	126	Ofa020207	4111	Ofa020208	31088	-
MChr16	12619449	12619449	INS	221	Ofa020215	47920	Ofa020216	7590	-
MChr16	12624684	12624684	INS	303	Ofa020215	53155	Ofa020216	2355	-
MChr16	12823281	12823281	INS	653	Ofa020225	1646	Ofa020226	4976	gene,-,ID=Ofa020226;intron,-,Parent=Ofa020226.gene;
MChr16	13185829	13185829	INS	1515	Ofa020238	1065	Ofa020239	12345	gene,+,ID=Ofa020238,Source=Maker:MAKER_DHR19000339.1,cegmaBusco:Busco02288;intron,+,Parent=Ofa020238.gene;
MChr16	13207561	13207561	INS	4794	Ofa020239	9387	Ofa020240	6594	-
MChr16	13207678	13207678	INS	8265	Ofa020239	9504	Ofa020240	6477	-
MChr16	13214313	13214313	INS	10432	Ofa020240	158	Ofa020241	36394	-
MChr16	13527466	13527466	INS	245	Ofa020246	9785	Ofa020247	127064	gene,+,ID=Ofa020246;intron,+,Parent=Ofa020246.gene;
MChr16	13534733	13534733	INS	175	Ofa020246	17052	Ofa020247	119797	-
MChr16	13547343	13547343	INS	157	Ofa020246	29662	Ofa020247	107187	-
MChr16	14072653	14072653	INS	114	Ofa020253	27760	Ofa020254	78381	-
MChr16	14444220	14444220	INS	131	Ofa020262	22865	Ofa020263	91896	gene,+,ID=Ofa020262;intron,+,Parent=Ofa020262.gene;
MChr16	14575145	14575145	INS	3957	Ofa020263	39029	Ofa020264	24772	intron,+,Parent=Ofa020263.gene;gene,+,ID=Ofa020263,Source=Maker:MAKER_DHR19000409.1,cegmaBusco:Busco02665;
MChr16	14580948	14580948	INS	267	Ofa020263	44832	Ofa020264	18969	intron,+,Parent=Ofa020263.gene;gene,+,ID=Ofa020263,Source=Maker:MAKER_DHR19000409.1,cegmaBusco:Busco02665;
MChr16	14635605	14635605	INS	342	Ofa020266	8274	Ofa020267	839	gene,-,ID=Ofa020267;intron,-,Parent=Ofa020267.gene;
MChr16	14673223	14673223	INS	445	Ofa020271	1353	Ofa020272	1850	-
MChr16	14728813	14728813	INS	298	Ofa020273	38864	Ofa020274	66265	-
MChr16	14768084	14768084	INS	126	Ofa020273	78135	Ofa020274	26994	gene,-,ID=Ofa020274;intron,-,Parent=Ofa020274.gene;
MChr16	15248048	15248048	INS	3059	Ofa020288	26156	Ofa020289	14618	-
MChr16	15812059	15812059	INS	515	Ofa020319	22827	Ofa020320	14114	intron,-,Parent=Ofa020320.gene;gene,-,ID=Ofa020320;
MChr16	15913350	15913350	INS	325	Ofa020326	6024	Ofa020327	21052	-
MChr16	15953973	15953973	INS	104	Ofa020327	19571	Ofa020328	4082	-
MChr16	16178394	16178394	INS	244	Ofa020335	5380	Ofa020336	43542	-
MChr16	17228801	17228801	INS	113	Ofa020367	38297	Ofa020368	22055	gene,-,ID=Ofa020368,Source=Maker:MAKER_DHR19000494.1,cegmaBusco:Busco01379;
MChr16	17827175	17827175	INS	141	Ofa020383	76357	Ofa020384	116432	gene,+,ID=Ofa020383,Source=Maker:MAKER_DHR19000542.1,cegmaBusco:Busco03957;intron,+,Parent=Ofa020383.gene;
MChr16	18065285	18065285	INS	228	Ofa020385	44027	Ofa020386	318042	intron,+,Parent=Ofa020385.gene;gene,+,ID=Ofa020385;
MChr16	18141516	18141516	INS	9854	Ofa020385	120258	Ofa020386	241811	intron,+,Parent=Ofa020385.gene;gene,+,ID=Ofa020385;
MChr16	18369812	18369812	INS	137	Ofa020385	348554	Ofa020386	13515	intron,-,Parent=Ofa020386.gene;gene,-,ID=Ofa020386;
MChr16	18591275	18591275	INS	146	Ofa020388	16489	Ofa020389	39312	-
MChr16	18605192	18605192	INS	101	Ofa020388	30406	Ofa020389	25395	-
MChr16	18732562	18732562	INS	413	Ofa020394	10244	Ofa020395	686	gene,-,ID=Ofa020395;intron,-,Parent=Ofa020395.gene;
MChr16	18834217	18834217	INS	109	Ofa020400	4895	Ofa020401	3676	-
MChr16	18838683	18838683	INS	233	Ofa020401	790	Ofa020402	25623	gene,+,ID=Ofa020401;
MChr16	19636074	19636074	INS	197	Ofa020432	28763	Ofa020433	13112	-
MChr16	20182164	20182164	INS	105	Ofa020448	8618	Ofa020449	13990	gene,-,ID=Ofa020449;intron,-,Parent=Ofa020449.gene;
MChr16	20208908	20208908	INS	1001	Ofa020449	12754	Ofa020450	26171	-
MChr16	20433401	20433401	INS	5549	Ofa020468	6458	Ofa020469	12423	gene,+,ID=Ofa020468;intron,+,Parent=Ofa020468.gene;
MChr16	20441936	20441936	INS	5706	Ofa020468	14993	Ofa020469	3888	-
MChr16	20597894	20597894	INS	276	Ofa020478	6365	Ofa020479	16529	intron,+,Parent=Ofa020478.gene;gene,+,ID=Ofa020478;
MChr16	20814149	20814149	INS	202	Ofa020494	2490	Ofa020495	281	-
MChr16	20995657	20995657	INS	214	Ofa020510	988	Ofa020511	10127	gene,+,ID=Ofa020510,Source=Maker:MAKER_DHR19000577.1|MAKER_DHR19000639.1,cegmaBusco:Busco00407|Busco00408;
MChr16	21054286	21054286	INS	145	Ofa020516	577	Ofa020517	26385	-
MChr16	21054398	21054398	INS	185	Ofa020516	689	Ofa020517	26273	-
MChr16	21054530	21054530	INS	659	Ofa020516	821	Ofa020517	26141	-
MChr16	21054583	21054583	INS	249	Ofa020516	874	Ofa020517	26088	-
MChr16	21054823	21054823	INS	275	Ofa020516	1114	Ofa020517	25848	-
MChr16	21158681	21158681	INS	321	Ofa020520	3744	Ofa020521	6484	-
MChr16	21414326	21414326	INS	366	Ofa020529	78357	Ofa020530	55933	-
MChr16	21770232	21770232	INS	419	Ofa020546	1065	Ofa020547	133464	gene,+,ID=Ofa020546;
MChr16	21889483	21889483	INS	181	Ofa020546	120316	Ofa020547	14213	gene,-,ID=Ofa020547;intron,-,Parent=Ofa020547.gene;
MChr16	21960488	21960488	INS	143	Ofa020547	56792	Ofa020548	14586	intron,-,Parent=Ofa020548.gene;gene,-,ID=Ofa020548,Source=MAKER1:MAKER_DHR19000736.1,MAKER3:MAKER_DR19000628.1;
MChr16	22003234	22003234	INS	112	Ofa020549	9528	Ofa020550	19223	gene,+,ID=Ofa020549;intron,+,Parent=Ofa020549.gene;
MChr16	22096692	22096692	INS	443	Ofa020553	15321	Ofa020554	66085	-
MChr16	22112772	22112772	INS	168	Ofa020553	31401	Ofa020554	50005	-
MChr16	22164385	22164385	INS	1258	Ofa020554	1608	Ofa020555	25718	-
MChr16	22388959	22388959	INS	185	Ofa020566	10214	Ofa020567	20524	intron,+,Parent=Ofa020566.gene;gene,+,ID=Ofa020566;
MChr16	22451110	22451110	INS	131	Ofa020569	27106	Ofa020570	42894	-
MChr16	22597892	22597892	INS	311	Ofa020574	11156	Ofa020575	93049	-
MChr16	23127672	23127672	INS	278	Ofa020588	37669	Ofa020589	47542	-
MChr16	23135929	23135929	INS	1487	Ofa020588	45926	Ofa020589	39285	-
MChr16	23137698	23137698	INS	210	Ofa020588	47695	Ofa020589	37516	-
MChr16	23172264	23172264	INS	119	Ofa020588	82261	Ofa020589	2950	-
MChr16	23426608	23426608	INS	118	Ofa020591	51671	Ofa020592	50833	-
MChr16	23485722	23485722	INS	140	Ofa020592	8281	Ofa020593	80566	gene,+,ID=Ofa020592;intron,+,Parent=Ofa020592.gene;
MChr16	23491226	23491226	INS	183	Ofa020592	13785	Ofa020593	75062	gene,+,ID=Ofa020592;intron,+,Parent=Ofa020592.gene;
MChr16	23538525	23538525	INS	674	Ofa020592	61084	Ofa020593	27763	intron,+,Parent=Ofa020592.gene;gene,+,ID=Ofa020592;
MChr16	23602562	23602562	INS	365	Ofa020594	1364	Ofa020595	1129	-
MChr16	23602927	23602927	INS	803	Ofa020594	1729	Ofa020595	764	-
MChr16	23603405	23603405	INS	365	Ofa020594	2207	Ofa020595	286	-
MChr16	23702110	23702110	INS	6279	Ofa020600	712	Ofa020601	8278	gene,+,ID=Ofa020600;
MChr16	23712604	23712604	INS	8831	Ofa020601	2216	Ofa020602	5220	-
MChr16	23765029	23765029	INS	214	Ofa020603	42563	Ofa020604	5190	-
MChr16	23958168	23958168	INS	240	Ofa020606	83662	Ofa020607	35142	intron,+,Parent=Ofa020606.gene;gene,+,ID=Ofa020606;
MChr16	23983968	23983968	INS	126	Ofa020606	109462	Ofa020607	9342	intron,+,Parent=Ofa020606.gene;gene,+,ID=Ofa020606;
MChr16	23992669	23992669	INS	469	Ofa020606	118163	Ofa020607	641	-
MChr16	24051618	24051618	INS	670	Ofa020609	3526	Ofa020610	13139	-
MChr16	24067209	24067209	INS	138	Ofa020610	2452	Ofa020611	1331	-
MChr16	24096338	24096338	INS	149	Ofa020612	11857	Ofa020613	29171	intron,+,Parent=Ofa020612.gene;gene,+,ID=Ofa020612;
MChr16	24146551	24146551	INS	307	Ofa020614	16054	Ofa020615	4281	intron,+,Parent=Ofa020614.gene;gene,+,ID=Ofa020614;
MChr16	24186465	24186465	INS	114	Ofa020617	6118	Ofa020618	38853	gene,+,ID=Ofa020617;intron,+,Parent=Ofa020617.gene;
MChr16	24268859	24268859	INS	125	Ofa020620	14940	Ofa020621	18294	gene,+,ID=Ofa020620;intron,+,Parent=Ofa020620.gene;
MChr16	24284701	24284701	INS	192	Ofa020620	30782	Ofa020621	2452	gene,-,ID=Ofa020621;
MChr16	24284999	24284999	INS	384	Ofa020620	31080	Ofa020621	2154	gene,-,ID=Ofa020621;
MChr16	24285272	24285272	INS	192	Ofa020620	31353	Ofa020621	1881	gene,-,ID=Ofa020621;
MChr16	24368047	24368047	INS	144	Ofa020624	16197	Ofa020625	12630	-
MChr16	24422871	24422871	INS	144	Ofa020627	8557	Ofa020628	16144	-
MChr16	24432036	24432036	INS	391	Ofa020627	17722	Ofa020628	6979	intron,-,Parent=Ofa020628.gene;gene,-,ID=Ofa020628;
MChr16	24495930	24495930	INS	108	Ofa020632	1631	Ofa020633	50585	intron,+,Parent=Ofa020632.gene;gene,+,ID=Ofa020632;
MChr16	24498172	24498172	INS	126	Ofa020632	3873	Ofa020633	48343	intron,+,Parent=Ofa020632.gene;gene,+,ID=Ofa020632;
MChr16	24514364	24514364	INS	245	Ofa020632	20065	Ofa020633	32151	intron,+,Parent=Ofa020632.gene;gene,+,ID=Ofa020632;
MChr16	24629684	24629684	INS	1491	Ofa020635	26683	Ofa020636	1412	-
MChr16	24630497	24630497	INS	381	Ofa020635	27496	Ofa020636	599	-
MChr16	24646333	24646333	INS	285	Ofa020638	133	Ofa020639	7025	gene,+,ID=Ofa020638;intron,+,Parent=Ofa020638.gene;
MChr16	24686633	24686633	INS	176	Ofa020640	19241	Ofa020641	2707	gene,-,ID=Ofa020641,Source=MAKER1:MAKER_DHR19000832.1,MAKER2:MAKER_DH19000832.1,MAKER3:MAKER_DR19000714.1,MAKER4:MAKER_HR19000574.1;intron,-,Parent=Ofa020641.gene;
MChr16	24700943	24700943	INS	108	Ofa020641	11603	Ofa020642	7908	-
MChr16	24719167	24719167	INS	1781	Ofa020642	10316	Ofa020643	4029	-
MChr16	24861608	24861608	INS	1439	Ofa020648	839	Ofa020649	29365	gene,+,ID=Ofa020648;intron,+,Parent=Ofa020648.gene;
MChr16	24861768	24861768	INS	511	Ofa020648	999	Ofa020649	29205	gene,+,ID=Ofa020648;intron,+,Parent=Ofa020648.gene;
MChr16	24862097	24862097	INS	623	Ofa020648	1328	Ofa020649	28876	gene,+,ID=Ofa020648;intron,+,Parent=Ofa020648.gene;
MChr16	24862609	24862609	INS	239	Ofa020648	1840	Ofa020649	28364	gene,+,ID=Ofa020648;intron,+,Parent=Ofa020648.gene;
MChr16	24863443	24863443	INS	1967	Ofa020648	2674	Ofa020649	27530	gene,+,ID=Ofa020648;intron,+,Parent=Ofa020648.gene;
MChr16	24864171	24864171	INS	973	Ofa020648	3402	Ofa020649	26802	gene,+,ID=Ofa020648;intron,+,Parent=Ofa020648.gene;
MChr16	25018576	25018576	INS	1772	Ofa020653	48262	Ofa020654	42040	-
MChr16	25083794	25083794	INS	261	Ofa020656	4637	Ofa020657	14042	gene,+,ID=Ofa020656,Source=Maker:MAKER_DHR19000741.1,cegmaBusco:Busco02218;intron,+,Parent=Ofa020656.gene;
MChr16	25112711	25112711	INS	154	Ofa020658	1185	Ofa020659	36685	gene,+,ID=Ofa020658;
MChr16	25277040	25277040	INS	184	Ofa020661	1201	Ofa020662	57700	gene,+,ID=Ofa020661;
MChr16	25347859	25347859	INS	317	Ofa020662	13119	Ofa020663	36144	intron,-,Parent=Ofa020663.gene;gene,-,ID=Ofa020663;
MChr16	25351662	25351662	INS	192	Ofa020662	16922	Ofa020663	32341	intron,-,Parent=Ofa020663.gene;gene,-,ID=Ofa020663;
MChr16	25352343	25352343	INS	102	Ofa020662	17603	Ofa020663	31660	intron,-,Parent=Ofa020663.gene;gene,-,ID=Ofa020663;
MChr16	25352472	25352472	INS	322	Ofa020662	17732	Ofa020663	31531	intron,-,Parent=Ofa020663.gene;gene,-,ID=Ofa020663;
MChr16	25365979	25365979	INS	585	Ofa020662	31239	Ofa020663	18024	gene,-,ID=Ofa020663;intron,-,Parent=Ofa020663.gene;
MChr16	25375316	25375316	INS	327	Ofa020662	40576	Ofa020663	8687	gene,-,ID=Ofa020663;intron,-,Parent=Ofa020663.gene;
MChr16	25622985	25622985	INS	144	Ofa020670	16643	Ofa020671	27496	gene,+,ID=Ofa020670;intron,+,Parent=Ofa020670.gene;
MChr16	25647607	25647607	INS	1648	Ofa020670	41265	Ofa020671	2874	-
MChr16	25649811	25649811	INS	203	Ofa020670	43469	Ofa020671	670	-
MChr16	25649963	25649963	INS	214	Ofa020670	43621	Ofa020671	518	-
MChr16	25743117	25743117	INS	388	Ofa020674	7133	Ofa020675	5863	-
MChr16	25775320	25775320	INS	768	Ofa020676	6549	Ofa020677	1619	-
MChr16	25814961	25814961	INS	103	Ofa020679	5676	Ofa020680	5136	-
MChr16	25999577	25999577	INS	19059	Ofa020682	165199	Ofa020683	72257	gene,-,ID=Ofa020683;intron,-,Parent=Ofa020683.gene;
MChr16	26002913	26002913	INS	144	Ofa020682	168535	Ofa020683	68921	gene,-,ID=Ofa020683;intron,-,Parent=Ofa020683.gene;
MChr16	26051435	26051435	INS	276	Ofa020682	217057	Ofa020683	20399	gene,-,ID=Ofa020683;intron,-,Parent=Ofa020683.gene;
MChr16	26246597	26246597	INS	23701	Ofa020686	27638	Ofa020687	13146	gene,-,ID=Ofa020687,Source=MAKER1:MAKER_DHR19000837.1,MAKER2:MAKER_DH19000872.1,MAKER3:MAKER_DR19000698.1;intron,-,Parent=Ofa020687.gene;
MChr16	26349978	26349978	INS	119	Ofa020693	18156	Ofa020694	14851	gene,+,ID=Ofa020693;
MChr16	26461775	26461775	INS	111	Ofa020694	96946	Ofa020695	14526	-
MChr16	26796662	26796662	INS	100	Ofa020709	15639	Ofa020710	11874	intron,-,Parent=Ofa020710.gene;gene,-,ID=Ofa020710,Source=MAKER1:MAKER_DHR19000863.1,MAKER2:MAKER_DH19000865.1,MAKER3:MAKER_DR19000722.1;
MChr16	26928090	26928090	INS	216	Ofa020713	17448	Ofa020714	26758	intron,-,Parent=Ofa020714.gene;gene,-,ID=Ofa020714,Source=MAKER1:MAKER_DHR19000849.1,MAKER2:MAKER_DH19000839.1;
MChr16	26929046	26929046	INS	248	Ofa020713	18404	Ofa020714	25802	intron,-,Parent=Ofa020714.gene;gene,-,ID=Ofa020714,Source=MAKER1:MAKER_DHR19000849.1,MAKER2:MAKER_DH19000839.1;
MChr16	26929306	26929306	INS	699	Ofa020713	18664	Ofa020714	25542	intron,-,Parent=Ofa020714.gene;gene,-,ID=Ofa020714,Source=MAKER1:MAKER_DHR19000849.1,MAKER2:MAKER_DH19000839.1;
MChr16	26929770	26929770	INS	703	Ofa020713	19128	Ofa020714	25078	intron,-,Parent=Ofa020714.gene;gene,-,ID=Ofa020714,Source=MAKER1:MAKER_DHR19000849.1,MAKER2:MAKER_DH19000839.1;
MChr16	26930879	26930879	INS	142	Ofa020713	20237	Ofa020714	23969	intron,-,Parent=Ofa020714.gene;gene,-,ID=Ofa020714,Source=MAKER1:MAKER_DHR19000849.1,MAKER2:MAKER_DH19000839.1;
MChr16	27000822	27000822	INS	355	Ofa020718	1407	Ofa020719	24279	gene,+,ID=Ofa020718;
MChr16	27289414	27289414	INS	238	Ofa020731	28378	Ofa020732	451	-
MChr16	27294726	27294726	INS	167	Ofa020732	4861	Ofa020733	60291	gene,+,ID=Ofa020732,Source=MAKER1:MAKER_DHR19000809.1,MAKER2:MAKER_DH19000816.1;intron,+,Parent=Ofa020732.gene;
MChr16	27400672	27400672	INS	271	Ofa020735	1281	Ofa020736	38655	intron,+,Parent=Ofa020735.gene;gene,+,ID=Ofa020735;
MChr16	27416910	27416910	INS	128	Ofa020735	17519	Ofa020736	22417	intron,+,Parent=Ofa020735.gene;gene,+,ID=Ofa020735;
MChr16	27466417	27466417	INS	23197	Ofa020736	27090	Ofa020737	3049	-
MChr16	27522612	27522612	INS	351	Ofa020738	41001	Ofa020739	36822	intron,+,Parent=Ofa020738.gene;gene,+,ID=Ofa020738;
MChr13	98823	98823	INS	573	Ofa019084	46921	Ofa019085	95380	gene,+,ID=Ofa019084;intron,+,Parent=Ofa019084.gene;
MChr13	516105	516105	INS	2147	Ofa019095	59139	Ofa019096	38216	-
MChr13	2159796	2159796	INS	260	Ofa019144	122960	Ofa019145	80030	intron,+,Parent=Ofa019144.gene;gene,+,ID=Ofa019144;
MChr13	2405357	2405357	INS	114	Ofa019148	75932	Ofa019149	4581	intron,-,Parent=Ofa019149.gene;gene,-,ID=Ofa019149,Source=MAKER1:MAKER_DHR18000066.1|MAKER_DHR18000081.1,MAKER2:MAKER_DH18000053.1|MAKER_DH18000080.1,MAKER3:MAKER_DR18000059.1|MAKER_DR18000070.1|MAKER_DR18000077.1,MAKER4:MAKER_HR18000033.1|MAKER_HR18000042.1;
MChr13	2466484	2466484	INS	185	Ofa019150	45567	Ofa019151	10100	intron,+,Parent=Ofa019150.gene;gene,+,ID=Ofa019150;
MChr13	2573372	2573372	INS	194	Ofa019155	5445	Ofa019156	41642	gene,+,ID=Ofa019155;intron,+,Parent=Ofa019155.gene;
MChr13	2730771	2730771	INS	131	Ofa019161	22478	Ofa019162	91583	-
MChr13	2774165	2774165	INS	1669	Ofa019161	65872	Ofa019162	48189	-
MChr13	3755813	3755813	INS	593	Ofa019179	6583	Ofa019180	19499	-
MChr13	3870375	3870375	INS	1794	Ofa019182	13597	Ofa019183	7781	-
MChr13	4045290	4045290	INS	155	Ofa019188	77696	Ofa019189	596010	-
MChr13	4064433	4064433	INS	332	Ofa019188	96839	Ofa019189	576867	intron,-,Parent=Ofa019189.gene;gene,-,ID=Ofa019189;
MChr13	4306804	4306804	INS	212	Ofa019188	339210	Ofa019189	334496	gene,-,ID=Ofa019189;intron,-,Parent=Ofa019189.gene;
MChr13	4414320	4414320	INS	694	Ofa019188	446726	Ofa019189	226980	intron,-,Parent=Ofa019189.gene;gene,-,ID=Ofa019189;
MChr13	4471068	4471068	INS	1239	Ofa019188	503474	Ofa019189	170232	intron,-,Parent=Ofa019189.gene;gene,-,ID=Ofa019189;
MChr13	4611541	4611541	INS	142	Ofa019188	643947	Ofa019189	29759	intron,-,Parent=Ofa019189.gene;gene,-,ID=Ofa019189;
MChr13	4678329	4678329	INS	196	Ofa019189	37029	Ofa019190	45474	-
MChr13	4736620	4736620	INS	712	Ofa019190	12817	Ofa019191	157436	-
MChr13	5244882	5244882	INS	15239	Ofa019208	130389	Ofa019209	64013	gene,-,ID=Ofa019209;intron,-,Parent=Ofa019209.gene;
MChr13	5245124	5245124	INS	45087	Ofa019208	130631	Ofa019209	63771	gene,-,ID=Ofa019209;intron,-,Parent=Ofa019209.gene;
MChr13	5255126	5255126	INS	492	Ofa019208	140633	Ofa019209	53769	gene,-,ID=Ofa019209;intron,-,Parent=Ofa019209.gene;
MChr13	5337232	5337232	INS	27905	Ofa019209	28337	Ofa019210	7693	-
MChr13	5343359	5343359	INS	909	Ofa019209	34464	Ofa019210	1566	-
MChr13	5538507	5538507	INS	113	Ofa019215	428	Ofa019216	1605	-
MChr13	5541848	5541848	INS	170	Ofa019216	1736	Ofa019217	4110	-
MChr13	5726680	5726680	INS	244	Ofa019223	88580	Ofa019224	13106	gene,-,ID=Ofa019224;intron,-,Parent=Ofa019224.gene;
MChr13	5780418	5780418	INS	159	Ofa019225	31015	Ofa019226	48417	-
MChr13	5891009	5891009	INS	159	Ofa019228	43837	Ofa019229	154444	gene,+,ID=Ofa019228;
MChr13	6059739	6059739	INS	1062	Ofa019229	14286	Ofa019230	20441	-
MChr13	6220593	6220593	INS	140	Ofa019240	23900	Ofa019241	9878	-
MChr13	6797408	6797408	INS	1142	Ofa019253	6098	Ofa019254	16650	-
MChr13	6797782	6797782	INS	1494	Ofa019253	6472	Ofa019254	16276	-
MChr13	6800242	6800242	INS	18784	Ofa019253	8932	Ofa019254	13816	-
MChr13	6800665	6800665	INS	2672	Ofa019253	9355	Ofa019254	13393	-
MChr13	6802893	6802893	INS	740	Ofa019253	11583	Ofa019254	11165	-
MChr13	7482178	7482178	INS	387	Ofa019280	13237	Ofa019281	5535	-
MChr13	7793417	7793417	INS	199	Ofa019291	10803	Ofa019292	3097	gene,-,ID=Ofa019292,Source=Maker:MAKER_DHR18000199.1,cegmaBusco:Busco04269;intron,-,Parent=Ofa019292.gene;
MChr13	9126539	9126539	INS	134	Ofa019323	103246	Ofa019324	143155	-
MChr13	9336857	9336857	INS	105	Ofa019324	67163	Ofa019325	73042	-
MChr13	9461962	9461962	INS	16631	Ofa019326	51093	Ofa019327	3941	-
MChr13	11483526	11483526	INS	6909	Ofa019361	7827	Ofa019362	3356	intron,-,Parent=Ofa019362.gene;gene,-,ID=Ofa019362;
MChr13	11758440	11758440	INS	126	Ofa019373	46406	Ofa019374	1677	gene,-,ID=Ofa019374;intron,-,Parent=Ofa019374.gene;
MChr13	11774437	11774437	INS	246	Ofa019375	5553	Ofa019376	34253	-
MChr13	11845234	11845234	INS	251	Ofa019378	8607	Ofa019379	4470	-
MChr13	11903496	11903496	INS	167	Ofa019385	10220	Ofa019386	5162	gene,-,ID=Ofa019386;intron,-,Parent=Ofa019386.gene;
MChr13	11956573	11956573	INS	144	Ofa019390	32	Ofa019391	17268	-
MChr13	12440910	12440910	INS	145	Ofa019419	2435	Ofa019420	36817	intron,+,Parent=Ofa019419.gene;gene,+,ID=Ofa019419,Source=MAKER1:MAKER_DHR18000324.1,MAKER3:MAKER_DR18000266.1;
MChr13	13183910	13183910	INS	156	Ofa019429	155875	Ofa019430	82791	-
MChr13	13206294	13206294	INS	127	Ofa019429	178259	Ofa019430	60407	-
MChr13	13259120	13259120	INS	504	Ofa019429	231085	Ofa019430	7581	gene,-,ID=Ofa019430;intron,-,Parent=Ofa019430.gene;
MChr13	13563748	13563748	INS	103	Ofa019431	195358	Ofa019432	204110	-
MChr13	14050189	14050189	INS	114	Ofa019447	760	Ofa019448	27139	gene,+,ID=Ofa019447;intron,+,Parent=Ofa019447.gene;
MChr13	14135184	14135184	INS	166	Ofa019453	14742	Ofa019454	42885	-
MChr13	14322765	14322765	INS	11728	Ofa019458	26082	Ofa019459	1903	-
MChr13	14350496	14350496	INS	944	Ofa019462	9449	Ofa019463	7160	three_prime_UTR,-,Parent=Ofa019463;gene,-,ID=Ofa019463;
MChr13	14466791	14466791	INS	5792	Ofa019473	2208	Ofa019474	37	-
MChr13	14783808	14783808	INS	404	Ofa019485	10152	Ofa019486	36390	-
MChr13	14784945	14784945	INS	225	Ofa019485	11289	Ofa019486	35253	-
MChr13	14789456	14789456	INS	221	Ofa019485	15800	Ofa019486	30742	-
MChr13	15060388	15060388	INS	148	Ofa019496	3989	Ofa019497	4591	intron,+,Parent=Ofa019496.gene;gene,+,ID=Ofa019496,Source=MAKER1:MAKER_DHR18000389.1,MAKER2:MAKER_DH18000384.1,MAKER3:MAKER_DR18000320.1,MAKER4:MAKER_HR18000227.1;
MChr13	15200650	15200650	INS	194	Ofa019501	77082	Ofa019502	45566	-
MChr13	15412885	15412885	INS	130	Ofa019514	13768	Ofa019515	4434	-
MChr13	15902872	15902872	INS	420	Ofa019530	113951	Ofa019531	216400	-
MChr13	15983609	15983609	INS	241	Ofa019530	194688	Ofa019531	135663	-
MChr13	16043196	16043196	INS	208	Ofa019530	254275	Ofa019531	76076	-
MChr13	16044890	16044890	INS	178	Ofa019530	255969	Ofa019531	74382	-
MChr13	16054358	16054358	INS	176	Ofa019530	265437	Ofa019531	64914	-
MChr13	16070018	16070018	INS	8009	Ofa019530	281097	Ofa019531	49254	-
MChr13	16395455	16395455	INS	351	Ofa019537	14839	Ofa019538	100011	-
MChr13	16496834	16496834	INS	3687	Ofa019538	1368	Ofa019539	6141	-
MChr13	16582446	16582446	INS	399	Ofa019542	9885	Ofa019543	27408	gene,+,ID=Ofa019542,Source=MAKER1:MAKER_DHR18000477.1,MAKER3:MAKER_DR18000382.1,MAKER4:MAKER_HR18000273.1;intron,+,Parent=Ofa019542.gene;
MChr13	16643010	16643010	INS	10758	Ofa019544	28867	Ofa019545	4664	-
MChr13	16644405	16644405	INS	273	Ofa019544	30262	Ofa019545	3269	-
MChr13	16727000	16727000	INS	355	Ofa019548	42995	Ofa019549	6433	-
MChr13	16731000	16731000	INS	318	Ofa019548	46995	Ofa019549	2433	-
MChr13	17158522	17158522	INS	107363	Ofa019564	27172	Ofa019565	22603	-
MChr13	17353893	17353893	INS	66114	Ofa019568	42125	Ofa019569	24159	gene,+,ID=Ofa019568;intron,+,Parent=Ofa019568.gene;
MChr13	17620511	17620511	INS	156	Ofa019582	5512	Ofa019583	17688	intron,-,Parent=Ofa019583.gene;gene,-,ID=Ofa019583;
MChr13	17701072	17701072	INS	387	Ofa019586	17005	Ofa019587	32197	-
MChr13	17721990	17721990	INS	135	Ofa019586	37923	Ofa019587	11279	-
MChr13	17825947	17825947	INS	8823	Ofa019588	74504	Ofa019589	30241	-
MChr13	17841004	17841004	INS	1732	Ofa019588	89561	Ofa019589	15184	-
MChr13	17963735	17963735	INS	161	Ofa019593	43915	Ofa019594	49533	gene,+,ID=Ofa019593;intron,+,Parent=Ofa019593.gene;
MChr13	18082947	18082947	INS	713	Ofa019595	17549	Ofa019596	28470	-
MChr13	18179784	18179784	INS	174	Ofa019597	39970	Ofa019598	2499	intron,-,Parent=Ofa019598.gene;gene,-,ID=Ofa019598,Source=Maker:MAKER_DHR18000546.1,cegmaBusco:Busco01720;
MChr13	18442396	18442396	INS	306	Ofa019600	195465	Ofa019601	95000	-
MChr13	18446632	18446632	INS	29204	Ofa019600	199701	Ofa019601	90764	-
MChr13	18511796	18511796	INS	1040	Ofa019600	264865	Ofa019601	25600	-
MChr13	18620222	18620222	INS	141	Ofa019604	7775	Ofa019605	110500	gene,+,ID=Ofa019604;intron,+,Parent=Ofa019604.gene;
MChr13	18629920	18629920	INS	157	Ofa019604	17473	Ofa019605	100802	gene,+,ID=Ofa019604;intron,+,Parent=Ofa019604.gene;
MChr13	18657993	18657993	INS	232	Ofa019604	45546	Ofa019605	72729	gene,+,ID=Ofa019604;intron,+,Parent=Ofa019604.gene;
MChr13	18838321	18838321	INS	141	Ofa019607	8046	Ofa019608	6855	-
MChr13	18902980	18902980	INS	369	Ofa019610	7570	Ofa019611	37217	intron,+,Parent=Ofa019610.gene;gene,+,ID=Ofa019610;
MChr13	18957979	18957979	INS	145	Ofa019611	17782	Ofa019612	5574	-
MChr13	19019558	19019558	INS	200	Ofa019615	22008	Ofa019616	78986	-
MChr13	19189164	19189164	INS	947	Ofa019617	3141	Ofa019618	80390	intron,+,Parent=Ofa019617.gene;gene,+,ID=Ofa019617;
MChr13	19263346	19263346	INS	689	Ofa019617	77323	Ofa019618	6208	-
MChr13	19296275	19296275	INS	1648	Ofa019618	26721	Ofa019619	5511	-
MChr13	19304693	19304693	INS	130	Ofa019619	2907	Ofa019620	28347	intron,+,Parent=Ofa019619.gene;gene,+,ID=Ofa019619;
MChr13	19411541	19411541	INS	385	Ofa019621	38803	Ofa019622	17030	intron,-,Parent=Ofa019622.gene;gene,-,ID=Ofa019622,Source=MAKER1:MAKER_DHR18000541.1,MAKER2:MAKER_DH18000527.1,MAKER3:MAKER_DR18000434.1,MAKER4:MAKER_HR18000335.1;
MChr13	19456758	19456758	INS	162	Ofa019623	25620	Ofa019624	112445	intron,+,Parent=Ofa019623.gene;gene,+,ID=Ofa019623;
MChr13	19594194	19594194	INS	653	Ofa019624	24991	Ofa019625	70317	-
MChr13	19597406	19597406	INS	1132	Ofa019624	28203	Ofa019625	67105	-
MChr13	19599660	19599660	INS	212	Ofa019624	30457	Ofa019625	64851	-
MChr13	19712361	19712361	INS	1648	Ofa019626	37812	Ofa019627	20484	-
MChr13	19713913	19713913	INS	371	Ofa019626	39364	Ofa019627	18932	-
MChr13	19738216	19738216	INS	45939	Ofa019627	5371	Ofa019628	45224	-
MChr13	19748579	19748579	INS	714	Ofa019627	15734	Ofa019628	34861	-
MChr13	19776737	19776737	INS	35725	Ofa019627	43892	Ofa019628	6703	-
MChr13	19777418	19777418	INS	1885	Ofa019627	44573	Ofa019628	6022	-
MChr13	19864136	19864136	INS	14204	Ofa019631	11974	Ofa019632	6399	-
MChr13	19882663	19882663	INS	622	Ofa019632	12128	Ofa019633	20002	-
MChr13	19883944	19883944	INS	172	Ofa019632	13409	Ofa019633	18721	-
MChr13	19952909	19952909	INS	100	Ofa019636	5988	Ofa019637	43322	-
MChr13	19977804	19977804	INS	1055	Ofa019636	30883	Ofa019637	18427	-
MChr13	20354224	20354224	INS	419	Ofa019640	276350	Ofa019641	64499	intron,-,Parent=Ofa019641.gene;gene,-,ID=Ofa019641;
MChr13	20399664	20399664	INS	515	Ofa019640	321790	Ofa019641	19059	intron,-,Parent=Ofa019641.gene;gene,-,ID=Ofa019641;
MChr13	20404052	20404052	INS	199	Ofa019640	326178	Ofa019641	14671	intron,-,Parent=Ofa019641.gene;gene,-,ID=Ofa019641;
MChr13	20473940	20473940	INS	11221	Ofa019642	45275	Ofa019643	45607	intron,-,Parent=Ofa019643.gene;gene,-,ID=Ofa019643,Source=MAKER1:MAKER_DHR18000578.1,MAKER2:MAKER_DH18000544.1,MAKER3:MAKER_DR18000458.1,MAKER4:MAKER_HR18000360.1;
MChr13	20947710	20947710	INS	127	Ofa019653	7636	Ofa019654	184794	-
MChr13	21016199	21016199	INS	40732	Ofa019653	76125	Ofa019654	116305	-
MChr13	21090102	21090102	INS	1041	Ofa019653	150028	Ofa019654	42402	-
MChr13	21116355	21116355	INS	2882	Ofa019653	176281	Ofa019654	16149	-
MChr13	21132129	21132129	INS	5921	Ofa019653	192055	Ofa019654	375	-
MChr13	21602004	21602004	INS	409	Ofa019660	258221	Ofa019661	5362	gene,-,ID=Ofa019661,Source=MAKER1:MAKER_DHR18000588.1,MAKER2:MAKER_DH18000555.1;intron,-,Parent=Ofa019661.gene;
MChr13	21652257	21652257	INS	112	Ofa019662	13864	Ofa019663	12119	-
MChr13	21868646	21868646	INS	574	Ofa019672	2831	Ofa019673	16213	gene,+,ID=Ofa019672;
MChr13	22160700	22160700	INS	126	Ofa019681	606	Ofa019682	2362	-
MChr13	22222027	22222027	INS	129	Ofa019684	3095	Ofa019685	11774	-
MChr13	22223761	22223761	INS	120	Ofa019684	4829	Ofa019685	10040	-
MChr13	22471720	22471720	INS	170	Ofa019685	237919	Ofa019686	94347	-
MChr13	22855685	22855685	INS	562	Ofa019691	54279	Ofa019692	102135	-
MChr13	22897773	22897773	INS	328	Ofa019691	96367	Ofa019692	60047	-
MChr13	22899645	22899645	INS	202	Ofa019691	98239	Ofa019692	58175	-
MChr13	22975977	22975977	INS	220	Ofa019693	7877	Ofa019694	25984	gene,+,ID=Ofa019693;intron,+,Parent=Ofa019693.gene;
MChr13	22984834	22984834	INS	119	Ofa019693	16734	Ofa019694	17127	intron,+,Parent=Ofa019693.gene;gene,+,ID=Ofa019693;
MChr13	23121938	23121938	INS	326	Ofa019700	26597	Ofa019701	24916	-
MChr13	23122703	23122703	INS	267	Ofa019700	27362	Ofa019701	24151	-
MChr13	23138597	23138597	INS	3716	Ofa019700	43256	Ofa019701	8257	-
MChr13	23156981	23156981	INS	348	Ofa019701	10127	Ofa019702	2809	intron,-,Parent=Ofa019702.gene;gene,-,ID=Ofa019702;
MChr13	23178841	23178841	INS	305	Ofa019702	19051	Ofa019703	7986	-
MChr13	23217660	23217660	INS	171	Ofa019704	7465	Ofa019705	37117	-
MChr13	23600758	23600758	INS	21205	Ofa019709	2241	Ofa019710	100607	-
MChr13	23688446	23688446	INS	1648	Ofa019709	89929	Ofa019710	12919	gene,-,ID=Ofa019710,Source=MAKER1:MAKER_DHR18000598.1|MAKER_DHR18000669.1,MAKER2:MAKER_DH18000628.1,MAKER3:MAKER_DR18000476.1,MAKER4:MAKER_HR18000380.1;intron,-,Parent=Ofa019710.gene;
MChr13	23689970	23689970	INS	102	Ofa019709	91453	Ofa019710	11395	gene,-,ID=Ofa019710,Source=MAKER1:MAKER_DHR18000598.1|MAKER_DHR18000669.1,MAKER2:MAKER_DH18000628.1,MAKER3:MAKER_DR18000476.1,MAKER4:MAKER_HR18000380.1;intron,-,Parent=Ofa019710.gene;
MChr13	23747616	23747616	INS	52658	Ofa019711	42747	Ofa019712	83966	-
MChr13	24159534	24159534	INS	197	Ofa019727	3576	Ofa019728	144828	intron,+,Parent=Ofa019727.gene;gene,+,ID=Ofa019727,Source=MAKER1:MAKER_DHR18000657.1,MAKER2:MAKER_DH18000618.1,MAKER3:MAKER_DR18000508.1;
MChr13	24176488	24176488	INS	914	Ofa019727	20530	Ofa019728	127874	intron,+,Parent=Ofa019727.gene;gene,+,ID=Ofa019727,Source=MAKER1:MAKER_DHR18000657.1,MAKER2:MAKER_DH18000618.1,MAKER3:MAKER_DR18000508.1;
MChr13	24457543	24457543	INS	107	Ofa019730	80909	Ofa019731	44572	intron,+,Parent=Ofa019730.gene;gene,+,ID=Ofa019730,Source=MAKER1:MAKER_DHR18000655.1,MAKER2:MAKER_DH18000615.1;
MChr13	24786317	24786317	INS	175	Ofa019732	196884	Ofa019733	16336	intron,-,Parent=Ofa019733.gene;gene,-,ID=Ofa019733,Source=MAKER1:MAKER_DHR18000674.1,MAKER2:MAKER_DH18000633.1;
MChr13	24979501	24979501	INS	440	Ofa019738	39041	Ofa019739	139396	intron,+,Parent=Ofa019738.gene;gene,+,ID=Ofa019738,Source=MAKER1:MAKER_DHR18000644.1|MAKER_DHR18000660.1|MAKER_DHR18000673.1|MAKER_DHR18000677.1,MAKER2:MAKER_DH18000603.1|MAKER_DH18000632.1|MAKER_DH18000636.1,MAKER3:MAKER_DR18000512.1,MAKER4:MAKER_HR18000407.1;
MChr13	25026612	25026612	INS	127	Ofa019738	86152	Ofa019739	92285	gene,+,ID=Ofa019738,Source=MAKER1:MAKER_DHR18000644.1|MAKER_DHR18000660.1|MAKER_DHR18000673.1|MAKER_DHR18000677.1,MAKER2:MAKER_DH18000603.1|MAKER_DH18000632.1|MAKER_DH18000636.1,MAKER3:MAKER_DR18000512.1,MAKER4:MAKER_HR18000407.1;intron,+,Parent=Ofa019738.gene;
MChr13	25060472	25060472	INS	287	Ofa019738	120012	Ofa019739	58425	intron,+,Parent=Ofa019738.gene;gene,+,ID=Ofa019738,Source=MAKER1:MAKER_DHR18000644.1|MAKER_DHR18000660.1|MAKER_DHR18000673.1|MAKER_DHR18000677.1,MAKER2:MAKER_DH18000603.1|MAKER_DH18000632.1|MAKER_DH18000636.1,MAKER3:MAKER_DR18000512.1,MAKER4:MAKER_HR18000407.1;
MChr13	25166970	25166970	INS	909	Ofa019743	5618	Ofa019744	970	-
MChr13	25195229	25195229	INS	27615	Ofa019744	27289	Ofa019745	2200	-
MChr13	25259567	25259567	INS	18846	Ofa019747	25349	Ofa019748	378	-
MChr13	25548056	25548056	INS	222	Ofa019759	2151	Ofa019760	86330	-
MChr13	25555489	25555489	INS	113	Ofa019759	9584	Ofa019760	78897	-
MChr13	25560728	25560728	INS	104	Ofa019759	14823	Ofa019760	73658	-
MChr13	25576889	25576889	INS	479	Ofa019759	30984	Ofa019760	57497	-
MChr13	25643510	25643510	INS	404	Ofa019760	9124	Ofa019761	114598	-
MChr13	25688432	25688432	INS	155	Ofa019760	54046	Ofa019761	69676	-
MChr13	25771525	25771525	INS	141	Ofa019761	13417	Ofa019762	71513	-
MChr13	25962494	25962494	INS	251	Ofa019765	60997	Ofa019766	62127	-
MChr13	25986571	25986571	INS	255	Ofa019765	85074	Ofa019766	38050	-
MChr13	26232097	26232097	INS	256	Ofa019779	830	Ofa019780	7391	gene,+,ID=Ofa019779;intron,+,Parent=Ofa019779.gene;
MChr13	26246588	26246588	INS	21646	Ofa019780	7100	Ofa019781	3841	gene,-,ID=Ofa019781;intron,-,Parent=Ofa019781.gene;
MChr13	26257710	26257710	INS	192	Ofa019781	7281	Ofa019782	353	-
MChr13	26270399	26270399	INS	30568	Ofa019782	12336	Ofa019783	34843	intron,+,Parent=Ofa019782.gene;gene,+,ID=Ofa019782;
MChr13	26368947	26368947	INS	7535	Ofa019787	887	Ofa019788	23761	-
MChr13	26450746	26450746	INS	168	Ofa019792	388	Ofa019793	28183	gene,+,ID=Ofa019792,Source=MAKER1:MAKER_DHR18000709.1,MAKER2:MAKER_DH18000666.1;
MChr13	26487477	26487477	INS	108	Ofa019794	4295	Ofa019795	11907	gene,+,ID=Ofa019794,Source=MAKER1:MAKER_DHR18000696.1,MAKER2:MAKER_DH18000648.1,MAKER3:MAKER_DR18000528.1,MAKER4:MAKER_HR18000426.1;intron,+,Parent=Ofa019794.gene;
MChr13	26488059	26488059	INS	380	Ofa019794	4877	Ofa019795	11325	-
MChr13	26488455	26488455	INS	210	Ofa019794	5273	Ofa019795	10929	-
MChr13	26501657	26501657	INS	317	Ofa019795	2273	Ofa019796	50173	intron,+,Parent=Ofa019795.gene;gene,+,ID=Ofa019795,Source=MAKER1:MAKER_DHR18000698.1,MAKER2:MAKER_DH18000645.1;
MChr13	26611353	26611353	INS	217	Ofa019796	59523	Ofa019797	9115	-
MChr13	26644842	26644842	INS	2662	Ofa019797	24374	Ofa019798	155713	-
MChr13	26999643	26999643	INS	153	Ofa019799	106944	Ofa019800	498	intron,-,Parent=Ofa019800.gene;gene,-,ID=Ofa019800,Source=MAKER1:MAKER_DHR18000731.1|MAKER_DHR18000774.1,MAKER3:MAKER_DR18000542.1|MAKER_DR18000566.1,MAKER4:MAKER_HR18000432.1|MAKER_HR18000451.1;
MChr13	27056624	27056624	INS	324	Ofa019803	26733	Ofa019804	79043	intron,+,Parent=Ofa019803.gene;gene,+,ID=Ofa019803;
MChr13	27196897	27196897	INS	419	Ofa019806	7423	Ofa019807	3125	-
MChr13	27226531	27226531	INS	307	Ofa019809	3280	Ofa019810	10241	gene,+,ID=Ofa019809,Source=MAKER1:MAKER_DHR18000724.1,MAKER2:MAKER_DH18000679.1;intron,+,Parent=Ofa019809.gene;
MChr13	27244507	27244507	INS	180	Ofa019810	7735	Ofa019811	7553	intron,+,Parent=Ofa019810.gene;gene,+,ID=Ofa019810,Source=MAKER1:MAKER_DHR18000718.1,MAKER2:MAKER_DH18000671.1;
MChr13	27298919	27298919	INS	117	Ofa019813	20176	Ofa019814	13498	-
MChr13	27300869	27300869	INS	813	Ofa019813	22126	Ofa019814	11548	-
MChr13	27300916	27300916	INS	452	Ofa019813	22173	Ofa019814	11501	-
MChr13	27300986	27300986	INS	368	Ofa019813	22243	Ofa019814	11431	-
MChr13	27301091	27301091	INS	419	Ofa019813	22348	Ofa019814	11326	-
MChr13	27301154	27301154	INS	1659	Ofa019813	22411	Ofa019814	11263	-
MChr13	27364348	27364348	INS	109	Ofa019817	1060	Ofa019818	890	-
MChr13	27370770	27370770	INS	222	Ofa019818	5532	Ofa019819	12101	-
MChr13	27402004	27402004	INS	267	Ofa019820	12339	Ofa019821	7337	gene,-,ID=Ofa019821,Source=MAKER1:MAKER_DHR18000765.1,MAKER3:MAKER_DR18000552.1,MAKER4:MAKER_HR18000457.1;intron,-,Parent=Ofa019821.gene;
MChr13	27402595	27402595	INS	108	Ofa019820	12930	Ofa019821	6746	gene,-,ID=Ofa019821,Source=MAKER1:MAKER_DHR18000765.1,MAKER3:MAKER_DR18000552.1,MAKER4:MAKER_HR18000457.1;intron,-,Parent=Ofa019821.gene;
MChr13	27426938	27426938	INS	702	Ofa019822	15954	Ofa019823	11628	gene,-,ID=Ofa019823,Source=MAKER1:MAKER_DHR18000776.1,MAKER2:MAKER_DH18000722.1;intron,-,Parent=Ofa019823.gene;
MChr13	27439337	27439337	INS	436	Ofa019823	771	Ofa019824	107444	-
MChr13	28182811	28182811	INS	589	Ofa019850	12091	Ofa019851	5782	-
MChr13	28313918	28313918	INS	342	Ofa019855	9670	Ofa019856	46836	intron,+,Parent=Ofa019855.gene;gene,+,ID=Ofa019855;
MChr14	54176	54176	INS	188	Ofa018169	1592	Ofa018170	57177	intron,+,Parent=Ofa018169.gene;gene,+,ID=Ofa018169;
MChr14	241835	241835	INS	148	Ofa018175	3934	Ofa018176	43190	-
MChr14	272597	272597	INS	1228	Ofa018175	34696	Ofa018176	12428	gene,-,ID=Ofa018176;
MChr14	288432	288432	INS	148	Ofa018176	3407	Ofa018177	19104	intron,-,Parent=Ofa018177.gene;gene,-,ID=Ofa018177;
MChr14	793756	793756	INS	517	Ofa018200	89468	Ofa018201	40733	gene,+,ID=Ofa018200,Source=MAKER1:MAKER_DHR17000022.1|MAKER_DHR17000030.1,MAKER2:MAKER_DH17000028.1,MAKER3:MAKER_DR17000015.1,MAKER4:MAKER_HR17000011.1;intron,+,Parent=Ofa018200.gene;
MChr14	802587	802587	INS	845	Ofa018200	98299	Ofa018201	31902	intron,+,Parent=Ofa018200.gene;gene,+,ID=Ofa018200,Source=MAKER1:MAKER_DHR17000022.1|MAKER_DHR17000030.1,MAKER2:MAKER_DH17000028.1,MAKER3:MAKER_DR17000015.1,MAKER4:MAKER_HR17000011.1;
MChr14	803572	803572	INS	987	Ofa018200	99284	Ofa018201	30917	intron,+,Parent=Ofa018200.gene;gene,+,ID=Ofa018200,Source=MAKER1:MAKER_DHR17000022.1|MAKER_DHR17000030.1,MAKER2:MAKER_DH17000028.1,MAKER3:MAKER_DR17000015.1,MAKER4:MAKER_HR17000011.1;
MChr14	818131	818131	INS	984	Ofa018200	113843	Ofa018201	16358	intron,+,Parent=Ofa018200.gene;gene,+,ID=Ofa018200,Source=MAKER1:MAKER_DHR17000022.1|MAKER_DHR17000030.1,MAKER2:MAKER_DH17000028.1,MAKER3:MAKER_DR17000015.1,MAKER4:MAKER_HR17000011.1;
MChr14	822295	822295	INS	977	Ofa018200	118007	Ofa018201	12194	intron,+,Parent=Ofa018200.gene;gene,+,ID=Ofa018200,Source=MAKER1:MAKER_DHR17000022.1|MAKER_DHR17000030.1,MAKER2:MAKER_DH17000028.1,MAKER3:MAKER_DR17000015.1,MAKER4:MAKER_HR17000011.1;
MChr14	822936	822936	INS	986	Ofa018200	118648	Ofa018201	11553	intron,+,Parent=Ofa018200.gene;gene,+,ID=Ofa018200,Source=MAKER1:MAKER_DHR17000022.1|MAKER_DHR17000030.1,MAKER2:MAKER_DH17000028.1,MAKER3:MAKER_DR17000015.1,MAKER4:MAKER_HR17000011.1;
MChr14	1101217	1101217	INS	128	Ofa018212	12246	Ofa018213	106918	intron,+,Parent=Ofa018212.gene;gene,+,ID=Ofa018212;
MChr14	1116363	1116363	INS	1621	Ofa018212	27392	Ofa018213	91772	intron,+,Parent=Ofa018212.gene;gene,+,ID=Ofa018212;
MChr14	1122931	1122931	INS	62188	Ofa018212	33960	Ofa018213	85204	intron,+,Parent=Ofa018212.gene;gene,+,ID=Ofa018212;
MChr14	1344814	1344814	INS	319	Ofa018213	136679	Ofa018214	47232	-
MChr14	1480888	1480888	INS	28437	Ofa018216	5060	Ofa018217	3031	gene,+,ID=Ofa018216,Source=Maker:MAKER_DHR17000005.1,cegmaBusco:Busco02078;intron,+,Parent=Ofa018216.gene;
MChr14	1721876	1721876	INS	326	Ofa018223	58803	Ofa018224	23898	intron,-,Parent=Ofa018224.gene;gene,-,ID=Ofa018224,Source=MAKER1:MAKER_DHR17000028.1|MAKER_DHR17000057.1,MAKER2:MAKER_DH17000027.1|MAKER_DH17000056.1;
MChr14	1848785	1848785	INS	118	Ofa018224	103011	Ofa018225	165948	-
MChr14	1974417	1974417	INS	231	Ofa018224	228643	Ofa018225	40316	intron,-,Parent=Ofa018225.gene;gene,-,ID=Ofa018225;
MChr14	2059938	2059938	INS	278	Ofa018225	45205	Ofa018226	70334	-
MChr14	2174175	2174175	INS	107	Ofa018226	43903	Ofa018227	11514	-
MChr14	2192014	2192014	INS	1036	Ofa018229	606	Ofa018230	24636	intron,+,Parent=Ofa018229.gene;gene,+,ID=Ofa018229;
MChr14	2290328	2290328	INS	311	Ofa018235	15437	Ofa018236	14278	intron,+,Parent=Ofa018235.gene;gene,+,ID=Ofa018235,Source=MAKER1:MAKER_DHR17000068.1|MAKER_DHR17000076.1,MAKER2:MAKER_DH17000064.1|MAKER_DH17000066.1|MAKER_DH17000074.1|MAKER_DH17000076.1,MAKER3:MAKER_DR17000048.1|MAKER_DR17000054.1,MAKER4:MAKER_HR17000041.1|MAKER_HR17000042.1;
MChr14	2303635	2303635	INS	41607	Ofa018235	28744	Ofa018236	971	-
MChr14	2433235	2433235	INS	233	Ofa018239	3884	Ofa018240	100201	intron,+,Parent=Ofa018239.gene;gene,+,ID=Ofa018239,Source=MAKER1:MAKER_DHR17000072.1,MAKER2:MAKER_DH17000073.1;
MChr14	2446139	2446139	INS	128	Ofa018239	16788	Ofa018240	87297	intron,+,Parent=Ofa018239.gene;gene,+,ID=Ofa018239,Source=MAKER1:MAKER_DHR17000072.1,MAKER2:MAKER_DH17000073.1;
MChr14	2554751	2554751	INS	23143	Ofa018240	21315	Ofa018241	55374	gene,+,ID=Ofa018240,Source=MAKER1:MAKER_DHR17000070.1,MAKER2:MAKER_DH17000070.1;intron,+,Parent=Ofa018240.gene;
MChr14	2562012	2562012	INS	312	Ofa018240	28576	Ofa018241	48113	gene,+,ID=Ofa018240,Source=MAKER1:MAKER_DHR17000070.1,MAKER2:MAKER_DH17000070.1;intron,+,Parent=Ofa018240.gene;
MChr14	2577229	2577229	INS	29518	Ofa018240	43793	Ofa018241	32896	gene,+,ID=Ofa018240,Source=MAKER1:MAKER_DHR17000070.1,MAKER2:MAKER_DH17000070.1;intron,+,Parent=Ofa018240.gene;
MChr14	2654352	2654352	INS	159	Ofa018243	1970	Ofa018244	80839	gene,+,ID=Ofa018243;
MChr14	2789067	2789067	INS	315	Ofa018244	53876	Ofa018245	13725	intron,-,Parent=Ofa018245.gene;gene,-,ID=Ofa018245;
MChr14	2922367	2922367	INS	307	Ofa018245	119575	Ofa018246	56117	intron,-,Parent=Ofa018246.gene;gene,-,ID=Ofa018246;
MChr14	3002396	3002396	INS	134	Ofa018246	23912	Ofa018247	15242	-
MChr14	3014818	3014818	INS	356	Ofa018246	36334	Ofa018247	2820	-
MChr14	3301319	3301319	INS	498	Ofa018254	15186	Ofa018255	3785	gene,-,ID=Ofa018255,Source=MAKER1:MAKER_DHR17000099.1,MAKER3:MAKER_DR17000072.1,MAKER4:MAKER_HR17000055.1;
MChr14	3309817	3309817	INS	268	Ofa018255	4713	Ofa018256	41642	-
MChr14	3313543	3313543	INS	246	Ofa018255	8439	Ofa018256	37916	-
MChr14	3318761	3318761	INS	5555	Ofa018255	13657	Ofa018256	32698	-
MChr14	3338584	3338584	INS	315	Ofa018255	33480	Ofa018256	12875	-
MChr14	3424247	3424247	INS	208	Ofa018257	10573	Ofa018258	4596	gene,-,ID=Ofa018258;intron,-,Parent=Ofa018258.gene;
MChr14	3464264	3464264	INS	188	Ofa018259	33157	Ofa018260	42614	-
MChr14	3615173	3615173	INS	314	Ofa018264	22658	Ofa018265	37183	-
MChr14	4012330	4012330	INS	103	Ofa018278	35700	Ofa018279	96307	-
MChr14	4432941	4432941	INS	166	Ofa018287	13941	Ofa018288	50238	intron,+,Parent=Ofa018287.gene;gene,+,ID=Ofa018287;
MChr14	4458905	4458905	INS	275	Ofa018287	39905	Ofa018288	24274	intron,+,Parent=Ofa018287.gene;gene,+,ID=Ofa018287;
MChr14	4543623	4543623	INS	158	Ofa018290	15419	Ofa018291	167572	intron,+,Parent=Ofa018290.gene;gene,+,ID=Ofa018290;
MChr14	4655530	4655530	INS	356	Ofa018290	127326	Ofa018291	55665	three_prime_UTR,+,Parent=Ofa018290;gene,+,ID=Ofa018290;
MChr14	4737698	4737698	INS	12620	Ofa018291	26503	Ofa018292	145187	-
MChr14	4774933	4774933	INS	1673	Ofa018291	63738	Ofa018292	107952	-
MChr14	4853635	4853635	INS	115	Ofa018291	142440	Ofa018292	29250	gene,-,ID=Ofa018292;intron,-,Parent=Ofa018292.gene;
MChr14	4855935	4855935	INS	103	Ofa018291	144740	Ofa018292	26950	gene,-,ID=Ofa018292;intron,-,Parent=Ofa018292.gene;
MChr14	5076150	5076150	INS	136	Ofa018297	20764	Ofa018298	13571	gene,-,ID=Ofa018298;intron,-,Parent=Ofa018298.gene;
MChr14	5134479	5134479	INS	144	Ofa018299	7468	Ofa018300	527	-
MChr14	5456474	5456474	INS	427	Ofa018315	1097	Ofa018316	11509	-
MChr14	5494626	5494626	INS	517	Ofa018319	1245	Ofa018320	9119	gene,+,ID=Ofa018319;intron,+,Parent=Ofa018319.gene;
MChr14	5563068	5563068	INS	430	Ofa018322	12731	Ofa018323	115	-
MChr14	5619933	5619933	INS	669	Ofa018324	38314	Ofa018325	4275	-
MChr14	5697310	5697310	INS	252	Ofa018326	29609	Ofa018327	18438	gene,+,ID=Ofa018326;intron,+,Parent=Ofa018326.gene;
MChr14	5905068	5905068	INS	76388	Ofa018334	8969	Ofa018335	35828	-
MChr14	5934103	5934103	INS	443	Ofa018334	38004	Ofa018335	6793	-
MChr14	5960348	5960348	INS	184	Ofa018335	19452	Ofa018336	22798	intron,-,Parent=Ofa018336.gene;gene,-,ID=Ofa018336;
MChr14	6006859	6006859	INS	135	Ofa018336	23713	Ofa018337	2240	gene,-,ID=Ofa018337;intron,-,Parent=Ofa018337.gene;
MChr14	6288954	6288954	INS	405	Ofa018357	33442	Ofa018358	14850	intron,-,Parent=Ofa018358.gene;gene,-,ID=Ofa018358,Source=Maker:MAKER_DHR17000167.1|MAKER_DHR17000220.1|MAKER_DHR17000225.1,cegmaBusco:Busco00118|Busco00546;
MChr14	6433961	6433961	INS	110	Ofa018359	115825	Ofa018360	3477	gene,-,ID=Ofa018360;
MChr14	6584938	6584938	INS	312	Ofa018364	40119	Ofa018365	32163	intron,-,Parent=Ofa018365.gene;gene,-,ID=Ofa018365;
MChr14	6771094	6771094	INS	195	Ofa018374	577	Ofa018375	47641	-
MChr14	6909481	6909481	INS	498	Ofa018380	17166	Ofa018381	29081	intron,-,Parent=Ofa018381.gene;gene,-,ID=Ofa018381,Source=Maker:MAKER_DHR17000243.1,cegmaBusco:Busco00525;
MChr14	6915748	6915748	INS	115	Ofa018380	23433	Ofa018381	22814	gene,-,ID=Ofa018381,Source=Maker:MAKER_DHR17000243.1,cegmaBusco:Busco00525;intron,-,Parent=Ofa018381.gene;
MChr14	6928616	6928616	INS	5955	Ofa018380	36301	Ofa018381	9946	gene,-,ID=Ofa018381,Source=Maker:MAKER_DHR17000243.1,cegmaBusco:Busco00525;intron,-,Parent=Ofa018381.gene;
MChr14	7016344	7016344	INS	505	Ofa018382	48196	Ofa018383	27062	-
MChr14	7044222	7044222	INS	293	Ofa018383	816	Ofa018384	24378	gene,+,ID=Ofa018383,Source=Maker:MAKER_DHR17000181.1,cegmaBusco:Busco00237;intron,+,Parent=Ofa018383.gene;
MChr14	7085712	7085712	INS	389	Ofa018384	17112	Ofa018385	6466	intron,+,Parent=Ofa018384.gene;gene,+,ID=Ofa018384;
MChr14	7123857	7123857	INS	305	Ofa018387	7669	Ofa018388	10573	-
MChr14	7132228	7132228	INS	124	Ofa018387	16040	Ofa018388	2202	gene,-,ID=Ofa018388;intron,-,Parent=Ofa018388.gene;
MChr14	7309452	7309452	INS	122	Ofa018403	887	Ofa018404	11241	-
MChr14	7309740	7309740	INS	582	Ofa018403	1175	Ofa018404	10953	-
MChr14	7365505	7365505	INS	158	Ofa018405	33737	Ofa018406	54762	gene,+,ID=Ofa018405;
MChr14	7514671	7514671	INS	124	Ofa018411	8435	Ofa018412	1976	-
MChr14	7826952	7826952	INS	160	Ofa018428	40459	Ofa018429	35743	-
MChr14	7884330	7884330	INS	219	Ofa018431	1296	Ofa018432	13959	-
MChr14	7885299	7885299	INS	1251	Ofa018431	2265	Ofa018432	12990	-
MChr14	7887370	7887370	INS	172	Ofa018431	4336	Ofa018432	10919	-
MChr14	8288412	8288412	INS	161	Ofa018440	36957	Ofa018441	62872	-
MChr14	8304533	8304533	INS	116	Ofa018440	53078	Ofa018441	46751	-
MChr14	8439730	8439730	INS	269	Ofa018443	10017	Ofa018444	46634	gene,+,ID=Ofa018443;intron,+,Parent=Ofa018443.gene;
MChr14	9092113	9092113	INS	282	Ofa018461	35543	Ofa018462	4436	-
MChr14	9162317	9162317	INS	165	Ofa018463	42207	Ofa018464	18027	intron,-,Parent=Ofa018464.gene;gene,-,ID=Ofa018464;
MChr14	9416934	9416934	INS	6919	Ofa018470	3726	Ofa018471	14697	gene,+,ID=Ofa018470;
MChr14	9466097	9466097	INS	117	Ofa018473	20575	Ofa018474	30049	intron,-,Parent=Ofa018474.gene;gene,-,ID=Ofa018474;
MChr14	10009514	10009514	INS	200	Ofa018507	9816	Ofa018508	61573	-
MChr14	10156818	10156818	INS	220	Ofa018513	737	Ofa018514	12096	-
MChr14	10414352	10414352	INS	114	Ofa018520	123708	Ofa018521	416	-
MChr14	10414392	10414392	INS	226	Ofa018520	123748	Ofa018521	376	-
MChr14	10655272	10655272	INS	3163	Ofa018529	28873	Ofa018530	68153	-
MChr14	10700409	10700409	INS	5715	Ofa018529	74010	Ofa018530	23016	-
MChr14	10742410	10742410	INS	166	Ofa018530	18985	Ofa018531	13273	intron,+,Parent=Ofa018530.gene;gene,+,ID=Ofa018530;
MChr14	11228724	11228724	INS	206	Ofa018554	23412	Ofa018555	129499	gene,+,ID=Ofa018554;intron,+,Parent=Ofa018554.gene;
MChr14	11247938	11247938	INS	124	Ofa018554	42626	Ofa018555	110285	gene,+,ID=Ofa018554;intron,+,Parent=Ofa018554.gene;
MChr14	11372975	11372975	INS	8976	Ofa018556	10116	Ofa018557	54053	-
MChr14	11384435	11384435	INS	237	Ofa018556	21576	Ofa018557	42593	intron,-,Parent=Ofa018557.gene;gene,-,ID=Ofa018557,Source=Maker:MAKER_DHR17000379.1,cegmaBusco:Busco02692;
MChr14	11924629	11924629	INS	195	Ofa018565	8009	Ofa018566	24051	gene,+,ID=Ofa018565;intron,+,Parent=Ofa018565.gene;
MChr14	12276896	12276896	INS	152	Ofa018581	8142	Ofa018582	83800	-
MChr14	12823859	12823859	INS	183	Ofa018591	3113	Ofa018592	16910	-
MChr14	12939980	12939980	INS	161	Ofa018595	13848	Ofa018596	5739	-
MChr14	13080958	13080958	INS	196	Ofa018605	28454	Ofa018606	1344	gene,-,ID=Ofa018606;intron,-,Parent=Ofa018606.gene;
MChr14	13150957	13150957	INS	135	Ofa018609	7627	Ofa018610	47506	-
MChr14	13489246	13489246	INS	232	Ofa018621	5691	Ofa018622	15624	-
MChr14	13584603	13584603	INS	256	Ofa018627	5756	Ofa018628	28011	gene,+,ID=Ofa018627;intron,+,Parent=Ofa018627.gene;
MChr14	13735688	13735688	INS	278	Ofa018636	21799	Ofa018637	1891	-
MChr14	13735940	13735940	INS	169	Ofa018636	22051	Ofa018637	1639	-
MChr14	13830203	13830203	INS	231	Ofa018640	19072	Ofa018641	143666	-
MChr14	14407562	14407562	INS	364	Ofa018644	198088	Ofa018645	10055	-
MChr14	14588281	14588281	INS	120	Ofa018649	49211	Ofa018650	14904	intron,+,Parent=Ofa018649.gene;gene,+,ID=Ofa018649;
MChr14	14780544	14780544	INS	359	Ofa018662	44869	Ofa018663	5207	-
MChr14	15142682	15142682	INS	163	Ofa018680	35770	Ofa018681	1816	gene,-,ID=Ofa018681;intron,-,Parent=Ofa018681.gene;
MChr14	15275614	15275614	INS	115	Ofa018687	33449	Ofa018688	7390	gene,-,ID=Ofa018688,Source=Maker:MAKER_DHR17000545.1,cegmaBusco:Busco01427;intron,-,Parent=Ofa018688.gene;
MChr14	15376900	15376900	INS	1662	Ofa018694	12820	Ofa018695	5982	gene,-,ID=Ofa018695;intron,-,Parent=Ofa018695.gene;
MChr14	15512640	15512640	INS	669	Ofa018704	26329	Ofa018705	12003	gene,-,ID=Ofa018705;intron,-,Parent=Ofa018705.gene;
MChr14	15801737	15801737	INS	356	Ofa018717	73985	Ofa018718	95825	-
MChr14	15990375	15990375	INS	286	Ofa018724	1554	Ofa018725	18367	gene,+,ID=Ofa018724;intron,+,Parent=Ofa018724.gene;
MChr14	16438458	16438458	INS	8971	Ofa018757	9629	Ofa018758	18950	-
MChr14	16619231	16619231	INS	469	Ofa018768	38595	Ofa018769	92	-
MChr14	17340829	17340829	INS	543	Ofa018806	15716	Ofa018807	116409	gene,+,ID=Ofa018806;intron,+,Parent=Ofa018806.gene;
MChr14	18081578	18081578	INS	215	Ofa018840	16614	Ofa018841	3610	gene,-,ID=Ofa018841,Source=Maker:MAKER_DHR17000694.1,cegmaBusco:Busco00788;intron,-,Parent=Ofa018841.gene;
MChr14	18121631	18121631	INS	271	Ofa018846	144	Ofa018847	3399	-
MChr14	18402049	18402049	INS	1310	Ofa018852	96474	Ofa018853	81507	intron,-,Parent=Ofa018853.gene;gene,-,ID=Ofa018853;
MChr14	18572140	18572140	INS	380	Ofa018854	50633	Ofa018855	12232	gene,-,ID=Ofa018855;intron,-,Parent=Ofa018855.gene;
MChr14	18997083	18997083	INS	442	Ofa018868	19499	Ofa018869	55817	gene,+,ID=Ofa018868,Source=Maker:MAKER_DHR17000676.1|MAKER_DHR17000685.1,cegmaBusco:Busco01482;intron,+,Parent=Ofa018868.gene;
MChr14	20071775	20071775	INS	235	Ofa018908	25564	Ofa018909	32649	-
MChr14	20569279	20569279	INS	109	Ofa018922	165011	Ofa018923	31735	intron,-,Parent=Ofa018923.gene;gene,-,ID=Ofa018923,Source=MAKER1:MAKER_DHR17000767.1|MAKER_DHR17000768.1|MAKER_DHR17000770.1,MAKER2:MAKER_DH17000753.1|MAKER_DH17000757.1,MAKER3:MAKER_DR17000591.1,MAKER4:MAKER_HR17000514.1;
MChr14	20611330	20611330	INS	150	Ofa018924	3341	Ofa018925	79308	-
MChr14	21020181	21020181	INS	313	Ofa018932	45626	Ofa018933	232505	gene,+,ID=Ofa018932,Source=MAKER1:MAKER_DHR17000749.1,MAKER2:MAKER_DH17000737.1;intron,+,Parent=Ofa018932.gene;
MChr14	21228785	21228785	INS	111	Ofa018932	254230	Ofa018933	23901	gene,-,ID=Ofa018933;
MChr14	21345185	21345185	INS	482	Ofa018933	92499	Ofa018934	189589	-
MChr14	21607459	21607459	INS	141	Ofa018934	72685	Ofa018935	35951	-
MChr14	21714923	21714923	INS	244	Ofa018936	38025	Ofa018937	139274	-
MChr14	21741891	21741891	INS	232	Ofa018936	64993	Ofa018937	112306	-
MChr14	21755149	21755149	INS	242	Ofa018936	78251	Ofa018937	99048	-
MChr14	21757414	21757414	INS	243	Ofa018936	80516	Ofa018937	96783	-
MChr14	22087724	22087724	INS	114	Ofa018948	44841	Ofa018949	3585	intron,-,Parent=Ofa018949.gene;gene,-,ID=Ofa018949,Source=Maker:MAKER_DHR17000795.1|MAKER_DHR17000817.1,cegmaBusco:Busco01464|Busco02754;
MChr14	22198547	22198547	INS	115	Ofa018956	24969	Ofa018957	15503	gene,-,ID=Ofa018957,Source=Maker:MAKER_DHR17000815.1,cegmaBusco:Busco00402;intron,-,Parent=Ofa018957.gene;
MChr14	22729817	22729817	INS	401	Ofa018963	83334	Ofa018964	17885	-
MChr14	22833773	22833773	INS	322	Ofa018967	70936	Ofa018968	49278	-
MChr14	22886787	22886787	INS	206	Ofa018968	3736	Ofa018969	286241	-
MChr14	23097323	23097323	INS	236	Ofa018968	214272	Ofa018969	75705	-
MChr14	23190286	23190286	INS	426	Ofa018969	17258	Ofa018970	49210	-
MChr14	23267750	23267750	INS	7352	Ofa018972	5173	Ofa018973	60012	-
MChr14	23433384	23433384	INS	2379	Ofa018975	13379	Ofa018976	6083	-
MChr14	23567391	23567391	INS	201	Ofa018984	14653	Ofa018985	10898	-
MChr14	23813114	23813114	INS	160	Ofa018992	14247	Ofa018993	8952	-
MChr14	23917116	23917116	INS	297	Ofa018996	15313	Ofa018997	31328	gene,-,ID=Ofa018997;
MChr14	24104443	24104443	INS	221	Ofa019000	40403	Ofa019001	184928	-
MChr14	24263911	24263911	INS	104	Ofa019000	199871	Ofa019001	25460	-
MChr14	24288196	24288196	INS	369	Ofa019000	224156	Ofa019001	1175	gene,-,ID=Ofa019001,Source=Maker:MAKER_DHR17000862.1,cegmaBusco:Busco00804;intron,-,Parent=Ofa019001.gene;
MChr14	24392172	24392172	INS	6866	Ofa019006	1598	Ofa019007	13902	gene,+,ID=Ofa019006;intron,+,Parent=Ofa019006.gene;
MChr14	24575057	24575057	INS	318	Ofa019013	3451	Ofa019014	30623	gene,+,ID=Ofa019013;intron,+,Parent=Ofa019013.gene;
MChr14	24607055	24607055	INS	212	Ofa019014	1375	Ofa019015	53673	-
MChr14	24704550	24704550	INS	336	Ofa019015	43822	Ofa019016	25952	-
MChr14	24707239	24707239	INS	104	Ofa019015	46511	Ofa019016	23263	-
MChr14	24834047	24834047	INS	114	Ofa019018	41881	Ofa019019	5811	-
MChr14	24896334	24896334	INS	44830	Ofa019020	24496	Ofa019021	29627	-
MChr14	24971818	24971818	INS	262	Ofa019021	45857	Ofa019022	215241	-
MChr14	25279268	25279268	INS	573	Ofa019022	92209	Ofa019023	60572	-
MChr14	25282696	25282696	INS	201	Ofa019022	95637	Ofa019023	57144	-
MChr14	25377162	25377162	INS	152	Ofa019024	4717	Ofa019025	49538	gene,+,ID=Ofa019024;intron,+,Parent=Ofa019024.gene;
MChr14	25388154	25388154	INS	188	Ofa019024	15709	Ofa019025	38546	gene,+,ID=Ofa019024;intron,+,Parent=Ofa019024.gene;
MChr14	25394500	25394500	INS	235	Ofa019024	22055	Ofa019025	32200	gene,+,ID=Ofa019024;intron,+,Parent=Ofa019024.gene;
MChr14	25540336	25540336	INS	115	Ofa019028	7256	Ofa019029	28108	-
MChr14	25547186	25547186	INS	102	Ofa019028	14106	Ofa019029	21258	-
MChr14	25614662	25614662	INS	115	Ofa019029	46218	Ofa019030	17565	-
MChr14	25683558	25683558	INS	396	Ofa019030	51331	Ofa019031	83088	-
MChr14	25740562	25740562	INS	110	Ofa019030	108335	Ofa019031	26084	-
MChr14	25844441	25844441	INS	317	Ofa019031	77795	Ofa019032	18799	-
MChr14	26013702	26013702	INS	256	Ofa019034	32808	Ofa019035	93196	-
MChr14	26042232	26042232	INS	107	Ofa019034	61338	Ofa019035	64666	-
MChr14	26149023	26149023	INS	106	Ofa019036	26391	Ofa019037	123929	-
MChr14	26149080	26149080	INS	874	Ofa019036	26448	Ofa019037	123872	-
MChr14	26156795	26156795	INS	303	Ofa019036	34163	Ofa019037	116157	-
MChr14	26350081	26350081	INS	151	Ofa019039	50401	Ofa019040	2491	intron,-,Parent=Ofa019040.gene;gene,-,ID=Ofa019040,Source=MAKER1:MAKER_DHR17000915.1,MAKER2:MAKER_DH17000904.1;
MChr14	26395603	26395603	INS	145	Ofa019041	28923	Ofa019042	69424	-
MChr14	26772883	26772883	INS	188	Ofa019046	37171	Ofa019047	41111	gene,-,ID=Ofa019047;intron,-,Parent=Ofa019047.gene;
MChr14	26811205	26811205	INS	6368	Ofa019046	75493	Ofa019047	2789	gene,-,ID=Ofa019047;intron,-,Parent=Ofa019047.gene;
MChr14	26812692	26812692	INS	3202	Ofa019046	76980	Ofa019047	1302	gene,-,ID=Ofa019047;intron,-,Parent=Ofa019047.gene;
MChr14	27050213	27050213	INS	970	Ofa019057	19044	Ofa019058	8410	-
MChr14	27480088	27480088	INS	382	Ofa019066	30294	Ofa019067	60171	gene,+,ID=Ofa019066,Source=MAKER1:MAKER_DHR17000889.1,MAKER2:MAKER_DH17000880.1;intron,+,Parent=Ofa019066.gene;
MChr14	28296713	28296713	INS	332	Ofa019077	5188	Ofa019078	29373	-
MChr14	28585049	28585049	INS	1099	Ofa019081	33373	Ofa019082	67662	intron,+,Parent=Ofa019081.gene;gene,+,ID=Ofa019081,Source=MAKER1:MAKER_DHR17000880.1|MAKER_DHR17000883.1,MAKER2:MAKER_DH17000872.1|MAKER_DH17000873.1|MAKER_DH17000877.1,MAKER3:MAKER_DR17000680.1|MAKER_DR17000687.1,MAKER4:MAKER_HR17000593.1;
MChr11	243141	243141	INS	200	Ofa017346	33895	Ofa017347	1587	-
MChr11	290356	290356	INS	102	Ofa017348	13259	Ofa017349	6994	-
MChr11	309102	309102	INS	313	Ofa017349	11752	Ofa017350	41056	gene,-,ID=Ofa017350;intron,-,Parent=Ofa017350.gene;
MChr11	314239	314239	INS	102	Ofa017349	16889	Ofa017350	35919	intron,-,Parent=Ofa017350.gene;gene,-,ID=Ofa017350;
MChr11	326214	326214	INS	286	Ofa017349	28864	Ofa017350	23944	intron,-,Parent=Ofa017350.gene;gene,-,ID=Ofa017350;
MChr11	334404	334404	INS	469	Ofa017349	37054	Ofa017350	15754	intron,-,Parent=Ofa017350.gene;gene,-,ID=Ofa017350;
MChr11	902184	902184	INS	108	Ofa017363	30277	Ofa017364	39043	intron,+,Parent=Ofa017363.gene;gene,+,ID=Ofa017363;
MChr11	904275	904275	INS	1657	Ofa017363	32368	Ofa017364	36952	intron,+,Parent=Ofa017363.gene;gene,+,ID=Ofa017363;
MChr11	923542	923542	INS	196	Ofa017363	51635	Ofa017364	17685	intron,+,Parent=Ofa017363.gene;gene,+,ID=Ofa017363;
MChr11	935574	935574	INS	135	Ofa017363	63667	Ofa017364	5653	-
MChr11	1037829	1037829	INS	114	Ofa017365	34968	Ofa017366	37650	gene,+,ID=Ofa017365;
MChr11	1264916	1264916	INS	462	Ofa017371	53425	Ofa017372	64073	intron,-,Parent=Ofa017372.gene;gene,-,ID=Ofa017372;
MChr11	1341000	1341000	INS	116	Ofa017373	10444	Ofa017374	121798	intron,-,Parent=Ofa017374.gene;gene,-,ID=Ofa017374,Source=MAKER1:MAKER_DHR16000036.1,MAKER2:MAKER_DH16000039.1,MAKER3:MAKER_DR16000028.1,MAKER4:MAKER_HR16000023.1;
MChr11	1361596	1361596	INS	652	Ofa017373	31040	Ofa017374	101202	intron,-,Parent=Ofa017374.gene;gene,-,ID=Ofa017374,Source=MAKER1:MAKER_DHR16000036.1,MAKER2:MAKER_DH16000039.1,MAKER3:MAKER_DR16000028.1,MAKER4:MAKER_HR16000023.1;
MChr11	1372166	1372166	INS	210	Ofa017373	41610	Ofa017374	90632	intron,-,Parent=Ofa017374.gene;gene,-,ID=Ofa017374,Source=MAKER1:MAKER_DHR16000036.1,MAKER2:MAKER_DH16000039.1,MAKER3:MAKER_DR16000028.1,MAKER4:MAKER_HR16000023.1;
MChr11	1660660	1660660	INS	1086	Ofa017379	311	Ofa017380	3298	-
MChr11	1661040	1661040	INS	390	Ofa017379	691	Ofa017380	2918	-
MChr11	1766520	1766520	INS	189	Ofa017385	3340	Ofa017386	19936	intron,+,Parent=Ofa017385.gene;gene,+,ID=Ofa017385;
MChr11	1810596	1810596	INS	440	Ofa017386	24140	Ofa017387	13872	-
MChr11	1908248	1908248	INS	168	Ofa017388	7463	Ofa017389	27762	intron,+,Parent=Ofa017388.gene;gene,+,ID=Ofa017388;
MChr11	1908728	1908728	INS	2432	Ofa017388	7943	Ofa017389	27282	intron,+,Parent=Ofa017388.gene;gene,+,ID=Ofa017388;
MChr11	2029820	2029820	INS	524	Ofa017392	26915	Ofa017393	63482	-
MChr11	2151794	2151794	INS	122	Ofa017395	5671	Ofa017396	24534	intron,+,Parent=Ofa017395.gene;gene,+,ID=Ofa017395;
MChr11	2158814	2158814	INS	3618	Ofa017395	12691	Ofa017396	17514	-
MChr11	2212577	2212577	INS	11718	Ofa017396	36249	Ofa017397	26240	gene,-,ID=Ofa017397;
MChr11	2251390	2251390	INS	213	Ofa017398	8139	Ofa017399	165801	intron,+,Parent=Ofa017398.gene;gene,+,ID=Ofa017398;
MChr11	2263224	2263224	INS	170	Ofa017398	19973	Ofa017399	153967	intron,+,Parent=Ofa017398.gene;gene,+,ID=Ofa017398;
MChr11	2620868	2620868	INS	215	Ofa017402	116090	Ofa017403	24846	gene,+,ID=Ofa017402,Source=MAKER1:MAKER_DHR16000062.1,MAKER2:MAKER_DH16000063.1;intron,+,Parent=Ofa017402.gene;
MChr11	2643862	2643862	INS	180	Ofa017402	139084	Ofa017403	1852	intron,-,Parent=Ofa017403.gene;gene,-,ID=Ofa017403,Source=MAKER1:MAKER_DHR16000073.1,MAKER2:MAKER_DH16000075.1;
MChr11	2655040	2655040	INS	37252	Ofa017403	9326	Ofa017404	105009	-
MChr11	2678234	2678234	INS	180	Ofa017403	32520	Ofa017404	81815	-
MChr11	2685522	2685522	INS	286	Ofa017403	39808	Ofa017404	74527	-
MChr11	2724029	2724029	INS	31289	Ofa017403	78315	Ofa017404	36020	-
MChr11	2744411	2744411	INS	420	Ofa017403	98697	Ofa017404	15638	-
MChr11	2816760	2816760	INS	172	Ofa017407	12172	Ofa017408	44391	gene,-,ID=Ofa017408;three_prime_UTR,-,Parent=Ofa017408;
MChr11	2853445	2853445	INS	473	Ofa017407	48857	Ofa017408	7706	gene,-,ID=Ofa017408;intron,-,Parent=Ofa017408.gene;
MChr11	2875814	2875814	INS	115	Ofa017408	14663	Ofa017409	72180	intron,-,Parent=Ofa017409.gene;gene,-,ID=Ofa017409;
MChr11	2931624	2931624	INS	1788	Ofa017408	70473	Ofa017409	16370	intron,-,Parent=Ofa017409.gene;gene,-,ID=Ofa017409;
MChr11	3171371	3171371	INS	377	Ofa017410	217811	Ofa017411	148612	intron,+,Parent=Ofa017410.gene;gene,+,ID=Ofa017410;
MChr11	3202581	3202581	INS	1790	Ofa017410	249021	Ofa017411	117402	intron,+,Parent=Ofa017410.gene;gene,+,ID=Ofa017410;
MChr11	3262868	3262868	INS	694	Ofa017410	309308	Ofa017411	57115	gene,-,ID=Ofa017411;intron,-,Parent=Ofa017411.gene;
MChr11	3435858	3435858	INS	432	Ofa017413	57338	Ofa017414	175680	-
MChr11	3487996	3487996	INS	225	Ofa017413	109476	Ofa017414	123542	-
MChr11	3549232	3549232	INS	245	Ofa017413	170712	Ofa017414	62306	-
MChr11	3595106	3595106	INS	713	Ofa017413	216586	Ofa017414	16432	-
MChr11	3608968	3608968	INS	379	Ofa017413	230448	Ofa017414	2570	-
MChr11	3648679	3648679	INS	1638	Ofa017415	1460	Ofa017416	134738	gene,+,ID=Ofa017415;intron,+,Parent=Ofa017415.gene;
MChr11	3705901	3705901	INS	108	Ofa017415	58682	Ofa017416	77516	-
MChr11	3829929	3829929	INS	152	Ofa017416	46512	Ofa017417	50457	-
MChr11	3875150	3875150	INS	133	Ofa017416	91733	Ofa017417	5236	-
MChr11	3952771	3952771	INS	124	Ofa017418	34827	Ofa017419	51455	-
MChr11	4018093	4018093	INS	100	Ofa017421	570	Ofa017422	969	-
MChr11	4114603	4114603	INS	447	Ofa017425	3219	Ofa017426	11613	intron,+,Parent=Ofa017425.gene;gene,+,ID=Ofa017425;
MChr11	4115031	4115031	INS	128	Ofa017425	3647	Ofa017426	11185	intron,+,Parent=Ofa017425.gene;gene,+,ID=Ofa017425;
MChr11	4158986	4158986	INS	190	Ofa017427	23424	Ofa017428	27550	intron,-,Parent=Ofa017428.gene;gene,-,ID=Ofa017428;
MChr11	4182389	4182389	INS	131	Ofa017427	46827	Ofa017428	4147	gene,-,ID=Ofa017428;intron,-,Parent=Ofa017428.gene;
MChr11	4228032	4228032	INS	104	Ofa017430	21713	Ofa017431	116677	gene,+,ID=Ofa017430;intron,+,Parent=Ofa017430.gene;
MChr11	4325983	4325983	INS	288	Ofa017430	119664	Ofa017431	18726	-
MChr11	4336881	4336881	INS	147	Ofa017430	130562	Ofa017431	7828	-
MChr11	4419802	4419802	INS	179	Ofa017435	13360	Ofa017436	18432	intron,-,Parent=Ofa017436.gene;gene,-,ID=Ofa017436;
MChr11	4645872	4645872	INS	102	Ofa017437	177768	Ofa017438	459590	-
MChr11	4817267	4817267	INS	168	Ofa017437	349163	Ofa017438	288195	-
MChr11	4928656	4928656	INS	100	Ofa017437	460552	Ofa017438	176806	-
MChr11	5081633	5081633	INS	182	Ofa017437	613529	Ofa017438	23829	-
MChr11	5348272	5348272	INS	281	Ofa017445	4091	Ofa017446	47407	gene,+,ID=Ofa017445;intron,+,Parent=Ofa017445.gene;
MChr11	5433638	5433638	INS	259	Ofa017446	37959	Ofa017447	1424	-
MChr11	5468376	5468376	INS	120	Ofa017447	33314	Ofa017448	23682	gene,+,ID=Ofa017447;intron,+,Parent=Ofa017447.gene;
MChr11	5883100	5883100	INS	167	Ofa017456	58317	Ofa017457	98163	intron,+,Parent=Ofa017456.gene;gene,+,ID=Ofa017456;
MChr11	6123086	6123086	INS	122	Ofa017459	34370	Ofa017460	36906	intron,+,Parent=Ofa017459.gene;gene,+,ID=Ofa017459;
MChr11	6614529	6614529	INS	145	Ofa017468	148152	Ofa017469	61090	-
MChr11	6622197	6622197	INS	548	Ofa017468	155820	Ofa017469	53422	-
MChr11	7023712	7023712	INS	322	Ofa017482	27241	Ofa017483	34153	intron,-,Parent=Ofa017483.gene;gene,-,ID=Ofa017483,Source=Maker:MAKER_DHR16000155.1,cegmaBusco:Busco02721;
MChr11	7120031	7120031	INS	570	Ofa017485	48107	Ofa017486	104627	intron,-,Parent=Ofa017486.gene;gene,-,ID=Ofa017486;
MChr11	7212610	7212610	INS	121	Ofa017485	140686	Ofa017486	12048	gene,-,ID=Ofa017486;intron,-,Parent=Ofa017486.gene;
MChr11	7355188	7355188	INS	184	Ofa017486	130530	Ofa017487	76086	-
MChr11	7361316	7361316	INS	352	Ofa017486	136658	Ofa017487	69958	-
MChr11	7390090	7390090	INS	287	Ofa017486	165432	Ofa017487	41184	-
MChr11	7497956	7497956	INS	104	Ofa017489	20183	Ofa017490	10493	gene,-,ID=Ofa017490;intron,-,Parent=Ofa017490.gene;
MChr11	7498091	7498091	INS	135	Ofa017489	20318	Ofa017490	10358	gene,-,ID=Ofa017490;intron,-,Parent=Ofa017490.gene;
MChr11	7610675	7610675	INS	354	Ofa017495	23377	Ofa017496	59790	intron,+,Parent=Ofa017495.gene;gene,+,ID=Ofa017495,Source=Maker:MAKER_DHR16000123.1,cegmaBusco:Busco03877;
MChr11	7844725	7844725	INS	197	Ofa017497	22286	Ofa017498	13444	-
MChr11	7960824	7960824	INS	188	Ofa017504	5190	Ofa017505	8659	intron,-,Parent=Ofa017505.gene;gene,-,ID=Ofa017505;
MChr11	8165300	8165300	INS	164	Ofa017513	30354	Ofa017514	30014	gene,+,ID=Ofa017513;intron,+,Parent=Ofa017513.gene;
MChr11	8167714	8167714	INS	229	Ofa017513	32768	Ofa017514	27600	gene,+,ID=Ofa017513;intron,+,Parent=Ofa017513.gene;
MChr11	8256765	8256765	INS	24006	Ofa017516	29181	Ofa017517	7691	gene,-,ID=Ofa017517;intron,-,Parent=Ofa017517.gene;
MChr11	8320304	8320304	INS	287	Ofa017520	12316	Ofa017521	52428	intron,-,Parent=Ofa017521.gene;gene,-,ID=Ofa017521;
MChr11	8904401	8904401	INS	46982	Ofa017535	2561	Ofa017536	46763	gene,+,ID=Ofa017535,Source=Maker:MAKER_DHR16000181.1,cegmaBusco:Busco01740;intron,+,Parent=Ofa017535.gene;
MChr11	9072588	9072588	INS	186	Ofa017540	7559	Ofa017541	8189	gene,+,ID=Ofa017540,Source=Maker:MAKER_DHR16000176.1,cegmaBusco:Busco03703;intron,+,Parent=Ofa017540.gene;
MChr11	9316477	9316477	INS	126	Ofa017547	19479	Ofa017548	20380	-
MChr11	9380423	9380423	INS	242	Ofa017550	844	Ofa017551	6633	-
MChr11	9630041	9630041	INS	415	Ofa017561	24255	Ofa017562	40467	-
MChr11	9677040	9677040	INS	288	Ofa017562	6532	Ofa017563	28950	-
MChr11	9882176	9882176	INS	264	Ofa017569	44707	Ofa017570	33523	-
MChr11	10271211	10271211	INS	193	Ofa017574	1766	Ofa017575	3393	-
MChr11	10542233	10542233	INS	151	Ofa017586	4766	Ofa017587	43490	intron,+,Parent=Ofa017586.gene;gene,+,ID=Ofa017586;
MChr11	10835369	10835369	INS	161	Ofa017594	18821	Ofa017595	14237	intron,-,Parent=Ofa017595.gene;gene,-,ID=Ofa017595;
MChr11	11262002	11262002	INS	371	Ofa017610	1842	Ofa017611	26256	-
MChr11	11265638	11265638	INS	307	Ofa017610	5478	Ofa017611	22620	-
MChr11	11382520	11382520	INS	214	Ofa017614	18380	Ofa017615	71179	-
MChr11	12241869	12241869	INS	116	Ofa017636	79449	Ofa017637	9506	intron,-,Parent=Ofa017637.gene;gene,-,ID=Ofa017637;
MChr11	12418319	12418319	INS	278	Ofa017649	2934	Ofa017650	40405	gene,+,ID=Ofa017649;
MChr11	12555703	12555703	INS	146	Ofa017652	13078	Ofa017653	22802	-
MChr11	12820856	12820856	INS	6661	Ofa017655	9745	Ofa017656	19879	-
MChr11	13141360	13141360	INS	123	Ofa017668	96919	Ofa017669	254646	gene,+,ID=Ofa017668;intron,+,Parent=Ofa017668.gene;
MChr11	13277547	13277547	INS	146	Ofa017668	233106	Ofa017669	118459	intron,-,Parent=Ofa017669.gene;gene,-,ID=Ofa017669;
MChr11	13545996	13545996	INS	192	Ofa017673	55532	Ofa017674	48727	gene,-,ID=Ofa017674;
MChr11	13644212	13644212	INS	108	Ofa017677	3332	Ofa017678	6655	-
MChr11	14326129	14326129	INS	366	Ofa017711	63	Ofa017712	2724	-
MChr11	14436129	14436129	INS	173	Ofa017717	20076	Ofa017718	23010	-
MChr11	14674307	14674307	INS	1569	Ofa017725	15217	Ofa017726	2361	gene,-,ID=Ofa017726;
MChr11	14749606	14749606	INS	134	Ofa017729	43883	Ofa017730	59613	gene,-,ID=Ofa017730,Source=MAKER1:MAKER_DHR16000416.1,MAKER2:MAKER_DH16000407.1;intron,-,Parent=Ofa017730.gene;
MChr11	15100791	15100791	INS	325	Ofa017742	30719	Ofa017743	27399	intron,+,Parent=Ofa017742.gene;gene,+,ID=Ofa017742,Source=Maker:MAKER_DHR16000347.1,cegmaBusco:Busco02663;
MChr11	15488145	15488145	INS	171	Ofa017753	53992	Ofa017754	17038	-
MChr11	15694534	15694534	INS	186	Ofa017767	18524	Ofa017768	12646	-
MChr11	15698109	15698109	INS	545	Ofa017767	22099	Ofa017768	9071	-
MChr11	16122242	16122242	INS	129	Ofa017797	29352	Ofa017798	3177	intron,-,Parent=Ofa017798.gene;gene,-,ID=Ofa017798;
MChr11	16400384	16400384	INS	146	Ofa017820	16589	Ofa017821	17831	intron,+,Parent=Ofa017820.gene;gene,+,ID=Ofa017820;
MChr11	16409112	16409112	INS	110	Ofa017820	25317	Ofa017821	9103	intron,+,Parent=Ofa017820.gene;gene,+,ID=Ofa017820;
MChr11	16671356	16671356	INS	445	Ofa017831	785	Ofa017832	5586	-
MChr11	16982775	16982775	INS	213	Ofa017835	35331	Ofa017836	21974	-
MChr11	17131262	17131262	INS	334	Ofa017837	119464	Ofa017838	56064	intron,-,Parent=Ofa017838.gene;gene,-,ID=Ofa017838,Source=Maker:MAKER_DHR16000479.1,cegmaBusco:Busco04473;
MChr11	17372133	17372133	INS	290	Ofa017844	12458	Ofa017845	12623	intron,-,Parent=Ofa017845.gene;gene,-,ID=Ofa017845,Source=Maker:MAKER_DHR16000463.1|MAKER_DHR16000486.1,cegmaBusco:Busco03522;
MChr11	17610739	17610739	INS	152	Ofa017854	24457	Ofa017855	69248	-
MChr11	18613788	18613788	INS	19857	Ofa017882	37192	Ofa017883	31825	-
MChr11	18629509	18629509	INS	1218	Ofa017882	52913	Ofa017883	16104	-
MChr11	19776391	19776391	INS	5953	Ofa017924	16660	Ofa017925	28260	-
MChr11	20116097	20116097	INS	472	Ofa017934	43263	Ofa017935	14860	intron,-,Parent=Ofa017935.gene;gene,-,ID=Ofa017935,Source=Maker:MAKER_DHR16000628.1,cegmaBusco:Busco00719;
MChr11	20209175	20209175	INS	490	Ofa017941	7575	Ofa017942	129054	intron,+,Parent=Ofa017941.gene;gene,+,ID=Ofa017941;
MChr11	20345076	20345076	INS	144	Ofa017942	6847	Ofa017943	22428	-
MChr11	20497396	20497396	INS	910	Ofa017947	48511	Ofa017948	42189	-
MChr11	20529627	20529627	INS	340	Ofa017947	80742	Ofa017948	9958	-
MChr11	20578517	20578517	INS	135	Ofa017948	38932	Ofa017949	9871	-
MChr11	20843580	20843580	INS	282	Ofa017959	1873	Ofa017960	1345	-
MChr11	20929813	20929813	INS	200	Ofa017963	67552	Ofa017964	12671	-
MChr11	21280916	21280916	INS	1294	Ofa017967	73572	Ofa017968	44267	intron,+,Parent=Ofa017967.gene;gene,+,ID=Ofa017967,Source=MAKER1:MAKER_DHR16000604.1|MAKER_DHR16000609.1|MAKER_DHR16000610.1,MAKER2:MAKER_DH16000611.1|MAKER_DH16000622.1|MAKER_DH16000625.1,MAKER3:MAKER_DR16000469.1,MAKER4:MAKER_HR16000390.1;
MChr11	21581427	21581427	INS	661	Ofa017984	13529	Ofa017985	24520	-
MChr11	22091621	22091621	INS	357	Ofa018011	287	Ofa018012	5859	-
MChr11	22274259	22274259	INS	168	Ofa018019	55063	Ofa018020	3751	-
MChr11	22560716	22560716	INS	866	Ofa018029	74274	Ofa018030	66324	gene,+,ID=Ofa018029;intron,+,Parent=Ofa018029.gene;
MChr11	22730177	22730177	INS	254	Ofa018033	24309	Ofa018034	146680	intron,-,Parent=Ofa018034.gene;gene,-,ID=Ofa018034;
MChr11	22843888	22843888	INS	220	Ofa018033	138020	Ofa018034	32969	intron,-,Parent=Ofa018034.gene;gene,-,ID=Ofa018034;
MChr11	22946331	22946331	INS	717	Ofa018035	53972	Ofa018036	3074	gene,-,ID=Ofa018036;intron,-,Parent=Ofa018036.gene;
MChr11	23011674	23011674	INS	2422	Ofa018037	9571	Ofa018038	52320	intron,+,Parent=Ofa018037.gene;gene,+,ID=Ofa018037;
MChr11	23127197	23127197	INS	669	Ofa018040	1054	Ofa018041	27627	gene,+,ID=Ofa018040,Source=MAKER1:MAKER_DHR16000674.1,MAKER2:MAKER_DH16000684.1;intron,+,Parent=Ofa018040.gene;
MChr11	23177988	23177988	INS	170	Ofa018042	17565	Ofa018043	16950	intron,-,Parent=Ofa018043.gene;gene,-,ID=Ofa018043,Source=MAKER1:MAKER_DHR16000710.1,MAKER2:MAKER_DH16000719.1,MAKER3:MAKER_DR16000556.1;
MChr11	23509570	23509570	INS	124	Ofa018055	8835	Ofa018056	3442	-
MChr11	23631183	23631183	INS	160	Ofa018060	10392	Ofa018061	27107	-
MChr11	24394599	24394599	INS	1113	Ofa018080	54186	Ofa018081	89712	intron,+,Parent=Ofa018080.gene;gene,+,ID=Ofa018080;
MChr11	24777081	24777081	INS	254	Ofa018088	69880	Ofa018089	565345	-
MChr11	24825800	24825800	INS	492	Ofa018088	118599	Ofa018089	516626	-
MChr11	25081637	25081637	INS	814	Ofa018088	374436	Ofa018089	260789	-
MChr11	25111916	25111916	INS	467	Ofa018088	404715	Ofa018089	230510	-
MChr11	25542047	25542047	INS	547	Ofa018091	55421	Ofa018092	76362	-
MChr11	25871128	25871128	INS	787	Ofa018097	14674	Ofa018098	61789	intron,+,Parent=Ofa018097.gene;gene,+,ID=Ofa018097;
MChr11	26998167	26998167	INS	141	Ofa018120	3427	Ofa018121	146630	gene,+,ID=Ofa018120,Source=MAKER1:MAKER_DHR16000778.1,MAKER2:MAKER_DH16000784.1;intron,+,Parent=Ofa018120.gene;
MChr11	27030222	27030222	INS	235	Ofa018120	35482	Ofa018121	114575	-
MChr11	27084614	27084614	INS	950	Ofa018120	89874	Ofa018121	60183	-
MChr11	27500200	27500200	INS	119	Ofa018131	42913	Ofa018132	4784	-
MChr11	27538382	27538382	INS	316	Ofa018132	33398	Ofa018133	67027	-
MChr10	143626	143626	INS	285		143625	Ofa016487	26776	-
MChr10	158821	158821	INS	173		158820	Ofa016487	11581	-
MChr10	159486	159486	INS	349		159485	Ofa016487	10916	-
MChr10	174972	174972	INS	359	Ofa016487	4570	Ofa016488	7329	-
MChr10	177736	177736	INS	154	Ofa016487	7334	Ofa016488	4565	-
MChr10	194848	194848	INS	16639	Ofa016488	12547	Ofa016489	145545	-
MChr10	209186	209186	INS	39566	Ofa016488	26885	Ofa016489	131207	-
MChr10	337354	337354	INS	131	Ofa016488	155053	Ofa016489	3039	intron,-,Parent=Ofa016489.gene;gene,-,ID=Ofa016489;
MChr10	514387	514387	INS	118	Ofa016494	5705	Ofa016495	14545	-
MChr10	591001	591001	INS	387	Ofa016495	62069	Ofa016496	28859	gene,-,ID=Ofa016496;intron,-,Parent=Ofa016496.gene;
MChr10	1118639	1118639	INS	257	Ofa016507	69915	Ofa016508	40726	-
MChr10	1246999	1246999	INS	331	Ofa016510	11945	Ofa016511	28728	gene,+,ID=Ofa016510;intron,+,Parent=Ofa016510.gene;
MChr10	1689339	1689339	INS	225	Ofa016515	7226	Ofa016516	173699	gene,+,ID=Ofa016515;
MChr10	1706276	1706276	INS	941	Ofa016515	24163	Ofa016516	156762	gene,+,ID=Ofa016515;
MChr10	1715899	1715899	INS	168	Ofa016515	33786	Ofa016516	147139	gene,+,ID=Ofa016515;
MChr10	2828116	2828116	INS	267	Ofa016540	53920	Ofa016541	19638	-
MChr10	2957360	2957360	INS	1580	Ofa016542	47702	Ofa016543	206196	-
MChr10	2992115	2992115	INS	1396	Ofa016542	82457	Ofa016543	171441	-
MChr10	3041387	3041387	INS	35936	Ofa016542	131729	Ofa016543	122169	-
MChr10	3343048	3343048	INS	313	Ofa016545	1938	Ofa016546	144805	-
MChr10	3657205	3657205	INS	28833	Ofa016552	29002	Ofa016553	25320	-
MChr10	3721577	3721577	INS	424	Ofa016553	39052	Ofa016554	23074	-
MChr10	3784743	3784743	INS	233	Ofa016554	40092	Ofa016555	4834	-
MChr10	3788338	3788338	INS	159	Ofa016554	43687	Ofa016555	1239	-
MChr10	3962653	3962653	INS	134	Ofa016559	70922	Ofa016560	15211	-
MChr10	3981896	3981896	INS	317	Ofa016560	4032	Ofa016561	36662	-
MChr10	4653116	4653116	INS	246	Ofa016581	19262	Ofa016582	28920	-
MChr10	4762257	4762257	INS	167	Ofa016586	32021	Ofa016587	96394	-
MChr10	4773009	4773009	INS	130	Ofa016586	42773	Ofa016587	85642	-
MChr10	4786837	4786837	INS	350	Ofa016586	56601	Ofa016587	71814	-
MChr10	4893585	4893585	INS	138	Ofa016587	34934	Ofa016588	141251	-
MChr10	5154942	5154942	INS	764	Ofa016589	118588	Ofa016590	4569	-
MChr10	5247408	5247408	INS	273	Ofa016591	65896	Ofa016592	56511	-
MChr10	5382467	5382467	INS	101	Ofa016593	43437	Ofa016594	33701	intron,-,Parent=Ofa016594.gene;gene,-,ID=Ofa016594;
MChr10	5500371	5500371	INS	1050	Ofa016595	68051	Ofa016596	12284	-
MChr10	5549572	5549572	INS	1031	Ofa016599	7026	Ofa016600	4814	-
MChr10	5574405	5574405	INS	320	Ofa016601	10902	Ofa016602	10989	-
MChr10	5667896	5667896	INS	842	Ofa016606	19972	Ofa016607	96773	gene,-,ID=Ofa016607;intron,-,Parent=Ofa016607.gene;
MChr10	5674472	5674472	INS	1620	Ofa016606	26548	Ofa016607	90197	gene,-,ID=Ofa016607;intron,-,Parent=Ofa016607.gene;
MChr10	5781423	5781423	INS	25437	Ofa016607	16754	Ofa016608	2365	-
MChr10	6075393	6075393	INS	160	Ofa016616	78244	Ofa016617	12060	gene,-,ID=Ofa016617;
MChr10	6338572	6338572	INS	102	Ofa016629	12333	Ofa016630	51679	gene,+,ID=Ofa016629;
MChr10	6785366	6785366	INS	124	Ofa016644	25868	Ofa016645	99378	-
MChr10	6842883	6842883	INS	8977	Ofa016644	83385	Ofa016645	41861	-
MChr10	6930428	6930428	INS	1079	Ofa016647	52	Ofa016648	2763	-
MChr10	6993590	6993590	INS	135	Ofa016652	10697	Ofa016653	3851	gene,+,ID=Ofa016652,Source=MAKER1:MAKER_DHR15000097.1|MAKER_DHR15000117.1|MAKER_DHR15000128.1,MAKER2:MAKER_DH15000103.1|MAKER_DH15000111.1|MAKER_DH15000158.1,MAKER3:MAKER_DR15000099.1|MAKER_DR15000103.1,MAKER4:MAKER_HR15000069.1;
MChr10	7032216	7032216	INS	345	Ofa016656	15544	Ofa016657	43399	intron,+,Parent=Ofa016656.gene;gene,+,ID=Ofa016656,Source=MAKER1:MAKER_DHR15000104.1|MAKER_DHR15000123.1|MAKER_DHR15000129.1,MAKER2:MAKER_DH15000118.1|MAKER_DH15000120.1|MAKER_DH15000141.1,MAKER3:MAKER_DR15000081.1|MAKER_DR15000121.1,MAKER4:MAKER_HR15000072.1;
MChr10	7072363	7072363	INS	101	Ofa016656	55691	Ofa016657	3252	gene,-,ID=Ofa016657;intron,-,Parent=Ofa016657.gene;
MChr10	7259618	7259618	INS	3537	Ofa016658	182395	Ofa016659	147004	gene,-,ID=Ofa016659;intron,-,Parent=Ofa016659.gene;
MChr10	7354580	7354580	INS	354	Ofa016658	277357	Ofa016659	52042	gene,-,ID=Ofa016659;intron,-,Parent=Ofa016659.gene;
MChr10	7402363	7402363	INS	107	Ofa016658	325140	Ofa016659	4259	gene,-,ID=Ofa016659;intron,-,Parent=Ofa016659.gene;
MChr10	7571797	7571797	INS	192	Ofa016664	5229	Ofa016665	22138	-
MChr10	7626805	7626805	INS	5912	Ofa016666	16540	Ofa016667	15728	intron,-,Parent=Ofa016667.gene;gene,-,ID=Ofa016667;
MChr10	7639115	7639115	INS	319	Ofa016666	28850	Ofa016667	3418	gene,-,ID=Ofa016667;
MChr10	7818075	7818075	INS	401	Ofa016672	21504	Ofa016673	13485	-
MChr10	8140763	8140763	INS	161	Ofa016682	721	Ofa016683	16584	gene,+,ID=Ofa016682,Source=MAKER1:MAKER_DHR15000180.1,MAKER2:MAKER_DH15000180.1;intron,+,Parent=Ofa016682.gene;
MChr10	8165262	8165262	INS	1692	Ofa016683	7915	Ofa016684	1863	gene,-,ID=Ofa016684;intron,-,Parent=Ofa016684.gene;
MChr10	8391550	8391550	INS	279	Ofa016688	23013	Ofa016689	15702	intron,-,Parent=Ofa016689.gene;gene,-,ID=Ofa016689,Source=Maker:MAKER_DHR15000184.1,cegmaBusco:Busco04543;
MChr10	8464234	8464234	INS	1616	Ofa016693	9308	Ofa016694	6159	gene,-,ID=Ofa016694,Source=Maker:MAKER_DHR15000209.1,cegmaBusco:Busco00295;intron,-,Parent=Ofa016694.gene;
MChr10	8541703	8541703	INS	205	Ofa016697	27139	Ofa016698	5925	-
MChr10	8929209	8929209	INS	294	Ofa016712	96447	Ofa016713	27406	-
MChr10	9044968	9044968	INS	126	Ofa016714	49156	Ofa016715	3454	gene,-,ID=Ofa016715,Source=Maker:MAKER_DHR15000185.1,cegmaBusco:Busco03212;intron,-,Parent=Ofa016715.gene;
MChr10	9303223	9303223	INS	350	Ofa016722	24783	Ofa016723	11624	-
MChr10	9733720	9733720	INS	171	Ofa016727	94184	Ofa016728	37469	gene,-,ID=Ofa016728,Source=MAKER1:MAKER_DHR15000198.1,MAKER2:MAKER_DH15000192.1;intron,-,Parent=Ofa016728.gene;
MChr10	9865282	9865282	INS	101	Ofa016732	15608	Ofa016733	8529	intron,-,Parent=Ofa016733.gene;gene,-,ID=Ofa016733,Source=MAKER1:MAKER_DHR15000284.1,MAKER2:MAKER_DH15000281.1,MAKER3:MAKER_DR15000235.1,MAKER4:MAKER_HR15000158.1;
MChr10	9970565	9970565	INS	378	Ofa016737	53631	Ofa016738	70793	intron,-,Parent=Ofa016738.gene;gene,-,ID=Ofa016738,Source=Maker:MAKER_DHR15000282.1,cegmaBusco:Busco04046;
MChr10	9971045	9971045	INS	455	Ofa016737	54111	Ofa016738	70313	intron,-,Parent=Ofa016738.gene;gene,-,ID=Ofa016738,Source=Maker:MAKER_DHR15000282.1,cegmaBusco:Busco04046;
MChr10	10270433	10270433	INS	307	Ofa016750	47716	Ofa016751	10077	intron,+,Parent=Ofa016750.gene;gene,+,ID=Ofa016750;
MChr10	10341194	10341194	INS	459	Ofa016751	60684	Ofa016752	73154	-
MChr10	10531846	10531846	INS	149	Ofa016752	117498	Ofa016753	18163	-
MChr10	10841830	10841830	INS	157	Ofa016769	14039	Ofa016770	90515	-
MChr10	10862759	10862759	INS	135	Ofa016769	34968	Ofa016770	69586	-
MChr10	10997792	10997792	INS	127	Ofa016772	4091	Ofa016773	13402	-
MChr10	11097582	11097582	INS	354	Ofa016775	3506	Ofa016776	3103	gene,-,ID=Ofa016776;intron,-,Parent=Ofa016776.gene;
MChr10	11134701	11134701	INS	115	Ofa016777	908	Ofa016778	17271	-
MChr10	11160943	11160943	INS	162	Ofa016778	8971	Ofa016779	40354	intron,-,Parent=Ofa016779.gene;gene,-,ID=Ofa016779;
MChr10	11228809	11228809	INS	101	Ofa016782	4036	Ofa016783	50715	gene,+,ID=Ofa016782,Source=Maker:MAKER_DHR15000247.1,cegmaBusco:Busco04095;intron,+,Parent=Ofa016782.gene;
MChr10	11301711	11301711	INS	5338	Ofa016784	16259	Ofa016785	14291	-
MChr10	11366159	11366159	INS	7256	Ofa016787	2563	Ofa016788	8988	-
MChr10	11616685	11616685	INS	641	Ofa016803	21877	Ofa016804	54694	-
MChr10	11648627	11648627	INS	3266	Ofa016803	53819	Ofa016804	22752	-
MChr10	12089259	12089259	INS	114	Ofa016823	7276	Ofa016824	24538	gene,-,ID=Ofa016824;
MChr10	12127085	12127085	INS	175	Ofa016824	13288	Ofa016825	34553	-
MChr10	12578170	12578170	INS	134	Ofa016838	59825	Ofa016839	36951	intron,+,Parent=Ofa016838.gene;gene,+,ID=Ofa016838;
MChr10	12850816	12850816	INS	445	Ofa016847	2777	Ofa016848	321	-
MChr10	12958431	12958431	INS	172	Ofa016854	1592	Ofa016855	3518	-
MChr10	13056580	13056580	INS	161	Ofa016856	77941	Ofa016857	60194	intron,+,Parent=Ofa016856.gene;gene,+,ID=Ofa016856;
MChr10	13275514	13275514	INS	318	Ofa016865	8271	Ofa016866	205237	intron,+,Parent=Ofa016865.gene;gene,+,ID=Ofa016865,Source=Maker:MAKER_DHR15000298.1,cegmaBusco:Busco01491;
MChr10	13651577	13651577	INS	236	Ofa016868	8557	Ofa016869	25562	intron,+,Parent=Ofa016868.gene;gene,+,ID=Ofa016868;
MChr10	13787321	13787321	INS	168	Ofa016871	41716	Ofa016872	148426	intron,+,Parent=Ofa016871.gene;gene,+,ID=Ofa016871;
MChr10	14157559	14157559	INS	214	Ofa016874	54221	Ofa016875	18266	-
MChr10	14304112	14304112	INS	101	Ofa016878	70236	Ofa016879	3335	intron,-,Parent=Ofa016879.gene;gene,-,ID=Ofa016879;
MChr10	14495168	14495168	INS	216	Ofa016887	21469	Ofa016888	896	intron,-,Parent=Ofa016888.gene;gene,-,ID=Ofa016888;
MChr10	14544673	14544673	INS	269	Ofa016890	28729	Ofa016891	4226	gene,-,ID=Ofa016891;intron,-,Parent=Ofa016891.gene;
MChr10	15019844	15019844	INS	161	Ofa016907	96412	Ofa016908	12879	intron,-,Parent=Ofa016908.gene;gene,-,ID=Ofa016908,Source=Maker:MAKER_DHR15000417.1,cegmaBusco:Busco02558;
MChr10	15090397	15090397	INS	528	Ofa016911	4885	Ofa016912	63217	gene,+,ID=Ofa016911;intron,+,Parent=Ofa016911.gene;
MChr10	15283647	15283647	INS	347	Ofa016921	25732	Ofa016922	3174	-
MChr10	15427127	15427127	INS	239	Ofa016929	8359	Ofa016930	13351	-
MChr10	15498541	15498541	INS	102	Ofa016935	7407	Ofa016936	9005	-
MChr10	15919926	15919926	INS	127	Ofa016948	59276	Ofa016949	18043	-
MChr10	15930559	15930559	INS	421	Ofa016948	69909	Ofa016949	7410	-
MChr10	16143447	16143447	INS	162	Ofa016958	11670	Ofa016959	31170	-
MChr10	16567070	16567070	INS	131	Ofa016974	5142	Ofa016975	1493	-
MChr10	16775619	16775619	INS	312	Ofa016980	24197	Ofa016981	41648	-
MChr10	16849919	16849919	INS	386	Ofa016981	32652	Ofa016982	3958	gene,-,ID=Ofa016982;
MChr10	17209173	17209173	INS	138	Ofa016990	8528	Ofa016991	9635	-
MChr10	17211036	17211036	INS	127	Ofa016990	10391	Ofa016991	7772	-
MChr10	17211616	17211616	INS	505	Ofa016990	10971	Ofa016991	7192	-
MChr10	17959694	17959694	INS	255	Ofa017025	29549	Ofa017026	1432	-
MChr10	17991256	17991256	INS	223	Ofa017027	26956	Ofa017028	56938	gene,+,ID=Ofa017027;intron,+,Parent=Ofa017027.gene;
MChr10	18534418	18534418	INS	1648	Ofa017050	37150	Ofa017051	5776	intron,+,Parent=Ofa017050.gene;gene,+,ID=Ofa017050;
MChr10	18594253	18594253	INS	57651	Ofa017052	40240	Ofa017053	84290	-
MChr10	18625753	18625753	INS	36654	Ofa017052	71740	Ofa017053	52790	-
MChr10	18779106	18779106	INS	1302	Ofa017056	866	Ofa017057	719	-
MChr10	18789997	18789997	INS	242	Ofa017057	10172	Ofa017058	39434	-
MChr10	18816596	18816596	INS	307	Ofa017057	36771	Ofa017058	12835	-
MChr10	18956142	18956142	INS	503	Ofa017063	42427	Ofa017064	137748	-
MChr10	18967525	18967525	INS	199	Ofa017063	53810	Ofa017064	126365	-
MChr10	19013756	19013756	INS	105	Ofa017063	100041	Ofa017064	80134	-
MChr10	19212850	19212850	INS	112	Ofa017065	8509	Ofa017066	70844	-
MChr10	19273600	19273600	INS	453	Ofa017065	69259	Ofa017066	10094	-
MChr10	19282769	19282769	INS	316	Ofa017065	78428	Ofa017066	925	-
MChr10	19373729	19373729	INS	353	Ofa017071	2916	Ofa017072	11325	gene,+,ID=Ofa017071,Source=Maker:MAKER_DHR15000534.1,cegmaBusco:Busco04299;intron,+,Parent=Ofa017071.gene;
MChr10	19446005	19446005	INS	111	Ofa017075	36459	Ofa017076	7518	intron,-,Parent=Ofa017076.gene;gene,-,ID=Ofa017076;
MChr10	19498387	19498387	INS	108	Ofa017079	13060	Ofa017080	26635	gene,-,ID=Ofa017080;intron,-,Parent=Ofa017080.gene;
MChr10	19721493	19721493	INS	301	Ofa017086	47506	Ofa017087	12591	intron,-,Parent=Ofa017087.gene;gene,-,ID=Ofa017087,Source=Maker:MAKER_DHR15000520.1|MAKER_DHR15000545.1|MAKER_DHR15000568.1,cegmaBusco:Busco03794;
MChr10	19721661	19721661	INS	236	Ofa017086	47674	Ofa017087	12423	intron,-,Parent=Ofa017087.gene;gene,-,ID=Ofa017087,Source=Maker:MAKER_DHR15000520.1|MAKER_DHR15000545.1|MAKER_DHR15000568.1,cegmaBusco:Busco03794;
MChr10	19897534	19897534	INS	161	Ofa017089	39642	Ofa017090	22240	-
MChr10	20055277	20055277	INS	354	Ofa017096	8302	Ofa017097	10428	-
MChr10	20411743	20411743	INS	253	Ofa017102	7436	Ofa017103	15001	intron,+,Parent=Ofa017102.gene;gene,+,ID=Ofa017102,Source=Maker:MAKER_DHR15000584.1,cegmaBusco:Busco04499;
MChr10	20728669	20728669	INS	251	Ofa017111	9638	Ofa017112	98621	-
MChr10	21080994	21080994	INS	266	Ofa017119	36479	Ofa017120	16576	gene,-,ID=Ofa017120;intron,-,Parent=Ofa017120.gene;
MChr10	21261137	21261137	INS	885	Ofa017124	77616	Ofa017125	25549	-
MChr10	21341213	21341213	INS	213	Ofa017126	42982	Ofa017127	280552	intron,+,Parent=Ofa017126.gene;gene,+,ID=Ofa017126;
MChr10	21919530	21919530	INS	122	Ofa017136	577	Ofa017137	99033	-
MChr10	21971150	21971150	INS	296	Ofa017136	52197	Ofa017137	47413	-
MChr10	22022101	22022101	INS	208	Ofa017137	3538	Ofa017138	92920	-
MChr10	22129971	22129971	INS	137	Ofa017138	14950	Ofa017139	31560	-
MChr10	22232930	22232930	INS	232	Ofa017139	71399	Ofa017140	104964	-
MChr10	22330620	22330620	INS	130	Ofa017139	169089	Ofa017140	7274	-
MChr10	22392329	22392329	INS	367	Ofa017140	54435	Ofa017141	3903	-
MChr10	22413679	22413679	INS	142	Ofa017144	4397	Ofa017145	2763	intron,-,Parent=Ofa017145.gene;gene,-,ID=Ofa017145,Source=MAKER1:MAKER_DHR15000647.1,MAKER3:MAKER_DR15000538.1,MAKER4:MAKER_HR15000446.1;
MChr10	22588506	22588506	INS	343	Ofa017154	62148	Ofa017155	237578	intron,+,Parent=Ofa017154.gene;gene,+,ID=Ofa017154;
MChr10	22627237	22627237	INS	27127	Ofa017154	100879	Ofa017155	198847	-
MChr10	22756964	22756964	INS	103	Ofa017154	230606	Ofa017155	69120	-
MChr10	22976534	22976534	INS	109	Ofa017155	150450	Ofa017156	16214	-
MChr10	23150813	23150813	INS	182	Ofa017157	13763	Ofa017158	11429	-
MChr10	23208585	23208585	INS	1431	Ofa017158	46343	Ofa017159	27769	-
MChr10	23420500	23420500	INS	133	Ofa017162	22414	Ofa017163	39949	-
MChr10	23509718	23509718	INS	168	Ofa017164	7758	Ofa017165	17778	intron,+,Parent=Ofa017164.gene;gene,+,ID=Ofa017164;
MChr10	23686963	23686963	INS	252	Ofa017171	42165	Ofa017172	2789	gene,-,ID=Ofa017172;intron,-,Parent=Ofa017172.gene;
MChr10	23696053	23696053	INS	142	Ofa017172	6301	Ofa017173	69763	-
MChr10	23765682	23765682	INS	196	Ofa017172	75930	Ofa017173	134	intron,-,Parent=Ofa017173.gene;gene,-,ID=Ofa017173,Source=Maker:MAKER_DHR15000653.1|MAKER_DHR15000675.1,cegmaBusco:Busco04241;
MChr10	23843458	23843458	INS	159	Ofa017176	21817	Ofa017177	5557	-
MChr10	23944215	23944215	INS	345	Ofa017180	39163	Ofa017181	13839	intron,-,Parent=Ofa017181.gene;gene,-,ID=Ofa017181,Source=Maker:MAKER_DHR15000700.1,cegmaBusco:Busco01545;
MChr10	24004230	24004230	INS	269	Ofa017183	21622	Ofa017184	14295	gene,+,ID=Ofa017183;intron,+,Parent=Ofa017183.gene;
MChr10	24436697	24436697	INS	1348	Ofa017192	24122	Ofa017193	51601	-
MChr10	24537399	24537399	INS	121	Ofa017195	16949	Ofa017196	13626	-
MChr10	24555618	24555618	INS	195	Ofa017196	4593	Ofa017197	97064	-
MChr10	24564323	24564323	INS	115	Ofa017196	13298	Ofa017197	88359	-
MChr10	24578029	24578029	INS	426	Ofa017196	27004	Ofa017197	74653	-
MChr10	24740108	24740108	INS	1175	Ofa017198	18296	Ofa017199	40064	-
MChr10	24960055	24960055	INS	43703	Ofa017207	5554	Ofa017208	24591	-
MChr10	25040367	25040367	INS	260	Ofa017209	43150	Ofa017210	107027	gene,+,ID=Ofa017209;
MChr10	25052866	25052866	INS	109	Ofa017209	55649	Ofa017210	94528	gene,+,ID=Ofa017209;
MChr10	25304529	25304529	INS	110	Ofa017217	2136	Ofa017218	26857	gene,+,ID=Ofa017217;intron,+,Parent=Ofa017217.gene;
MChr10	25305599	25305599	INS	139	Ofa017217	3206	Ofa017218	25787	gene,+,ID=Ofa017217;intron,+,Parent=Ofa017217.gene;
MChr10	25321855	25321855	INS	70198	Ofa017217	19462	Ofa017218	9531	-
MChr10	25378521	25378521	INS	226	Ofa017219	6459	Ofa017220	13705	-
MChr10	25475541	25475541	INS	321	Ofa017222	23139	Ofa017223	1493	-
MChr10	25519529	25519529	INS	270	Ofa017223	42495	Ofa017224	11402	intron,-,Parent=Ofa017224.gene;gene,-,ID=Ofa017224;
MChr10	25529006	25529006	INS	352	Ofa017223	51972	Ofa017224	1925	intron,-,Parent=Ofa017224.gene;gene,-,ID=Ofa017224;
MChr10	25620056	25620056	INS	46028	Ofa017227	8088	Ofa017228	50383	-
MChr10	25636942	25636942	INS	8626	Ofa017227	24974	Ofa017228	33497	-
MChr10	25642005	25642005	INS	24898	Ofa017227	30037	Ofa017228	28434	-
MChr10	25657068	25657068	INS	1665	Ofa017227	45100	Ofa017228	13371	-
MChr10	25765088	25765088	INS	411	Ofa017229	49355	Ofa017230	542	intron,-,Parent=Ofa017230.gene;gene,-,ID=Ofa017230;
MChr10	25913866	25913866	INS	100	Ofa017233	126592	Ofa017234	10068	-
MChr10	25945881	25945881	INS	115	Ofa017234	21947	Ofa017235	144333	-
MChr10	26001477	26001477	INS	118	Ofa017234	77543	Ofa017235	88737	intron,-,Parent=Ofa017235.gene;gene,-,ID=Ofa017235;
MChr10	26007294	26007294	INS	470	Ofa017234	83360	Ofa017235	82920	intron,-,Parent=Ofa017235.gene;gene,-,ID=Ofa017235;
MChr10	26072475	26072475	INS	107	Ofa017234	148541	Ofa017235	17739	intron,-,Parent=Ofa017235.gene;gene,-,ID=Ofa017235;
MChr10	26160555	26160555	INS	223	Ofa017238	1666	Ofa017239	18296	-
MChr10	26174214	26174214	INS	347	Ofa017238	15325	Ofa017239	4637	-
MChr10	26174749	26174749	INS	208	Ofa017238	15860	Ofa017239	4102	-
MChr10	26227884	26227884	INS	272	Ofa017241	8491	Ofa017242	132608	gene,+,ID=Ofa017241;
MChr10	26339874	26339874	INS	277	Ofa017241	120481	Ofa017242	20618	intron,+,Parent=Ofa017241.gene;gene,+,ID=Ofa017241;
MChr10	26401346	26401346	INS	122	Ofa017242	40854	Ofa017243	38572	intron,-,Parent=Ofa017243.gene;gene,-,ID=Ofa017243;
MChr10	26406337	26406337	INS	109	Ofa017242	45845	Ofa017243	33581	intron,-,Parent=Ofa017243.gene;gene,-,ID=Ofa017243;
MChr10	26429566	26429566	INS	300	Ofa017242	69074	Ofa017243	10352	gene,-,ID=Ofa017243;intron,-,Parent=Ofa017243.gene;
MChr10	26507894	26507894	INS	29600	Ofa017243	67976	Ofa017244	35388	-
MChr10	26518471	26518471	INS	152	Ofa017243	78553	Ofa017244	24811	-
MChr10	26622704	26622704	INS	7048	Ofa017245	74970	Ofa017246	37661	-
MChr10	26775018	26775018	INS	456	Ofa017251	10828	Ofa017252	15061	-
MChr10	26775329	26775329	INS	540	Ofa017251	11139	Ofa017252	14750	-
MChr10	26775467	26775467	INS	307	Ofa017251	11277	Ofa017252	14612	-
MChr10	26786634	26786634	INS	340	Ofa017251	22444	Ofa017252	3445	-
MChr10	26789627	26789627	INS	600	Ofa017251	25437	Ofa017252	452	-
MChr10	26877486	26877486	INS	28240	Ofa017254	22055	Ofa017255	23132	-
MChr10	26892632	26892632	INS	29191	Ofa017254	37201	Ofa017255	7986	intron,-,Parent=Ofa017255.gene;gene,-,ID=Ofa017255;
MChr10	26933056	26933056	INS	15794	Ofa017256	18762	Ofa017257	140128	-
MChr10	26998738	26998738	INS	133	Ofa017256	84444	Ofa017257	74446	-
MChr10	26998909	26998909	INS	427	Ofa017256	84615	Ofa017257	74275	-
MChr10	27117693	27117693	INS	122	Ofa017259	25939	Ofa017260	74020	intron,+,Parent=Ofa017259.gene;gene,+,ID=Ofa017259;
MChr10	27233787	27233787	INS	131	Ofa017260	42074	Ofa017261	55155	gene,+,ID=Ofa017260,Source=Maker:MAKER_DHR15000744.1|MAKER_DHR15000756.1,cegmaBusco:Busco03370;
MChr10	27705752	27705752	INS	576	Ofa017271	32369	Ofa017272	19510	-
MChr10	27843448	27843448	INS	234	Ofa017277	21021	Ofa017278	6009	-
MChr10	27853804	27853804	INS	26780	Ofa017278	4347	Ofa017279	7536	intron,+,Parent=Ofa017278.gene;gene,+,ID=Ofa017278;
MChr10	28013760	28013760	INS	420	Ofa017287	12932	Ofa017288	20274	intron,-,Parent=Ofa017288.gene;gene,-,ID=Ofa017288;
MChr10	28298295	28298295	INS	146	Ofa017295	41472	Ofa017296	30204	-
MChr10	28762946	28762946	INS	288	Ofa017315	50913	Ofa017316	14594	gene,-,ID=Ofa017316;
MChr10	28776868	28776868	INS	239	Ofa017315	64835	Ofa017316	672	five_prime_UTR,-,Parent=Ofa017316;gene,-,ID=Ofa017316;
MChr10	28813636	28813636	INS	114	Ofa017316	36096	Ofa017317	24464	intron,-,Parent=Ofa017317.gene;gene,-,ID=Ofa017317;
MChr10	29061392	29061392	INS	662	Ofa017329	1738	Ofa017330	15548	-
MChr10	29163429	29163429	INS	168	Ofa017333	654	Ofa017334	13998	-
MChr10	29178535	29178535	INS	118	Ofa017334	1108	Ofa017335	6712	intron,+,Parent=Ofa017334.gene;gene,+,ID=Ofa017334;
MChr10	29186280	29186280	INS	121	Ofa017335	1033	Ofa017336	8019	-
MChr20	466950	466950	INS	12627	Ofa015609	136898	Ofa015610	214507	-
MChr20	1171006	1171006	INS	169	Ofa015622	3738	Ofa015623	30979	-
MChr20	1763718	1763718	INS	264	Ofa015639	41646	Ofa015640	24580	-
MChr20	2088488	2088488	INS	620	Ofa015652	7657	Ofa015653	62991	-
MChr20	2089455	2089455	INS	147	Ofa015652	8624	Ofa015653	62024	-
MChr20	2212801	2212801	INS	140	Ofa015655	11646	Ofa015656	70398	-
MChr20	2480466	2480466	INS	144	Ofa015660	39721	Ofa015661	115974	intron,+,Parent=Ofa015660.gene;gene,+,ID=Ofa015660;
MChr20	2526460	2526460	INS	308	Ofa015660	85715	Ofa015661	69980	intron,+,Parent=Ofa015660.gene;gene,+,ID=Ofa015660;
MChr20	2793378	2793378	INS	470	Ofa015662	123232	Ofa015663	41786	-
MChr20	2805472	2805472	INS	826	Ofa015662	135326	Ofa015663	29692	-
MChr20	3031002	3031002	INS	115	Ofa015665	8746	Ofa015666	9819	gene,-,ID=Ofa015666;intron,-,Parent=Ofa015666.gene;
MChr20	3104885	3104885	INS	322	Ofa015669	8122	Ofa015670	4684	-
MChr20	3125143	3125143	INS	233	Ofa015670	15574	Ofa015671	99555	gene,+,ID=Ofa015670;
MChr20	3323932	3323932	INS	1297	Ofa015675	7575	Ofa015676	43723	-
MChr20	3661422	3661422	INS	140	Ofa015681	48238	Ofa015682	53138	-
MChr20	3739374	3739374	INS	166	Ofa015682	24814	Ofa015683	58379	gene,+,ID=Ofa015682,Source=MAKER1:MAKER_DHR14000099.1,MAKER3:MAKER_DR14000082.1;intron,+,Parent=Ofa015682.gene;
MChr20	4129083	4129083	INS	315	Ofa015692	83754	Ofa015693	28071	-
MChr20	4361490	4361490	INS	100	Ofa015699	7828	Ofa015700	395315	intron,+,Parent=Ofa015699.gene;gene,+,ID=Ofa015699,Source=MAKER1:MAKER_DHR14000087.1,MAKER2:MAKER_DH14000088.1,MAKER3:MAKER_DR14000066.1,MAKER4:MAKER_HR14000047.1;
MChr20	4588357	4588357	INS	144	Ofa015699	234695	Ofa015700	168448	-
MChr20	4929243	4929243	INS	121	Ofa015704	37182	Ofa015705	43663	-
MChr20	5301842	5301842	INS	126	Ofa015713	4401	Ofa015714	6814	gene,+,ID=Ofa015713;
MChr20	5622533	5622533	INS	316	Ofa015721	662	Ofa015722	5737	gene,+,ID=Ofa015721;intron,+,Parent=Ofa015721.gene;
MChr20	5630610	5630610	INS	531	Ofa015722	2340	Ofa015723	80512	gene,+,ID=Ofa015722;
MChr20	6325006	6325006	INS	204	Ofa015734	7352	Ofa015735	46868	gene,+,ID=Ofa015734;intron,+,Parent=Ofa015734.gene;
MChr20	6354495	6354495	INS	164	Ofa015734	36841	Ofa015735	17379	gene,-,ID=Ofa015735;intron,-,Parent=Ofa015735.gene;
MChr20	6468063	6468063	INS	166	Ofa015738	43271	Ofa015739	67892	-
MChr20	6587710	6587710	INS	119	Ofa015744	8513	Ofa015745	22039	-
MChr20	6682860	6682860	INS	18362	Ofa015745	73111	Ofa015746	188832	-
MChr20	6746345	6746345	INS	465	Ofa015745	136596	Ofa015746	125347	-
MChr20	7120758	7120758	INS	1646	Ofa015754	60827	Ofa015755	88450	-
MChr20	7612245	7612245	INS	320	Ofa015769	22974	Ofa015770	34831	intron,+,Parent=Ofa015769.gene;gene,+,ID=Ofa015769;
MChr20	7646646	7646646	INS	182	Ofa015769	57375	Ofa015770	430	gene,-,ID=Ofa015770;intron,-,Parent=Ofa015770.gene;
MChr20	7834494	7834494	INS	615	Ofa015773	9139	Ofa015774	3955	-
MChr20	8047657	8047657	INS	258	Ofa015780	17954	Ofa015781	15408	-
MChr20	8086159	8086159	INS	302	Ofa015783	2011	Ofa015784	50095	-
MChr20	8086666	8086666	INS	302	Ofa015783	2518	Ofa015784	49588	-
MChr20	8087644	8087644	INS	302	Ofa015783	3496	Ofa015784	48610	-
MChr20	8088095	8088095	INS	484	Ofa015783	3947	Ofa015784	48159	-
MChr20	8089758	8089758	INS	393	Ofa015783	5610	Ofa015784	46496	-
MChr20	8091118	8091118	INS	990	Ofa015783	6970	Ofa015784	45136	-
MChr20	8091807	8091807	INS	605	Ofa015783	7659	Ofa015784	44447	-
MChr20	8093296	8093296	INS	302	Ofa015783	9148	Ofa015784	42958	-
MChr20	8114648	8114648	INS	392	Ofa015783	30500	Ofa015784	21606	-
MChr20	8115227	8115227	INS	591	Ofa015783	31079	Ofa015784	21027	-
MChr20	8116725	8116725	INS	301	Ofa015783	32577	Ofa015784	19529	-
MChr20	8117398	8117398	INS	214	Ofa015783	33250	Ofa015784	18856	-
MChr20	8119575	8119575	INS	695	Ofa015783	35427	Ofa015784	16679	-
MChr20	8120032	8120032	INS	681	Ofa015783	35884	Ofa015784	16222	-
MChr20	8121047	8121047	INS	393	Ofa015783	36899	Ofa015784	15207	-
MChr20	8122555	8122555	INS	302	Ofa015783	38407	Ofa015784	13699	-
MChr20	8394697	8394697	INS	139	Ofa015798	5963	Ofa015799	32655	-
MChr20	8474749	8474749	INS	115	Ofa015801	34701	Ofa015802	25496	gene,+,ID=Ofa015801;intron,+,Parent=Ofa015801.gene;
MChr20	8475002	8475002	INS	205	Ofa015801	34954	Ofa015802	25243	gene,+,ID=Ofa015801;intron,+,Parent=Ofa015801.gene;
MChr20	9535318	9535318	INS	239	Ofa015820	67427	Ofa015821	97343	intron,-,Parent=Ofa015821.gene;gene,-,ID=Ofa015821;
MChr20	9786873	9786873	INS	192	Ofa015821	154212	Ofa015822	282350	-
MChr20	9826650	9826650	INS	623	Ofa015821	193989	Ofa015822	242573	-
MChr20	9840085	9840085	INS	131	Ofa015821	207424	Ofa015822	229138	-
MChr20	9889349	9889349	INS	202	Ofa015821	256688	Ofa015822	179874	-
MChr20	10256665	10256665	INS	102	Ofa015826	55423	Ofa015827	4052	gene,-,ID=Ofa015827,Source=Maker:MAKER_DHR14000247.1|MAKER_DHR14000261.1|MAKER_DHR14000281.1,cegmaBusco:Busco02611;intron,-,Parent=Ofa015827.gene;
MChr20	10610942	10610942	INS	627	Ofa015850	3889	Ofa015851	767	-
MChr20	10701040	10701040	INS	250	Ofa015857	11709	Ofa015858	21331	-
MChr20	10714118	10714118	INS	136	Ofa015857	24787	Ofa015858	8253	-
MChr20	11241988	11241988	INS	138	Ofa015878	13491	Ofa015879	36000	intron,-,Parent=Ofa015879.gene;gene,-,ID=Ofa015879,Source=MAKER1:MAKER_DHR14000260.1,MAKER2:MAKER_DH14000257.1,MAKER3:MAKER_DR14000212.1,MAKER4:MAKER_HR14000183.1;
MChr20	11895288	11895288	INS	6557	Ofa015906	3232	Ofa015907	114565	-
MChr20	12378732	12378732	INS	103	Ofa015928	23859	Ofa015929	102938	intron,+,Parent=Ofa015928.gene;gene,+,ID=Ofa015928,Source=Maker:MAKER_DHR14000310.1,cegmaBusco:Busco03461;
MChr20	12683143	12683143	INS	533	Ofa015936	16716	Ofa015937	93775	gene,+,ID=Ofa015936;
MChr20	12814476	12814476	INS	2866	Ofa015942	10449	Ofa015943	251	five_prime_UTR,-,Parent=Ofa015943;gene,-,ID=Ofa015943;
MChr20	13271445	13271445	INS	186	Ofa015966	46313	Ofa015967	27810	intron,+,Parent=Ofa015966.gene;gene,+,ID=Ofa015966;
MChr20	13278437	13278437	INS	126	Ofa015966	53305	Ofa015967	20818	gene,+,ID=Ofa015966;
MChr20	13288387	13288387	INS	1651	Ofa015966	63255	Ofa015967	10868	-
MChr20	13433975	13433975	INS	329	Ofa015973	10354	Ofa015974	13220	gene,+,ID=Ofa015973;intron,+,Parent=Ofa015973.gene;
MChr20	13722008	13722008	INS	452	Ofa015985	5976	Ofa015986	58533	-
MChr20	13948119	13948119	INS	198	Ofa015993	1063	Ofa015994	7356	-
MChr20	13979319	13979319	INS	191	Ofa015996	1900	Ofa015997	3093	gene,-,ID=Ofa015997;intron,-,Parent=Ofa015997.gene;
MChr20	14010128	14010128	INS	204	Ofa015998	8612	Ofa015999	613	intron,-,Parent=Ofa015999.gene;gene,-,ID=Ofa015999;
MChr20	14070581	14070581	INS	108	Ofa016003	2037	Ofa016004	4127	-
MChr20	14341972	14341972	INS	408	Ofa016024	48563	Ofa016025	5749	gene,-,ID=Ofa016025;
MChr20	14460917	14460917	INS	155	Ofa016028	35128	Ofa016029	32678	-
MChr20	14601303	14601303	INS	8743	Ofa016031	24808	Ofa016032	2696	intron,-,Parent=Ofa016032.gene;gene,-,ID=Ofa016032;
MChr20	14770295	14770295	INS	190	Ofa016037	17087	Ofa016038	2641	gene,-,ID=Ofa016038,Source=Maker:MAKER_DHR14000382.1|MAKER_DHR14000409.1,cegmaBusco:Busco01592;intron,-,Parent=Ofa016038.gene;
MChr20	14931768	14931768	INS	179	Ofa016042	28703	Ofa016043	138215	-
MChr20	15271472	15271472	INS	299	Ofa016056	19935	Ofa016057	3529	-
MChr20	15361568	15361568	INS	231	Ofa016065	4479	Ofa016066	23163	gene,+,ID=Ofa016065;
MChr20	15456543	15456543	INS	210	Ofa016070	22539	Ofa016071	18105	intron,+,Parent=Ofa016070.gene;gene,+,ID=Ofa016070,Source=Maker:MAKER_DHR14000393.1,cegmaBusco:Busco04567;
MChr20	15601816	15601816	INS	119	Ofa016073	17848	Ofa016074	285512	-
MChr20	15794182	15794182	INS	5717	Ofa016073	210214	Ofa016074	93146	intron,-,Parent=Ofa016074.gene;gene,-,ID=Ofa016074;
MChr20	16199772	16199772	INS	132	Ofa016076	140511	Ofa016077	111423	intron,-,Parent=Ofa016077.gene;gene,-,ID=Ofa016077;
MChr20	16877401	16877401	INS	231	Ofa016092	29082	Ofa016093	777	intron,-,Parent=Ofa016093.gene;gene,-,ID=Ofa016093,Source=Maker:MAKER_DHR14000493.1,cegmaBusco:Busco01305;
MChr20	16916755	16916755	INS	144	Ofa016097	3224	Ofa016098	36638	intron,+,Parent=Ofa016097.gene;gene,+,ID=Ofa016097;
MChr20	16951580	16951580	INS	266	Ofa016097	38049	Ofa016098	1813	-
MChr20	17266206	17266206	INS	168	Ofa016115	506	Ofa016116	13535	-
MChr20	17407909	17407909	INS	406	Ofa016126	18964	Ofa016127	3504	intron,-,Parent=Ofa016127.gene;gene,-,ID=Ofa016127;
MChr20	17718571	17718571	INS	276	Ofa016140	3179	Ofa016141	776	-
MChr20	17911506	17911506	INS	218	Ofa016152	29281	Ofa016153	6759	-
MChr20	18040335	18040335	INS	367	Ofa016159	32555	Ofa016160	67648	-
MChr20	18280985	18280985	INS	294	Ofa016164	47817	Ofa016165	250361	intron,+,Parent=Ofa016164.gene;gene,+,ID=Ofa016164;
MChr20	18535962	18535962	INS	190	Ofa016165	4616	Ofa016166	26538	intron,+,Parent=Ofa016165.gene;gene,+,ID=Ofa016165;
MChr20	18595912	18595912	INS	114	Ofa016166	33412	Ofa016167	135083	intron,+,Parent=Ofa016166.gene;gene,+,ID=Ofa016166;
MChr20	18678094	18678094	INS	629	Ofa016166	115594	Ofa016167	52901	gene,-,ID=Ofa016167;intron,-,Parent=Ofa016167.gene;
MChr20	18737263	18737263	INS	232	Ofa016167	6268	Ofa016168	5095	-
MChr20	18978808	18978808	INS	103	Ofa016188	673	Ofa016189	2124	-
MChr20	18992259	18992259	INS	214	Ofa016189	11327	Ofa016190	15468	-
MChr20	19397386	19397386	INS	229	Ofa016203	28720	Ofa016204	45617	-
MChr20	19603628	19603628	INS	6614	Ofa016208	47863	Ofa016209	14218	-
MChr20	19610121	19610121	INS	307	Ofa016208	54356	Ofa016209	7725	-
MChr20	19612249	19612249	INS	359	Ofa016208	56484	Ofa016209	5597	-
MChr20	19694201	19694201	INS	178	Ofa016209	76355	Ofa016210	12125	-
MChr20	19817835	19817835	INS	143	Ofa016215	22569	Ofa016216	30617	gene,+,ID=Ofa016215,Source=MAKER1:MAKER_DHR14000578.1|MAKER_DHR14000611.1|MAKER_DHR14000612.1,MAKER2:MAKER_DH14000570.1|MAKER_DH14000591.1|MAKER_DH14000601.1,MAKER3:MAKER_DR14000512.1|MAKER_DR14000515.1,MAKER4:MAKER_HR14000420.1|MAKER_HR14000421.1;intron,+,Parent=Ofa016215.gene;
MChr20	19851410	19851410	INS	106	Ofa016216	2958	Ofa016217	2535	-
MChr20	19899775	19899775	INS	361	Ofa016218	42082	Ofa016219	18476	intron,-,Parent=Ofa016219.gene;gene,-,ID=Ofa016219;
MChr20	19987040	19987040	INS	162	Ofa016221	32367	Ofa016222	139078	intron,-,Parent=Ofa016222.gene;gene,-,ID=Ofa016222;
MChr20	20148850	20148850	INS	7777	Ofa016222	22732	Ofa016223	210537	-
MChr20	20318194	20318194	INS	686	Ofa016222	192076	Ofa016223	41193	-
MChr20	20340733	20340733	INS	303	Ofa016222	214615	Ofa016223	18654	-
MChr20	20367320	20367320	INS	319	Ofa016225	2570	Ofa016226	24898	-
MChr20	20436560	20436560	INS	406	Ofa016229	2549	Ofa016230	30483	intron,+,Parent=Ofa016229.gene;gene,+,ID=Ofa016229,Source=Maker:MAKER_DHR14000597.1|MAKER_DHR14000623.1,cegmaBusco:Busco04014;
MChr20	20574904	20574904	INS	110	Ofa016235	32758	Ofa016236	3348	gene,-,ID=Ofa016236,Source=Maker:MAKER_DHR14000650.1,cegmaBusco:Busco03175;intron,-,Parent=Ofa016236.gene;
MChr20	20599423	20599423	INS	148	Ofa016238	9492	Ofa016239	49988	gene,+,ID=Ofa016238;intron,+,Parent=Ofa016238.gene;
MChr20	20662068	20662068	INS	166	Ofa016239	12657	Ofa016240	19233	intron,+,Parent=Ofa016239.gene;gene,+,ID=Ofa016239;
MChr20	20873749	20873749	INS	431	Ofa016246	52585	Ofa016247	21775	-
MChr20	20957966	20957966	INS	156	Ofa016247	62442	Ofa016248	20439	-
MChr20	20982933	20982933	INS	443	Ofa016248	4528	Ofa016249	94202	gene,+,ID=Ofa016248;intron,+,Parent=Ofa016248.gene;
MChr20	21074701	21074701	INS	335	Ofa016248	96296	Ofa016249	2434	-
MChr20	21393803	21393803	INS	336	Ofa016265	410	Ofa016266	13104	-
MChr20	21720598	21720598	INS	5371	Ofa016283	10520	Ofa016284	14579	gene,-,ID=Ofa016284,Source=MAKER1:MAKER_DHR14000657.1,MAKER3:MAKER_DR14000542.1,MAKER4:MAKER_HR14000468.1;
MChr20	21854232	21854232	INS	15317	Ofa016287	3603	Ofa016288	11642	-
MChr20	21878122	21878122	INS	241	Ofa016289	2425	Ofa016290	23915	-
MChr20	22081022	22081022	INS	247	Ofa016297	4910	Ofa016298	12670	gene,+,ID=Ofa016297;intron,+,Parent=Ofa016297.gene;
MChr20	22229585	22229585	INS	234	Ofa016308	4835	Ofa016309	4442	gene,+,ID=Ofa016308;intron,+,Parent=Ofa016308.gene;
MChr20	22412528	22412528	INS	3677	Ofa016318	28203	Ofa016319	45162	gene,+,ID=Ofa016318,Source=MAKER1:MAKER_DHR14000676.1,MAKER2:MAKER_DH14000668.1,MAKER3:MAKER_DR14000555.1,MAKER4:MAKER_HR14000481.1|MAKER_HR14000482.1;intron,+,Parent=Ofa016318.gene;
MChr20	22431166	22431166	INS	3818	Ofa016318	46841	Ofa016319	26524	-
MChr20	22432307	22432307	INS	1500	Ofa016318	47982	Ofa016319	25383	-
MChr20	22542789	22542789	INS	113	Ofa016322	8405	Ofa016323	83371	gene,+,ID=Ofa016322,Source=MAKER1:MAKER_DHR14000682.1,MAKER2:MAKER_DH14000675.1,MAKER3:MAKER_DR14000564.1;
MChr20	22592459	22592459	INS	165	Ofa016322	58075	Ofa016323	33701	-
MChr20	22796533	22796533	INS	340	Ofa016325	4164	Ofa016326	61403	-
MChr20	22964828	22964828	INS	156	Ofa016327	71775	Ofa016328	26204	intron,-,Parent=Ofa016328.gene;gene,-,ID=Ofa016328;
MChr20	23496244	23496244	INS	188	Ofa016337	9751	Ofa016338	3295	-
MChr20	23650003	23650003	INS	40034	Ofa016342	88909	Ofa016343	26480	-
MChr20	23828545	23828545	INS	228	Ofa016349	23382	Ofa016350	10083	intron,-,Parent=Ofa016350.gene;gene,-,ID=Ofa016350;
MChr20	23895427	23895427	INS	325	Ofa016351	953	Ofa016352	76874	-
MChr20	24414701	24414701	INS	31829	Ofa016355	123585	Ofa016356	1055	gene,-,ID=Ofa016356;intron,-,Parent=Ofa016356.gene;
MChr20	24465983	24465983	INS	1473	Ofa016358	13061	Ofa016359	37288	gene,+,ID=Ofa016358,Source=MAKER1:MAKER_DHR14000730.1,MAKER2:MAKER_DH14000713.1;intron,+,Parent=Ofa016358.gene;
MChr20	24469311	24469311	INS	440	Ofa016358	16389	Ofa016359	33960	gene,+,ID=Ofa016358,Source=MAKER1:MAKER_DHR14000730.1,MAKER2:MAKER_DH14000713.1;intron,+,Parent=Ofa016358.gene;
MChr20	24568511	24568511	INS	384	Ofa016362	7202	Ofa016363	5010	-
MChr20	24580012	24580012	INS	1931	Ofa016363	6491	Ofa016364	5996	-
MChr20	24673616	24673616	INS	77634	Ofa016364	87608	Ofa016365	12072	intron,+,Parent=Ofa016364.gene;gene,+,ID=Ofa016364,Source=MAKER1:MAKER_DHR14000739.1,MAKER2:MAKER_DH14000725.1;
MChr20	24727367	24727367	INS	778	Ofa016370	1444	Ofa016371	8283	gene,+,ID=Ofa016370;intron,+,Parent=Ofa016370.gene;
MChr20	24776193	24776193	INS	376	Ofa016371	40543	Ofa016372	15533	-
MChr20	24827463	24827463	INS	200	Ofa016372	35737	Ofa016373	13221	intron,+,Parent=Ofa016372.gene;gene,+,ID=Ofa016372;
MChr20	24939661	24939661	INS	346	Ofa016374	86637	Ofa016375	90259	-
MChr20	24941013	24941013	INS	648	Ofa016374	87989	Ofa016375	88907	-
MChr20	24958784	24958784	INS	103	Ofa016374	105760	Ofa016375	71136	-
MChr20	25089231	25089231	INS	215	Ofa016375	59311	Ofa016376	11072	-
MChr20	25133554	25133554	INS	193	Ofa016376	33251	Ofa016377	117393	intron,+,Parent=Ofa016376.gene;gene,+,ID=Ofa016376,Source=MAKER1:MAKER_DHR14000723.1|MAKER_DHR14000741.1,MAKER2:MAKER_DH14000709.1|MAKER_DH14000728.1,MAKER3:MAKER_DR14000598.1|MAKER_DR14000605.1,MAKER4:MAKER_HR14000521.1|MAKER_HR14000522.1;
MChr20	25444274	25444274	INS	127	Ofa016383	31323	Ofa016384	1945	-
MChr20	25743884	25743884	INS	223	Ofa016392	13836	Ofa016393	8093	gene,-,ID=Ofa016393;intron,-,Parent=Ofa016393.gene;
MChr20	26087987	26087987	INS	16671	Ofa016397	57769	Ofa016398	5617	-
MChr20	26201375	26201375	INS	624	Ofa016404	6564	Ofa016405	37071	gene,-,ID=Ofa016405;intron,-,Parent=Ofa016405.gene;
MChr20	26230785	26230785	INS	114	Ofa016404	35974	Ofa016405	7661	intron,-,Parent=Ofa016405.gene;gene,-,ID=Ofa016405;
MChr20	26295331	26295331	INS	512	Ofa016407	3595	Ofa016408	4029	-
MChr20	26315123	26315123	INS	135	Ofa016408	15763	Ofa016409	17171	-
MChr20	26337955	26337955	INS	368	Ofa016409	5661	Ofa016410	89955	-
MChr20	26437948	26437948	INS	335	Ofa016411	3357	Ofa016412	18509	gene,+,ID=Ofa016411;intron,+,Parent=Ofa016411.gene;
MChr20	26469456	26469456	INS	278	Ofa016412	12999	Ofa016413	320528	intron,+,Parent=Ofa016412.gene;gene,+,ID=Ofa016412;
MChr20	26506333	26506333	INS	3610	Ofa016412	49876	Ofa016413	283651	intron,+,Parent=Ofa016412.gene;gene,+,ID=Ofa016412;
MChr20	26884295	26884295	INS	131	Ofa016414	80238	Ofa016415	25832	-
MChr20	26947293	26947293	INS	14139	Ofa016416	15194	Ofa016417	30071	-
MChr20	27008705	27008705	INS	31549	Ofa016419	15176	Ofa016420	61443	-
MChr20	27162268	27162268	INS	101	Ofa016420	92120	Ofa016421	11429	intron,-,Parent=Ofa016421.gene;gene,-,ID=Ofa016421;
MChr20	27170288	27170288	INS	85866	Ofa016420	100140	Ofa016421	3409	intron,-,Parent=Ofa016421.gene;gene,-,ID=Ofa016421;
MChr20	27181381	27181381	INS	1656	Ofa016421	7684	Ofa016422	6118	-
MChr20	27369765	27369765	INS	114	Ofa016429	100880	Ofa016430	183118	-
MChr20	27404859	27404859	INS	445	Ofa016429	135974	Ofa016430	148024	-
MChr20	27449745	27449745	INS	112	Ofa016429	180860	Ofa016430	103138	-
MChr20	27550218	27550218	INS	632	Ofa016429	281333	Ofa016430	2665	gene,-,ID=Ofa016430;intron,-,Parent=Ofa016430.gene;
MChr20	27659979	27659979	INS	6046	Ofa016434	47617	Ofa016435	8948	-
MChr20	27696688	27696688	INS	334	Ofa016435	27761	Ofa016436	8483	-
MChr20	27710370	27710370	INS	176	Ofa016436	5199	Ofa016437	20023	-
MChr20	27971773	27971773	INS	288	Ofa016439	202557	Ofa016440	142598	-
MChr20	28008730	28008730	INS	145	Ofa016439	239514	Ofa016440	105641	-
MChr20	28137673	28137673	INS	5692	Ofa016441	14961	Ofa016442	3744	-
MChr20	28178940	28178940	INS	354	Ofa016442	37523	Ofa016443	31818	-
MChr20	28209485	28209485	INS	220	Ofa016442	68068	Ofa016443	1273	-
MChr20	28227699	28227699	INS	162	Ofa016443	16941	Ofa016444	166133	gene,+,ID=Ofa016443;intron,+,Parent=Ofa016443.gene;
MChr20	28487379	28487379	INS	180	Ofa016446	22208	Ofa016447	2398	-
MChr20	28508048	28508048	INS	225	Ofa016447	18271	Ofa016448	21257	-
MChr20	28515640	28515640	INS	5053	Ofa016447	25863	Ofa016448	13665	-
MChr20	28712211	28712211	INS	195	Ofa016458	7087	Ofa016459	4109	-
MChr20	29062719	29062719	INS	113	Ofa016474	55882	Ofa016475	16540	gene,-,ID=Ofa016475,Source=MAKER1:MAKER_DHR14000821.1|MAKER_DHR14000828.1,MAKER2:MAKER_DH14000810.1|MAKER_DH14000811.1,MAKER3:MAKER_DR14000658.1,MAKER4:MAKER_HR14000584.1;intron,-,Parent=Ofa016475.gene;
MChr20	29064709	29064709	INS	1389	Ofa016474	57872	Ofa016475	14550	gene,-,ID=Ofa016475,Source=MAKER1:MAKER_DHR14000821.1|MAKER_DHR14000828.1,MAKER2:MAKER_DH14000810.1|MAKER_DH14000811.1,MAKER3:MAKER_DR14000658.1,MAKER4:MAKER_HR14000584.1;intron,-,Parent=Ofa016475.gene;
MChr20	29065142	29065142	INS	234	Ofa016474	58305	Ofa016475	14117	gene,-,ID=Ofa016475,Source=MAKER1:MAKER_DHR14000821.1|MAKER_DHR14000828.1,MAKER2:MAKER_DH14000810.1|MAKER_DH14000811.1,MAKER3:MAKER_DR14000658.1,MAKER4:MAKER_HR14000584.1;intron,-,Parent=Ofa016475.gene;
MChr20	29066366	29066366	INS	1576	Ofa016474	59529	Ofa016475	12893	gene,-,ID=Ofa016475,Source=MAKER1:MAKER_DHR14000821.1|MAKER_DHR14000828.1,MAKER2:MAKER_DH14000810.1|MAKER_DH14000811.1,MAKER3:MAKER_DR14000658.1,MAKER4:MAKER_HR14000584.1;intron,-,Parent=Ofa016475.gene;
MChr20	29066581	29066581	INS	2091	Ofa016474	59744	Ofa016475	12678	gene,-,ID=Ofa016475,Source=MAKER1:MAKER_DHR14000821.1|MAKER_DHR14000828.1,MAKER2:MAKER_DH14000810.1|MAKER_DH14000811.1,MAKER3:MAKER_DR14000658.1,MAKER4:MAKER_HR14000584.1;intron,-,Parent=Ofa016475.gene;
MChr20	29068237	29068237	INS	6314	Ofa016474	61400	Ofa016475	11022	gene,-,ID=Ofa016475,Source=MAKER1:MAKER_DHR14000821.1|MAKER_DHR14000828.1,MAKER2:MAKER_DH14000810.1|MAKER_DH14000811.1,MAKER3:MAKER_DR14000658.1,MAKER4:MAKER_HR14000584.1;intron,-,Parent=Ofa016475.gene;
MChr20	29068271	29068271	INS	1803	Ofa016474	61434	Ofa016475	10988	gene,-,ID=Ofa016475,Source=MAKER1:MAKER_DHR14000821.1|MAKER_DHR14000828.1,MAKER2:MAKER_DH14000810.1|MAKER_DH14000811.1,MAKER3:MAKER_DR14000658.1,MAKER4:MAKER_HR14000584.1;intron,-,Parent=Ofa016475.gene;
MChr20	29068846	29068846	INS	323	Ofa016474	62009	Ofa016475	10413	gene,-,ID=Ofa016475,Source=MAKER1:MAKER_DHR14000821.1|MAKER_DHR14000828.1,MAKER2:MAKER_DH14000810.1|MAKER_DH14000811.1,MAKER3:MAKER_DR14000658.1,MAKER4:MAKER_HR14000584.1;intron,-,Parent=Ofa016475.gene;
MChr20	29112337	29112337	INS	145	Ofa016476	5138	Ofa016477	25839	-
MChr20	29114563	29114563	INS	187	Ofa016476	7364	Ofa016477	23613	-
MChr20	29114603	29114603	INS	119	Ofa016476	7404	Ofa016477	23573	-
MChr20	29115439	29115439	INS	570	Ofa016476	8240	Ofa016477	22737	-
MChr20	29115467	29115467	INS	273	Ofa016476	8268	Ofa016477	22709	-
MChr20	29115608	29115608	INS	269	Ofa016476	8409	Ofa016477	22568	-
MChr20	29159271	29159271	INS	1171	Ofa016477	21095	Ofa016478	5223	-
MChr20	29286193	29286193	INS	368	Ofa016480	21191	Ofa016481	51259	intron,+,Parent=Ofa016480.gene;gene,+,ID=Ofa016480,Source=MAKER1:MAKER_DHR14000784.1,MAKER3:MAKER_DR14000644.1,MAKER4:MAKER_HR14000559.1;
MChr20	29321692	29321692	INS	182	Ofa016480	56690	Ofa016481	15760	intron,-,Parent=Ofa016481.gene;gene,-,ID=Ofa016481,Source=Maker:MAKER_DHR14000815.1,cegmaBusco:Busco04125;
MChr21	508092	508092	INS	308	Ofa014486	23888	Ofa014487	32463	intron,+,Parent=Ofa014486.gene;gene,+,ID=Ofa014486,Source=MAKER1:MAKER_DHR13000008.1|MAKER_DHR13000009.1|MAKER_DHR13000044.1,MAKER2:MAKER_DH13000008.1|MAKER_DH13000013.1|MAKER_DH13000021.1|MAKER_DH13000037.1,MAKER3:MAKER_DR13000004.1|MAKER_DR13000009.1,MAKER4:MAKER_HR13000005.1|MAKER_HR13000006.1;
MChr21	516728	516728	INS	188	Ofa014486	32524	Ofa014487	23827	intron,+,Parent=Ofa014486.gene;gene,+,ID=Ofa014486,Source=MAKER1:MAKER_DHR13000008.1|MAKER_DHR13000009.1|MAKER_DHR13000044.1,MAKER2:MAKER_DH13000008.1|MAKER_DH13000013.1|MAKER_DH13000021.1|MAKER_DH13000037.1,MAKER3:MAKER_DR13000004.1|MAKER_DR13000009.1,MAKER4:MAKER_HR13000005.1|MAKER_HR13000006.1;
MChr21	578229	578229	INS	133	Ofa014487	37674	Ofa014488	5153	-
MChr21	778056	778056	INS	880	Ofa014498	20400	Ofa014499	871	gene,-,ID=Ofa014499,Source=MAKER1:MAKER_DHR13000055.1,MAKER3:MAKER_DR13000030.1,MAKER4:MAKER_HR13000015.1;
MChr21	795541	795541	INS	111	Ofa014500	12362	Ofa014501	11756	intron,+,Parent=Ofa014500.gene;gene,+,ID=Ofa014500;
MChr21	806307	806307	INS	132	Ofa014500	23128	Ofa014501	990	intron,-,Parent=Ofa014501.gene;gene,-,ID=Ofa014501;
MChr21	813056	813056	INS	120	Ofa014501	5759	Ofa014502	7503	-
MChr21	876134	876134	INS	456	Ofa014502	55575	Ofa014503	4266	intron,-,Parent=Ofa014503.gene;gene,-,ID=Ofa014503;
MChr21	880993	880993	INS	204	Ofa014503	593	Ofa014504	15163	-
MChr21	1036446	1036446	INS	114	Ofa014510	1477	Ofa014511	15649	gene,+,ID=Ofa014510;intron,+,Parent=Ofa014510.gene;
MChr21	1040310	1040310	INS	484	Ofa014510	5341	Ofa014511	11785	intron,-,Parent=Ofa014511.gene;gene,-,ID=Ofa014511,Source=MAKER1:MAKER_DHR13000051.1,MAKER2:MAKER_DH13000049.1;
MChr21	1054217	1054217	INS	3587	Ofa014511	2122	Ofa014512	24370	-
MChr21	1087739	1087739	INS	614	Ofa014512	9152	Ofa014513	18908	-
MChr21	1126893	1126893	INS	1568	Ofa014513	20246	Ofa014514	19026	-
MChr21	1302455	1302455	INS	241	Ofa014521	5010	Ofa014522	41696	intron,-,Parent=Ofa014522.gene;gene,-,ID=Ofa014522;
MChr21	1360700	1360700	INS	133	Ofa014522	16549	Ofa014523	27123	-
MChr21	1547757	1547757	INS	201	Ofa014530	21385	Ofa014531	9530	-
MChr21	1567031	1567031	INS	491	Ofa014531	9744	Ofa014532	2190	-
MChr21	1569959	1569959	INS	941	Ofa014532	738	Ofa014533	57600	intron,+,Parent=Ofa014532.gene;gene,+,ID=Ofa014532;
MChr21	1571592	1571592	INS	176	Ofa014532	2371	Ofa014533	55967	intron,+,Parent=Ofa014532.gene;gene,+,ID=Ofa014532;
MChr21	2236305	2236305	INS	5752	Ofa014550	27686	Ofa014551	28282	-
MChr21	2280475	2280475	INS	1639	Ofa014552	5386	Ofa014553	164768	-
MChr21	2388343	2388343	INS	193	Ofa014552	113254	Ofa014553	56900	-
MChr21	2464603	2464603	INS	240	Ofa014554	4053	Ofa014555	15984	-
MChr21	2483085	2483085	INS	150	Ofa014555	2498	Ofa014556	7065	-
MChr21	2523258	2523258	INS	97144	Ofa014557	8820	Ofa014558	12372	gene,-,ID=Ofa014558;intron,-,Parent=Ofa014558.gene;
MChr21	2555629	2555629	INS	725	Ofa014560	36	Ofa014561	4909	gene,+,ID=Ofa014560;
MChr21	2589989	2589989	INS	287	Ofa014563	946	Ofa014564	30594	-
MChr21	2597973	2597973	INS	379	Ofa014563	8930	Ofa014564	22610	-
MChr21	2623371	2623371	INS	566	Ofa014564	2788	Ofa014565	1956	-
MChr21	2686249	2686249	INS	1176	Ofa014569	3870	Ofa014570	7816	-
MChr21	2715918	2715918	INS	105	Ofa014571	15260	Ofa014572	39357	-
MChr21	2715938	2715938	INS	140	Ofa014571	15280	Ofa014572	39337	-
MChr21	2907299	2907299	INS	198	Ofa014580	15633	Ofa014581	45644	-
MChr21	3146238	3146238	INS	2910	Ofa014589	1532	Ofa014590	104	-
MChr21	3177718	3177718	INS	444	Ofa014592	4958	Ofa014593	155742	intron,+,Parent=Ofa014592.gene;gene,+,ID=Ofa014592,Source=Maker:MAKER_DHR13000076.1,cegmaBusco:Busco03517;
MChr21	3253623	3253623	INS	128	Ofa014592	80863	Ofa014593	79837	-
MChr21	3976644	3976644	INS	21264	Ofa014605	37182	Ofa014606	22911	-
MChr21	4342046	4342046	INS	199	Ofa014617	2371	Ofa014618	36959	gene,+,ID=Ofa014617,Source=MAKER1:MAKER_DHR13000153.1,MAKER2:MAKER_DH13000152.1;intron,+,Parent=Ofa014617.gene;
MChr21	4350936	4350936	INS	43297	Ofa014617	11261	Ofa014618	28069	gene,+,ID=Ofa014617,Source=MAKER1:MAKER_DHR13000153.1,MAKER2:MAKER_DH13000152.1;intron,+,Parent=Ofa014617.gene;
MChr21	4424171	4424171	INS	3215	Ofa014620	8758	Ofa014621	7751	gene,+,ID=Ofa014620;intron,+,Parent=Ofa014620.gene;
MChr21	4505895	4505895	INS	648	Ofa014625	12037	Ofa014626	16186	-
MChr21	4565816	4565816	INS	284	Ofa014627	3128	Ofa014628	47909	gene,+,ID=Ofa014627;
MChr21	4621311	4621311	INS	383	Ofa014628	7586	Ofa014629	20682	-
MChr21	4692976	4692976	INS	395	Ofa014631	9839	Ofa014632	16411	-
MChr21	4693572	4693572	INS	244	Ofa014631	10435	Ofa014632	15815	-
MChr21	4698255	4698255	INS	292	Ofa014631	15118	Ofa014632	11132	-
MChr21	4725712	4725712	INS	571	Ofa014632	16325	Ofa014633	30592	gene,+,ID=Ofa014632;
MChr21	4729999	4729999	INS	444	Ofa014632	20612	Ofa014633	26305	gene,+,ID=Ofa014632;
MChr21	4957057	4957057	INS	146	Ofa014637	2049	Ofa014638	1545	-
MChr21	4957543	4957543	INS	105	Ofa014637	2535	Ofa014638	1059	-
MChr21	5210758	5210758	INS	108	Ofa014651	7516	Ofa014652	3341	gene,-,ID=Ofa014652;intron,-,Parent=Ofa014652.gene;
MChr21	5288185	5288185	INS	326	Ofa014654	45604	Ofa014655	61866	intron,+,Parent=Ofa014654.gene;gene,+,ID=Ofa014654;
MChr21	5386690	5386690	INS	190	Ofa014656	4989	Ofa014657	33570	-
MChr21	5744346	5744346	INS	205	Ofa014681	425	Ofa014682	24986	-
MChr21	5982181	5982181	INS	391	Ofa014694	51784	Ofa014695	8633	-
MChr21	6090938	6090938	INS	110	Ofa014695	100124	Ofa014696	10632	-
MChr21	6167637	6167637	INS	214	Ofa014697	46699	Ofa014698	59339	-
MChr21	6645578	6645578	INS	136	Ofa014709	42748	Ofa014710	31247	-
MChr21	6779411	6779411	INS	185	Ofa014712	3785	Ofa014713	28366	-
MChr21	6940391	6940391	INS	581	Ofa014715	14956	Ofa014716	19583	intron,-,Parent=Ofa014716.gene;gene,-,ID=Ofa014716,Source=MAKER1:MAKER_DHR13000203.1|MAKER_DHR13000256.1,MAKER2:MAKER_DH13000221.1|MAKER_DH13000254.1,MAKER3:MAKER_DR13000135.1|MAKER_DR13000164.1,MAKER4:MAKER_HR13000123.1;
MChr21	6986306	6986306	INS	246	Ofa014718	4727	Ofa014719	23439	-
MChr21	7040844	7040844	INS	124	Ofa014720	26971	Ofa014721	13161	intron,-,Parent=Ofa014721.gene;gene,-,ID=Ofa014721;
MChr21	7188298	7188298	INS	550	Ofa014726	3330	Ofa014727	10412	-
MChr21	7251589	7251589	INS	308	Ofa014728	21404	Ofa014729	99808	gene,+,ID=Ofa014728;intron,+,Parent=Ofa014728.gene;
MChr21	7653560	7653560	INS	37221	Ofa014744	10006	Ofa014745	932	intron,-,Parent=Ofa014745.gene;gene,-,ID=Ofa014745,Source=Maker:MAKER_DHR13000259.1,cegmaBusco:Busco00706|Busco00707;
MChr21	8059647	8059647	INS	404	Ofa014765	293	Ofa014766	8571	-
MChr21	8299121	8299121	INS	236	Ofa014775	1745	Ofa014776	2540	-
MChr21	8379067	8379067	INS	745	Ofa014780	4327	Ofa014781	18135	-
MChr21	8665931	8665931	INS	450	Ofa014793	7790	Ofa014794	10799	gene,+,ID=Ofa014793;intron,+,Parent=Ofa014793.gene;
MChr21	8790244	8790244	INS	209	Ofa014796	51227	Ofa014797	19256	-
MChr21	8886887	8886887	INS	115	Ofa014801	7158	Ofa014802	5498	-
MChr21	9100726	9100726	INS	1653	Ofa014810	29622	Ofa014811	59441	-
MChr21	9310020	9310020	INS	303	Ofa014815	48881	Ofa014816	44085	-
MChr21	9566082	9566082	INS	6657	Ofa014825	67282	Ofa014826	62417	-
MChr21	9894366	9894366	INS	305	Ofa014830	50186	Ofa014831	18161	-
MChr21	10077090	10077090	INS	188	Ofa014842	4514	Ofa014843	24247	intron,-,Parent=Ofa014843.gene;gene,-,ID=Ofa014843;
MChr21	10272569	10272569	INS	112	Ofa014864	26802	Ofa014865	15964	gene,-,ID=Ofa014865;intron,-,Parent=Ofa014865.gene;
MChr21	10396988	10396988	INS	2038	Ofa014871	50400	Ofa014872	31648	-
MChr21	10748413	10748413	INS	271	Ofa014885	9228	Ofa014886	4516	-
MChr21	11183718	11183718	INS	239	Ofa014910	73856	Ofa014911	41191	-
MChr21	11995282	11995282	INS	103	Ofa014954	35221	Ofa014955	474	-
MChr21	12055427	12055427	INS	8838	Ofa014957	25280	Ofa014958	57257	gene,+,ID=Ofa014957;intron,+,Parent=Ofa014957.gene;
MChr21	12097591	12097591	INS	115	Ofa014957	67444	Ofa014958	15093	intron,-,Parent=Ofa014958.gene;gene,-,ID=Ofa014958,Source=Maker:MAKER_DHR13000508.1,cegmaBusco:Busco02551;
MChr21	12111563	12111563	INS	1723	Ofa014957	81416	Ofa014958	1121	gene,-,ID=Ofa014958,Source=Maker:MAKER_DHR13000508.1,cegmaBusco:Busco02551;intron,-,Parent=Ofa014958.gene;
MChr21	12533453	12533453	INS	126	Ofa014980	33604	Ofa014981	2669	gene,-,ID=Ofa014981;intron,-,Parent=Ofa014981.gene;
MChr21	13100400	13100400	INS	183	Ofa015000	1230	Ofa015001	1413	-
MChr21	13675982	13675982	INS	107	Ofa015023	799	Ofa015024	18460	intron,+,Parent=Ofa015023.gene;gene,+,ID=Ofa015023,Source=Maker:MAKER_DHR13000458.1|MAKER_DHR13000512.1,cegmaBusco:Busco00025;
MChr21	13957899	13957899	INS	43634	Ofa015030	9921	Ofa015031	21176	gene,+,ID=Ofa015030;intron,+,Parent=Ofa015030.gene;
MChr21	13957944	13957944	INS	29659	Ofa015030	9966	Ofa015031	21131	gene,+,ID=Ofa015030;intron,+,Parent=Ofa015030.gene;
MChr21	14199384	14199384	INS	951	Ofa015044	20540	Ofa015045	5303	gene,-,ID=Ofa015045;intron,-,Parent=Ofa015045.gene;
MChr21	15045815	15045815	INS	121	Ofa015085	959	Ofa015086	5687	-
MChr21	15308794	15308794	INS	209	Ofa015091	116642	Ofa015092	58111	-
MChr21	15353911	15353911	INS	172	Ofa015091	161759	Ofa015092	12994	-
MChr21	15613831	15613831	INS	363	Ofa015103	32634	Ofa015104	4049	-
MChr21	15731715	15731715	INS	4129	Ofa015111	22660	Ofa015112	81412	gene,+,ID=Ofa015111;intron,+,Parent=Ofa015111.gene;
MChr21	15940006	15940006	INS	158	Ofa015122	9361	Ofa015123	25623	gene,+,ID=Ofa015122,Source=MAKER1:MAKER_DHR13000622.1,MAKER2:MAKER_DH13000624.1|MAKER_DH13000629.1,MAKER3:MAKER_DR13000466.1,MAKER4:MAKER_HR13000376.1;
MChr21	16000879	16000879	INS	137	Ofa015125	18076	Ofa015126	2771	-
MChr21	16195982	16195982	INS	335	Ofa015134	10296	Ofa015135	117483	-
MChr21	16255188	16255188	INS	632	Ofa015134	69502	Ofa015135	58277	-
MChr21	16303983	16303983	INS	128	Ofa015134	118297	Ofa015135	9482	-
MChr21	16866799	16866799	INS	169	Ofa015150	5945	Ofa015151	97595	intron,+,Parent=Ofa015150.gene;gene,+,ID=Ofa015150;
MChr21	17091873	17091873	INS	21072	Ofa015151	127479	Ofa015152	179760	intron,-,Parent=Ofa015152.gene;gene,-,ID=Ofa015152;
MChr21	17411905	17411905	INS	7950	Ofa015152	140272	Ofa015153	218676	-
MChr21	17460406	17460406	INS	276	Ofa015152	188773	Ofa015153	170175	-
MChr21	17461650	17461650	INS	309	Ofa015152	190017	Ofa015153	168931	-
MChr21	17529854	17529854	INS	232	Ofa015152	258221	Ofa015153	100727	-
MChr21	17661623	17661623	INS	223	Ofa015155	16816	Ofa015156	68411	intron,+,Parent=Ofa015155.gene;gene,+,ID=Ofa015155,Source=Maker:MAKER_DHR13000643.1|MAKER_DHR13000650.1|MAKER_DHR13000696.1,cegmaBusco:Busco03302;
MChr21	17742080	17742080	INS	135	Ofa015156	12046	Ofa015157	28467	-
MChr21	18104369	18104369	INS	104	Ofa015185	12308	Ofa015186	1071	gene,-,ID=Ofa015186;intron,-,Parent=Ofa015186.gene;
MChr21	18399620	18399620	INS	234	Ofa015203	58804	Ofa015204	41249	-
MChr21	18432155	18432155	INS	120	Ofa015203	91339	Ofa015204	8714	-
MChr21	18476705	18476705	INS	207	Ofa015204	35836	Ofa015205	19055	-
MChr21	18498711	18498711	INS	1332	Ofa015205	2951	Ofa015206	67248	-
MChr21	18558471	18558471	INS	158	Ofa015205	62711	Ofa015206	7488	gene,-,ID=Ofa015206;intron,-,Parent=Ofa015206.gene;
MChr21	18783312	18783312	INS	282	Ofa015214	28956	Ofa015215	21242	-
MChr21	18786198	18786198	INS	125	Ofa015214	31842	Ofa015215	18356	-
MChr21	18791831	18791831	INS	25260	Ofa015214	37475	Ofa015215	12723	-
MChr21	18935080	18935080	INS	1703	Ofa015215	130526	Ofa015216	12517	-
MChr21	19165597	19165597	INS	385	Ofa015217	144155	Ofa015218	92299	-
MChr21	19222170	19222170	INS	664	Ofa015217	200728	Ofa015218	35726	-
MChr21	19365837	19365837	INS	518	Ofa015224	25826	Ofa015225	36753	gene,+,ID=Ofa015224,Source=Maker:MAKER_DHR13000678.1|MAKER_DHR13000729.1,cegmaBusco:Busco01049;intron,+,Parent=Ofa015224.gene;
MChr21	19453218	19453218	INS	287	Ofa015226	35213	Ofa015227	73218	gene,+,ID=Ofa015226;intron,+,Parent=Ofa015226.gene;
MChr21	19774175	19774175	INS	129	Ofa015238	1468	Ofa015239	31041	intron,+,Parent=Ofa015238.gene;gene,+,ID=Ofa015238;
MChr21	20066931	20066931	INS	182	Ofa015249	88581	Ofa015250	48008	gene,-,ID=Ofa015250;intron,-,Parent=Ofa015250.gene;
MChr21	20574027	20574027	INS	123	Ofa015279	9515	Ofa015280	14846	-
MChr21	20720616	20720616	INS	101	Ofa015288	8915	Ofa015289	2157	-
MChr21	20786428	20786428	INS	247	Ofa015289	63655	Ofa015290	16549	intron,-,Parent=Ofa015290.gene;gene,-,ID=Ofa015290;
MChr21	20858581	20858581	INS	547	Ofa015295	1192	Ofa015296	11631	gene,+,ID=Ofa015295,Source=Maker:MAKER_DHR13000742.1,cegmaBusco:Busco03417;intron,+,Parent=Ofa015295.gene;
MChr21	20973702	20973702	INS	136	Ofa015302	2895	Ofa015303	14166	-
MChr21	21578591	21578591	INS	122	Ofa015340	4036	Ofa015341	15669	gene,+,ID=Ofa015340;intron,+,Parent=Ofa015340.gene;
MChr21	22080301	22080301	INS	112	Ofa015370	24854	Ofa015371	26260	intron,-,Parent=Ofa015371.gene;gene,-,ID=Ofa015371;
MChr21	22327973	22327973	INS	153	Ofa015376	72029	Ofa015377	3988	gene,-,ID=Ofa015377;intron,-,Parent=Ofa015377.gene;
MChr21	22389358	22389358	INS	461	Ofa015383	2442	Ofa015384	5874	gene,+,ID=Ofa015383;intron,+,Parent=Ofa015383.gene;
MChr21	22706191	22706191	INS	149	Ofa015399	23232	Ofa015400	1530	-
MChr21	22732419	22732419	INS	302	Ofa015403	1644	Ofa015404	22526	-
MChr21	22953806	22953806	INS	528	Ofa015415	5774	Ofa015416	60499	gene,+,ID=Ofa015415;intron,+,Parent=Ofa015415.gene;
MChr21	22991702	22991702	INS	280	Ofa015415	43670	Ofa015416	22603	-
MChr21	23100165	23100165	INS	452	Ofa015420	24175	Ofa015421	415	-
MChr21	23291067	23291067	INS	129	Ofa015427	13297	Ofa015428	30641	gene,+,ID=Ofa015427;intron,+,Parent=Ofa015427.gene;
MChr21	23433218	23433218	INS	222	Ofa015435	30622	Ofa015436	5691	-
MChr21	23870815	23870815	INS	30901	Ofa015446	9488	Ofa015447	59401	-
MChr21	23888759	23888759	INS	203	Ofa015446	27432	Ofa015447	41457	-
MChr21	23892065	23892065	INS	441	Ofa015446	30738	Ofa015447	38151	-
MChr21	24276750	24276750	INS	100	Ofa015461	10721	Ofa015462	40104	-
[truncated: 2,616 more rows]

## Sheet: DEL_100_annotation
chr	start	end	type	length	upstream_Gene	upstream_dis	downstream_Gene	downstream_dis	overlap_info
MChr1	417055	417566	DEL	511	Ofa022966	20534	Ofa022967	3936	-
MChr1	463002	463146	DEL	144	Ofa022969	1194	Ofa022970	14634	gene,+,ID=Ofa022969;intron,+,Parent=Ofa022969.gene;
MChr1	464741	464846	DEL	105	Ofa022969	2933	Ofa022970	12895	gene,+,ID=Ofa022969;intron,+,Parent=Ofa022969.gene;
MChr1	637048	637166	DEL	118	Ofa022978	38245	Ofa022979	254788	-
MChr1	637220	637372	DEL	152	Ofa022978	38417	Ofa022979	254616	-
MChr1	694405	695484	DEL	1079	Ofa022978	95602	Ofa022979	197431	-
MChr1	1131457	1132042	DEL	585	Ofa022981	35786	Ofa022982	9304	-
MChr1	1180700	1181448	DEL	748	Ofa022982	39939	Ofa022983	68975	-
MChr1	1182052	1182499	DEL	447	Ofa022982	41291	Ofa022983	67623	-
MChr1	1183062	1183738	DEL	676	Ofa022982	42301	Ofa022983	66613	-
MChr1	1184976	1185085	DEL	109	Ofa022982	44215	Ofa022983	64699	-
MChr1	1185573	1185824	DEL	251	Ofa022982	44812	Ofa022983	64102	-
MChr1	1185857	1186095	DEL	238	Ofa022982	45096	Ofa022983	63818	-
MChr1	1186280	1186577	DEL	297	Ofa022982	45519	Ofa022983	63395	-
MChr1	1186918	1187097	DEL	179	Ofa022982	46157	Ofa022983	62757	-
MChr1	1264949	1275264	DEL	10315	Ofa022984	10129	Ofa022985	153431	-
MChr1	1534252	1534392	DEL	140	Ofa022990	3203	Ofa022991	15862	-
MChr1	1556630	1556808	DEL	178	Ofa022991	6516	Ofa022992	95870	-
MChr1	1557782	1557886	DEL	104	Ofa022991	7668	Ofa022992	94718	-
MChr1	1662353	1662733	DEL	380	Ofa022994	360	Ofa022995	6045	gene,+,ID=Ofa022994;intron,+,Parent=Ofa022994.gene;
MChr1	1748575	1748773	DEL	198	Ofa023002	6949	Ofa023003	30064	intron,+,Parent=Ofa023002.gene;gene,+,ID=Ofa023002;
MChr1	1748870	1749450	DEL	580	Ofa023002	7244	Ofa023003	29769	intron,+,Parent=Ofa023002.gene;gene,+,ID=Ofa023002;
MChr1	1819663	1819857	DEL	194	Ofa023003	41024	Ofa023004	114514	-
MChr1	1888540	1927009	DEL	38469	Ofa023003	109901	Ofa023004	45637	-
MChr1	1933827	1934019	DEL	192	Ofa023003	155188	Ofa023004	350	-
MChr1	2126682	2126932	DEL	250	Ofa023012	36539	Ofa023013	17537	-
MChr1	2135716	2135886	DEL	170	Ofa023012	45573	Ofa023013	8503	-
MChr1	2282047	2316398	DEL	34351	Ofa023017	54027	Ofa023018	172095	-
MChr1	2380298	2428409	DEL	48111	Ofa023017	152278	Ofa023018	73844	-
MChr1	2899852	2901511	DEL	1659	Ofa023029	31697	Ofa023030	38586	intron,-,Parent=Ofa023030.gene;gene,-,ID=Ofa023030;
MChr1	3024000	3024183	DEL	183	Ofa023033	43212	Ofa023034	15022	intron,-,Parent=Ofa023034.gene;gene,-,ID=Ofa023034;
MChr1	3093254	3093449	DEL	195	Ofa023035	30373	Ofa023036	1878	intron,-,Parent=Ofa023036.gene;gene,-,ID=Ofa023036;
MChr1	3282957	3283131	DEL	174	Ofa023048	11931	Ofa023049	15301	intron,+,Parent=Ofa023048.gene;gene,+,ID=Ofa023048;
MChr1	3494146	3494331	DEL	185	Ofa023057	13573	Ofa023058	13233	intron,-,Parent=Ofa023058.gene;gene,-,ID=Ofa023058;
MChr1	3546458	3546945	DEL	487	Ofa023060	16832	Ofa023061	25728	gene,+,ID=Ofa023060,Source=MAKER1:MAKER_DHR23000089.1,MAKER2:MAKER_DH23000085.1,MAKER3:MAKER_DR23000053.1,MAKER4:MAKER_HR23000052.1;intron,+,Parent=Ofa023060.gene;
MChr1	3919281	3919584	DEL	303	Ofa023069	37439	Ofa023070	737	gene,-,ID=Ofa023070,Source=MAKER1:MAKER_DHR23000165.1,MAKER3:MAKER_DR23000127.1,MAKER4:MAKER_HR23000092.1;
MChr1	4026010	4026115	DEL	105	Ofa023073	4122	Ofa023074	21704	-
MChr1	4075006	4075449	DEL	443	Ofa023075	16883	Ofa023076	19620	intron,+,Parent=Ofa023075.gene;gene,+,ID=Ofa023075;
MChr1	4077494	4077666	DEL	172	Ofa023075	19371	Ofa023076	17132	intron,+,Parent=Ofa023075.gene;gene,+,ID=Ofa023075;
MChr1	4109768	4110053	DEL	285	Ofa023076	15142	Ofa023077	1099	-
MChr1	4135132	4135461	DEL	329	Ofa023079	7174	Ofa023080	25580	gene,+,ID=Ofa023079;intron,+,Parent=Ofa023079.gene;
MChr1	4259266	4259434	DEL	168	Ofa023082	14693	Ofa023083	1010	intron,-,Parent=Ofa023083.gene;gene,-,ID=Ofa023083;
MChr1	4272683	4272905	DEL	222	Ofa023084	6060	Ofa023085	2261	-
MChr1	4358669	4358807	DEL	138	Ofa023088	50586	Ofa023089	5201	gene,-,ID=Ofa023089;intron,-,Parent=Ofa023089.gene;
MChr1	4413705	4413943	DEL	238	Ofa023091	14067	Ofa023092	22391	intron,-,Parent=Ofa023092.gene;gene,-,ID=Ofa023092,Source=Maker:MAKER_DHR23000161.1,cegmaBusco:Busco02143;
MChr1	4634177	4634337	DEL	160	Ofa023094	119377	Ofa023095	44987	-
MChr1	4681235	4681420	DEL	185	Ofa023095	2071	Ofa023096	766	-
MChr1	5139773	5140322	DEL	549	Ofa023099	189548	Ofa023100	114556	-
MChr1	5390679	5391057	DEL	378	Ofa023107	17182	Ofa023108	63209	-
MChr1	5516272	5516535	DEL	263	Ofa023111	13626	Ofa023112	54620	intron,+,Parent=Ofa023111.gene;gene,+,ID=Ofa023111;
MChr1	5558053	5558158	DEL	105	Ofa023111	55407	Ofa023112	12839	-
MChr1	5733188	5733331	DEL	143	Ofa023117	14750	Ofa023118	39694	-
MChr1	5735686	5735828	DEL	142	Ofa023117	17248	Ofa023118	37196	-
MChr1	5737334	5737477	DEL	143	Ofa023117	18896	Ofa023118	35548	-
MChr1	5741190	5741333	DEL	143	Ofa023117	22752	Ofa023118	31692	-
MChr1	5757859	5758023	DEL	164	Ofa023117	39421	Ofa023118	15023	intron,-,Parent=Ofa023118.gene;gene,-,ID=Ofa023118,Source=Maker:MAKER_DHR23000169.1,cegmaBusco:Busco00227;
MChr1	5783502	5784334	DEL	832	Ofa023119	1236	Ofa023120	12515	-
MChr1	6244440	6244800	DEL	360	Ofa023130	243028	Ofa023131	63352	-
MChr1	6498833	6501811	DEL	2978	Ofa023137	15889	Ofa023138	74397	-
MChr1	6519791	6520199	DEL	408	Ofa023137	36847	Ofa023138	53439	-
MChr1	6553133	6553246	DEL	113	Ofa023137	70189	Ofa023138	20097	gene,-,ID=Ofa023138,Source=Maker:MAKER_DHR23000206.1,cegmaBusco:Busco02732;intron,-,Parent=Ofa023138.gene;
MChr1	6603267	6603483	DEL	216	Ofa023140	9119	Ofa023141	9845	gene,-,ID=Ofa023141;intron,-,Parent=Ofa023141.gene;
MChr1	6643261	6643661	DEL	400	Ofa023141	30149	Ofa023142	7215	gene,-,ID=Ofa023142;intron,-,Parent=Ofa023142.gene;
MChr1	6812145	6813798	DEL	1653	Ofa023143	146105	Ofa023144	168101	gene,-,ID=Ofa023144;intron,-,Parent=Ofa023144.gene;
MChr1	7115032	7115136	DEL	104	Ofa023148	66035	Ofa023149	3458	gene,-,ID=Ofa023149,Source=Maker:MAKER_DHR23000182.1|MAKER_DHR23000198.1,cegmaBusco:Busco00552;three_prime_UTR,-,Parent=Ofa023149;
MChr1	7576552	7576829	DEL	277	Ofa023165	47996	Ofa023166	97916	-
MChr1	7884018	7884193	DEL	175	Ofa023169	10022	Ofa023170	30388	-
MChr1	7892500	7892624	DEL	124	Ofa023169	18504	Ofa023170	21906	-
MChr1	7987814	7988212	DEL	398	Ofa023176	28999	Ofa023177	25656	-
MChr1	8005422	8005927	DEL	505	Ofa023176	46607	Ofa023177	8048	gene,-,ID=Ofa023177;intron,-,Parent=Ofa023177.gene;
MChr1	8153487	8153621	DEL	134	Ofa023187	8932	Ofa023188	4532	-
MChr1	8153910	8154010	DEL	100	Ofa023187	9355	Ofa023188	4109	-
MChr1	8332981	8333142	DEL	161	Ofa023193	16463	Ofa023194	2074	-
MChr1	8393738	8393858	DEL	120	Ofa023195	53596	Ofa023196	10042	-
MChr1	8442146	8442375	DEL	229	Ofa023196	38366	Ofa023197	5104	-
MChr1	8551819	8557238	DEL	5419	Ofa023205	1575	Ofa023206	3983	gene,-,ID=Ofa023206;
MChr1	8568958	8569734	DEL	776	Ofa023206	13156	Ofa023207	1368	-
MChr1	8826939	8828483	DEL	1544	Ofa023210	64276	Ofa023211	115785	-
MChr1	9024188	9024473	DEL	285	Ofa023211	81464	Ofa023212	106784	-
MChr1	9245823	9252016	DEL	6193	Ofa023215	46204	Ofa023216	68568	-
MChr1	9688060	9688498	DEL	438	Ofa023224	1727	Ofa023225	73909	-
MChr1	9767195	9767731	DEL	536	Ofa023226	334	Ofa023227	776	-
MChr1	9805970	9806111	DEL	141	Ofa023229	22265	Ofa023230	15605	intron,-,Parent=Ofa023230.gene;gene,-,ID=Ofa023230;
MChr1	9896224	9896585	DEL	361	Ofa023232	39038	Ofa023233	19321	gene,+,ID=Ofa023232;intron,+,Parent=Ofa023232.gene;
MChr1	10071933	10072155	DEL	222	Ofa023238	61863	Ofa023239	13290	gene,-,ID=Ofa023239;intron,-,Parent=Ofa023239.gene;
MChr1	10366745	10366973	DEL	228	Ofa023246	11840	Ofa023247	117393	gene,+,ID=Ofa023246;
MChr1	10627491	10627642	DEL	151	Ofa023257	5768	Ofa023258	2352	gene,-,ID=Ofa023258;intron,-,Parent=Ofa023258.gene;
MChr1	10634033	10634420	DEL	387	Ofa023259	1354	Ofa023260	48164	intron,+,Parent=Ofa023259.gene;gene,+,ID=Ofa023259;
MChr1	10640604	10640751	DEL	147	Ofa023259	7925	Ofa023260	41593	intron,+,Parent=Ofa023259.gene;gene,+,ID=Ofa023259;
MChr1	10712625	10713056	DEL	431	Ofa023260	30428	Ofa023261	24320	gene,+,ID=Ofa023260;intron,+,Parent=Ofa023260.gene;
MChr1	11079288	11079559	DEL	271	Ofa023279	17507	Ofa023280	19228	-
MChr1	11157857	11158123	DEL	266	Ofa023280	59341	Ofa023281	47704	-
MChr1	11255418	11255620	DEL	202	Ofa023286	6632	Ofa023287	2942	-
MChr1	11369279	11369837	DEL	558	Ofa023289	56352	Ofa023290	21009	gene,-,ID=Ofa023290;intron,-,Parent=Ofa023290.gene;
MChr1	11381047	11389089	DEL	8042	Ofa023289	68120	Ofa023290	9241	gene,-,ID=Ofa023290;intron,-,Parent=Ofa023290.gene;
MChr1	11389207	11389345	DEL	138	Ofa023289	76280	Ofa023290	1081	gene,-,ID=Ofa023290;intron,-,Parent=Ofa023290.gene;
MChr1	11394761	11394865	DEL	104	Ofa023290	4473	Ofa023291	1733	-
MChr1	11434628	11435982	DEL	1354	Ofa023291	38134	Ofa023292	52687	-
MChr1	12043250	12043407	DEL	157	Ofa023310	6438	Ofa023311	146553	intron,+,Parent=Ofa023310.gene;gene,+,ID=Ofa023310;
MChr1	12144790	12144940	DEL	150	Ofa023310	107978	Ofa023311	45013	intron,-,Parent=Ofa023311.gene;gene,-,ID=Ofa023311;
MChr1	12161816	12161941	DEL	125	Ofa023310	125004	Ofa023311	27987	intron,-,Parent=Ofa023311.gene;gene,-,ID=Ofa023311;
MChr1	12185689	12186057	DEL	368	Ofa023310	148877	Ofa023311	4114	intron,-,Parent=Ofa023311.gene;gene,-,ID=Ofa023311;
MChr1	12411207	12411371	DEL	164	Ofa023315	89012	Ofa023316	57468	-
MChr1	12443603	12443848	DEL	245	Ofa023315	121408	Ofa023316	25072	-
MChr1	12573323	12573584	DEL	261	Ofa023316	104648	Ofa023317	333206	-
MChr1	12678199	12678584	DEL	385	Ofa023316	209524	Ofa023317	228330	-
MChr1	12825829	12826339	DEL	510	Ofa023316	357154	Ofa023317	80700	-
MChr1	12884494	12886024	DEL	1530	Ofa023316	415819	Ofa023317	22035	-
MChr1	13070435	13070561	DEL	126	Ofa023318	30270	Ofa023319	370585	-
MChr1	13145825	13147490	DEL	1665	Ofa023318	105660	Ofa023319	295195	-
MChr1	13153970	13154412	DEL	442	Ofa023318	113805	Ofa023319	287050	-
MChr1	13223993	13224422	DEL	429	Ofa023318	183828	Ofa023319	217027	-
MChr1	13412941	13419916	DEL	6975	Ofa023318	372776	Ofa023319	28079	-
MChr1	13459782	13459941	DEL	159	Ofa023319	18762	Ofa023320	80911	-
MChr1	13786419	13786690	DEL	271	Ofa023325	26225	Ofa023326	47171	-
MChr1	13808034	13808452	DEL	418	Ofa023325	47840	Ofa023326	25556	-
MChr1	14078340	14078514	DEL	174	Ofa023327	3936	Ofa023328	47723	-
MChr1	14647761	14649219	DEL	1458	Ofa023342	11819	Ofa023343	178694	intron,+,Parent=Ofa023342.gene;gene,+,ID=Ofa023342;
MChr1	15072574	15072825	DEL	251	Ofa023357	46774	Ofa023358	3104	-
MChr1	15096709	15097176	DEL	467	Ofa023359	551	Ofa023360	17445	-
MChr1	15293505	15293865	DEL	360	Ofa023364	59189	Ofa023365	24619	-
MChr1	15312290	15312414	DEL	124	Ofa023364	77974	Ofa023365	5834	intron,-,Parent=Ofa023365.gene;gene,-,ID=Ofa023365;
MChr1	15529612	15529754	DEL	142	Ofa023370	1494	Ofa023371	17029	intron,+,Parent=Ofa023370.gene;gene,+,ID=Ofa023370;
MChr1	15543394	15543604	DEL	210	Ofa023370	15276	Ofa023371	3247	-
MChr1	15556457	15556846	DEL	389	Ofa023372	73	Ofa023373	26061	gene,+,ID=Ofa023372;intron,+,Parent=Ofa023372.gene;
MChr1	15561060	15573891	DEL	12831	Ofa023372	4676	Ofa023373	21458	-
MChr1	15743556	15743915	DEL	359	Ofa023380	78760	Ofa023381	15504	-
MChr1	15861727	15863713	DEL	1986	Ofa023382	20438	Ofa023383	39759	-
MChr1	15876245	15880899	DEL	4654	Ofa023382	34956	Ofa023383	25241	-
MChr1	15981502	15981804	DEL	302	Ofa023386	51419	Ofa023387	8419	intron,-,Parent=Ofa023387.gene;gene,-,ID=Ofa023387,Source=MAKER1:MAKER_DHR23000484.1,MAKER2:MAKER_DH23000472.1;
MChr1	16087187	16087622	DEL	435	Ofa023391	26718	Ofa023392	40619	intron,+,Parent=Ofa023391.gene;gene,+,ID=Ofa023391;
MChr1	16105040	16105276	DEL	236	Ofa023391	44571	Ofa023392	22766	intron,+,Parent=Ofa023391.gene;gene,+,ID=Ofa023391;
MChr1	16107171	16107590	DEL	419	Ofa023391	46702	Ofa023392	20635	intron,+,Parent=Ofa023391.gene;gene,+,ID=Ofa023391;
MChr1	16207013	16207713	DEL	700	Ofa023393	38502	Ofa023394	84729	gene,+,ID=Ofa023393;intron,+,Parent=Ofa023393.gene;
MChr1	16470306	16470772	DEL	466	Ofa023397	8503	Ofa023398	3390	-
MChr1	16527607	16527956	DEL	349	Ofa023402	15374	Ofa023403	7506	-
MChr1	16614464	16614601	DEL	137	Ofa023407	16777	Ofa023408	1964	intron,-,Parent=Ofa023408.gene;gene,-,ID=Ofa023408;
MChr1	16831840	16832637	DEL	797	Ofa023413	61084	Ofa023414	25749	gene,-,ID=Ofa023414,Source=MAKER1:MAKER_DHR23000483.1,MAKER2:MAKER_DH23000468.1,MAKER3:MAKER_DR23000382.1,MAKER4:MAKER_HR23000319.1;intron,-,Parent=Ofa023414.gene;
MChr1	16877733	16878300	DEL	567	Ofa023414	20144	Ofa023415	30473	-
MChr1	16936478	16937611	DEL	1133	Ofa023415	28272	Ofa023416	4402	intron,-,Parent=Ofa023416.gene;gene,-,ID=Ofa023416;
MChr1	17016956	17017213	DEL	257	Ofa023418	43021	Ofa023419	25017	-
MChr1	17711515	17713802	DEL	2287	Ofa023426	27004	Ofa023427	155297	-
MChr1	18550804	18550929	DEL	125	Ofa023435	39588	Ofa023436	5816	gene,-,ID=Ofa023436,Source=MAKER1:MAKER_DHR23000472.1,MAKER2:MAKER_DH23000469.1,MAKER3:MAKER_DR23000383.1,MAKER4:MAKER_HR23000326.1;intron,-,Parent=Ofa023436.gene;
MChr19	150044	150340	DEL	296	Ofa022306	46140	Ofa022307	5196	intron,-,Parent=Ofa022307.gene;gene,-,ID=Ofa022307;
MChr19	163067	163283	DEL	216	Ofa022307	7827	Ofa022308	6195	gene,-,ID=Ofa022308;intron,-,Parent=Ofa022308.gene;
MChr19	381299	381501	DEL	202	Ofa022316	33914	Ofa022317	20273	-
MChr19	423758	424025	DEL	267	Ofa022317	22186	Ofa022318	32246	-
MChr19	427577	430091	DEL	2514	Ofa022317	26005	Ofa022318	28427	-
MChr19	431225	431349	DEL	124	Ofa022317	29653	Ofa022318	24779	-
MChr19	487129	487250	DEL	121	Ofa022318	31125	Ofa022319	78090	-
MChr19	912371	912483	DEL	112	Ofa022334	43482	Ofa022335	22089	-
MChr19	918431	918567	DEL	136	Ofa022334	49542	Ofa022335	16029	-
MChr19	1130995	1131422	DEL	427	Ofa022341	7363	Ofa022342	13761	-
MChr19	1232953	1233180	DEL	227	Ofa022342	88197	Ofa022343	23188	intron,+,Parent=Ofa022342.gene;gene,+,ID=Ofa022342;
MChr19	1304617	1304753	DEL	136	Ofa022343	48476	Ofa022344	43381	-
MChr19	1574354	1574559	DEL	205	Ofa022356	14941	Ofa022357	21509	gene,+,ID=Ofa022356;intron,+,Parent=Ofa022356.gene;
MChr19	1602577	1602698	DEL	121	Ofa022357	6714	Ofa022358	56869	gene,+,ID=Ofa022357,Source=MAKER1:MAKER_DHR22000030.1,MAKER3:MAKER_DR22000018.1;intron,+,Parent=Ofa022357.gene;
MChr19	1609798	1610274	DEL	476	Ofa022357	13935	Ofa022358	49648	intron,-,Parent=Ofa022358.gene;gene,-,ID=Ofa022358;
MChr19	1610450	1610960	DEL	510	Ofa022357	14587	Ofa022358	48996	intron,-,Parent=Ofa022358.gene;gene,-,ID=Ofa022358;
MChr19	1820871	1821212	DEL	341	Ofa022365	22246	Ofa022366	12394	-
MChr19	1871853	1893750	DEL	21897	Ofa022367	10231	Ofa022368	35623	-
MChr19	1950569	1951247	DEL	678	Ofa022368	43093	Ofa022369	1100	intron,-,Parent=Ofa022369.gene;gene,-,ID=Ofa022369,Source=MAKER1:MAKER_DHR22000096.1|MAKER_DHR22000102.1,MAKER2:MAKER_DH22000100.1|MAKER_DH22000103.1,MAKER3:MAKER_DR22000069.1|MAKER_DR22000074.1,MAKER4:MAKER_HR22000057.1;
MChr19	2176161	2176321	DEL	160	Ofa022377	5679	Ofa022378	25515	intron,+,Parent=Ofa022377.gene;gene,+,ID=Ofa022377;
MChr19	2184589	2184850	DEL	261	Ofa022377	14107	Ofa022378	17087	intron,+,Parent=Ofa022377.gene;gene,+,ID=Ofa022377;
MChr19	2185556	2186042	DEL	486	Ofa022377	15074	Ofa022378	16120	intron,+,Parent=Ofa022377.gene;gene,+,ID=Ofa022377;
MChr19	2252963	2253132	DEL	169	Ofa022379	23758	Ofa022380	7658	intron,+,Parent=Ofa022379.gene;gene,+,ID=Ofa022379;
MChr19	2285749	2285917	DEL	168	Ofa022381	4924	Ofa022382	28858	gene,+,ID=Ofa022381;intron,+,Parent=Ofa022381.gene;
MChr19	2325420	2327132	DEL	1712	Ofa022382	10813	Ofa022383	35417	-
MChr19	2449713	2449987	DEL	274	Ofa022387	10995	Ofa022388	18316	gene,+,ID=Ofa022387;intron,+,Parent=Ofa022387.gene;
MChr19	2624369	2624489	DEL	120	Ofa022390	91212	Ofa022391	12917	-
MChr19	2627785	2628170	DEL	385	Ofa022390	94628	Ofa022391	9501	-
MChr19	2646217	2646679	DEL	462	Ofa022391	8931	Ofa022392	186728	intron,+,Parent=Ofa022391.gene;gene,+,ID=Ofa022391;
MChr19	2717151	2717260	DEL	109	Ofa022391	79865	Ofa022392	115794	intron,+,Parent=Ofa022391.gene;gene,+,ID=Ofa022391;
MChr19	2825817	2825954	DEL	137	Ofa022391	188531	Ofa022392	7128	gene,-,ID=Ofa022392;intron,-,Parent=Ofa022392.gene;
MChr19	2885496	2885639	DEL	143	Ofa022392	52551	Ofa022393	35295	-
MChr19	3073460	3073584	DEL	124	Ofa022397	34715	Ofa022398	15007	intron,+,Parent=Ofa022397.gene;gene,+,ID=Ofa022397;
MChr19	3078217	3078779	DEL	562	Ofa022397	39472	Ofa022398	10250	intron,+,Parent=Ofa022397.gene;gene,+,ID=Ofa022397;
MChr19	3094604	3095068	DEL	464	Ofa022398	6137	Ofa022399	4152	-
MChr19	3214070	3214179	DEL	109	Ofa022404	16150	Ofa022405	10015	intron,+,Parent=Ofa022404.gene;gene,+,ID=Ofa022404,Source=Maker:MAKER_DHR22000070.1,cegmaBusco:Busco04462;
MChr19	3236790	3237110	DEL	320	Ofa022405	12705	Ofa022406	221202	-
MChr19	3274869	3275293	DEL	424	Ofa022405	50784	Ofa022406	183123	gene,-,ID=Ofa022406;intron,-,Parent=Ofa022406.gene;
MChr19	3662761	3662908	DEL	147	Ofa022412	19987	Ofa022413	7127	gene,-,ID=Ofa022413;intron,-,Parent=Ofa022413.gene;
MChr19	3749475	3749668	DEL	193	Ofa022414	63974	Ofa022415	132471	intron,-,Parent=Ofa022415.gene;gene,-,ID=Ofa022415;
MChr19	3959549	3959655	DEL	106	Ofa022415	77603	Ofa022416	420555	-
MChr19	4318910	4319290	DEL	380	Ofa022415	436964	Ofa022416	61194	-
MChr19	4994738	5010406	DEL	15668	Ofa022433	16646	Ofa022434	207	gene,-,ID=Ofa022434;intron,-,Parent=Ofa022434.gene;
MChr19	5025034	5026767	DEL	1733	Ofa022434	30089	Ofa022435	3570	-
MChr19	5083820	5083951	DEL	131	Ofa022436	15665	Ofa022437	781	-
MChr19	5111673	5112044	DEL	371	Ofa022437	27072	Ofa022438	1975	gene,-,ID=Ofa022438;intron,-,Parent=Ofa022438.gene;
MChr19	5112733	5112862	DEL	129	Ofa022437	28132	Ofa022438	915	intron,-,Parent=Ofa022438.gene;gene,-,ID=Ofa022438;
MChr19	5144364	5144778	DEL	414	Ofa022439	29674	Ofa022440	10421	intron,+,Parent=Ofa022439.gene;gene,+,ID=Ofa022439,Source=MAKER1:MAKER_DHR22000118.1|MAKER_DHR22000131.1,MAKER2:MAKER_DH22000110.1|MAKER_DH22000126.1,MAKER3:MAKER_DR22000108.1;intron,+,Parent=Ofa022439.gene;
MChr19	5178722	5179915	DEL	1193	Ofa022441	22805	Ofa022442	15228	-
MChr19	5181746	5181860	DEL	114	Ofa022441	25829	Ofa022442	12204	-
MChr19	5182274	5182447	DEL	173	Ofa022441	26357	Ofa022442	11676	-
MChr19	5306239	5306696	DEL	457	Ofa022444	54536	Ofa022445	2566	intron,-,Parent=Ofa022445.gene;gene,-,ID=Ofa022445;
MChr19	5325252	5325800	DEL	548	Ofa022445	16447	Ofa022446	13515	gene,-,ID=Ofa022446;intron,-,Parent=Ofa022446.gene;
MChr19	5680222	5680438	DEL	216	Ofa022461	5356	Ofa022462	2954	-
MChr19	5681355	5681585	DEL	230	Ofa022461	6489	Ofa022462	1821	-
MChr19	5722785	5723299	DEL	514	Ofa022463	18060	Ofa022464	9613	intron,-,Parent=Ofa022464.gene;gene,-,ID=Ofa022464,Source=Maker:MAKER_DHR22000143.1,cegmaBusco:Busco00431;
MChr19	5826174	5826639	DEL	465	Ofa022466	25628	Ofa022467	172118	intron,-,Parent=Ofa022467.gene;gene,-,ID=Ofa022467;
MChr19	5889131	5889382	DEL	251	Ofa022466	88585	Ofa022467	109161	gene,-,ID=Ofa022467;intron,-,Parent=Ofa022467.gene;
MChr19	5901494	5902219	DEL	725	Ofa022466	100948	Ofa022467	96798	gene,-,ID=Ofa022467;intron,-,Parent=Ofa022467.gene;
MChr19	5927918	5928126	DEL	208	Ofa022466	127372	Ofa022467	70374	gene,-,ID=Ofa022467;intron,-,Parent=Ofa022467.gene;
MChr19	6070288	6070542	DEL	254	Ofa022471	9973	Ofa022472	55088	-
MChr19	6421552	6421964	DEL	412	Ofa022474	162432	Ofa022475	25511	gene,-,ID=Ofa022475;intron,-,Parent=Ofa022475.gene;
MChr19	6449952	6450395	DEL	443	Ofa022475	2889	Ofa022476	58496	-
MChr19	6866549	6866689	DEL	140	Ofa022483	43027	Ofa022484	49799	-
MChr19	7126917	7127043	DEL	126	Ofa022491	91709	Ofa022492	666	intron,-,Parent=Ofa022492.gene;gene,-,ID=Ofa022492,Source=MAKER1:MAKER_DHR22000198.1,MAKER3:MAKER_DR22000156.1;
MChr19	7372016	7372342	DEL	326	Ofa022498	21746	Ofa022499	44699	-
MChr19	7614905	7615073	DEL	168	Ofa022499	198190	Ofa022500	54197	intron,+,Parent=Ofa022499.gene;gene,+,ID=Ofa022499;
MChr19	7802361	7802729	DEL	368	Ofa022504	40851	Ofa022505	15839	intron,-,Parent=Ofa022505.gene;gene,-,ID=Ofa022505,Source=MAKER1:MAKER_DHR22000260.1,MAKER2:MAKER_DH22000253.1,MAKER3:MAKER_DR22000210.1;
MChr19	7975908	7976362	DEL	454	Ofa022517	10713	Ofa022518	8089	-
MChr19	8159249	8159371	DEL	122	Ofa022531	8040	Ofa022532	2147	gene,+,ID=Ofa022531;intron,+,Parent=Ofa022531.gene;
MChr19	8169479	8169908	DEL	429	Ofa022533	416	Ofa022534	1634	-
MChr19	8386024	8393032	DEL	7008	Ofa022541	104652	Ofa022542	220893	gene,+,ID=Ofa022541;intron,+,Parent=Ofa022541.gene;
MChr19	8427222	8427555	DEL	333	Ofa022541	145850	Ofa022542	179695	intron,+,Parent=Ofa022541.gene;gene,+,ID=Ofa022541;
MChr19	8484722	8484863	DEL	141	Ofa022541	203350	Ofa022542	122195	intron,+,Parent=Ofa022541.gene;gene,+,ID=Ofa022541;
MChr19	8654975	8655115	DEL	140	Ofa022545	24596	Ofa022546	8775	-
MChr19	8832504	8832667	DEL	163	Ofa022553	59618	Ofa022554	16795	-
MChr19	9380989	9381137	DEL	148	Ofa022565	169	Ofa022566	30201	five_prime_UTR,+,Parent=Ofa022565;gene,+,ID=Ofa022565;
MChr19	9434617	9434940	DEL	323	Ofa022566	23427	Ofa022567	88094	intron,-,Parent=Ofa022567.gene;gene,-,ID=Ofa022567;
MChr19	9581237	9581670	DEL	433	Ofa022567	58526	Ofa022568	11404	intron,-,Parent=Ofa022568.gene;gene,-,ID=Ofa022568,Source=Maker:MAKER_DHR22000250.1,cegmaBusco:Busco04626;
MChr19	9728832	9750754	DEL	21922	Ofa022570	4275	Ofa022571	90	gene,+,ID=Ofa022571;gene,+,ID=Ofa022572;
MChr19	9996403	9996518	DEL	115	Ofa022582	71597	Ofa022583	64910	gene,-,ID=Ofa022583,Source=Maker:MAKER_DHR22000305.1,cegmaBusco:Busco01881;
MChr19	10050427	10050678	DEL	251	Ofa022582	125621	Ofa022583	10886	gene,-,ID=Ofa022583,Source=Maker:MAKER_DHR22000305.1,cegmaBusco:Busco01881;
MChr19	10087050	10087164	DEL	114	Ofa022585	221	Ofa022586	47922	intron,+,Parent=Ofa022585.gene;gene,+,ID=Ofa022585;
MChr19	10992857	10993007	DEL	150	Ofa022596	6634	Ofa022597	13888	-
MChr19	11240900	11260701	DEL	19801	Ofa022604	45518	Ofa022605	30186	-
MChr19	11361939	11362171	DEL	232	Ofa022608	3937	Ofa022609	20491	intron,+,Parent=Ofa022608.gene;gene,+,ID=Ofa022608;
MChr19	11437518	11439162	DEL	1644	Ofa022612	27152	Ofa022613	20137	-
MChr19	11462020	11462176	DEL	156	Ofa022613	4365	Ofa022614	94947	-
MChr19	11494438	11494592	DEL	154	Ofa022613	36783	Ofa022614	62529	intron,-,Parent=Ofa022614.gene;gene,-,ID=Ofa022614,Source=MAKER1:MAKER_DHR22000303.1|MAKER_DHR22000308.1|MAKER_DHR22000309.1,MAKER2:MAKER_DH22000286.1|MAKER_DH22000289.1,MAKER3:MAKER_DR22000249.1|MAKER_DR22000250.1,MAKER4:MAKER_HR22000198.1|MAKER_HR22000199.1;
MChr19	11541035	11541493	DEL	458	Ofa022613	83380	Ofa022614	15932	gene,-,ID=Ofa022614,Source=MAKER1:MAKER_DHR22000303.1|MAKER_DHR22000308.1|MAKER_DHR22000309.1,MAKER2:MAKER_DH22000286.1|MAKER_DH22000289.1,MAKER3:MAKER_DR22000249.1|MAKER_DR22000250.1,MAKER4:MAKER_HR22000198.1|MAKER_HR22000199.1;intron,-,Parent=Ofa022614.gene;
MChr19	11612432	11612603	DEL	171	Ofa022616	12909	Ofa022617	2699	-
MChr19	11718147	11718607	DEL	460	Ofa022619	90566	Ofa022620	35368	intron,+,Parent=Ofa022619.gene;gene,+,ID=Ofa022619;
MChr19	11719529	11719991	DEL	462	Ofa022619	91948	Ofa022620	33986	intron,+,Parent=Ofa022619.gene;gene,+,ID=Ofa022619;
MChr19	11790162	11790403	DEL	241	Ofa022621	4404	Ofa022622	20681	intron,+,Parent=Ofa022621.gene;gene,+,ID=Ofa022621,Source=MAKER1:MAKER_DHR22000339.1,MAKER3:MAKER_DR22000272.1;
MChr19	12190743	12190964	DEL	221	Ofa022631	9901	Ofa022632	21803	-
MChr19	12207745	12207856	DEL	111	Ofa022631	26903	Ofa022632	4801	intron,-,Parent=Ofa022632.gene;gene,-,ID=Ofa022632;
MChr19	12484454	12484671	DEL	217	Ofa022650	42981	Ofa022651	38720	-
MChr19	12644547	12644689	DEL	142	Ofa022652	107313	Ofa022653	64373	-
MChr19	12780136	12780241	DEL	105	Ofa022653	71216	Ofa022654	53511	gene,-,ID=Ofa022654,Source=MAKER1:MAKER_DHR22000362.1,MAKER2:MAKER_DH22000356.1|MAKER_DH22000361.1|MAKER_DH22000363.1|MAKER_DH22000366.1,MAKER3:MAKER_DR22000289.1|MAKER_DR22000296.1|MAKER_DR22000297.1,MAKER4:MAKER_HR22000225.1;intron,-,Parent=Ofa022654.gene;
MChr19	12791337	12791521	DEL	184	Ofa022653	82417	Ofa022654	42310	gene,-,ID=Ofa022654,Source=MAKER1:MAKER_DHR22000362.1,MAKER2:MAKER_DH22000356.1|MAKER_DH22000361.1|MAKER_DH22000363.1|MAKER_DH22000366.1,MAKER3:MAKER_DR22000289.1|MAKER_DR22000296.1|MAKER_DR22000297.1,MAKER4:MAKER_HR22000225.1;intron,-,Parent=Ofa022654.gene;
MChr19	14177597	14177761	DEL	164	Ofa022692	25266	Ofa022693	329	-
MChr19	14441893	14442296	DEL	403	Ofa022694	237365	Ofa022695	13461	-
MChr19	14637622	14637791	DEL	169	Ofa022697	50800	Ofa022698	35064	intron,+,Parent=Ofa022697.gene;gene,+,ID=Ofa022697;
MChr19	14674256	14674528	DEL	272	Ofa022698	1570	Ofa022699	12868	-
MChr19	14763492	14763810	DEL	318	Ofa022701	44385	Ofa022702	4055	gene,-,ID=Ofa022702;intron,-,Parent=Ofa022702.gene;
MChr19	14904345	14904537	DEL	192	Ofa022708	78326	Ofa022709	9399	-
MChr19	15255265	15255498	DEL	233	Ofa022721	127040	Ofa022722	29586	-
MChr19	16139181	16139444	DEL	263	Ofa022732	70616	Ofa022733	47938	intron,-,Parent=Ofa022733.gene;gene,-,ID=Ofa022733;
MChr19	16954748	16954988	DEL	240	Ofa022756	1683	Ofa022757	19386	intron,+,Parent=Ofa022756.gene;gene,+,ID=Ofa022756,Source=Maker:MAKER_DHR22000437.1|MAKER_DHR22000442.1,cegmaBusco:Busco03372;
MChr19	17558751	17559319	DEL	568	Ofa022770	21816	Ofa022771	13895	-
MChr19	17680905	17681125	DEL	220	Ofa022771	108259	Ofa022772	12664	gene,-,ID=Ofa022772;intron,-,Parent=Ofa022772.gene;
MChr19	17958557	17960650	DEL	2093	Ofa022780	3329	Ofa022781	69097	intron,+,Parent=Ofa022780.gene;gene,+,ID=Ofa022780;
MChr19	18160757	18160933	DEL	176	Ofa022789	30956	Ofa022790	26416	intron,-,Parent=Ofa022790.gene;gene,-,ID=Ofa022790;
MChr19	18378075	18378407	DEL	332	Ofa022797	10223	Ofa022798	53087	gene,+,ID=Ofa022797;intron,+,Parent=Ofa022797.gene;
MChr19	18548295	18548432	DEL	137	Ofa022801	2189	Ofa022802	2226	-
MChr19	18643095	18643544	DEL	449	Ofa022803	43657	Ofa022804	10793	intron,-,Parent=Ofa022804.gene;gene,-,ID=Ofa022804;
MChr19	18743570	18743721	DEL	151	Ofa022810	2652	Ofa022811	3384	gene,+,ID=Ofa022810,Source=Maker:MAKER_DHR22000486.1|MAKER_DHR22000509.1,cegmaBusco:Busco01377|Busco01378;intron,+,Parent=Ofa022810.gene;
MChr19	19047286	19047563	DEL	277	Ofa022818	15007	Ofa022819	24498	-
MChr19	19128031	19128301	DEL	270	Ofa022820	26669	Ofa022821	8591	-
MChr19	19200413	19200622	DEL	209	Ofa022824	5697	Ofa022825	14764	intron,+,Parent=Ofa022824.gene;gene,+,ID=Ofa022824;
MChr19	19306892	19307444	DEL	552	Ofa022835	10689	Ofa022836	130683	intron,-,Parent=Ofa022836.gene;gene,-,ID=Ofa022836;
MChr19	19321105	19321316	DEL	211	Ofa022835	24902	Ofa022836	116470	intron,-,Parent=Ofa022836.gene;gene,-,ID=Ofa022836;
MChr19	19742379	19742667	DEL	288	Ofa022840	9690	Ofa022841	45685	-
MChr19	19747492	19747880	DEL	388	Ofa022840	14803	Ofa022841	40572	-
MChr19	19965293	19965416	DEL	123	Ofa022844	76702	Ofa022845	10938	-
MChr19	20267766	20268118	DEL	352	Ofa022853	63112	Ofa022854	116068	gene,+,ID=Ofa022853;intron,+,Parent=Ofa022853.gene;
MChr19	21083112	21083364	DEL	252	Ofa022879	198	Ofa022880	24709	-
MChr19	21113301	21114960	DEL	1659	Ofa022880	5480	Ofa022881	4673	-
MChr19	21168789	21168919	DEL	130	Ofa022886	3315	Ofa022887	12555	intron,+,Parent=Ofa022886.gene;gene,+,ID=Ofa022886;
MChr19	21223145	21225766	DEL	2621	Ofa022888	14732	Ofa022889	22979	-
MChr19	21327039	21327498	DEL	459	Ofa022889	80915	Ofa022890	22469	-
MChr19	21338359	21338732	DEL	373	Ofa022889	92235	Ofa022890	11149	-
MChr19	21341732	21341836	DEL	104	Ofa022889	95608	Ofa022890	7776	-
MChr19	21451123	21451457	DEL	334	Ofa022891	81665	Ofa022892	25176	intron,+,Parent=Ofa022891.gene;gene,+,ID=Ofa022891;
MChr19	21684296	21684747	DEL	451	Ofa022895	18229	Ofa022896	877	-
MChr19	21742897	21774499	DEL	31602	Ofa022897	42851	Ofa022898	32198	-
MChr19	21865972	21866178	DEL	206	Ofa022899	71339	Ofa022900	13145	intron,+,Parent=Ofa022899.gene;gene,+,ID=Ofa022899;
MChr19	21948922	21949200	DEL	278	Ofa022903	26574	Ofa022904	13726	-
MChr19	22104712	22104905	DEL	193	Ofa022904	142064	Ofa022905	66672	-
MChr19	22105235	22106096	DEL	861	Ofa022904	142587	Ofa022905	66149	-
MChr19	22119579	22119713	DEL	134	Ofa022904	156931	Ofa022905	51805	-
MChr19	22126896	22127029	DEL	133	Ofa022904	164248	Ofa022905	44488	-
MChr19	22135886	22137845	DEL	1959	Ofa022904	173238	Ofa022905	35498	-
MChr19	22139623	22140519	DEL	896	Ofa022904	176975	Ofa022905	31761	-
MChr19	22142462	22142596	DEL	134	Ofa022904	179814	Ofa022905	28922	-
MChr19	22144915	22159353	DEL	14438	Ofa022904	182267	Ofa022905	26469	-
MChr19	22169617	22170043	DEL	426	Ofa022904	206969	Ofa022905	1767	intron,-,Parent=Ofa022905.gene;gene,-,ID=Ofa022905;intron,-,Parent=Ofa022905.gene;
MChr19	22180685	22180887	DEL	202	Ofa022906	2393	Ofa022907	78568	intron,+,Parent=Ofa022906.gene;gene,+,ID=Ofa022906,Source=Maker:MAKER_DHR22000595.1|MAKER_DHR22000597.1|MAKER_DHR22000609.1,cegmaBusco:Busco03749|Busco03875;
MChr19	22202135	22202377	DEL	242	Ofa022906	23843	Ofa022907	57118	gene,+,ID=Ofa022906,Source=Maker:MAKER_DHR22000595.1|MAKER_DHR22000597.1|MAKER_DHR22000609.1,cegmaBusco:Busco03749|Busco03875;intron,+,Parent=Ofa022906.gene;
MChr19	22730813	22730962	DEL	149	Ofa022911	43900	Ofa022912	74550	-
MChr19	22920863	22920974	DEL	111	Ofa022920	4688	Ofa022921	41512	gene,+,ID=Ofa022920;intron,+,Parent=Ofa022920.gene;
MChr19	23014573	23014769	DEL	196	Ofa022922	46115	Ofa022923	103184	intron,-,Parent=Ofa022923.gene;gene,-,ID=Ofa022923;
MChr19	23083218	23083325	DEL	107	Ofa022922	114760	Ofa022923	34539	gene,-,ID=Ofa022923;
MChr19	23126722	23126844	DEL	122	Ofa022923	8965	Ofa022924	74940	-
MChr19	23266939	23267046	DEL	107	Ofa022924	65277	Ofa022925	331776	-
MChr19	23299900	23300225	DEL	325	Ofa022924	98238	Ofa022925	298815	-
MChr19	23499319	23499431	DEL	112	Ofa022924	297657	Ofa022925	99396	-
MChr19	24042219	24042856	DEL	637	Ofa022932	87016	Ofa022933	165419	-
MChr19	24187957	24190117	DEL	2160	Ofa022932	232754	Ofa022933	19681	-
MChr19	24192462	24194142	DEL	1680	Ofa022932	237259	Ofa022933	15176	-
MChr19	24227386	24227514	DEL	128	Ofa022933	19748	Ofa022934	178629	intron,+,Parent=Ofa022933.gene;gene,+,ID=Ofa022933,Source=Maker:MAKER_DHR22000590.1,cegmaBusco:Busco03035;
MChr19	24470468	24470762	DEL	294	Ofa022936	36401	Ofa022937	20890	-
MChr19	24520451	24522141	DEL	1690	Ofa022937	29093	Ofa022938	18716	-
MChr19	24677216	24677390	DEL	174	Ofa022938	138049	Ofa022939	24440	-
MChr19	24688219	24688393	DEL	174	Ofa022938	149052	Ofa022939	13437	-
MChr19	24726225	24726449	DEL	224	Ofa022939	24569		975273775	-
MChr17	160668	161914	DEL	1246	Ofa021434	2073	Ofa021435	13207	intron,+,Parent=Ofa021434.gene;gene,+,ID=Ofa021434;
MChr17	163476	163602	DEL	126	Ofa021434	4881	Ofa021435	10399	gene,+,ID=Ofa021434;intron,+,Parent=Ofa021434.gene;
MChr17	308109	309313	DEL	1204	Ofa021442	5323	Ofa021443	24534	gene,+,ID=Ofa021442;intron,+,Parent=Ofa021442.gene;
MChr17	482087	482872	DEL	785	Ofa021448	5539	Ofa021449	17190	-
MChr17	563338	563802	DEL	464	Ofa021451	7558	Ofa021452	9423	-
MChr17	580633	580741	DEL	108	Ofa021452	7872	Ofa021453	4194	-
MChr17	683199	683347	DEL	148	Ofa021456	3830	Ofa021457	4989	-
MChr17	733210	733335	DEL	125	Ofa021457	45022	Ofa021458	51233	-
MChr17	749979	750903	DEL	924	Ofa021457	61791	Ofa021458	34464	-
MChr17	893222	894559	DEL	1337	Ofa021463	2012	Ofa021464	30749	intron,+,Parent=Ofa021463.gene;gene,+,ID=Ofa021463;
MChr17	959294	959561	DEL	267	Ofa021466	22429	Ofa021467	70731	gene,+,ID=Ofa021466,Source=MAKER1:MAKER_DHR21000027.1,MAKER2:MAKER_DH21000020.1,MAKER3:MAKER_DR21000016.1;intron,+,Parent=Ofa021466.gene;
MChr17	970166	970496	DEL	330	Ofa021466	33301	Ofa021467	59859	intron,+,Parent=Ofa021466.gene;intron,+,Parent=Ofa021466.gene;gene,+,ID=Ofa021466,Source=MAKER1:MAKER_DHR21000027.1,MAKER2:MAKER_DH21000020.1,MAKER3:MAKER_DR21000016.1;
MChr17	1027369	1027616	DEL	247	Ofa021466	90504	Ofa021467	2656	-
MChr17	1304527	1304705	DEL	178	Ofa021473	1051	Ofa021474	28945	-
MChr17	1436950	1437143	DEL	193	Ofa021477	45405	Ofa021478	1441	-
MChr17	1449423	1449801	DEL	378	Ofa021478	11032	Ofa021479	64656	three_prime_UTR,+,Parent=Ofa021478;gene,+,ID=Ofa021478;
MChr17	1461145	1461507	DEL	362	Ofa021478	22754	Ofa021479	52934	-
MChr17	1559588	1559908	DEL	320	Ofa021479	45509	Ofa021480	12656	-
MChr17	1706593	1706942	DEL	349	Ofa021485	32996	Ofa021486	12519	-
MChr17	1878674	1878986	DEL	312	Ofa021486	159562	Ofa021487	50072	gene,-,ID=Ofa021487,Source=Maker:MAKER_DHR21000096.1|MAKER_DHR21000098.1|MAKER_DHR21000101.1,cegmaBusco:Busco03671;intron,-,Parent=Ofa021487.gene;
MChr17	1919588	1919917	DEL	329	Ofa021486	200476	Ofa021487	9158	gene,-,ID=Ofa021487,Source=Maker:MAKER_DHR21000096.1|MAKER_DHR21000098.1|MAKER_DHR21000101.1,cegmaBusco:Busco03671;intron,-,Parent=Ofa021487.gene;
MChr17	2046651	2047041	DEL	390	Ofa021488	19935	Ofa021489	43391	-
MChr17	2058279	2058808	DEL	529	Ofa021488	31563	Ofa021489	31763	-
MChr17	2330530	2330862	DEL	332	Ofa021489	240488	Ofa021490	80573	-
MChr17	2359856	2359959	DEL	103	Ofa021489	269814	Ofa021490	51247	-
MChr17	2384020	2384165	DEL	145	Ofa021489	293978	Ofa021490	27083	-
MChr17	2392147	2392536	DEL	389	Ofa021489	302105	Ofa021490	18956	-
MChr17	2482040	2482213	DEL	173	Ofa021490	70937	Ofa021491	680	-
MChr17	2538817	2540430	DEL	1613	Ofa021493	13935	Ofa021494	21560	gene,+,ID=Ofa021493;intron,+,Parent=Ofa021493.gene;
MChr17	2567625	2567820	DEL	195	Ofa021495	1810	Ofa021496	32041	gene,+,ID=Ofa021495;intron,+,Parent=Ofa021495.gene;
MChr17	2854679	2854779	DEL	100	Ofa021503	73635	Ofa021504	20655	intron,-,Parent=Ofa021504.gene;gene,-,ID=Ofa021504;
MChr17	2926276	2926880	DEL	604	Ofa021507	18246	Ofa021508	9092	-
MChr17	3029182	3029321	DEL	139	Ofa021511	58355	Ofa021512	23955	-
MChr17	3031148	3031519	DEL	371	Ofa021511	60321	Ofa021512	21989	-
MChr17	3117314	3117455	DEL	141	Ofa021513	54260	Ofa021514	13971	-
MChr17	3160422	3160619	DEL	197	Ofa021515	1188	Ofa021516	8390	-
MChr17	3212919	3213038	DEL	119	Ofa021520	4217	Ofa021521	25735	-
MChr17	3252639	3252974	DEL	335	Ofa021521	13985	Ofa021522	1059	-
MChr17	3447256	3447477	DEL	221	Ofa021532	36503	Ofa021533	60584	-
MChr17	3484028	3484165	DEL	137	Ofa021532	73275	Ofa021533	23812	gene,-,ID=Ofa021533,Source=Maker:MAKER_DHR21000083.1,cegmaBusco:Busco01115;intron,-,Parent=Ofa021533.gene;
MChr17	3525815	3526125	DEL	310	Ofa021534	5246	Ofa021535	17016	intron,-,Parent=Ofa021535.gene;gene,-,ID=Ofa021535;
MChr17	3566036	3566405	DEL	369	Ofa021535	23205	Ofa021536	3426	intron,-,Parent=Ofa021536.gene;gene,-,ID=Ofa021536;
MChr17	3567833	3568678	DEL	845	Ofa021535	25002	Ofa021536	1629	intron,-,Parent=Ofa021536.gene;gene,-,ID=Ofa021536;
MChr17	3569328	3573197	DEL	3869	Ofa021535	26497	Ofa021536	134	five_prime_UTR,-,Parent=Ofa021536;gene,-,ID=Ofa021536;
MChr17	3606935	3607109	DEL	174	Ofa021537	18061	Ofa021538	8163	-
MChr17	3609280	3609972	DEL	692	Ofa021537	20406	Ofa021538	5818	-
MChr17	3767921	3769569	DEL	1648	Ofa021543	6301	Ofa021544	35668	gene,+,ID=Ofa021543;intron,+,Parent=Ofa021543.gene;
MChr17	3863469	3866853	DEL	3384	Ofa021548	12581	Ofa021549	29886	intron,+,Parent=Ofa021548.gene;gene,+,ID=Ofa021548;
MChr17	3876850	3877436	DEL	586	Ofa021548	25962	Ofa021549	16505	-
MChr17	3901754	3901864	DEL	110	Ofa021549	8399	Ofa021550	40461	gene,+,ID=Ofa021549;
MChr17	3920305	3920459	DEL	154	Ofa021549	26950	Ofa021550	21910	intron,+,Parent=Ofa021549.gene;gene,+,ID=Ofa021549;
MChr17	4123331	4123483	DEL	152	Ofa021561	6434	Ofa021562	44981	-
MChr17	4205340	4205495	DEL	155	Ofa021562	37028	Ofa021563	11074	-
MChr17	4426281	4426383	DEL	102	Ofa021576	18832	Ofa021577	3119	gene,-,ID=Ofa021577,Source=Maker:MAKER_DHR21000150.1,cegmaBusco:Busco02916;intron,-,Parent=Ofa021577.gene;
MChr17	4665257	4665402	DEL	145	Ofa021589	19140	Ofa021590	90971	intron,+,Parent=Ofa021589.gene;gene,+,ID=Ofa021589;
MChr17	4874006	4874240	DEL	234	Ofa021594	52734	Ofa021595	36950	-
MChr17	4937564	4937778	DEL	214	Ofa021595	26608	Ofa021596	125389	gene,+,ID=Ofa021595;
MChr17	5134783	5134916	DEL	133	Ofa021598	16716	Ofa021599	47575	-
MChr17	5149596	5149844	DEL	248	Ofa021598	31529	Ofa021599	32762	-
MChr17	5194735	5198324	DEL	3589	Ofa021599	12377	Ofa021600	72292	-
MChr17	5209574	5209790	DEL	216	Ofa021599	27216	Ofa021600	57453	-
MChr17	5303726	5303860	DEL	134	Ofa021600	36699	Ofa021601	3402	intron,-,Parent=Ofa021601.gene;gene,-,ID=Ofa021601;
MChr17	5574794	5574903	DEL	109	Ofa021611	87538	Ofa021612	3447	intron,-,Parent=Ofa021612.gene;gene,-,ID=Ofa021612;
MChr17	5945684	5945988	DEL	304	Ofa021633	47847	Ofa021634	2122	gene,-,ID=Ofa021634;intron,-,Parent=Ofa021634.gene;
MChr17	6134644	6134936	DEL	292	Ofa021642	2584	Ofa021643	32383	-
MChr17	6346783	6369078	DEL	22295	Ofa021651	4080	Ofa021652	3053	intron,+,Parent=Ofa021652.gene;intron,+,Parent=Ofa021652.gene;intron,+,Parent=Ofa021652.gene;intron,+,Parent=Ofa021652.gene;intron,+,Parent=Ofa021652.gene;intron,+,Parent=Ofa021652.gene;gene,-,ID=Ofa021653;intron,-,Parent=Ofa021653.gene;intron,-,Parent=Ofa021653.gene;intron,+,Parent=Ofa021652.gene;gene,+,ID=Ofa021652;intron,+,Parent=Ofa021652.gene;
MChr17	7364323	7364533	DEL	210	Ofa021698	21464	Ofa021699	27107	-
MChr17	7399049	7399248	DEL	199	Ofa021699	7619	Ofa021700	14434	-
MChr17	7506223	7506415	DEL	192	Ofa021705	28191	Ofa021706	2819	gene,-,ID=Ofa021706;intron,-,Parent=Ofa021706.gene;
MChr17	7620693	7620870	DEL	177	Ofa021707	54621	Ofa021708	102715	-
MChr17	7626773	7627022	DEL	249	Ofa021707	60701	Ofa021708	96635	-
MChr17	8004383	8004540	DEL	157	Ofa021728	6616	Ofa021729	16128	-
MChr17	8288196	8288340	DEL	144	Ofa021740	563	Ofa021741	3086	-
MChr17	8747088	8747238	DEL	150	Ofa021755	7162	Ofa021756	19446	intron,-,Parent=Ofa021756.gene;gene,-,ID=Ofa021756,Source=Maker:MAKER_DHR21000358.1|MAKER_DHR21000369.1,cegmaBusco:Busco00735|Busco03369;
MChr17	8769361	8769513	DEL	152	Ofa021756	2827	Ofa021757	34032	-
MChr17	9309723	9310530	DEL	807	Ofa021792	26525	Ofa021793	23799	-
MChr17	9441239	9441444	DEL	205	Ofa021799	1232	Ofa021800	16610	-
MChr17	9576739	9576975	DEL	236	Ofa021805	1968	Ofa021806	5149	-
MChr17	9876405	9880967	DEL	4562	Ofa021815	134015	Ofa021816	20326	intron,-,Parent=Ofa021816.gene;gene,-,ID=Ofa021816;
MChr17	10616020	10616155	DEL	135	Ofa021867	1697	Ofa021868	8052	gene,+,ID=Ofa021867;intron,+,Parent=Ofa021867.gene;
MChr17	11003310	11003503	DEL	193	Ofa021899	15073	Ofa021900	12986	intron,+,Parent=Ofa021899.gene;gene,+,ID=Ofa021899;
MChr17	11016061	11016394	DEL	333	Ofa021899	27824	Ofa021900	235	gene,-,ID=Ofa021900;intron,-,Parent=Ofa021900.gene;
MChr17	11211471	11217216	DEL	5745	Ofa021906	48577	Ofa021907	33661	intron,-,Parent=Ofa021907.gene;gene,-,ID=Ofa021907;
MChr17	11365103	11365212	DEL	109	Ofa021911	29549	Ofa021912	57816	-
MChr17	11553129	11553265	DEL	136	Ofa021913	108933	Ofa021914	15484	-
MChr17	11563896	11564669	DEL	773	Ofa021913	119700	Ofa021914	4717	-
MChr17	11730833	11730941	DEL	108	Ofa021915	116820	Ofa021916	118520	intron,+,Parent=Ofa021915.gene;gene,+,ID=Ofa021915;
MChr17	12228044	12247752	DEL	19708	Ofa021924	19357	Ofa021925	100694	three_prime_UTR,+,Parent=Ofa021924;intron,+,Parent=Ofa021924.gene;intron,+,Parent=Ofa021924.gene;gene,+,ID=Ofa021924;
MChr17	12570972	12571354	DEL	382	Ofa021938	3934	Ofa021939	42408	-
MChr17	12577574	12578871	DEL	1297	Ofa021938	10536	Ofa021939	35806	-
MChr17	12728945	12729167	DEL	222	Ofa021944	21171	Ofa021945	40844	intron,+,Parent=Ofa021944.gene;gene,+,ID=Ofa021944,Source=Maker:MAKER_DHR21000493.1,cegmaBusco:Busco01719;
MChr17	12851240	12851411	DEL	171	Ofa021950	24380	Ofa021951	12766	intron,+,Parent=Ofa021950.gene;gene,+,ID=Ofa021950;
MChr17	13225845	13226191	DEL	346	Ofa021968	2337	Ofa021969	2668	gene,-,ID=Ofa021969,Source=MAKER1:MAKER_DHR21000517.1,MAKER3:MAKER_DR21000409.1;intron,-,Parent=Ofa021969.gene;
MChr17	13228513	13228986	DEL	473	Ofa021968	5005	Ofa021970	5775	-
MChr17	13237333	13237711	DEL	378	Ofa021970	3045	Ofa021971	18690	gene,+,ID=Ofa021970;intron,+,Parent=Ofa021970.gene;
MChr17	13583385	13583528	DEL	143	Ofa021978	10449	Ofa021979	377	-
MChr17	13875774	13877450	DEL	1676	Ofa021991	33035	Ofa021992	169740	-
MChr17	14100854	14101199	DEL	345	Ofa021995	5332	Ofa021996	15614	gene,+,ID=Ofa021995;intron,+,Parent=Ofa021995.gene;
MChr17	14272040	14272289	DEL	249	Ofa021997	43906	Ofa021998	1004	-
MChr17	14294340	14294792	DEL	452	Ofa021998	21296	Ofa021999	21264	intron,+,Parent=Ofa021998.gene;gene,+,ID=Ofa021998;
MChr17	14305550	14305688	DEL	138	Ofa021998	32506	Ofa021999	10054	-
MChr17	14325106	14325554	DEL	448	Ofa021999	9502	Ofa022000	8777	-
MChr17	14560132	14560457	DEL	325	Ofa022010	1393	Ofa022011	5636	gene,+,ID=Ofa022010,Source=Maker:MAKER_DHR21000569.1,cegmaBusco:Busco00071;intron,+,Parent=Ofa022010.gene;
MChr17	15172754	15172875	DEL	121	Ofa022043	4214	Ofa022044	16769	gene,+,ID=Ofa022043;intron,+,Parent=Ofa022043.gene;
MChr17	15301766	15302306	DEL	540	Ofa022046	63748	Ofa022047	15114	-
MChr17	15482588	15482719	DEL	131	Ofa022052	56415	Ofa022053	137997	intron,+,Parent=Ofa022052.gene;gene,+,ID=Ofa022052;
MChr17	16207288	16207461	DEL	173	Ofa022079	20599	Ofa022080	65170	-
MChr17	16207547	16207974	DEL	427	Ofa022079	20858	Ofa022080	64911	-
MChr17	16208065	16208384	DEL	319	Ofa022079	21376	Ofa022080	64393	-
MChr17	16351993	16352270	DEL	277	Ofa022085	11748	Ofa022086	30116	gene,+,ID=Ofa022085;intron,+,Parent=Ofa022085.gene;
MChr17	16751499	16751665	DEL	166	Ofa022101	25453	Ofa022102	32195	-
MChr17	16780012	16780258	DEL	246	Ofa022101	53966	Ofa022102	3682	gene,-,ID=Ofa022102;intron,-,Parent=Ofa022102.gene;
MChr17	16801145	16806855	DEL	5710	Ofa022102	17451	Ofa022103	6538	gene,-,ID=Ofa022103;intron,-,Parent=Ofa022103.gene;
MChr17	16814630	16814953	DEL	323	Ofa022103	6947	Ofa022104	21101	-
MChr17	16818331	16818572	DEL	241	Ofa022103	10648	Ofa022104	17400	intron,-,Parent=Ofa022104.gene;gene,-,ID=Ofa022104;
MChr17	17133664	17133850	DEL	186	Ofa022122	5668	Ofa022123	94681	intron,+,Parent=Ofa022122.gene;gene,+,ID=Ofa022122;
MChr17	17567020	17567412	DEL	392	Ofa022129	154725	Ofa022130	85774	-
MChr17	17652216	17652566	DEL	350	Ofa022129	239921	Ofa022130	578	-
MChr17	17857078	17857319	DEL	241	Ofa022133	46005	Ofa022134	100477	-
MChr17	18003845	18004201	DEL	356	Ofa022135	10725	Ofa022136	37028	-
MChr17	18682004	18682572	DEL	568	Ofa022157	57010	Ofa022158	64780	-
MChr17	18988465	18988605	DEL	140	Ofa022159	59337	Ofa022160	68132	-
MChr17	19247340	19247955	DEL	615	Ofa022166	28426	Ofa022167	13435	gene,+,ID=Ofa022166;intron,+,Parent=Ofa022166.gene;
MChr17	19248086	19250093	DEL	2007	Ofa022166	29172	Ofa022167	12689	gene,+,ID=Ofa022166;intron,+,Parent=Ofa022166.gene;
MChr17	19353312	19353753	DEL	441	Ofa022170	62680	Ofa022171	83175	gene,+,ID=Ofa022170;intron,+,Parent=Ofa022170.gene;
MChr17	19373826	19373939	DEL	113	Ofa022170	83194	Ofa022171	62661	gene,+,ID=Ofa022170;intron,+,Parent=Ofa022170.gene;
MChr17	19726332	19726456	DEL	124	Ofa022179	61577	Ofa022180	71165	intron,+,Parent=Ofa022179.gene;gene,+,ID=Ofa022179;
MChr17	19864794	19864906	DEL	112	Ofa022181	65436	Ofa022182	1327	-
MChr17	20124151	20124256	DEL	105	Ofa022185	185519	Ofa022186	72688	intron,+,Parent=Ofa022185.gene;gene,+,ID=Ofa022185;
MChr17	20164345	20164918	DEL	573	Ofa022185	225713	Ofa022186	32494	intron,+,Parent=Ofa022185.gene;gene,+,ID=Ofa022185;
MChr17	20230610	20230979	DEL	369	Ofa022186	33771	Ofa022187	3591	-
MChr17	20408009	20408265	DEL	256	Ofa022188	17964	Ofa022189	18325	-
MChr17	20462281	20462429	DEL	148	Ofa022192	2259	Ofa022193	13248	intron,+,Parent=Ofa022192.gene;gene,+,ID=Ofa022192;
MChr17	20862868	20862981	DEL	113	Ofa022211	11739	Ofa022212	23019	intron,+,Parent=Ofa022211.gene;gene,+,ID=Ofa022211;
MChr17	20905239	20905442	DEL	203	Ofa022213	16835	Ofa022214	16017	intron,+,Parent=Ofa022213.gene;intron,+,Parent=Ofa022213.gene;gene,+,ID=Ofa022213;
MChr17	21263244	21263353	DEL	109	Ofa022224	4270	Ofa022225	96580	intron,+,Parent=Ofa022224.gene;gene,+,ID=Ofa022224;
MChr17	21285239	21285513	DEL	274	Ofa022224	26265	Ofa022225	74585	intron,+,Parent=Ofa022224.gene;gene,+,ID=Ofa022224;
MChr17	21465096	21465567	DEL	471	Ofa022231	4962	Ofa022232	2246	-
MChr17	21581588	21581817	DEL	229	Ofa022233	91128	Ofa022234	1788	-
MChr17	21616462	21616727	DEL	265	Ofa022234	33086	Ofa022235	172350	intron,+,Parent=Ofa022234.gene;gene,+,ID=Ofa022234;
MChr17	21698148	21698406	DEL	258	Ofa022234	114772	Ofa022235	90664	intron,+,Parent=Ofa022234.gene;gene,+,ID=Ofa022234;
MChr17	21939506	21939696	DEL	190	Ofa022243	800	Ofa022244	12945	gene,+,ID=Ofa022243;intron,+,Parent=Ofa022243.gene;
MChr17	22107732	22107928	DEL	196	Ofa022249	47561	Ofa022250	252042	-
MChr17	22679451	22679828	DEL	377	Ofa022251	120008	Ofa022252	171163	-
MChr17	23015236	23015341	DEL	105	Ofa022256	51634	Ofa022257	35736	-
MChr17	23070477	23070584	DEL	107	Ofa022258	5955	Ofa022259	4084	-
MChr17	23239278	23240953	DEL	1675	Ofa022262	7580	Ofa022263	144587	intron,-,Parent=Ofa022263.gene;gene,-,ID=Ofa022263;
MChr17	23254918	23255095	DEL	177	Ofa022262	23220	Ofa022263	128947	intron,-,Parent=Ofa022263.gene;gene,-,ID=Ofa022263;
MChr17	23264687	23264797	DEL	110	Ofa022262	32989	Ofa022263	119178	intron,-,Parent=Ofa022263.gene;gene,-,ID=Ofa022263;
MChr17	23339714	23340581	DEL	867	Ofa022262	108016	Ofa022263	44151	intron,-,Parent=Ofa022263.gene;gene,-,ID=Ofa022263;
MChr17	23359813	23360118	DEL	305	Ofa022262	128115	Ofa022263	24052	intron,-,Parent=Ofa022263.gene;gene,-,ID=Ofa022263;
MChr17	23683572	23683730	DEL	158	Ofa022271	75157	Ofa022272	106003	intron,+,Parent=Ofa022271.gene;gene,+,ID=Ofa022271;
MChr17	23741975	23750725	DEL	8750	Ofa022271	133560	Ofa022272	47600	-
MChr17	24512521	24514157	DEL	1636	Ofa022290	120151	Ofa022291	333324	-
MChr17	24518845	24523579	DEL	4734	Ofa022290	126475	Ofa022291	327000	-
MChr17	24830273	24830862	DEL	589	Ofa022290	437903	Ofa022291	15572	-
MChr17	24890167	24890342	DEL	175	Ofa022291	44322	Ofa022292	20194	-
MChr17	25055607	25062246	DEL	6639	Ofa022292	145246	Ofa022293	164856	intron,+,Parent=Ofa022292.gene;gene,+,ID=Ofa022292;
MChr17	25076144	25105753	DEL	29609	Ofa022292	165783	Ofa022293	144319	intron,+,Parent=Ofa022292.gene;intron,+,Parent=Ofa022292.gene;gene,+,ID=Ofa022292;
MChr17	25162629	25172523	DEL	9894	Ofa022292	252268	Ofa022293	57834	-
MChr17	25214446	25214957	DEL	511	Ofa022292	304085	Ofa022293	6017	-
MChr17	25215034	25215814	DEL	780	Ofa022292	304673	Ofa022293	5429	-
MChr17	25452586	25454373	DEL	1787	Ofa022296	119033	Ofa022297	64703	intron,-,Parent=Ofa022297.gene;gene,-,ID=Ofa022297;
MChr17	25475362	25475551	DEL	189	Ofa022296	141809	Ofa022297	41927	intron,-,Parent=Ofa022297.gene;gene,-,ID=Ofa022297;
MChr17	25782557	25782997	DEL	440	Ofa022301	2141	Ofa022302	144174	gene,+,ID=Ofa022301;
MChr17	25785713	25786047	DEL	334	Ofa022301	5297	Ofa022302	141018	gene,+,ID=Ofa022301;
MChr17	25873389	25873523	DEL	134	Ofa022301	92973	Ofa022302	53342	-
MChr15	89780	106143	DEL	16363		89779	Ofa020745	115489	gene,-,ID=Ofa020745,Source=MAKER1:MAKER_DHR20000020.1,MAKER2:MAKER_DH20000022.1,MAKER3:MAKER_DR20000024.1,MAKER4:MAKER_HR20000008.1;intron,-,Parent=Ofa020745.gene;
MChr15	393566	393743	DEL	177	Ofa020749	30479	Ofa020750	21435	gene,+,ID=Ofa020749,Source=MAKER1:MAKER_DHR20000002.1,MAKER2:MAKER_DH20000004.1,MAKER3:MAKER_DR20000002.1,MAKER4:MAKER_HR20000001.1;intron,+,Parent=Ofa020749.gene;
MChr15	960646	960878	DEL	232	Ofa020758	68936	Ofa020759	36392	intron,-,Parent=Ofa020759.gene;gene,-,ID=Ofa020759;
MChr15	1426383	1427347	DEL	964	Ofa020771	10262	Ofa020772	34491	gene,+,ID=Ofa020771;intron,+,Parent=Ofa020771.gene;
MChr15	1764303	1764457	DEL	154	Ofa020776	67180	Ofa020777	122160	intron,+,Parent=Ofa020776.gene;gene,+,ID=Ofa020776;
MChr15	2087309	2087478	DEL	169	Ofa020779	104905	Ofa020780	11212	-
MChr15	2166264	2166394	DEL	130	Ofa020780	67743	Ofa020781	26668	-
MChr15	2257474	2257658	DEL	184	Ofa020781	64542	Ofa020782	317894	-
MChr15	2262460	2263234	DEL	774	Ofa020781	69528	Ofa020782	312908	-
MChr15	2303920	2304447	DEL	527	Ofa020781	110988	Ofa020782	271448	-
MChr15	2315200	2316568	DEL	1368	Ofa020781	122268	Ofa020782	260168	-
MChr15	2351785	2352046	DEL	261	Ofa020781	158853	Ofa020782	223583	-
MChr15	2397339	2402139	DEL	4800	Ofa020781	204407	Ofa020782	178029	-
MChr15	2417843	2417998	DEL	155	Ofa020781	224911	Ofa020782	157525	-
MChr15	2826857	2827151	DEL	294	Ofa020784	16429	Ofa020785	58757	-
MChr15	2933800	2934015	DEL	215	Ofa020785	48186	Ofa020786	47188	gene,+,ID=Ofa020785;intron,+,Parent=Ofa020785.gene;
MChr15	2967226	2967575	DEL	349	Ofa020785	81612	Ofa020786	13762	-
MChr15	3050802	3051452	DEL	650	Ofa020787	37046	Ofa020788	55315	intron,+,Parent=Ofa020787.gene;gene,+,ID=Ofa020787;
MChr15	3090075	3091864	DEL	1789	Ofa020787	76319	Ofa020788	16042	-
MChr15	3180408	3180679	DEL	271	Ofa020789	13309	Ofa020790	52130	-
MChr15	3352179	3352285	DEL	106	Ofa020791	21744	Ofa020792	443918	-
MChr15	3494674	3512572	DEL	17898	Ofa020791	164239	Ofa020792	301423	-
MChr15	3568480	3568887	DEL	407	Ofa020791	238045	Ofa020792	227617	-
MChr15	3742073	3742176	DEL	103	Ofa020791	411638	Ofa020792	54024	-
MChr15	3810166	3810411	DEL	245	Ofa020792	14069	Ofa020793	30016	-
MChr15	3836667	3837490	DEL	823	Ofa020792	40570	Ofa020793	3515	-
MChr15	3848607	3848710	DEL	103	Ofa020793	8425	Ofa020794	36171	-
MChr15	3990857	3991108	DEL	251	Ofa020794	106079	Ofa020795	120378	-
MChr15	3994878	3995252	DEL	374	Ofa020794	110100	Ofa020795	116357	-
MChr15	4207150	4207407	DEL	257	Ofa020795	95915	Ofa020796	23310	-
MChr15	4278034	4278439	DEL	405	Ofa020796	47574	Ofa020797	27755	gene,-,ID=Ofa020797,Source=MAKER1:MAKER_DHR20000073.1,MAKER2:MAKER_DH20000061.1,MAKER3:MAKER_DR20000063.1;intron,-,Parent=Ofa020797.gene;
MChr15	4416601	4416812	DEL	211	Ofa020800	4781	Ofa020801	19509	-
MChr15	4460557	4460680	DEL	123	Ofa020801	24447	Ofa020802	99028	intron,-,Parent=Ofa020802.gene;gene,-,ID=Ofa020802,Source=MAKER1:MAKER_DHR20000072.1|MAKER_DHR20000076.1,MAKER2:MAKER_DH20000067.1|MAKER_DH20000071.1,MAKER3:MAKER_DR20000061.1|MAKER_DR20000062.1,MAKER4:MAKER_HR20000040.1;
MChr15	5155088	5155425	DEL	337	Ofa020817	14213	Ofa020818	40796	intron,+,Parent=Ofa020817.gene;gene,+,ID=Ofa020817;
MChr15	5238237	5238475	DEL	238	Ofa020819	12410	Ofa020820	43070	-
MChr15	5414444	5414565	DEL	121	Ofa020823	3527	Ofa020824	36491	-
MChr15	5421550	5421701	DEL	151	Ofa020823	10633	Ofa020824	29385	-
MChr15	5546702	5546902	DEL	200	Ofa020826	40550	Ofa020827	58347	-
MChr15	5611640	5611819	DEL	179	Ofa020827	6591	Ofa020828	102376	-
MChr15	5643583	5644137	DEL	554	Ofa020827	38534	Ofa020828	70433	-
MChr15	5661153	5661314	DEL	161	Ofa020827	56104	Ofa020828	52863	-
MChr15	5701291	5701546	DEL	255	Ofa020827	96242	Ofa020828	12725	-
MChr15	6112062	6112728	DEL	666	Ofa020834	22833	Ofa020835	477081	-
MChr15	6447825	6448100	DEL	275	Ofa020834	358596	Ofa020835	141318	intron,-,Parent=Ofa020835.gene;gene,-,ID=Ofa020835;
MChr15	6567188	6567507	DEL	319	Ofa020834	477959	Ofa020835	21955	intron,-,Parent=Ofa020835.gene;gene,-,ID=Ofa020835;
MChr15	6618376	6628971	DEL	10595	Ofa020836	10617	Ofa020837	4082	intron,-,Parent=Ofa020837.gene;gene,-,ID=Ofa020838,Source=Maker:MAKER_DHR20000116.1,cegmaBusco:Busco04240;intron,-,Parent=Ofa020837.gene;intron,-,Parent=Ofa020837.gene;intron,-,Parent=Ofa020837.gene;intron,-,Parent=Ofa020838.gene;intron,-,Parent=Ofa020838.gene;intron,-,Parent=Ofa020838.gene;intron,-,Parent=Ofa020838.gene;intron,-,Parent=Ofa020838.gene;intron,-,Parent=Ofa020838.gene;intron,-,Paren…
MChr15	6652023	6652665	DEL	642	Ofa020840	6296	Ofa020841	36514	gene,+,ID=Ofa020840;intron,+,Parent=Ofa020840.gene;
MChr15	6663362	6663550	DEL	188	Ofa020840	17635	Ofa020841	25175	gene,+,ID=Ofa020840;intron,+,Parent=Ofa020840.gene;
MChr15	6848095	6848900	DEL	805	Ofa020844	70938	Ofa020845	8433	gene,-,ID=Ofa020845,Source=MAKER1:MAKER_DHR20000123.1,MAKER3:MAKER_DR20000103.1;intron,-,Parent=Ofa020845.gene;
MChr15	7094348	7094465	DEL	117	Ofa020847	33783	Ofa020848	10850	-
MChr15	7139627	7139859	DEL	232	Ofa020848	34429	Ofa020849	76279	-
MChr15	7233219	7233526	DEL	307	Ofa020849	17313	Ofa020850	42158	-
MChr15	7316019	7316297	DEL	278	Ofa020852	1963	Ofa020853	48917	intron,+,Parent=Ofa020852.gene;gene,+,ID=Ofa020852,Source=MAKER1:MAKER_DHR20000096.1|MAKER_DHR20000102.1,MAKER2:MAKER_DH20000089.1|MAKER_DH20000095.1,MAKER3:MAKER_DR20000078.1|MAKER_DR20000083.1,MAKER4:MAKER_HR20000057.1;
MChr15	7411661	7411884	DEL	223	Ofa020858	6523	Ofa020859	29991	three_prime_UTR,-,Parent=Ofa020859;gene,-,ID=Ofa020859;
MChr15	7491799	7501545	DEL	9746	Ofa020861	10748	Ofa020862	35656	-
MChr15	8080240	8080635	DEL	395	Ofa020879	72118	Ofa020880	132583	-
MChr15	8150502	8157507	DEL	7005	Ofa020879	142380	Ofa020880	62321	-
MChr15	8249819	8250000	DEL	181	Ofa020881	24636	Ofa020882	198669	intron,+,Parent=Ofa020881.gene;gene,+,ID=Ofa020881;
MChr15	8517206	8517683	DEL	477	Ofa020889	2394	Ofa020890	22419	intron,+,Parent=Ofa020889.gene;gene,+,ID=Ofa020889;
MChr15	8641182	8641450	DEL	268	Ofa020892	6066	Ofa020893	91519	gene,+,ID=Ofa020892;intron,+,Parent=Ofa020892.gene;
MChr15	8708105	8708206	DEL	101	Ofa020892	72989	Ofa020893	24596	gene,-,ID=Ofa020893;intron,-,Parent=Ofa020893.gene;
MChr15	8732928	8733030	DEL	102	Ofa020893	227	Ofa020894	78692	-
MChr15	9092002	9092557	DEL	555	Ofa020898	155465	Ofa020899	20503	gene,-,ID=Ofa020899;intron,-,Parent=Ofa020899.gene;
MChr15	9100354	9100545	DEL	191	Ofa020898	163817	Ofa020899	12151	gene,-,ID=Ofa020899;intron,-,Parent=Ofa020899.gene;
MChr15	9115800	9115910	DEL	110	Ofa020899	3295	Ofa020900	22792	-
MChr15	9277227	9277710	DEL	483	Ofa020909	65513	Ofa020910	9240	-
MChr15	9360771	9361027	DEL	256	Ofa020914	2995	Ofa020915	1166	-
MChr15	9370097	9370385	DEL	288	Ofa020915	8160	Ofa020916	21474	intron,+,Parent=Ofa020915.gene;gene,+,ID=Ofa020915;
MChr15	9442146	9442248	DEL	102	Ofa020919	11091	Ofa020920	55426	intron,+,Parent=Ofa020919.gene;gene,+,ID=Ofa020919;
MChr15	9528502	9529174	DEL	672	Ofa020922	4246	Ofa020923	11239	-
MChr15	9914982	9915282	DEL	300	Ofa020925	65206	Ofa020926	37468	-
MChr15	10550513	10550618	DEL	105	Ofa020944	89552	Ofa020945	145194	-
MChr15	10591910	10592351	DEL	441	Ofa020944	130949	Ofa020945	103797	-
MChr15	11067975	11074526	DEL	6551	Ofa020954	66235	Ofa020955	22723	gene,-,ID=Ofa020955,Source=MAKER1:MAKER_DHR20000216.1,MAKER2:MAKER_DH20000204.1;intron,-,Parent=Ofa020955.gene;
MChr15	11383035	11383819	DEL	784	Ofa020956	244221	Ofa020957	94973	gene,+,ID=Ofa020956;intron,+,Parent=Ofa020956.gene;
MChr15	12062182	12062385	DEL	203	Ofa020986	690	Ofa020987	6485	-
MChr15	12422940	12423293	DEL	353	Ofa020992	56630	Ofa020993	14696	-
MChr15	14099610	14099786	DEL	176	Ofa021046	7115	Ofa021047	4723	-
MChr15	14480594	14480848	DEL	254	Ofa021075	5255	Ofa021076	5032	-
MChr15	14570956	14571122	DEL	166	Ofa021082	5829	Ofa021083	52775	gene,+,ID=Ofa021082;intron,+,Parent=Ofa021082.gene;
MChr15	14707818	14707982	DEL	164	Ofa021089	793	Ofa021090	25036	-
MChr15	14939866	14939990	DEL	124	Ofa021099	14956	Ofa021100	9844	gene,+,ID=Ofa021099;intron,+,Parent=Ofa021099.gene;
MChr15	15607108	15607249	DEL	141	Ofa021116	16226	Ofa021117	48773	intron,+,Parent=Ofa021116.gene;gene,+,ID=Ofa021116,Source=MAKER1:MAKER_DHR20000320.1,MAKER2:MAKER_DH20000315.1;
MChr15	16523755	16524059	DEL	304	Ofa021150	37196	Ofa021151	51060	intron,+,Parent=Ofa021150.gene;gene,+,ID=Ofa021150;
MChr15	16587771	16588123	DEL	352	Ofa021151	12956	Ofa021152	14830	-
MChr15	16989698	16990053	DEL	355	Ofa021168	60385	Ofa021169	43005	-
MChr15	17078844	17090158	DEL	11314	Ofa021171	15177	Ofa021172	24094	gene,+,ID=Ofa021171,Source=MAKER1:MAKER_DHR20000391.1|MAKER_DHR20000395.1,MAKER2:MAKER_DH20000378.1;intron,+,Parent=Ofa021171.gene;
MChr15	17135324	17135446	DEL	122	Ofa021173	1724	Ofa021174	29151	gene,-,ID=Ofa021174,Source=Maker:MAKER_DHR20000412.1,cegmaBusco:Busco04331;intron,-,Parent=Ofa021174.gene;
MChr15	17171939	17172050	DEL	111	Ofa021174	7464	Ofa021175	216	-
MChr15	17280255	17280549	DEL	294	Ofa021182	7173	Ofa021183	20840	-
MChr15	17367899	17368025	DEL	126	Ofa021186	1336	Ofa021187	7923	-
MChr15	17531568	17531942	DEL	374	Ofa021192	23921	Ofa021193	114261	-
MChr15	17906254	17906689	DEL	435	Ofa021207	61	Ofa021208	22543	gene,+,ID=Ofa021207;intron,+,Parent=Ofa021207.gene;
MChr15	17918624	17921420	DEL	2796	Ofa021207	12431	Ofa021208	10173	-
MChr15	17924264	17924451	DEL	187	Ofa021207	18071	Ofa021208	4533	-
MChr15	17924867	17924997	DEL	130	Ofa021207	18674	Ofa021208	3930	-
MChr15	17925531	17925652	DEL	121	Ofa021207	19338	Ofa021208	3266	-
MChr15	18055601	18056208	DEL	607	Ofa021212	37905	Ofa021213	13004	gene,+,ID=Ofa021212,Source=Maker:MAKER_DHR20000450.1,cegmaBusco:Busco03114;intron,+,Parent=Ofa021212.gene;
MChr15	18193132	18193439	DEL	307	Ofa021217	17583	Ofa021218	9831	-
MChr15	18432517	18432792	DEL	275	Ofa021226	60102	Ofa021227	60914	-
MChr15	18442642	18442831	DEL	189	Ofa021226	70227	Ofa021227	50789	-
MChr15	18560701	18560839	DEL	138	Ofa021227	67270	Ofa021228	42982	-
MChr15	18568872	18569024	DEL	152	Ofa021227	75441	Ofa021228	34811	-
MChr15	19136053	19136315	DEL	262	Ofa021240	31619	Ofa021241	2910	-
MChr15	19757807	19757983	DEL	176	Ofa021263	2022	Ofa021264	11036	gene,+,ID=Ofa021263;intron,+,Parent=Ofa021263.gene;
MChr15	19824646	19826022	DEL	1376	Ofa021267	30740	Ofa021268	59212	-
MChr15	20014265	20014393	DEL	128	Ofa021271	21828	Ofa021272	13867	intron,+,Parent=Ofa021271.gene;gene,+,ID=Ofa021271;
MChr15	20035334	20035526	DEL	192	Ofa021272	7202	Ofa021273	36280	intron,+,Parent=Ofa021272.gene;gene,+,ID=Ofa021272;
MChr15	20090594	20091367	DEL	773	Ofa021273	18980	Ofa021274	10869	-
MChr15	20550644	20550828	DEL	184	Ofa021282	81414	Ofa021283	12405	intron,+,Parent=Ofa021282.gene;gene,+,ID=Ofa021282;
MChr15	20647471	20648370	DEL	899	Ofa021284	20132	Ofa021285	62209	-
MChr15	20781172	20781525	DEL	353	Ofa021287	43941	Ofa021288	141163	-
MChr15	21104341	21106070	DEL	1729	Ofa021288	182006	Ofa021289	75662	-
MChr15	21925489	21925673	DEL	184	Ofa021294	17563	Ofa021295	171415	-
MChr15	21931849	21932338	DEL	489	Ofa021294	23923	Ofa021295	165055	-
MChr15	21939689	21940061	DEL	372	Ofa021294	31763	Ofa021295	157215	-
MChr15	22013109	22013211	DEL	102	Ofa021294	105183	Ofa021295	83795	-
MChr15	22155409	22155774	DEL	365	Ofa021295	58505	Ofa021296	9584	-
MChr15	22156542	22156703	DEL	161	Ofa021295	59638	Ofa021296	8451	-
MChr15	22194678	22194797	DEL	119	Ofa021296	29685	Ofa021297	74996	-
MChr15	22322437	22322578	DEL	141	Ofa021298	48818	Ofa021299	5087	intron,-,Parent=Ofa021299.gene;gene,-,ID=Ofa021299,Source=Maker:MAKER_DHR20000525.1|MAKER_DHR20000556.1,cegmaBusco:Busco00863|Busco04348;
MChr15	22580866	22581089	DEL	223	Ofa021310	23438	Ofa021311	42544	intron,-,Parent=Ofa021311.gene;gene,-,ID=Ofa021311;
MChr15	22622475	22643210	DEL	20735	Ofa021310	65047	Ofa021311	935	five_prime_UTR,-,Parent=Ofa021311;intron,-,Parent=Ofa021311.gene;intron,-,Parent=Ofa021312.gene;intron,-,Parent=Ofa021312.gene;intron,-,Parent=Ofa021312.gene;intron,-,Parent=Ofa021312.gene;intron,-,Parent=Ofa021312.gene;intron,-,Parent=Ofa021312.gene;intron,-,Parent=Ofa021312.gene;intron,-,Parent=Ofa021312.gene;intron,-,Parent=Ofa021312.gene;intron,-,Parent=Ofa021312.gene;gene,-,ID=Ofa021311;gene…
MChr15	22944317	22949439	DEL	5122	Ofa021318	56472	Ofa021319	36653	-
MChr15	23110630	23110815	DEL	185	Ofa021326	32961	Ofa021327	5219	intron,-,Parent=Ofa021327.gene;gene,-,ID=Ofa021327;
MChr15	23186773	23187097	DEL	324	Ofa021329	23482	Ofa021330	6233	gene,-,ID=Ofa021330,Source=MAKER1:MAKER_DHR20000583.1,MAKER3:MAKER_DR20000484.1;intron,-,Parent=Ofa021330.gene;
MChr15	23714955	23715175	DEL	220	Ofa021356	9189	Ofa021357	43671	intron,+,Parent=Ofa021356.gene;gene,+,ID=Ofa021356,Source=MAKER1:MAKER_DHR20000541.1,MAKER2:MAKER_DH20000522.1;
MChr15	23859493	23859818	DEL	325	Ofa021357	100867	Ofa021358	159261	-
MChr15	23995778	23996234	DEL	456	Ofa021357	237152	Ofa021358	22976	intron,-,Parent=Ofa021358.gene;gene,-,ID=Ofa021358;
MChr15	24002321	24002515	DEL	194	Ofa021357	243695	Ofa021358	16433	intron,-,Parent=Ofa021358.gene;gene,-,ID=Ofa021358;
MChr15	24130400	24130676	DEL	276	Ofa021360	9760	Ofa021361	1497	-
MChr15	24160242	24160424	DEL	182	Ofa021362	25503	Ofa021363	19350	-
MChr15	25115549	25116167	DEL	618	Ofa021383	194667	Ofa021384	311752	gene,+,ID=Ofa021383;intron,+,Parent=Ofa021383.gene;
MChr15	25198131	25198698	DEL	567	Ofa021383	277249	Ofa021384	229170	intron,+,Parent=Ofa021383.gene;gene,+,ID=Ofa021383;
MChr15	25288626	25288744	DEL	118	Ofa021383	367744	Ofa021384	138675	intron,+,Parent=Ofa021383.gene;gene,+,ID=Ofa021383;
MChr15	25336299	25336603	DEL	304	Ofa021383	415417	Ofa021384	91002	intron,+,Parent=Ofa021383.gene;gene,+,ID=Ofa021383;
MChr15	25361966	25362697	DEL	731	Ofa021383	441084	Ofa021384	65335	intron,+,Parent=Ofa021383.gene;gene,+,ID=Ofa021383;
MChr15	25461456	25461601	DEL	145	Ofa021384	34155	Ofa021385	39358	intron,-,Parent=Ofa021385.gene;gene,-,ID=Ofa021385;
MChr15	25465817	25466007	DEL	190	Ofa021384	38516	Ofa021385	34997	intron,-,Parent=Ofa021385.gene;gene,-,ID=Ofa021385;
MChr15	25466164	25466987	DEL	823	Ofa021384	38863	Ofa021385	34650	intron,-,Parent=Ofa021385.gene;gene,-,ID=Ofa021385;
MChr15	25467271	25467451	DEL	180	Ofa021384	39970	Ofa021385	33543	intron,-,Parent=Ofa021385.gene;gene,-,ID=Ofa021385;
MChr15	25467568	25467671	DEL	103	Ofa021384	40267	Ofa021385	33246	intron,-,Parent=Ofa021385.gene;gene,-,ID=Ofa021385;
MChr15	25596231	25596341	DEL	110	Ofa021387	13164	Ofa021388	1881	gene,-,ID=Ofa021388;intron,-,Parent=Ofa021388.gene;
MChr15	25724683	25724808	DEL	125	Ofa021389	112480	Ofa021390	51545	intron,-,Parent=Ofa021390.gene;gene,-,ID=Ofa021390,Source=MAKER1:MAKER_DHR20000654.1|MAKER_DHR20000660.1,MAKER2:MAKER_DH20000630.1|MAKER_DH20000633.1,MAKER3:MAKER_DR20000527.1|MAKER_DR20000537.1,MAKER4:MAKER_HR20000428.1|MAKER_HR20000429.1;
MChr15	25744959	25745492	DEL	533	Ofa021389	132756	Ofa021390	31269	intron,-,Parent=Ofa021390.gene;gene,-,ID=Ofa021390,Source=MAKER1:MAKER_DHR20000654.1|MAKER_DHR20000660.1,MAKER2:MAKER_DH20000630.1|MAKER_DH20000633.1,MAKER3:MAKER_DR20000527.1|MAKER_DR20000537.1,MAKER4:MAKER_HR20000428.1|MAKER_HR20000429.1;
MChr15	25777277	25778914	DEL	1637	Ofa021390	1049	Ofa021391	31189	-
MChr15	25787904	25788012	DEL	108	Ofa021390	11676	Ofa021391	20562	-
MChr15	26177216	26177379	DEL	163	Ofa021396	20771	Ofa021397	8957	-
MChr15	26177455	26177838	DEL	383	Ofa021396	21010	Ofa021397	8718	-
MChr15	26217408	26244441	DEL	27033	Ofa021397	31235	Ofa021398	88461	intron,+,Parent=Ofa021397.gene;gene,+,ID=Ofa021397,Source=MAKER1:MAKER_DHR20000617.1,MAKER2:MAKER_DH20000591.1;intron,+,Parent=Ofa021397.gene;
MChr15	26252181	26252289	DEL	108	Ofa021397	66008	Ofa021398	53688	-
MChr15	26416067	26416297	DEL	230	Ofa021401	31212	Ofa021402	45219	intron,-,Parent=Ofa021402.gene;gene,-,ID=Ofa021402;
MChr15	26445956	26446893	DEL	937	Ofa021401	61101	Ofa021402	15330	gene,-,ID=Ofa021402;
MChr15	26674039	26674177	DEL	138	Ofa021405	75679	Ofa021406	40933	-
MChr15	26875743	26875896	DEL	153	Ofa021410	10113	Ofa021411	15006	gene,+,ID=Ofa021410;intron,+,Parent=Ofa021410.gene;
MChr15	27027906	27028059	DEL	153	Ofa021414	33643	Ofa021415	32570	-
MChr15	27233004	27233215	DEL	211	Ofa021422	8511	Ofa021423	35018	gene,+,ID=Ofa021422,Source=MAKER1:MAKER_DHR20000589.1,MAKER2:MAKER_DH20000577.1,MAKER3:MAKER_DR20000490.1,MAKER4:MAKER_HR20000417.1;intron,+,Parent=Ofa021422.gene;
MChr15	27294397	27295273	DEL	876	Ofa021424	19546	Ofa021425	11189	gene,+,ID=Ofa021424,Source=MAKER1:MAKER_DHR20000611.1,MAKER2:MAKER_DH20000588.1;intron,+,Parent=Ofa021424.gene;
MChr15	27440185	27440675	DEL	490	Ofa021428	21767	Ofa021429	40818	intron,+,Parent=Ofa021428.gene;gene,+,ID=Ofa021428;
MChr15	27453526	27453715	DEL	189	Ofa021428	35108	Ofa021429	27477	-
MChr16	294980	295304	DEL	324	Ofa019867	32709	Ofa019868	46220	gene,+,ID=Ofa019867;intron,+,Parent=Ofa019867.gene;
MChr16	1263528	1263865	DEL	337	Ofa019897	8121	Ofa019898	31638	-
MChr16	1361158	1361349	DEL	191	Ofa019901	10334	Ofa019902	36414	-
MChr16	1876431	1876551	DEL	120	Ofa019911	170709	Ofa019912	41233	gene,-,ID=Ofa019912,Source=MAKER1:MAKER_DHR19000102.1,MAKER2:MAKER_DH19000109.1,MAKER3:MAKER_DR19000088.1,MAKER4:MAKER_HR19000057.1;intron,-,Parent=Ofa019912.gene;
MChr16	2001068	2001552	DEL	484	Ofa019915	50855	Ofa019916	51170	-
MChr16	2028935	2041917	DEL	12982	Ofa019915	78722	Ofa019916	23303	-
MChr16	2598048	2598858	DEL	810	Ofa019937	24279	Ofa019938	32207	gene,+,ID=Ofa019937;intron,+,Parent=Ofa019937.gene;
MChr16	2625928	2626277	DEL	349	Ofa019937	52159	Ofa019938	4327	-
MChr16	2758496	2758652	DEL	156	Ofa019941	46921	Ofa019942	17479	-
MChr16	3027097	3027414	DEL	317	Ofa019948	16641	Ofa019949	87108	gene,+,ID=Ofa019948;intron,+,Parent=Ofa019948.gene;
MChr16	3031076	3031330	DEL	254	Ofa019948	20620	Ofa019949	83129	gene,+,ID=Ofa019948;intron,+,Parent=Ofa019948.gene;
MChr16	3094646	3094792	DEL	146	Ofa019948	84190	Ofa019949	19559	-
MChr16	3272509	3272773	DEL	264	Ofa019954	16176	Ofa019955	53430	-
MChr16	3299945	3300607	DEL	662	Ofa019954	43612	Ofa019955	25994	intron,-,Parent=Ofa019955.gene;gene,-,ID=Ofa019955,Source=MAKER1:MAKER_DHR19000108.1,MAKER2:MAKER_DH19000112.1,MAKER3:MAKER_DR19000073.1;
MChr16	3372689	3376279	DEL	3590	Ofa019956	46332	Ofa019957	13320	gene,-,ID=Ofa019957,Source=MAKER1:MAKER_DHR19000110.1,MAKER2:MAKER_DH19000108.1,MAKER3:MAKER_DR19000084.1,MAKER4:MAKER_HR19000073.1;
MChr16	3640608	3640713	DEL	105	Ofa019970	15693	Ofa019971	9055	intron,+,Parent=Ofa019970.gene;gene,+,ID=Ofa019970;
MChr16	4087963	4088084	DEL	121	Ofa019980	120545	Ofa019981	8403	-
MChr16	4139570	4139794	DEL	224	Ofa019982	3195	Ofa019983	66830	gene,+,ID=Ofa019982;intron,+,Parent=Ofa019982.gene;
MChr16	4247831	4254877	DEL	7046	Ofa019986	8588	Ofa019987	143880	gene,+,ID=Ofa019986;
MChr16	4479133	4479371	DEL	238	Ofa019987	87422	Ofa019988	212096	gene,+,ID=Ofa019987;intron,+,Parent=Ofa019987.gene;
MChr16	4734043	4734246	DEL	203	Ofa019989	11623	Ofa019990	39559	-
MChr16	4748140	4748487	DEL	347	Ofa019989	25720	Ofa019990	25462	-
MChr16	4792333	4792560	DEL	227	Ofa019991	15579	Ofa019992	14600	-
MChr16	4975921	4976088	DEL	167	Ofa019997	26206	Ofa019998	8806	-
MChr16	5006414	5006710	DEL	296	Ofa019998	21687	Ofa019999	13370	-
MChr16	5007006	5007186	DEL	180	Ofa019998	22279	Ofa019999	12778	-
MChr16	5049927	5050879	DEL	952	Ofa019999	30143	Ofa020000	50079	gene,-,ID=Ofa020000,Source=MAKER1:MAKER_DHR19000163.1,MAKER3:MAKER_DR19000128.1;intron,-,Parent=Ofa020000.gene;
MChr16	5106976	5107290	DEL	314	Ofa020001	1067	Ofa020002	23164	gene,+,ID=Ofa020001;
MChr16	5235627	5235761	DEL	134	Ofa020011	11357	Ofa020012	65295	-
MChr16	5237358	5237734	DEL	376	Ofa020011	13088	Ofa020012	63564	-
MChr16	5446861	5446970	DEL	109	Ofa020013	75139	Ofa020014	43995	-
MChr16	5759139	5759281	DEL	142	Ofa020027	29990	Ofa020028	42056	intron,-,Parent=Ofa020028.gene;gene,-,ID=Ofa020028,Source=Maker:MAKER_DHR19000201.1,cegmaBusco:Busco01998;
MChr16	5792539	5792665	DEL	126	Ofa020027	63390	Ofa020028	8656	intron,-,Parent=Ofa020028.gene;gene,-,ID=Ofa020028,Source=Maker:MAKER_DHR19000201.1,cegmaBusco:Busco01998;
MChr16	5931306	5931406	DEL	100	Ofa020033	26419	Ofa020034	274	gene,-,ID=Ofa020034;intron,-,Parent=Ofa020034.gene;
MChr16	6057608	6057933	DEL	325	Ofa020042	13926	Ofa020043	66932	gene,-,ID=Ofa020043;intron,-,Parent=Ofa020043.gene;
MChr16	6278439	6278556	DEL	117	Ofa020045	23711	Ofa020046	134982	-
MChr16	6339042	6339250	DEL	208	Ofa020045	84314	Ofa020046	74379	-
MChr16	6442897	6443109	DEL	212	Ofa020046	29476	Ofa020047	55572	intron,+,Parent=Ofa020046.gene;gene,+,ID=Ofa020046;
MChr16	6762257	6762441	DEL	184	Ofa020057	99446	Ofa020058	141623	-
MChr16	7418639	7418804	DEL	165	Ofa020065	10797	Ofa020066	11111	intron,-,Parent=Ofa020066.gene;gene,-,ID=Ofa020066,Source=MAKER1:MAKER_DHR19000214.1,MAKER3:MAKER_DR19000173.1;
MChr16	7612017	7612482	DEL	465	Ofa020072	45776	Ofa020073	1965	-
MChr16	8230281	8230519	DEL	238	Ofa020078	96797	Ofa020079	19993	-
MChr16	8394292	8394472	DEL	180	Ofa020082	15851	Ofa020083	118581	gene,+,ID=Ofa020082;intron,+,Parent=Ofa020082.gene;
MChr16	8685486	8685789	DEL	303	Ofa020086	34747	Ofa020087	11309	-
MChr16	8763615	8764350	DEL	735	Ofa020087	66820	Ofa020088	97826	-
MChr16	9085311	9085432	DEL	121	Ofa020096	36131	Ofa020097	5174	-
MChr16	9203780	9203893	DEL	113	Ofa020101	2449	Ofa020102	7109	gene,+,ID=Ofa020101,Source=MAKER1:MAKER_DHR19000239.1,MAKER3:MAKER_DR19000197.1,MAKER4:MAKER_HR19000149.1;intron,+,Parent=Ofa020101.gene;
MChr16	9272247	9272507	DEL	260	Ofa020108	11286	Ofa020109	5889	-
MChr16	10077307	10077416	DEL	109	Ofa020132	5237	Ofa020133	3954	three_prime_UTR,+,Parent=Ofa020132;gene,+,ID=Ofa020132;
MChr16	10489380	10489741	DEL	361	Ofa020144	40550	Ofa020145	3878	-
MChr16	10730670	10731350	DEL	680	Ofa020151	21783	Ofa020152	3172	-
MChr16	10761445	10761550	DEL	105	Ofa020152	27603	Ofa020153	19300	-
MChr16	11060247	11060539	DEL	292	Ofa020164	2547	Ofa020165	1069	-
MChr16	11181378	11181497	DEL	119	Ofa020169	1046	Ofa020170	174	-
MChr16	11185160	11185426	DEL	266	Ofa020170	3608	Ofa020171	63781	gene,+,ID=Ofa020170;intron,+,Parent=Ofa020170.gene;
MChr16	11355156	11364511	DEL	9355	Ofa020175	2022	Ofa020176	52711	gene,+,ID=Ofa020175;intron,+,Parent=Ofa020175.gene;
MChr16	11510717	11512662	DEL	1945	Ofa020183	36933	Ofa020184	26021	intron,+,Parent=Ofa020183.gene;gene,+,ID=Ofa020183;
MChr16	11936308	11936501	DEL	193	Ofa020199	60801	Ofa020200	42883	-
MChr16	12296694	12296817	DEL	123	Ofa020207	6977	Ofa020208	28222	intron,-,Parent=Ofa020208.gene;gene,-,ID=Ofa020208,Source=Maker:MAKER_DHR19000372.1,cegmaBusco:Busco03884;
MChr16	12311474	12311732	DEL	258	Ofa020207	21757	Ofa020208	13442	intron,-,Parent=Ofa020208.gene;gene,-,ID=Ofa020208,Source=Maker:MAKER_DHR19000372.1,cegmaBusco:Busco03884;
MChr16	12612667	12613578	DEL	911	Ofa020215	41138	Ofa020216	14372	-
MChr16	13690319	13690421	DEL	102	Ofa020248	9225	Ofa020249	5743	-
MChr16	13904808	13905209	DEL	401	Ofa020252	11055	Ofa020253	140085	-
MChr16	14810881	14812405	DEL	1524	Ofa020274	15803	Ofa020275	96852	-
MChr16	14824625	14824875	DEL	250	Ofa020274	29547	Ofa020275	83108	-
MChr16	14835871	14836236	DEL	365	Ofa020274	40793	Ofa020275	71862	-
MChr16	14838462	14840135	DEL	1673	Ofa020274	43384	Ofa020275	69271	-
MChr16	15084710	15085030	DEL	320	Ofa020282	62742	Ofa020283	6119	intron,-,Parent=Ofa020283.gene;gene,-,ID=Ofa020283;
MChr16	15447786	15447999	DEL	213	Ofa020303	12501	Ofa020304	8100	intron,-,Parent=Ofa020304.gene;gene,-,ID=Ofa020304;
MChr16	15551397	15551677	DEL	280	Ofa020307	27333	Ofa020308	11403	intron,+,Parent=Ofa020307.gene;gene,+,ID=Ofa020307;
MChr16	15630535	15630675	DEL	140	Ofa020312	21711	Ofa020313	6482	gene,-,ID=Ofa020313;intron,-,Parent=Ofa020313.gene;
MChr16	15700605	15700836	DEL	231	Ofa020314	6722	Ofa020315	14510	-
MChr16	15832987	15833487	DEL	500	Ofa020320	6814	Ofa020321	1928	gene,-,ID=Ofa020321,Source=cegmaBusco:Busco01186;intron,-,Parent=Ofa020321.gene;
MChr16	15903337	15903697	DEL	360	Ofa020325	18403	Ofa020326	3989	intron,-,Parent=Ofa020326.gene;gene,-,ID=Ofa020326,Source=Maker:MAKER_DHR19000492.1,cegmaBusco:Busco02174;
MChr16	15969463	15969828	DEL	365	Ofa020328	11408	Ofa020329	8876	-
MChr16	16309232	16310177	DEL	945	Ofa020338	61775	Ofa020339	16265	-
MChr16	16582580	16582782	DEL	202	Ofa020347	35338	Ofa020348	28428	intron,-,Parent=Ofa020348.gene;gene,-,ID=Ofa020348;
MChr16	16721268	16721923	DEL	655	Ofa020356	21741	Ofa020357	42108	intron,+,Parent=Ofa020356.gene;gene,+,ID=Ofa020356,Source=Maker:MAKER_DHR19000462.1,cegmaBusco:Busco03177;
MChr16	16994028	16995676	DEL	1648	Ofa020361	5034	Ofa020362	40187	-
MChr16	17272336	17272909	DEL	573	Ofa020368	21480	Ofa020369	38714	-
MChr16	17305738	17306208	DEL	470	Ofa020368	54882	Ofa020369	5312	intron,-,Parent=Ofa020369.gene;gene,-,ID=Ofa020369,Source=Maker:MAKER_DHR19000498.1,cegmaBusco:Busco04599;
MChr16	17987606	17987839	DEL	233	Ofa020384	43999	Ofa020385	33652	-
MChr16	18165500	18165734	DEL	234	Ofa020385	144242	Ofa020386	217827	intron,+,Parent=Ofa020385.gene;gene,+,ID=Ofa020385;
MChr16	18341421	18343906	DEL	2485	Ofa020385	320163	Ofa020386	41906	intron,-,Parent=Ofa020386.gene;gene,-,ID=Ofa020386;
MChr16	18518669	18518770	DEL	101	Ofa020387	95432	Ofa020388	56117	intron,-,Parent=Ofa020388.gene;gene,-,ID=Ofa020388;
MChr16	18541571	18541680	DEL	109	Ofa020387	118334	Ofa020388	33215	intron,-,Parent=Ofa020388.gene;gene,-,ID=Ofa020388;
MChr16	18839880	18840693	DEL	813	Ofa020401	1987	Ofa020402	24426	gene,+,ID=Ofa020401;
MChr16	18977275	18977649	DEL	374	Ofa020410	12883	Ofa020411	18473	-
MChr16	19164702	19164947	DEL	245	Ofa020414	98706	Ofa020415	52974	-
MChr16	19201493	19201687	DEL	194	Ofa020414	135497	Ofa020415	16183	-
MChr16	19501689	19501834	DEL	145	Ofa020424	2842	Ofa020425	626	-
MChr16	19644113	19644395	DEL	282	Ofa020432	36802	Ofa020433	5073	-
MChr16	19798860	19799218	DEL	358	Ofa020437	352	Ofa020438	163279	intron,+,Parent=Ofa020437.gene;intron,+,Parent=Ofa020437.gene;gene,+,ID=Ofa020437;
MChr16	19802532	19802878	DEL	346	Ofa020437	4024	Ofa020438	159607	intron,+,Parent=Ofa020437.gene;gene,+,ID=Ofa020437;
MChr16	20273001	20273141	DEL	140	Ofa020453	13454	Ofa020454	11760	-
MChr16	20381929	20382071	DEL	142	Ofa020461	186	Ofa020462	1666	-
MChr16	20447721	20447985	DEL	264	Ofa020469	1897	Ofa020470	30294	gene,+,ID=Ofa020469;intron,+,Parent=Ofa020469.gene;
MChr16	20520142	20520444	DEL	302	Ofa020475	14765	Ofa020476	28085	intron,+,Parent=Ofa020475.gene;gene,+,ID=Ofa020475;
MChr16	20520620	20520873	DEL	253	Ofa020475	15243	Ofa020476	27607	intron,+,Parent=Ofa020475.gene;gene,+,ID=Ofa020475;
MChr16	20559428	20559668	DEL	240	Ofa020476	11201	Ofa020477	26972	intron,-,Parent=Ofa020477.gene;gene,-,ID=Ofa020477;
MChr16	20648462	20648656	DEL	194	Ofa020482	961	Ofa020483	9300	gene,+,ID=Ofa020482;
MChr16	20667566	20667740	DEL	174	Ofa020483	9804	Ofa020484	544	gene,+,ID=Ofa020483;
MChr16	20752026	20752141	DEL	115	Ofa020489	542	Ofa020490	6970	-
MChr16	20852813	20853343	DEL	530	Ofa020497	5326	Ofa020498	5069	-
MChr16	21455938	21456070	DEL	132	Ofa020529	119969	Ofa020530	14321	intron,-,Parent=Ofa020530.gene;gene,-,ID=Ofa020530;
MChr16	21582885	21582986	DEL	101	Ofa020535	29860	Ofa020536	10439	-
MChr16	21779022	21779251	DEL	229	Ofa020546	9855	Ofa020547	124674	gene,+,ID=Ofa020546;
MChr16	21927536	21927659	DEL	123	Ofa020547	23840	Ofa020548	47538	-
MChr16	22566438	22567164	DEL	726	Ofa020572	5272	Ofa020573	5829	-
MChr16	22567747	22567868	DEL	121	Ofa020572	6581	Ofa020573	4520	-
MChr16	22568210	22568329	DEL	119	Ofa020572	7044	Ofa020573	4057	-
MChr16	22976818	22977186	DEL	368	Ofa020582	166686	Ofa020583	14776	intron,-,Parent=Ofa020583.gene;gene,-,ID=Ofa020583,Source=MAKER1:MAKER_DHR19000704.1|MAKER_DHR19000727.1|MAKER_DHR19000737.1,MAKER2:MAKER_DH19000721.1|MAKER_DH19000730.1,MAKER3:MAKER_DR19000605.1|MAKER_DR19000615.1|MAKER_DR19000622.1,MAKER4:MAKER_HR19000490.1|MAKER_HR19000510.1;
MChr16	23080257	23080362	DEL	105	Ofa020585	13729	Ofa020586	774	gene,-,ID=Ofa020586,Source=Maker:MAKER_DHR19000717.1,cegmaBusco:Busco03514;intron,-,Parent=Ofa020586.gene;
MChr16	23130367	23130497	DEL	130	Ofa020588	40364	Ofa020589	44847	-
MChr16	23149412	23150046	DEL	634	Ofa020588	59409	Ofa020589	25802	-
MChr16	23152534	23152747	DEL	213	Ofa020588	62531	Ofa020589	22680	-
MChr16	23157969	23158603	DEL	634	Ofa020588	67966	Ofa020589	17245	-
MChr16	23159421	23160910	DEL	1489	Ofa020588	69418	Ofa020589	15793	-
MChr16	23163942	23164090	DEL	148	Ofa020588	73939	Ofa020589	11272	-
MChr16	23427035	23427220	DEL	185	Ofa020591	52098	Ofa020592	50406	-
MChr16	23648838	23649039	DEL	201	Ofa020596	30794	Ofa020597	24663	intron,+,Parent=Ofa020596.gene;gene,+,ID=Ofa020596;
MChr16	23752173	23752418	DEL	245	Ofa020603	29707	Ofa020604	18046	-
MChr16	23759687	23762092	DEL	2405	Ofa020603	37221	Ofa020604	10532	-
MChr16	23942723	23943121	DEL	398	Ofa020606	68217	Ofa020607	50587	intron,+,Parent=Ofa020606.gene;gene,+,ID=Ofa020606;
MChr16	24002530	24002671	DEL	141	Ofa020607	9220	Ofa020608	19440	gene,+,ID=Ofa020607,Source=Maker:MAKER_DHR19000756.1,cegmaBusco:Busco04486;intron,+,Parent=Ofa020607.gene;
MChr16	24013771	24014155	DEL	384	Ofa020607	20461	Ofa020608	8199	intron,+,Parent=Ofa020607.gene;gene,+,ID=Ofa020607,Source=Maker:MAKER_DHR19000756.1,cegmaBusco:Busco04486;
MChr16	24022229	24023863	DEL	1634	Ofa020608	259	Ofa020609	25863	intron,+,Parent=Ofa020608.gene;gene,+,ID=Ofa020608,Source=Maker:MAKER_DHR19000743.1,cegmaBusco:Busco02179;
MChr16	24131016	24131204	DEL	188	Ofa020614	519	Ofa020615	19816	gene,+,ID=Ofa020614;intron,+,Parent=Ofa020614.gene;
MChr16	24131281	24131619	DEL	338	Ofa020614	784	Ofa020615	19551	gene,+,ID=Ofa020614;intron,+,Parent=Ofa020614.gene;
MChr16	24131724	24131948	DEL	224	Ofa020614	1227	Ofa020615	19108	gene,+,ID=Ofa020614;intron,+,Parent=Ofa020614.gene;
MChr16	24132140	24132389	DEL	249	Ofa020614	1643	Ofa020615	18692	gene,+,ID=Ofa020614;intron,+,Parent=Ofa020614.gene;
MChr16	24132778	24133009	DEL	231	Ofa020614	2281	Ofa020615	18054	gene,+,ID=Ofa020614;intron,+,Parent=Ofa020614.gene;
MChr16	24133102	24133330	DEL	228	Ofa020614	2605	Ofa020615	17730	gene,+,ID=Ofa020614;intron,+,Parent=Ofa020614.gene;
MChr16	24133429	24133641	DEL	212	Ofa020614	2932	Ofa020615	17403	gene,+,ID=Ofa020614;intron,+,Parent=Ofa020614.gene;
MChr16	24133721	24134411	DEL	690	Ofa020614	3224	Ofa020615	17111	gene,+,ID=Ofa020614;intron,+,Parent=Ofa020614.gene;
MChr16	24134489	24134620	DEL	131	Ofa020614	3992	Ofa020615	16343	gene,+,ID=Ofa020614;intron,+,Parent=Ofa020614.gene;
MChr16	24197155	24197274	DEL	119	Ofa020617	16808	Ofa020618	28163	gene,+,ID=Ofa020617;intron,+,Parent=Ofa020617.gene;
MChr16	24203666	24203921	DEL	255	Ofa020617	23319	Ofa020618	21652	intron,+,Parent=Ofa020617.gene;gene,+,ID=Ofa020617;
MChr16	24277682	24277981	DEL	299	Ofa020620	23763	Ofa020621	9471	intron,+,Parent=Ofa020620.gene;gene,+,ID=Ofa020620;
MChr16	24304442	24304608	DEL	166	Ofa020622	12965	Ofa020623	7857	intron,+,Parent=Ofa020622.gene;gene,+,ID=Ofa020622;
MChr16	24334761	24335094	DEL	333	Ofa020623	22462	Ofa020624	17089	intron,+,Parent=Ofa020623.gene;gene,+,ID=Ofa020623;
MChr16	24335215	24336635	DEL	1420	Ofa020623	22916	Ofa020624	16635	intron,+,Parent=Ofa020623.gene;gene,+,ID=Ofa020623;
MChr16	24337055	24337865	DEL	810	Ofa020623	24756	Ofa020624	14795	intron,+,Parent=Ofa020623.gene;gene,+,ID=Ofa020623;
MChr16	24383204	24383348	DEL	144	Ofa020625	2527	Ofa020626	22916	gene,+,ID=Ofa020625;intron,+,Parent=Ofa020625.gene;
MChr16	24509963	24510065	DEL	102	Ofa020632	15664	Ofa020633	36552	gene,+,ID=Ofa020632;intron,+,Parent=Ofa020632.gene;
MChr16	24554129	24554272	DEL	143	Ofa020633	7614	Ofa020634	35629	intron,+,Parent=Ofa020633.gene;gene,+,ID=Ofa020633;
MChr16	24585614	24586383	DEL	769	Ofa020633	39099	Ofa020634	4144	intron,-,Parent=Ofa020634.gene;gene,-,ID=Ofa020634;
MChr16	24587082	24587226	DEL	144	Ofa020633	40567	Ofa020634	2676	intron,-,Parent=Ofa020634.gene;gene,-,ID=Ofa020634;
MChr16	24590399	24592032	DEL	1633	Ofa020634	641	Ofa020635	12602	-
MChr16	24653491	24653774	DEL	283	Ofa020639	133	Ofa020640	13901	gene,+,ID=Ofa020639;intron,+,Parent=Ofa020639.gene;
MChr16	24689738	24689889	DEL	151	Ofa020641	398	Ofa020642	19113	-
MChr16	24689981	24690107	DEL	126	Ofa020641	641	Ofa020642	18870	-
MChr16	24690384	24690808	DEL	424	Ofa020641	1044	Ofa020642	18467	-
MChr16	24693659	24693823	DEL	164	Ofa020641	4319	Ofa020642	15192	-
MChr16	24709398	24709542	DEL	144	Ofa020642	547	Ofa020643	13798	gene,+,ID=Ofa020642;intron,+,Parent=Ofa020642.gene;
MChr16	24709922	24710066	DEL	144	Ofa020642	1071	Ofa020643	13274	gene,+,ID=Ofa020642;intron,+,Parent=Ofa020642.gene;
MChr16	24723450	24723631	DEL	181	Ofa020643	254	Ofa020644	9159	gene,+,ID=Ofa020643;intron,+,Parent=Ofa020643.gene;
MChr16	24801723	24802148	DEL	425	Ofa020644	69114	Ofa020645	12526	-
MChr16	24849010	24849114	DEL	104	Ofa020646	955	Ofa020647	1651	-
MChr16	24880994	24881282	DEL	288	Ofa020648	20225	Ofa020649	9979	-
MChr16	24882488	24882689	DEL	201	Ofa020648	21719	Ofa020649	8485	-
MChr16	24919492	24919636	DEL	144	Ofa020649	28519	Ofa020650	4654	-
MChr16	24921566	24921709	DEL	143	Ofa020649	30593	Ofa020650	2580	-
MChr16	24929278	24929980	DEL	702	Ofa020650	5132	Ofa020651	19221	-
MChr16	24931806	24931952	DEL	146	Ofa020650	7660	Ofa020651	16693	-
MChr16	24990675	24990883	DEL	208	Ofa020653	20361	Ofa020654	69941	-
MChr16	25064541	25064725	DEL	184	Ofa020654	3925	Ofa020655	13045	-
MChr16	25086466	25086706	DEL	240	Ofa020656	7309	Ofa020657	11370	-
MChr16	25109304	25110984	DEL	1680	Ofa020657	11468	Ofa020658	2222	-
MChr16	25239314	25239485	DEL	171	Ofa020660	39846	Ofa020661	36525	-
MChr16	25253717	25254321	DEL	604	Ofa020660	54249	Ofa020661	22122	-
MChr16	25265309	25265668	DEL	359	Ofa020660	65841	Ofa020661	10530	-
MChr16	25302712	25302812	DEL	100	Ofa020661	26873	Ofa020662	32028	gene,+,ID=Ofa020661;intron,+,Parent=Ofa020661.gene;
MChr16	25438368	25438607	DEL	239	Ofa020666	3044	Ofa020667	4740	-
MChr16	25737130	25737623	DEL	493	Ofa020674	1146	Ofa020675	11850	-
MChr16	25823536	25823648	DEL	112	Ofa020680	3439	Ofa020681	1623	-
MChr16	25823936	25824271	DEL	335	Ofa020680	3839	Ofa020681	1223	-
MChr16	26020705	26020890	DEL	185	Ofa020682	186327	Ofa020683	51129	gene,-,ID=Ofa020683;intron,-,Parent=Ofa020683.gene;
MChr16	26229343	26229459	DEL	116	Ofa020686	10384	Ofa020687	30400	-
MChr16	26269861	26270176	DEL	315	Ofa020688	6909	Ofa020689	11357	intron,-,Parent=Ofa020689.gene;gene,-,ID=Ofa020689;
MChr16	26270486	26270759	DEL	273	Ofa020688	7534	Ofa020689	10732	intron,-,Parent=Ofa020689.gene;gene,-,ID=Ofa020689;
MChr16	26270817	26271274	DEL	457	Ofa020688	7865	Ofa020689	10401	intron,-,Parent=Ofa020689.gene;gene,-,ID=Ofa020689;
MChr16	26271402	26271709	DEL	307	Ofa020688	8450	Ofa020689	9816	intron,-,Parent=Ofa020689.gene;gene,-,ID=Ofa020689;
MChr16	26410516	26410641	DEL	125	Ofa020694	45687	Ofa020695	65785	-
MChr16	26462968	26463268	DEL	300	Ofa020694	98139	Ofa020695	13333	-
MChr16	26463775	26464215	DEL	440	Ofa020694	98946	Ofa020695	12526	-
MChr16	26730743	26769102	DEL	38359	Ofa020706	7079	Ofa020707	32582	gene,+,ID=Ofa020707;intron,+,Parent=Ofa020707.gene;intron,+,Parent=Ofa020708.gene;gene,+,ID=Ofa020708,Source=Maker:MAKER_DHR19000788.1,cegmaBusco:Busco03971;
MChr16	26796686	26827186	DEL	30500	Ofa020709	15663	Ofa020710	11850	intron,-,Parent=Ofa020710.gene;intron,-,Parent=Ofa020710.gene;three_prime_UTR,-,Parent=Ofa020711;intron,-,Parent=Ofa020711.gene;intron,-,Parent=Ofa020711.gene;intron,-,Parent=Ofa020711.gene;intron,-,Parent=Ofa020711.gene;gene,-,ID=Ofa020710,Source=MAKER1:MAKER_DHR19000863.1,MAKER2:MAKER_DH19000865.1,MAKER3:MAKER_DR19000722.1;gene,-,ID=Ofa020711;intron,-,Parent=Ofa020710.gene;
MChr16	26834156	26834270	DEL	114	Ofa020710	25620	Ofa020711	30819	intron,-,Parent=Ofa020711.gene;gene,-,ID=Ofa020711;
MChr16	26962013	26966296	DEL	4283	Ofa020714	7165	Ofa020715	10305	-
MChr16	26979709	26980098	DEL	389	Ofa020715	7391	Ofa020716	5912	intron,+,Parent=Ofa020715.gene;gene,+,ID=Ofa020715,Source=MAKER1:MAKER_DHR19000805.1,MAKER2:MAKER_DH19000809.1;
MChr16	27176811	27176977	DEL	166	Ofa020725	29940	Ofa020726	4933	intron,-,Parent=Ofa020726.gene;gene,-,ID=Ofa020726,Source=MAKER1:MAKER_DHR19000840.1,MAKER2:MAKER_DH19000860.1,MAKER3:MAKER_DR19000699.1,MAKER4:MAKER_HR19000594.1|MAKER_HR19000595.1;
MChr16	27336642	27337142	DEL	500	Ofa020732	46777	Ofa020733	18375	-
MChr16	27362887	27363067	DEL	180	Ofa020733	7870	Ofa020734	4802	-
MChr16	27363444	27365488	DEL	2044	Ofa020733	8427	Ofa020734	4245	-
MChr16	27415374	27415486	DEL	112	Ofa020735	15983	Ofa020736	23953	intron,+,Parent=Ofa020735.gene;gene,+,ID=Ofa020735;
MChr13	1045414	1045874	DEL	460	Ofa019112	12473	Ofa019113	37526	gene,+,ID=Ofa019112,Source=Maker:MAKER_DHR18000011.1,cegmaBusco:Busco01237;
MChr13	1775604	1775848	DEL	244	Ofa019131	21026	Ofa019132	13658	intron,-,Parent=Ofa019132.gene;gene,-,ID=Ofa019132;
MChr13	1856359	1856480	DEL	121	Ofa019134	42158	Ofa019135	10539	intron,+,Parent=Ofa019134.gene;gene,+,ID=Ofa019134;
MChr13	2251605	2254837	DEL	3232	Ofa019145	11779	Ofa019146	21942	intron,+,Parent=Ofa019145.gene;gene,+,ID=Ofa019145,Source=MAKER1:MAKER_DHR18000073.1,MAKER2:MAKER_DH18000071.1;intron,+,Parent=Ofa019145.gene;
MChr13	2256418	2257745	DEL	1327	Ofa019145	16592	Ofa019146	17129	gene,+,ID=Ofa019145,Source=MAKER1:MAKER_DHR18000073.1,MAKER2:MAKER_DH18000071.1;intron,+,Parent=Ofa019145.gene;
MChr13	2351039	2351259	DEL	220	Ofa019148	21614	Ofa019149	58899	-
MChr13	2373777	2373891	DEL	114	Ofa019148	44352	Ofa019149	36161	intron,-,Parent=Ofa019149.gene;gene,-,ID=Ofa019149,Source=MAKER1:MAKER_DHR18000066.1|MAKER_DHR18000081.1,MAKER2:MAKER_DH18000053.1|MAKER_DH18000080.1,MAKER3:MAKER_DR18000059.1|MAKER_DR18000070.1|MAKER_DR18000077.1,MAKER4:MAKER_HR18000033.1|MAKER_HR18000042.1;
MChr13	2560941	2561065	DEL	124	Ofa019154	561	Ofa019155	6986	-
MChr13	2690562	2690676	DEL	114	Ofa019160	5455	Ofa019161	17731	-
MChr13	2753141	2753595	DEL	454	Ofa019161	44848	Ofa019162	69213	-
MChr13	2997773	2997998	DEL	225	Ofa019163	156498	Ofa019164	28613	gene,-,ID=Ofa019164;intron,-,Parent=Ofa019164.gene;
MChr13	3153235	3153643	DEL	408	Ofa019169	414	Ofa019170	38669	-
MChr13	3204792	3204969	DEL	177	Ofa019171	11049	Ofa019172	123362	intron,+,Parent=Ofa019171.gene;gene,+,ID=Ofa019171;
MChr13	3374367	3374482	DEL	115	Ofa019172	46213	Ofa019173	100887	gene,+,ID=Ofa019172,Source=MAKER1:MAKER_DHR18000071.1,MAKER2:MAKER_DH18000061.1,MAKER3:MAKER_DR18000053.1;intron,+,Parent=Ofa019172.gene;
MChr13	3714752	3716466	DEL	1714	Ofa019175	3010	Ofa019176	8923	-
MChr13	3868631	3868792	DEL	161	Ofa019182	11853	Ofa019183	9525	-
MChr13	4384157	4384464	DEL	307	Ofa019188	416563	Ofa019189	257143	intron,-,Parent=Ofa019189.gene;gene,-,ID=Ofa019189;
MChr13	5260790	5260927	DEL	137	Ofa019208	146297	Ofa019209	48105	gene,-,ID=Ofa019209;intron,-,Parent=Ofa019209.gene;
MChr13	5268475	5270288	DEL	1813	Ofa019208	153982	Ofa019209	40420	gene,-,ID=Ofa019209;intron,-,Parent=Ofa019209.gene;
MChr13	5417708	5418371	DEL	663	Ofa019211	42454	Ofa019212	85925	-
MChr13	5493777	5494605	DEL	828	Ofa019211	118523	Ofa019212	9856	intron,-,Parent=Ofa019212.gene;gene,-,ID=Ofa019212;
MChr13	5533394	5533499	DEL	105	Ofa019214	7075	Ofa019215	4685	intron,-,Parent=Ofa019215.gene;gene,-,ID=Ofa019215,Source=MAKER1:MAKER_DHR18000129.1,MAKER2:MAKER_DH18000121.1;
MChr13	5902277	5902391	DEL	114	Ofa019228	55105	Ofa019229	143176	gene,+,ID=Ofa019228;
MChr13	6616665	6616849	DEL	184	Ofa019245	50772	Ofa019246	44270	intron,+,Parent=Ofa019245.gene;gene,+,ID=Ofa019245;
MChr13	6647933	6648200	DEL	267	Ofa019245	82040	Ofa019246	13002	-
MChr13	6933230	6934054	DEL	824	Ofa019256	41318	Ofa019257	56712	-
MChr13	6937303	6938190	DEL	887	Ofa019256	45391	Ofa019257	52639	-
MChr13	6991288	6991654	DEL	366	Ofa019257	1346	Ofa019258	19053	-
MChr13	7570254	7570461	DEL	207	Ofa019285	6863	Ofa019286	146519	gene,+,ID=Ofa019285;
MChr13	7620670	7620887	DEL	217	Ofa019285	57279	Ofa019286	96103	intron,+,Parent=Ofa019285.gene;gene,+,ID=Ofa019285;
MChr13	8014561	8014661	DEL	100	Ofa019295	175755	Ofa019296	172394	gene,+,ID=Ofa019295;intron,+,Parent=Ofa019295.gene;
MChr13	8202854	8212042	DEL	9188	Ofa019296	15899	Ofa019297	14130	gene,-,ID=Ofa019297;intron,-,Parent=Ofa019297.gene;
MChr13	8849043	8849149	DEL	106	Ofa019317	34685	Ofa019318	25667	intron,+,Parent=Ofa019317.gene;gene,+,ID=Ofa019317;
MChr13	11929005	11929177	DEL	172	Ofa019387	13551	Ofa019388	4352	-
MChr13	11939450	11939561	DEL	111	Ofa019388	6093	Ofa019389	6451	gene,-,ID=Ofa019389;
MChr13	12067349	12067800	DEL	451	Ofa019396	10421	Ofa019397	15913	intron,+,Parent=Ofa019396.gene;gene,+,ID=Ofa019396,Source=Maker:MAKER_DHR18000303.1|MAKER_DHR18000338.1,cegmaBusco:Busco02659;
MChr13	12260720	12260844	DEL	124	Ofa019411	10986	Ofa019412	34977	intron,+,Parent=Ofa019411.gene;gene,+,ID=Ofa019411;
MChr13	12307605	12307991	DEL	386	Ofa019412	11908	Ofa019413	12585	-
MChr13	12427394	12429741	DEL	2347	Ofa019418	4610	Ofa019419	11081	gene,+,ID=Ofa019418,Source=MAKER1:MAKER_DHR18000311.1,MAKER3:MAKER_DR18000256.1,MAKER4:MAKER_HR18000185.1;intron,+,Parent=Ofa019418.gene;
MChr13	12959283	12959653	DEL	370	Ofa019428	195343	Ofa019429	68752	-
MChr13	12972232	12990212	DEL	17980	Ofa019428	208292	Ofa019429	55803	-
MChr13	13089017	13089153	DEL	136	Ofa019429	60982	Ofa019430	177684	-
MChr13	13689407	13689894	DEL	487	Ofa019431	321017	Ofa019432	78451	-
MChr13	13962008	13962260	DEL	252	Ofa019440	10723	Ofa019441	40488	-
MChr13	14129168	14129297	DEL	129	Ofa019453	8726	Ofa019454	48901	-
MChr13	14152111	14156406	DEL	4295	Ofa019453	31669	Ofa019454	25958	-
MChr13	14297679	14303256	DEL	5577	Ofa019458	996	Ofa019459	26989	gene,+,ID=Ofa019458;intron,+,Parent=Ofa019458.gene;
MChr13	14304644	14304776	DEL	132	Ofa019458	7961	Ofa019459	20024	intron,+,Parent=Ofa019458.gene;gene,+,ID=Ofa019458;
MChr13	14349151	14349275	DEL	124	Ofa019462	8104	Ofa019463	8505	three_prime_UTR,-,Parent=Ofa019463;gene,-,ID=Ofa019463;
MChr13	14465764	14466353	DEL	589	Ofa019473	1181	Ofa019474	1064	-
MChr13	14788133	14788310	DEL	177	Ofa019485	14477	Ofa019486	32065	-
MChr13	14798587	14799566	DEL	979	Ofa019485	24931	Ofa019486	21611	-
MChr13	14809997	14810214	DEL	217	Ofa019485	36341	Ofa019486	10201	-
MChr13	14812515	14812617	DEL	102	Ofa019485	38859	Ofa019486	7683	-
MChr13	14952290	14954089	DEL	1799	Ofa019493	32993	Ofa019494	4318	-
MChr13	15233894	15236091	DEL	2197	Ofa019501	110326	Ofa019502	12322	-
MChr13	15297445	15298014	DEL	569	Ofa019505	11229	Ofa019506	18781	intron,+,Parent=Ofa019505.gene;gene,+,ID=Ofa019505,Source=Maker:MAKER_DHR18000371.1,cegmaBusco:Busco01549;
MChr13	15486492	15486594	DEL	102	Ofa019517	15224	Ofa019518	45275	-
MChr13	15762939	15764617	DEL	1678	Ofa019529	6140	Ofa019530	25982	-
MChr13	15773345	15773448	DEL	103	Ofa019529	16546	Ofa019530	15576	-
MChr13	15912421	15914477	DEL	2056	Ofa019530	123500	Ofa019531	206851	-
MChr13	15924816	15968491	DEL	43675	Ofa019530	135895	Ofa019531	194456	-
MChr13	16064310	16065816	DEL	1506	Ofa019530	275389	Ofa019531	54962	-
MChr13	16153359	16181474	DEL	28115	Ofa019531	34087	Ofa019532	23891	gene,+,ID=Ofa019532,Source=MAKER1:MAKER_DHR18000463.1,MAKER2:MAKER_DH18000446.1;intron,+,Parent=Ofa019532.gene;
MChr13	16324008	16369426	DEL	45418	Ofa019536	19506	Ofa019537	56608	-
MChr13	16474845	16475705	DEL	860	Ofa019537	94229	Ofa019538	20621	-
MChr13	16515837	16516030	DEL	193	Ofa019539	12862	Ofa019540	20246	gene,+,ID=Ofa019539,Source=MAKER1:MAKER_DHR18000474.1,MAKER2:MAKER_DH18000462.1;intron,+,Parent=Ofa019539.gene;
MChr13	16710789	16719495	DEL	8706	Ofa019548	26784	Ofa019549	22644	-
MChr13	16885911	16886151	DEL	240	Ofa019554	29858	Ofa019555	12254	-
MChr13	17455147	17476168	DEL	21021	Ofa019571	57900	Ofa019572	23120	intron,-,Parent=Ofa019572.gene;intron,-,Parent=Ofa019572.gene;intron,-,Parent=Ofa019572.gene;intron,-,Parent=Ofa019572.gene;intron,-,Parent=Ofa019572.gene;intron,-,Parent=Ofa019572.gene;intron,-,Parent=Ofa019572.gene;gene,-,ID=Ofa019572,Source=MAKER1:MAKER_DHR18000484.1|MAKER_DHR18000506.1,MAKER2:MAKER_DH18000469.1|MAKER_DH18000492.1,MAKER3:MAKER_DR18000402.1|MAKER_DR18000406.1,MAKER4:MAKER_HR180…
MChr13	17552014	17552678	DEL	664	Ofa019575	28570	Ofa019576	12934	intron,-,Parent=Ofa019576.gene;gene,-,ID=Ofa019576;
MChr13	17622153	17623802	DEL	1649	Ofa019582	7154	Ofa019583	16046	intron,-,Parent=Ofa019583.gene;gene,-,ID=Ofa019583;
MChr13	17706423	17716823	DEL	10400	Ofa019586	22356	Ofa019587	26846	-
MChr13	17760042	17760917	DEL	875	Ofa019588	8599	Ofa019589	96146	-
MChr13	17771917	17774620	DEL	2703	Ofa019588	20474	Ofa019589	84271	-
MChr13	17846498	17847691	DEL	1193	Ofa019588	95055	Ofa019589	9690	-
MChr13	18100925	18101051	DEL	126	Ofa019595	35527	Ofa019596	10492	gene,-,ID=Ofa019596,Source=MAKER1:MAKER_DHR18000547.1,MAKER2:MAKER_DH18000525.1,MAKER3:MAKER_DR18000438.1;intron,-,Parent=Ofa019596.gene;
MChr13	18101250	18101481	DEL	231	Ofa019595	35852	Ofa019596	10167	gene,-,ID=Ofa019596,Source=MAKER1:MAKER_DHR18000547.1,MAKER2:MAKER_DH18000525.1,MAKER3:MAKER_DR18000438.1;intron,-,Parent=Ofa019596.gene;
MChr13	18268915	18269935	DEL	1020	Ofa019600	21984	Ofa019601	268481	-
MChr13	18281496	18281801	DEL	305	Ofa019600	34565	Ofa019601	255900	-
MChr13	18577642	18578039	DEL	397	Ofa019601	40246	Ofa019602	16270	-
MChr13	18580241	18580446	DEL	205	Ofa019601	42845	Ofa019602	13671	-
MChr13	18581936	18582141	DEL	205	Ofa019601	44540	Ofa019602	11976	-
MChr13	18834839	18834988	DEL	149	Ofa019607	4564	Ofa019608	10337	-
MChr13	19038504	19038609	DEL	105	Ofa019615	40954	Ofa019616	60040	-
MChr13	19603494	19605927	DEL	2433	Ofa019624	34291	Ofa019625	61017	-
MChr13	19655012	19657004	DEL	1992	Ofa019624	85809	Ofa019625	9499	gene,-,ID=Ofa019625,Source=MAKER1:MAKER_DHR18000534.1|MAKER_DHR18000550.1,MAKER3:MAKER_DR18000426.1|MAKER_DR18000440.1,MAKER4:MAKER_HR18000323.1|MAKER_HR18000336.1;intron,-,Parent=Ofa019625.gene;
MChr13	19667425	19667529	DEL	104	Ofa019625	2914	Ofa019626	7124	-
MChr13	19857723	19857953	DEL	230	Ofa019631	5561	Ofa019632	12812	gene,+,ID=Ofa019631;intron,+,Parent=Ofa019631.gene;
MChr13	20211271	20211657	DEL	386	Ofa019640	133397	Ofa019641	207452	-
MChr13	20215938	20216057	DEL	119	Ofa019640	138064	Ofa019641	202785	-
MChr13	20394968	20395256	DEL	288	Ofa019640	317094	Ofa019641	23755	intron,-,Parent=Ofa019641.gene;gene,-,ID=Ofa019641;
MChr13	20542769	20542994	DEL	225	Ofa019645	8527	Ofa019646	16512	intron,+,Parent=Ofa019645.gene;gene,+,ID=Ofa019645;
MChr13	20621691	20621864	DEL	173	Ofa019648	31476	Ofa019649	13114	-
MChr13	20651831	20652258	DEL	427	Ofa019649	17026	Ofa019650	27812	-
MChr13	20797313	20797651	DEL	338	Ofa019650	117670	Ofa019651	22623	-
MChr13	20814428	20814639	DEL	211	Ofa019650	134785	Ofa019651	5508	gene,-,ID=Ofa019651;
MChr13	21646981	21647944	DEL	963	Ofa019662	8588	Ofa019663	17395	-
MChr13	21651996	21652220	DEL	224	Ofa019662	13603	Ofa019663	12380	-
MChr13	21783760	21784325	DEL	565	Ofa019665	43198	Ofa019666	1821	intron,-,Parent=Ofa019666.gene;gene,-,ID=Ofa019666,Source=MAKER1:MAKER_DHR18000631.1,MAKER3:MAKER_DR18000497.1,MAKER4:MAKER_HR18000367.1;
MChr13	21796763	21797056	DEL	293	Ofa019666	11182	Ofa019667	16241	-
MChr13	21809941	21810066	DEL	125	Ofa019666	24360	Ofa019667	3063	intron,-,Parent=Ofa019667.gene;gene,-,ID=Ofa019667;
MChr13	21812475	21812669	DEL	194	Ofa019666	26894	Ofa019667	529	intron,-,Parent=Ofa019667.gene;gene,-,ID=Ofa019667;
MChr13	21998798	22059544	DEL	60746	Ofa019678	29101	Ofa019679	137491	-
MChr13	22213954	22214359	DEL	405	Ofa019683	15812	Ofa019684	4978	intron,-,Parent=Ofa019684.gene;intron,-,Parent=Ofa019684.gene;gene,-,ID=Ofa019684;
MChr13	22240339	22269949	DEL	29610	Ofa019685	6538	Ofa019686	325728	-
MChr13	22853321	22853531	DEL	210	Ofa019691	51915	Ofa019692	104499	-
MChr13	22853694	22854001	DEL	307	Ofa019691	52288	Ofa019692	104126	-
MChr13	22885483	22885719	DEL	236	Ofa019691	84077	Ofa019692	72337	-
MChr13	22993336	22993583	DEL	247	Ofa019693	25236	Ofa019694	8625	gene,-,ID=Ofa019694;three_prime_UTR,-,Parent=Ofa019694;
MChr13	23142191	23142335	DEL	144	Ofa019700	46850	Ofa019701	4663	-
MChr13	23165790	23166040	DEL	250	Ofa019702	6000	Ofa019703	21037	-
MChr13	23458708	23473375	DEL	14667	Ofa019708	142956	Ofa019709	139809	-
MChr13	23612546	23623864	DEL	11318	Ofa019709	14029	Ofa019710	88819	-
MChr13	23636235	23636351	DEL	116	Ofa019709	37718	Ofa019710	65130	-
MChr13	23680313	23680790	DEL	477	Ofa019709	81796	Ofa019710	21052	intron,-,Parent=Ofa019710.gene;gene,-,ID=Ofa019710,Source=MAKER1:MAKER_DHR18000598.1|MAKER_DHR18000669.1,MAKER2:MAKER_DH18000628.1,MAKER3:MAKER_DR18000476.1,MAKER4:MAKER_HR18000380.1;intron,-,Parent=Ofa019710.gene;intron,-,Parent=Ofa019710.gene;
MChr13	23824380	23824692	DEL	312	Ofa019711	119511	Ofa019712	7202	intron,-,Parent=Ofa019712.gene;gene,-,ID=Ofa019712;
MChr13	23850415	23868048	DEL	17633	Ofa019713	9185	Ofa019714	1986	five_prime_UTR,+,Parent=Ofa019714;five_prime_UTR,+,Parent=Ofa019714;three_prime_UTR,+,Parent=Ofa019714;gene,+,ID=Ofa019715;intron,+,Parent=Ofa019715.gene;intron,+,Parent=Ofa019714.gene;intron,+,Parent=Ofa019714.gene;intron,+,Parent=Ofa019714.gene;gene,+,ID=Ofa019716;intron,+,Parent=Ofa019716.gene;gene,+,ID=Ofa019714,Source=MAKER1:MAKER_DHR18000659.1,MAKER3:MAKER_DR18000509.1,MAKER4:MAKER_HR180004…
MChr13	23934422	24019840	DEL	85418	Ofa019718	11180	Ofa019719	51749	gene,-,ID=Ofa019719;intron,-,Parent=Ofa019719.gene;intron,-,Parent=Ofa019719.gene;intron,-,Parent=Ofa019719.gene;intron,-,Parent=Ofa019719.gene;gene,+,ID=Ofa019720,Source=MAKER1:MAKER_DHR18000653.1,MAKER2:MAKER_DH18000613.1;intron,+,Parent=Ofa019721.gene;intron,+,Parent=Ofa019720.gene;intron,+,Parent=Ofa019720.gene;intron,+,Parent=Ofa019721.gene;gene,+,ID=Ofa019721,Source=MAKER1:MAKER_DHR18000656…
MChr13	24019930	24031055	DEL	11125	Ofa019721	2426	Ofa019722	46987	-
MChr13	24149733	24149870	DEL	137	Ofa019726	6634	Ofa019727	6225	-
MChr13	24151007	24151242	DEL	235	Ofa019726	7908	Ofa019727	4951	-
MChr13	24473731	24475022	DEL	1291	Ofa019730	97097	Ofa019731	28384	-
MChr13	24490584	24490744	DEL	160	Ofa019730	113950	Ofa019731	11531	intron,-,Parent=Ofa019731.gene;gene,-,ID=Ofa019731;
MChr13	24797785	24798279	DEL	494	Ofa019732	208352	Ofa019733	4868	intron,-,Parent=Ofa019733.gene;gene,-,ID=Ofa019733,Source=MAKER1:MAKER_DHR18000674.1,MAKER2:MAKER_DH18000633.1;
MChr13	24810214	24810762	DEL	548	Ofa019733	7561	Ofa019734	26580	-
MChr13	24992535	24992826	DEL	291	Ofa019738	52075	Ofa019739	126362	intron,+,Parent=Ofa019738.gene;gene,+,ID=Ofa019738,Source=MAKER1:MAKER_DHR18000644.1|MAKER_DHR18000660.1|MAKER_DHR18000673.1|MAKER_DHR18000677.1,MAKER2:MAKER_DH18000603.1|MAKER_DH18000632.1|MAKER_DH18000636.1,MAKER3:MAKER_DR18000512.1,MAKER4:MAKER_HR18000407.1;
MChr13	25043971	25046308	DEL	2337	Ofa019738	103511	Ofa019739	74926	intron,+,Parent=Ofa019738.gene;gene,+,ID=Ofa019738,Source=MAKER1:MAKER_DHR18000644.1|MAKER_DHR18000660.1|MAKER_DHR18000673.1|MAKER_DHR18000677.1,MAKER2:MAKER_DH18000603.1|MAKER_DH18000632.1|MAKER_DH18000636.1,MAKER3:MAKER_DR18000512.1,MAKER4:MAKER_HR18000407.1;
MChr13	25057087	25057571	DEL	484	Ofa019738	116627	Ofa019739	61810	intron,+,Parent=Ofa019738.gene;gene,+,ID=Ofa019738,Source=MAKER1:MAKER_DHR18000644.1|MAKER_DHR18000660.1|MAKER_DHR18000673.1|MAKER_DHR18000677.1,MAKER2:MAKER_DH18000603.1|MAKER_DH18000632.1|MAKER_DH18000636.1,MAKER3:MAKER_DR18000512.1,MAKER4:MAKER_HR18000407.1;
MChr13	25085610	25094539	DEL	8929	Ofa019738	145150	Ofa019739	33287	-
MChr13	25189612	25190299	DEL	687	Ofa019744	21672	Ofa019745	7817	-
MChr13	25256649	25257346	DEL	697	Ofa019747	22431	Ofa019748	3296	-
MChr13	25315708	25316098	DEL	390	Ofa019748	55763	Ofa019749	72884	-
MChr13	25414938	25415889	DEL	951	Ofa019751	13468	Ofa019752	32054	-
MChr13	25463129	25463274	DEL	145	Ofa019753	8698	Ofa019754	24521	gene,+,ID=Ofa019753,Source=Maker:MAKER_DHR18000640.1|MAKER_DHR18000663.1,cegmaBusco:Busco00254;intron,+,Parent=Ofa019753.gene;
MChr13	25659357	25659625	DEL	268	Ofa019760	24971	Ofa019761	98751	-
MChr13	25685244	25685853	DEL	609	Ofa019760	50858	Ofa019761	72864	-
MChr13	25964186	25967757	DEL	3571	Ofa019765	62689	Ofa019766	60435	-
MChr13	26095327	26095526	DEL	199	Ofa019770	2035	Ofa019771	11229	-
MChr13	26221296	26221543	DEL	247	Ofa019778	9007	Ofa019779	9971	-
MChr13	26221657	26221923	DEL	266	Ofa019778	9368	Ofa019779	9610	-
MChr13	26227399	26227963	DEL	564	Ofa019778	15110	Ofa019779	3868	-
MChr13	26228209	26228734	DEL	525	Ofa019778	15920	Ofa019779	3058	-
MChr13	26254937	26255801	DEL	864	Ofa019781	4508	Ofa019782	3126	-
MChr13	26256351	26256544	DEL	193	Ofa019781	5922	Ofa019782	1712	-
MChr13	26465015	26465183	DEL	168	Ofa019792	14657	Ofa019793	13914	intron,+,Parent=Ofa019792.gene;gene,+,ID=Ofa019792,Source=MAKER1:MAKER_DHR18000709.1,MAKER2:MAKER_DH18000666.1;
MChr13	26505911	26506713	DEL	802	Ofa019795	6527	Ofa019796	45919	gene,+,ID=Ofa019795,Source=MAKER1:MAKER_DHR18000698.1,MAKER2:MAKER_DH18000645.1;intron,+,Parent=Ofa019795.gene;
MChr13	26513900	26514226	DEL	326	Ofa019795	14516	Ofa019796	37930	-
MChr13	26613750	26613877	DEL	127	Ofa019796	61920	Ofa019797	6718	-
MChr13	26991624	26993278	DEL	1654	Ofa019799	98925	Ofa019800	8517	gene,-,ID=Ofa019800,Source=MAKER1:MAKER_DHR18000731.1|MAKER_DHR18000774.1,MAKER3:MAKER_DR18000542.1|MAKER_DR18000566.1,MAKER4:MAKER_HR18000432.1|MAKER_HR18000451.1;intron,-,Parent=Ofa019800.gene;
MChr13	27295932	27296539	DEL	607	Ofa019813	17189	Ofa019814	16485	-
MChr13	27327232	27327556	DEL	324	Ofa019814	14815	Ofa019815	13472	-
MChr13	27434083	27434537	DEL	454	Ofa019822	23099	Ofa019823	4483	gene,-,ID=Ofa019823,Source=MAKER1:MAKER_DHR18000776.1,MAKER2:MAKER_DH18000722.1;intron,-,Parent=Ofa019823.gene;
MChr13	27469455	27469809	DEL	354	Ofa019823	30889	Ofa019824	77326	intron,-,Parent=Ofa019824.gene;gene,-,ID=Ofa019824,Source=MAKER1:MAKER_DHR18000770.1,MAKER2:MAKER_DH18000714.1,MAKER3:MAKER_DR18000569.1;
MChr13	28201146	28201538	DEL	392	Ofa019852	5136	Ofa019853	6239	gene,+,ID=Ofa019852;intron,+,Parent=Ofa019852.gene;
MChr13	28275071	28275245	DEL	174	Ofa019853	67686	Ofa019854	20089	intron,-,Parent=Ofa019854.gene;gene,-,ID=Ofa019854;
MChr13	28276518	28277300	DEL	782	Ofa019853	69133	Ofa019854	18642	intron,-,Parent=Ofa019854.gene;gene,-,ID=Ofa019854;
MChr13	28286935	28287037	DEL	102	Ofa019853	79550	Ofa019854	8225	intron,-,Parent=Ofa019854.gene;gene,-,ID=Ofa019854;
MChr13	28291346	28291480	DEL	134	Ofa019853	83961	Ofa019854	3814	intron,-,Parent=Ofa019854.gene;gene,-,ID=Ofa019854;
MChr13	28294182	28294415	DEL	233	Ofa019853	86797	Ofa019854	978	intron,-,Parent=Ofa019854.gene;gene,-,ID=Ofa019854;
MChr13	28311982	28312121	DEL	139	Ofa019855	7734	Ofa019856	48772	gene,+,ID=Ofa019855;intron,+,Parent=Ofa019855.gene;
MChr13	28312230	28312506	DEL	276	Ofa019855	7982	Ofa019856	48524	gene,+,ID=Ofa019855;intron,+,Parent=Ofa019855.gene;
MChr14	286963	287086	DEL	123	Ofa018176	1938	Ofa018177	20573	intron,-,Parent=Ofa018177.gene;gene,-,ID=Ofa018177;
MChr14	315358	315649	DEL	291	Ofa018177	7822	Ofa018178	40193	-
MChr14	349174	351034	DEL	1860	Ofa018177	41638	Ofa018178	6377	intron,-,Parent=Ofa018178.gene;gene,-,ID=Ofa018178;
MChr14	361753	361886	DEL	133	Ofa018178	6202	Ofa018179	25041	gene,-,ID=Ofa018179,Source=Maker:MAKER_DHR17000009.1|MAKER_DHR17000033.1,cegmaBusco:Busco04268;three_prime_UTR,-,Parent=Ofa018179;
MChr14	1132818	1132942	DEL	124	Ofa018212	43847	Ofa018213	75317	intron,+,Parent=Ofa018212.gene;gene,+,ID=Ofa018212;
MChr14	1286701	1286815	DEL	114	Ofa018213	78566	Ofa018214	105345	-
MChr14	1299315	1299454	DEL	139	Ofa018213	91180	Ofa018214	92731	-
MChr14	1300680	1301078	DEL	398	Ofa018213	92545	Ofa018214	91366	-
MChr14	1307245	1307858	DEL	613	Ofa018213	99110	Ofa018214	84801	-
MChr14	1381984	1382782	DEL	798	Ofa018213	173849	Ofa018214	10062	intron,-,Parent=Ofa018214.gene;gene,-,ID=Ofa018214;
MChr14	1477898	1478021	DEL	123	Ofa018216	2070	Ofa018217	6021	gene,+,ID=Ofa018216,Source=Maker:MAKER_DHR17000005.1,cegmaBusco:Busco02078;intron,+,Parent=Ofa018216.gene;
MChr14	1489791	1489909	DEL	118	Ofa018217	5872	Ofa018218	7752	-
MChr14	1733864	1734193	DEL	329	Ofa018223	70791	Ofa018224	11910	intron,-,Parent=Ofa018224.gene;gene,-,ID=Ofa018224,Source=MAKER1:MAKER_DHR17000028.1|MAKER_DHR17000057.1,MAKER2:MAKER_DH17000027.1|MAKER_DH17000056.1;
MChr14	1984070	1984380	DEL	310	Ofa018224	238296	Ofa018225	30663	intron,-,Parent=Ofa018225.gene;gene,-,ID=Ofa018225;
MChr14	2073297	2073486	DEL	189	Ofa018225	58564	Ofa018226	56975	-
MChr14	2099775	2100008	DEL	233	Ofa018225	85042	Ofa018226	30497	gene,-,ID=Ofa018226,Source=Maker:MAKER_DHR17000081.1,cegmaBusco:Busco01200;intron,-,Parent=Ofa018226.gene;
MChr14	2144653	2145338	DEL	685	Ofa018226	14381	Ofa018227	41036	-
MChr14	2273093	2273295	DEL	202	Ofa018234	4958	Ofa018235	1798	-
MChr14	2279590	2280056	DEL	466	Ofa018235	4699	Ofa018236	25016	gene,+,ID=Ofa018235,Source=MAKER1:MAKER_DHR17000068.1|MAKER_DHR17000076.1,MAKER2:MAKER_DH17000064.1|MAKER_DH17000066.1|MAKER_DH17000074.1|MAKER_DH17000076.1,MAKER3:MAKER_DR17000048.1|MAKER_DR17000054.1,MAKER4:MAKER_HR17000041.1|MAKER_HR17000042.1;intron,+,Parent=Ofa018235.gene;
MChr14	2408016	2409119	DEL	1103	Ofa018238	60946	Ofa018239	21335	-
MChr14	2409212	2409427	DEL	215	Ofa018238	62142	Ofa018239	20139	-
MChr14	2409571	2409847	DEL	276	Ofa018238	62501	Ofa018239	19780	-
MChr14	2442045	2442195	DEL	150	Ofa018239	12694	Ofa018240	91391	intron,+,Parent=Ofa018239.gene;gene,+,ID=Ofa018239,Source=MAKER1:MAKER_DHR17000072.1,MAKER2:MAKER_DH17000073.1;
MChr14	2589791	2589969	DEL	178	Ofa018240	56355	Ofa018241	20334	-
MChr14	2618040	2618258	DEL	218	Ofa018242	738	Ofa018243	34342	gene,+,ID=Ofa018242;
MChr14	2625142	2625392	DEL	250	Ofa018242	7840	Ofa018243	27240	gene,+,ID=Ofa018242;
MChr14	2830984	2831112	DEL	128	Ofa018245	28192	Ofa018246	147500	-
MChr14	2958998	2971087	DEL	12089	Ofa018245	156206	Ofa018246	19486	gene,-,ID=Ofa018246;intron,-,Parent=Ofa018246.gene;
MChr14	3028410	3028543	DEL	133	Ofa018248	5984	Ofa018249	149379	-
MChr14	3145372	3147185	DEL	1813	Ofa018248	122946	Ofa018249	32417	-
MChr14	3198182	3198286	DEL	104	Ofa018249	20393	Ofa018250	14481	-
MChr14	3332889	3333015	DEL	126	Ofa018255	27785	Ofa018256	18570	-
MChr14	3333043	3334626	DEL	1583	Ofa018255	27939	Ofa018256	18416	-
MChr14	3361230	3361341	DEL	111	Ofa018256	9771	Ofa018257	52444	-
MChr14	3377381	3377505	DEL	124	Ofa018256	25922	Ofa018257	36293	intron,-,Parent=Ofa018257.gene;gene,-,ID=Ofa018257;
MChr14	3413882	3414142	DEL	260	Ofa018257	208	Ofa018258	14961	-
MChr14	3414411	3415295	DEL	884	Ofa018257	737	Ofa018258	14432	-
MChr14	3425770	3426178	DEL	408	Ofa018257	12096	Ofa018258	3073	gene,-,ID=Ofa018258;intron,-,Parent=Ofa018258.gene;
MChr14	3427929	3428085	DEL	156	Ofa018257	14255	Ofa018258	914	gene,-,ID=Ofa018258;intron,-,Parent=Ofa018258.gene;
MChr14	3462262	3462431	DEL	169	Ofa018259	31155	Ofa018260	44616	-
MChr14	3476221	3476423	DEL	202	Ofa018259	45114	Ofa018260	30657	-
MChr14	3655473	3655573	DEL	100	Ofa018265	3117	Ofa018266	56550	-
MChr14	3670014	3674949	DEL	4935	Ofa018265	17658	Ofa018266	42009	-
MChr14	3745794	3746034	DEL	240	Ofa018266	33771	Ofa018267	45869	-
MChr14	3873291	3873393	DEL	102	Ofa018273	13820	Ofa018274	27245	intron,+,Parent=Ofa018273.gene;gene,+,ID=Ofa018273;
MChr14	3926380	3927191	DEL	811	Ofa018275	12382	Ofa018276	1499	-
MChr14	4461062	4461284	DEL	222	Ofa018287	42062	Ofa018288	22117	intron,+,Parent=Ofa018287.gene;gene,+,ID=Ofa018287;
MChr14	4588972	4589417	DEL	445	Ofa018290	60768	Ofa018291	122223	gene,+,ID=Ofa018290;intron,+,Parent=Ofa018290.gene;
MChr14	4612299	4612399	DEL	100	Ofa018290	84095	Ofa018291	98896	intron,+,Parent=Ofa018290.gene;gene,+,ID=Ofa018290;
MChr14	4728565	4728684	DEL	119	Ofa018291	17370	Ofa018292	154320	-
MChr14	5106814	5107051	DEL	237	Ofa018298	17093	Ofa018299	20197	-
MChr14	5197547	5197848	DEL	301	Ofa018302	37161	Ofa018303	2049	gene,-,ID=Ofa018303;intron,-,Parent=Ofa018303.gene;
MChr14	5287074	5287184	DEL	110	Ofa018307	28743	Ofa018308	40625	intron,-,Parent=Ofa018308.gene;gene,-,ID=Ofa018308;
MChr14	5554929	5555503	DEL	574	Ofa018322	4592	Ofa018323	8254	-
MChr14	5782051	5782182	DEL	131	Ofa018331	9540	Ofa018332	103449	gene,+,ID=Ofa018331;intron,+,Parent=Ofa018331.gene;
MChr14	5889622	5891673	DEL	2051	Ofa018332	4122	Ofa018333	853	gene,-,ID=Ofa018333;intron,-,Parent=Ofa018333.gene;
MChr14	6415927	6416210	DEL	283	Ofa018359	97791	Ofa018360	21511	gene,-,ID=Ofa018360;intron,-,Parent=Ofa018360.gene;
MChr14	6499343	6499494	DEL	151	Ofa018362	7786	Ofa018363	18743	-
MChr14	6506900	6507543	DEL	643	Ofa018362	15343	Ofa018363	11186	-
MChr14	6523399	6523605	DEL	206	Ofa018363	5313	Ofa018364	21420	-
MChr14	6538212	6538437	DEL	225	Ofa018363	20126	Ofa018364	6607	intron,-,Parent=Ofa018364.gene;gene,-,ID=Ofa018364;
MChr14	6591232	6591364	DEL	132	Ofa018364	46413	Ofa018365	25869	intron,-,Parent=Ofa018365.gene;gene,-,ID=Ofa018365;
MChr14	6606488	6606760	DEL	272	Ofa018364	61669	Ofa018365	10613	intron,-,Parent=Ofa018365.gene;gene,-,ID=Ofa018365;
MChr14	6766097	6766227	DEL	130	Ofa018373	2452	Ofa018374	4420	-
MChr14	6775674	6775799	DEL	125	Ofa018374	5157	Ofa018375	43061	-
MChr14	6871495	6871833	DEL	338	Ofa018378	5098	Ofa018379	1804	-
MChr14	6994191	6994333	DEL	142	Ofa018382	26043	Ofa018383	49215	-
MChr14	7056236	7056349	DEL	113	Ofa018383	12830	Ofa018384	12364	intron,+,Parent=Ofa018383.gene;gene,+,ID=Ofa018383,Source=Maker:MAKER_DHR17000181.1,cegmaBusco:Busco00237;
MChr14	7129048	7130014	DEL	966	Ofa018387	12860	Ofa018388	5382	gene,-,ID=Ofa018388;intron,-,Parent=Ofa018388.gene;
MChr14	7168953	7169061	DEL	108	Ofa018392	674	Ofa018393	28873	intron,+,Parent=Ofa018392.gene;gene,+,ID=Ofa018392,Source=Maker:MAKER_DHR17000186.1|MAKER_DHR17000197.1|MAKER_DHR17000206.1,cegmaBusco:Busco03852;
MChr14	7355050	7355165	DEL	115	Ofa018405	23282	Ofa018406	65217	intron,+,Parent=Ofa018405.gene;gene,+,ID=Ofa018405;
MChr14	7398251	7398355	DEL	104	Ofa018405	66483	Ofa018406	22016	gene,-,ID=Ofa018406;intron,-,Parent=Ofa018406.gene;
MChr14	7398893	7399167	DEL	274	Ofa018405	67125	Ofa018406	21374	gene,-,ID=Ofa018406;intron,-,Parent=Ofa018406.gene;
MChr14	7438791	7439007	DEL	216	Ofa018406	18524	Ofa018407	13181	intron,-,Parent=Ofa018407.gene;gene,-,ID=Ofa018407;
MChr14	7504345	7504497	DEL	152	Ofa018410	15753	Ofa018411	1891	intron,+,Parent=Ofa018410.gene;gene,+,ID=Ofa018410;
MChr14	7555354	7555520	DEL	166	Ofa018416	2870	Ofa018417	4445	-
MChr14	8041391	8041530	DEL	139	Ofa018436	26633	Ofa018437	8875	gene,-,ID=Ofa018437,Source=Maker:MAKER_DHR17000312.1,cegmaBusco:Busco03905;intron,-,Parent=Ofa018437.gene;
MChr14	8108114	8108217	DEL	103	Ofa018437	57848	Ofa018438	60774	-
MChr14	8128963	8129337	DEL	374	Ofa018437	78697	Ofa018438	39925	-
MChr14	8181681	8181901	DEL	220	Ofa018438	12793	Ofa018439	59689	-
MChr14	8251965	8252241	DEL	276	Ofa018440	510	Ofa018441	99319	-
MChr14	8338283	8338577	DEL	294	Ofa018440	86828	Ofa018441	13001	-
MChr14	8340401	8341243	DEL	842	Ofa018440	88946	Ofa018441	10883	-
MChr14	8374891	8375349	DEL	458	Ofa018441	23607	Ofa018442	30489	intron,-,Parent=Ofa018442.gene;gene,-,ID=Ofa018442;
MChr14	8509628	8509756	DEL	128	Ofa018444	23264	Ofa018445	25065	-
MChr14	8600782	8602442	DEL	1660	Ofa018449	15308	Ofa018450	7734	-
MChr14	8879720	8879978	DEL	258	Ofa018458	3415	Ofa018459	137897	-
MChr14	8913012	8913453	DEL	441	Ofa018458	36707	Ofa018459	104605	gene,-,ID=Ofa018459;intron,-,Parent=Ofa018459.gene;
MChr14	9351244	9351346	DEL	102	Ofa018468	21842	Ofa018469	49736	gene,-,ID=Ofa018469;intron,-,Parent=Ofa018469.gene;
MChr14	9614784	9618465	DEL	3681	Ofa018481	14697	Ofa018482	36628	-
MChr14	9622828	9627087	DEL	4259	Ofa018481	22741	Ofa018482	28584	-
MChr14	10135097	10135362	DEL	265	Ofa018512	13	Ofa018513	20984	-
MChr14	10301669	10302052	DEL	383	Ofa018520	11025	Ofa018521	113099	-
MChr14	10549757	10549952	DEL	195	Ofa018524	11120	Ofa018525	9696	-
MChr14	10673032	10676632	DEL	3600	Ofa018529	46633	Ofa018530	50393	-
MChr14	10766859	10766970	DEL	111	Ofa018531	11176	Ofa018532	7181	intron,+,Parent=Ofa018531.gene;gene,+,ID=Ofa018531;
MChr14	10824854	10824965	DEL	111	Ofa018536	9237	Ofa018537	14345	intron,-,Parent=Ofa018537.gene;gene,-,ID=Ofa018537;
MChr14	10848263	10848384	DEL	121	Ofa018538	2251	Ofa018539	7487	-
MChr14	10902922	10903038	DEL	116	Ofa018542	9805	Ofa018543	16093	-
MChr14	10921577	10921688	DEL	111	Ofa018543	2562	Ofa018544	1759	gene,-,ID=Ofa018544;intron,-,Parent=Ofa018544.gene;
MChr14	11018574	11018739	DEL	165	Ofa018550	8219	Ofa018551	57723	-
MChr14	11561007	11561184	DEL	177	Ofa018558	68398	Ofa018559	28535	-
MChr14	11801080	11801206	DEL	126	Ofa018560	64604	Ofa018561	52027	-
MChr14	11938257	11938475	DEL	218	Ofa018565	21637	Ofa018566	10423	-
MChr14	12019167	12019324	DEL	157	Ofa018568	23711	Ofa018569	33895	-
MChr14	12090214	12090530	DEL	316	Ofa018569	37152	Ofa018570	1950	-
MChr14	12284875	12285188	DEL	313	Ofa018581	16121	Ofa018582	75821	-
MChr14	12624852	12625166	DEL	314	Ofa018584	127395	Ofa018585	39211	-
MChr14	13124040	13124323	DEL	283	Ofa018608	33009	Ofa018609	19290	gene,-,ID=Ofa018609;intron,-,Parent=Ofa018609.gene;
MChr14	13343062	13343582	DEL	520	Ofa018613	34427	Ofa018614	85865	-
MChr14	13376422	13377105	DEL	683	Ofa018613	67787	Ofa018614	52505	-
MChr14	13513255	13513375	DEL	120	Ofa018622	8385	Ofa018623	33168	gene,+,ID=Ofa018622,Source=Maker:MAKER_DHR17000419.1,cegmaBusco:Busco00697;intron,+,Parent=Ofa018622.gene;
MChr14	13573421	13575065	DEL	1644	Ofa018626	760	Ofa018627	5426	-
MChr14	13741870	13743511	DEL	1641	Ofa018637	4291	Ofa018638	56808	intron,+,Parent=Ofa018637.gene;gene,+,ID=Ofa018637;
MChr14	13969570	13969778	DEL	208	Ofa018640	158439	Ofa018641	4299	-
MChr14	14254967	14255244	DEL	277	Ofa018644	45493	Ofa018645	162650	-
MChr14	14709584	14709809	DEL	225	Ofa018657	6784	Ofa018658	1328	-
MChr14	14733990	14734606	DEL	616	Ofa018661	1337	Ofa018662	1685	-
MChr14	15306169	15306531	DEL	362	Ofa018690	1723	Ofa018691	19121	-
MChr14	15866721	15867321	DEL	600	Ofa018717	138969	Ofa018718	30841	intron,-,Parent=Ofa018718.gene;gene,-,ID=Ofa018718;
MChr14	16198912	16199158	DEL	246	Ofa018733	29090	Ofa018734	9480	intron,+,Parent=Ofa018733.gene;gene,+,ID=Ofa018733,Source=MAKER1:MAKER_DHR17000581.1,MAKER2:MAKER_DH17000561.1,MAKER3:MAKER_DR17000443.1;
MChr14	16428433	16428582	DEL	149	Ofa018756	3782	Ofa018757	396	gene,+,ID=Ofa018756,Source=MAKER1:MAKER_DHR17000599.1,MAKER2:MAKER_DH17000586.1;intron,+,Parent=Ofa018756.gene;
MChr14	16740132	16740486	DEL	354	Ofa018770	61616	Ofa018771	24424	-
MChr14	16774410	16774595	DEL	185	Ofa018772	7236	Ofa018773	8288	gene,+,ID=Ofa018772;intron,+,Parent=Ofa018772.gene;
MChr14	17084096	17084272	DEL	176	Ofa018793	9450	Ofa018794	49111	gene,+,ID=Ofa018793;intron,+,Parent=Ofa018793.gene;
MChr14	17290771	17291085	DEL	314	Ofa018801	46478	Ofa018802	17523	-
MChr14	17495414	17495543	DEL	129	Ofa018808	34718	Ofa018809	19823	gene,+,ID=Ofa018808;intron,+,Parent=Ofa018808.gene;
MChr14	17687807	17687985	DEL	178	Ofa018815	19363	Ofa018816	6513	-
MChr14	18541728	18541941	DEL	213	Ofa018854	20221	Ofa018855	42644	intron,-,Parent=Ofa018855.gene;gene,-,ID=Ofa018855;
MChr14	18562670	18562918	DEL	248	Ofa018854	41163	Ofa018855	21702	gene,-,ID=Ofa018855;intron,-,Parent=Ofa018855.gene;
MChr14	18563083	18563430	DEL	347	Ofa018854	41576	Ofa018855	21289	gene,-,ID=Ofa018855;intron,-,Parent=Ofa018855.gene;
MChr14	18676107	18676394	DEL	287	Ofa018859	26937	Ofa018860	68942	-
MChr14	18816079	18816210	DEL	131	Ofa018862	28244	Ofa018863	118433	-
MChr14	19979702	19981351	DEL	1649	Ofa018905	4832	Ofa018906	12762	gene,+,ID=Ofa018905;intron,+,Parent=Ofa018905.gene;
MChr14	20002525	20003484	DEL	959	Ofa018906	10061	Ofa018907	6420	gene,+,ID=Ofa018906;intron,+,Parent=Ofa018906.gene;
MChr14	20031213	20031518	DEL	305	Ofa018907	22268	Ofa018908	14998	gene,-,ID=Ofa018908,Source=MAKER1:MAKER_DHR17000757.1,MAKER2:MAKER_DH17000754.1|MAKER_DH17000761.1,MAKER3:MAKER_DR17000584.1,MAKER4:MAKER_HR17000512.1;intron,-,Parent=Ofa018908.gene;
MChr14	20714689	20714796	DEL	107	Ofa018926	5903	Ofa018927	14322	-
MChr14	20812296	20812476	DEL	180	Ofa018929	10842	Ofa018930	53236	-
MChr14	20920708	20921018	DEL	310	Ofa018931	52390	Ofa018932	53847	-
MChr14	20980770	20981392	DEL	622	Ofa018932	6215	Ofa018933	271916	intron,+,Parent=Ofa018932.gene;gene,+,ID=Ofa018932,Source=MAKER1:MAKER_DHR17000749.1,MAKER2:MAKER_DH17000737.1;
MChr14	20991034	20991158	DEL	124	Ofa018932	16479	Ofa018933	261652	gene,+,ID=Ofa018932,Source=MAKER1:MAKER_DHR17000749.1,MAKER2:MAKER_DH17000737.1;intron,+,Parent=Ofa018932.gene;
MChr14	21089548	21090847	DEL	1299	Ofa018932	114993	Ofa018933	163138	-
MChr14	21100718	21113596	DEL	12878	Ofa018932	126163	Ofa018933	151968	-
MChr14	21120393	21120601	DEL	208	Ofa018932	145838	Ofa018933	132293	-
MChr14	21432127	21432242	DEL	115	Ofa018933	179441	Ofa018934	102647	-
MChr14	21508398	21508524	DEL	126	Ofa018933	255712	Ofa018934	26376	-
MChr14	21511080	21511183	DEL	103	Ofa018933	258394	Ofa018934	23694	-
MChr14	21575639	21576057	DEL	418	Ofa018934	40865	Ofa018935	67771	-
MChr14	21687357	21687819	DEL	462	Ofa018936	10459	Ofa018937	166840	-
MChr14	21715376	21716009	DEL	633	Ofa018936	38478	Ofa018937	138821	-
MChr14	21740635	21740877	DEL	242	Ofa018936	63737	Ofa018937	113562	-
MChr14	21745043	21745285	DEL	242	Ofa018936	68145	Ofa018937	109154	-
MChr14	21751775	21752017	DEL	242	Ofa018936	74877	Ofa018937	102422	-
MChr14	21759619	21759859	DEL	240	Ofa018936	82721	Ofa018937	94578	-
MChr14	21770770	21771777	DEL	1007	Ofa018936	93872	Ofa018937	83427	-
MChr14	21799572	21799833	DEL	261	Ofa018936	122674	Ofa018937	54625	-
MChr14	22037648	22037949	DEL	301	Ofa018946	6199	Ofa018947	2982	-
MChr14	22517051	22517191	DEL	140	Ofa018962	210094	Ofa018963	129432	intron,-,Parent=Ofa018963.gene;gene,-,ID=Ofa018963;
MChr14	22571520	22571790	DEL	270	Ofa018962	264563	Ofa018963	74963	gene,-,ID=Ofa018963;intron,-,Parent=Ofa018963.gene;
MChr14	22680368	22680538	DEL	170	Ofa018963	33885	Ofa018964	67334	-
MChr14	22848573	22849097	DEL	524	Ofa018967	85736	Ofa018968	34478	-
MChr14	22900641	22900741	DEL	100	Ofa018968	17590	Ofa018969	272387	-
MChr14	22991235	22991799	DEL	564	Ofa018968	108184	Ofa018969	181793	-
MChr14	23274280	23274405	DEL	125	Ofa018972	11703	Ofa018973	53482	-
MChr14	23304528	23304710	DEL	182	Ofa018972	41951	Ofa018973	23234	intron,-,Parent=Ofa018973.gene;gene,-,ID=Ofa018973,Source=Maker:MAKER_DHR17000784.1|MAKER_DHR17000809.1,cegmaBusco:Busco00367;
MChr14	23387784	23387932	DEL	148	Ofa018974	57749	Ofa018975	32221	intron,+,Parent=Ofa018974.gene;gene,+,ID=Ofa018974;
MChr14	23450192	23450307	DEL	115	Ofa018976	10725	Ofa018977	8268	intron,-,Parent=Ofa018977.gene;gene,-,ID=Ofa018977;
MChr14	23464699	23465384	DEL	685	Ofa018977	6239	Ofa018978	9615	gene,-,ID=Ofa018978;intron,-,Parent=Ofa018978.gene;
MChr14	23805670	23805892	DEL	222	Ofa018992	6803	Ofa018993	16396	-
MChr14	24158560	24158690	DEL	130	Ofa019000	94520	Ofa019001	130811	-
MChr14	24233690	24233893	DEL	203	Ofa019000	169650	Ofa019001	55681	-
MChr14	24385699	24385819	DEL	120	Ofa019005	11850	Ofa019006	4875	intron,+,Parent=Ofa019005.gene;gene,+,ID=Ofa019005,Source=Maker:MAKER_DHR17000835.1,cegmaBusco:Busco03351;
MChr14	24754549	24754728	DEL	179	Ofa019017	21782	Ofa019018	37617	intron,+,Parent=Ofa019017.gene;gene,+,ID=Ofa019017;
MChr14	25106518	25106803	DEL	285	Ofa019021	180557	Ofa019022	80541	-
MChr14	25172905	25175778	DEL	2873	Ofa019021	246944	Ofa019022	14154	-
MChr14	25635690	25636281	DEL	591	Ofa019030	3463	Ofa019031	130956	-
MChr14	25690399	25690971	DEL	572	Ofa019030	58172	Ofa019031	76247	-
MChr14	25776380	25786416	DEL	10036	Ofa019031	9734	Ofa019032	86860	-
MChr14	25795419	25795536	DEL	117	Ofa019031	28773	Ofa019032	67821	-
MChr14	25832174	25833368	DEL	1194	Ofa019031	65528	Ofa019032	31066	-
MChr14	26023950	26025338	DEL	1388	Ofa019034	43056	Ofa019035	82948	-
MChr14	26028269	26028451	DEL	182	Ofa019034	47375	Ofa019035	78629	-
MChr14	26627479	26627816	DEL	337	Ofa019044	16407	Ofa019045	45519	-
MChr14	26800922	26801629	DEL	707	Ofa019046	65210	Ofa019047	13072	gene,-,ID=Ofa019047;intron,-,Parent=Ofa019047.gene;
MChr14	27535483	27535589	DEL	106	Ofa019066	85689	Ofa019067	4776	-
MChr14	27897261	27897384	DEL	123	Ofa019071	14567	Ofa019072	55446	-
MChr14	27922011	27922201	DEL	190	Ofa019071	39317	Ofa019072	30696	-
MChr14	28704341	28728748	DEL	24407	Ofa019083	7702		971295659	-
MChr11	145277	147434	DEL	2157	Ofa017344	11242	Ofa017345	31157	gene,+,ID=Ofa017344;intron,+,Parent=Ofa017344.gene;
MChr11	299990	300254	DEL	264	Ofa017349	2640	Ofa017350	50168	-
MChr11	919382	919499	DEL	117	Ofa017363	47475	Ofa017364	21845	gene,+,ID=Ofa017363;intron,+,Parent=Ofa017363.gene;
MChr11	936555	936719	DEL	164	Ofa017363	64648	Ofa017364	4672	-
MChr11	961668	963337	DEL	1669	Ofa017364	20441	Ofa017365	41193	intron,+,Parent=Ofa017364.gene;gene,+,ID=Ofa017364,Source=cegmaBusco:Busco04286;
MChr11	993216	995449	DEL	2233	Ofa017364	51989	Ofa017365	9645	intron,+,Parent=Ofa017364.gene;gene,+,ID=Ofa017364,Source=cegmaBusco:Busco04286;
MChr11	995860	996179	DEL	319	Ofa017364	54633	Ofa017365	7001	intron,+,Parent=Ofa017364.gene;gene,+,ID=Ofa017364,Source=cegmaBusco:Busco04286;
MChr11	1119128	1119383	DEL	255	Ofa017367	19054	Ofa017368	5593	-
MChr11	1138535	1138875	DEL	340	Ofa017368	13814	Ofa017369	8321	-
MChr11	1139139	1139318	DEL	179	Ofa017368	14418	Ofa017369	7717	-
MChr11	1139405	1139904	DEL	499	Ofa017368	14684	Ofa017369	7451	-
MChr11	1139984	1140183	DEL	199	Ofa017368	15263	Ofa017369	6872	-
MChr11	1145981	1146274	DEL	293	Ofa017368	21260	Ofa017369	875	-
MChr11	1292008	1292188	DEL	180	Ofa017371	80517	Ofa017372	36981	intron,-,Parent=Ofa017372.gene;gene,-,ID=Ofa017372;
MChr11	1469327	1469916	DEL	589	Ofa017374	6529	Ofa017375	10401	-
MChr11	1496758	1496939	DEL	181	Ofa017376	4795	Ofa017377	42574	intron,+,Parent=Ofa017376.gene;gene,+,ID=Ofa017376;
MChr11	1497344	1497554	DEL	210	Ofa017376	5381	Ofa017377	41988	intron,+,Parent=Ofa017376.gene;gene,+,ID=Ofa017376;
MChr11	1497859	1498053	DEL	194	Ofa017376	5896	Ofa017377	41473	intron,+,Parent=Ofa017376.gene;gene,+,ID=Ofa017376;
MChr11	1498208	1498410	DEL	202	Ofa017376	6245	Ofa017377	41124	intron,+,Parent=Ofa017376.gene;gene,+,ID=Ofa017376;
MChr11	1498610	1498800	DEL	190	Ofa017376	6647	Ofa017377	40722	intron,+,Parent=Ofa017376.gene;gene,+,ID=Ofa017376;
MChr11	1561081	1561230	DEL	149	Ofa017377	21749	Ofa017378	70516	-
MChr11	1564245	1564431	DEL	186	Ofa017377	24913	Ofa017378	67352	-
MChr11	1752679	1752785	DEL	106	Ofa017384	24619	Ofa017385	10501	gene,+,ID=Ofa017384,Source=MAKER1:MAKER_DHR16000010.1,MAKER2:MAKER_DH16000017.1,MAKER3:MAKER_DR16000009.1,MAKER4:MAKER_HR16000013.1;intron,+,Parent=Ofa017384.gene;
MChr11	2037455	2038165	DEL	710	Ofa017392	34550	Ofa017393	55847	-
MChr11	2351168	2351416	DEL	248	Ofa017398	107917	Ofa017399	66023	-
MChr11	2422207	2422363	DEL	156	Ofa017399	5016	Ofa017400	1836	-
MChr11	2574974	2576497	DEL	1523	Ofa017402	70196	Ofa017403	70740	intron,+,Parent=Ofa017402.gene;gene,+,ID=Ofa017402,Source=MAKER1:MAKER_DHR16000062.1,MAKER2:MAKER_DH16000063.1;
MChr11	2610878	2611108	DEL	230	Ofa017402	106100	Ofa017403	34836	gene,+,ID=Ofa017402,Source=MAKER1:MAKER_DHR16000062.1,MAKER2:MAKER_DH16000063.1;intron,+,Parent=Ofa017402.gene;
MChr11	2612033	2612296	DEL	263	Ofa017402	107255	Ofa017403	33681	gene,+,ID=Ofa017402,Source=MAKER1:MAKER_DHR16000062.1,MAKER2:MAKER_DH16000063.1;intron,+,Parent=Ofa017402.gene;
MChr11	2673581	2674617	DEL	1036	Ofa017403	27867	Ofa017404	86468	-
MChr11	2683029	2683615	DEL	586	Ofa017403	37315	Ofa017404	77020	-
MChr11	2850869	2850988	DEL	119	Ofa017407	46281	Ofa017408	10282	gene,-,ID=Ofa017408;intron,-,Parent=Ofa017408.gene;
MChr11	2936298	2936425	DEL	127	Ofa017408	75147	Ofa017409	11696	intron,-,Parent=Ofa017409.gene;gene,-,ID=Ofa017409;
MChr11	3036797	3037137	DEL	340	Ofa017410	83237	Ofa017411	283186	intron,+,Parent=Ofa017410.gene;gene,+,ID=Ofa017410;
MChr11	3081877	3081987	DEL	110	Ofa017410	128317	Ofa017411	238106	intron,+,Parent=Ofa017410.gene;gene,+,ID=Ofa017410;
MChr11	3105537	3105743	DEL	206	Ofa017410	151977	Ofa017411	214446	intron,+,Parent=Ofa017410.gene;gene,+,ID=Ofa017410;
MChr11	3133477	3133731	DEL	254	Ofa017410	179917	Ofa017411	186506	gene,+,ID=Ofa017410;intron,+,Parent=Ofa017410.gene;
MChr11	3299810	3300035	DEL	225	Ofa017410	346250	Ofa017411	20173	gene,-,ID=Ofa017411;intron,-,Parent=Ofa017411.gene;
MChr11	3430011	3430334	DEL	323	Ofa017413	51491	Ofa017414	181527	-
MChr11	3465106	3465329	DEL	223	Ofa017413	86586	Ofa017414	146432	-
MChr11	3554271	3554589	DEL	318	Ofa017413	175751	Ofa017414	57267	-
MChr11	3931745	3931881	DEL	136	Ofa017418	13801	Ofa017419	72481	gene,+,ID=Ofa017418,Source=MAKER1:MAKER_DHR16000098.1,MAKER2:MAKER_DH16000100.1;intron,+,Parent=Ofa017418.gene;
MChr11	4117001	4117252	DEL	251	Ofa017425	5617	Ofa017426	9215	intron,+,Parent=Ofa017425.gene;gene,+,ID=Ofa017425;
MChr11	4149995	4150373	DEL	378	Ofa017427	14433	Ofa017428	36541	-
MChr11	4270899	4271112	DEL	213	Ofa017430	64580	Ofa017431	73810	-
MChr11	4672921	4673131	DEL	210	Ofa017437	204817	Ofa017438	432541	-
MChr11	4704764	4704900	DEL	136	Ofa017437	236660	Ofa017438	400698	-
MChr11	5227312	5227444	DEL	132	Ofa017438	121850	Ofa017439	41083	-
MChr11	5381609	5382154	DEL	545	Ofa017445	37428	Ofa017446	14070	-
MChr11	5499198	5499457	DEL	259	Ofa017448	7140	Ofa017449	17378	gene,+,ID=Ofa017448;intron,+,Parent=Ofa017448.gene;
MChr11	5514807	5515031	DEL	224	Ofa017448	22749	Ofa017449	1769	gene,-,ID=Ofa017449;
MChr11	5515292	5515495	DEL	203	Ofa017448	23234	Ofa017449	1284	gene,-,ID=Ofa017449;
MChr11	5515577	5515746	DEL	169	Ofa017448	23519	Ofa017449	999	gene,-,ID=Ofa017449;
MChr11	5598279	5598686	DEL	407	Ofa017451	43417	Ofa017452	32777	gene,+,ID=Ofa017451,Source=MAKER1:MAKER_DHR16000102.1,MAKER2:MAKER_DH16000104.1;intron,+,Parent=Ofa017451.gene;
MChr11	5799898	5800308	DEL	410	Ofa017455	15752	Ofa017456	24885	-
MChr11	5924899	5925062	DEL	163	Ofa017456	100116	Ofa017457	56364	intron,+,Parent=Ofa017456.gene;gene,+,ID=Ofa017456;
MChr11	6124035	6124180	DEL	145	Ofa017459	35319	Ofa017460	35957	intron,+,Parent=Ofa017459.gene;gene,+,ID=Ofa017459;
MChr11	6769254	6769369	DEL	115	Ofa017469	93635	Ofa017470	5273	-
MChr11	6912812	6913150	DEL	338	Ofa017476	4417	Ofa017477	28611	intron,+,Parent=Ofa017476.gene;gene,+,ID=Ofa017476;
MChr11	7085639	7085870	DEL	231	Ofa017485	13715	Ofa017486	139019	-
MChr11	7099492	7099619	DEL	127	Ofa017485	27568	Ofa017486	125166	intron,-,Parent=Ofa017486.gene;gene,-,ID=Ofa017486;
MChr11	7193749	7193881	DEL	132	Ofa017485	121825	Ofa017486	30909	gene,-,ID=Ofa017486;intron,-,Parent=Ofa017486.gene;
MChr11	7380207	7380444	DEL	237	Ofa017486	155549	Ofa017487	51067	-
MChr11	7457273	7457396	DEL	123	Ofa017487	25999	Ofa017488	8358	-
MChr11	7609432	7609730	DEL	298	Ofa017495	22134	Ofa017496	61033	intron,+,Parent=Ofa017495.gene;gene,+,ID=Ofa017495,Source=Maker:MAKER_DHR16000123.1,cegmaBusco:Busco03877;
MChr11	7784670	7784811	DEL	141	Ofa017496	114205	Ofa017497	37769	-
MChr11	7897310	7897621	DEL	311	Ofa017500	3959	Ofa017501	5611	-
MChr11	7912001	7928846	DEL	16845	Ofa017501	9080	Ofa017502	7965	gene,+,ID=Ofa017502;intron,+,Parent=Ofa017502.gene;intron,+,Parent=Ofa017502.gene;intron,+,Parent=Ofa017502.gene;intron,+,Parent=Ofa017502.gene;intron,+,Parent=Ofa017502.gene;intron,+,Parent=Ofa017502.gene;intron,+,Parent=Ofa017502.gene;intron,+,Parent=Ofa017502.gene;intron,+,Parent=Ofa017502.gene;intron,+,Parent=Ofa017502.gene;intron,+,Parent=Ofa017502.gene;intron,+,Parent=Ofa017502.gene;intron,…
MChr11	7929785	7943373	DEL	13588	Ofa017502	9819	Ofa017503	11380	intron,-,Parent=Ofa017504.gene;intron,-,Parent=Ofa017504.gene;intron,-,Parent=Ofa017503.gene;intron,-,Parent=Ofa017503.gene;intron,-,Parent=Ofa017503.gene;intron,-,Parent=Ofa017503.gene;intron,-,Parent=Ofa017503.gene;intron,-,Parent=Ofa017503.gene;intron,-,Parent=Ofa017503.gene;intron,-,Parent=Ofa017503.gene;intron,-,Parent=Ofa017503.gene;intron,-,Parent=Ofa017503.gene;gene,-,ID=Ofa017503;gene,-,…
MChr11	8203220	8203338	DEL	118	Ofa017515	7410	Ofa017516	24364	intron,-,Parent=Ofa017516.gene;gene,-,ID=Ofa017516;
MChr11	8236868	8237000	DEL	132	Ofa017516	9284	Ofa017517	27588	-
MChr11	8386420	8386616	DEL	196	Ofa017522	9131	Ofa017523	422	gene,-,ID=Ofa017523;intron,-,Parent=Ofa017523.gene;
MChr11	8841445	8841905	DEL	460	Ofa017531	4622	Ofa017532	37564	gene,+,ID=Ofa017531;intron,+,Parent=Ofa017531.gene;
MChr11	8843383	8843590	DEL	207	Ofa017531	6560	Ofa017532	35626	gene,+,ID=Ofa017531;intron,+,Parent=Ofa017531.gene;
MChr11	9207946	9208236	DEL	290	Ofa017543	6462	Ofa017544	17713	-
MChr11	9307561	9308177	DEL	616	Ofa017547	10563	Ofa017548	29296	-
MChr11	9623545	9623735	DEL	190	Ofa017561	17759	Ofa017562	46963	-
MChr11	9908533	9908671	DEL	138	Ofa017569	71064	Ofa017570	7166	-
MChr11	10245851	10246088	DEL	237	Ofa017573	108312	Ofa017574	23594	intron,-,Parent=Ofa017574.gene;gene,-,ID=Ofa017574,Source=MAKER1:MAKER_DHR16000228.1|MAKER_DHR16000254.1|MAKER_DHR16000262.1,MAKER2:MAKER_DH16000234.1|MAKER_DH16000256.1|MAKER_DH16000268.1|MAKER_DH16000281.1,MAKER3:MAKER_DR16000178.1|MAKER_DR16000206.1|MAKER_DR16000218.1,MAKER4:MAKER_HR16000121.1;
MChr11	10442681	10442860	DEL	179	Ofa017584	77398	Ofa017585	78426	-
MChr11	10591382	10592035	DEL	653	Ofa017587	5659	Ofa017588	18881	intron,-,Parent=Ofa017588.gene;gene,-,ID=Ofa017588,Source=Maker:MAKER_DHR16000251.1|MAKER_DHR16000270.1,cegmaBusco:Busco01457;
MChr11	11226593	11226764	DEL	171	Ofa017608	93912	Ofa017609	3161	-
MChr11	11305375	11305764	DEL	389	Ofa017611	17117	Ofa017612	38372	-
MChr11	11375328	11375668	DEL	340	Ofa017614	11188	Ofa017615	78371	intron,+,Parent=Ofa017614.gene;gene,+,ID=Ofa017614;
MChr11	11599875	11602486	DEL	2611	Ofa017621	6635	Ofa017622	26120	-
MChr11	11607810	11607936	DEL	126	Ofa017621	14570	Ofa017622	18185	-
MChr11	11697960	11698287	DEL	327	Ofa017623	49016	Ofa017624	31063	-
MChr11	12223569	12223751	DEL	182	Ofa017636	61149	Ofa017637	27806	gene,-,ID=Ofa017637;intron,-,Parent=Ofa017637.gene;
MChr11	12238822	12239133	DEL	311	Ofa017636	76402	Ofa017637	12553	gene,-,ID=Ofa017637;intron,-,Parent=Ofa017637.gene;
MChr11	12660792	12661048	DEL	256	Ofa017653	82287	Ofa017654	60210	intron,-,Parent=Ofa017654.gene;gene,-,ID=Ofa017654;
MChr11	12665405	12665508	DEL	103	Ofa017653	86900	Ofa017654	55597	intron,-,Parent=Ofa017654.gene;gene,-,ID=Ofa017654;
MChr11	12927148	12927306	DEL	158	Ofa017661	2131	Ofa017662	373	-
MChr11	13957138	13957250	DEL	112	Ofa017690	26333	Ofa017691	1549	gene,-,ID=Ofa017691;intron,-,Parent=Ofa017691.gene;
MChr11	14017506	14017636	DEL	130	Ofa017697	15652	Ofa017698	2643	intron,-,Parent=Ofa017698.gene;gene,-,ID=Ofa017698;
MChr11	14355109	14355209	DEL	100	Ofa017713	6637	Ofa017714	3505	-
MChr11	14412587	14412715	DEL	128	Ofa017716	9743	Ofa017717	3466	gene,-,ID=Ofa017717;intron,-,Parent=Ofa017717.gene;
MChr11	15061790	15062139	DEL	349	Ofa017740	17420	Ofa017741	8179	intron,-,Parent=Ofa017741.gene;gene,-,ID=Ofa017741,Source=MAKER1:MAKER_DHR16000347.1|MAKER_DHR16000400.1,MAKER2:MAKER_DH16000388.1|MAKER_DH16000435.1,MAKER3:MAKER_DR16000278.1|MAKER_DR16000292.1|MAKER_DR16000301.1,MAKER4:MAKER_HR16000215.1|MAKER_HR16000247.1;
MChr11	15390549	15396838	DEL	6289	Ofa017752	60368	Ofa017753	43604	gene,-,ID=Ofa017753;intron,-,Parent=Ofa017753.gene;
MChr11	16136299	16136445	DEL	146	Ofa017799	8846	Ofa017800	2291	-
MChr11	16368259	16368480	DEL	221	Ofa017819	14210	Ofa017820	15536	gene,+,ID=Ofa017819;intron,+,Parent=Ofa017819.gene;
MChr11	16376694	16382393	DEL	5699	Ofa017819	22645	Ofa017820	7101	-
MChr11	16442720	16443023	DEL	303	Ofa017821	24505	Ofa017822	7354	intron,+,Parent=Ofa017821.gene;gene,+,ID=Ofa017821,Source=Maker:MAKER_DHR16000453.1,cegmaBusco:Busco02225;
MChr11	16724708	16724874	DEL	166	Ofa017832	47766	Ofa017833	51830	-
MChr11	16818497	16818895	DEL	398	Ofa017834	37965	Ofa017835	128947	intron,-,Parent=Ofa017835.gene;gene,-,ID=Ofa017835;
MChr11	17375511	17375674	DEL	163	Ofa017844	15836	Ofa017845	9245	gene,-,ID=Ofa017845,Source=Maker:MAKER_DHR16000463.1|MAKER_DHR16000486.1,cegmaBusco:Busco03522;intron,-,Parent=Ofa017845.gene;
MChr11	18021556	18023326	DEL	1770	Ofa017857	270572	Ofa017858	68211	-
MChr11	18145986	18146231	DEL	245	Ofa017860	14116	Ofa017861	15007	gene,-,ID=Ofa017861;intron,-,Parent=Ofa017861.gene;
MChr11	18220657	18221253	DEL	596	Ofa017862	34040	Ofa017863	4250	gene,-,ID=Ofa017863;intron,-,Parent=Ofa017863.gene;
MChr11	18536472	18536658	DEL	186	Ofa017881	3589	Ofa017882	40124	-
MChr11	18597955	18599616	DEL	1661	Ofa017882	21359	Ofa017883	47658	gene,+,ID=Ofa017882,Source=Maker:MAKER_DHR16000524.1|MAKER_DHR16000573.1,cegmaBusco:Busco01516;intron,+,Parent=Ofa017882.gene;
MChr11	18631536	18631710	DEL	174	Ofa017882	54940	Ofa017883	14077	-
MChr11	19429423	19429559	DEL	136	Ofa017913	13191	Ofa017914	30044	gene,+,ID=Ofa017913;intron,+,Parent=Ofa017913.gene;
MChr11	19603866	19604310	DEL	444	Ofa017917	21753	Ofa017918	44856	-
MChr11	20055084	20055354	DEL	270	Ofa017932	30950	Ofa017933	2661	intron,-,Parent=Ofa017933.gene;gene,-,ID=Ofa017933;
MChr11	20574721	20574980	DEL	259	Ofa017948	35136	Ofa017949	13667	-
MChr11	20864733	20864948	DEL	215	Ofa017963	2472	Ofa017964	77751	intron,+,Parent=Ofa017963.gene;gene,+,ID=Ofa017963,Source=Maker:MAKER_DHR16000591.1,cegmaBusco:Busco02725;
MChr11	21200773	21201069	DEL	296	Ofa017966	15680	Ofa017967	6571	-
MChr11	21425550	21425685	DEL	135	Ofa017974	4997	Ofa017975	17789	-
MChr11	21577652	21578090	DEL	438	Ofa017984	9754	Ofa017985	28295	-
MChr11	21602365	21602547	DEL	182	Ofa017984	34467	Ofa017985	3582	gene,-,ID=Ofa017985;
MChr11	22047947	22048055	DEL	108	Ofa018008	3083	Ofa018009	3710	gene,-,ID=Ofa018009,Source=Maker:MAKER_DHR16000701.1,cegmaBusco:Busco01721;
MChr11	22112405	22112528	DEL	123	Ofa018014	6246	Ofa018015	3801	-
MChr11	22112557	22113205	DEL	648	Ofa018014	6398	Ofa018015	3649	-
MChr11	22250082	22250263	DEL	181	Ofa018019	30886	Ofa018020	27928	-
MChr11	22321882	22322080	DEL	198	Ofa018022	19578	Ofa018023	39852	intron,+,Parent=Ofa018022.gene;gene,+,ID=Ofa018022;
MChr11	22448517	22448773	DEL	256	Ofa018025	15766	Ofa018026	1442	intron,-,Parent=Ofa018026.gene;gene,-,ID=Ofa018026,Source=Maker:MAKER_DHR16000692.1,cegmaBusco:Busco00640;
MChr11	22611946	22612084	DEL	138	Ofa018029	125504	Ofa018030	15094	-
MChr11	23510001	23510171	DEL	170	Ofa018055	9266	Ofa018056	3011	-
MChr11	23661021	23661768	DEL	747	Ofa018061	2731	Ofa018062	39470	-
MChr11	23963704	23963952	DEL	248	Ofa018065	41834	Ofa018066	93064	-
MChr11	23965706	23965871	DEL	165	Ofa018065	43836	Ofa018066	91062	-
MChr11	24304049	24304183	DEL	134	Ofa018078	35813	Ofa018079	2734	gene,-,ID=Ofa018079,Source=MAKER1:MAKER_DHR16000742.1,MAKER2:MAKER_DH16000751.1;intron,-,Parent=Ofa018079.gene;
MChr11	24325315	24325690	DEL	375	Ofa018079	18532	Ofa018080	15098	-
MChr11	24400504	24400703	DEL	199	Ofa018080	60091	Ofa018081	83807	intron,+,Parent=Ofa018080.gene;gene,+,ID=Ofa018080;
MChr11	24542498	24542623	DEL	125	Ofa018082	34337	Ofa018083	18304	-
MChr11	24787508	24787789	DEL	281	Ofa018088	80307	Ofa018089	554918	-
MChr11	24826692	24826915	DEL	223	Ofa018088	119491	Ofa018089	515734	-
MChr11	24908787	24908974	DEL	187	Ofa018088	201586	Ofa018089	433639	-
MChr11	25150831	25151257	DEL	426	Ofa018088	443630	Ofa018089	191595	-
MChr11	25397381	25397589	DEL	208	Ofa018090	1333	Ofa018091	89245	-
MChr11	25425341	25425555	DEL	214	Ofa018090	29293	Ofa018091	61285	-
MChr11	25520062	25527440	DEL	7378	Ofa018091	33436	Ofa018092	98347	-
MChr11	25625527	25625845	DEL	318	Ofa018093	6794	Ofa018094	78965	intron,+,Parent=Ofa018093.gene;gene,+,ID=Ofa018093,Source=MAKER1:MAKER_DHR16000724.1|MAKER_DHR16000739.1,MAKER2:MAKER_DH16000742.1,MAKER3:MAKER_DR16000577.1|MAKER_DR16000585.1,MAKER4:MAKER_HR16000480.1|MAKER_HR16000485.1;
MChr11	25931154	25931590	DEL	436	Ofa018097	74700	Ofa018098	1763	gene,-,ID=Ofa018098;
MChr11	26333304	26334936	DEL	1632	Ofa018101	4719	Ofa018102	15025	-
MChr11	26654172	26654517	DEL	345	Ofa018113	17058	Ofa018114	43035	intron,+,Parent=Ofa018113.gene;gene,+,ID=Ofa018113;
MChr11	26940155	26941853	DEL	1698	Ofa018118	107618	Ofa018119	27920	intron,+,Parent=Ofa018118.gene;gene,+,ID=Ofa018118;
MChr11	26983830	26984301	DEL	471	Ofa018119	15755	Ofa018120	10910	-
MChr11	27467968	27468388	DEL	420	Ofa018131	10681	Ofa018132	37016	-
MChr11	27500621	27500862	DEL	241	Ofa018131	43334	Ofa018132	4363	-
MChr11	27850918	27851264	DEL	346	Ofa018140	8174	Ofa018141	23858	-
MChr11	27909098	27909555	DEL	457	Ofa018142	30498	Ofa018143	8507	intron,+,Parent=Ofa018142.gene;gene,+,ID=Ofa018142,Source=MAKER1:MAKER_DHR16000751.1,MAKER2:MAKER_DH16000767.1,MAKER3:MAKER_DR16000595.1,MAKER4:MAKER_HR16000502.1;
MChr11	28905264	28916281	DEL	11017	Ofa018165	45322	Ofa018166	34451	-
MChr10	183472	185754	DEL	2282	Ofa016488	1171	Ofa016489	156921	gene,+,ID=Ofa016488,Source=MAKER1:MAKER_DHR15000009.1,MAKER3:MAKER_DR15000006.1;intron,+,Parent=Ofa016488.gene;
MChr10	205350	205867	DEL	517	Ofa016488	23049	Ofa016489	135043	-
MChr10	275959	300334	DEL	24375	Ofa016488	93658	Ofa016489	64434	-
MChr10	963372	963528	DEL	156	Ofa016504	88401	Ofa016505	69224	intron,+,Parent=Ofa016504.gene;gene,+,ID=Ofa016504,Source=MAKER1:MAKER_DHR15000008.1,MAKER2:MAKER_DH15000009.1;
MChr10	1219362	1219669	DEL	307	Ofa016509	16619	Ofa016510	15692	-
MChr10	1919568	1919903	DEL	335	Ofa016519	12424	Ofa016520	14724	intron,+,Parent=Ofa016519.gene;gene,+,ID=Ofa016519,Source=Maker:MAKER_DHR15000028.1,cegmaBusco:Busco03643;
MChr10	2147111	2147334	DEL	223	Ofa016531	27426	Ofa016532	131721	-
MChr10	2382376	2382506	DEL	130	Ofa016533	5268	Ofa016534	13786	-
MChr10	2397140	2397505	DEL	365	Ofa016534	978	Ofa016535	56700	gene,+,ID=Ofa016534;intron,+,Parent=Ofa016534.gene;
MChr10	2586500	2586765	DEL	265	Ofa016536	79056	Ofa016537	26478	intron,-,Parent=Ofa016537.gene;gene,-,ID=Ofa016537;
MChr10	2866509	2866631	DEL	122	Ofa016541	18755	Ofa016542	43149	-
MChr10	2866757	2866909	DEL	152	Ofa016541	19003	Ofa016542	42901	-
MChr10	2889783	2889900	DEL	117	Ofa016541	42029	Ofa016542	19875	-
MChr10	2953639	2953986	DEL	347	Ofa016542	43981	Ofa016543	209917	-
MChr10	3126331	3126489	DEL	158	Ofa016542	216673	Ofa016543	37225	-
MChr10	3462347	3462796	DEL	449	Ofa016545	121237	Ofa016546	25506	-
MChr10	3644835	3644935	DEL	100	Ofa016552	16632	Ofa016553	37690	-
MChr10	3698834	3707851	DEL	9017	Ofa016553	16309	Ofa016554	45817	-
MChr10	4012019	4012332	DEL	313	Ofa016560	34155	Ofa016561	6539	-
MChr10	4037658	4038022	DEL	364	Ofa016561	19100	Ofa016562	38569	intron,+,Parent=Ofa016561.gene;gene,+,ID=Ofa016561;
MChr10	4071763	4071911	DEL	148	Ofa016561	53205	Ofa016562	4464	intron,+,Parent=Ofa016561.gene;gene,+,ID=Ofa016561;
MChr10	4127364	4127465	DEL	101	Ofa016564	25670	Ofa016565	71223	gene,+,ID=Ofa016564;
MChr10	4411334	4411515	DEL	181	Ofa016573	50201	Ofa016574	13829	-
MChr10	4531021	4531541	DEL	520	Ofa016578	17291	Ofa016579	22068	gene,-,ID=Ofa016579;
MChr10	4749553	4749845	DEL	292	Ofa016586	19317	Ofa016587	109098	-
MChr10	4767850	4768217	DEL	367	Ofa016586	37614	Ofa016587	90801	-
MChr10	4775938	4776557	DEL	619	Ofa016586	45702	Ofa016587	82713	-
MChr10	4777705	4777879	DEL	174	Ofa016586	47469	Ofa016587	80946	-
MChr10	4931684	4931972	DEL	288	Ofa016587	73033	Ofa016588	103152	-
MChr10	5610090	5610215	DEL	125	Ofa016602	24696	Ofa016603	1372	-
MChr10	5682989	5683364	DEL	375	Ofa016606	35065	Ofa016607	81680	gene,-,ID=Ofa016607;intron,-,Parent=Ofa016607.gene;
MChr10	5732467	5732873	DEL	406	Ofa016606	84543	Ofa016607	32202	gene,-,ID=Ofa016607;intron,-,Parent=Ofa016607.gene;
MChr10	5736320	5737049	DEL	729	Ofa016606	88396	Ofa016607	28349	gene,-,ID=Ofa016607;intron,-,Parent=Ofa016607.gene;
MChr10	5838173	5838400	DEL	227	Ofa016609	45173	Ofa016610	73335	intron,+,Parent=Ofa016609.gene;gene,+,ID=Ofa016609,Source=MAKER1:MAKER_DHR15000120.1,MAKER2:MAKER_DH15000119.1,MAKER3:MAKER_DR15000089.1,MAKER4:MAKER_HR15000053.1;
MChr10	6147701	6147861	DEL	160	Ofa016618	53815	Ofa016619	1841	gene,-,ID=Ofa016619,Source=MAKER1:MAKER_DHR15000145.1,MAKER2:MAKER_DH15000152.1,MAKER3:MAKER_DR15000113.1,MAKER4:MAKER_HR15000078.1;intron,-,Parent=Ofa016619.gene;
MChr10	6203658	6203784	DEL	126	Ofa016622	14042	Ofa016623	21064	intron,+,Parent=Ofa016622.gene;gene,+,ID=Ofa016622;
MChr10	6309821	6310054	DEL	233	Ofa016628	9937	Ofa016629	16418	gene,+,ID=Ofa016628;intron,+,Parent=Ofa016628.gene;
MChr10	6355972	6356073	DEL	101	Ofa016629	29733	Ofa016630	34279	-
MChr10	6387344	6387846	DEL	502	Ofa016629	61105	Ofa016630	2907	-
MChr10	6399137	6399292	DEL	155	Ofa016630	8886	Ofa016631	5781	-
MChr10	6422332	6422528	DEL	196	Ofa016631	17414	Ofa016632	12353	-
MChr10	6802329	6802767	DEL	438	Ofa016644	42831	Ofa016645	82415	-
MChr10	6809171	6809495	DEL	324	Ofa016644	49673	Ofa016645	75573	-
MChr10	6830846	6838727	DEL	7881	Ofa016644	71348	Ofa016645	53898	-
MChr10	6981247	6981366	DEL	119	Ofa016651	1924	Ofa016652	1646	-
MChr10	6992511	6992768	DEL	257	Ofa016652	9618	Ofa016653	4930	gene,+,ID=Ofa016652,Source=MAKER1:MAKER_DHR15000097.1|MAKER_DHR15000117.1|MAKER_DHR15000128.1,MAKER2:MAKER_DH15000103.1|MAKER_DH15000111.1|MAKER_DH15000158.1,MAKER3:MAKER_DR15000099.1|MAKER_DR15000103.1,MAKER4:MAKER_HR15000069.1;intron,+,Parent=Ofa016652.gene;
MChr10	7239373	7239535	DEL	162	Ofa016658	162150	Ofa016659	167249	gene,-,ID=Ofa016659;intron,-,Parent=Ofa016659.gene;
MChr10	7241478	7244372	DEL	2894	Ofa016658	164255	Ofa016659	165144	gene,-,ID=Ofa016659;intron,-,Parent=Ofa016659.gene;
MChr10	7272921	7273112	DEL	191	Ofa016658	195698	Ofa016659	133701	gene,-,ID=Ofa016659;intron,-,Parent=Ofa016659.gene;
MChr10	8048979	8049179	DEL	200	Ofa016679	26603	Ofa016680	82046	-
MChr10	8057145	8057427	DEL	282	Ofa016679	34769	Ofa016680	73880	-
MChr10	8633008	8633200	DEL	192	Ofa016704	19042	Ofa016705	4458	gene,-,ID=Ofa016705;intron,-,Parent=Ofa016705.gene;
MChr10	8668084	8668254	DEL	170	Ofa016706	20015	Ofa016707	2551	-
MChr10	8871363	8871497	DEL	134	Ofa016712	38601	Ofa016713	85252	gene,+,ID=Ofa016712;intron,+,Parent=Ofa016712.gene;
MChr10	8907558	8907680	DEL	122	Ofa016712	74796	Ofa016713	49057	-
MChr10	8990707	8992355	DEL	1648	Ofa016713	34092	Ofa016714	5105	-
MChr10	9012672	9012876	DEL	204	Ofa016714	16860	Ofa016715	35750	-
MChr10	9233659	9234382	DEL	723	Ofa016721	52744	Ofa016722	44781	intron,+,Parent=Ofa016721.gene;gene,+,ID=Ofa016721;
MChr10	9316376	9318164	DEL	1788	Ofa016723	1529	Ofa016724	230625	gene,+,ID=Ofa016723;intron,+,Parent=Ofa016723.gene;
MChr10	9427721	9428019	DEL	298	Ofa016723	112874	Ofa016724	119280	intron,-,Parent=Ofa016724.gene;gene,-,ID=Ofa016724;
MChr10	9635385	9635771	DEL	386	Ofa016726	37485	Ofa016727	4151	-
MChr10	9788345	9788449	DEL	104	Ofa016728	17156	Ofa016729	31822	-
MChr10	9792596	9792743	DEL	147	Ofa016728	21407	Ofa016729	27571	-
MChr10	9995493	9995763	DEL	270	Ofa016737	78559	Ofa016738	45865	intron,-,Parent=Ofa016738.gene;gene,-,ID=Ofa016738,Source=Maker:MAKER_DHR15000282.1,cegmaBusco:Busco04046;
MChr10	10112232	10112334	DEL	102	Ofa016742	16287	Ofa016743	3753	intron,-,Parent=Ofa016743.gene;gene,-,ID=Ofa016743,Source=Maker:MAKER_DHR15000253.1,cegmaBusco:Busco01936;
MChr10	10500102	10500377	DEL	275	Ofa016752	85754	Ofa016753	49907	-
MChr10	10942750	10943352	DEL	602	Ofa016771	3640	Ofa016772	50951	-
MChr10	11059186	11059449	DEL	263	Ofa016774	12437	Ofa016775	34890	gene,-,ID=Ofa016775;intron,-,Parent=Ofa016775.gene;
MChr10	11147507	11149144	DEL	1637	Ofa016777	13714	Ofa016778	4465	gene,-,ID=Ofa016778;intron,-,Parent=Ofa016778.gene;
MChr10	11183886	11184088	DEL	202	Ofa016778	31914	Ofa016779	17411	gene,-,ID=Ofa016779;intron,-,Parent=Ofa016779.gene;
MChr10	11259821	11259959	DEL	138	Ofa016782	35048	Ofa016783	19703	gene,+,ID=Ofa016782,Source=Maker:MAKER_DHR15000247.1,cegmaBusco:Busco04095;intron,+,Parent=Ofa016782.gene;
MChr10	11659685	11660033	DEL	348	Ofa016803	64877	Ofa016804	11694	-
MChr10	11691454	11691749	DEL	295	Ofa016806	6294	Ofa016807	15249	-
MChr10	11916459	11916639	DEL	180	Ofa016816	18652	Ofa016817	12297	intron,+,Parent=Ofa016816.gene;gene,+,ID=Ofa016816,Source=MAKER1:MAKER_DHR15000316.1,MAKER2:MAKER_DH15000315.1,MAKER3:MAKER_DR15000262.1,MAKER4:MAKER_HR15000194.1;
MChr10	12065891	12066000	DEL	109	Ofa016821	4446	Ofa016822	3537	gene,+,ID=Ofa016821,Source=Maker:MAKER_DHR15000308.1,cegmaBusco:Busco01458;intron,+,Parent=Ofa016821.gene;
MChr10	12712555	12712809	DEL	254	Ofa016844	8597	Ofa016845	60704	gene,+,ID=Ofa016844,Source=Maker:MAKER_DHR15000294.1,cegmaBusco:Busco04560;intron,+,Parent=Ofa016844.gene;
MChr10	13303533	13303738	DEL	205	Ofa016865	36290	Ofa016866	177218	intron,+,Parent=Ofa016865.gene;gene,+,ID=Ofa016865,Source=Maker:MAKER_DHR15000298.1,cegmaBusco:Busco01491;
MChr10	13597167	13619802	DEL	22635	Ofa016866	116416	Ofa016867	42638	-
MChr10	13791137	13791245	DEL	108	Ofa016871	45532	Ofa016872	144610	intron,+,Parent=Ofa016871.gene;gene,+,ID=Ofa016871;
MChr10	13793959	13814843	DEL	20884	Ofa016871	48354	Ofa016872	141788	intron,+,Parent=Ofa016871.gene;intron,+,Parent=Ofa016871.gene;gene,+,ID=Ofa016871;
MChr10	14008773	14008902	DEL	129	Ofa016872	73026	Ofa016873	39234	-
MChr10	14287954	14289602	DEL	1648	Ofa016878	54078	Ofa016879	19493	intron,+,Parent=Ofa016878.gene;gene,+,ID=Ofa016878;
MChr10	14503369	14503852	DEL	483	Ofa016888	7305	Ofa016889	4719	-
MChr10	14580942	14581067	DEL	125	Ofa016893	15126	Ofa016894	680	-
MChr10	14587530	14587638	DEL	108	Ofa016894	5908	Ofa016895	29380	-
MChr10	14675578	14675697	DEL	119	Ofa016896	39903	Ofa016897	24771	-
MChr10	14795110	14795448	DEL	338	Ofa016903	34873	Ofa016904	3348	gene,-,ID=Ofa016904;intron,-,Parent=Ofa016904.gene;
MChr10	15074966	15079579	DEL	4613	Ofa016910	15440	Ofa016911	10546	-
MChr10	15117126	15117281	DEL	155	Ofa016911	31614	Ofa016912	36488	intron,+,Parent=Ofa016911.gene;gene,+,ID=Ofa016911;
MChr10	15253019	15253187	DEL	168	Ofa016920	10169	Ofa016921	4896	-
MChr10	15312958	15313298	DEL	340	Ofa016922	26137	Ofa016923	37040	-
MChr10	15489396	15489630	DEL	234	Ofa016934	11972	Ofa016935	1738	-
MChr10	15731400	15732105	DEL	705	Ofa016943	492	Ofa016944	51548	-
MChr10	16111056	16112171	DEL	1115	Ofa016956	50165	Ofa016957	2950	intron,-,Parent=Ofa016957.gene;gene,-,ID=Ofa016957,Source=Maker:MAKER_DHR15000481.1,cegmaBusco:Busco04323;
MChr10	16618201	16618523	DEL	322	Ofa016976	29288	Ofa016977	44822	-
MChr10	16623939	16624221	DEL	282	Ofa016976	35026	Ofa016977	39084	-
MChr10	16764950	16770336	DEL	5386	Ofa016980	13528	Ofa016981	52317	-
MChr10	16974072	16974225	DEL	153	Ofa016987	47217	Ofa016988	33838	-
MChr10	17216306	17216458	DEL	152	Ofa016990	15661	Ofa016991	2502	-
MChr10	17219001	17219103	DEL	102	Ofa016991	193	Ofa016992	15927	gene,+,ID=Ofa016991,Source=MAKER1:MAKER_DHR15000463.1,MAKER2:MAKER_DH15000467.1;
MChr10	17229297	17229636	DEL	339	Ofa016991	10489	Ofa016992	5631	gene,+,ID=Ofa016991,Source=MAKER1:MAKER_DHR15000463.1,MAKER2:MAKER_DH15000467.1;
MChr10	17794265	17794417	DEL	152	Ofa017022	15111	Ofa017023	21734	-
MChr10	18085181	18085733	DEL	552	Ofa017030	25485	Ofa017031	6973	-
MChr10	18604484	18604633	DEL	149	Ofa017052	50471	Ofa017053	74059	-
MChr10	18743869	18743979	DEL	110	Ofa017053	65326	Ofa017054	13096	-
MChr10	18841901	18842269	DEL	368	Ofa017058	12470	Ofa017059	40274	-
MChr10	19555951	19556189	DEL	238	Ofa017081	6935	Ofa017082	21881	three_prime_UTR,-,Parent=Ofa017082;gene,-,ID=Ofa017082;
MChr10	20045465	20045570	DEL	105	Ofa017095	15638	Ofa017096	1510	-
MChr10	20052255	20052689	DEL	434	Ofa017096	5280	Ofa017097	13450	gene,+,ID=Ofa017096;intron,+,Parent=Ofa017096.gene;
MChr10	20246372	20247630	DEL	1258	Ofa017099	123183	Ofa017100	145823	intron,+,Parent=Ofa017099.gene;gene,+,ID=Ofa017099;
MChr10	20511937	20512321	DEL	384	Ofa017106	11283	Ofa017107	97933	-
MChr10	20723700	20723861	DEL	161	Ofa017111	4669	Ofa017112	103590	-
MChr10	20851736	20851875	DEL	139	Ofa017113	13875	Ofa017114	12707	-
MChr10	20878067	20878306	DEL	239	Ofa017114	13624	Ofa017115	3548	intron,-,Parent=Ofa017115.gene;gene,-,ID=Ofa017115;
MChr10	21364599	21364939	DEL	340	Ofa017126	66368	Ofa017127	257166	gene,+,ID=Ofa017126;intron,+,Parent=Ofa017126.gene;
MChr10	22012617	22012780	DEL	163	Ofa017136	93664	Ofa017137	5946	intron,-,Parent=Ofa017137.gene;gene,-,ID=Ofa017137;
MChr10	22214198	22214443	DEL	245	Ofa017139	52667	Ofa017140	123696	-
MChr10	22265184	22265321	DEL	137	Ofa017139	103653	Ofa017140	72710	-
MChr10	22282553	22282687	DEL	134	Ofa017139	121022	Ofa017140	55341	-
MChr10	22577830	22578152	DEL	322	Ofa017154	51472	Ofa017155	248254	intron,+,Parent=Ofa017154.gene;gene,+,ID=Ofa017154;
MChr10	22721086	22721418	DEL	332	Ofa017154	194728	Ofa017155	104998	-
MChr10	22760656	22760845	DEL	189	Ofa017154	234298	Ofa017155	65428	-
MChr10	22944465	22946113	DEL	1648	Ofa017155	118381	Ofa017156	48283	intron,+,Parent=Ofa017155.gene;gene,+,ID=Ofa017155;
MChr10	23209487	23209610	DEL	123	Ofa017158	47245	Ofa017159	26867	-
MChr10	24517927	24518124	DEL	197	Ofa017194	18778	Ofa017195	2523	-
MChr10	24621073	24621256	DEL	183	Ofa017196	70048	Ofa017197	31609	-
MChr10	24807445	24807579	DEL	134	Ofa017199	27273	Ofa017200	38063	-
MChr10	24819857	24844916	DEL	25059	Ofa017199	39685	Ofa017200	25651	intron,-,Parent=Ofa017200.gene;intron,-,Parent=Ofa017200.gene;intron,-,Parent=Ofa017200.gene;gene,-,ID=Ofa017200;intron,-,Parent=Ofa017200.gene;
MChr10	25002775	25002978	DEL	203	Ofa017209	5558	Ofa017210	144619	gene,+,ID=Ofa017209;
MChr10	25203850	25204009	DEL	159	Ofa017212	2569	Ofa017213	28049	-
MChr10	25273354	25273526	DEL	172	Ofa017216	2287	Ofa017217	29039	intron,+,Parent=Ofa017216.gene;gene,+,ID=Ofa017216;
MChr10	25382438	25382585	DEL	147	Ofa017219	10376	Ofa017220	9788	-
MChr10	25403040	25403511	DEL	471	Ofa017220	10814	Ofa017221	48306	intron,+,Parent=Ofa017220.gene;gene,+,ID=Ofa017220;
MChr10	25404904	25405152	DEL	248	Ofa017220	12678	Ofa017221	46442	intron,+,Parent=Ofa017220.gene;gene,+,ID=Ofa017220;
MChr10	25470412	25470529	DEL	117	Ofa017222	18010	Ofa017223	6622	-
MChr10	25470751	25471042	DEL	291	Ofa017222	18349	Ofa017223	6283	-
MChr10	25531352	25531487	DEL	135	Ofa017224	421	Ofa017225	11847	-
MChr10	25532771	25533204	DEL	433	Ofa017224	1840	Ofa017225	10428	-
MChr10	25533373	25534542	DEL	1169	Ofa017224	2442	Ofa017225	9826	-
MChr10	25581692	25581963	DEL	271	Ofa017226	14421	Ofa017227	30276	gene,-,ID=Ofa017227,Source=Maker:MAKER_DHR15000666.1|MAKER_DHR15000701.1,cegmaBusco:Busco02216;intron,-,Parent=Ofa017227.gene;
MChr10	25654540	25655626	DEL	1086	Ofa017227	42572	Ofa017228	15899	-
MChr10	25733338	25739018	DEL	5680	Ofa017229	17605	Ofa017230	32292	intron,-,Parent=Ofa017230.gene;intron,-,Parent=Ofa017230.gene;intron,-,Parent=Ofa017230.gene;gene,-,ID=Ofa017230;intron,-,Parent=Ofa017230.gene;
MChr10	25889788	25890248	DEL	460	Ofa017233	102514	Ofa017234	34146	-
MChr10	25890424	25890746	DEL	322	Ofa017233	103150	Ofa017234	33510	-
MChr10	25891111	25891433	DEL	322	Ofa017233	103837	Ofa017234	32823	-
MChr10	26023805	26023950	DEL	145	Ofa017234	99871	Ofa017235	66409	intron,-,Parent=Ofa017235.gene;gene,-,ID=Ofa017235;
MChr10	26048055	26048159	DEL	104	Ofa017234	124121	Ofa017235	42159	intron,-,Parent=Ofa017235.gene;gene,-,ID=Ofa017235;
MChr10	26066749	26066856	DEL	107	Ofa017234	142815	Ofa017235	23465	intron,-,Parent=Ofa017235.gene;gene,-,ID=Ofa017235;
MChr10	26311322	26311462	DEL	140	Ofa017241	91929	Ofa017242	49170	intron,+,Parent=Ofa017241.gene;gene,+,ID=Ofa017241;
MChr10	26311942	26312481	DEL	539	Ofa017241	92549	Ofa017242	48550	intron,+,Parent=Ofa017241.gene;gene,+,ID=Ofa017241;
MChr10	26395893	26396142	DEL	249	Ofa017242	35401	Ofa017243	44025	intron,-,Parent=Ofa017243.gene;gene,-,ID=Ofa017243;
MChr10	26407977	26408382	DEL	405	Ofa017242	47485	Ofa017243	31941	intron,-,Parent=Ofa017243.gene;gene,-,ID=Ofa017243;
MChr10	26463019	26469624	DEL	6605	Ofa017243	23101	Ofa017244	80263	-
MChr10	26595348	26595523	DEL	175	Ofa017245	47614	Ofa017246	65017	gene,+,ID=Ofa017245,Source=MAKER1:MAKER_DHR15000742.1,MAKER2:MAKER_DH15000746.1;intron,+,Parent=Ofa017245.gene;
MChr10	26782210	26782322	DEL	112	Ofa017251	18020	Ofa017252	7869	-
MChr10	26839114	26839336	DEL	222	Ofa017253	42400	Ofa017254	16317	gene,+,ID=Ofa017253;intron,+,Parent=Ofa017253.gene;
MChr10	26980983	26981399	DEL	416	Ofa017256	66689	Ofa017257	92201	-
MChr10	27032389	27032633	DEL	244	Ofa017256	118095	Ofa017257	40795	gene,-,ID=Ofa017257;intron,-,Parent=Ofa017257.gene;
MChr10	27046855	27047191	DEL	336	Ofa017256	132561	Ofa017257	26329	gene,-,ID=Ofa017257;intron,-,Parent=Ofa017257.gene;
MChr10	27182891	27183381	DEL	490	Ofa017259	91137	Ofa017260	8822	-
MChr10	27303809	27304238	DEL	429	Ofa017261	14867	Ofa017262	13670	intron,+,Parent=Ofa017261.gene;gene,+,ID=Ofa017261;
MChr10	27966161	27968282	DEL	2121	Ofa017286	1037	Ofa017287	34667	-
MChr10	27977671	27985767	DEL	8096	Ofa017286	12547	Ofa017287	23157	-
MChr10	27990621	27990789	DEL	168	Ofa017286	25497	Ofa017287	10207	-
MChr10	28044446	28045130	DEL	684	Ofa017288	10412	Ofa017289	24468	-
MChr10	28146877	28147093	DEL	216	Ofa017291	8700	Ofa017292	16976	-
MChr10	28148372	28148492	DEL	120	Ofa017291	10195	Ofa017292	15481	-
MChr10	28172114	28172362	DEL	248	Ofa017292	8261	Ofa017293	57946	-
MChr10	28185355	28186152	DEL	797	Ofa017292	21502	Ofa017293	44705	-
MChr10	28232771	28232915	DEL	144	Ofa017294	1361	Ofa017295	24052	gene,+,ID=Ofa017294;intron,+,Parent=Ofa017294.gene;
MChr10	28488186	28488414	DEL	228	Ofa017305	5478	Ofa017306	8564	-
MChr10	28765180	28766549	DEL	1369	Ofa017315	53147	Ofa017316	12360	gene,-,ID=Ofa017316;
MChr10	28774199	28774397	DEL	198	Ofa017315	62166	Ofa017316	3341	gene,-,ID=Ofa017316;
MChr10	28774452	28774606	DEL	154	Ofa017315	62419	Ofa017316	3088	gene,-,ID=Ofa017316;
MChr10	28803737	28803907	DEL	170	Ofa017316	26197	Ofa017317	34363	intron,-,Parent=Ofa017317.gene;gene,-,ID=Ofa017317;
MChr10	28811120	28811675	DEL	555	Ofa017316	33580	Ofa017317	26980	intron,-,Parent=Ofa017317.gene;gene,-,ID=Ofa017317;
MChr10	28812706	28812965	DEL	259	Ofa017316	35166	Ofa017317	25394	intron,-,Parent=Ofa017317.gene;gene,-,ID=Ofa017317;
MChr10	28818225	28818361	DEL	136	Ofa017316	40685	Ofa017317	19875	intron,-,Parent=Ofa017317.gene;gene,-,ID=Ofa017317;
MChr10	29050909	29051035	DEL	126	Ofa017328	28068	Ofa017329	8745	intron,-,Parent=Ofa017329.gene;gene,-,ID=Ofa017329;
MChr20	614361	622623	DEL	8262	Ofa015609	284309	Ofa015610	67096	intron,-,Parent=Ofa015610.gene;gene,-,ID=Ofa015610,Source=MAKER1:MAKER_DHR14000033.1,MAKER2:MAKER_DH14000032.1;
MChr20	1198677	1198945	DEL	268	Ofa015622	31409	Ofa015623	3308	-
MChr20	1545838	1546107	DEL	269	Ofa015628	18453	Ofa015629	28879	intron,+,Parent=Ofa015628.gene;gene,+,ID=Ofa015628;
MChr20	1913958	1914525	DEL	567	Ofa015645	2954	Ofa015646	38262	gene,+,ID=Ofa015645;intron,+,Parent=Ofa015645.gene;
MChr20	2185321	2185882	DEL	561	Ofa015654	23846	Ofa015655	15834	intron,-,Parent=Ofa015655.gene;gene,-,ID=Ofa015655;
MChr20	2388655	2388760	DEL	105	Ofa015659	29174	Ofa015660	52090	-
MChr20	2735162	2735407	DEL	245	Ofa015662	65016	Ofa015663	100002	-
MChr20	2755042	2755202	DEL	160	Ofa015662	84896	Ofa015663	80122	-
MChr20	2893188	2893300	DEL	112	Ofa015663	58024	Ofa015664	37432	intron,+,Parent=Ofa015663.gene;gene,+,ID=Ofa015663,Source=Maker:MAKER_DHR14000047.1,cegmaBusco:Busco04457;
MChr20	3157691	3176991	DEL	19300	Ofa015670	48122	Ofa015671	67007	-
MChr20	3249439	3249795	DEL	356	Ofa015672	4328	Ofa015673	16548	-
MChr20	3545280	3550996	DEL	5716	Ofa015679	95424	Ofa015680	33169	gene,-,ID=Ofa015680;intron,-,Parent=Ofa015680.gene;
MChr20	3710725	3711599	DEL	874	Ofa015681	97541	Ofa015682	3835	-
MChr20	3983786	3983993	DEL	207	Ofa015690	3079	Ofa015691	4758	-
MChr20	4029817	4029919	DEL	102	Ofa015691	41273	Ofa015692	15512	-
MChr20	4133570	4133872	DEL	302	Ofa015692	88241	Ofa015693	23584	-
MChr20	4147759	4148065	DEL	306	Ofa015692	102430	Ofa015693	9395	-
MChr20	4232765	4233181	DEL	416	Ofa015694	41156	Ofa015695	60567	-
MChr20	4495100	4496744	DEL	1644	Ofa015699	141438	Ofa015700	261705	intron,+,Parent=Ofa015699.gene;gene,+,ID=Ofa015699,Source=MAKER1:MAKER_DHR14000087.1,MAKER2:MAKER_DH14000088.1,MAKER3:MAKER_DR14000066.1,MAKER4:MAKER_HR14000047.1;
MChr20	4567428	4568458	DEL	1030	Ofa015699	213766	Ofa015700	189377	-
MChr20	4682234	4682359	DEL	125	Ofa015699	328572	Ofa015700	74571	-
MChr20	4963304	4963698	DEL	394	Ofa015704	71243	Ofa015705	9602	gene,-,ID=Ofa015705;intron,-,Parent=Ofa015705.gene;
MChr20	5010080	5010472	DEL	392	Ofa015705	37174	Ofa015706	119821	-
MChr20	5221140	5221450	DEL	310	Ofa015711	17355	Ofa015712	20266	-
MChr20	5781261	5781433	DEL	172	Ofa015724	58238	Ofa015725	186942	-
MChr20	5792152	5792824	DEL	672	Ofa015724	69129	Ofa015725	176051	-
MChr20	5878075	5878181	DEL	106	Ofa015724	155052	Ofa015725	90128	intron,-,Parent=Ofa015725.gene;gene,-,ID=Ofa015725;
MChr20	5885607	5885710	DEL	103	Ofa015724	162584	Ofa015725	82596	intron,-,Parent=Ofa015725.gene;gene,-,ID=Ofa015725;
MChr20	6018714	6024281	DEL	5567	Ofa015725	50511	Ofa015726	76538	gene,-,ID=Ofa015726,Source=MAKER1:MAKER_DHR14000164.1,MAKER2:MAKER_DH14000155.1,MAKER3:MAKER_DR14000135.1,MAKER4:MAKER_HR14000086.1;intron,-,Parent=Ofa015726.gene;
MChr20	6258809	6258910	DEL	101	Ofa015732	43824	Ofa015733	20988	-
MChr20	6302969	6303849	DEL	880	Ofa015733	23172	Ofa015734	14685	-
MChr20	6395946	6396221	DEL	275	Ofa015736	19082	Ofa015737	767	-
MChr20	6475469	6475583	DEL	114	Ofa015738	50677	Ofa015739	60486	-
MChr20	6476319	6476641	DEL	322	Ofa015738	51527	Ofa015739	59636	-
MChr20	6477114	6477515	DEL	401	Ofa015738	52322	Ofa015739	58841	-
MChr20	7166079	7166266	DEL	187	Ofa015754	106148	Ofa015755	43129	-
MChr20	7430772	7430938	DEL	166	Ofa015762	19557	Ofa015763	74440	-
MChr20	7502633	7502773	DEL	140	Ofa015762	91418	Ofa015763	2579	-
MChr20	7513223	7513344	DEL	121	Ofa015764	6124	Ofa015765	21255	gene,+,ID=Ofa015764,Source=Maker:MAKER_DHR14000123.1,cegmaBusco:Busco03404;intron,+,Parent=Ofa015764.gene;
MChr20	7637981	7638214	DEL	233	Ofa015769	48710	Ofa015770	9095	intron,+,Parent=Ofa015769.gene;gene,+,ID=Ofa015769;
MChr20	7814473	7817322	DEL	2849	Ofa015772	31990	Ofa015773	10882	-
MChr20	7860975	7877683	DEL	16708	Ofa015774	22526	Ofa015775	29796	-
MChr20	8072443	8072574	DEL	131	Ofa015782	4605	Ofa015783	11705	gene,+,ID=Ofa015782,Source=Maker:MAKER_DHR14000185.1,cegmaBusco:Busco00584;intron,+,Parent=Ofa015782.gene;
MChr20	8278126	8279896	DEL	1770	Ofa015790	20709	Ofa015791	5292	-
MChr20	8379688	8379885	DEL	197	Ofa015797	4845	Ofa015798	9046	gene,+,ID=Ofa015797,Source=Maker:MAKER_DHR14000169.1|MAKER_DHR14000204.1,cegmaBusco:Busco00699;intron,+,Parent=Ofa015797.gene;
MChr20	8392082	8392222	DEL	140	Ofa015798	3348	Ofa015799	35270	-
MChr20	8576190	8576852	DEL	662	Ofa015806	10389	Ofa015807	4572	-
MChr20	8577024	8577333	DEL	309	Ofa015806	11223	Ofa015807	3738	-
MChr20	8601082	8601308	DEL	226	Ofa015807	20320	Ofa015808	6851	intron,-,Parent=Ofa015808.gene;gene,-,ID=Ofa015808,Source=Maker:MAKER_DHR14000196.1,cegmaBusco:Busco04092;
MChr20	8656963	8657290	DEL	327	Ofa015808	49030	Ofa015809	39355	-
MChr20	8683572	8683719	DEL	147	Ofa015808	75639	Ofa015809	12746	-
MChr20	9102796	9103003	DEL	207	Ofa015814	153237	Ofa015815	74801	intron,+,Parent=Ofa015814.gene;gene,+,ID=Ofa015814;
MChr20	9198406	9198664	DEL	258	Ofa015815	20809	Ofa015816	50340	-
MChr20	9341864	9342309	DEL	445	Ofa015817	8624	Ofa015818	12344	-
MChr20	9964184	9964369	DEL	185	Ofa015821	331523	Ofa015822	105039	-
MChr20	10608555	10608887	DEL	332	Ofa015850	1502	Ofa015851	3154	-
MChr20	11021802	11022039	DEL	237	Ofa015871	14609	Ofa015872	33153	intron,+,Parent=Ofa015871.gene;gene,+,ID=Ofa015871;
MChr20	11468603	11468749	DEL	146	Ofa015887	10125	Ofa015888	148394	gene,+,ID=Ofa015887,Source=Maker:MAKER_DHR14000225.1,cegmaBusco:Busco03631;intron,+,Parent=Ofa015887.gene;
MChr20	11580265	11580411	DEL	146	Ofa015887	121787	Ofa015888	36732	intron,-,Parent=Ofa015888.gene;gene,-,ID=Ofa015888;
MChr20	11665795	11665978	DEL	183	Ofa015890	20065	Ofa015891	17078	gene,+,ID=Ofa015890,Source=Maker:MAKER_DHR14000219.1,cegmaBusco:Busco04404;intron,+,Parent=Ofa015890.gene;
MChr20	11746520	11746827	DEL	307	Ofa015896	699	Ofa015897	22547	-
MChr20	11937591	11938225	DEL	634	Ofa015906	45535	Ofa015907	72262	-
MChr20	11952894	11953228	DEL	334	Ofa015906	60838	Ofa015907	56959	-
MChr20	13020110	13020275	DEL	165	Ofa015957	6060	Ofa015958	11235	gene,+,ID=Ofa015957,Source=Maker:MAKER_DHR14000291.1,cegmaBusco:Busco00185;intron,+,Parent=Ofa015957.gene;
MChr20	13838754	13840427	DEL	1673	Ofa015987	18641	Ofa015988	20467	-
MChr20	14011676	14011830	DEL	154	Ofa015999	935	Ofa016000	10467	-
MChr20	14285747	14285852	DEL	105	Ofa016020	22771	Ofa016021	561	gene,-,ID=Ofa016021;
MChr20	14402160	14402377	DEL	217	Ofa016026	1899	Ofa016027	11035	-
MChr20	14424153	14424391	DEL	238	Ofa016027	10958	Ofa016028	1636	gene,-,ID=Ofa016028,Source=Maker:MAKER_DHR14000410.1,cegmaBusco:Busco00974;
MChr20	14443838	14443941	DEL	103	Ofa016028	18049	Ofa016029	49757	-
MChr20	14459144	14459296	DEL	152	Ofa016028	33355	Ofa016029	34451	-
MChr20	14611112	14611363	DEL	251	Ofa016032	7113	Ofa016033	2302	-
MChr20	14648275	14648663	DEL	388	Ofa016035	11587	Ofa016036	2249	-
MChr20	15068552	15068668	DEL	116	Ofa016042	165487	Ofa016043	1431	-
MChr20	15246070	15246393	DEL	323	Ofa016055	846	Ofa016056	5467	-
MChr20	15277961	15278310	DEL	349	Ofa016057	2960	Ofa016058	31284	-
MChr20	15570664	15571154	DEL	490	Ofa016072	91160	Ofa016073	13304	gene,-,ID=Ofa016073;intron,-,Parent=Ofa016073.gene;
MChr20	15631966	15633615	DEL	1649	Ofa016073	47998	Ofa016074	255362	-
MChr20	15687313	15687605	DEL	292	Ofa016073	103345	Ofa016074	200015	-
MChr20	15995046	15995157	DEL	111	Ofa016074	107718	Ofa016075	12710	intron,-,Parent=Ofa016075.gene;gene,-,ID=Ofa016075,Source=MAKER1:MAKER_DHR14000515.1,MAKER2:MAKER_DH14000511.1;
MChr20	16036280	16036431	DEL	151	Ofa016075	28524	Ofa016076	22981	gene,-,ID=Ofa016076,Source=MAKER1:MAKER_DHR14000514.1,MAKER2:MAKER_DH14000512.1,MAKER3:MAKER_DR14000431.1;intron,-,Parent=Ofa016076.gene;
MChr20	16079665	16081310	DEL	1645	Ofa016076	20404	Ofa016077	231530	-
MChr20	16154815	16156348	DEL	1533	Ofa016076	95554	Ofa016077	156380	-
MChr20	16182657	16182954	DEL	297	Ofa016076	123396	Ofa016077	128538	-
MChr20	16357097	16357289	DEL	192	Ofa016077	45902	Ofa016078	101362	-
MChr20	16772308	16772877	DEL	569	Ofa016089	17340	Ofa016090	9398	-
MChr20	16783709	16783867	DEL	158	Ofa016090	2003	Ofa016091	51371	-
MChr20	16830242	16832148	DEL	1906	Ofa016090	48536	Ofa016091	4838	-
MChr20	16864880	16865066	DEL	186	Ofa016092	16561	Ofa016093	13298	intron,-,Parent=Ofa016093.gene;gene,-,ID=Ofa016093,Source=Maker:MAKER_DHR14000493.1,cegmaBusco:Busco01305;
MChr20	16954345	16954749	DEL	404	Ofa016098	952	Ofa016099	35203	intron,+,Parent=Ofa016098.gene;gene,+,ID=Ofa016098;
MChr20	17283526	17284117	DEL	591	Ofa016116	3785	Ofa016117	4804	gene,-,ID=Ofa016117,Source=MAKER1:MAKER_DHR14000513.1,MAKER3:MAKER_DR14000427.1;intron,-,Parent=Ofa016117.gene;
MChr20	17389850	17390107	DEL	257	Ofa016126	905	Ofa016127	21563	gene,+,ID=Ofa016126;intron,+,Parent=Ofa016126.gene;
MChr20	17564589	17583583	DEL	18994	Ofa016135	21166	Ofa016136	91976	gene,+,ID=Ofa016135;intron,+,Parent=Ofa016135.gene;
MChr20	17725351	17725638	DEL	287	Ofa016141	6004	Ofa016142	31317	intron,+,Parent=Ofa016141.gene;gene,+,ID=Ofa016141;
MChr20	18204299	18204493	DEL	194	Ofa016163	592	Ofa016164	28869	-
MChr20	18994790	18995047	DEL	257	Ofa016189	13858	Ofa016190	12937	-
MChr20	19034586	19034921	DEL	335	Ofa016192	6269	Ofa016193	6719	-
MChr20	19082930	19083233	DEL	303	Ofa016194	23176	Ofa016195	10910	intron,-,Parent=Ofa016195.gene;gene,-,ID=Ofa016195;
MChr20	19179226	19179509	DEL	283	Ofa016201	31751	Ofa016202	133380	gene,+,ID=Ofa016201;intron,+,Parent=Ofa016201.gene;
MChr20	19223676	19224180	DEL	504	Ofa016201	76201	Ofa016202	88930	intron,-,Parent=Ofa016202.gene;gene,-,ID=Ofa016202;
MChr20	19300271	19300491	DEL	220	Ofa016201	152796	Ofa016202	12335	gene,-,ID=Ofa016202;intron,-,Parent=Ofa016202.gene;
MChr20	19405801	19406067	DEL	266	Ofa016203	37135	Ofa016204	37202	-
MChr20	19474320	19484147	DEL	9827	Ofa016206	5703	Ofa016207	13504	-
MChr20	19616257	19616855	DEL	598	Ofa016208	60492	Ofa016209	1589	gene,-,ID=Ofa016209;
MChr20	19933208	19933317	DEL	109	Ofa016219	14957	Ofa016220	7959	intron,-,Parent=Ofa016220.gene;gene,-,ID=Ofa016220;
MChr20	19956377	19956671	DEL	294	Ofa016221	1704	Ofa016222	169741	gene,+,ID=Ofa016221;intron,+,Parent=Ofa016221.gene;
MChr20	20292401	20296435	DEL	4034	Ofa016222	166283	Ofa016223	66986	-
MChr20	20524664	20525067	DEL	403	Ofa016232	41566	Ofa016233	5437	intron,-,Parent=Ofa016233.gene;gene,-,ID=Ofa016233,Source=Maker:MAKER_DHR14000593.1|MAKER_DHR14000628.1,cegmaBusco:Busco04153;
MChr20	20607100	20607213	DEL	113	Ofa016238	17169	Ofa016239	42311	gene,+,ID=Ofa016238;intron,+,Parent=Ofa016238.gene;
MChr20	20793980	20794277	DEL	297	Ofa016245	5441	Ofa016246	27184	-
MChr20	21028366	21028569	DEL	203	Ofa016248	49961	Ofa016249	48769	-
MChr20	21098949	21105388	DEL	6439	Ofa016249	21814	Ofa016250	61744	-
MChr20	21109422	21109686	DEL	264	Ofa016249	32287	Ofa016250	51271	-
MChr20	21139782	21139946	DEL	164	Ofa016249	62647	Ofa016250	20911	intron,-,Parent=Ofa016250.gene;gene,-,ID=Ofa016250;
MChr20	21350874	21351019	DEL	145	Ofa016260	841	Ofa016261	3728	-
MChr20	21405127	21405288	DEL	161	Ofa016265	11734	Ofa016266	1780	-
MChr20	21495756	21496011	DEL	255	Ofa016272	10226	Ofa016273	2483	-
MChr20	21813894	21814269	DEL	375	Ofa016286	21199	Ofa016287	36735	-
MChr20	22135449	22135627	DEL	178	Ofa016302	2920	Ofa016303	13652	intron,+,Parent=Ofa016302.gene;gene,+,ID=Ofa016302;
MChr20	22170563	22170685	DEL	122	Ofa016304	486	Ofa016305	14880	gene,+,ID=Ofa016304;intron,+,Parent=Ofa016304.gene;
MChr20	22251180	22251348	DEL	168	Ofa016310	6015	Ofa016311	1596	-
MChr20	22354363	22354491	DEL	128	Ofa016316	27889	Ofa016317	5411	-
MChr20	22422427	22422620	DEL	193	Ofa016318	38102	Ofa016319	35263	intron,+,Parent=Ofa016318.gene;gene,+,ID=Ofa016318,Source=MAKER1:MAKER_DHR14000676.1,MAKER2:MAKER_DH14000668.1,MAKER3:MAKER_DR14000555.1,MAKER4:MAKER_HR14000481.1|MAKER_HR14000482.1;
MChr20	22524887	22525185	DEL	298	Ofa016320	25473	Ofa016321	2448	-
MChr20	22532969	22533072	DEL	103	Ofa016321	5634	Ofa016322	1415	-
MChr20	22662439	22662593	DEL	154	Ofa016323	36279	Ofa016324	114324	intron,+,Parent=Ofa016323.gene;gene,+,ID=Ofa016323;
MChr20	22793291	22793833	DEL	542	Ofa016325	922	Ofa016326	64645	-
MChr20	22996907	23005946	DEL	9039	Ofa016328	5875	Ofa016329	24437	-
MChr20	23128388	23129000	DEL	612	Ofa016331	20863	Ofa016332	145774	-
MChr20	23218082	23218447	DEL	365	Ofa016331	110557	Ofa016332	56080	gene,-,ID=Ofa016332,Source=MAKER1:MAKER_DHR14000707.1|MAKER_DHR14000715.1,MAKER2:MAKER_DH14000697.1,MAKER3:MAKER_DR14000584.1|MAKER_DR14000593.1,MAKER4:MAKER_HR14000510.1;intron,-,Parent=Ofa016332.gene;
MChr20	23300129	23300570	DEL	441	Ofa016332	25967	Ofa016333	108483	-
MChr20	23405424	23405724	DEL	300	Ofa016332	131262	Ofa016333	3188	intron,-,Parent=Ofa016333.gene;gene,-,ID=Ofa016333;
MChr20	23579931	23589048	DEL	9117	Ofa016342	18837	Ofa016343	96552	-
MChr20	23845382	23845637	DEL	255	Ofa016350	6754	Ofa016351	49092	-
MChr20	23851127	23871437	DEL	20310	Ofa016350	12499	Ofa016351	43347	three_prime_UTR,-,Parent=Ofa016351;gene,-,ID=Ofa016351,Source=MAKER1:MAKER_DHR14000737.1|MAKER_DHR14000754.1,MAKER3:MAKER_DR14000607.1|MAKER_DR14000622.1;
MChr20	24404392	24404595	DEL	203	Ofa016355	113276	Ofa016356	11364	-
MChr20	24409712	24409832	DEL	120	Ofa016355	118596	Ofa016356	6044	-
MChr20	24427430	24427984	DEL	554	Ofa016357	6917	Ofa016358	25492	gene,+,ID=Ofa016357,Source=MAKER1:MAKER_DHR14000724.1,MAKER2:MAKER_DH14000724.1,MAKER3:MAKER_DR14000599.1,MAKER4:MAKER_HR14000518.1;intron,+,Parent=Ofa016357.gene;
MChr20	24535967	24537753	DEL	1786	Ofa016360	21916	Ofa016361	21926	intron,+,Parent=Ofa016360.gene;gene,+,ID=Ofa016360,Source=MAKER1:MAKER_DHR14000738.1,MAKER2:MAKER_DH14000720.1,MAKER3:MAKER_DR14000609.1;
MChr20	24895852	24896002	DEL	150	Ofa016374	42828	Ofa016375	134068	-
MChr20	24913778	24913940	DEL	162	Ofa016374	60754	Ofa016375	116142	-
MChr20	24922208	24922310	DEL	102	Ofa016374	69184	Ofa016375	107712	-
MChr20	25106642	25106884	DEL	242	Ofa016376	6339	Ofa016377	144305	intron,+,Parent=Ofa016376.gene;gene,+,ID=Ofa016376,Source=MAKER1:MAKER_DHR14000723.1|MAKER_DHR14000741.1,MAKER2:MAKER_DH14000709.1|MAKER_DH14000728.1,MAKER3:MAKER_DR14000598.1|MAKER_DR14000605.1,MAKER4:MAKER_HR14000521.1|MAKER_HR14000522.1;
MChr20	25247109	25247213	DEL	104	Ofa016376	146806	Ofa016377	3838	-
MChr20	25772084	25772470	DEL	386	Ofa016394	15051	Ofa016395	96851	-
MChr20	25790512	25790612	DEL	100	Ofa016394	33479	Ofa016395	78423	-
MChr20	25832147	25834156	DEL	2009	Ofa016394	75114	Ofa016395	36788	-
MChr20	25836036	25836854	DEL	818	Ofa016394	79003	Ofa016395	32899	-
MChr20	26239434	26239615	DEL	181	Ofa016405	988	Ofa016406	6381	-
MChr20	26495203	26496516	DEL	1313	Ofa016412	38746	Ofa016413	294781	intron,+,Parent=Ofa016412.gene;gene,+,ID=Ofa016412;
MChr20	26615650	26615785	DEL	135	Ofa016412	159193	Ofa016413	174334	gene,+,ID=Ofa016412;intron,+,Parent=Ofa016412.gene;
MChr20	26622273	26622414	DEL	141	Ofa016412	165816	Ofa016413	167711	gene,+,ID=Ofa016412;intron,+,Parent=Ofa016412.gene;
MChr20	26624030	26652134	DEL	28104	Ofa016412	167573	Ofa016413	165954	gene,+,ID=Ofa016412;intron,+,Parent=Ofa016412.gene;
MChr20	26842321	26842499	DEL	178	Ofa016414	38264	Ofa016415	67806	-
MChr20	26874636	26875548	DEL	912	Ofa016414	70579	Ofa016415	35491	-
MChr20	26878005	26880071	DEL	2066	Ofa016414	73948	Ofa016415	32122	-
MChr20	26994298	26994431	DEL	133	Ofa016419	769	Ofa016420	75850	-
MChr20	27000676	27000782	DEL	106	Ofa016419	7147	Ofa016420	69472	-
MChr20	27066882	27067122	DEL	240	Ofa016419	73353	Ofa016420	3266	gene,-,ID=Ofa016420,Source=MAKER1:MAKER_DHR14000823.1,MAKER2:MAKER_DH14000803.1|MAKER_DH14000814.1|MAKER_DH14000820.1,MAKER3:MAKER_DR14000659.1,MAKER4:MAKER_HR14000572.1;
MChr20	27071193	27071328	DEL	135	Ofa016420	1045	Ofa016421	102504	-
MChr20	27117565	27117730	DEL	165	Ofa016420	47417	Ofa016421	56132	-
MChr20	27165620	27166049	DEL	429	Ofa016420	95472	Ofa016421	8077	intron,-,Parent=Ofa016421.gene;gene,-,ID=Ofa016421;
MChr20	27346301	27346679	DEL	378	Ofa016429	77416	Ofa016430	206582	-
MChr20	27450986	27451119	DEL	133	Ofa016429	182101	Ofa016430	101897	-
MChr20	27527746	27529536	DEL	1790	Ofa016429	258861	Ofa016430	25137	-
MChr20	27544181	27544314	DEL	133	Ofa016429	275296	Ofa016430	8702	gene,-,ID=Ofa016430;intron,-,Parent=Ofa016430.gene;
MChr20	27628774	27645808	DEL	17034	Ofa016434	16412	Ofa016435	40153	-
MChr20	27695521	27695729	DEL	208	Ofa016435	26594	Ofa016436	9650	-
MChr20	27715201	27715374	DEL	173	Ofa016436	10030	Ofa016437	15192	-
MChr20	28002357	28002495	DEL	138	Ofa016439	233141	Ofa016440	112014	-
MChr20	28012813	28013176	DEL	363	Ofa016439	243597	Ofa016440	101558	-
MChr20	28092573	28120814	DEL	28241	Ofa016439	323357	Ofa016440	21798	gene,+,ID=Ofa016440;intron,+,Parent=Ofa016440.gene;
MChr20	28147003	28147142	DEL	139	Ofa016442	5586	Ofa016443	63755	-
MChr20	28376937	28377087	DEL	150	Ofa016443	166179	Ofa016444	16895	gene,-,ID=Ofa016444,Source=MAKER1:MAKER_DHR14000833.1,MAKER2:MAKER_DH14000818.1,MAKER3:MAKER_DR14000678.1,MAKER4:MAKER_HR14000578.1;intron,-,Parent=Ofa016444.gene;
MChr20	28382316	28382476	DEL	160	Ofa016443	171558	Ofa016444	11516	gene,-,ID=Ofa016444,Source=MAKER1:MAKER_DHR14000833.1,MAKER2:MAKER_DH14000818.1,MAKER3:MAKER_DR14000678.1,MAKER4:MAKER_HR14000578.1;intron,-,Parent=Ofa016444.gene;
MChr20	28484932	28485337	DEL	405	Ofa016446	19761	Ofa016447	4845	-
MChr20	28504045	28504156	DEL	111	Ofa016447	14268	Ofa016448	25260	-
MChr20	28658403	28658610	DEL	207	Ofa016456	12751	Ofa016457	36713	intron,-,Parent=Ofa016457.gene;gene,-,ID=Ofa016457,Source=MAKER1:MAKER_DHR14000791.1|MAKER_DHR14000792.1|MAKER_DHR14000794.1|MAKER_DHR14000797.1|MAKER_DHR14000802.1|MAKER_DHR14000835.1|MAKER_DHR14000836.1|MAKER_DHR14000837.1|MAKER_DHR14000844.1,MAKER2:MAKER_DH14000762.1|MAKER_DH14000764.1|MAKER_DH14000775.1|MAKER_DH14000776.1|MAKER_DH14000782.1|MAKER_DH14000805.1|MAKER_DH14000806.1|MAKER_DH140008…
MChr20	29107366	29107777	DEL	411	Ofa016476	167	Ofa016477	30810	-
MChr20	29160047	29160239	DEL	192	Ofa016477	21871	Ofa016478	4447	-
MChr20	29280283	29280542	DEL	259	Ofa016480	15281	Ofa016481	57169	gene,+,ID=Ofa016480,Source=MAKER1:MAKER_DHR14000784.1,MAKER3:MAKER_DR14000644.1,MAKER4:MAKER_HR14000559.1;intron,+,Parent=Ofa016480.gene;
MChr20	29287061	29287221	DEL	160	Ofa016480	22059	Ofa016481	50391	intron,+,Parent=Ofa016480.gene;gene,+,ID=Ofa016480,Source=MAKER1:MAKER_DHR14000784.1,MAKER3:MAKER_DR14000644.1,MAKER4:MAKER_HR14000559.1;
MChr20	29336120	29336304	DEL	184	Ofa016480	71118	Ofa016481	1332	intron,-,Parent=Ofa016481.gene;gene,-,ID=Ofa016481,Source=Maker:MAKER_DHR14000815.1,cegmaBusco:Busco04125;
MChr21	468827	469055	DEL	228	Ofa014485	30801	Ofa014486	15377	-
MChr21	494066	494181	DEL	115	Ofa014486	9862	Ofa014487	46489	intron,+,Parent=Ofa014486.gene;gene,+,ID=Ofa014486,Source=MAKER1:MAKER_DHR13000008.1|MAKER_DHR13000009.1|MAKER_DHR13000044.1,MAKER2:MAKER_DH13000008.1|MAKER_DH13000013.1|MAKER_DH13000021.1|MAKER_DH13000037.1,MAKER3:MAKER_DR13000004.1|MAKER_DR13000009.1,MAKER4:MAKER_HR13000005.1|MAKER_HR13000006.1;
MChr21	509830	510064	DEL	234	Ofa014486	25626	Ofa014487	30725	intron,+,Parent=Ofa014486.gene;gene,+,ID=Ofa014486,Source=MAKER1:MAKER_DHR13000008.1|MAKER_DHR13000009.1|MAKER_DHR13000044.1,MAKER2:MAKER_DH13000008.1|MAKER_DH13000013.1|MAKER_DH13000021.1|MAKER_DH13000037.1,MAKER3:MAKER_DR13000004.1|MAKER_DR13000009.1,MAKER4:MAKER_HR13000005.1|MAKER_HR13000006.1;
MChr21	572933	574127	DEL	1194	Ofa014487	32378	Ofa014488	10449	gene,+,ID=Ofa014487;
MChr21	577460	577688	DEL	228	Ofa014487	36905	Ofa014488	5922	-
MChr21	733293	733683	DEL	390	Ofa014497	1052	Ofa014498	24363	-
MChr21	744683	745033	DEL	350	Ofa014497	12442	Ofa014498	12973	-
MChr21	797246	797460	DEL	214	Ofa014500	14067	Ofa014501	10051	intron,+,Parent=Ofa014500.gene;gene,+,ID=Ofa014500;
MChr21	809449	809691	DEL	242	Ofa014501	2152	Ofa014502	11110	-
MChr21	835867	837244	DEL	1377	Ofa014502	15308	Ofa014503	44533	-
MChr21	860401	860554	DEL	153	Ofa014502	39842	Ofa014503	19999	intron,-,Parent=Ofa014503.gene;gene,-,ID=Ofa014503;
MChr21	870743	870955	DEL	212	Ofa014502	50184	Ofa014503	9657	gene,-,ID=Ofa014503;intron,-,Parent=Ofa014503.gene;
MChr21	1033449	1034787	DEL	1338	Ofa014509	9455	Ofa014510	1520	-
MChr21	1292728	1293079	DEL	351	Ofa014520	42965	Ofa014521	4717	gene,-,ID=Ofa014521;intron,-,Parent=Ofa014521.gene;
MChr21	1311063	1311243	DEL	180	Ofa014521	13618	Ofa014522	33088	gene,-,ID=Ofa014522;intron,-,Parent=Ofa014522.gene;
MChr21	1334035	1334222	DEL	187	Ofa014521	36590	Ofa014522	10116	intron,-,Parent=Ofa014522.gene;gene,-,ID=Ofa014522;
MChr21	1339244	1339440	DEL	196	Ofa014521	41799	Ofa014522	4907	intron,-,Parent=Ofa014522.gene;gene,-,ID=Ofa014522;
MChr21	1358609	1358861	DEL	252	Ofa014522	14458	Ofa014523	29214	-
MChr21	1421442	1421767	DEL	325	Ofa014524	7527	Ofa014525	11415	-
MChr21	2301646	2327967	DEL	26321	Ofa014552	26557	Ofa014553	143597	-
MChr21	2335383	2336319	DEL	936	Ofa014552	60294	Ofa014553	109860	-
MChr21	2351099	2351661	DEL	562	Ofa014552	76010	Ofa014553	94144	-
MChr21	2391551	2392218	DEL	667	Ofa014552	116462	Ofa014553	53692	-
MChr21	2398867	2399488	DEL	621	Ofa014552	123778	Ofa014553	46376	-
MChr21	2461915	2462059	DEL	144	Ofa014554	1365	Ofa014555	18672	-
MChr21	2508273	2508416	DEL	143	Ofa014556	18123	Ofa014557	6165	-
MChr21	2608306	2608580	DEL	274	Ofa014563	19263	Ofa014564	12277	intron,-,Parent=Ofa014564.gene;gene,-,ID=Ofa014564,Source=MAKER1:MAKER_DHR13000088.1,MAKER2:MAKER_DH13000109.1,MAKER3:MAKER_DR13000053.1;
MChr21	2682061	2682355	DEL	294	Ofa014568	25798	Ofa014569	318	intron,-,Parent=Ofa014569.gene;intron,-,Parent=Ofa014569.gene;intron,-,Parent=Ofa014569.gene;gene,-,ID=Ofa014569,Source=Maker:MAKER_DHR13000066.1|MAKER_DHR13000089.1,cegmaBusco:Busco04007;
MChr21	2914769	2914888	DEL	119	Ofa014580	23103	Ofa014581	38174	-
MChr21	3149418	3149723	DEL	305	Ofa014590	3076	Ofa014591	8089	gene,+,ID=Ofa014590,Source=Maker:MAKER_DHR13000065.1,cegmaBusco:Busco03901;intron,+,Parent=Ofa014590.gene;
MChr21	3301368	3301489	DEL	121	Ofa014592	128608	Ofa014593	32092	intron,-,Parent=Ofa014593.gene;gene,-,ID=Ofa014593;
MChr21	3353746	3353988	DEL	242	Ofa014593	20286	Ofa014594	68206	-
MChr21	3354355	3354555	DEL	200	Ofa014593	20895	Ofa014594	67597	-
MChr21	3624584	3624774	DEL	190	Ofa014596	110753	Ofa014597	182769	-
MChr21	3648614	3662938	DEL	14324	Ofa014596	134783	Ofa014597	158739	-
MChr21	3872721	3872893	DEL	172	Ofa014599	18434	Ofa014600	2663	gene,-,ID=Ofa014600;intron,-,Parent=Ofa014600.gene;
MChr21	3951055	3951229	DEL	174	Ofa014605	11593	Ofa014606	48500	-
MChr21	3988343	3988545	DEL	202	Ofa014605	48881	Ofa014606	11212	intron,-,Parent=Ofa014606.gene;gene,-,ID=Ofa014606;
MChr21	4187312	4187417	DEL	105	Ofa014609	68436	Ofa014610	52146	-
MChr21	4265575	4265695	DEL	120	Ofa014613	4505	Ofa014614	9232	gene,+,ID=Ofa014613;intron,+,Parent=Ofa014613.gene;
MChr21	4270153	4270346	DEL	193	Ofa014613	9083	Ofa014614	4654	-
MChr21	4289949	4290161	DEL	212	Ofa014614	15142	Ofa014615	11378	intron,+,Parent=Ofa014614.gene;gene,+,ID=Ofa014614;
MChr21	4304161	4304391	DEL	230	Ofa014615	2834	Ofa014616	29450	intron,+,Parent=Ofa014615.gene;gene,+,ID=Ofa014615;
MChr21	4390207	4390791	DEL	584	Ofa014618	11202	Ofa014619	18543	gene,+,ID=Ofa014618;intron,+,Parent=Ofa014618.gene;
MChr21	4458285	4458552	DEL	267	Ofa014623	13216	Ofa014624	3140	-
MChr21	4701956	4702064	DEL	108	Ofa014631	18819	Ofa014632	7431	-
MChr21	4771803	4771974	DEL	171	Ofa014634	6096	Ofa014635	75895	-
MChr21	4774951	4775167	DEL	216	Ofa014634	9244	Ofa014635	72747	-
MChr21	4797184	4817003	DEL	19819	Ofa014634	31477	Ofa014635	50514	-
MChr21	4841630	4841818	DEL	188	Ofa014634	75923	Ofa014635	6068	-
MChr21	4857909	4858521	DEL	612	Ofa014635	10211	Ofa014636	89776	gene,+,ID=Ofa014635;intron,+,Parent=Ofa014635.gene;
MChr21	4863299	4863720	DEL	421	Ofa014635	15601	Ofa014636	84386	gene,+,ID=Ofa014635;intron,+,Parent=Ofa014635.gene;
MChr21	4951604	4951785	DEL	181	Ofa014636	3919	Ofa014637	3404	gene,-,ID=Ofa014637;intron,-,Parent=Ofa014637.gene;
MChr21	5295807	5295913	DEL	106	Ofa014654	53226	Ofa014655	54244	intron,+,Parent=Ofa014654.gene;gene,+,ID=Ofa014654;
MChr21	5740467	5740737	DEL	270	Ofa014680	13509	Ofa014681	3454	intron,-,Parent=Ofa014681.gene;gene,-,ID=Ofa014681,Source=Maker:MAKER_DHR13000158.1,cegmaBusco:Busco01654;
MChr21	5911466	5911627	DEL	161	Ofa014691	14554	Ofa014692	1631	-
MChr21	6392617	6392749	DEL	132	Ofa014707	46091	Ofa014708	88708	-
MChr21	6397594	6397700	DEL	106	Ofa014707	51068	Ofa014708	83731	-
MChr21	6458635	6458744	DEL	109	Ofa014707	112109	Ofa014708	22690	-
MChr21	6884146	6884375	DEL	229	Ofa014714	68958	Ofa014715	41289	-
MChr21	6890570	6891102	DEL	532	Ofa014714	75382	Ofa014715	34865	-
MChr21	7241439	7243087	DEL	1648	Ofa014728	11254	Ofa014729	109958	gene,+,ID=Ofa014728;intron,+,Parent=Ofa014728.gene;
MChr21	7779173	7779397	DEL	224	Ofa014751	22730	Ofa014752	24317	intron,+,Parent=Ofa014751.gene;gene,+,ID=Ofa014751;
MChr21	8191787	8191887	DEL	100	Ofa014772	4364	Ofa014773	67125	-
MChr21	8346823	8347073	DEL	250	Ofa014777	2667	Ofa014778	18514	-
MChr21	8542616	8542874	DEL	258	Ofa014785	34427	Ofa014786	5470	-
MChr21	8662445	8662571	DEL	126	Ofa014793	4304	Ofa014794	14285	intron,+,Parent=Ofa014793.gene;gene,+,ID=Ofa014793;
MChr21	8957637	8957877	DEL	240	Ofa014805	32950	Ofa014806	6540	intron,-,Parent=Ofa014806.gene;gene,-,ID=Ofa014806;
MChr21	9335239	9335673	DEL	434	Ofa014815	74100	Ofa014816	18866	-
MChr21	9460781	9462409	DEL	1628	Ofa014821	4909	Ofa014822	12167	gene,+,ID=Ofa014821,Source=Maker:MAKER_DHR13000278.1,cegmaBusco:Busco02642;intron,+,Parent=Ofa014821.gene;
MChr21	10373652	10373894	DEL	242	Ofa014871	27064	Ofa014872	54984	-
MChr21	11301534	11301643	DEL	109	Ofa014913	245	Ofa014914	1860	-
MChr21	11409062	11409168	DEL	106	Ofa014920	1784	Ofa014921	4850	-
MChr21	11728325	11740004	DEL	11679	Ofa014945	20385	Ofa014946	2678	gene,+,ID=Ofa014946,Source=MAKER1:MAKER_DHR13000356.1,MAKER2:MAKER_DH13000345.1;intron,+,Parent=Ofa014946.gene;
MChr21	11821347	11821504	DEL	157	Ofa014950	13305	Ofa014951	22247	-
MChr21	11969687	11970143	DEL	456	Ofa014954	9626	Ofa014955	26069	-
MChr21	12200442	12200834	DEL	392	Ofa014958	87758	Ofa014959	4747	-
MChr21	12739738	12739925	DEL	187	Ofa014996	16997	Ofa014997	148667	intron,+,Parent=Ofa014996.gene;gene,+,ID=Ofa014996;
MChr21	13612453	13612597	DEL	144	Ofa015021	5438	Ofa015022	29102	intron,+,Parent=Ofa015021.gene;gene,+,ID=Ofa015021;
MChr21	13967754	13967962	DEL	208	Ofa015030	19776	Ofa015031	11321	-
MChr21	14313104	14313569	DEL	465	Ofa015051	1121	Ofa015052	3674	-
MChr21	14325923	14326279	DEL	356	Ofa015052	9145	Ofa015053	2165	-
MChr21	14473473	14474229	DEL	756	Ofa015055	81521	Ofa015056	38360	intron,-,Parent=Ofa015056.gene;gene,-,ID=Ofa015056;
MChr21	15058158	15058368	DEL	210	Ofa015087	2263	Ofa015088	1936	-
MChr21	15197745	15204753	DEL	7008	Ofa015091	5593	Ofa015092	169160	-
MChr21	15297806	15305267	DEL	7461	Ofa015091	105654	Ofa015092	69099	-
MChr21	15333055	15333550	DEL	495	Ofa015091	140903	Ofa015092	33850	-
MChr21	15355870	15356223	DEL	353	Ofa015091	163718	Ofa015092	11035	-
MChr21	15582675	15583055	DEL	380	Ofa015103	1478	Ofa015104	35205	intron,+,Parent=Ofa015103.gene;gene,+,ID=Ofa015103,Source=MAKER1:MAKER_DHR13000553.1|MAKER_DHR13000563.1,MAKER2:MAKER_DH13000538.1|MAKER_DH13000557.1,MAKER3:MAKER_DR13000421.1;
MChr21	15717854	15722974	DEL	5120	Ofa015111	8799	Ofa015112	95273	gene,+,ID=Ofa015111;intron,+,Parent=Ofa015111.gene;
MChr21	16836259	16836591	DEL	332	Ofa015146	4123	Ofa015147	4141	-
MChr21	17064773	17073104	DEL	8331	Ofa015151	100379	Ofa015152	206860	intron,-,Parent=Ofa015152.gene;gene,-,ID=Ofa015152;
MChr21	17168155	17204416	DEL	36261	Ofa015151	203761	Ofa015152	103478	gene,-,ID=Ofa015152;intron,-,Parent=Ofa015152.gene;
MChr21	17465631	17482667	DEL	17036	Ofa015152	193998	Ofa015153	164950	-
MChr21	17512655	17515308	DEL	2653	Ofa015152	241022	Ofa015153	117926	-
MChr21	17848144	17848259	DEL	115	Ofa015162	2445	Ofa015163	8297	-
MChr21	17953742	17953900	DEL	158	Ofa015172	2393	Ofa015173	29194	-
MChr21	17965563	17965812	DEL	249	Ofa015172	14214	Ofa015173	17373	intron,-,Parent=Ofa015173.gene;gene,-,ID=Ofa015173;
MChr21	18289178	18290844	DEL	1666	Ofa015198	4790	Ofa015199	10405	intron,+,Parent=Ofa015198.gene;gene,+,ID=Ofa015198;
MChr21	18413982	18414262	DEL	280	Ofa015203	73166	Ofa015204	26887	-
MChr21	18656764	18657035	DEL	271	Ofa015210	32010	Ofa015211	29981	intron,+,Parent=Ofa015210.gene;gene,+,ID=Ofa015210;
MChr21	18868914	18869603	DEL	689	Ofa015215	64360	Ofa015216	78683	intron,+,Parent=Ofa015215.gene;gene,+,ID=Ofa015215;
MChr21	18932443	18932763	DEL	320	Ofa015215	127889	Ofa015216	15154	-
MChr21	19097574	19097924	DEL	350	Ofa015217	76132	Ofa015218	160322	-
MChr21	19102265	19102777	DEL	512	Ofa015217	80823	Ofa015218	155631	-
MChr21	19264455	19264779	DEL	324	Ofa015218	6559	Ofa015219	8690	-
MChr21	19457066	19457368	DEL	302	Ofa015226	39061	Ofa015227	69370	gene,+,ID=Ofa015226;intron,+,Parent=Ofa015226.gene;
MChr21	19612589	19612919	DEL	330	Ofa015228	34981	Ofa015229	3153	-
MChr21	19747844	19748318	DEL	474	Ofa015237	7638	Ofa015238	24863	intron,+,Parent=Ofa015237.gene;gene,+,ID=Ofa015237;
MChr21	19825684	19826025	DEL	341	Ofa015241	8244	Ofa015242	445	-
MChr21	20184399	20184620	DEL	221	Ofa015250	69460	Ofa015251	16356	gene,-,ID=Ofa015251;intron,-,Parent=Ofa015251.gene;
MChr21	20351100	20351347	DEL	247	Ofa015259	33666	Ofa015260	484	intron,-,Parent=Ofa015260.gene;gene,-,ID=Ofa015260,Source=MAKER1:MAKER_DHR13000849.1,MAKER3:MAKER_DR13000642.1;
MChr21	20946968	20947199	DEL	231	Ofa015299	10961	Ofa015300	6660	gene,-,ID=Ofa015300,Source=Maker:MAKER_DHR13000800.1,cegmaBusco:Busco01150;intron,-,Parent=Ofa015300.gene;
MChr21	21109773	21109986	DEL	213	Ofa015312	1310	Ofa015313	8676	-
MChr21	21300804	21301185	DEL	381	Ofa015320	5456	Ofa015321	121	gene,+,ID=Ofa015321;intron,+,Parent=Ofa015321.gene;
MChr21	21303335	21303833	DEL	498	Ofa015321	2410	Ofa015322	1746	-
MChr21	21702276	21702699	DEL	423	Ofa015352	27369	Ofa015353	30954	-
MChr21	21840754	21841399	DEL	645	Ofa015356	3977	Ofa015357	17303	intron,+,Parent=Ofa015356.gene;gene,+,ID=Ofa015356,Source=MAKER1:MAKER_DHR13000868.1,MAKER2:MAKER_DH13000856.1;
MChr21	21852109	21852231	DEL	122	Ofa015356	15332	Ofa015357	5948	intron,-,Parent=Ofa015357.gene;gene,-,ID=Ofa015357,Source=MAKER1:MAKER_DHR13000930.1,MAKER2:MAKER_DH13000914.1,MAKER3:MAKER_DR13000694.1,MAKER4:MAKER_HR13000567.1;
MChr21	22339629	22339767	DEL	138	Ofa015378	3468	Ofa015379	5069	gene,+,ID=Ofa015378;intron,+,Parent=Ofa015378.gene;
MChr21	22465356	22466121	DEL	765	Ofa015389	15104	Ofa015390	27740	-
MChr21	22721092	22721299	DEL	207	Ofa015400	13371	Ofa015401	171	gene,-,ID=Ofa015401,Source=Maker:MAKER_DHR13000904.1,cegmaBusco:Busco01685;five_prime_UTR,-,Parent=Ofa015401;
MChr21	23325848	23326157	DEL	309	Ofa015428	4140	Ofa015429	26077	intron,+,Parent=Ofa015428.gene;gene,+,ID=Ofa015428,Source=MAKER1:MAKER_DHR13000882.1,MAKER2:MAKER_DH13000888.1,MAKER3:MAKER_DR13000663.1;
MChr21	23337980	23338149	DEL	169	Ofa015428	16272	Ofa015429	13945	-
MChr21	23410611	23410731	DEL	120	Ofa015435	8015	Ofa015436	28298	-
MChr21	23421670	23422564	DEL	894	Ofa015435	19074	Ofa015436	17239	-
MChr21	23423459	23423756	DEL	297	Ofa015435	20863	Ofa015436	15450	-
MChr21	23590384	23590689	DEL	305	Ofa015440	4091	Ofa015441	46642	intron,+,Parent=Ofa015440.gene;gene,+,ID=Ofa015440,Source=MAKER1:MAKER_DHR13000891.1|MAKER_DHR13000907.1,MAKER2:MAKER_DH13000893.1|MAKER_DH13000895.1|MAKER_DH13000915.1,MAKER3:MAKER_DR13000675.1;
MChr21	23655006	23655189	DEL	183	Ofa015441	17980	Ofa015442	6418	-
MChr21	23720232	23720880	DEL	648	Ofa015443	31189	Ofa015444	43895	intron,-,Parent=Ofa015444.gene;gene,-,ID=Ofa015444,Source=MAKER1:MAKER_DHR13000991.1,MAKER2:MAKER_DH13000981.1;
MChr21	23910243	23912271	DEL	2028	Ofa015446	48916	Ofa015447	19973	-
MChr21	24113126	24113226	DEL	100	Ofa015455	11806	Ofa015456	24045	-
MChr21	24373298	24373497	DEL	199	Ofa015462	56444	Ofa015463	39849	-
MChr21	24568670	24568924	DEL	254	Ofa015469	2779	Ofa015470	19118	gene,+,ID=Ofa015469;intron,+,Parent=Ofa015469.gene;
MChr21	24577319	24577559	DEL	240	Ofa015469	11428	Ofa015470	10469	-
MChr21	24924091	24924392	DEL	301	Ofa015485	26090	Ofa015486	15815	gene,-,ID=Ofa015486;
MChr21	25074984	25075134	DEL	150	Ofa015492	1387	Ofa015493	43670	gene,+,ID=Ofa015492,Source=MAKER1:MAKER_DHR13000934.1,MAKER2:MAKER_DH13000940.1;
MChr21	25321506	25321896	DEL	390	Ofa015500	93378	Ofa015501	9074	-
MChr21	25421936	25422315	DEL	379	Ofa015506	361	Ofa015507	114393	-
MChr21	25479047	25479204	DEL	157	Ofa015506	57472	Ofa015507	57282	-
MChr21	25653369	25654148	DEL	779	Ofa015507	117040	Ofa015508	269064	-
MChr21	25664022	25664182	DEL	160	Ofa015507	127693	Ofa015508	258411	-
MChr21	25854928	25855056	DEL	128	Ofa015507	318599	Ofa015508	67505	gene,-,ID=Ofa015508;intron,-,Parent=Ofa015508.gene;
MChr21	25881144	25881249	DEL	105	Ofa015507	344815	Ofa015508	41289	gene,-,ID=Ofa015508;
MChr21	25897512	25897642	DEL	130	Ofa015507	361183	Ofa015508	24921	gene,-,ID=Ofa015508;
MChr21	25946927	25947523	DEL	596	Ofa015508	24494	Ofa015509	107700	-
MChr21	25951880	25952088	DEL	208	Ofa015508	29447	Ofa015509	102747	-
MChr21	26271175	26271334	DEL	159	Ofa015515	24221	Ofa015516	32521	intron,-,Parent=Ofa015516.gene;gene,-,ID=Ofa015516;
MChr21	26481081	26481383	DEL	302	Ofa015526	11502	Ofa015527	7840	-
MChr21	26530803	26531019	DEL	216	Ofa015528	11401	Ofa015529	27682	-
MChr21	26532156	26532557	DEL	401	Ofa015528	12754	Ofa015529	26329	-
MChr21	26695162	26695362	DEL	200	Ofa015537	17311	Ofa015538	974	-
MChr21	26903420	26903550	DEL	130	Ofa015540	932	Ofa015541	250	-
MChr21	26937203	26937454	DEL	251	Ofa015541	33533	Ofa015542	6509	-
MChr21	26994803	26995293	DEL	490	Ofa015545	7824	Ofa015546	13825	gene,+,ID=Ofa015545,Source=Maker:MAKER_DHR13001012.1,cegmaBusco:Busco03456;intron,+,Parent=Ofa015545.gene;
MChr21	27041076	27042715	DEL	1639	Ofa015549	5423	Ofa015550	15108	-
MChr21	27579927	27580141	DEL	214	Ofa015566	113924	Ofa015567	48060	-
MChr21	27594432	27594630	DEL	198	Ofa015566	128429	Ofa015567	33555	-
MChr21	27904590	27923946	DEL	19356	Ofa015578	51256	Ofa015579	4118	intron,+,Parent=Ofa015579.gene;gene,+,ID=Ofa015579;intron,+,Parent=Ofa015579.gene;
MChr21	27929545	27930151	DEL	606	Ofa015579	20837	Ofa015580	29584	-
MChr21	28017443	28017574	DEL	131	Ofa015582	11998	Ofa015583	41250	gene,+,ID=Ofa015582;intron,+,Parent=Ofa015582.gene;
MChr21	28109626	28110097	DEL	471	Ofa015585	2412	Ofa015586	18698	-
MChr21	28377405	28377823	DEL	418	Ofa015589	5796	Ofa015590	27688	-
MChr21	28379871	28380802	DEL	931	Ofa015589	8262	Ofa015590	25222	-
MChr21	29251755	29252815	DEL	1060	Ofa015600	56911	Ofa015601	24476	-
MChr21	29406567	29408227	DEL	1660	Ofa015603	46887	Ofa015604	18827	-
MChr21	29487938	29488232	DEL	294	Ofa015605	45753		970512062	-
MChr8	71197	71338	DEL	141	Ofa013612	68554	Ofa013613	14822	intron,-,Parent=Ofa013613.gene;gene,-,ID=Ofa013613;
MChr8	135178	135387	DEL	209	Ofa013614	17390	Ofa013615	103236	-
MChr8	180715	182906	DEL	2191	Ofa013614	62927	Ofa013615	57699	-
MChr8	186906	187026	DEL	120	Ofa013614	69118	Ofa013615	51508	-
MChr8	883965	884441	DEL	476	Ofa013626	22371	Ofa013627	6115	gene,+,ID=Ofa013626;intron,+,Parent=Ofa013626.gene;
MChr8	900795	900924	DEL	129	Ofa013627	10715	Ofa013628	7196	-
MChr8	901076	901774	DEL	698	Ofa013627	10996	Ofa013628	6915	-
MChr8	901880	902638	DEL	758	Ofa013627	11800	Ofa013628	6111	-
MChr8	904937	905323	DEL	386	Ofa013627	14857	Ofa013628	3054	-
MChr8	905532	905919	DEL	387	Ofa013627	15452	Ofa013628	2459	-
MChr8	906597	906715	DEL	118	Ofa013627	16517	Ofa013628	1394	-
MChr8	909735	909891	DEL	156	Ofa013628	1744	Ofa013629	354042	gene,+,ID=Ofa013628;
MChr8	1444433	1449526	DEL	5093	Ofa013639	3705	Ofa013640	16256	-
MChr8	1469502	1470002	DEL	500	Ofa013640	8813	Ofa013641	359	gene,-,ID=Ofa013641;
MChr8	1477789	1478191	DEL	402	Ofa013642	1199	Ofa013643	7294	-
MChr8	1499795	1499973	DEL	178	Ofa013644	9665	Ofa013645	16623	-
MChr8	1508196	1509978	DEL	1782	Ofa013644	18066	Ofa013645	8222	-
MChr8	1532969	1533100	DEL	131	Ofa013645	16551	Ofa013646	20737	-
MChr8	1564569	1564692	DEL	123	Ofa013647	2001	Ofa013648	44678	-
MChr8	1686641	1694158	DEL	7517	Ofa013653	6960	Ofa013654	2457	gene,-,ID=Ofa013654;
MChr8	1708134	1709681	DEL	1547	Ofa013654	19036	Ofa013655	39002	-
MChr8	2040642	2040801	DEL	159	Ofa013663	32012	Ofa013664	2495	gene,-,ID=Ofa013664,Source=MAKER1:MAKER_DHR12000073.1,MAKER2:MAKER_DH12000075.1;intron,-,Parent=Ofa013664.gene;
MChr8	2062180	2062386	DEL	206	Ofa013664	19043	Ofa013665	29204	-
MChr8	2086974	2087310	DEL	336	Ofa013664	43837	Ofa013665	4410	-
MChr8	2087449	2087641	DEL	192	Ofa013664	44312	Ofa013665	3935	-
MChr8	2173674	2173774	DEL	100	Ofa013665	82290	Ofa013666	14304	gene,-,ID=Ofa013666;intron,-,Parent=Ofa013666.gene;
MChr8	2184108	2185324	DEL	1216	Ofa013665	92724	Ofa013666	3870	gene,-,ID=Ofa013666;intron,-,Parent=Ofa013666.gene;
MChr8	2201179	2201291	DEL	112	Ofa013667	162	Ofa013668	87948	gene,+,ID=Ofa013667;intron,+,Parent=Ofa013667.gene;
MChr8	2350795	2351115	DEL	320	Ofa013669	31439	Ofa013670	49154	-
MChr8	2477358	2477466	DEL	108	Ofa013671	21032	Ofa013672	29289	-
MChr8	2487312	2487427	DEL	115	Ofa013671	30986	Ofa013672	19335	intron,-,Parent=Ofa013672.gene;gene,-,ID=Ofa013672,Source=MAKER1:MAKER_DHR12000058.1|MAKER_DHR12000071.1,MAKER2:MAKER_DH12000067.1,MAKER3:MAKER_DR12000049.1;
MChr8	2517386	2517563	DEL	177	Ofa013672	10739	Ofa013673	7174	intron,-,Parent=Ofa013673.gene;gene,-,ID=Ofa013673;
MChr8	2589776	2591010	DEL	1234	Ofa013675	3460	Ofa013676	34467	-
MChr8	2591146	2592231	DEL	1085	Ofa013675	4830	Ofa013676	33097	-
MChr8	2592309	2592414	DEL	105	Ofa013675	5993	Ofa013676	31934	-
MChr8	2592714	2593298	DEL	584	Ofa013675	6398	Ofa013676	31529	-
MChr8	2593390	2593516	DEL	126	Ofa013675	7074	Ofa013676	30853	-
MChr8	2593754	2593901	DEL	147	Ofa013675	7438	Ofa013676	30489	-
MChr8	2698133	2698243	DEL	110	Ofa013676	73890	Ofa013677	63304	intron,-,Parent=Ofa013677.gene;gene,-,ID=Ofa013677;
MChr8	3134892	3135013	DEL	121	Ofa013686	43706	Ofa013687	53502	intron,-,Parent=Ofa013687.gene;gene,-,ID=Ofa013687;
MChr8	3240437	3240710	DEL	273	Ofa013688	49140	Ofa013689	47551	intron,+,Parent=Ofa013688.gene;gene,+,ID=Ofa013688;
MChr8	3379264	3379884	DEL	620	Ofa013691	17213	Ofa013692	64014	-
MChr8	3702847	3704502	DEL	1655	Ofa013699	125345	Ofa013700	10731	gene,-,ID=Ofa013700,Source=Maker:MAKER_DHR12000059.1,cegmaBusco:Busco01634;intron,-,Parent=Ofa013700.gene;
MChr8	3813349	3813466	DEL	117	Ofa013702	29307	Ofa013703	10369	intron,-,Parent=Ofa013703.gene;gene,-,ID=Ofa013703;
MChr8	3830434	3830571	DEL	137	Ofa013703	6716	Ofa013704	9252	-
MChr8	3830902	3831322	DEL	420	Ofa013703	7184	Ofa013704	8784	-
MChr8	3937797	3937959	DEL	162	Ofa013708	54282	Ofa013709	25389	intron,-,Parent=Ofa013709.gene;gene,-,ID=Ofa013709,Source=Maker:MAKER_DHR12000103.1,cegmaBusco:Busco03823;
MChr8	4081175	4081574	DEL	399	Ofa013717	31808	Ofa013718	12176	-
MChr8	4280067	4280313	DEL	246	Ofa013721	40977	Ofa013722	19037	intron,+,Parent=Ofa013721.gene;gene,+,ID=Ofa013721;
MChr8	4419119	4444059	DEL	24940	Ofa013725	2031	Ofa013726	28739	-
MChr8	4493767	4494384	DEL	617	Ofa013727	23293	Ofa013728	49765	gene,+,ID=Ofa013727;intron,+,Parent=Ofa013727.gene;
MChr8	4497305	4497614	DEL	309	Ofa013727	26831	Ofa013728	46227	gene,+,ID=Ofa013727;intron,+,Parent=Ofa013727.gene;
MChr8	4612194	4612766	DEL	572	Ofa013729	49029	Ofa013730	130895	-
MChr8	4743265	4753475	DEL	10210	Ofa013730	176	Ofa013731	11341	-
MChr8	4764696	4771066	DEL	6370	Ofa013731	10090	Ofa013732	103	gene,+,ID=Ofa013732;intron,+,Parent=Ofa013732.gene;intron,+,Parent=Ofa013732.gene;gene,-,ID=Ofa013733;
MChr8	4996670	4996779	DEL	109	Ofa013744	23379	Ofa013745	57992	intron,-,Parent=Ofa013745.gene;gene,-,ID=Ofa013745;
MChr8	5059779	5059928	DEL	149	Ofa013745	5117	Ofa013746	49039	-
MChr8	5115101	5121699	DEL	6598	Ofa013746	6283	Ofa013747	18654	-
MChr8	5124115	5137616	DEL	13501	Ofa013746	15297	Ofa013747	9640	five_prime_UTR,+,Parent=Ofa013747;gene,+,ID=Ofa013747;three_prime_UTR,+,Parent=Ofa013747;intron,+,Parent=Ofa013747.gene;intron,+,Parent=Ofa013747.gene;intron,+,Parent=Ofa013747.gene;
MChr8	5168199	5168502	DEL	303	Ofa013748	27633	Ofa013749	22340	gene,-,ID=Ofa013749;intron,-,Parent=Ofa013749.gene;
MChr8	5195502	5195731	DEL	229	Ofa013749	4963	Ofa013750	43434	-
MChr8	5202438	5202546	DEL	108	Ofa013749	11899	Ofa013750	36498	-
MChr8	5431488	5433125	DEL	1637	Ofa013752	66192	Ofa013753	71636	-
MChr8	5443952	5444097	DEL	145	Ofa013752	78656	Ofa013753	59172	-
MChr8	5507063	5507200	DEL	137	Ofa013753	3939	Ofa013754	20292	-
MChr8	5550655	5550797	DEL	142	Ofa013754	23300	Ofa013755	3488	-
MChr8	5557738	5557906	DEL	168	Ofa013755	3595	Ofa013756	29106	intron,+,Parent=Ofa013755.gene;gene,+,ID=Ofa013755;
MChr8	5674247	5674576	DEL	329	Ofa013759	24866	Ofa013760	1422	-
MChr8	5675197	5675380	DEL	183	Ofa013759	25816	Ofa013760	472	-
MChr8	6029723	6029938	DEL	215	Ofa013764	78020	Ofa013765	35512	gene,-,ID=Ofa013765;intron,-,Parent=Ofa013765.gene;
MChr8	6103744	6104050	DEL	306	Ofa013766	14658	Ofa013767	42433	-
MChr8	6137373	6137516	DEL	143	Ofa013766	48287	Ofa013767	8804	-
MChr8	6208901	6209027	DEL	126	Ofa013771	3021	Ofa013772	4202	-
MChr8	6252321	6252502	DEL	181	Ofa013774	17519	Ofa013775	1320	-
MChr8	6337149	6337313	DEL	164	Ofa013777	41812	Ofa013778	27854	gene,+,ID=Ofa013777;intron,+,Parent=Ofa013777.gene;
MChr8	6400309	6400485	DEL	176	Ofa013780	924	Ofa013781	3011	-
MChr8	6403920	6404304	DEL	384	Ofa013781	600	Ofa013782	35605	intron,+,Parent=Ofa013781.gene;gene,+,ID=Ofa013781;
MChr8	6453393	6453498	DEL	105	Ofa013783	7621	Ofa013784	36224	-
MChr8	7174153	7174668	DEL	515	Ofa013803	33781	Ofa013804	56687	gene,-,ID=Ofa013804;
MChr8	7468506	7468608	DEL	102	Ofa013810	37225	Ofa013811	24740	intron,-,Parent=Ofa013811.gene;gene,-,ID=Ofa013811;
MChr8	7780831	7780986	DEL	155	Ofa013816	3003	Ofa013817	16912	-
MChr8	7901547	7907262	DEL	5715	Ofa013821	14173	Ofa013822	29696	gene,+,ID=Ofa013821;intron,+,Parent=Ofa013821.gene;
MChr8	7923961	7924147	DEL	186	Ofa013821	36587	Ofa013822	7282	-
MChr8	8000024	8000173	DEL	149	Ofa013825	30152	Ofa013826	35459	intron,-,Parent=Ofa013826.gene;gene,-,ID=Ofa013826,Source=MAKER1:MAKER_DHR12000189.1|MAKER_DHR12000217.1|MAKER_DHR12000230.1,MAKER2:MAKER_DH12000195.1|MAKER_DH12000217.1,MAKER3:MAKER_DR12000158.1|MAKER_DR12000173.1,MAKER4:MAKER_HR12000133.1|MAKER_HR12000152.1;
MChr8	8063303	8063446	DEL	143	Ofa013828	19895	Ofa013829	30618	gene,+,ID=Ofa013828,Source=MAKER1:MAKER_DHR12000205.1,MAKER2:MAKER_DH12000202.1;intron,+,Parent=Ofa013828.gene;
MChr8	8089967	8090420	DEL	453	Ofa013828	46559	Ofa013829	3954	-
MChr8	8141206	8141539	DEL	333	Ofa013830	31503	Ofa013831	13726	-
MChr8	8664423	8664573	DEL	150	Ofa013845	20914	Ofa013846	24871	gene,-,ID=Ofa013846;intron,-,Parent=Ofa013846.gene;
MChr8	8673347	8673450	DEL	103	Ofa013845	29838	Ofa013846	15947	gene,-,ID=Ofa013846;intron,-,Parent=Ofa013846.gene;
MChr8	9320172	9320998	DEL	826	Ofa013867	49627	Ofa013868	26623	-
MChr8	10063752	10065410	DEL	1658	Ofa013885	5171	Ofa013886	51374	intron,+,Parent=Ofa013885.gene;gene,+,ID=Ofa013885;
MChr8	10248932	10249250	DEL	318	Ofa013894	4486	Ofa013895	1208	-
MChr8	10264813	10264934	DEL	121	Ofa013896	10258	Ofa013897	26542	intron,+,Parent=Ofa013896.gene;gene,+,ID=Ofa013896;
MChr8	10514382	10514783	DEL	401	Ofa013903	29206	Ofa013904	17445	intron,+,Parent=Ofa013903.gene;gene,+,ID=Ofa013903;
MChr8	10697285	10697558	DEL	273	Ofa013909	84950	Ofa013910	57410	-
MChr8	10794240	10794669	DEL	429	Ofa013910	39545	Ofa013911	132673	intron,+,Parent=Ofa013910.gene;gene,+,ID=Ofa013910;
MChr8	11617159	11617500	DEL	341	Ofa013944	18733	Ofa013945	1541	-
MChr8	11634378	11634534	DEL	156	Ofa013946	11335	Ofa013947	36022	intron,-,Parent=Ofa013947.gene;gene,-,ID=Ofa013947,Source=Maker:MAKER_DHR12000278.1,cegmaBusco:Busco04281;
MChr8	12012019	12012147	DEL	128	Ofa013967	8212	Ofa013968	33525	intron,+,Parent=Ofa013967.gene;gene,+,ID=Ofa013967,Source=Maker:MAKER_DHR12000315.1,cegmaBusco:Busco01972;
MChr8	12068200	12068416	DEL	216	Ofa013970	13187	Ofa013971	4957	gene,+,ID=Ofa013970;
MChr8	12104040	12104179	DEL	139	Ofa013971	30883	Ofa013972	44078	intron,-,Parent=Ofa013972.gene;gene,-,ID=Ofa013972;
MChr8	12178497	12179053	DEL	556	Ofa013975	4838	Ofa013976	4234	-
MChr8	12194203	12194730	DEL	527	Ofa013976	11472	Ofa013977	2173	gene,-,ID=Ofa013977;intron,-,Parent=Ofa013977.gene;
MChr8	12418141	12418393	DEL	252	Ofa013987	39068	Ofa013988	32236	gene,-,ID=Ofa013988;intron,-,Parent=Ofa013988.gene;
MChr8	12882305	12882599	DEL	294	Ofa013998	7581	Ofa013999	11970	intron,+,Parent=Ofa013998.gene;gene,+,ID=Ofa013998;
MChr8	12888375	12888538	DEL	163	Ofa013998	13651	Ofa013999	5900	-
MChr8	12929618	12931264	DEL	1646	Ofa014001	6545	Ofa014002	39160	gene,+,ID=Ofa014001;intron,+,Parent=Ofa014001.gene;
MChr8	14111239	14111455	DEL	216	Ofa014055	53414	Ofa014056	40121	gene,+,ID=Ofa014055;intron,+,Parent=Ofa014055.gene;
MChr8	15004346	15004620	DEL	274	Ofa014085	13999	Ofa014086	4161	-
MChr8	15178681	15178958	DEL	277	Ofa014089	7408	Ofa014090	7323	intron,+,Parent=Ofa014089.gene;gene,+,ID=Ofa014089;
MChr8	16018381	16019054	DEL	673	Ofa014132	31917	Ofa014133	38908	-
MChr8	16229334	16229487	DEL	153	Ofa014140	23478	Ofa014141	45287	-
MChr8	16331731	16331910	DEL	179	Ofa014143	6152	Ofa014144	34676	gene,+,ID=Ofa014143;intron,+,Parent=Ofa014143.gene;
MChr8	17011592	17011976	DEL	384	Ofa014165	86756	Ofa014166	42774	-
MChr8	18000440	18000807	DEL	367	Ofa014202	17009	Ofa014203	8409	intron,-,Parent=Ofa014203.gene;gene,-,ID=Ofa014203;
MChr8	18071054	18071346	DEL	292	Ofa014206	4425	Ofa014207	23304	gene,+,ID=Ofa014206;intron,+,Parent=Ofa014206.gene;
MChr8	18144693	18144819	DEL	126	Ofa014209	9455	Ofa014210	968	-
MChr8	18185128	18185355	DEL	227	Ofa014210	39467	Ofa014211	27934	gene,+,ID=Ofa014210,Source=Maker:MAKER_DHR12000555.1,cegmaBusco:Busco01067;intron,+,Parent=Ofa014210.gene;
MChr8	18270886	18271262	DEL	376	Ofa014212	9605	Ofa014213	217694	-
MChr8	18653360	18653590	DEL	230	Ofa014214	135072	Ofa014215	287581	gene,+,ID=Ofa014214;intron,+,Parent=Ofa014214.gene;
MChr8	18852559	18853147	DEL	588	Ofa014214	334271	Ofa014215	88382	-
MChr8	19421414	19421689	DEL	275	Ofa014232	36332	Ofa014233	15118	intron,-,Parent=Ofa014233.gene;gene,-,ID=Ofa014233;
MChr8	19523819	19524023	DEL	204	Ofa014236	23888	Ofa014237	29912	-
MChr8	19953644	19953838	DEL	194	Ofa014242	88726	Ofa014243	29288	-
MChr8	19956687	19957058	DEL	371	Ofa014242	91769	Ofa014243	26245	-
MChr8	19979503	19979683	DEL	180	Ofa014242	114585	Ofa014243	3429	-
MChr8	20482586	20483066	DEL	480	Ofa014255	77028	Ofa014256	33140	-
MChr8	20778646	20780591	DEL	1945	Ofa014269	68367	Ofa014270	25186	gene,-,ID=Ofa014270;intron,-,Parent=Ofa014270.gene;
MChr8	21312207	21312316	DEL	109	Ofa014282	23687	Ofa014283	1094	-
MChr8	21323418	21323788	DEL	370	Ofa014283	10117	Ofa014284	8851	-
MChr8	21372342	21372637	DEL	295	Ofa014286	7271	Ofa014287	62091	gene,+,ID=Ofa014286;intron,+,Parent=Ofa014286.gene;
MChr8	21652228	21653769	DEL	1541	Ofa014290	119125	Ofa014291	238954	-
MChr8	21660659	21662302	DEL	1643	Ofa014290	127556	Ofa014291	230523	-
MChr8	21662946	21663540	DEL	594	Ofa014290	129843	Ofa014291	228236	-
MChr8	21918826	21919368	DEL	542	Ofa014291	27644	Ofa014292	125754	-
[truncated: 2,386 more rows]
