# Supplementary material for: Innovative approach for high-throughput exploiting sex-specific markers in Japanese parrotfish Oplegnathus fasciatus
Source: Gigascience. 2024 Jul 19;13:giae045. doi: 10.1093/gigascience/giae045 (PMC11258905; doi:10.1093/gigascience/giae045)
Supplement: giae045_Supplemental_Files [file giae045_supplemental_files.zip › new-Male_reference_all_variation_Set.xls]

MChr1	12820546	12820553	DEL	7	tcagtct	-
MChr1	12820754	12820755	SUB	0	a	g
MChr1	12820922	12820967	DEL	45	gcagagttcagcaaaaaaaagggcatgcaagggccaaaaaacaag	-
MChr1	12821264	12821265	SUB	0	c	t
MChr1	12821389	12821389	INS	1	-	t
MChr1	12821547	12821548	SUB	0	c	g
MChr1	12821782	12821783	SUB	0	t	a
MChr1	12822255	12822256	SUB	0	a	g
MChr1	12822459	12822460	SUB	0	t	c
MChr1	12822904	12822905	SUB	0	c	t
MChr1	12823364	12823365	SUB	0	c	a
MChr1	12823777	12823778	DEL	1	a	-
MChr1	12824487	12824487	INS	6	-	gagtgt
MChr1	12825234	12825235	SUB	0	a	g
MChr1	12825526	12825527	SUB	0	a	c
MChr1	12825782	12825783	SUB	0	t	c
MChr1	12825829	12826339	DEL	510	gtcaagctaaactgtgacttttggtcagtttaatatcatctaattagctggcagacatgtatacctcgcaacacatgactgggcattttgtgcaacattaaaaggatagttcggcttttttggaggggtgttgtatgaggtacttatccatagtcagtgtattacctacagtagatggcggtcgacgggctcccagtttggagaatccgaccggagtaccagcacggaagctgagctatgtacggctgtggacagggtcagccgtaaaaacgtattttagccacccaaaaaaggcccacctaaaaaaatctatatcagtttaagcgtacgctatatttagaacattttcaccgctttacctttggcactacattttctcaaccatagaacttctgtatt…	-
MChr1	12826459	12826460	SUB	0	g	a
MChr1	12827555	12827556	SUB	0	a	g
MChr1	12827557	12827558	SUB	0	c	t
MChr1	12827559	12827559	INS	9	-	tttcac*gc
MChr1	12827593	12827594	SUB	0	t	a
MChr1	12828537	12828538	SUB	0	t	c
MChr1	12828832	12828833	SUB	0	g	c
MChr1	12829095	12829096	SUB	0	g	t
MChr1	12830369	12830369	INS	2	-	ag
MChr1	12830474	12830475	SUB	0	g	c
MChr1	12830882	12830883	SUB	0	t	c
MChr1	12831039	12831040	SUB	0	a	t
MChr1	12831285	12831286	SUB	0	t	c
MChr1	12831810	12831811	SUB	0	a	g
MChr1	12832539	12832540	SUB	0	g	a
MChr1	12832996	12832997	SUB	0	t	c
MChr1	12833569	12833570	SUB	0	a	g
MChr1	12833628	12833629	SUB	0	a	c
MChr1	12835319	12835320	SUB	0	c	a
MChr1	12835403	12835404	SUB	0	t	g
MChr1	12835828	12835829	SUB	0	c	t
MChr1	12835837	12835838	SUB	0	c	t
MChr1	12836236	12836237	SUB	0	c	t
MChr1	12836483	12836484	SUB	0	g	t
MChr1	12836519	12836522	DEL	3	gtt	-
MChr1	12836604	12836605	SUB	0	t	g
MChr1	12836730	12836731	SUB	0	t	g
MChr1	12837063	12837063	INS	1	-	g
MChr1	12837200	12837201	SUB	0	a	g
MChr1	12837500	12837501	SUB	0	a	g
MChr1	12837842	12837842	INS	2	-	tt
MChr1	12838143	12838144	SUB	0	g	a
MChr1	12838189	12838190	SUB	0	g	a
MChr1	12838296	12838296	INS	2	-	tt
MChr1	12839129	12839130	SUB	0	t	c
MChr1	12839336	12839337	SUB	0	c	t
MChr1	12839688	12839689	SUB	0	g	t
MChr1	12839778	12839779	SUB	0	c	t
MChr1	12839845	12839846	SUB	0	a	g
MChr1	12839894	12839894	INS	2	-	gg
MChr1	12841088	12841089	SUB	0	t	c
MChr1	12841440	12841441	SUB	0	c	t
MChr1	12841471	12841472	SUB	0	a	g
MChr1	12841493	12841494	SUB	0	a	g
MChr1	12841660	12841661	SUB	0	c	t
MChr1	12841789	12841790	SUB	0	t	c
MChr1	12842404	12842404	INS	1	-	t
MChr1	12843189	12843190	SUB	0	g	a
MChr1	12843411	12843412	SUB	0	c	t
MChr1	12843805	12843806	DEL	1	t	-
MChr1	12843830	12843831	SUB	0	g	a
MChr1	12843881	12843882	SUB	0	a	g
MChr1	12844090	12844091	SUB	0	c	t
MChr1	12844129	12844130	SUB	0	c	t
MChr1	12844240	12844241	SUB	0	c	g
MChr1	12844484	12844485	SUB	0	t	c
MChr1	12845980	12845981	SUB	0	c	t
MChr1	12846086	12846087	SUB	0	a	g
MChr1	12846110	12846111	SUB	0	a	t
MChr1	12846263	12846264	SUB	0	c	t
MChr1	12846702	12846703	SUB	0	g	t
MChr1	12846742	12846743	SUB	0	g	t
MChr1	12847267	12847268	DEL	1	a	-
MChr1	12847310	12847311	SUB	0	a	c
MChr1	12847622	12847623	DEL	1	t	-
MChr1	12847703	12847704	SUB	0	c	t
MChr1	12848114	12848115	SUB	0	t	c
MChr1	12848166	12848167	SUB	0	t	c
MChr1	12848800	12848800	INS	1	-	c
MChr1	12849282	12849283	SUB	0	t	c
MChr1	12849494	12849495	SUB	0	g	a
MChr1	12850067	12850068	SUB	0	c	t
MChr1	12850136	12850137	DEL	1	c	-
MChr1	12850465	12850466	SUB	0	a	g
MChr1	12850612	12850613	SUB	0	g	a
MChr1	12851056	12851057	SUB	0	a	g
MChr1	12851328	12851329	DEL	1	c	-
MChr1	12852042	12852043	SUB	0	t	c
MChr1	12852055	12852056	SUB	0	g	a
MChr1	12852204	12852205	SUB	0	a	g
MChr1	12852772	12852773	SUB	0	g	a
MChr1	12852789	12852790	SUB	0	t	a
MChr1	12853549	12853550	SUB	0	g	a
MChr1	12853605	12853606	SUB	0	a	g
MChr1	12853997	12853997	INS	2	-	tc
MChr1	12854088	12854089	SUB	0	t	a
MChr1	12854473	12854473	INS	1	-	t
MChr1	12854645	12854646	SUB	0	g	a
MChr1	12854863	12854864	SUB	0	t	c
MChr1	12854953	12854954	SUB	0	t	g
MChr1	12855030	12855031	SUB	0	c	t
MChr1	12856065	12856065	INS	1	-	c
MChr1	12856598	12856599	SUB	0	a	g
MChr1	12856673	12856673	INS	1	-	t
MChr1	12856800	12856801	SUB	0	c	g
MChr1	12857171	12857172	SUB	0	g	a
MChr1	12857176	12857176	INS	5	-	ttcat
MChr1	12857177	12857178	SUB	0	t	a
MChr1	12857244	12857245	SUB	0	t	c
MChr1	12857248	12857249	SUB	0	a	g
MChr1	12857271	12857271	INS	109	-	gctactttgctgaggctatacatcagtcagtgtgcagaactctgcaaaaacagacctgaagcaaccaaacaagcttctgattccacttgtgtggagcaggcggggcggg
MChr1	12857824	12857825	SUB	0	t	c
MChr1	12858129	12858130	SUB	0	a	g
MChr1	12858851	12858851	INS	2	-	ct
MChr1	12858939	12858940	SUB	0	a	c
MChr1	12858941	12858942	SUB	0	a	g
MChr1	12859276	12859277	SUB	0	t	c
MChr1	12859282	12859294	DEL	12	tatatatatatt	-
MChr1	12859449	12859449	INS	1	-	c
MChr1	12859747	12859748	SUB	0	c	t
MChr1	12859920	12859920	INS	64	-	ctccaccccatttgtttccactttcctaaatgaaggccctgcagtggcaatgcattgctctgca
MChr1	12859921	12859924	DEL	3	gaa	-
MChr1	12860027	12860028	SUB	0	t	g
MChr1	12860055	12860056	SUB	0	g	a
MChr1	12860105	12860106	SUB	0	t	g
MChr1	12860107	12860108	SUB	0	a	g
MChr1	12860404	12860405	SUB	0	t	c
MChr1	12860444	12860445	SUB	0	a	g
MChr1	12860539	12860540	SUB	0	t	a
MChr1	12860800	12860801	SUB	0	a	g
MChr1	12861015	12861016	SUB	0	t	c
MChr1	12861834	12861835	SUB	0	t	c
MChr1	12861990	12861991	SUB	0	g	a
MChr1	12862361	12862361	INS	1	-	c
MChr1	12862521	12862522	SUB	0	c	g
MChr1	12863143	12863144	SUB	0	c	t
MChr1	12863647	12863648	SUB	0	c	g
MChr1	12863791	12863792	SUB	0	t	a
MChr1	12864022	12864023	SUB	0	c	t
MChr1	12864344	12864344	INS	1	-	a
MChr1	12864460	12864461	SUB	0	t	g
MChr1	12864777	12864778	SUB	0	c	t
MChr1	12864828	12864829	SUB	0	g	c
MChr1	12865252	12865253	SUB	0	t	c
MChr1	12865349	12865349	INS	6	-	acttta
MChr1	12865371	12865372	SUB	0	t	c
MChr1	12865578	12865579	SUB	0	c	t
MChr1	12865604	12865605	SUB	0	c	t
MChr1	12865749	12865750	SUB	0	a	g
MChr1	12865891	12865892	SUB	0	c	a
MChr1	12866323	12866324	SUB	0	c	a
MChr1	12866448	12866449	SUB	0	c	t
MChr1	12866886	12866887	SUB	0	a	g
MChr1	12866896	12866897	SUB	0	g	a
MChr1	12867107	12867108	DEL	1	t	-
MChr1	12868044	12868045	SUB	0	t	c
MChr1	12868338	12868338	INS	1	-	g
MChr1	12868760	12868761	SUB	0	t	c
MChr1	12869091	12869092	SUB	0	t	c
MChr1	12869287	12869287	INS	1	-	a
MChr1	12869403	12869404	SUB	0	g	a
MChr1	12869448	12869449	SUB	0	c	a
MChr1	12869462	12869471	DEL	9	agattg*gt	-
MChr1	12869492	12869493	DEL	1	a	-
MChr1	12869581	12869582	SUB	0	a	g
MChr1	12869793	12869794	SUB	0	a	t
MChr1	12870008	12870008	INS	68	-	gcctgtgacccactgacatcaccaaacttttgcatttttcttttgtgatgcttttccaggctttcacc
MChr1	12870025	12870026	SUB	0	g	t
MChr1	12870075	12870075	INS	4	-	atgc
MChr1	12870263	12870264	SUB	0	c	t
MChr1	12870401	12870402	SUB	0	a	g
MChr1	12870585	12870586	SUB	0	c	g
MChr1	12870588	12870589	SUB	0	t	c
MChr1	12870638	12870639	SUB	0	g	a
MChr1	12870733	12870734	SUB	0	a	c
MChr1	12870837	12870838	SUB	0	t	c
MChr1	12870851	12870852	SUB	0	a	g
MChr1	12870995	12870996	SUB	0	c	t
MChr1	12871161	12871162	SUB	0	a	g
MChr1	12871242	12871243	SUB	0	c	a
MChr1	12871727	12871728	SUB	0	g	a
MChr1	12871944	12871945	SUB	0	g	a
MChr1	12872758	12872759	SUB	0	t	c
MChr1	12872882	12872883	SUB	0	c	t
MChr1	12873126	12873127	DEL	1	g	-
MChr1	12873185	12873185	INS	2	-	ag
MChr1	12873190	12873190	INS	2	-	tg
MChr1	12873411	12873411	INS	10	-	ttggccgacg
MChr1	12873678	12873679	SUB	0	a	t
MChr1	12873940	12873941	SUB	0	g	a
MChr1	12874151	12874152	DEL	1	g	-
MChr1	12874163	12874164	SUB	0	g	t
MChr1	12874164	12874165	SUB	0	c	t
MChr1	12874170	12874171	SUB	0	a	g
MChr1	12874231	12874232	SUB	0	c	t
MChr1	12875255	12875256	SUB	0	t	a
MChr1	12875405	12875406	SUB	0	t	c
MChr1	12876848	12876848	INS	2	-	tg
MChr1	12877303	12877304	SUB	0	t	a
MChr1	12878550	12878551	DEL	1	a	-
MChr1	12878552	12878553	SUB	0	a	g
MChr1	12879145	12879146	SUB	0	a	t
MChr1	12879435	12879436	SUB	0	g	a
MChr1	12879911	12879911	INS	2	-	ct
MChr1	12880228	12880229	SUB	0	c	t
MChr1	12880763	12880764	SUB	0	g	a
MChr1	12880906	12880906	INS	18	-	ccacctccacctccacct
MChr1	12881145	12881146	SUB	0	a	g
MChr1	12881538	12881539	DEL	1	t	-
MChr1	12881576	12881577	SUB	0	c	t
MChr1	12882392	12882392	INS	1	-	a
MChr1	12882812	12882812	INS	1	-	a
MChr1	12882953	12882953	INS	1	-	g
MChr1	12883144	12883145	SUB	0	g	a
MChr1	12883327	12883328	SUB	0	t	c
MChr1	12883377	12883378	SUB	0	g	a
MChr1	12883421	12883421	INS	3	-	gca
MChr1	12883872	12883872	INS	4	-	tgta
MChr1	12883881	12883882	SUB	0	a	g
MChr1	12883928	12883929	SUB	0	t	c
MChr1	12884057	12884058	SUB	0	t	c
MChr1	12884073	12884074	SUB	0	t	c
MChr1	12884482	12884482	INS	6	-	acacac
MChr1	12884495	12886025	DEL	1530	tacatacactactcacaaaaagttagggatattcggctttcggatgaaatttcagaatgcacctaaaatgcactataacctttacaggtgaacttaatttgaccttctctaaacttttgaatgcacatgtccaactgttcaatgtttcagtacttattgcataacatgctgttctctaacaaggtgattaaccgcaaaaatcacaacaagtgtctgatccatgaatcgaccactaaatgttctggttcaatgacattttgtatttaaacagtcctctttatcatgctgttcacattttgacatcatgagaccaagacgacacctaacaatcgatcaacagtacctggccattgagaggcttcaaacgggatgttctcagagggaagttgccactgagct…	-
MChr1	12886039	12886040	SUB	0	c	t
MChr1	12886132	12886133	SUB	0	a	c
MChr1	12886658	12886659	SUB	0	a	g
MChr1	12886722	12886723	SUB	0	c	t
MChr1	12887080	12887081	SUB	0	t	c
MChr1	12887758	12887759	SUB	0	t	g
MChr1	12887834	12887834	INS	1	-	c
MChr1	12887933	12887937	DEL	4	caca	-
MChr1	12888023	12888024	SUB	0	g	c
MChr1	12888083	12888084	SUB	0	c	t
MChr1	12888096	12888097	SUB	0	c	t
MChr1	12888123	12888150	DEL	27	actattgtacatatgccgatctccagt	-
MChr1	12888152	12888153	SUB	0	a	t
MChr1	12888893	12888894	SUB	0	a	c
MChr1	12889070	12889071	SUB	0	a	c
MChr1	12889469	12889470	SUB	0	a	t
MChr1	12889630	12889631	SUB	0	c	t
MChr1	12890916	12890917	SUB	0	c	t
MChr1	12890933	12890934	SUB	0	g	t
MChr1	12891224	12891225	SUB	0	g	a
MChr1	12891259	12891260	SUB	0	c	t
MChr1	12891313	12891314	SUB	0	a	g
MChr1	12891345	12891346	SUB	0	g	a
MChr1	12891803	12891804	SUB	0	c	t
MChr1	12892014	12892015	SUB	0	g	a
MChr1	12893639	12893640	SUB	0	a	g
MChr1	12894343	12894345	DEL	2	ct	-
MChr1	12895042	12895043	SUB	0	t	g
MChr1	12895226	12895227	SUB	0	t	c
MChr1	12895722	12895722	INS	2	-	ct
MChr1	12895765	12895766	SUB	0	g	c
MChr1	12895954	12895955	SUB	0	t	a
MChr1	12896704	12896705	SUB	0	t	c
MChr1	12896844	12896845	SUB	0	g	c
MChr1	12896869	12896870	SUB	0	a	g
MChr1	12896936	12896937	SUB	0	t	c
MChr1	12896982	12896983	SUB	0	t	g
MChr1	12896989	12896990	SUB	0	t	c
MChr1	12897820	12897821	SUB	0	c	t
MChr1	12897986	12897987	SUB	0	c	t
MChr1	12898394	12898395	SUB	0	t	a
MChr1	12898451	12898452	SUB	0	t	c
MChr1	12898971	12898971	INS	1	-	g
MChr1	12898988	12898989	SUB	0	c	a
MChr1	12899010	12899011	SUB	0	c	t
MChr1	12899310	12899311	SUB	0	t	c
MChr1	12899616	12899617	SUB	0	t	a
MChr1	12899718	12899719	SUB	0	a	c
MChr1	12899909	12899910	SUB	0	c	g
MChr1	12900372	12900373	SUB	0	g	a
MChr1	12900605	12900606	SUB	0	a	g
MChr1	12901240	12901241	SUB	0	t	c
MChr1	12901532	12901533	SUB	0	c	t
MChr1	12901604	12901605	SUB	0	c	t
MChr1	12901779	12901779	INS	1	-	t
MChr1	12902105	12902106	SUB	0	t	g
MChr1	12902987	12902988	SUB	0	t	c
MChr1	12903013	12903013	INS	18	-	cacacacacacacacaca
MChr1	12903014	12903015	SUB	0	t	a
MChr1	12903016	12903017	SUB	0	t	a
MChr1	12903018	12903019	SUB	0	t	a
MChr1	12903020	12903021	SUB	0	t	a
MChr1	12903614	12903614	INS	1	-	g
MChr1	12904623	12904623	INS	1	-	t
MChr1	12905633	12905634	SUB	0	t	c
MChr1	12906727	12906728	SUB	0	t	a
MChr1	12907557	12907557	INS	1	-	c
MChr1	12907986	12907987	SUB	0	a	g
MChr1	12908684	12908684	INS	1	-	t
MChr1	12908687	12908688	SUB	0	t	c
MChr1	12908813	12908814	SUB	0	t	c
MChr1	12909028	12909029	SUB	0	g	a
MChr1	12909180	12909180	INS	1	-	a
MChr1	12909494	12909495	SUB	0	a	g
MChr1	12909815	12909815	INS	1	-	c
MChr1	12909964	12909964	INS	1	-	g
MChr1	12909978	12909979	SUB	0	a	c
MChr1	12910186	12910187	SUB	0	c	t
MChr1	12910301	12910301	INS	1	-	a
MChr1	12910352	12910353	SUB	0	t	g
MChr1	12910625	12910626	SUB	0	c	t
MChr1	12910721	12910721	INS	1	-	g
MChr1	12910889	12910889	INS	1	-	c
MChr1	12911365	12911366	SUB	0	c	a
MChr1	12911737	12911738	DEL	1	a	-
MChr1	12911919	12911920	SUB	0	g	t
MChr1	12912026	12912027	SUB	0	c	g
MChr1	12912174	12912175	SUB	0	g	t
MChr1	12912258	12912258	INS	1	-	c
MChr1	12912401	12912402	SUB	0	g	a
MChr1	12912902	12912902	INS	1	-	t
MChr1	12913271	12913272	SUB	0	a	g
MChr1	12913333	12913334	SUB	0	t	c
MChr1	12914563	12914564	SUB	0	c	t
MChr1	12914871	12914872	SUB	0	g	t
MChr1	12915070	12915070	INS	2	-	ac
MChr1	12915551	12915555	DEL	4	t*ta	-
MChr1	12915782	12915782	INS	1	-	g
MChr1	12915847	12915848	SUB	0	a	c
MChr1	12916063	12916064	DEL	1	a	-
MChr1	12916089	12916104	DEL	15	ggatggagaatgcga	-
MChr1	12916207	12916208	SUB	0	t	c
MChr1	12916214	12916214	INS	2	-	gt
MChr1	12916237	12916238	SUB	0	t	c
MChr1	12916256	12916257	SUB	0	g	a
MChr1	12917009	12917010	SUB	0	g	a
MChr1	12917572	12917572	INS	1	-	a
MChr1	12917845	12917845	INS	1	-	t
MChr1	12918084	12918085	DEL	1	t	-
MChr1	12918086	12918087	SUB	0	a	t
MChr1	12918310	12918311	SUB	0	a	c
MChr1	12918311	12918312	SUB	0	a	c
MChr1	12918314	12918315	SUB	0	a	c
MChr1	12918332	12918333	SUB	0	a	g
MChr1	12918404	12918405	SUB	0	c	t
MChr1	12918524	12918525	SUB	0	g	t
MChr1	12918556	12918557	SUB	0	a	c
MChr1	12919284	12919285	SUB	0	g	c
MChr1	12919401	12919402	SUB	0	c	t
MChr1	12919682	12919683	SUB	0	c	g
MChr1	12919720	12919721	SUB	0	t	c
MChr1	12920020	12920021	SUB	0	t	c
MChr1	12920532	12920533	SUB	0	a	t
MChr1	12920547	12920547	INS	1	-	c
MChr1	12920593	12920597	DEL	4	gata	-
MChr1	12920622	12920623	SUB	0	a	g
MChr1	12920981	12920982	SUB	0	g	c
MChr1	12921021	12921022	SUB	0	t	c
MChr1	12921078	12921078	INS	5	-	tttta
MChr1	12921080	12921081	SUB	0	a	t
MChr1	12921085	12921090	DEL	5	aaaaa	-
MChr1	12921116	12921117	DEL	1	t	-
MChr1	12921201	12921202	SUB	0	g	a
MChr1	12921934	12921935	DEL	1	t	-
MChr1	12922377	12922377	INS	3	-	aaa
MChr1	12922907	12922908	SUB	0	a	g
MChr1	12923269	12923270	SUB	0	g	a
MChr1	12923358	12923358	INS	1	-	c
MChr1	12923500	12923501	SUB	0	t	g
MChr1	12923503	12923504	SUB	0	g	a
MChr1	12923505	12923505	INS	18	-	cacaactacagtatacat
MChr1	12923509	12923510	SUB	0	t	c
MChr1	12923511	12923512	SUB	0	a	t
MChr1	12923580	12923581	SUB	0	t	c
MChr1	12924125	12924126	SUB	0	a	g
MChr1	12924752	12924753	SUB	0	t	c
MChr1	12925186	12925187	SUB	0	c	t
MChr1	12925382	12925383	SUB	0	g	a
MChr1	12925493	12925494	SUB	0	a	c
MChr1	12925564	12925565	SUB	0	c	t
MChr1	12925813	12925814	SUB	0	t	c
MChr1	12926164	12926165	SUB	0	g	a
MChr1	12926986	12926987	SUB	0	t	g
MChr1	12927236	12927237	SUB	0	t	c
MChr1	12927267	12927268	SUB	0	c	t
MChr1	12927458	12927459	SUB	0	a	c
MChr1	12928241	12928242	SUB	0	a	t
MChr1	12929411	12929412	SUB	0	c	t
MChr1	12929751	12929752	SUB	0	a	g
MChr1	12929888	12929889	SUB	0	c	t
MChr1	12929946	12929970	DEL	24	atatttgtgcatgtgtctaagcag	-
MChr1	12930129	12930129	INS	1	-	a
MChr1	12930160	12930170	DEL	10	cacacacaca	-
MChr1	12930408	12930409	SUB	0	g	a
MChr1	12931749	12931750	SUB	0	t	c
MChr1	12931778	12931779	SUB	0	a	c
MChr1	12931810	12931811	SUB	0	g	a
MChr1	12931842	12931843	SUB	0	g	a
MChr1	12931957	12931958	SUB	0	a	t
MChr1	12931973	12931974	SUB	0	g	a
MChr1	12932043	12932044	SUB	0	g	t
MChr1	12932211	12932212	SUB	0	g	a
MChr1	12932482	12932483	SUB	0	t	c
MChr1	12932590	12932590	INS	1	-	c
MChr1	12933002	12933003	SUB	0	c	t
MChr1	12933051	12933052	SUB	0	t	c
MChr1	12933615	12933616	SUB	0	c	t
MChr1	12933661	12933662	SUB	0	g	a
MChr1	12933899	12933900	DEL	1	t	-
MChr1	12934106	12934107	SUB	0	t	c
MChr1	12934255	12934256	SUB	0	a	c
MChr1	12934267	12934268	SUB	0	t	g
MChr1	12934437	12934438	SUB	0	g	a
MChr1	12934688	12934689	SUB	0	a	g
MChr1	12935040	12935041	SUB	0	a	g
MChr1	12935179	12935180	SUB	0	a	g
MChr1	12935808	12935812	DEL	4	acac	-
MChr1	12935835	12935836	SUB	0	c	t
MChr1	12935837	12935838	SUB	0	c	t
MChr1	12936103	12936103	INS	8	-	tgtgtgtg
MChr1	12936124	12936125	SUB	0	a	g
MChr1	12936357	12936358	DEL	1	g	-
MChr1	12936457	12936458	SUB	0	c	t
MChr1	12936619	12936620	SUB	0	t	c
MChr1	12936680	12936681	DEL	1	t	-
MChr1	12936705	12936706	SUB	0	c	t
MChr1	12936726	12936727	SUB	0	c	t
MChr1	12936780	12936780	INS	1	-	a
MChr1	12936806	12936807	SUB	0	g	a
MChr1	12937413	12937414	SUB	0	g	a
MChr1	12937575	12937575	INS	1	-	t
MChr1	12937731	12937732	DEL	1	g	-
MChr1	12938201	12938202	DEL	1	t	-
MChr1	12939553	12939554	SUB	0	c	g
MChr1	12939773	12939774	SUB	0	g	a
MChr1	12939782	12939783	SUB	0	t	a
MChr1	12939962	12939962	INS	1	-	a
MChr1	12940356	12940357	SUB	0	t	g
MChr1	12940714	12940714	INS	1	-	c
MChr1	12941069	12941070	SUB	0	a	t
MChr1	12941264	12941265	SUB	0	a	t
MChr1	12941449	12941450	SUB	0	t	c
MChr1	12942408	12942409	DEL	1	a	-
MChr1	12942743	12942743	INS	1	-	c
MChr1	12942915	12942916	SUB	0	a	g
MChr1	12943169	12943170	SUB	0	a	t
MChr1	12943295	12943296	SUB	0	t	c
MChr1	12943740	12943741	SUB	0	g	a
MChr1	12943741	12943742	SUB	0	c	a
MChr1	12944166	12944167	SUB	0	t	c
MChr1	12944333	12944333	INS	4	-	agac
MChr1	12944366	12944367	SUB	0	c	t
MChr1	12944367	12944368	SUB	0	t	g
MChr1	12944714	12944715	SUB	0	c	t
MChr1	12944847	12944848	SUB	0	g	t
MChr1	12944956	12944957	SUB	0	g	a
MChr1	12945642	12945643	SUB	0	a	c
MChr1	12946419	12946420	SUB	0	g	a
MChr1	12946845	12946846	DEL	1	a	-
MChr1	12946926	12946927	SUB	0	a	g
MChr1	12947853	12947854	SUB	0	t	c
MChr1	12948062	12948062	INS	8	-	gatggcgg
MChr1	12948116	12948117	SUB	0	c	t
MChr1	12948284	12948284	INS	1	-	c
MChr1	12948376	12948377	SUB	0	t	c
MChr1	12948918	12948919	SUB	0	g	a
MChr1	12950290	12950291	SUB	0	c	a
MChr1	12950450	12950450	INS	1	-	t
MChr1	12950647	12950648	SUB	0	c	t
MChr1	12951157	12951158	SUB	0	t	c
MChr1	12951789	12951790	SUB	0	a	g
MChr1	12951882	12951882	INS	1	-	a
MChr1	12952137	12952138	SUB	0	t	c
MChr1	12952149	12952149	INS	1	-	t
MChr1	12952473	12952473	INS	1	-	t
MChr1	12952605	12952606	SUB	0	a	c
MChr1	12952734	12952734	INS	4	-	cttt
MChr1	12953843	12953844	SUB	0	c	t
MChr1	12953971	12953971	INS	1	-	t
MChr1	12954011	12954020	DEL	9	atcattagc	-
MChr1	12954026	12954027	SUB	0	c	t
MChr1	12954098	12954099	DEL	1	g	-
MChr1	12954125	12954126	SUB	0	c	a
MChr1	12954238	12954239	SUB	0	g	a
MChr1	12954450	12954450	INS	7	-	aacataa
MChr1	12954628	12954629	SUB	0	g	a
MChr1	12954843	12954844	SUB	0	a	g
MChr1	12954863	12954864	SUB	0	a	g
MChr1	12954868	12954869	SUB	0	t	a
MChr1	12954934	12954935	SUB	0	c	t
MChr1	12954936	12954937	SUB	0	c	t
MChr1	12955264	12955265	SUB	0	c	t
MChr1	12955358	12955359	SUB	0	t	c
MChr1	12955384	12955384	INS	18	-	tatctcatttttttagtg
MChr1	12955386	12955390	DEL	4	atga	-
MChr1	12956055	12956056	SUB	0	t	a
MChr1	12956201	12956202	SUB	0	t	a
MChr1	12956336	12956336	INS	1	-	t
MChr1	12956622	12956623	DEL	1	a	-
MChr1	12957044	12957057	DEL	13	atatgagtgaatt	-
MChr1	12957544	12957545	SUB	0	t	c
MChr1	12957797	12957798	SUB	0	t	c
MChr1	12958157	12958159	DEL	2	tg	-
MChr1	12958664	12958665	SUB	0	t	c
MChr1	12958746	12958747	SUB	0	a	g
MChr1	12959103	12959103	INS	1	-	a
MChr1	12959315	12959315	INS	1	-	t
MChr1	12959863	12959864	SUB	0	c	t
MChr1	12960162	12960163	SUB	0	a	c
MChr1	12960204	12960204	INS	1	-	g
MChr1	12961167	12961168	SUB	0	g	t
MChr1	12962481	12962482	SUB	0	g	t
MChr1	12962709	12962710	SUB	0	g	a
MChr1	12964702	12964703	SUB	0	t	c
MChr1	12965419	12965420	SUB	0	t	c
MChr1	12965698	12965699	SUB	0	c	t
MChr1	12965887	12965888	SUB	0	g	t
MChr1	12966463	12966463	INS	1	-	g
MChr1	12966761	12966761	INS	1	-	t
MChr1	12966812	12966813	SUB	0	c	t
MChr1	12966836	12966837	SUB	0	t	c
MChr1	12966928	12966929	DEL	1	a	-
MChr1	12966994	12966995	SUB	0	c	a
MChr1	12967545	12967546	SUB	0	t	c
MChr1	12969076	12969076	INS	1	-	c
MChr1	12969273	12969281	DEL	8	cacacaca	-
MChr1	12969405	12969406	SUB	0	a	g
MChr1	12969410	12969411	SUB	0	g	a
MChr1	12969938	12969938	INS	1	-	t
MChr1	12970050	12970051	SUB	0	g	a
MChr1	12970232	12970233	SUB	0	t	c
MChr1	12970818	12970819	SUB	0	a	t
MChr1	12971005	12971006	SUB	0	t	c
MChr1	12972285	12972286	SUB	0	c	t
MChr1	12973339	12973340	SUB	0	a	t
MChr1	12973803	12973804	SUB	0	c	t
MChr1	12974064	12974066	DEL	2	tt	-
MChr1	12974125	12974126	SUB	0	t	c
MChr1	12974519	12974520	SUB	0	g	a
MChr1	12974593	12974594	SUB	0	c	t
MChr1	12974728	12974729	SUB	0	c	t
MChr1	12974858	12974862	DEL	4	t*gc	-
MChr1	12976994	12976995	SUB	0	t	c
MChr1	12977581	12977582	SUB	0	a	c
MChr1	12978106	12978107	SUB	0	g	a
MChr1	12978824	12978825	SUB	0	c	t
MChr1	12979086	12979087	SUB	0	g	a
MChr1	12979090	12979091	SUB	0	c	a
MChr1	12979113	12979113	INS	17	-	agtcactgccgggcagg
MChr1	12979332	12979333	SUB	0	a	c
MChr1	12979337	12979338	SUB	0	a	c
MChr1	12979715	12979719	DEL	4	g*ct	-
MChr1	12980087	12980088	SUB	0	t	c
MChr1	12980106	12980107	SUB	0	g	a
MChr1	12980190	12980192	DEL	2	ca	-
MChr1	12980422	12980423	SUB	0	g	a
MChr1	12980599	12980600	SUB	0	g	a
MChr1	12980600	12980601	SUB	0	t	a
MChr1	12980905	12980906	SUB	0	a	g
MChr1	12980959	12980960	SUB	0	g	a
MChr1	12981320	12981321	SUB	0	a	g
MChr1	12981927	12981928	SUB	0	t	a
MChr1	12981946	12981947	SUB	0	g	t
MChr1	12982073	12982074	DEL	1	c	-
MChr1	12982482	12982483	DEL	1	a	-
MChr1	12982600	12982601	SUB	0	c	t
MChr1	12982979	12982980	SUB	0	a	g
MChr1	12982997	12982997	INS	1	-	c
MChr1	12983045	12983045	INS	1	-	a
MChr1	12983298	12983299	SUB	0	t	c
MChr1	12983532	12983533	SUB	0	a	t
MChr1	12983697	12983698	SUB	0	t	a
MChr1	12983831	12983832	SUB	0	a	c
MChr1	12984127	12984128	SUB	0	c	t
MChr1	12984128	12984129	SUB	0	g	a
MChr1	12984383	12984383	INS	1	-	t
MChr1	12984417	12984418	SUB	0	g	a
MChr1	12984438	12984439	SUB	0	g	t
MChr1	12984646	12984647	SUB	0	c	t
MChr1	12984906	12984907	SUB	0	c	t
MChr1	12985077	12985078	SUB	0	c	t
MChr1	12985639	12985640	SUB	0	a	c
MChr1	12985685	12985686	SUB	0	g	c
MChr1	12985758	12985759	SUB	0	t	c
MChr1	12985945	12985946	SUB	0	c	t
MChr1	12986159	12986159	INS	2	-	tg
MChr1	12986580	12986580	INS	14	-	tagggcaacatgtt
MChr1	12987357	12987357	INS	10	-	acacacacac
MChr1	12987512	12987514	DEL	2	gt	-
MChr1	12987959	12987960	DEL	1	a	-
MChr1	12988247	12988247	INS	1	-	t
MChr1	12988697	12988698	SUB	0	g	a
MChr1	12990264	12990265	SUB	0	t	g
MChr1	12990282	12990283	SUB	0	t	c
MChr1	12990647	12990647	INS	1	-	t
MChr1	12991351	12991351	INS	2	-	aa
MChr1	12991632	12991632	INS	1	-	a
MChr1	12992178	12992178	INS	1	-	g
MChr1	12993383	12993384	SUB	0	t	c
MChr1	12993439	12993440	SUB	0	c	t
MChr1	12993828	12993829	SUB	0	c	t
MChr1	12994323	12994324	DEL	1	g	-
MChr1	12996238	12996239	SUB	0	c	a
MChr1	12996893	12996893	INS	2	-	gt
MChr1	12996900	12996901	SUB	0	t	c
MChr1	12997551	12997551	INS	1	-	c
MChr1	13000133	13000134	SUB	0	a	g
MChr1	13001764	13001764	INS	1	-	g
MChr1	13002227	13002228	SUB	0	a	t
MChr1	13002338	13002339	SUB	0	t	c
MChr1	13002388	13002389	SUB	0	a	g
MChr1	13002617	13002621	DEL	4	cccc	-
MChr1	13002622	13002623	SUB	0	c	t
MChr1	13002623	13002624	SUB	0	c	g
MChr1	13002705	13002706	SUB	0	c	g
MChr1	13003308	13003309	SUB	0	a	g
MChr1	13003408	13003409	SUB	0	t	g
MChr1	13004416	13004417	DEL	1	a	-
MChr1	13004515	13004516	SUB	0	c	t
MChr1	13004811	13004812	SUB	0	c	a
MChr1	13005004	13005005	SUB	0	a	g
MChr1	13005341	13005342	SUB	0	g	c
MChr1	13006170	13006171	SUB	0	t	g
MChr1	13006371	13006372	SUB	0	a	c
MChr1	13006442	13006443	SUB	0	g	t
MChr1	13006573	13006574	SUB	0	g	a
MChr1	13006867	13006868	SUB	0	a	g
MChr1	13007297	13007297	INS	1	-	a
MChr1	13008055	13008056	SUB	0	g	a
MChr1	13008173	13008174	SUB	0	a	g
MChr1	13008333	13008334	SUB	0	t	a
MChr1	13008431	13008432	SUB	0	c	g
MChr1	13008758	13008759	SUB	0	a	g
MChr1	13009271	13009272	SUB	0	t	g
MChr1	13009458	13009459	SUB	0	c	g
MChr1	13009491	13009492	SUB	0	g	a
MChr1	13009604	13009605	SUB	0	c	t
MChr1	13009852	13009853	SUB	0	a	g
MChr1	13010159	13010160	SUB	0	g	a
MChr1	13012006	13012007	SUB	0	t	c
MChr1	13013602	13013603	SUB	0	g	a
MChr1	13014341	13014342	SUB	0	c	t
MChr1	13014349	13014350	SUB	0	c	t
MChr1	13014382	13014382	INS	2	-	ca
MChr1	13014942	13014943	SUB	0	t	c
MChr1	13014977	13014982	DEL	5	ttttt	-
MChr1	13014995	13014996	SUB	0	t	c
MChr1	13015011	13015012	SUB	0	a	c
MChr1	13015088	13015089	SUB	0	g	t
MChr1	13016914	13016915	SUB	0	c	a
MChr1	13017267	13017268	SUB	0	t	g
MChr1	13017295	13017296	SUB	0	g	a
MChr1	13017372	13017373	SUB	0	t	c
MChr1	13017434	13017435	SUB	0	t	a
MChr1	13017514	13017515	SUB	0	c	t
MChr1	13017682	13017683	SUB	0	a	c
MChr1	13018505	13018506	SUB	0	g	a
MChr1	13020529	13020530	DEL	1	g	-
MChr1	13020674	13020675	DEL	1	a	-
MChr1	13021090	13021118	DEL	28	aaatttgttatgaagcagcttaacatgg	-
MChr1	13022096	13022096	INS	1	-	c
MChr1	13023646	13023647	SUB	0	t	c
MChr1	13024350	13024351	SUB	0	t	c
MChr1	13025047	13025048	DEL	1	a	-
MChr1	13026195	13026196	SUB	0	g	t
MChr1	13026692	13026693	SUB	0	t	a
MChr1	13026852	13026853	SUB	0	a	g
MChr1	13026866	13026867	SUB	0	c	a
MChr1	13027138	13027139	SUB	0	c	t
MChr1	13027621	13027622	DEL	1	t	-
MChr1	13027755	13027756	SUB	0	c	g
MChr1	13029238	13029238	INS	1	-	g
MChr1	13030010	13030011	SUB	0	c	t
MChr1	13030312	13030313	SUB	0	a	t
MChr1	13031242	13031242	INS	7	-	atggcct
MChr1	13031673	13031673	INS	14	-	acacacacacacac
MChr1	13031905	13031906	SUB	0	a	g
MChr1	13032079	13032080	DEL	1	t	-
MChr1	13032742	13032743	SUB	0	t	c
MChr1	13033307	13033308	SUB	0	a	g
MChr1	13033619	13033620	SUB	0	t	c
MChr1	13033691	13033692	SUB	0	c	t
MChr1	13033749	13033750	SUB	0	g	a
MChr1	13035225	13035226	SUB	0	t	c
MChr1	13035527	13035528	SUB	0	t	c
MChr1	13036002	13036003	SUB	0	c	g
MChr1	13036737	13036738	SUB	0	a	g
MChr1	13036771	13036772	SUB	0	t	a
MChr1	13036984	13036985	SUB	0	c	t
MChr1	13038226	13038227	SUB	0	a	t
MChr1	13038510	13038511	SUB	0	t	c
MChr1	13038540	13038541	SUB	0	t	c
MChr1	13039478	13039479	SUB	0	a	t
MChr1	13039529	13039530	SUB	0	c	g
MChr1	13040820	13040820	INS	1	-	t
MChr1	13040827	13040828	SUB	0	g	t
MChr1	13040988	13040988	INS	1	-	c
MChr1	13041342	13041342	INS	3	-	aac
MChr1	13041587	13041588	DEL	1	g	-
MChr1	13042124	13042124	INS	2	-	ga
MChr1	13042222	13042222	INS	2	-	tg
MChr1	13042309	13042309	INS	1	-	t
MChr1	13042620	13042620	INS	10	-	tatatatata
MChr1	13044390	13044391	SUB	0	t	c
MChr1	13044799	13044799	INS	1	-	a
MChr1	13044872	13044873	SUB	0	c	t
MChr1	13047077	13047078	DEL	1	t	-
MChr1	13047355	13047356	SUB	0	t	c
MChr1	13047504	13047505	SUB	0	g	a
MChr1	13048210	13048210	INS	1	-	a
MChr1	13048224	13048225	SUB	0	t	g
MChr1	13048352	13048353	SUB	0	c	g
MChr1	13049690	13049691	SUB	0	g	c
MChr1	13049691	13049692	SUB	0	c	t
MChr1	13049718	13049719	SUB	0	c	a
MChr1	13049894	13049895	SUB	0	c	t
MChr1	13050518	13050519	SUB	0	c	a
MChr1	13051018	13051019	SUB	0	t	g
MChr1	13051352	13051353	SUB	0	g	a
MChr1	13051820	13051820	INS	1	-	c
MChr1	13052266	13052266	INS	21	-	tttttcattagtttgggtagt
MChr1	13052604	13052605	SUB	0	g	a
MChr1	13052636	13052637	DEL	1	a	-
MChr1	13052834	13052834	INS	2	-	cc
MChr1	13053255	13053256	SUB	0	t	c
MChr1	13053260	13053261	SUB	0	a	g
MChr1	13053507	13053508	SUB	0	c	g
MChr1	13053517	13053517	INS	4	-	gact
MChr1	13053574	13053574	INS	4	-	tata
MChr1	13053821	13053822	SUB	0	a	g
MChr1	13054413	13054414	SUB	0	a	g
MChr1	13054711	13054711	INS	2	-	gt
MChr1	13055124	13055125	SUB	0	a	g
MChr1	13055406	13055407	SUB	0	a	c
MChr1	13055417	13055418	SUB	0	c	t
MChr1	13055426	13055427	SUB	0	t	g
MChr1	13055427	13055428	SUB	0	g	a
MChr1	13056091	13056092	SUB	0	g	a
MChr1	13056371	13056372	SUB	0	t	c
MChr1	13056505	13056505	INS	1	-	t
MChr1	13057216	13057217	SUB	0	c	g
MChr1	13057521	13057522	SUB	0	a	t
MChr1	13057604	13057605	SUB	0	t	c
MChr1	13057638	13057639	SUB	0	g	a
MChr1	13058071	13058111	DEL	40	tacacaattgtttattttactgtgtcactgtcacttacgg	-
MChr1	13058444	13058444	INS	1	-	t
MChr1	13058532	13058534	DEL	2	aa	-
MChr1	13058700	13058701	DEL	1	a	-
MChr1	13059426	13059427	DEL	1	a	-
MChr1	13060307	13060308	DEL	1	a	-
MChr1	13060316	13060317	SUB	0	a	c
MChr1	13060317	13060318	SUB	0	a	c
MChr1	13061086	13061086	INS	1	-	c
MChr1	13062280	13062281	SUB	0	t	c
MChr1	13063755	13063756	SUB	0	t	c
MChr1	13063880	13063881	SUB	0	t	a
MChr1	13064065	13064066	DEL	1	a	-
MChr1	13065057	13065058	SUB	0	t	a
MChr1	13067108	13067108	INS	1	-	c
MChr1	13067150	13067151	DEL	1	a	-
MChr1	13068252	13068253	SUB	0	t	c
MChr1	13068395	13068409	DEL	14	gccacaacaggtag	-
MChr1	13068456	13068457	SUB	0	t	c
MChr1	13068694	13068695	SUB	0	t	a
MChr1	13068696	13068697	SUB	0	c	t
MChr1	13068697	13068698	SUB	0	a	g
MChr1	13068699	13068699	INS	53	-	gaccaacatttctgaaatgtgtctttgaatcctgtgtattttgtttttgctgc
MChr1	13068714	13068714	INS	2	-	tt
MChr1	13068768	13068769	SUB	0	c	g
MChr1	13068849	13068850	SUB	0	c	t
MChr1	13070201	13070201	INS	1	-	c
MChr1	13070317	13070318	SUB	0	t	g
MChr1	13070398	13070399	SUB	0	t	c
MChr1	13070442	13070568	DEL	126	taaatatatatatatagccatggccaagactaagccatgctaacagctctgtgaggctatactcaggcacagtggaattttgacctaaatgctaacgtcagcatgctaacatgctcacaatgacaa	-
MChr1	13070622	13070623	SUB	0	c	a
MChr1	13070890	13070891	SUB	0	a	c
MChr1	13071476	13071477	SUB	0	a	t
MChr1	13071645	13071646	SUB	0	c	t
MChr1	13072521	13072522	SUB	0	a	g
MChr1	13072798	13072799	SUB	0	t	g
MChr1	13072984	13072985	SUB	0	c	t
MChr1	13073502	13073503	SUB	0	t	c
MChr1	13073613	13073614	SUB	0	c	t
MChr1	13074047	13074048	SUB	0	g	a
MChr1	13074323	13074324	SUB	0	t	c
MChr1	13074611	13074612	SUB	0	a	g
MChr1	13074804	13074804	INS	1	-	t
MChr1	13075112	13075112	INS	4	-	catt
MChr1	13075232	13075233	SUB	0	g	a
MChr1	13075655	13075655	INS	1	-	g
MChr1	13075777	13075778	SUB	0	t	g
MChr1	13075802	13075803	SUB	0	a	g
MChr1	13076036	13076037	SUB	0	c	t
MChr1	13076279	13076280	SUB	0	g	a
MChr1	13076406	13076407	SUB	0	t	g
MChr1	13076620	13076621	DEL	1	a	-
MChr1	13076967	13076967	INS	2	-	ta
MChr1	13076974	13076974	INS	4	-	ctat
MChr1	13076986	13076987	SUB	0	t	c
MChr1	13077322	13077322	INS	1	-	c
MChr1	13077346	13077347	SUB	0	g	a
MChr1	13077931	13077931	INS	1	-	a
MChr1	13078216	13078216	INS	1	-	t
MChr1	13078407	13078407	INS	3	-	ggg
MChr1	13079503	13079504	DEL	1	a	-
MChr1	13079623	13079624	SUB	0	t	c
MChr1	13079679	13079680	SUB	0	a	g
MChr1	13079699	13079700	SUB	0	c	t
MChr1	13079868	13079869	SUB	0	t	c
MChr1	13080563	13080564	SUB	0	a	c
MChr1	13080570	13080571	DEL	1	t	-
MChr1	13080579	13080580	DEL	1	a	-
MChr1	13080784	13080785	SUB	0	g	a
MChr1	13082409	13082410	SUB	0	a	g
MChr1	13085987	13085988	SUB	0	a	g
MChr1	13087285	13087286	SUB	0	g	a
MChr1	13087838	13087838	INS	1	-	a
MChr1	13088148	13088148	INS	1	-	a
MChr1	13089020	13089021	SUB	0	t	a
MChr1	13089180	13089181	SUB	0	c	t
MChr1	13089447	13089447	INS	2	-	aa
MChr1	13090091	13090092	DEL	1	t	-
MChr1	13090416	13090417	SUB	0	a	g
MChr1	13090731	13090732	SUB	0	a	c
MChr1	13091860	13091861	SUB	0	c	a
MChr1	13092235	13092236	SUB	0	a	g
MChr1	13093311	13093312	SUB	0	g	a
MChr1	13093473	13093474	SUB	0	t	a
MChr1	13094567	13094568	SUB	0	c	t
MChr1	13095481	13095482	SUB	0	a	t
MChr1	13096432	13096432	INS	1	-	c
MChr1	13096725	13096726	SUB	0	a	g
MChr1	13097755	13097755	INS	1	-	c
MChr1	13097833	13097833	INS	1	-	a
MChr1	13097970	13097970	INS	9	-	acagagctc
MChr1	13097999	13098000	SUB	0	t	c
MChr1	13099138	13099139	SUB	0	g	a
MChr1	13099640	13099641	SUB	0	c	t
MChr1	13099707	13099708	SUB	0	g	t
MChr1	13100070	13100071	SUB	0	g	t
MChr1	13101205	13101213	DEL	8	aacct*tc	-
MChr1	13101384	13101385	SUB	0	t	c
MChr1	13101561	13101562	SUB	0	a	g
MChr1	13102691	13102692	SUB	0	t	c
MChr1	13103080	13103080	INS	1	-	c
MChr1	13103318	13103318	INS	1	-	a
MChr1	13103452	13103453	SUB	0	t	c
MChr1	13103544	13103545	SUB	0	c	t
MChr1	13103874	13103875	SUB	0	a	g
MChr1	13104762	13104763	SUB	0	a	g
MChr1	13105004	13105004	INS	8	-	tatataca
MChr1	13105005	13105006	SUB	0	g	a
MChr1	13105453	13105454	SUB	0	a	c
MChr1	13105634	13105634	INS	1	-	c
MChr1	13105781	13105782	SUB	0	t	c
MChr1	13105915	13105916	SUB	0	a	c
MChr1	13106264	13106264	INS	1	-	g
MChr1	13107139	13107140	SUB	0	t	c
MChr1	13107198	13107199	SUB	0	g	a
MChr1	13107203	13107204	SUB	0	a	g
MChr1	13108250	13108251	SUB	0	t	c
MChr1	13109224	13109225	SUB	0	t	c
MChr1	13109225	13109226	SUB	0	t	a
MChr1	13110241	13110242	SUB	0	g	a
MChr1	13112691	13112692	SUB	0	a	g
MChr1	13113273	13113274	SUB	0	c	t
MChr1	13113647	13113647	INS	1	-	t
MChr1	13115298	13115303	DEL	5	aactg	-
MChr1	13115881	13115882	SUB	0	t	c
MChr1	13116006	13116007	SUB	0	g	a
MChr1	13116542	13116543	SUB	0	g	a
MChr1	13116892	13116893	SUB	0	t	c
MChr1	13116992	13116993	SUB	0	c	t
MChr1	13117643	13117644	SUB	0	t	a
MChr1	13118527	13118528	SUB	0	c	a
MChr1	13118994	13118995	SUB	0	t	c
MChr1	13120375	13120376	SUB	0	g	a
MChr1	13120486	13120487	SUB	0	a	g
MChr1	13120770	13120770	INS	1	-	g
MChr1	13121039	13121040	SUB	0	g	c
MChr1	13121080	13121080	INS	1	-	c
MChr1	13121178	13121179	SUB	0	a	g
MChr1	13121261	13121262	SUB	0	a	t
MChr1	13121292	13121292	INS	1	-	t
MChr1	13121374	13121375	SUB	0	a	g
MChr1	13121415	13121416	SUB	0	c	a
MChr1	13121467	13121468	SUB	0	c	t
MChr1	13121691	13121692	SUB	0	a	g
MChr1	13121737	13121738	SUB	0	g	a
MChr1	13122096	13122097	SUB	0	g	c
MChr1	13122864	13122865	DEL	1	t	-
MChr1	13122885	13122886	SUB	0	c	a
MChr1	13123148	13123148	INS	2	-	tt
MChr1	13123630	13123630	INS	1	-	a
MChr1	13123683	13123684	SUB	0	a	g
MChr1	13125331	13125332	SUB	0	t	c
MChr1	13125426	13125427	SUB	0	g	a
MChr1	13125429	13125430	SUB	0	t	a
MChr1	13125662	13125663	SUB	0	t	c
MChr1	13125696	13125697	DEL	1	t	-
MChr1	13125803	13125819	DEL	16	ttatattcgttttctg	-
MChr1	13126740	13126740	INS	1	-	t
MChr1	13127633	13127634	SUB	0	a	g
MChr1	13127638	13127639	SUB	0	a	g
MChr1	13128196	13128197	SUB	0	t	c
MChr1	13128284	13128285	SUB	0	a	g
MChr1	13128285	13128286	SUB	0	g	a
MChr1	13128550	13128551	SUB	0	a	g
MChr1	13129331	13129331	INS	1	-	g
MChr1	13130852	13130853	SUB	0	a	g
MChr1	13131939	13131939	INS	1	-	a
MChr1	13131995	13131996	SUB	0	t	c
MChr1	13132768	13132769	SUB	0	c	t
MChr1	13133107	13133110	DEL	3	agg	-
MChr1	13134030	13134031	SUB	0	g	a
MChr1	13134260	13134274	DEL	14	atggccgcagccct	-
MChr1	13134507	13134508	SUB	0	t	c
MChr1	13134540	13134541	SUB	0	a	c
MChr1	13134563	13134564	DEL	1	a	-
MChr1	13134632	13134633	SUB	0	a	g
MChr1	13135851	13135858	DEL	7	ggagaga	-
MChr1	13136114	13136115	SUB	0	g	a
MChr1	13136280	13136280	INS	1	-	c
MChr1	13137029	13137031	DEL	2	ac	-
MChr1	13137052	13137053	SUB	0	t	c
MChr1	13137139	13137139	INS	1	-	a
MChr1	13137627	13137628	SUB	0	a	t
MChr1	13137688	13137689	DEL	1	c	-
MChr1	13138404	13138405	SUB	0	c	t
MChr1	13138420	13138421	SUB	0	g	t
MChr1	13138421	13138422	SUB	0	a	t
MChr1	13138899	13138900	SUB	0	c	t
MChr1	13138935	13138936	SUB	0	c	t
MChr1	13139176	13139177	SUB	0	t	g
MChr1	13139364	13139365	SUB	0	c	g
MChr1	13139390	13139391	SUB	0	g	a
MChr1	13139533	13139534	SUB	0	a	g
MChr1	13140184	13140184	INS	10	-	cacacacaca
MChr1	13140376	13140376	INS	2	-	ac
MChr1	13140595	13140596	SUB	0	t	c
MChr1	13140707	13140708	SUB	0	c	t
MChr1	13141114	13141115	DEL	1	a	-
MChr1	13141243	13141244	SUB	0	c	t
MChr1	13141331	13141332	SUB	0	t	c
MChr1	13141477	13141484	DEL	7	ggggggg	-
MChr1	13141805	13141806	SUB	0	g	t
MChr1	13141860	13141861	SUB	0	g	a
MChr1	13141948	13141949	SUB	0	t	a
MChr1	13142316	13142317	SUB	0	t	c
MChr1	13142555	13142555	INS	1	-	a
MChr1	13144967	13144968	SUB	0	g	a
MChr1	13145070	13145071	SUB	0	a	g
MChr1	13145096	13145098	DEL	2	ag	-
MChr1	13145136	13145140	DEL	4	caca	-
MChr1	13145239	13145240	SUB	0	g	a
MChr1	13145502	13145503	SUB	0	c	t
MChr1	13145739	13145739	INS	1	-	t
MChr1	13145834	13147499	DEL	1665	tatatatatatacactcccctccaaaagtattggaacagtgaggccaattcctgtatttttgctgtagactgaaaacatttgggtttgacatcaaaagatgaatatgagacaagagatcaacatttcagcttttatttccaggtatttacttctggatctgatacacaacttagaagatagcaccttttgtttgaacccacccatttttcatgtgagcaaaagtattggaacatgtgactgacaggtgtgttttgttgccctggtgtgtcctattacattgattattcaaacaataaatagcgctgaatgtctacgttcagtttcagatttgggttttgcccgtgcagactgcatttataattagaggtgtaaccaacatgaaaaccagagagctgtct…	-
MChr1	13147583	13147584	DEL	1	a	-
MChr1	13147616	13147617	DEL	1	a	-
MChr1	13147999	13148000	SUB	0	a	c
MChr1	13148446	13148447	SUB	0	g	a
MChr1	13148590	13148591	SUB	0	c	t
MChr1	13148820	13148821	SUB	0	g	a
MChr1	13149448	13149449	SUB	0	c	t
MChr1	13149507	13149507	INS	2	-	gt
MChr1	13149529	13149530	SUB	0	t	g
MChr1	13149704	13149704	INS	2	-	aa
MChr1	13149711	13149713	DEL	2	ac	-
MChr1	13149859	13149859	INS	4	-	gtgc
MChr1	13149917	13149918	SUB	0	t	c
MChr1	13149974	13149975	SUB	0	g	a
MChr1	13150506	13150507	SUB	0	a	g
MChr1	13150685	13150686	SUB	0	t	c
MChr1	13150928	13150929	SUB	0	c	t
MChr1	13150931	13150931	INS	6	-	gtgtgt
MChr1	13150996	13150997	SUB	0	c	g
MChr1	13151363	13151364	SUB	0	t	c
MChr1	13151379	13151380	SUB	0	c	t
MChr1	13151583	13151584	SUB	0	t	g
MChr1	13151819	13151820	SUB	0	c	t
MChr1	13151881	13151882	SUB	0	a	g
MChr1	13151969	13151970	SUB	0	t	g
MChr1	13151983	13151984	SUB	0	a	g
MChr1	13152051	13152052	SUB	0	a	g
MChr1	13152115	13152116	SUB	0	g	a
MChr1	13152147	13152148	SUB	0	t	c
MChr1	13152186	13152187	SUB	0	g	t
MChr1	13152398	13152399	DEL	1	t	-
MChr1	13152787	13152788	SUB	0	t	c
MChr1	13153283	13153284	SUB	0	c	a
MChr1	13153329	13153329	INS	1	-	a
MChr1	13153334	13153335	SUB	0	t	c
MChr1	13153721	13153722	SUB	0	g	t
MChr1	13153724	13153725	SUB	0	g	a
MChr1	13153979	13154421	DEL	442	atgcccgttgttgtcgacgcttttgcactattcctctgatctataggtgctggtagcacgctaacaaaagcagcaatgtaccagcaaaggaagtaaagactaagactgcaagcaggtacacgtggatgtaaacaatgcaggtttaaaaattttaagagaaatcgacttcgcaaatgttttatgaggaaggatacacacaatgtgtattggtgagaaaacactgaatgtaaacaaacaaactttgcttgcaagaaactccacaggggggcctttaatatctcgttgtattctttgtttacttttgtcaagttgttagaaagagcacgttacgttaccttgacatttatgttttaagtgtataaactctgacatccacttttgtcagaaattttccagaaa…	-
MChr1	13154866	13154867	SUB	0	c	t
MChr1	13154939	13154939	INS	1	-	a
MChr1	13155042	13155043	SUB	0	a	g
MChr1	13155440	13155441	SUB	0	c	t
MChr1	13155500	13155501	SUB	0	t	c
MChr1	13156088	13156089	SUB	0	g	a
MChr1	13156125	13156126	SUB	0	t	c
MChr1	13156305	13156306	SUB	0	c	g
MChr1	13156385	13156386	SUB	0	c	g
MChr1	13157789	13157790	SUB	0	c	t
MChr1	13157954	13157955	SUB	0	c	t
MChr1	13158189	13158190	SUB	0	a	t
MChr1	13159215	13159216	DEL	1	a	-
MChr1	13159968	13159969	SUB	0	c	t
MChr1	13160602	13160603	SUB	0	t	g
MChr1	13160742	13160743	SUB	0	t	g
MChr1	13161842	13161843	SUB	0	a	t
MChr1	13161856	13161857	DEL	1	t	-
MChr1	13161861	13161862	SUB	0	g	a
MChr1	13162268	13162269	SUB	0	c	t
MChr1	13162276	13162277	SUB	0	a	t
MChr1	13162566	13162567	SUB	0	t	c
MChr1	13162811	13162812	SUB	0	t	a
MChr1	13162820	13162821	SUB	0	c	g
MChr1	13162840	13162841	SUB	0	a	g
MChr1	13163008	13163009	SUB	0	a	g
MChr1	13163855	13163856	SUB	0	c	t
MChr1	13164262	13164263	SUB	0	g	a
MChr1	13164882	13164883	SUB	0	a	g
MChr1	13165412	13165413	SUB	0	t	c
MChr1	13165640	13165641	SUB	0	g	a
MChr1	13165883	13165884	SUB	0	t	c
MChr1	13166911	13166912	SUB	0	a	c
MChr1	13166991	13166991	INS	2	-	tg
MChr1	13167544	13167545	SUB	0	a	g
MChr1	13167934	13167935	SUB	0	g	c
MChr1	13168221	13168222	SUB	0	a	g
MChr1	13168231	13168232	SUB	0	c	g
MChr1	13168502	13168503	SUB	0	a	c
MChr1	13168838	13168839	SUB	0	t	g
MChr1	13169526	13169527	SUB	0	c	t
MChr1	13169973	13169974	SUB	0	c	t
MChr1	13172245	13172246	DEL	1	t	-
MChr1	13173122	13173123	SUB	0	a	g
MChr1	13173143	13173144	DEL	1	t	-
MChr1	13173326	13173326	INS	6	-	cacaca
MChr1	13173595	13173595	INS	1	-	a
MChr1	13173839	13173840	SUB	0	a	g
MChr1	13173863	13173864	SUB	0	c	t
MChr1	13173974	13173975	SUB	0	g	a
MChr1	13175328	13175329	SUB	0	a	g
MChr1	13176161	13176162	SUB	0	g	t
MChr1	13176240	13176241	SUB	0	g	a
MChr1	13176681	13176682	SUB	0	g	a
MChr1	13177200	13177201	SUB	0	g	t
MChr1	13177298	13177299	SUB	0	a	g
MChr1	13177333	13177334	SUB	0	a	g
MChr1	13177364	13177365	SUB	0	t	g
MChr1	13177375	13177376	DEL	1	t	-
MChr1	13178000	13178000	INS	4	-	cccc
MChr1	13178073	13178074	SUB	0	a	g
MChr1	13178388	13178389	DEL	1	g	-
MChr1	13178868	13178868	INS	1	-	t
MChr1	13178941	13178942	DEL	1	a	-
MChr1	13178947	13178954	DEL	7	aaaaaag	-
MChr1	13179072	13179072	INS	4	-	atac
MChr1	13179157	13179158	SUB	0	c	t
MChr1	13179162	13179163	SUB	0	a	c
MChr1	13179440	13179441	SUB	0	t	c
MChr1	13179463	13179463	INS	1	-	a
MChr1	13179464	13179465	SUB	0	t	a
MChr1	13179477	13179478	SUB	0	t	a
MChr1	13179605	13179606	SUB	0	c	t
MChr1	13180801	13180802	SUB	0	c	t
MChr1	13183011	13183011	INS	1	-	t
MChr1	13184216	13184217	SUB	0	a	g
MChr1	13184385	13184386	SUB	0	t	a
MChr1	13184395	13184396	SUB	0	c	t
MChr1	13184832	13184833	SUB	0	a	c
MChr1	13184942	13184943	SUB	0	c	a
MChr1	13184965	13184966	DEL	1	t	-
MChr1	13185676	13185677	SUB	0	a	g
MChr1	13185962	13185963	SUB	0	g	a
MChr1	13186260	13186261	SUB	0	t	c
MChr1	13186285	13186286	SUB	0	g	a
MChr1	13186636	13186637	SUB	0	g	t
MChr1	13188817	13188818	SUB	0	t	g
MChr1	13188868	13188869	DEL	1	a	-
MChr1	13190805	13190806	SUB	0	c	a
MChr1	13191001	13191001	INS	4	-	t*at
MChr1	13192954	13192955	SUB	0	t	c
MChr1	13194672	13194673	SUB	0	c	t
MChr1	13194922	13194923	SUB	0	a	g
MChr1	13196264	13196265	SUB	0	t	g
MChr1	13196324	13196325	SUB	0	a	c
MChr1	13196390	13196391	SUB	0	c	t
MChr1	13197372	13197373	SUB	0	a	t
MChr1	13197505	13197505	INS	1	-	g
MChr1	13197679	13197680	SUB	0	a	t
MChr1	13197843	13197854	DEL	11	tgtataatcaa	-
MChr1	13198937	13198938	SUB	0	a	t
MChr1	13199601	13199602	SUB	0	g	a
MChr1	13199727	13199728	SUB	0	t	c
MChr1	13199902	13199903	SUB	0	t	g
MChr1	13200050	13200051	SUB	0	a	g
MChr1	13200190	13200190	INS	2	-	cc
MChr1	13200917	13200919	DEL	2	aa	-
MChr1	13201524	13201525	SUB	0	t	c
MChr1	13201755	13201756	SUB	0	c	t
MChr1	13201803	13201817	DEL	14	tgtgtgtgtgtgtg	-
MChr1	13201886	13201887	SUB	0	g	a
MChr1	13202059	13202060	SUB	0	t	c
MChr1	13202174	13202175	DEL	1	t	-
MChr1	13202844	13202845	SUB	0	c	a
MChr1	13202899	13202900	SUB	0	c	t
MChr1	13202960	13202961	SUB	0	t	c
MChr1	13203230	13203231	SUB	0	g	a
MChr1	13203298	13203299	SUB	0	c	g
MChr1	13203501	13203502	SUB	0	a	g
MChr1	13203746	13203747	SUB	0	t	c
MChr1	13203870	13203871	SUB	0	t	a
MChr1	13204268	13204269	SUB	0	a	t
MChr1	13204283	13204284	SUB	0	c	t
MChr1	13204305	13204306	SUB	0	t	a
MChr1	13204365	13204366	SUB	0	g	a
MChr1	13204379	13204380	SUB	0	a	g
MChr1	13205440	13205440	INS	1	-	c
MChr1	13205549	13205550	SUB	0	g	t
MChr1	13205895	13205896	SUB	0	a	g
MChr1	13205921	13205922	SUB	0	a	g
MChr1	13206109	13206109	INS	1	-	g
MChr1	13206929	13206931	DEL	2	ag	-
MChr1	13207235	13207236	SUB	0	a	g
MChr1	13207290	13207291	SUB	0	a	t
MChr1	13207449	13207482	DEL	33	aaataatggattctgtttcaaatggaaaaaaaa	-
MChr1	13207558	13207559	SUB	0	g	a
MChr1	13208073	13208078	DEL	5	tattc	-
MChr1	13208112	13208113	SUB	0	a	g
MChr1	13208179	13208180	SUB	0	t	c
MChr1	13208217	13208218	SUB	0	c	t
MChr1	13208288	13208289	SUB	0	g	a
MChr1	13209178	13209179	SUB	0	a	g
MChr1	13209214	13209215	SUB	0	t	a
MChr1	13209255	13209256	SUB	0	t	c
MChr1	13209309	13209310	SUB	0	g	a
MChr1	13209372	13209373	SUB	0	c	t
MChr1	13209923	13209924	SUB	0	g	a
MChr1	13210897	13210898	SUB	0	g	t
MChr1	13211158	13211159	SUB	0	a	g
MChr1	13212457	13212458	SUB	0	t	a
MChr1	13213340	13213341	SUB	0	c	a
MChr1	13213571	13213572	SUB	0	a	g
MChr1	13213893	13213893	INS	1	-	c
MChr1	13214233	13214234	SUB	0	t	c
MChr1	13214679	13214679	INS	1	-	a
MChr1	13216217	13216217	INS	1	-	a
MChr1	13216274	13216275	SUB	0	g	t
MChr1	13216377	13216378	SUB	0	g	a
MChr1	13216628	13216629	SUB	0	t	c
MChr1	13217208	13217209	SUB	0	a	c
MChr1	13217420	13217421	SUB	0	t	c
MChr1	13217576	13217577	SUB	0	c	t
MChr1	13218760	13218761	SUB	0	g	a
MChr1	13219228	13219228	INS	1	-	t
MChr1	13219417	13219417	INS	1	-	t
MChr1	13219723	13219723	INS	1	-	c
MChr1	13220008	13220009	SUB	0	t	c
MChr1	13220030	13220030	INS	1	-	a
MChr1	13220509	13220509	INS	3	-	ttt
MChr1	13220553	13220554	SUB	0	t	c
MChr1	13221119	13221120	SUB	0	c	a
MChr1	13221628	13221629	SUB	0	t	c
MChr1	13221923	13221940	DEL	17	gcaaatcttaaaatgta	-
MChr1	13223410	13223411	SUB	0	g	a
MChr1	13223435	13223435	INS	25	-	agagagacaagcacaacatgcacac
MChr1	13223491	13223492	SUB	0	c	t
MChr1	13223864	13223865	SUB	0	c	g
MChr1	13223928	13223929	SUB	0	a	c
MChr1	13224001	13224430	DEL	429	cttcagtcttgatttaaaagaactgagagttgcagcggaccctgcagttttctgggagtttgttccagatatatggtgcataaaaactgaacgctgctttgccatgtttagttttgactctggggacctgtcccagatgacctgagaggtctggatggttcataatgtaggagaagatcagaaacgtattttttggttctaaaccattcagtgctttataaagcaacagtagtattttgaaatcaattatttggaacaggaagccagtgtaaagacctcagaacttttttggtcttagtgaggactcgagcagcagtgttctgaatcagctgcagctgtctgattttttagggagacctatatagatatagattcattgagactgagaccgacccactg…	-
MChr1	13224538	13224539	SUB	0	g	a
MChr1	13224568	13224569	SUB	0	t	g
MChr1	13224619	13224620	SUB	0	c	g
MChr1	13224641	13224642	SUB	0	g	a
MChr1	13225019	13225020	SUB	0	t	c
MChr1	13226115	13226116	SUB	0	c	t
MChr1	13226204	13226205	SUB	0	c	t
MChr1	13226834	13226835	SUB	0	t	c
MChr1	13226899	13226900	SUB	0	a	g
MChr1	13226900	13226901	SUB	0	g	t
MChr1	13227299	13227300	DEL	1	a	-
MChr1	13227419	13227420	SUB	0	g	a
MChr1	13229004	13229005	SUB	0	a	g
MChr1	13229065	13229066	SUB	0	c	t
MChr1	13229480	13229481	SUB	0	c	t
MChr1	13230054	13230055	SUB	0	g	a
MChr1	13230136	13230137	SUB	0	g	a
MChr1	13230723	13230724	SUB	0	c	t
MChr1	13230825	13230826	SUB	0	t	a
MChr1	13230871	13230872	SUB	0	t	c
MChr1	13230965	13230966	SUB	0	a	t
MChr1	13231248	13231249	SUB	0	t	a
MChr1	13231254	13231255	SUB	0	g	t
MChr1	13231297	13231298	SUB	0	t	g
MChr1	13231441	13231442	SUB	0	a	g
MChr1	13231551	13231552	SUB	0	g	c
MChr1	13231555	13231556	DEL	1	g	-
MChr1	13231668	13231669	SUB	0	a	c
MChr1	13232019	13232019	INS	16	-	acacacacacacacac
MChr1	13232125	13232126	SUB	0	c	a
MChr1	13232735	13232736	SUB	0	t	a
MChr1	13232816	13232817	SUB	0	a	g
MChr1	13233360	13233361	SUB	0	c	t
MChr1	13234029	13234030	SUB	0	g	a
MChr1	13234295	13234296	DEL	1	t	-
MChr1	13234337	13234341	DEL	4	agga	-
MChr1	13234342	13234343	SUB	0	t	g
MChr1	13234343	13234344	SUB	0	c	a
MChr1	13234937	13234938	SUB	0	g	c
MChr1	13235209	13235210	SUB	0	c	t
MChr1	13235852	13235854	DEL	2	tg	-
MChr1	13236054	13236055	SUB	0	t	a
MChr1	13236936	13236937	SUB	0	c	a
MChr1	13238335	13238336	SUB	0	t	a
MChr1	13238384	13238385	SUB	0	g	a
MChr1	13238770	13238771	SUB	0	c	t
MChr1	13238937	13238938	SUB	0	t	c
MChr1	13239830	13239831	SUB	0	c	a
MChr1	13240244	13240245	DEL	1	a	-
MChr1	13240535	13240536	DEL	1	c	-
MChr1	13241241	13241242	SUB	0	t	c
MChr1	13243153	13243154	SUB	0	a	t
MChr1	13244160	13244168	DEL	8	aacagctg	-
MChr1	13244190	13244191	SUB	0	a	g
MChr1	13244619	13244620	SUB	0	c	t
MChr1	13244890	13244891	SUB	0	a	t
MChr1	13244892	13244893	SUB	0	c	a
MChr1	13245344	13245345	SUB	0	c	t
MChr1	13246272	13246273	SUB	0	g	t
MChr1	13246797	13246798	SUB	0	t	c
MChr1	13246944	13246945	SUB	0	g	a
MChr1	13246945	13246946	SUB	0	c	t
MChr1	13247002	13247003	SUB	0	g	a
MChr1	13247135	13247136	SUB	0	g	a
MChr1	13247414	13247415	SUB	0	t	c
MChr1	13247577	13247578	SUB	0	t	a
MChr1	13247673	13247674	SUB	0	a	g
MChr1	13247681	13247681	INS	46	-	tctgtaaatgtggaaagctacagcctttatctctggatagacatga
MChr1	13247959	13247960	SUB	0	a	c
MChr1	13248188	13248189	SUB	0	a	g
MChr1	13248415	13248416	SUB	0	c	a
MChr1	13249505	13249506	SUB	0	a	t
MChr1	13249782	13249782	INS	4	-	c*tc
MChr1	13249793	13249794	SUB	0	g	t
MChr1	13249794	13249795	SUB	0	g	t
MChr1	13250371	13250372	SUB	0	c	t
MChr1	13250892	13250893	SUB	0	t	a
MChr1	13251376	13251377	SUB	0	g	a
MChr1	13251930	13251931	SUB	0	t	c
MChr1	13252111	13252112	SUB	0	a	t
MChr1	13252172	13252173	SUB	0	t	g
MChr1	13252393	13252394	SUB	0	t	c
MChr1	13252692	13252693	SUB	0	g	a
MChr1	13253826	13253826	INS	1	-	g
MChr1	13253948	13253949	SUB	0	c	g
MChr1	13255939	13255940	SUB	0	a	g
MChr1	13256205	13256206	SUB	0	a	g
MChr1	13256922	13256923	SUB	0	c	a
MChr1	13257513	13257514	SUB	0	a	t
MChr1	13258003	13258004	SUB	0	c	t
MChr1	13259372	13259372	INS	4	-	cggg
MChr1	13260252	13260253	SUB	0	c	t
MChr1	13260694	13260695	SUB	0	c	a
MChr1	13260781	13260782	SUB	0	c	t
MChr1	13260885	13260886	SUB	0	t	g
MChr1	13261041	13261042	SUB	0	c	g
MChr1	13264821	13264821	INS	5	-	ga*ag
MChr1	13264985	13264986	SUB	0	t	c
MChr1	13265080	13265081	SUB	0	c	g
MChr1	13265176	13265177	SUB	0	t	a
MChr1	13265190	13265191	SUB	0	a	g
MChr1	13265258	13265259	SUB	0	g	a
MChr1	13265460	13265461	SUB	0	t	c
MChr1	13265461	13265462	SUB	0	g	a
MChr1	13265539	13265540	SUB	0	c	a
MChr1	13265588	13265589	SUB	0	a	g
MChr1	13265613	13265614	SUB	0	c	t
MChr1	13266009	13266010	SUB	0	a	g
MChr1	13266052	13266053	SUB	0	t	c
MChr1	13266099	13266100	SUB	0	a	c
MChr1	13266103	13266104	SUB	0	a	g
MChr1	13266328	13266329	SUB	0	a	g
MChr1	13266587	13266588	SUB	0	a	t
MChr1	13266742	13266743	DEL	1	a	-
MChr1	13266846	13266847	SUB	0	g	t
MChr1	13267157	13267158	SUB	0	c	t
MChr1	13267250	13267251	SUB	0	a	g
MChr1	13267272	13267273	DEL	1	t	-
MChr1	13267686	13267687	SUB	0	a	g
MChr1	13267811	13267812	SUB	0	g	a
MChr1	13268723	13268724	SUB	0	t	c
MChr1	13268941	13268942	SUB	0	c	a
MChr1	13269038	13269039	SUB	0	a	g
MChr1	13269108	13269109	SUB	0	g	c
MChr1	13269111	13269112	SUB	0	a	g
MChr1	13269129	13269129	INS	1	-	a
MChr1	13269170	13269171	DEL	1	t	-
MChr1	13269414	13269415	SUB	0	a	g
MChr1	13269722	13269722	INS	2	-	tg
MChr1	13269861	13269861	INS	1	-	a
MChr1	13269995	13269996	SUB	0	a	c
MChr1	13270131	13270132	SUB	0	t	c
MChr1	13270286	13270287	SUB	0	g	a
MChr1	13270623	13270624	SUB	0	g	c
MChr1	13270633	13270634	SUB	0	c	a
MChr1	13270974	13270974	INS	1	-	t
MChr1	13270987	13270988	SUB	0	t	g
MChr1	13271239	13271240	SUB	0	a	g
MChr1	13271395	13271396	SUB	0	t	c
MChr1	13272066	13272066	INS	1	-	a
MChr1	13272079	13272079	INS	1	-	c
MChr1	13272157	13272158	SUB	0	t	c
MChr1	13272187	13272188	SUB	0	c	t
MChr1	13272267	13272268	SUB	0	g	a
MChr1	13272282	13272283	SUB	0	a	g
MChr1	13272688	13272689	SUB	0	g	t
MChr1	13273175	13273175	INS	1	-	g
MChr1	13273476	13273477	SUB	0	t	g
MChr1	13273963	13273968	DEL	5	ag*cg	-
MChr1	13273997	13273998	SUB	0	g	t
MChr1	13274555	13274556	SUB	0	t	g
MChr1	13275456	13275457	DEL	1	t	-
MChr1	13275524	13275524	INS	1	-	g
MChr1	13276539	13276540	SUB	0	g	t
MChr1	13276600	13276602	DEL	2	ac	-
MChr1	13277771	13277773	DEL	2	gg	-
MChr1	13278416	13278416	INS	1	-	a
MChr1	13279137	13279137	INS	1	-	a
MChr1	13279517	13279517	INS	1	-	t
MChr1	13279564	13279565	SUB	0	c	t
MChr1	13280022	13280023	SUB	0	t	c
MChr1	13280357	13280358	DEL	1	t	-
MChr1	13280529	13280530	SUB	0	t	c
MChr1	13280634	13280635	SUB	0	a	g
MChr1	13280709	13280710	SUB	0	t	a
MChr1	13281081	13281082	SUB	0	t	g
MChr1	13281134	13281134	INS	1	-	g
MChr1	13281139	13281140	SUB	0	t	c
MChr1	13281141	13281141	INS	9	-	ttctttgaa
MChr1	13281146	13281147	SUB	0	g	a
MChr1	13281504	13281505	SUB	0	g	t
MChr1	13281688	13281689	SUB	0	a	g
MChr1	13282020	13282021	DEL	1	a	-
MChr1	13282024	13282025	SUB	0	a	g
MChr1	13282099	13282100	SUB	0	g	a
MChr1	13282624	13282625	SUB	0	c	t
MChr1	13282996	13282998	DEL	2	ct	-
MChr1	13283616	13283617	SUB	0	t	c
MChr1	13283995	13283996	SUB	0	a	g
MChr1	13284192	13284193	SUB	0	a	g
MChr1	13284207	13284208	SUB	0	g	a
MChr1	13284213	13284214	SUB	0	t	g
MChr1	13284313	13284314	SUB	0	a	g
MChr1	13284553	13284554	SUB	0	g	c
MChr1	13284683	13284684	SUB	0	t	a
MChr1	13284854	13284855	SUB	0	t	c
MChr1	13285045	13285046	SUB	0	a	g
MChr1	13285053	13285053	INS	2	-	at
MChr1	13285108	13285108	INS	1	-	t
MChr1	13285139	13285140	SUB	0	t	c
MChr1	13285598	13285599	SUB	0	c	t
MChr1	13285980	13285981	SUB	0	c	a
MChr1	13287035	13287036	SUB	0	a	g
MChr1	13287079	13287080	DEL	1	g	-
MChr1	13287095	13287101	DEL	6	aaccta	-
MChr1	13287553	13287554	SUB	0	c	t
MChr1	13287775	13287775	INS	4	-	gggg
MChr1	13288861	13288862	SUB	0	t	g
MChr1	13289038	13289039	SUB	0	t	c
MChr1	13289318	13289318	INS	1	-	g
MChr1	13289334	13289335	SUB	0	t	g
MChr1	13289390	13289391	SUB	0	g	a
MChr1	13289831	13289832	SUB	0	t	g
MChr1	13290183	13290184	SUB	0	a	g
MChr1	13290650	13290650	INS	1	-	a
MChr1	13290761	13290762	SUB	0	g	a
MChr1	13290850	13290851	SUB	0	a	g
MChr1	13290979	13290979	INS	1	-	a
MChr1	13291062	13291063	SUB	0	a	t
MChr1	13291206	13291207	SUB	0	a	g
MChr1	13291209	13291210	SUB	0	a	g
MChr1	13291386	13291386	INS	1	-	c
MChr1	13291517	13291518	SUB	0	c	a
MChr1	13291524	13291525	SUB	0	g	a
MChr1	13291646	13291647	SUB	0	a	g
MChr1	13291686	13291687	SUB	0	t	c
MChr1	13291735	13291735	INS	1	-	a
MChr1	13291794	13291795	SUB	0	a	g
MChr1	13291966	13291967	SUB	0	c	t
MChr1	13292225	13292225	INS	1	-	g
MChr1	13292379	13292380	SUB	0	t	c
MChr1	13292381	13292382	SUB	0	a	g
MChr1	13292425	13292426	SUB	0	c	a
MChr1	13292453	13292454	SUB	0	g	a
MChr1	13292644	13292644	INS	1	-	t
MChr1	13293046	13293046	INS	2	-	gt
MChr1	13293391	13293392	SUB	0	c	a
MChr1	13293873	13293874	SUB	0	a	g
MChr1	13294421	13294422	SUB	0	a	g
MChr1	13294450	13294451	SUB	0	a	g
MChr1	13294771	13294772	SUB	0	a	c
MChr1	13295182	13295183	SUB	0	g	t
MChr1	13295432	13295433	SUB	0	a	g
MChr1	13295970	13295970	INS	2	-	tg
MChr1	13296957	13296957	INS	6	-	ttt*at
MChr1	13297016	13297016	INS	1	-	t
MChr1	13297171	13297172	SUB	0	t	a
MChr1	13297270	13297271	SUB	0	t	g
MChr1	13297818	13297819	SUB	0	t	c
MChr1	13298789	13298790	SUB	0	g	a
MChr1	13298829	13298830	SUB	0	a	g
MChr1	13299041	13299042	SUB	0	c	t
MChr1	13299251	13299252	SUB	0	a	c
MChr1	13300336	13300336	INS	4	-	tctg
MChr1	13301184	13301185	SUB	0	c	a
MChr1	13301246	13301247	SUB	0	g	a
MChr1	13301251	13301252	SUB	0	c	t
MChr1	13302009	13302010	SUB	0	c	a
MChr1	13303361	13303362	SUB	0	t	g
MChr1	13303376	13303377	SUB	0	a	g
MChr1	13303674	13303674	INS	1	-	g
MChr1	13304549	13304549	INS	2	-	gg
MChr1	13304658	13304659	SUB	0	t	g
MChr1	13305077	13305078	SUB	0	t	a
MChr1	13305276	13305277	SUB	0	g	a
MChr1	13306909	13306915	DEL	6	gagaga	-
MChr1	13307873	13307874	SUB	0	a	g
MChr1	13309266	13309267	SUB	0	t	c
MChr1	13309278	13309278	INS	1	-	t
MChr1	13309961	13309962	SUB	0	a	g
MChr1	13310336	13310337	SUB	0	g	c
MChr1	13310833	13310834	SUB	0	t	c
MChr1	13311179	13311179	INS	2	-	ag
MChr1	13311233	13311234	SUB	0	a	g
MChr1	13311234	13311235	SUB	0	a	c
MChr1	13311257	13311258	DEL	1	a	-
MChr1	13311260	13311261	SUB	0	a	g
MChr1	13311261	13311262	SUB	0	c	g
MChr1	13311554	13311555	SUB	0	a	g
MChr1	13311971	13311972	SUB	0	a	g
MChr1	13312712	13312713	SUB	0	g	a
MChr1	13313147	13313148	SUB	0	g	a
MChr1	13313388	13313389	SUB	0	t	g
MChr1	13313412	13313413	SUB	0	t	g
MChr1	13313454	13313455	SUB	0	t	a
MChr1	13313512	13313512	INS	1	-	c
MChr1	13313549	13313550	SUB	0	g	a
MChr1	13313655	13313656	SUB	0	a	g
MChr1	13314068	13314069	SUB	0	a	g
MChr1	13314199	13314199	INS	2	-	gt
MChr1	13315033	13315033	INS	1	-	a
MChr1	13316404	13316405	SUB	0	g	a
MChr1	13317537	13317537	INS	1	-	t
MChr1	13317551	13317551	INS	1	-	g
MChr1	13318092	13318092	INS	1	-	g
MChr1	13318182	13318183	SUB	0	a	g
MChr1	13318512	13318513	SUB	0	g	a
MChr1	13318701	13318702	SUB	0	t	a
MChr1	13318969	13318970	SUB	0	a	c
MChr1	13319092	13319093	SUB	0	g	a
MChr1	13319643	13319644	SUB	0	g	a
MChr1	13319788	13319789	SUB	0	t	c
MChr1	13320275	13320276	SUB	0	t	c
MChr1	13320501	13320501	INS	8	-	tgtaggcc
MChr1	13321918	13321919	SUB	0	t	c
MChr1	13322786	13322787	SUB	0	c	t
MChr1	13323158	13323160	DEL	2	aa	-
MChr1	13323163	13323164	SUB	0	c	t
MChr1	13323167	13323167	INS	22	-	atcctcctgaaacacagttaag
MChr1	13323254	13323254	INS	166	-	tctggtaaattacaatatggattttaaaataatccaaagacttcactgccacctgacctgcaagcacacatatacttagaaagtgacgtttaaatgtggcattaacaccaacattatccatactgtggctactgtcactggaaattactggaaaaacacagagatc
MChr1	13323258	13323259	SUB	0	t	c
MChr1	13323528	13323529	SUB	0	c	t
MChr1	13323582	13323583	SUB	0	c	a
MChr1	13323600	13323601	SUB	0	a	c
MChr1	13324443	13324444	SUB	0	a	t
MChr1	13325019	13325020	SUB	0	a	t
MChr1	13325201	13325202	SUB	0	t	a
MChr1	13325241	13325242	SUB	0	a	g
MChr1	13325601	13325602	SUB	0	c	t
MChr1	13325806	13325807	SUB	0	a	g
MChr1	13325988	13325989	SUB	0	a	t
MChr1	13326025	13326026	DEL	1	t	-
MChr1	13326398	13326398	INS	4	-	gtgt
MChr1	13326699	13326700	SUB	0	t	c
MChr1	13326886	13326887	SUB	0	a	g
MChr1	13327254	13327255	SUB	0	t	c
MChr1	13328041	13328042	SUB	0	g	a
MChr1	13328102	13328102	INS	2	-	ta
MChr1	13328186	13328186	INS	1	-	a
MChr1	13328222	13328223	SUB	0	g	a
MChr1	13328227	13328228	SUB	0	a	t
MChr1	13328228	13328229	SUB	0	c	a
MChr1	13328230	13328230	INS	2	-	tg
MChr1	13328570	13328571	SUB	0	c	g
MChr1	13328758	13328768	DEL	10	ctgtttaaaa	-
MChr1	13329256	13329257	SUB	0	c	t
MChr1	13329304	13329305	SUB	0	t	c
MChr1	13329479	13329480	DEL	1	t	-
MChr1	13329677	13329677	INS	1	-	g
MChr1	13330019	13330020	SUB	0	g	a
MChr1	13330108	13330109	SUB	0	c	t
MChr1	13330197	13330198	SUB	0	a	c
MChr1	13330380	13330381	SUB	0	t	c
MChr1	13330501	13330502	SUB	0	g	a
MChr1	13330690	13330691	SUB	0	c	t
MChr1	13331024	13331024	INS	1	-	t
MChr1	13332149	13332155	DEL	6	ccc*ct	-
MChr1	13332592	13332592	INS	1	-	g
MChr1	13332707	13332708	SUB	0	c	t
MChr1	13332743	13332744	SUB	0	g	a
MChr1	13332768	13332768	INS	113	-	atatatatatatatatatatatatatatatatatatatagatatagatatatagatatatatatatatacacacaggtatatactgtgtgtatatatgtgtgtgtgtgtgtat
MChr1	13332791	13332792	SUB	0	g	t
MChr1	13332793	13332794	SUB	0	g	t
MChr1	13332795	13332796	SUB	0	g	t
MChr1	13332818	13332819	SUB	0	a	t
MChr1	13332819	13332820	SUB	0	g	a
MChr1	13332829	13332830	SUB	0	a	g
MChr1	13332882	13332883	SUB	0	t	c
MChr1	13333118	13333119	SUB	0	t	c
MChr1	13333298	13333299	SUB	0	a	t
MChr1	13333396	13333397	SUB	0	c	t
MChr1	13334226	13334226	INS	2	-	ta
MChr1	13334285	13334309	DEL	24	attgtattttttatcccactacaa	-
MChr1	13334964	13334964	INS	4	-	a*tc
MChr1	13334969	13334970	SUB	0	g	a
MChr1	13335062	13335063	SUB	0	a	g
MChr1	13335338	13335339	SUB	0	t	c
MChr1	13335433	13335433	INS	1	-	t
MChr1	13335445	13335446	SUB	0	a	t
MChr1	13335610	13335611	SUB	0	c	t
MChr1	13335625	13335626	SUB	0	c	t
MChr1	13335626	13335627	SUB	0	a	t
MChr1	13335627	13335628	SUB	0	a	g
MChr1	13335631	13335632	SUB	0	a	t
MChr1	13335850	13335850	INS	1	-	g
MChr1	13336506	13336506	INS	2	-	ac
MChr1	13336513	13336514	DEL	1	c	-
MChr1	13336628	13336629	DEL	1	t	-
MChr1	13336641	13336642	SUB	0	a	g
MChr1	13336976	13336977	SUB	0	g	c
MChr1	13337418	13337418	INS	4	-	g*tg
MChr1	13337616	13337617	SUB	0	t	c
MChr1	13338166	13338166	INS	4	-	caca
MChr1	13338280	13338281	DEL	1	g	-
MChr1	13338646	13338647	SUB	0	c	t
MChr1	13338837	13338838	SUB	0	c	t
MChr1	13338987	13338988	SUB	0	g	a
MChr1	13339293	13339297	DEL	4	gtgt	-
MChr1	13339359	13339359	INS	2	-	tg
MChr1	13339470	13339471	SUB	0	g	a
MChr1	13339540	13339541	SUB	0	g	t
MChr1	13340914	13340915	SUB	0	t	a
MChr1	13340927	13340928	SUB	0	a	t
MChr1	13341264	13341265	SUB	0	c	t
MChr1	13341382	13341383	SUB	0	g	a
MChr1	13341390	13341391	SUB	0	a	t
MChr1	13341496	13341497	SUB	0	a	g
MChr1	13341698	13341700	DEL	2	tg	-
MChr1	13341706	13341708	DEL	2	tg	-
MChr1	13342023	13342024	DEL	1	a	-
MChr1	13343079	13343080	SUB	0	t	a
MChr1	13343084	13343085	SUB	0	g	a
MChr1	13343172	13343173	SUB	0	a	g
MChr1	13344133	13344134	SUB	0	g	t
MChr1	13346060	13346061	SUB	0	t	c
MChr1	13346063	13346064	SUB	0	g	c
MChr1	13346081	13346082	SUB	0	t	c
MChr1	13346290	13346291	SUB	0	a	t
MChr1	13346662	13346663	SUB	0	a	g
MChr1	13346708	13346709	SUB	0	c	t
MChr1	13347468	13347469	DEL	1	c	-
MChr1	13348125	13348126	SUB	0	t	c
MChr1	13349398	13349399	SUB	0	g	c
MChr1	13349434	13349437	DEL	3	gtg	-
MChr1	13349442	13349443	SUB	0	t	a
MChr1	13349829	13349830	SUB	0	g	a
MChr1	13350358	13350359	SUB	0	a	c
MChr1	13350632	13350632	INS	1	-	a
MChr1	13350736	13350737	SUB	0	c	a
MChr1	13350756	13350756	INS	1	-	c
MChr1	13350881	13350881	INS	1	-	t
MChr1	13351070	13351071	SUB	0	t	c
MChr1	13351541	13351541	INS	2	-	tt
MChr1	13351551	13351552	SUB	0	g	t
MChr1	13351582	13351583	SUB	0	g	t
MChr1	13351812	13351812	INS	4	-	caca
MChr1	13352108	13352109	SUB	0	a	g
MChr1	13352169	13352169	INS	14	-	gagatggaacacat
MChr1	13352199	13352200	SUB	0	g	a
MChr1	13352306	13352307	SUB	0	t	c
MChr1	13352368	13352369	SUB	0	t	g
MChr1	13352763	13352763	INS	9	-	tctgtg*ct
MChr1	13353702	13353703	SUB	0	t	c
MChr1	13353914	13353915	SUB	0	c	t
MChr1	13354704	13354705	SUB	0	a	t
MChr1	13355046	13355046	INS	14	-	cacacacacatgct
MChr1	13355062	13355063	SUB	0	g	a
MChr1	13355915	13355915	INS	1	-	a
MChr1	13356575	13356575	INS	1	-	c
MChr1	13356629	13356630	SUB	0	g	a
MChr1	13356877	13356878	SUB	0	a	c
MChr1	13357365	13357365	INS	2	-	tc
MChr1	13357995	13357995	INS	2	-	ag
MChr1	13358005	13358006	SUB	0	a	g
MChr1	13358229	13358230	SUB	0	c	g
MChr1	13358290	13358291	SUB	0	a	c
MChr1	13358589	13358590	SUB	0	a	g
MChr1	13359634	13359634	INS	1	-	a
MChr1	13359709	13359710	SUB	0	t	c
MChr1	13360882	13360882	INS	1	-	t
MChr1	13361077	13361078	SUB	0	a	c
MChr1	13361237	13361238	SUB	0	a	c
MChr1	13361458	13361458	INS	1	-	g
MChr1	13361676	13361677	SUB	0	g	a
MChr1	13364539	13364540	SUB	0	c	g
MChr1	13366628	13366629	SUB	0	c	t
MChr1	13367577	13367578	SUB	0	t	c
MChr1	13367598	13367599	SUB	0	a	t
MChr1	13367660	13367661	SUB	0	g	a
MChr1	13367750	13367751	SUB	0	c	t
MChr1	13368036	13368037	SUB	0	t	g
MChr1	13368805	13368806	SUB	0	g	a
MChr1	13369062	13369063	SUB	0	a	g
MChr1	13369214	13369215	SUB	0	t	g
MChr1	13369227	13369228	DEL	1	g	-
MChr1	13369400	13369401	SUB	0	t	c
MChr1	13369406	13369407	SUB	0	t	c
MChr1	13369852	13369854	DEL	2	tc	-
MChr1	13370192	13370193	SUB	0	g	a
MChr1	13370407	13370408	SUB	0	a	g
MChr1	13370611	13370611	INS	1	-	g
MChr1	13370967	13370967	INS	1	-	a
MChr1	13370984	13370985	SUB	0	c	t
MChr1	13371634	13371635	SUB	0	a	g
MChr1	13371757	13371757	INS	14	-	acacgcgagcgtgt
MChr1	13372075	13372076	SUB	0	t	c
MChr1	13372178	13372178	INS	1	-	g
MChr1	13372935	13372936	SUB	0	a	g
MChr1	13373887	13373888	DEL	1	a	-
MChr1	13373987	13373995	DEL	8	catgctaa	-
MChr1	13374032	13374033	SUB	0	t	c
MChr1	13374222	13374223	SUB	0	g	a
MChr1	13374651	13374652	SUB	0	g	a
MChr1	13375267	13375268	SUB	0	a	c
MChr1	13375287	13375288	SUB	0	g	a
MChr1	13375723	13375724	SUB	0	g	t
MChr1	13375957	13375958	SUB	0	t	g
MChr1	13376357	13376358	SUB	0	a	c
MChr1	13376417	13376418	SUB	0	t	a
MChr1	13377059	13377060	SUB	0	c	a
MChr1	13377844	13377844	INS	1	-	a
MChr1	13378015	13378016	SUB	0	t	g
MChr1	13378095	13378095	INS	1	-	a
MChr1	13378136	13378137	SUB	0	a	g
MChr1	13378422	13378423	SUB	0	c	t
MChr1	13378854	13378855	DEL	1	a	-
MChr1	13379027	13379028	SUB	0	a	t
MChr1	13379106	13379107	SUB	0	c	t
MChr1	13380094	13380095	SUB	0	g	a
MChr1	13380797	13380798	SUB	0	g	a
MChr1	13381050	13381050	INS	5	-	ac*ct
MChr1	13382020	13382021	SUB	0	t	c
MChr1	13382175	13382175	INS	1	-	t
MChr1	13382776	13382777	SUB	0	c	t
MChr1	13382896	13382896	INS	5	-	tgctg
MChr1	13383071	13383072	SUB	0	a	g
MChr1	13383085	13383086	SUB	0	g	t
MChr1	13383325	13383326	SUB	0	c	a
MChr1	13383880	13383881	SUB	0	g	a
MChr1	13384297	13384298	SUB	0	t	c
MChr1	13384655	13384656	SUB	0	a	t
MChr1	13385703	13385704	SUB	0	g	a
MChr1	13386393	13386393	INS	1	-	t
MChr1	13386495	13386496	SUB	0	a	g
MChr1	13387545	13387546	SUB	0	c	g
MChr1	13388367	13388368	SUB	0	g	a
MChr1	13388921	13388922	SUB	0	c	a
MChr1	13388924	13388925	SUB	0	g	a
MChr1	13388925	13388926	SUB	0	a	c
MChr1	13388926	13388927	SUB	0	c	a
MChr1	13389043	13389044	SUB	0	t	g
MChr1	13389305	13389306	SUB	0	t	c
MChr1	13389406	13389407	SUB	0	a	t
MChr1	13389481	13389482	SUB	0	t	a
MChr1	13389512	13389513	SUB	0	a	t
MChr1	13389520	13389521	SUB	0	t	a
MChr1	13389545	13389546	SUB	0	t	c
MChr1	13389725	13389726	SUB	0	t	c
MChr1	13389923	13389924	SUB	0	t	c
MChr1	13389931	13389932	SUB	0	a	g
MChr1	13389935	13389936	SUB	0	t	c
MChr1	13389976	13389977	SUB	0	a	g
MChr1	13390010	13390011	SUB	0	t	a
MChr1	13390118	13390118	INS	2	-	aa
MChr1	13390185	13390186	SUB	0	a	t
MChr1	13390595	13390596	SUB	0	g	t
MChr1	13390942	13390943	SUB	0	t	a
MChr1	13390955	13390956	SUB	0	a	g
MChr1	13391423	13391424	SUB	0	g	t
MChr1	13391576	13391577	SUB	0	a	g
MChr1	13391577	13391578	SUB	0	a	t
MChr1	13391647	13391647	INS	2	-	tg
MChr1	13391759	13391759	INS	4	-	caca
MChr1	13391792	13391793	SUB	0	t	c
MChr1	13392054	13392054	INS	3	-	aaa
MChr1	13392095	13392096	SUB	0	g	a
MChr1	13392366	13392367	SUB	0	t	c
MChr1	13392383	13392384	SUB	0	c	t
MChr1	13392437	13392438	SUB	0	t	c
MChr1	13392438	13392439	SUB	0	a	g
MChr1	13392477	13392478	DEL	1	a	-
MChr1	13392507	13392508	SUB	0	g	a
MChr1	13392871	13392872	DEL	1	a	-
MChr1	13392929	13392930	SUB	0	t	a
MChr1	13392973	13392974	SUB	0	a	g
MChr1	13393273	13393274	SUB	0	g	a
MChr1	13393335	13393336	SUB	0	c	t
MChr1	13395568	13395569	SUB	0	c	a
MChr1	13395607	13395608	SUB	0	t	g
MChr1	13395726	13395727	SUB	0	t	g
MChr1	13396203	13396204	SUB	0	g	a
MChr1	13396220	13396221	SUB	0	t	c
MChr1	13396374	13396375	SUB	0	t	c
MChr1	13396904	13396905	SUB	0	g	a
MChr1	13397290	13397291	SUB	0	a	c
MChr1	13397696	13397697	SUB	0	a	g
MChr1	13397819	13397820	SUB	0	c	t
MChr1	13398144	13398145	SUB	0	a	g
MChr1	13398186	13398187	SUB	0	c	t
MChr1	13398225	13398226	SUB	0	c	g
MChr1	13398295	13398296	SUB	0	c	t
MChr1	13398298	13398299	SUB	0	g	a
MChr1	13398323	13398324	SUB	0	c	t
MChr1	13398519	13398519	INS	3	-	ttt
MChr1	13398520	13398525	DEL	5	cgaca	-
MChr1	13398630	13398631	SUB	0	c	a
MChr1	13398939	13398940	SUB	0	c	a
MChr1	13399044	13399044	INS	1	-	t
MChr1	13399221	13399222	SUB	0	c	t
MChr1	13399729	13399730	SUB	0	a	g
MChr1	13399782	13399783	SUB	0	g	t
MChr1	13400025	13400026	SUB	0	t	c
MChr1	13400791	13400791	INS	1	-	a
MChr1	13401842	13401843	SUB	0	t	g
MChr1	13401875	13401875	INS	1	-	t
MChr1	13401876	13401877	SUB	0	g	a
MChr1	13401928	13401929	SUB	0	c	t
MChr1	13401941	13401942	SUB	0	g	a
MChr1	13401956	13401956	INS	6	-	atatat
MChr1	13402004	13402005	SUB	0	a	g
MChr1	13402396	13402396	INS	1	-	g
MChr1	13403272	13403273	DEL	1	t	-
MChr1	13403303	13403303	INS	1	-	a
MChr1	13403498	13403499	SUB	0	g	t
MChr1	13404804	13404805	SUB	0	a	t
MChr1	13407830	13407835	DEL	5	tgcca	-
MChr1	13408354	13408355	DEL	1	c	-
MChr1	13409200	13409201	SUB	0	g	c
MChr1	13410951	13410952	SUB	0	t	a
MChr1	13411139	13411139	INS	252	-	ttgatatgtatcatcagactaatataacagaaatctcttaaagtgtaacttacccccctgatctgagcctaactccacccactgtataagtttgaaaaatgctaatgagctgataaggggggggagacgtagatgtgtgctcagttgctcagtgacatccgctgcccagagaaaaacagagagcgacacgggctcacagagggctctttagaggtggagtacttttcctctcctgaatccc-gaagtgtgaa
MChr1	13411145	13411146	SUB	0	t	c
MChr1	13412839	13412840	SUB	0	c	t
MChr1	13412854	13412855	SUB	0	t	g
MChr1	13412861	13412862	SUB	0	t	c
MChr1	13412936	13419911	DEL	6975	ccactgttggggatcaacgatttaaaggtgtacaaaatatgtacggctatcagaaataattaataattatcgaaaataattaataattatattaaataactgagcttaattgacattaagcccaacctcggggcaccacccttcgtaaagggaaaaatgatagccaattgattgattcagtctcataaagtatactaaaatatcaatttggaactctgattaataattaacttaataactacaaccaaaattacctgatcaatacttagtaaagttgaaggatttggagttctacatagcaggggttggcagcattcactcttgtgcaacattaaagggaccagcatatatccacaaacgtttattaaaagatgacaaaagtaaaaccaaacaatgtag…	-
MChr1	13420361	13420362	SUB	0	a	g
MChr1	13420895	13420896	SUB	0	g	a
MChr1	13421065	13421066	DEL	1	a	-
MChr1	13421661	13421662	SUB	0	a	g
MChr1	13422218	13422219	SUB	0	a	g
MChr1	13422566	13422567	SUB	0	c	t
MChr1	13422872	13422873	SUB	0	a	g
MChr1	13423146	13423146	INS	481	-	tcaagctgctttcacacttaacctgcttggtcaggtgtaatataactgtacaagaagcctctttgttgatctgtttctgtccgcacctgcccaccattgttgatgattagtcgtgtaactaatgatgctcgtgatcaattatttctttataagctctttgtggcaccagagaagttaaacaaatacagtaaagagttccagtcactggaattaaatttccccatgtgggtccatatttgaaaaaaatatacaatacatagagtttcaacagtagaacataatgccagggggaagacaaaagtacacaaaataaaaaattaaaacacaggtggtcaaaatctggccaaattaagctaaaacaatctgcatggctcaataccaccaggtgtaattgacaaa…
MChr1	13424352	13424353	SUB	0	t	c
MChr1	13424520	13424521	SUB	0	c	t
MChr1	13424535	13424536	SUB	0	a	g
MChr1	13424967	13424968	SUB	0	c	t
MChr1	13425495	13425496	SUB	0	a	g
MChr1	13425523	13425524	SUB	0	g	t
MChr1	13425540	13425541	SUB	0	c	t
MChr1	13425830	13425831	SUB	0	t	c
MChr1	13425972	13425973	SUB	0	g	c
MChr1	13426031	13426032	SUB	0	g	a
MChr1	13426425	13426426	SUB	0	t	a
MChr1	13426460	13426461	SUB	0	c	t
MChr1	13426476	13426477	SUB	0	g	a
MChr1	13426523	13426524	SUB	0	t	c
MChr1	13427049	13427050	SUB	0	t	c
MChr1	13427101	13427102	SUB	0	g	a
MChr1	13427756	13427758	DEL	2	gt	-
MChr1	13428672	13428673	SUB	0	g	a
MChr1	13428686	13428687	SUB	0	g	a
MChr1	13428704	13428705	SUB	0	a	g
MChr1	13429260	13429261	SUB	0	t	c
MChr1	13430527	13430528	SUB	0	g	c
MChr1	13431773	13431774	SUB	0	t	a
MChr1	13432048	13432048	INS	1	-	c
MChr1	13432337	13432338	SUB	0	c	a
MChr1	13432652	13432653	SUB	0	c	t
MChr1	13432937	13432938	SUB	0	g	a
MChr1	13433131	13433132	DEL	1	t	-
MChr1	13433357	13433358	SUB	0	g	a
MChr1	13433452	13433453	SUB	0	g	a
MChr1	13433492	13433493	SUB	0	g	a
MChr1	13433495	13433496	DEL	1	g	-
MChr1	13433580	13433580	INS	8	-	cattttgc
MChr1	13433587	13433588	SUB	0	t	c
MChr1	13433677	13433678	SUB	0	c	a
MChr1	13434007	13434007	INS	1	-	t
MChr1	13434135	13434136	DEL	1	g	-
MChr1	13434276	13434277	SUB	0	g	a
MChr1	13434627	13434631	DEL	4	tgtg	-
MChr1	13435165	13435166	SUB	0	t	c
MChr1	13435516	13435519	DEL	3	aga	-
MChr1	13435676	13435676	INS	1	-	c
MChr1	13435839	13435840	SUB	0	c	t
MChr1	13436530	13436531	SUB	0	a	g
MChr1	13436638	13436639	SUB	0	a	g
MChr1	13437086	13437087	DEL	1	a	-
MChr1	13437386	13437387	SUB	0	a	c
MChr1	13437790	13437791	SUB	0	g	a
MChr1	13437834	13437835	SUB	0	g	a
MChr1	13438025	13438025	INS	2	-	gg
MChr1	13438886	13438886	INS	1	-	a
MChr1	13439204	13439205	SUB	0	c	t
MChr1	13439528	13439531	DEL	3	act	-
MChr1	13439759	13439759	INS	1	-	g
MChr1	13439983	13439984	SUB	0	g	c
MChr1	13440307	13440307	INS	1	-	a
MChr1	13440321	13440322	SUB	0	a	t
MChr1	13440326	13440327	SUB	0	t	c
MChr1	13440779	13440780	SUB	0	c	t
MChr1	13441216	13441230	DEL	14	tgtgtgtgtgtgtg	-
MChr1	13442034	13442035	SUB	0	t	a
MChr1	13442048	13442048	INS	1	-	t
MChr1	13442072	13442073	SUB	0	c	t
MChr1	13442549	13442550	SUB	0	c	t
MChr1	13442965	13442966	SUB	0	t	c
MChr1	13442970	13442971	SUB	0	a	g
MChr1	13443029	13443030	SUB	0	t	c
MChr1	13443193	13443194	SUB	0	t	c
MChr1	13443745	13443746	SUB	0	t	c
MChr1	13444413	13444413	INS	1	-	c
MChr1	13444437	13444437	INS	1	-	t
MChr1	13444673	13444674	SUB	0	t	c
MChr1	13444785	13444786	SUB	0	g	a
MChr1	13444930	13444930	INS	34	-	acacacatacgtggacaaaaatcttcgaatgagc
MChr1	13445280	13445281	SUB	0	g	a
MChr1	13445750	13445750	INS	6	-	gggggt
MChr1	13445944	13445944	INS	2	-	ca
MChr1	13446164	13446165	SUB	0	c	t
MChr1	13446821	13446821	INS	8	-	gggtgtta
MChr1	13446963	13446964	SUB	0	a	c
MChr1	13447502	13447503	DEL	1	a	-
MChr1	13447701	13447702	SUB	0	a	g
MChr1	13448033	13448034	SUB	0	a	t
MChr1	13448341	13448342	SUB	0	g	a
MChr1	13448352	13448353	SUB	0	a	g
MChr1	13448359	13448360	SUB	0	t	c
MChr1	13449413	13449414	SUB	0	c	t
MChr1	13449693	13449694	SUB	0	c	a
MChr1	13449764	13449765	SUB	0	t	a
MChr1	13449979	13449979	INS	2	-	aa
MChr1	13450195	13450196	SUB	0	g	a
MChr1	13450543	13450544	SUB	0	a	t
MChr1	13450958	13450959	SUB	0	g	t
MChr1	13451394	13451403	DEL	9	gtgtggggg	-
MChr1	13451407	13451418	DEL	11	aggcacacaaa	-
MChr1	13451513	13451514	SUB	0	t	c
MChr1	13451548	13451549	SUB	0	a	t
MChr1	13452318	13452319	SUB	0	g	t
MChr1	13452370	13452371	SUB	0	t	c
MChr1	13452805	13452806	SUB	0	t	c
MChr1	13453742	13453743	SUB	0	t	c
MChr1	13454038	13454039	SUB	0	a	t
MChr1	13455722	13455723	SUB	0	t	g
MChr1	13456218	13456219	SUB	0	a	c
MChr1	13456491	13456499	DEL	8	tgtgtgtg	-
MChr1	13456504	13456505	SUB	0	g	a
MChr1	13456505	13456506	SUB	0	t	g
MChr1	13456677	13456678	SUB	0	t	c
MChr1	13456877	13456878	SUB	0	c	g
MChr1	13457049	13457050	SUB	0	t	c
MChr1	13457077	13457078	SUB	0	a	g
MChr1	13457085	13457086	SUB	0	c	a
MChr1	13457323	13457324	SUB	0	g	a
MChr1	13457345	13457346	SUB	0	t	c
MChr1	13457423	13457424	SUB	0	g	a
MChr1	13457464	13457465	SUB	0	c	g
MChr1	13457616	13457616	INS	4	-	gtca
MChr1	13457617	13457654	DEL	37	ggtggacatgaatatgtgtaccacattttatggcaat	-
MChr1	13457761	13457762	SUB	0	t	a
MChr1	13457813	13457814	SUB	0	g	t
MChr1	13457962	13457963	SUB	0	g	a
MChr1	13458020	13458021	SUB	0	t	c
MChr1	13458058	13458059	SUB	0	c	g
MChr1	13458208	13458209	SUB	0	t	c
MChr1	13458228	13458229	SUB	0	c	t
MChr1	13458276	13458277	SUB	0	g	a
MChr1	13458283	13458284	SUB	0	g	t
MChr1	13458385	13458397	DEL	12	tactttcttatc	-
MChr1	13458418	13458419	SUB	0	t	c
MChr1	13458437	13458438	SUB	0	g	a
MChr1	13458451	13458452	SUB	0	a	c
MChr1	13458469	13458470	SUB	0	c	t
MChr1	13458490	13458491	SUB	0	c	t
MChr1	13458518	13458519	SUB	0	t	c
MChr1	13458585	13458586	SUB	0	a	g
MChr1	13458588	13458589	SUB	0	t	a
MChr1	13458589	13458590	SUB	0	a	c
MChr1	13458711	13458712	SUB	0	c	t
MChr1	13458915	13458916	SUB	0	c	t
MChr1	13458928	13458928	INS	4	-	gctg
MChr1	13458929	13458932	DEL	3	aca	-
MChr1	13459097	13459098	SUB	0	t	c
MChr1	13459233	13459234	SUB	0	c	g
MChr1	13459366	13459366	INS	5	-	tctat
MChr1	13459476	13459477	SUB	0	g	a
MChr1	13459769	13459928	DEL	159	ttctttacatcctctagtggtcaaaactcacttaaatgtttcattaaaaaatattgaatggtggcacagaacttaaacagttttaatacaacaaggacagacatctttataggaacaaagcacctgcacagttaaacagcactgcataaaggaggtgaa	-
MChr1	13460287	13460287	INS	1	-	g
MChr1	13460431	13460432	SUB	0	a	g
MChr1	13460458	13460459	SUB	0	t	c
MChr1	13460524	13460525	SUB	0	a	t
MChr1	13460687	13460688	SUB	0	c	g
MChr1	13460745	13460746	SUB	0	c	t
MChr1	13460788	13460789	SUB	0	a	c
MChr1	13460792	13460793	SUB	0	g	a
MChr1	13461240	13461241	SUB	0	c	t
MChr1	13461363	13461364	SUB	0	a	g
MChr1	13461533	13461534	SUB	0	t	c
MChr1	13461647	13461648	SUB	0	t	c
MChr1	13461764	13461765	SUB	0	c	t
MChr1	13461999	13462000	SUB	0	c	g
MChr1	13462059	13462060	SUB	0	a	g
MChr1	13462676	13462677	SUB	0	a	g
MChr1	13462678	13462679	SUB	0	g	a
MChr1	13463135	13463136	SUB	0	a	g
MChr1	13463245	13463246	SUB	0	a	c
MChr1	13463577	13463578	SUB	0	t	c
MChr1	13463784	13463784	INS	1	-	g
MChr1	13463806	13463806	INS	1	-	t
MChr1	13463935	13463936	DEL	1	t	-
MChr1	13464352	13464353	SUB	0	c	t
MChr1	13464492	13464493	SUB	0	g	a
MChr1	13464531	13464532	SUB	0	c	g
MChr1	13464622	13464622	INS	1	-	c
MChr1	13464655	13464656	SUB	0	a	c
MChr1	13464681	13464682	SUB	0	t	a
MChr1	13464683	13464683	INS	4	-	t*ag
MChr1	13464769	13464770	DEL	1	a	-
MChr1	13464772	13464773	SUB	0	g	a
MChr1	13465172	13465172	INS	6	-	cacaca
MChr1	13465624	13465625	SUB	0	c	g
MChr1	13465823	13465823	INS	5	-	agaga
MChr1	13465825	13465825	INS	1	-	g
MChr1	13466432	13466433	SUB	0	a	g
MChr1	13466827	13466828	SUB	0	t	a
MChr1	13467037	13467038	SUB	0	g	c
MChr1	13467049	13467050	SUB	0	t	c
MChr1	13467324	13467325	SUB	0	t	c
MChr1	13467797	13467798	SUB	0	c	a
MChr1	13467831	13467832	SUB	0	a	t
MChr1	13468568	13468569	SUB	0	t	g
MChr1	13468620	13468621	SUB	0	t	g
MChr1	13468677	13468678	SUB	0	t	a
MChr1	13468967	13468968	SUB	0	t	c
MChr1	13469185	13469185	INS	2	-	ca
MChr1	13469675	13469676	SUB	0	c	t
MChr1	13469737	13469738	SUB	0	t	a
MChr1	13470660	13470661	SUB	0	a	c
MChr1	13470785	13470785	INS	2	-	ag
MChr1	13470970	13470971	SUB	0	t	c
MChr1	13471253	13471254	SUB	0	t	a
MChr1	13471937	13471938	SUB	0	g	t
MChr1	13472216	13472217	SUB	0	g	a
MChr1	13472402	13472402	INS	69	-	atactcctttaatgccaggtgtaaatgggccaattgctacatcagacgacaaacaagtctcacaagatg
MChr1	13474520	13474521	SUB	0	a	t
MChr1	13474821	13474822	SUB	0	g	a
MChr1	13475679	13475680	SUB	0	t	c
MChr1	13475841	13475842	SUB	0	g	a
MChr1	13475851	13475852	SUB	0	g	a
MChr1	13475875	13475876	SUB	0	t	c
MChr1	13476259	13476259	INS	5	-	ttgaa
MChr1	13476330	13476331	SUB	0	t	c
MChr1	13476982	13476982	INS	6	-	ggaggt
MChr1	13481211	13481212	SUB	0	a	g
MChr1	13481222	13481223	SUB	0	c	t
MChr1	13481903	13481904	SUB	0	g	a
MChr1	13482162	13482162	INS	1	-	c
MChr1	13482381	13482382	SUB	0	t	c
MChr1	13482387	13482387	INS	1	-	t
MChr1	13482895	13482896	DEL	1	g	-
MChr1	13483446	13483446	INS	8	-	cacacaca
MChr1	13483495	13483496	SUB	0	t	c
[truncated: 998,000+ more rows]
