# Supplementary material for: Innovative approach for high-throughput exploiting sex-specific markers in Japanese parrotfish Oplegnathus fasciatus
Source: Gigascience. 2024 Jul 19;13:giae045. doi: 10.1093/gigascience/giae045 (PMC11258905; doi:10.1093/gigascience/giae045)
Supplement: giae045_Supplemental_Files [file giae045_supplemental_files.zip › SyRI_Female_Reference_male_Get_all_DEL_100bp.xlsx]

## Sheet: syri.out.DEL
FMchr1	390976	391128	GGTTTAAGACACCGAGGGGGTTCAGGACGGTCCAGTGTGGGTCGTGATCCGGGTTTAACACAGTGAGGGGGTTCAGGACGGTCCAGTGTGGGTCATGATCCAGGTTTAAGACACCGAGGGGGTTCAGGACGGTCCAGTGTGGGTCGTGATCCG	G	MChr1	493232	493232	DEL35	INV887	DEL	-
FMchr1	1156574	1157330	TTGAAATCCCAGTTGATGCTCACTGGGTTTCAGCCTGGCTCCACCAGTGCTGCCGGTCGGTTGTTTGTGCACCTCCCTTCTTATAATACTGTGAAGTGATTTGTTGAATTAAAAAGTGAGTGACAACTGGTTCAGGCGGCGTATTGGTGAAATTAGTTGAATTAATTGACAGAGGATTGTGAGCCTCTGATTGGCCAAATTAAAACATGATTGACAGTTACCATGCCCTCTCAATGTCTCCGGTCTGCAGAGACACCCGACTCGCAAATCCCGCATCTGTGCGTGTTCAGACCTGTGATCTATCTCTGGTTGTTTCCTGGTTTTTCTTCTTCTTCTCTCCAGTTAAAGCTTTCACAGTTTTTACACTTTAATGACTCTTAATTCATTTATCTCATGTCA…	T	MChr1	1013756	1013756	DEL48	SYN6	DEL	-
FMchr1	1498063	1498301	TACAGCTAGTACTGTTACAGCTGATACTGTTACAGCTGATACTGTTACAGCTGATACTGTACAGGTAATACTGTTACAGCTAGTACTGTTACAGCTGATACTTTTACAGCTGATACTGTTACAGCTGATACTGTTACAGCTAGTACTGTTACAGCTAGTACTGTTACAGCTGATACTGTTACAGCTAGTACTGTTACAGCTAGTACTGTTACAGCTGATACTGTTACAGCTGATACTGT	T	MChr1	1417173	1417173	DEL57	INV893	DEL	-
FMchr1	1549871	1550260	GTGAGTGTGTGTGTGTGTGTGTGTGTGTTGAGCGTGTGTGTTTGAGCGTGCGTGTGTGTTTGAGCGTGTGTGTGTGTGTGTTTGAGCGTGTGTGTGTGTTTTGAGCGTGTGTGTGTGTGTGTGTGTGTGTGAGCGTGTGTGTGTTTGAGCATGTGAGTGTGTGAGCGTGTGTGTGTTTGAGCGTGCGTGTGTGTTTGAGCGTGTGTGTGTGTGTGTTTGAGCGTGTGTGTGTGTTTGAGCGTGTGTGTGTGTGTGTGTGTGTGTGAGCGTGTGTGTGTTTGAGCATGTGAGTGTGTGAGCGTGTGTGTGTTTGAGCGTGTGTGTGTGTGTGTGTTTGAGCGTGTGTGTGTGTGTGTGTTTGAGCGTGTGTGTGTGTGTTTGAGCGCGTGT	G	MChr1	1365591	1365591	DEL60	INV893	DEL	-
FMchr1	1699865	1700019	GGAATGTTTGCTTTAGTATCTCATAATAGAAATCTCAAGTTACTACCTTCTAATCTTGACTTAAAATGTCATATTTCTTTATTACTATATAATTTTGACTTAAAAACTTGAAATTGTGACTTACTCACAATTTTGATGTAACATTTCATAATTGT	G	MChr1	1522644	1522644	DEL68	SYN9	DEL	-
FMchr1	1817441	1817922	ACGTTTTGTCAGGGCTGAACTCGCCCCTGGTGTCTGACAGTCAATAAATTTGCAATTTGCAAAGTGTGTTCCAAGGAAATCCCTCGTGGAGGAACGCAACCAAAACATTCCAACACCACGAACCTCATCAGGCATTTGAAGGTTAGTGCTAGCTAGCTTTGAAAACTCGTCATATTCCCTGACATGATTAACGCAGACAGAGAGCGGGACCATTTAGCAACTCAATCGCCGCTCACTCAGCTGTCGCACCGGAACGAGGCTCCAGCACTTTTTTACTCCAAGTGAGGAAACAGAATATTCTCAGTTCACATAATCCGGTTGAAATTCACAAACATTTTTTGAGTGCCTGAAGATCCAGTCATCACTAAAGCGTATGTCATGCAAGAGAGCCAACGAAAA…	A	MChr1	1638088	1638088	DEL75	SYN9	DEL	-
FMchr1	1948735	1949552	gattaatctgaacctgacgtccagttctgattgatctgaacctgacgtcctggtcctgattgatctgaaccggacgtcctggtcctgattaatctgaacctgacgtccagttctgattgatctgaaccggacgtcctggttctgattaatctgaacctgacgtcctggtcctgattaatctgaacctgacgtcctggttctgattaatctgaacctgacgtcctggtcctgattaatctgaacctgacgtccagttctgattgatctgaacctgacgtcctggtcctgattgatctgaaccggacgtcctggtcctgattaatctgaacctgacgtccagttctgattgatctgaaccggacgtcctggttctgattaatctgaacctgacgtcctggt…	g	MChr1	1731264	1731264	DEL83	SYN10	DEL	-
FMchr1	2322924	2323061	GCAACTACTACTACTACTACTGCAACTACTACTACTACTACTACTGCAACTACTACTACTACTACTACTACTACTACTACTACTGCAACTACTACTACTACTACTGCAACTACTACTACTACTACTACTGCTACTGCT	G	MChr1	1986128	1986128	DEL86	SYN14	DEL	-
FMchr1	2379634	2379824	CCTGTTGGTCTTGACTTTGGACTTGTTGGTCTTGTCCTGGGACCTGTTGGTCTTGACTTTGGACTTGTTGGTCTTGTCCTGGGACCTGTTGGTCTTGACTTGGGACTTATTGGTCTTGACTCAGGACTTGCCTTGGGACCTGATGTGGGTGCCTATTGGTCTTGACTTTGGACATTAGTCTTGACCTGGGA	C	MChr1	2044754	2044754	DEL90	SYN14	DEL	-
FMchr1	2602072	2602189	TTCAATTCAATTTTATTTTTCAATTCAATTTTATTTATATAGCACCAAATCACAACAAAAGTCATCTCATGACACTTTACATATAGAGCAGGTCGAGACCGTACTCTTTATAATGTTT	T	MChr1	2226320	2226320	DEL98	SYN17	DEL	-
FMchr1	2930209	2930330	TAAGACGATTTGTCGATTAATCAATGAGCTGATTACTTTGATGATTGATGAAGAATTTTAAGTCATATTTTAAGAAAGACGTGCTAAAGATTATCTGGTTCCAGCTTCTCAAGTGTGAATAT	T	MChr1	2634354	2634354	DEL115	SYN18	DEL	-
FMchr1	2952697	2952958	AAGGACAGGAAGGAGAAGTTTCAACAAGACAGCTTGTAGCTACATTTATTAGTTATGTTTTCACGTCATTAAGAAGAGGGAGTCAATAATAAAGTTTTATTTCAGTTTGGGGATGCATTATGGAGACATACTGTCAACTCTTGCTAGTCAAGGCATTGTTCTTCGTCAGAGCACCTTAACATGAGGTGCACAACTCTTGTTTTCAGTACGTTGTGCTCAGGATTTAAGTATTTAGTTCACACATTTACTCATTTGTGCACAC	A	MChr1	2656133	2656133	DEL117	SYN18	DEL	-
FMchr1	3031815	3032152	TGTTTCCGTCGACAAACCTGAACCATATTTTTTGCCATAAACATGATATTTCCCTAACCGTACCCGATAGCAAGAATTTTAAAAACGGATTTTGCAAGAACTGTTAAATATTGATGTTCTTGTCTGGTGATAGGGTTGGAAAATGAGGTGCAACAGGTTCAAGTTTTCATTTATCTGATGTGCACTAAACTTTAATTCTAATACACCATAAACCTTTTCTTGGTCCCCACACAGCTTTGTCTTTTCCCTGTTTTTATTTACTTGAACCTTTCATTGTATTCTGTATTGCATGGACAGTATAGAAGCAGCACTGTTTATGTCTTCAATGGTCTTAGTGT	T	MChr1	2734302	2734302	DEL119	SYN18	DEL	-
FMchr1	3205999	3206136	GTTCTTAACTGAGGTCGTCACAGGTCAGTAATTTATTAACGTCATCATGTAATGTGATGCTTTACTTGATTCCTCTTTTCTTTTCCAACTCTCACTGTTAAGTCAGAGGTCAGATAAAGATGAAAGAGGTTTCCAGAT	G	MChr1	2908948	2908948	DEL122	SYN18	DEL	-
FMchr1	3484215	3484356	acatatatatacatatatatatacatatatatacatatatatatatacatatatatacatatatatacatatatatatacatatatatacatatatatatacatatatacatatatatacatatatatacatatatatataC	a	MChr1	3079171	3079171	DEL127	SYN20	DEL	-
FMchr1	3568256	3568366	AGTGAGTCAAAATTTTGATTTAGTATCTCATAATCTAGACTTTAAAAGTCACAGCATGTCAAAATCTTTAATTAAAATGTGAGAATTTTAAAATGACCATCTCATAATTTT	A	MChr1	3163026	3163026	DEL130	SYN20	DEL	-
FMchr1	3805375	3805629	TCTGTAAGCACACAGAAGGAACTCTCTTTCACGTGACATTTACTGGCATCGAAAAAACAAGTCAAGTCAAAAAATTATATAAAATCATATGTTGTTTATTGCATGTGCATTAATGCATTGTAATGGAACTATCTATAAACAGCAGGTGTTCATACCATATTTTACACACTAGGAAGGCAAATAATCCAAATACTAAAACTGAACTTTGCTCTTATAAAATTAACCATGAGGGCTAACTGTATGTAAGAAATAATG	T	MChr1	3389844	3389844	DEL135	SYN20	DEL	-
FMchr1	3979844	3979957	ATGATTGCCATGGAGGTGATGGCCATGGAGATTATCGTCAAGGAGATGGTGATCGCCCTGGAGATTATCGCCATGGAGATGATGATCGCCATGGAGGTGATTGCCATGGAGGTG	A	MChr1	3564699	3564699	DEL137	SYN21	DEL	-
FMchr1	4111882	4112016	TATATATATATATATATATATAGTAATGCAAGTATACTAAATAAAAGGTACATATATATATATATATATATATACATATATATATATATACATATATATATATATATATATATATATATATATATATATATATAA	T	MChr1	3673830	3673830	DEL143	SYN21	DEL	-
FMchr1	4329252	4329552	AATAATAATACTATAGAATTAATACATCTATTTACATTTACAAATACTACCATAAATTCAAATTAAAAAATCAATAAATACATTTACTATAATATTGATTTCTCTGTTAAATTTACACATTTACAATAAATTTAAATAAATAAATAAATAAAATTACTATTGTATTAATAATTCCAACTACATTTAAAAATCTTACAATAAATTCAAATAAATAAATCAAGAAATACATTTACTATAATATCAATTAATCTATTTACATTTACACATTAACAATAAAATCAAATAAATCAATAAATACATC	A	MChr1	3882364	3882364	DEL153	SYN21	DEL	-
FMchr1	4391916	4392296	CTTCTTTAAGTGCAAAACTGCAAAACTTGCACAGTAAATAAAAGACATAAACTGGTTCAAATCCACACTTAAATCCAGATCTATGCATGAGAAAAAGATTAACTGAAATTAGCTGTTCAATTGTCTTTTTATATCGCCTTTTGTTTCTTTAATGTCTTTTTTCTTACTGCCTTTTTATGCCTTATCTAAAGTACTTTGTCAGGGTGCTGTATAAATAAACTGGACACACACACCTGTCTGCCTCACAGATTTAAAATATACTGTATAATAACTGTGTGGTAAAGAACAGAAATTATGAATTACAATAAGAAATTGGTCAACCTTTCTAAACTCTCACAGGCGATCCAGTCACAGAGCTCAGGTTGCCATGGGAAACGTGGA	C	MChr1	3944924	3944924	DEL156	SYN21	DEL	-
FMchr1	4458819	4467630	ACCCAAGCCCAAGACCCACGTCAGATAAAAACTTTCACCACTTCTGATGTGTTTGCCAAAAATCATGAGTTTAAGAGCATCCCAAGGCCTTCAAAAAAGGCTTCCTGTTTCATGGTGAAACATGCAAATTGTCCACCTCGTCACGAAAACCACAAAAACTCAAAAGCTTCGGAACTTAGCATCACACATGTCTTGAGGTTAAGCCAACCAAACTTGAAGTGAATCTGTTGAATCCTCTAGGAGGAATTTGAAGAGTTCCATACATGTAAATTGCAGAAAATGGTGTGTTGTCTCATGACTTATGACATCATCGTTCAAGATAATGAAAATCCCTGTACATTGTTTGGTCACATTAGTCTGAGGGTTATACCAACCAAAATGGCCAACTCCCGGTTGGGC…	A	MChr1	4011055	4011055	DEL157	SYN22	DEL	-
FMchr1	4685974	4686113	CACCCATATGTGATTGCTAAACATCTCATTCCAAGGCGGTCCAGTTCATCTCAAATGTGTTGGATGGAGTGGAGGTCACTCAGGTTCTTCCACACCAAACCAGGGAAGCCATTTCTTTATGGAGCTGGGCTGGCTTTGTG	C	MChr1	4189785	4189785	DEL164	SYN23	DEL	-
FMchr1	4726564	4727080	TGGTTAGCTTAGCTTAGCACAAAGACTGGAAACAAGGGGAAACAGCTAGCCTGTAACATAATCTGCCTACCAGCCTCTTTAAAGCTCAATAATTGACATGTTGTATCTCCTTTGTTTAATGTATGCAAAAATATAAGTGTAAAAAAAAGAAATAGTCTGAATAGTCAGTCACTTAAACCCCTGAAAAACCACAACAAACAAGCAAAAACAAAAACTAATCCTAACTAAGTTTGGTGAATGGATTTCATGGATTTTATTAACTTTTCCAACAGATAAGGACCATCTTACATAAATCATTGGATATAATATAACAGGACGAATCTGGGCACTTAAAAGTAGCTAATACAAATGAAATAATACGAACCAATCACCCTAAAAGCACACAAATAAAATACAAAA…	T	MChr1	4230151	4230151	DEL165	SYN23	DEL	-
FMchr1	4758528	4758780	ATTGTCGTTGCACCATGTGACGAAGCTCTCTATCAATTCTCTGTACTCCTCTTTAAAAATAGTCCCTAAGTGAAGACAGCATGTTTCTCACTGGAAATTATTCACTGGAATCACACGTCAATATAGAGATAACTTCCATTTTGCCAAAAAAATACACTTAATACCTTTTATTAAATTCCTTCAAAGTCTTCACTACATATATTCTATGAGTCTGGACAGACATGGATGTAAACTGCAACTTGAATGGTTGGCG	A	MChr1	4262104	4262104	DEL167	SYN23	DEL	-
FMchr1	4817761	4817866	ATCCGTTATCTGACCAAAGATCAAAACAGAGCGCTAAGAATGAAACCTTATTCATATCCATGTCTGTGCATGAATGCATTATTATTTACAAACATCTTATGCAGTC	A	MChr1	4321155	4321155	DEL170	SYN23	DEL	-
FMchr1	4872896	4873021	TGTATATATTTATGAGTGCAATGAGTGTCTAATGTCCTGTCCATAACCTGCCTACATCACAGTTTATTCATATTATCACCTCTGCACACCTGCCTCCACAGTATTATTTCTATTCTATTTTCTATT	T	MChr1	4376286	4376286	DEL173	SYN23	DEL	-
FMchr1	5610762	5611013	CCTTGTCTTGGTCTTCATATAAAACATCCACATTTGCACTTTTCCCTGCCTCAGCATCTTGTTTCTATCAAAACTCAGACAGATCAGATGACTTTAAAATGTAACAATTTGAAGAAATGGCTGGCACCTTATAAACCACATCACTTCACATCAGCCTCAGTCCTCATTTTCTGCTCTATTTTTTCTTTAATTTTTGCTTGTATGTGACTTACTTCCTGTCTGATACCTCTCTGTGTTCTCCATGACCTTTGG	C	MChr1	5113470	5113470	DEL182	SYN23	DEL	-
FMchr1	5800777	5801024	GGGGGGAACCAATAAAAGGAATCAAAGGAGGGGCCACATCAGCCACTGCCTAATCCATCCCCACCTCCAAAGTCTCAAAAGTCAACTTCATGAGCGAGCGTTGAGCAGTTGCGAGCACGTAGGGAGGGTCGAGCTCACGGTCGTCAGAGTCCCGTGTTTGCGGGACCGCGCTTGTGCATGCACGGGTTTCGCGGATTCTGTTCAGTGTGCTCGTATCACGTGCACGCACCTGTTTTATATATGTGCAC	G	MChr1	5303335	5303335	DEL185	SYN23	DEL	-
FMchr1	5863550	5863777	ATCTGGAGCCAAAAAGATCACTCTGTCGAAACGGCTTTGTCTGCCCAGTTATATAGGGTAGTTGTCATTGCAAAGATGAGGTAAGCTATAGACCAAAACAATTCTAGGAAGAAAAACAGGAGAGAAATACAAGGAAAAACGAAGGGGACCGAGAGGCCCCCTTTCCTATGGAATATGACCTTTTGACCTGTACCCTTAACGTAAACCATATGGACCACCAGATACCAC	A	MChr1	5365795	5365795	DEL187	SYN23	DEL	-
FMchr1	5993149	5993745	ATTAAAGCTGACAGGACGGTTGCAAATTTTAAACACAATTCGTGCTTAAAGTGACTTTAATATACCTTTTGGTTCTTATTCAGATGTACAGTGTGTTGATGGTGCCACTACCCTGCTTAAAAACATTTTTATGTGGCTTCTGGGCTGAACCTCTTTTACATTTTCCACAAATCCTTTGAATATTTTATTTCTTGCTGCACAGAAACACTGAAAGAATAACAGGGACACAGAATAACACCTGGGCCTCAACATGGACGCCCAAAAACATCACATAGAAAGAAATGGTATGGAGTTTGGGAAAAAAGAACAACATCTTGCAGCTGAGCGTCAACATACTTTACCAAGCCTACCAAATGTGAAGATGAGTTACGGATGCTAACGAAAGCTAACAAACTAGTT…	A	MChr1	5496349	5496349	DEL195	SYN23	DEL	-
FMchr1	6332330	6332449	TCCTACTACTACTACTTCTACTACTACTCCTACTATTACTCCTACCACTTCTACTACTACTTCTACTACTGCTCCTACTACTCCTACTACTACTTCTACTACTACTCCTACTGCTACTAC	T	MChr1	5842088	5842088	DEL211	SYN23	DEL	-
FMchr1	6373758	6374087	ATAGATATATATATATCTATATATATATATCTATATATATATATCTATATATATCTATATCTATCTATCTATATATATAGATATATATATATCTATAGATATAGCTATATATATCTATATATATAGATATATATATATAGATATATATATAGATAGATATATATCTATCTATATATATAGATATATATCTATATATATCTATATATAGATATATATATATAGATATATATCTATATATATATAGATATATATATATAGATATATATCTATAGATATATATCTATATATATATCTATATAGATATATATATATAGATATAGATATATATAT	A	MChr1	5883321	5883321	DEL212	SYN23	DEL	-
FMchr1	6473661	6473832	CTGATAAAGCTATTGATCTGGTATTATATTAAAGTATTATATATCAAGGTTCAAAATACCTGCTTGGTTTATGTTTTTTTTTTTCACGTGATATCCGCATTCAAAGAGCGAAATGCCAAGCAGGACACTTGATGCTTCACCATCTTTGCAGTAATTCAAAGAGACAACATGT	C	MChr1	5982908	5982908	DEL216	SYN23	DEL	-
FMchr1	7180979	7181193	GTGGGAACGGGATTAAGAAAACAGTCCCCGTGCAGAGCTTTAGTAACAGATGAAAAAAGACAGTAAAGAAATAGTTTGGGAAACTTGCTTGTTTGCTTTCTTGCTGAGAGAAGATTGACACAACCCTCACATTTGTTCGCTAAATATGTAACGTTAGCTAGAGCAGCAGAGTTTAGCTTAGCATGAAGACTGGAAACGAGGGAAACAGCTAGCCT	G	MChr1	6683283	6683283	DEL226	SYN24	DEL	-
FMchr1	8725570	8725671	TATCTCAAAATAATGACATAGTATCTCAAAATAAAGAGTTAATATCTCAAAATAATGACTTAGTATCTCAAAATGACTTATTATCTTGAAATAATGACATAG	T	MChr1	8223345	8223345	DEL243	SYN24	DEL	-
FMchr1	9082292	9082413	GCTTTTGAGGCAAATTGTGCAAATAACCAGTGGTGGAGGAAGTATTCAGATCCTTTACTGAAGTAAAAGTACTATTAACACACTGTAAAGTCCTGCAAGTATGTAAGTATAATCAGGAAAAT	G	MChr1	8584429	8584429	DEL255	SYN24	DEL	-
FMchr1	10175355	10175464	GCCCGGTTATATTCTGCTCATGTCTCCCAGCATTAACAATATCTGCATAAAATTGCCCTCTTACCTGTTGACTCTGGTACAAACGCCTCCTGCCATTCGTTTGGATGAGT	G	MChr1	9571740	9571740	DEL267	SYN29	DEL	-
FMchr1	10459016	10459160	TCGTATCTCAAAATAATGACTTCGTATCTCAAAATAATGACTTAGTATCGCAAAATAATGTCAAACTCTCAAAATAATGACTAAGTATCTCAAAATAATGACTTAGTATTTCAAAATAATGAGAAACTTTCTCAAAATATTGACT	T	MChr1	9845519	9845519	DEL273	SYN30	DEL	-
FMchr1	12181147	12181345	CTTAAATGCTCATGATTAAATAAGCAACAATCAACACTTAGAGTGTATTTATTAAGAGTTTGACTTTCAAAAACGTATCTGAAGCGGCAACATAAGCAAACAACCACACAACTGTTATCAGATCCTGACTAAAATGTTTCTAAATCCTGATTGGTGTGAGAAAATATGTTTTCACGTTCATTCGTTCGCCTGGACAAAT	C	MChr1	11568808	11568808	DEL303	SYN31	DEL	-
FMchr1	12712123	12712231	TATGTTGGTGAAGATGTATGAAGGCTCATTTTACTCCGTATCTGCTGCATGTGTTATAAGCAACTGAGTGCTAGCAAGTTAGCCATGTCAACTTTACAAAGTGATACTG	T	MChr1	12099135	12099135	DEL310	SYN31	DEL	-
FMchr1	13157976	13158153	AGAGTTAGCAAGAATGCTAATTTACATCCATAGTCCCTAGGCAGATAACAAAAAACAGAAACATTACAAGTGACACTACAAATACAAATACAAATATACAATACACCACTAGAAAAGACAACAATACATTGTGCAATATGTCAAGTTAAAAGTGATCACAGTTCTGGTTTGCCTTAAC	A	MChr1	12542501	12542501	DEL318	SYN32	DEL	-
FMchr1	13276656	13276842	GACTTGCTGCAGCAATAAGCAGCATCTCGCATTTCAGTAATGCTATGTCTCTGTCAGTAATGTTAGCTAAAACTACTGGTTCCTGGATGTAAAAAAAACAGATTTATGGACTAGACACATTCACAATCCTACAGAAAATTAGACAAGAAGCAGCAAACAGACAAAACATTAGCAAGGGCTGCATATA	G	MChr1	12661202	12661202	DEL320	SYN32	DEL	-
FMchr1	13472294	13472402	GCTACTTTGCTGAGGCTATACATCAGTCAGTGTGCAGAACTCTGCAAAAACAGACCTGAAGCAACCAAACAAGCTTCTGATTCCACTTGTGTGGAGCAGGCGGGGCGGG	G	MChr1	12857273	12857273	DEL325	SYN32	DEL	-
FMchr1	14568083	14568649	TTGTTGAAGATCAGAAGTCCAGGTCTTGGGCCAGAGTTTAAGTCTGGACCTCTTCACCAACACTTAGTTCTCTTCAGGATAAAGTAACTATTGGAGTCCCAAAAAACAGGTTCAAAAATTCATCTGGAGACGATCAGAGTTTGATGCAATAGAGTTTAATTCTTCACAGAGATTAAACCCTAGCCAATCCCATGAGACTGACTGATTTTTTCATGGTCTGCACACACATATATTGCCCAAGTGCCCATGTCCCCATTGGTGGAGTAACCTGAGCCACTCCACCTATTTCTAAAAATGATCATCTCTCGTCGGGTAAATAATGGTGTAATCTTTTGCCAAGTTTGGGGTGATCCAACCCCCCCCCTGGGCACAGCCTGGCATATCTCTGATTCCTGTATG…	T	MChr1	13963474	13963474	DEL342	SYN33	DEL	-
FMchr1	15005564	15005673	CTTTTCCTTTCTTTTCTTCTCCTCTCTCCTCTCCTCTCCTCCCCTCATTTCCTTTCCTTTGCTCTCCCTCCAGCTCTTCTCCTTTTCTCTCCTTGTCTCCTTTCTCCTCT	C	MChr1	14400113	14400113	DEL347	SYN33	DEL	-
FMchr1	15133656	15133782	AAAGTGGATTCAGTGGACACAAGCTGGATTTAAACACACTTCCGGTTAGTCATTTCTATATGACTGTACTATATTACAGAAAGAACTATTTAATATATGTCTTTTGCATCATTTTGATTATTCCTCC	A	MChr1	14528368	14528368	DEL349	SYN33	DEL	-
FMchr1	15346077	15346255	TGCAAGAAGTCTTGGTTCTGTTTAATAGTAATTTAAGTTTTGAGCATCATACCATGAGGCTTGTCCATTCACGTTTTTATCACCATAGAAGTACTTAAAAAATAAGATGTATTTCAAATTTTAGAGACACCAGGACTATCTTAACTCAGCTTTCCAGGCTTCTAAGGCTCATGATGCCT	T	MChr1	14741969	14741969	DEL352	SYN33	DEL	-
FMchr1	15920258	15920535	ACAGCACTTAAGACCAGAGTCCAGCGATGACTAATGGTTAATTCTGGACACATAAATACTGTGTGTGTATGAGAGAAACAGAAAGAGAGAAAGGGCAGGGAGAAGTAAAGGAGAAACATCCATCACCGGGCTCTCCATTACACTCCTCTCATCAGTCCTTATTTAAGAAGCTGTCCTGCCTCTCCCCCCCTTTCTTTACTTCTCTCCCTCCTCCTCCTCTCAGTGATGTTCTTCCTCATTGGGGTCAAACGTCAGAGCAGTTGAACAGAACAATGTTC	A	MChr1	15308882	15308882	DEL360	SYN34	DEL	-
FMchr1	15940890	15941023	AGGATTGATTTACGGCACAAAAGTGGATGCAAATCGCACAAACTCAGGAATGAAGTGCAGTTTTCCCATCAGAAACAAAATTAAAGCTTAAGTTTTGGCACTGGCAGAGAGTGGAAGGAGCAACGATAATGTTA	A	MChr1	15329303	15329303	DEL362	SYN34	DEL	-
FMchr1	15954585	15954759	TCAGAAAAAAATAACCATTACAAGTTTCCTTGTGATGTTGAAAGTCACATTTTCCAAGATGATGTCATCAAATGTCTTGTTTTGTCCAGTTAACACTCCAAATAATACATTTACAATGACATTAAACAGAGAATAGTAGCAAATGTCCAGAATTTTGCTTGGCGATTAGGTATAG	T	MChr1	15342348	15342348	DEL364	SYN34	DEL	-
FMchr1	17763675	17763984	TCCCTGACACATGCAGCAAGATGCGAAAAGCTAACCTGACAACATGTAACAGGCACAACTAGAAACACTAGAAACTAGCAGAGACTTGTCAAGAGACTATTTTCTGCATAACAAGATTGAAAACAGCGCTTCTTCTGAAAAATGATGAGTAAGCAGAAACCCTTCAATTCAAAAATGCAATAGAGCAAGAAAGCACCACTGTTGCTGTTGAGGGTCGGGGTGGAAGATGTGGTGCTGCCTGGTCATTGGTCATTGGTCATATTTCAAGCAACACTAAATTTAGTGTTCTTTGAAATATGACCAATGCGTT	T	MChr1	18425229	18425229	DEL390	INV895	DEL	-
FMchr1	18743150	18743250	TGGAGTCTTAAATCTAGACTTAGTCTTGAGTCCATTTGGAGTTAGAATCAACTGTGCTTGGTCTTGGACTTGGTCTTGACTACAACCCTGCTGTCCCCGGA	T	MChr1	17445626	17445626	DEL399	INV895	DEL	-
FMchr1	19178422	19178624	ATGAATTCAGGGCAGCCAGGTTTTAGGCTCTGCAACATGCACTAACTGAGATGCGGGGCAATAACAGTCAAAGGATTGTCTCTTAAAGTTGACTCAGGCTGGAATGCATGGCAGAAACAGCCAGGTACAAGCTCTCTATATTTCACAGGGCCAGTGGCACGCTGTGTCTTAATTGAAAAAGGGAAGCACTTGAATTAACAACC	A	MChr1	17006671	17006671	DEL405	INV895	DEL	-
FMchr1	19184182	19184304	TCCCAAGCGCCTCGCTGTAGCTAACGTTAGCTGGCTCTTGTGGTCAGCTTTCCTGCACAGCAAAGCACGTCTGGTGTCATGTTACACTTTGTTGTGACTCAACTTTGCCTGTGAAGAGCAGCC	T	MChr1	17001133	17001133	DEL406	INV895	DEL	-
FMchr1	19522179	19522344	ATGCCAGTATTAGCTTTTTGCAGTTACCCCGTATCGGTCGTAACAAAAAGTGTCCGTGCAGAAATGTCAAAGAAATGTTTAAGGTGGTAGAGTTTGTCCAGCACAGTATAAGTAGATTTTTACACTGTAAAATGTACATATCTGGGTCACAATGTAAAAAATTAAT	A	MChr1	16660925	16660925	DEL413	INV895	DEL	-
FMchr10	1532437	1532824	TACCGTTACACTCCTATTAATGTAACGGCAGAAAGGGCTATGATGTTCACACATTAGCTTCCACTCAACTGACAAAGTATGAAAGTAGCTATGTGGTTAGCTAGCTAGCTAATGTAGCAAACGAGTATTAGTGACATGACGGTTGTCGCAGGAGATTGAAGGGAAGAGATAGACTGTACATAGACTGTATGGTACTGACAAACTATAGCCGGCTAGCTACCTCACTAACGTAGCAAACAGGCGTGATAAGCATCAGTGACATGGTGGTTGTCAGGGACAGGGTTATATTGAAAGGGGAAAATGATGGGCGCATTGTTTATTAACTTTCCAGCAATGTATTTCACAAAGTAGTTAGCAACTCAGAGCGCTTGACTCCACCATCTGCTCA	T	MChr10	591001	591001	DEL431	SYN43	DEL	-
FMchr10	2631128	2631350	TTCCCCGTCCAGAAAAGTGTAAGTGGCCCTCGATCATTATTGAACAACAACGATGCAATTGGGCTCTAAATATTTTAGGAAGCTGTTTTTCTTTCGGCCCTCTGCAGTCTACTCAGTGGTTAGATTGAAGAGATTTAAACTGTGATTTGTCTGTAGATACTATGTTCAGCTGATATTCCATGATTCAATCCCAATAGTGCTAACCCTAGACCAACCTTTTATT	T	MChr10	1689342	1689342	DEL439	SYN43	DEL	-
FMchr10	2648287	2649227	CTTTTTTGTTTTTCACCAACTCCTGAAAAAAATATTAGGCTCTTATGCTCGACCATGTTCACCAGATAGTCCTACATTTCTCTGTCTGTTGTTTGGTGCTAGACAGGTAGTGTACAGTGCATTTATCAGAGCTTTTTCACTGAACTAGAAGAGGCTAAAAAGCTCAGTACAACTCAGGGGAACTGCCTTGGTGATAATCAGGGGTTCAAGCCTGAAGGGCTGAAACCCTATTGTTTTTGTGCTGGTTTATTATTTTTCTTCAGAAATATTTGCACAAATTCTCGTGAGATGATAAGTGGTGGAGACATGAGATTTTGCCCATTGATTGGAAGTTGTGTGCAAGTGCTGCCCAAGAAATATGACCCCAATCGGCCTGATGGGGGCGCTATAATTAAAGGT…	C	MChr10	1706277	1706277	DEL440	SYN43	DEL	-
FMchr10	2658852	2659017	GCGGAAACGCCAAGCTGTGTATTTATTAAAAAATAAATACACAGCTTGGGTGGTCTGTGCAAGGGCATAACCATGGTAGACAATGGTCCCCAGATTTTTTTTTTCTTTTTTTAAAGTGCATTTCCCACAACTCTATGATATTTATATGAAAGTTTGCACATTCAGT	G	MChr10	1715902	1715902	DEL441	SYN43	DEL	-
FMchr10	3770449	3770715	ATGGACAATGACACTCATTACATTCATGGCTTAGTAAGTTTGTGAAAGGAAAAATTATTTTTAAAAAAACTCATTCCCACGCTTCTTTGTCCGCATTTCTTTTTTTGTTGAACATTTTTTCGTTTGCCATTCTTAATCTGATTAGGTCCTTGTTTTTTTTCCAAAATACAATGTAACCTCCAATTCCTTCATGTGTGCATGAAATGTATGTAAAAAATCTATCAAATGTCTGTTTGAGGAGAGACAACTTATAACTTATCCTTTGGA	A	MChr10	2828117	2828117	DEL451	SYN43	DEL	-
FMchr10	3935612	3937006	CAACAAACCATCAAGTAATATCAGCAATAATCATTAAATCATTAATAAAGGGTAGTAATCATCACATTTGCAGTTATAAATATTAATAAGTCATTTAGAAAGGATGATAATCACAAAGTCTTCCTCTAAATGTTTCTAAATCATTAATAAAGCGTTACAGTAGGGTTAGGGCCCCCTAACCCAAATAACTGCCTCTCTGAGAAACTGAAACTTTATTAAAACCTGGACTAGTGGACATTTATTACACATCTTAATCAAAATTTTAATTTGGTGAACGCCACTAAACCAGCCACACCGCCATACTCACCTGCACATAGATACATACGCATGCATACATGCACATGACATTACATTACCATTCTGTCTCAAATTACCTCATATCCTTCAACAACTAACCCT…	C	MChr10	2992117	2992117	DEL456	SYN43	DEL	-
FMchr10	4382345	4382656	TTTTTCTCAGGAGTTGGGGGAGACCAGAAACATGACTCCAAATAAATGGTAATGTTGCTCCATGTCTGCTGGATGTGTAAATGTGTAATTTGCTAACATGTTTAAAAGGTGACAACATTTCAATGCTTTGTTTACAGCTTTTTGAACTTCCCCCAAGTGGCCAAAAAAATCTATTAATGTAGCTTTAAAGTAAGATGAGCCTTGACGAAAACCTTACAAATTAACTTAACCAGTATATTGGCCATAATTTCTATCAGTTATAATAACATCGTACTCCCTAAAGCAACTGCTGAGATCTCGAAACACAACAAC	T	MChr10	3343050	3343050	DEL461	SYN44	DEL	-
FMchr10	4780700	4781123	ATATTGATCATCTGGTGACCTGGTGCAGACAGACCAACTTTGGAGCTCAATGCTGTAAAGACAGTGGAGATGGTTGTGGATTTCAGAAAGAGCCCAGCCCCACCTGCCCCCATCACCCGACTCCCCAGTCGACACTATGGAGTCCTTCTGCTTCCTGGGCACCATCATCACCAAGGACCTCAAGTGGGAGATGAACATCAGTTCCCTCACCAAGAAAGCCAGCATAGGATGTACTTCCTGCGGCAGCAGAAGAAGTTCAACCTGCCAAAGTCAGTGATGGAGCATCATTAAGTCCATCCTCACCTCCTCATCCACCATCTGGTGTGCTGCTGCCAAGGACAGGGGCAGACTGTAGCGTATCATTTCCTGTGCTGAGAAGGTGATTGGCTGCAATCTGCC…	A	MChr10	3721578	3721578	DEL470	SYN45	DEL	-
FMchr10	4844329	4844561	TTCAGAAACCCTGTGGAGTCATCTGTGAAAGTGTCTCCCTTGTAAAAACATTGCAACATAGAACTTCTAGAGGTCAAAAACACCACAAGGCACAGAGTACCTTTAAAAAAAAAATTATGGACACAGCTCCGCCAATCAGACACGTATGAGAGGTGTTGGTTTTATACTTTGTTCAACCGTCCGACAAGGACTTTGTTTGAACCATACTGACGCCTTAAATATATGTATGCTGA	T	MChr10	3784744	3784744	DEL471	SYN45	DEL	-
FMchr10	4848155	4848311	TAACAACTTTTCGTACAGACCTGCGAGTCAAGCAAGCTGATTGGTTGATCCAACTCCTGTTAGAAGACGGGTTAAAAACGGGCCAGAAAAAAACATGCAAAGCTAAGGGGCTCCATCATGAAACCAAAAAATATTGAATATAAATTTCTCCGTCTGG	T	MChr10	3788341	3788341	DEL472	SYN45	DEL	-
FMchr10	5022716	5022849	ATTTGCTGTCAACGGTAGAACGAAACAGCTGATGCATATTATCGCCCCAGGTGCTGGAATCAGTATTGATGTTTCTGCATTTGCAATAAGAGGTGGTCTGAGCAGGTTTTAAGGCAAACGCAGTTTCGTGCCAA	A	MChr10	3962663	3962663	DEL473	SYN45	DEL	-
FMchr10	5822045	5822211	CTGTAGAGGATTCCCTCCCCCACCTCAGGGTCGCTCAGAAGGTGTAGAATCTTCTCCAGCCTTTTGAGATCACTCTGGTCCACAGCAACAAATGCTGCAGAGAAGAACTATCAGAAAGAGCTGTACAGAGGATGATGTTCTGATGATGTTAACGCAGTGAAAGAAGT	C	MChr10	4762258	4762258	DEL485	SYN45	DEL	-
FMchr10	5832625	5832754	GCTTAGCCACGCCCATGGCGAGGCTTTTTTCATTGATAACGGCCATGTTTTTTGACCAATCATGCTCATTTCTGATAGAAATGTGTATTTCAGTCCCCCAAGGCTGTATACCAAATTGGGTGTTGATACA	G	MChr10	4773010	4773010	DEL487	SYN45	DEL	-
FMchr10	5939782	5939919	GGAGACGATCGCACCTGAGCGCTAATTGGAACGGCACAACAGTAACGGTATGCTCTCCAGTCTCTGGCATGCAGCGTCCTGGAGATATTTAGGATGTTGTATATGACACCGTCGACCCAGCAGTGTGTAGTTAACGTG	G	MChr10	4893587	4893587	DEL493	SYN47	DEL	-
FMchr10	6200867	6201629	TTAGCGCTGAAACAATTGTCCCCCATCCTGATGAAAACGTCTATGGTGCGTGCATAAGTGCATACATGTGCACACGCATGAATGTGCGGGTACACTTAAAGCTTGGGTAGGCAATGTCTTTTAGAAGCATTTTTTGTTATATTTGTTGAAATTCTCTTTACATCCAGACAGCAATCAATAATTCAAATGCTCTGACAAAAAAAAAGAAAAAAGTCTGGTGTCTGTGGCTTTCGCAGGACTGTAATAAGCCCGTCCCATCATTTCATTCGGACCGAATGAAATGATTGGATGGCACTCTGACCCTGCACTCACTGTCATCTTCCACACGGCTAAAGCTAGCGAACTAGTCGCAGAATGACAGGGAAAGAAAAGAAAGACAGAAGAAGAAAAGGCTACGAC…	T	MChr10	5154944	5154944	DEL495	SYN47	DEL	-
FMchr10	6601288	6602317	TGAGATCTCGTTCACTTTTCTGAAGTCATTACAAAACCTGTTTGTGTTGTCTGACTTAGGGACCAGGACAGCTGGGCTTGTCCACTCACTGTGGGATTCTTCTATCACTCTCAGAGCCAGCATTTTCTGGACTTCTTGCTCAATGGCTGCCCGTCTCACCTCCGGTATCCTGTGGGGCGTAACTTTACCTTCTTGCCTGGTTCAGTGTGAATATGATATTCCACCAAGGTTGTGCACCCAGGCTGTGCCGAGAAAACATCCCAATTCTGCTGAACCAGCTCTCTGGTCTGCTGTAGCTGTGCTTTTGATAGCCCGGGTCCATACGCTACTTCAGTCACTGCACTATCTAGAAAAGAGGGGAGCACATCAGGAGAAGCACAACACAGGAGCGCATCTCGG…	T	MChr10	5549574	5549574	DEL499	SYN48	DEL	-
FMchr10	6627066	6627385	TTCTGGATGTTCATACGTAACTACTAACACCAAAACCACAAGTTTAAAACCATACACAAGGAGGAAGGAAGAAGTGTTACTATTTATAAAATAGCATTAACAGTTTCTTTAGAAAGATTAAGATCAATACATTTTGAGTTGTCGTTTGAAGCTGTCCACTGAGTCAGCAAGTCCAATATTTAAAGGTAGAGTGTTCCATGTTTTTGGGGCGTGGGCTAGTGGCTAAACATAGCATCTCCAAAGGTTTTTGTGGCCACCATTGGAAAAGTTAAAAGAGCAGCTTTGGAGGATCTTAGGGTTCGTGGAGGATCATTAAACGA	T	MChr10	5574406	5574406	DEL500	SYN48	DEL	-
FMchr10	6728249	6729869	CACTCCCCTCCAAAAGTATTGGAACAGTGAGGTCAATTCCTGTATTTTTGCTGTAGACTGAAAACATTTGGGTTTGACATCAAAAGATGAATATGAGACAAGAGATCAACTTTTCAGCTTTTATTTCCAGGTATTTACATCTGGATCTGATACACAACTTAGAAGATAGCACCTTTTGTTTGAACCCACCCATTTTTCATGTGAGCAAAAGTATTGGAACATCTGACTGACAGGTGTGTTTTGTTGCCCTGGTGTGTCCTATTACATTGATTATTCAAATAATAAATAGCACTGAATGTCTACGTTCAGTTTCAGATTTGGGTTTTGTCTGTGCAGACTGCATTTATAGTTAGAGGTGTAACCAACATGAAAACCAGAGAGCTGTCTATGGGTGAAAAA…	C	MChr10	5674472	5674472	DEL504	SYN48	DEL	-
FMchr10	7415345	7415447	TTATCTTTCTTTCCTTTCTTTCTTCTTTGCATCTTTTCTTTCCATGCTTCCTTGCATCCTTTGTTTCTTTCCATCCTTCCTTCCGTGCATCCCTCCCTTTCTT	T	MChr10	6338631	6338631	DEL517	SYN49	DEL	-
FMchr10	7589220	7590875	ACTCCCCTCCAAAAGTATTGGAACAGTGAGGTCAATTCCTGTATTTTTGCTGTAGACTGAAAACATTTGGGTTTGACATCAAAAGATGAATATGAGACAAGAGATCAACATTTCAGCTTTTATTTCCAGGTATTTACATCTGGATCTGATACACAACTTAGAAGATAGCATTATTTGTAATGGAATACCACATTTTTAGGTGAGCAAAAGTATTGGAACAGATAGACTTAAAATAGATTAAAGTGAATAAGACTTGATATTTACTTGCAAATCCTTTGCTTGCAATAACTGCATCAAGCCTGTGACCCACTGACATCACCAAACTTTTGCATTCTTCTTTTGTGATGCTTTTCCAGGCTTTCACCGCAGCCTCTCTCAGTTGTTGTTTGTTTTGGGGGG…	A	MChr10	6517936	6517936	DEL527	SYN49	DEL	-
FMchr10	7606689	7606844	GTGCTGTTTGAAAGGACACAGTATGGACTTTTCACGCACTGTAACTAACGAGACATGTTACATCTTGTTTGTTTAACCTACAAAAACCAAAGTGTAAAAATCACAAGTTGTGGTTTTGCAGTCATATGCTGTTTCCAGTCTAAGTGAAGCTAATAG	G	MChr10	6534620	6534620	DEL530	SYN49	DEL	-
FMchr10	7875441	7875564	TTAAATCAGCAGCAGCAAATTTGACCTTGATGCATATTGCAACGTATCTACTGTATGTCCAGTTGTCTATAACAAGAAGAAAATGTCCCTTTTTACAAAAATGTTATTCAAGGTAAACTGCTCT	T	MChr10	6785367	6785367	DEL533	SYN50	DEL	-
FMchr10	8123872	8124216	GCGGCTTAAATAGTATTGAGGCTTTCTACTCTGCATGGAGAATAACTTCTGCTCCATATATTAGTGTGTTAGGGTCAGCAACACTTGCAAAACATTTAAGTCAAGTTGTTTTTTAGTCACGCTAGCAGCGCAGCTCTACAGCAGGTAAGACACCAGGATATTTGAATTCAATCTATTTCTGTCTAAATGACACATAGAAATGTATGTATATATATATATATCTACATATATCTGCTTTTACTCCCACACATTAGCCCCATCCCATTCATATGTCCGTTTGAACAGCACATTACATTGAAAGCACATTTTCAGTGAATATAGCCACTATGACTAAACATGACCAAT	G	MChr10	7032217	7032217	DEL541	SYN51	DEL	-
FMchr10	8291909	8292021	ATCACCCTTAGCCTCAGATAAGAGCAGTACATCACGATCCTTAATTACAGTATCAATACAGTCCTTTAACATTAGCAAATCCACCATCCCACCGTCCTCTAACTCTAGCAAGT	A	MChr10	7156855	7156855	DEL544	INV898	DEL	-
FMchr10	8470551	8470904	CTAGAGTGGAAACCGCTTATAGTGATCACGTAGCGATGATTATTCCAGTCATGCAGATGACCATCTAATTGACATGTTAATACATGAATATAAGTATGAAATGGACAACCACTATTTGGGGTACGCTATTAGGGGCATTACACTGGGCATTATCAATCCACTTGACGAGGGCGGCTTCAAACACAGGTGCTTTCCACGTGTTACCGGCCGAGCCTTCCCCTTTAAGGAAGGTGGCCTGGTGGACGTATGCATGTGACGTAGTCTGGCAGGTTTGTTATGGGTTATGAGTCTGAGCGTATGTGTAGAAAAAGTACCTGTACATGGGGCAGACACTGTGAAGTGTATGCTTGCATC	C	MChr10	7354581	7354581	DEL549	SYN52	DEL	-
FMchr10	9319693	9319853	GGATACCTTGACAACAAGCTTTGGTTTTCCCATCGGCTTGGCATCGATCATTGATGTAGCAGCACATATAGCAGAGGTGATGCTGTCTGGTTATTGGCTAGCGCACGAGGCATTCAGGTTGTGTCCAATTAGTCCAATTCACAAGGTCTGCCTTTGAATAT	G	MChr10	8140765	8140765	DEL563	SYN55	DEL	-
FMchr10	9572504	9572782	CCGGTCAAGGCTGGATCAGCTTTTAAAAACTACCAATTATCAGAGAGAGGGGAGTGGGAGTCAGGGGTTACTGATTAAAAGGAGAGTCCGGAGAATATCCAGTATTTTGGGATGGTGAGTCCACAAGTATTCTAGGCTTGTGAATCTGAATCTGAAGCCCCTTAAACAAAAATGATAAGGACTGTAATTATTAAGATAAATGAACATGCTAAATTACTAATTTTACTACTACTGAACACTAACTAACTGAACTCTAATCAAATCAGAATACATGTCCCA	C	MChr10	8391551	8391551	DEL565	SYN55	DEL	-
FMchr10	9721960	9722165	TTGATACCCACATCCGCCTGTACATGTATGCTTCTGTATATAATATTAATGTTTAGAAAAGCTCTGTAAACTAGCCTGTAACATATATCTGTCTCATGTTCTGTGTGTGCTGTTTTAACTTGCTGCTTGTCTTGATATTTTCATAAGTGTGGTGATTTTTGAGCATTTTTTGGATTATTTATTATGTTTTGTTTGTTATGCAAGAA	T	MChr10	8541703	8541703	DEL571	SYN55	DEL	-
FMchr10	10223296	10223419	TGCTACAATTGAATGAATGCTGGTTGTTGCCAGAGACCTTTTATGTGACTGTAGTTTAAACAACATGAGGTCCCATTTTCTTTTCCCCTCTACTCACCTCTGTGTGTCACAGACAAGGAAAGGA	T	MChr10	9044971	9044971	DEL581	SYN55	DEL	-
FMchr10	11041539	11041639	GAATTAAAATATGCTCTATTTATTATTTATTTTTGTAAATATTGGGTACCTTTGGGGTACAGTACTAGTAAAAAAAAATAGTTACCCCCACAGGTTTGGTA	G	MChr10	9865288	9865288	DEL595	SYN55	DEL	-
FMchr10	12021114	12021270	CCAGTCACGCACAGACTCACACACCGATGGCAGTGAGCTACCACACAAGGTGCTGGCAATTTGGGGTTCAGTGTCTTGCCCAAGGACACTTTGACATGTGGACACCAACCCTGTAATCAGTCGACAACCCATTCTACCTCCTGAGCCACAGCCACCG	C	MChr10	10841831	10841831	DEL605	SYN55	DEL	-
FMchr10	12042220	12042354	TGCTAATACTTTTATACCTTCACTAAAGTAAAACTGAATGACTTCACTTGTAACAAAGTATTTCTACACTGTGGTATTACTACTGTTACTTAAGTAAAAGATCTGAGTACTTCTTCCACCGTTGGTAAATAGTCA	T	MChr10	10862761	10862761	DEL606	SYN55	DEL	-
FMchr10	12176819	12176943	TTTTGTTTGTGTTTTTTTTGTGTGTGTGTAGCATGAAGGGACTACAACGTGAATTTCGTTATACAACCTTGTGTTGTATAATGATAAATAAATGAACCCTTGGACCCTTGAATAATGGAGGAACA	T	MChr10	10997795	10997795	DEL608	SYN55	DEL	-
FMchr10	12314032	12314147	AAAATCATTAGAAAATGCAAATATATGAGAAGGAAAACTCACTTTTGGTTGAAAACACTATAGATGTGTGCAAGCTGTGATGATGGGCGGGGGGGGGGGTGGCATTGTTTTGTCTA	A	MChr10	11134715	11134715	DEL611	SYN55	DEL	-
FMchr10	12338962	12339123	ATATACATATATATATATACATATACATATACATATATATATATATACATATACATATATACATATACATATACATATACATATATACATATACATATATATATATATATATATATACACACACACATATATATACATTTATATATACATATATATATACAT	A	MChr10	11161022	11161022	DEL613	SYN55	DEL	-
FMchr10	12406779	12406879	TTGGCACCTCTAAATTTTACTCTTTGGTGTACCGTGACTTTTTCGTGCGCACTGGCACTCACAAGCTGCCAGTACTCTTTTCTGCCCTCTCCATACCAGGT	T	MChr10	11228810	11228810	DEL615	SYN55	DEL	-
FMchr10	12809146	12809783	ATGTTGAAGCAAAACTATGGTTTGCTTAAGAGCTTAGATCATAAACAAATAATCAAAAGTACCAGATTGAATGTATATCCAACATATAAAGTGTGAAGATTATGTTTTAGCATGCAACATAAAAAGATCCTAAAGTTTTTAAAAAATATGGTCTGTGAGAAACTGATAAGTAACTGTGTCACAAAACCAGTCTAAACTGCCTCAGAGTGGAAAATCCCCAAACATACAGGAATCAGAGATATGCCAGGCTGTGCCCGGGGGGGGGGGGGGGGGGGGGGGGGGGGGTTGGATCACCCCAAACTTGGCAAAAGATTACACCATTATTTACCCGACGAGAGATGATCATTTTTAGAAATAGGTGGAGTGGCTCAGGTTACTCCACCAATGGGGACATGGGCA…	A	MChr10	11616689	11616689	DEL619	SYN56	DEL	-
FMchr10	13285203	13285318	GTGTGTGTGTGTGTGTGTGTGTGTGTGTGTGTGTGTGTGTGTGTGTGTGTGTGTGTGTGTGAGAGAGAGAGAGAGAGAGAGAGAGAGAGAGAGAGAGAGAGAGAGAGAGAGAGAGA	G	MChr10	12089260	12089260	DEL626	SYN57	DEL	-
FMchr10	13774973	13775106	TAGTATGCTTTAAATGTTTGAGCTTGAGGTGTACCATTACATCCTCCAGCCAGCGTTTATGAGATGGTGATTCAGAAGTCTGAGGAGCAGACTTTGAGGAAGGAGTGTAGAGAAGGCCATAGCTACTTCTTGTG	T	MChr10	12578172	12578172	DEL631	SYN57	DEL	-
FMchr10	14473462	14473779	ATAATAGCATTTGTTATTCCTTTGGCCTGTTTTGAATCTGCAGAGAAGACGGACTTCACCTCAATCTGTTTAAGCCCTGTTTTAGTCTGTTTGCTGTAGCTTAACAGGATGGTATTGGTATAGGTGATATGGGAAGGCGTTCTCATGTGTGTTTGCCATAACAATGATACTAGCTATGTTTTATGTGAGCTGGGCTAACTGTACTAGCACGCTTTAGCCAACAGCCAACAGCTGACACCCTGCCAAAACTTTCCGGATAGGACTTGAAGTTCTGAATTTATGTTCTGCAGATGGCAATATGTACTGTAGGCTGCAAAT	A	MChr10	13275516	13275516	DEL641	SYN57	DEL	-
FMchr10	14815518	14815752	ATGGTAACAACCATCATTTCTGATCAATCATTTCTGTTACTTTTGAACAAAAAGCGCATCACTTACTGCGCAGCACTACAATTTCGCCACAGTGTACTCTCTGGTATCACAACACATCAGAATAGGCAATTAGGATGGGTCTTTATATAAGCTAAATTTTTCATTGCATTCTGTATGAGTCGACTGCAGCACTAGTAAAAATCACAAGTTGATATTTTAGCCTGAAAAAAGTCTA	A	MChr10	13651579	13651579	DEL645	SYN61	DEL	-
FMchr10	14951487	14951651	AGGCAGCCATTTCCTCCATCAACAAAAGGACAGTCACCCAACCAGAACTGCCACAACAGCCTCCTAACAGGGAGCAACAGAATAAAAAGAAACAGCAGCCTATCACAAGCCAAATGAAACACTCGTGTTTAAACAGGCCAAATACTTCTAGGTACATCATTAACC	A	MChr10	13787325	13787325	DEL646	SYN61	DEL	-
FMchr10	15446074	15446175	TTGAATTGGCTGTGTGGACCTGTAATTTATTAATTTATTTGTTTATTTTTTTGCCATGTTCCCAGCAAACTTAGTTTAATGCATATGATAAGAACATAAAAG	T	MChr10	14304112	14304112	DEL653	SYN62	DEL	-
FMchr10	15637466	15637680	TTCCCGTTTACAGAGCCAGGGTTGTGTATGAACGCTGGACTTTTTTGTCAGCGCACACACAGAACAGAAAGCTAGCAGACCGCAAGGAGATATTCACTGAATTTGACAAAAACTGTTTTGGATTAGAATCGTAGACTACATCTTTAATTGCACTAAACGGATCAAAAGGATGCTGAAATAACTACATCATGATGCCAACTTGTAAAAAGTCTGAA	T	MChr10	14495170	14495170	DEL656	SYN62	DEL	-
FMchr10	16161528	16161688	GCATATTTTTTTGCTGAGCATCAAAGCTGACTATCCACCCTCTGTCTATCATCAGTGAAAACCTTACTCCTCCTCCTGACCATATACGTCCATGGAGCGTTTCTTTACTGTGTCACAAAAAAGGGAGACAGACCCTCCGTCTGTCGCTGATATCAATCATT	G	MChr10	15019847	15019847	DEL663	SYN62	DEL	-
FMchr10	16565078	16565316	TTATCTTGGAATGGCTGCAGAGGTGTAGCAAGGATTTTATAAACACTGAGGTCAGGAGTCAAAGTTCATCCAAGACACAGAAAAGACAGTTTCTATAGCATTTTTTTTATTATTAAGATTTTTCACATCTTATCTGTTGAGTTAGTTGCAGAGGTGGAAGAAGTACTCTGATATTTTATTTAAGTAAAAGTAGCAATACCACAGTGTAGAAATACTCTGTTACAAGTAAATTCAAATGT	T	MChr10	15427136	15427136	DEL672	SYN62	DEL	-
FMchr10	17068154	17068575	TCCACTCTGAAATAATCTGGGGATAAGCACGACATTTAATGAACAAGTTTACGTTCCCCAAAGGACTTGTTTCTCACTTAGCCTTTACATGAGTTTTAGCACCACTCTTAGGCCAGTTTCATCTACTTTGGACACATATAACTAAAGGCAAAATCATACCTATTGATTTTGGTGTTCCTGTGGCCTTTAACAGAGATATTGCATACTATAACAGGGTTACTGCTGTGACATTTGTTGAGCATATTATTGCTCCCCACAGGAAGAACCCCTGTAATGTAACTTTCTGACACAAGACTTAATACAGTCTTATTCTTTTAACCCCCAAATTATTTGTGATGTGCAGCCTTCAACACTAAACTAATTCTTCATCCAGATTCCCCCTCTCTGCTCACTGGTAAA…	T	MChr10	15930559	15930559	DEL678	SYN62	DEL	-
FMchr10	17280513	17280674	ACATTCGGCTGTGGTGGCTTCAGCAGCCTCTTCCTTCAGTTCATCTTCACTGGTGGCAGCAATCTCTTCTTCATCATCAACTGTCCCTGCTTCCACAGCCTCATCCTTGTCCGATTCATACTCAGTTAAGGCTGCCACAGCAGTCTCTTCTGCTGCAATTTC	A	MChr10	16143553	16143553	DEL684	SYN62	DEL	-
FMchr10	18343968	18344105	TTGTTTCTTTGTTGTAACAATGCTTCTTGGCAATAAATCTTATACCGTTGGAAAGCCTGTTTATTTCCCTTTTAAATGGTGCCACATTTGTAAGGAACATGCATTTTTGGGATGAGCAGCAGAGCTGAGTATGTGGGT	T	MChr10	17209174	17209174	DEL698	SYN64	DEL	-
FMchr10	19126524	19126746	TAAAAAGCAAGCAAATACTCTGCTGTTGTAGCTTGACAAATGACTTAAACGATTAATCAATTATTCAGCATTGCCGCATAATTTTCTGCCAATCAACCAATTGTTTCAGCATTAAAAATAACCTCTACAGATATATGGAAATAGCATTTTTTTTGTCTAAAGTGTCTTTTATTTTCAGGCTTTGACAGCAACAGTCACGTGGTTAGAGGAGTATTCCTCATTA	T	MChr10	17991257	17991257	DEL711	SYN64	DEL	-
FMchr10	20057906	20058145	TTGTGGTAAAAACTATTAGACAAAACTATTAGACAAATCAAAGTCTTGAGATGATGAAATGTTAGCTTTGTCATTGTGTACATGTAAGTTATCAAACAGCTCTTATGGTGAAATGAAATGGTTATTAAAGGCTTCGACCACATCACTGTTATTAATAGTTGGTCTGTATTCACAATTAATCCCTGGTGGGTGTGTTACTTTTCCTTTTTCTAGTGTTTCTGACACAAACAGCTGGGCAGT	T	MChr10	18790000	18790000	DEL723	SYN64	DEL	-
FMchr10	20084764	20085067	TCCCTTTAAGCAGCTGTAGCAACATACTGTTTAGTAACAGATTTCTAGAACTTTCTGCTTCCTATTGTGCACCTGCATTATTATAACAGCATTATTATCCATCATGTCAGATATATAATGTTACAGTATAACAAAAAATATGGCCAATTTTTTTACTTTAAACCATGTTTATAGGAAAAATCGCAAAGCCCACCCACACACTGGGCCAATATACACTTCAACATTTCAATACTTATTTTACATTTATTTATAATTTATTTATGTTCATTTTTCTAATATTACTTTTATTCTAATTGGTATTATT	T	MChr10	18816600	18816600	DEL724	SYN64	DEL	-
FMchr10	20716281	20716391	AGATGTCTGATAAAGTTCAGGTAAAGTTCAAGTTCAGACAAAGTGCAGAACAAAGAAGGGAAAGACATGGCACCATATATGGAGTAGTGGTAAAAACTGTGTACATGACAA	A	MChr10	19446006	19446006	DEL735	SYN64	DEL	-
FMchr10	20768816	20768923	CTCAATTAAATTCCTGTAGGCCAATTAATTGAGTAATTGTTCCAGGACTAATATACATACAAACACATACAATACATAGACAACACAAACTACAGCATTCAACACAAG	C	MChr10	19498388	19498388	DEL736	SYN64	DEL	-
FMchr10	20990389	20990931	AGTCATTTTTTTAAGATACTAAGTCATTATTTTAAGATAAGTAGCCTATGTCATTATTTTGAGATACTAAGTCATTATTTTAAGATATTAAGTCATTATTTTAAGATATTAAGTCATTATTTTGAGATACTAAGTCATTTTTTTAAGATACTAAGTCATTATTTTGAGATACTAAGTCATTATTTTAAGATATTAAGTCATTATTTTAAGATATTAAGTCATTATTTTGAGATACCAAGTCATTATTTTAAGATATTAAGTCATTATTTTGAGATACTAAGTCATTATTTTGAGATACTAAGTCATTATTTTGAGATACTAAGTCATTTTTTTAAGATACTAAGTCATTATTTTAAGATAAGTAGCCTATGTCATTATTTTGAGATACTAAGTCATTAT…	A	MChr10	19721747	19721747	DEL740	SYN64	DEL	-
FMchr10	21166807	21166967	CTAAGAACCCATTAGATGTTAAGATGTTAACAAAAGATGAACAACTGAGGCCATAGAATATATCAGCATCCTTGACTGGAGCAAGACAGATACTGGACTTTTGAGACCAACATAACAATACAGCGGCCGATATATATAATGGCAACAGTGTTTGTAAATGA	C	MChr10	19897538	19897538	DEL742	SYN64	DEL	-
FMchr10	21323904	21324257	CCTAACTGCATGAAGATCTGTTCCAAGAGTGAAAGAAACTCAAGGATCATTTTCAAGGTCTGCACAGAATTGATGGATTGTAACACCGAAACACAACCTGCACAAGACATAAAGTAACTTGACGAGGGGTGAAAGTGTATTTTAAATAACCTACACACAAAAATTCCCATTGAACTTGTGAATTCTGTGGCCTTAGCCTCAATAATACCTATGTCTTTACTGTCCTCTGAAGTACAACAATACAAGTTTTTCTTATCTTTACCGACATCATGTCACGAGGCACGCTTTGTACTTTGCGTCTCATTAGAGAAAACTTGAGTATCTCATTTTGTATTGATTATAGAGCACCAATTA	C	MChr10	20055278	20055278	DEL746	SYN64	DEL	-
FMchr10	21997887	21998135	TCCCTTGACTGCTCCACTCCAGCAGCAGACAATGATCCCACTCTTCTGTGGTCTGGCTCCATCATCACAGGAGTCCCAGAGCCTGAGGCTGCTTCAGCCCAGCCTGAAAGATCCCTGGTTTCTCATGGGAGCAATAAGCCCAAAGCAAAGGTCAGTTCTCCTCCCTGTTATGTCCCAGCGGAGGCACGGACACTCATCAGCAGGTATAGTATGAAGGCTTCGGTGACCCCATGTCAACCGGAGCACTGG	T	MChr10	20728672	20728672	DEL755	SYN64	DEL	-
FMchr10	22536876	22537760	GTGAAATATCTGCCAAGATATTAAATTAATAGTAATAACTTTGGTGTATGACTAAATACTTGCAAAACTAATGATTAATGCTAATTAGCAAATGTTAGCATGCCAATATACAAAACTAAGATGGTGGACATGGTAAACATTGCGCCTGCTAAACATTAGCATTTTAAAGGCATAATGAGTAGGATTTTCCTAAAAAAACAATGTATAGACTTGTACAAAAATAATCCATCTCAATCATCACTTATACCACTAGAAGTGTGTGGCGGTGTCTGTATCTGCAGAGACCCTGCCCTCTGCCATGTATTTTCTTATTTTGCTGTGCTCGGGACGTTTGTGGGCATCAACCTTTGGGCAGTGGTGTGTAACCCCCAGCCAATAACGTTGTGGTATGGGACGTAG…	G	MChr10	21261138	21261138	DEL767	SYN64	DEL	-
FMchr10	22617907	22618119	CAGCATGGTTCCTATATCCCTGGAACACACTGGGACACTCCTCTATCCATTCATATACAGATATTTGCACAGATATTGGTCCTCTGCAATTTTCTGCAGGTTGGAAAGTATTTTTTCCATTGCACCAAAGTAGAAAATGCTGCTCTCTTTGCATCTGAATAATCCTGTTGACAGAAAGAAATGTAAAAGAAATACGAGAAAAGAATTGTCAAA	C	MChr10	21341214	21341214	DEL768	SYN64	DEL	-
FMchr10	23198346	23198467	TATTTAGGTTTTTATGTAAATTAAAAAGATGTGTGTGTGTGTGTGTGTGTGTGTGTACAATAATACTCCTTATCTTAACAATAGAAACTGCTACTGATGGTACTAAGGGCTATGATCATTAT	T	MChr10	21919532	21919532	DEL776	SYN64	DEL	-
FMchr10	23250152	23250445	TCCATGATAATAAAATGCTTGTTTTTGTTCTCTACTTATATCACAGCCAGTAGCCTAGATGTTGTATTAGCCTTGTTACGTTAATGTGTTATCCCATAGACTGTATATAAAGATGGACGACGCGTCTCCACTTCCTCCCACTGTACAAAAGTGAAGCCAAAATATCCCGGATTCGGGCGCTGCCATCTTGCGCTGGCGACGTCATTTGGGACCAGGGTCTGCTCAGTAGTGATCAGGAAAGGAGCCGCGGTATCGAGGTCCCGCCCATACACTTGCCAGTCTCGATCGGTAATC	T	MChr10	21971153	21971153	DEL777	SYN64	DEL	-
FMchr10	23301025	23301232	CTGTGCACTGTGTTTATTTGCAGCAGCAGCGAGATAGTCGAGTAATAATTACTTTGACATTGTTCTAGCTAAGAGGTGCTCAGAGCTAAGGTCTAGTCCACAACGCAAACTGCGTTTTAGGTCACTGAAAACTGACCTTTTTGAAAACTCCTTCCAGGGTGAAGATGTTCAGAAAATCCATTTTCAGTGTTGACGTGTAAAAACGGGT	C	MChr10	22022104	22022104	DEL781	SYN64	DEL	-
FMchr10	23512404	23512635	ATTTTCCGCCCACGGGTCTCGCAGTCAACAGACTGCGCACCAGACTAACACCAGACTATTTCTGAATAAAAACCAGTATAAGCAGGAAAAGCTGTCCACTATGCTGAGGAAAACATTTGTTGTACTGGTAATTTTTGATGGGTCACAGACATTCGTCCATCCTAATTAGAACATTTTAATCGTGTCTGTTAACGGTTAATGATCGGTTAACGAGGGTCGGCTATCGGTCAGA	A	MChr10	22232931	22232931	DEL787	SYN64	DEL	-
FMchr10	23610068	23610196	GTTTTTATGAGCATTTTCAATTTTCGCATAAAAAAACATGAAATATTGCAAACACGCTTGGCTGAGGCGGATAACTTGGTGTAATCACTAAAACTAAAATGCAACAAGGTGCAGTGGAAATAGGCTTGG	G	MChr10	22330622	22330622	DEL790	SYN64	DEL	-
FMchr10	23671788	23672155	ACTGTGGCCACAGTGAAACACTGTACGAAGTTAGAGCAAGAACCATTGATCCTTGATTAAATAAATAGTACGTTAAAAAAATATTTAAAATGTAATGCACAGTAATAATTAGAGTTTGAATATTATTAGTTTCCACAATATTGTGTCACAATCAGTCATTCCTTGTCTCTCTGTAAAAAGTGGCAAAAAACTGATTGCTCAGGACACGTGCAGAATATGTTAAAGCAGCTCAATGGAACTTTTCATTTGTGTTGATTTTGGCAGTCCCTGTAGACAAAGGCCGTAGTGTTTCACCTGACAGGTGGAGAGCGGGCGGCAGCTCCGGAGACGGACCTTCAGTTAGCAGCTGAGGCAACTCGAATTCAGCC	A	MChr10	22392329	22392329	DEL792	SYN64	DEL	-
FMchr10	23693599	23693741	TATGGTGTACTGTACACTAACCTTTGGATTAATATGCTCATGCACGTATACACAGACTGAAACCACCACACATGCTTCACCACTCAACCCTAAACATACACAGAACACAAAAGTAAATAAATACTACCTGTGGGCTGTTAAAG	T	MChr10	22413679	22413679	DEL794	SYN64	DEL	-
FMchr10	23868314	23868653	GGTGATTGAGCCTATGGCCCACTGATGAAAGCCTGCAGCATTTGCAGTATTACGACCCGGGTGCTTTCCCGGAAAAATCACAAGTGGCGCACAGTTAGGCTTTTAACAAGGCTTTTAACGCAACAGACTCACTCTTCAACTCACCTGTGTGTGAAGCGGCGTACTGTTGTTTCCGGTCTCTGCTAGCGTTGTGAGTAAACGGTTACTATGGCCGAACAAACAAAGAAAACATCACTGACTACAGACGATGAAACTTGAAACTGAAACTGAAGTGAGGTGCAAAAACACACCTGCACGTGTGTCAGATGCGCACTTTCTGACAGCATATTTTGTTTTTATA	G	MChr10	22588510	22588510	DEL798	SYN64	DEL	-
FMchr10	24205646	24205748	AGGAAACTGGAGTCACAAAAGTATAAACTAGCTGTCGGACTAGTTACATTGTCAGGAAGCCAGGGAGAAACACAGTGTCATCAGTGAAAGATCAACATGTCCC	A	MChr10	22756965	22756965	DEL803	SYN67	DEL	-
FMchr10	24428930	24429038	ACAAACAAAACGACAGAAAGAAAGAAAGAAAGAAAGAAAGAAAGAGAAAGAAAGAAGAAAGAAAGAAAGAAAGAAAGAAATACAGAAAGAAAGAAAGACCGAAAGTAAG	A	MChr10	22976590	22976590	DEL809	SYN67	DEL	-
FMchr10	24603485	24603666	TATATTGTCTGATATTCATTTTTTTACATGAGCATAACATAAACAGACATTTGATTAGGATCCATTAAATTTGGTTATTGAACAGTTGTGACCAAGATATGTACTGAGGGGGACATTTTACAGTTGAAAAATAAACTTGGAAGTGGTCTCTGGTGGACAAACTATGTAATGGAGACACTATT	T	MChr10	23150814	23150814	DEL810	SYN67	DEL	-
FMchr10	24964392	24964559	ACGCTCATTTAATTCCGTCATCTTCTTCTGCAATGGATTAATGGCACCCAACTGGAGAATTGGCGCCACCAGCTGTTTATCTCGACGAACCAACTCCTAATTATCGCATAACGGTTGTGGATGGAAACAAACATTCATTTGGTTAAAATTTGCGTCACATTTGGATGG	A	MChr10	23509720	23509720	DEL815	SYN67	DEL	-
FMchr10	25141914	25142165	ACACTCCCCTCCAAAAGTATTGGAACAGCGAGGCCAATTCCTGTATTTTTGCTGTAGACTGAAAACATTTGGGTTTGACATCAAAAGATGAATATGAGACAAGAGATCAACATTTCAGCTTTTATTTCCAGGTATTTACATCTGGATCTGATACACAACTTAGAAGATAGCATTATTTGTAACAGAACACCAAATTTTTAGGTGAGCAAAAGTATTGGAACAGATAGACTTAAAACTTTTGGAGGGGAGTGT	A	MChr10	23686965	23686965	DEL822	SYN67	DEL	-
FMchr10	25299152	25299309	GTGAGGTCGATCAGATGGGCTGTTCTCAGCCATAGTGCGGTTCTTGACAACGCTGCAAGCAGTACTTCCGGGACCTTTGCAATCGGCCCGTTCTGAACGGGCACTGCACTAGTCCTCTTAAGTTAAGGAAAATATTTAAAGAAACCAAGATTGACCGT	G	MChr10	23843460	23843460	DEL827	SYN67	DEL	-
FMchr10	25795746	25795927	GTTACTGGTGAAGATGGAGATATTGTGAGAGAAAGACAACAAGAGTAAAATTAACTTCATCACTGTGATCATAATTATTGTAATGTTTCAGTATATTGTTCTAACAAGACAGTTTGATGTAAATACTCACTGTTAATAACAGACAGATCAACCTGAGAGTCTGGACCTTCCTGATCTGAACT	G	MChr10	24346214	24346214	DEL839	SYN70	DEL	-
FMchr10	25972530	25972650	CGTCCTAGATGTACTGGATCCTCCTGCGCAGAGCACAGATGCAAATAGATCCATTTTTCTACAGTGATATCGGTATTCCACAAAACATAAATGACGCAAAGTCGACAGTTTTGATGACAGA	C	MChr10	24537402	24537402	DEL844	SYN70	DEL	-
FMchr10	25999745	25999860	AGACAAGAGCCTTTTGTTCTGTGCTTTTGCTTAGTTTTGATATCTCTAAACTTCTGCAAATGACACCAAAACTATCTGCGTAGCTCGATACCACTAGGGGCAAGTGAGAAAGGATG	A	MChr10	24564323	24564323	DEL847	SYN70	DEL	-
FMchr10	26194702	26195876	CGAGCACTGTTGCCTCACAGCAAGAGGGTTCTGGGTTCGAACCCACCCTTCTGTGTGGAGTTTGCATGTTTGCATGTTTGCCTGTGCCTGTGTGGGTTTTCTCCCACAACCCAAACACATGCAGGTTAGGTTAATTGGATTAAGTGACTCTAAATTGCCCGTAGGTGTGAGTGTGAGTGGTAGTCTGTCTCTGTATGTCGGCCCTGTGATTGACTGGTGACCTGTCCAGTGTGTACCCTGCCTCTCGCCCAATACCGCCCAAACCCCAGCGACCCTCTAAAAGGATAAGCGGTATAGATAATGGCTGGATGGATGACGTGGCTCTATATGCTGCAATACAAAAACATAATCAGTACGTAATGGATCACAATATCAACTACATCTTCTCAGTTGGCTATA…	C	MChr10	24740109	24740109	DEL857	SYN70	DEL	-
FMchr10	26408124	26417729	GTATCTAACCATGGCTCGTCTGTATTTCAGGTCCAATCAAAAGACGAGCTCCATCTTTCTACTTACCAATCAAATGATAAAGTCAATCTTCTATCAACCAATCAAATGACAAAGTCAATGATGAGAACAGCCAATCACGGAGCGTATTCAATCTTTGAAGAAACCGGCCAATCAGGTCCCGCTGTCAAAGATgagctacgcccgcccccccccaaaaaaggcgcaagaaaaaggtacagagatcgagaggttatggtatgtaattaatCattatatctgtacgtgtgtataaacatggaataggtcatatttatatttgtatatttgtgtgtgagctagctcgtttaagtTgcttaactaaatagatcgatacatgtgtataaatatgacataatacgt…	G	MChr10	24999531	24999531	DEL867	INVTR1258	DEL	-
FMchr10	26514693	26514952	AAGTAGTTTGTTTTGATGGATTGCTGATTGTTGGTTGGTTAAATGTTAATGAAATACTTGTAGGTCTTGATGATTTGTTGGTTAATTGGTTCTCCAGTATGGCTGGTTGGTTGGTTGATTAGTTATTGGTTGGTTGGTTGATTAGTTACATTTTGGTTTTAAAATATGGGTTATTTGATGATTGGGTGATGTTGGGGTAGGTTGTTTAGTTAGTTAGTTAGTTAGTTAGTTAGTTAGTTAGTTAGTTAGTTGGCTGTTTA	A	MChr10	25040368	25040368	DEL870	SYN72	DEL	-
FMchr10	26527498	26527606	AGCTTGCAAAATTGTAAAGGGCTGTGGACAAAAGAGCTATATAAATGCAGTCCACTTGGATTGTCTGTGTAGACGCAGGTTGAACTCAGTTTGGTTTCTGGCTGCCTAA	A	MChr10	25052867	25052867	DEL871	SYN72	DEL	-
FMchr10	27048263	27048584	CTCTCTGAGAGGAAGAGAAGTAGAAAGTAGCATAAAATGGAAATACTAAAGTACAAGTACCTCAGAATTATACTTCAGTACAGTAAGGGTGAGTAAAAGTACTTAGTTACATTCAACCACTGAGTTACAATAATTAACACGCCATAACAACATGACATGATAATCACTGATTAATGGTTAATTCAGTAGATTCATCAGATGTTAAAGCGTCTATATGACTTTACAATATTTATTTATTAACTAAAACATATTAAAACTTTTTGGTGTTGGCCTGTTTTCATAATCAAACAAAATGTGATAAAAGACAATGAACCTTTAATTA	C	MChr10	25475541	25475541	DEL885	SYN74	DEL	-
FMchr10	27092631	27092900	CTCCAGGTTTGGTCGTTTTTTTGCTGAATTTCTGCTGTAACACAAACAGTTTTTAAATTCAAAGAAACTGTCGAGAAAAGTTACAGTTACAACAAAATATCACATGTCAAGATCATATTTCACATGTTTATCACATGTGGAACATCATTTCACGCATGATAAATTCACATAAGAGCGTTTTCATATATGTCACATGGGAAAAATCACACAAACACCAATTTCACACAGAATATTAATATGTGAAATGCTGTTTCAGCTGTGAAAAAAATT	C	MChr10	25519532	25519532	DEL886	SYN74	DEL	-
FMchr10	27696477	27696594	CTAAAAGTCTAAAGTCCAATGACAACAACCTAGAATTTTCTCTTTCAAAGCAGCACTGTCTCAAAAAAATTAATTCCTCTGTTGATTAATATGCCTTCAGCAGCTTGTGAAATGAGGC	C	MChr10	26001478	26001478	DEL901	SYN75	DEL	-
FMchr10	27702372	27702840	CGAGGAATCAGCTGCACTTGAAATCATATTTGGACAAGCTAAACAAATGTGAGATTTATGTTAAGTATTTCACGTTTCGCTTTTATGAGAGAAGAGGCTTCAAAGACTATTTCGTCCTTGGACTAAAAGGATCTTTTCCCCCACAGGGCGAGTCTGATCAAATGTTTTGTATTTTCAAGAAGTTGTTTTCTAAAAACAGATGTTGGAAAAGGGAGGTTCGTTTCATAATGAGGCCATCGATGTGTTAGAGAGCGAGACTCTTACTTAAAGAAAGTGTTAGCCTTAAAGTCGTTAAGACAGCGAGTTTCTTCATCAGTCTAAAGTGTGTCTGCTACAGTTAATCAGACCTAAATGGGTCCAGTAAGCCCAGTTGAACCCCCAGAGGTTTTATGATGCTTG…	C	MChr10	26007296	26007296	DEL902	SYN75	DEL	-
FMchr10	27767438	27767544	AAACTGGGCTACAGAAATTATTTTGCATATTTTTGTTTTTTGGCATCAGCAGAAAACGTTAACAGCTTTGAGATTTCTGTGATTTACATGCTTGGCGAAGAGTTCGG	A	MChr10	26072476	26072476	DEL906	SYN75	DEL	-
FMchr10	28034898	28035174	ACCAGTCTTAAAGGGTCAAAAAGTTTGACCCGGATGAAGGTCACGAGCTGAAACAAGTCAAATAAATAGATGCATTGCATTAAGATATTGAGGTTATGTTTGCATCACTTCACTGTATGAACAAACTTCTGACCACACGCTCACAGTGTACAGGAGGTCAACGAAAGCGAGATTATCAGAAGCCGTTCAGTCTTTAATTTAGAATATTAAGGACAGTTGTGTTGCCTGCTGGTTCACTGCCTGCTGGTTTACAGTGTAAGTAAAAAGCCAAAATACC	A	MChr10	26339875	26339875	DEL915	SYN75	DEL	-
FMchr10	28100975	28101083	AGAATAGAAACAAATGGAAGTGGAATAAAGCTTTTTGTTTCATGCTCACACATACAATGACAACAATAAATTATATTTAAATGTAACCCTATACTTGGCACATATTCTA	A	MChr10	26406338	26406338	DEL919	SYN75	DEL	-
FMchr10	28235959	28236110	GAGTCAGTAAACAGATGCAAAAATGTGCAATATGACTACAGGCAAACAATTAAACATGTATACAAAATGAAGATCCCAAAATAAATGAATAAAGAATAAATATTTAAGTACATTTTCATTTAGTACCAAATGTTCTTTCCAGGAAATCATTA	G	MChr10	26518474	26518474	DEL925	SYN75	DEL	-
FMchr10	28877775	28878274	TTAAATATTGTTAAGGAGAATTTGTACGAGAAGAGGTGCAGGTGATATGAATGACACAGTAAAAGGTGTTGTTTGTCCATACTGTTATAAGAACATGTTGTATATAAAACATCTTGCTCTGGTCACAGCTGCTCATGGTACAACACAGCACACGTATCCCGTTGGTCTGGAAAGTAGCGATTAGTTGATTAATAGATCGACAGAAAAATTAATTGATTAATTGTTTTAGTAACTTCTTCAGTAGAAATGGAAAAAAAAAAGTTTTTTGAAAATGTGCCAGTTTTCTTAGTCTTGTATGATAGCAAACTGAATATCTTTTTGTTATGGATGAAAGCAATTGTTAATTGCAGCCCTAATGGAAAGCCGGTATTACAGCAGTTATAGAGGATGTTCAATTAA…	T	MChr10	27021158	27021158	DEL941	SYN79	DEL	-
FMchr10	28974289	28974410	TGTGTGTGTGTGTGTGTGTGTGTGTGTGTGTGTGTGTGTGTGTGTGTGTGTGTGTGTGTGTGTGTGTGTGTGTGTGTGTGTGTGTGTGTGTGTGTGTGTGTGTGTGTGTGTGTTGCTGTGTG	T	MChr10	27117732	27117732	DEL944	SYN79	DEL	-
FMchr10	28995232	28995552	GGTTCTGTTCTAGAAGTAAGAAAACCTCATTAAAATCCCATTTGACATTTCTGATCACACGAATATCTAAAAATCCAGCCCCGGCACAGAGCCTATCTCAACAGTATGTTGTGTAGTTCACGCTATATCTTTAGATTGTAATTGAAAAAAAAACCCAACAATCTAACGTCATTGTCTATTCAATATTTCTGTTTGTAGTGTTTTTAGCTGCCTTTAAGCAACCCAATTTCCCATAAGCCCTAGACGGCTGGAGTCGAGATGTCGCAGCCAGCTCAGACATGCCTGTAATAACAGCAGGACTGAGACAACTGGTTACGTTTT	G	MChr10	27138252	27138252	DEL946	SYN79	DEL	-
FMchr10	29092503	29092632	CCCACAGGTATCACAGAGAGGCCCCTCAGGTAACACAGAGAGGCCCCTCAGTAACACAGAGAGGCCCCACAGGTATCACAGAGAGGCCCCTCAGTAACACAGAGAGGCCCCACAGGTAACACAGGGAGGC	C	MChr10	27234114	27234114	DEL951	SYN79	DEL	-
FMchr10	29562253	29562396	AAGCTGAGAATACTTCTGTACTTTTACTACTGATACTTATACTACATGAAGCTGAGAATACTTCTGTACTTGTACTACTGATACTTTAACTACATGACGCTGAGAATACTTCTGTATTTTTACTGCTGATACTTTAACTACATG	A	MChr10	28152134	28152134	DEL956	SYN84	DEL	-
FMchr10	29763269	29763382	gggggggcagagaaactttatttaaacaccaccactgagggggggtagagaaactttatttatacaccaccactgagggggggcagagaaactttatttatacaccaccactga	g	MChr10	28410056	28410056	DEL969	INV901	DEL	-
FMchr10	29870524	29870691	gtgtgtgtctcgtgctgtgtgtgtgtgagagtgtgtgtgtcgtgtcgtgctgtgtgtgtgtgtgagtgtgtgtgtgtgtgtgagtgtctCGTGCTgtgtgtgtgtgtgtctcgtgctgtgtgtGtgtgagagtgtgtgtgtcgtgtcgtgctgtgtgtgtgtgtgtgt	g	MChr10	28368124	28368124	DEL976	INV901	DEL	-
FMchr10	30298559	30298729	GGTCATACAGGTCATACAGGTCACACTGGTCACACTGCTCACACTGGTCATACAGGTCATACAGGTCATACAGGTCACACTGGTCACACTGGTCATACAGGTCACACTGCTCACACTGGTCATACAGGTCATACAGGTCACACTGGTCATACAGGTCAGACTGGTCACACT	G	MChr10	28653447	28653447	DEL1002	TRANS1052	DEL	-
FMchr10	30614561	30614716	GTGTGTGTGTCTCCAGGTAACAGAACAGTAATAATCAGGTGTGTGTGTCTCCAGGTAACAGAAGAGTAATAATCAGGTGTGTGTGTCTCCAGGTAACAGAAACAGTAATAATCAGGTGTGTGTGTCTCCAGGTAACAGAAACAGTAATAATCAGGT	G	MChr10	29178536	29178536	DEL1013	SYN85	DEL	-
FMchr10	31187998	31188252	TCATTTTCAGCAACATTTTACCCCTGAAGAATTTCAGTGTACCTGTGAATTTATCAGTGTTTGTGATTCTATCAGGATCCAACATGAGAGACCAGACTCTTCTGGACCTGGACCCAGCTGTGTGTCCTATAAGAGTGACGAGTCTATAGGTCAATATATTGATTTCAAAGATGGACAGCAGTCTGATCGTCAAATGTAAGAATTTAAACTGGATTTATTTTTGTTGTTCTGTATTAAAACATTTAAAATTCAACA	T	MChr10	27716668	27716668	DEL1021	INVTR1260	DEL	-
FMchr11	290324	290670	TCTACTGACTCTACTGCCTACTGACACTACTGCCTACTGACTCTACTGTCTACTGACACTAATGCCTACTGACACTAATGCCTACTGACACTACTGCCTACTGACTCTACTGTCTACTGACTCTACTGACACTACTGCCTACTGTCTACTGCCTACTGACTCTACTGCCTACTGACACTACTGCCTACTGACTCTACTGCCTACTGACTCTACTGTCTACTGACACTAATGCCTACTGACACTACTGCCTACTGACTCTACTGTCTACTGACTCTTCTGTCCACTGACACTACTGACTCTACTGTCTACTGACACTACTTACTGTACTGCCTACTGACACTACTGTC	T	MChr11	331683	331683	DEL1043	INV906	DEL	-
FMchr11	308332	308433	GCGTGTGTGCGTGCGTGTGTGCGTGCGTGTGCGTGCGTGCGTGCGTGCGTGCGTGCGTGCGTGCGTGCGTGCGTGCGTGCGTGTGCGTGCGTGCGTGCGTGC	G	MChr11	314226	314226	DEL1046	INV906	DEL	-
FMchr11	666641	666781	AACAAAAGCCTTTTTTAAATTACACACACACACACACACACACAACAAAAGCCTTTTAAATTACACACACACACACACACACACAAAAGCCTTTTAAATTACACACACACACAACAAAAGCCTTTTAAATTACACACACAC	A	MChr11	161113	161113	DEL1060	INV906	DEL	-
FMchr11	1621620	1622349	CGGACCTTCTCGAGAAAGCTGCAAGCAGCAATACCAGAGGACAAACAATCGGCCTGTTCCGAACGGGCACGTTTTCAGCGGGCACTGCTCTCGTTTATATAATTCGTCTTTGAAAGAATACAAGACGAGTGGCCACAATCAGTACAAGTTAGCCACTACTTAGCAAGCCGGCCGTAGCTACAGTGTGTTGTTGTGAGTGTGGCTGGCGAGTGTACACATATGCCATCTTTCATTAGGTTACAAACCAGTTTACCGTCTCTTTTCCATGGATCTGACGGTCCGTGTGCCCTCTGTCCAAACAGGATTTAAATATACAATGCATTCTTTTGTTTTTCTGTTTTTCGTGTGAATTTAAAAAACGGAAACCCACATACACCCACGTGCGCATTGGATGCCTAA…	C	MChr22	52518	52518	DEL1099	TRANS2107	DEL	-
FMchr11	1621620	1622349	CGGACCTTCTCGAGAAAGCTGCAAGCAGCAATACCAGAGGACAAACAATCGGCCTGTTCCGAACGGGCACGTTTTCAGCGGGCACTGCTCTCGTTTATATAATTCGTCTTTGAAAGAATACAAGACGAGTGGCCACAATCAGTACAAGTTAGCCACTACTTAGCAAGCCGGCCGTAGCTACAGTGTGTTGTTGTGAGTGTGGCTGGCGAGTGTACACATATGCCATCTTTCATTAGGTTACAAACCAGTTTACCGTCTCTTTTCCATGGATCTGACGGTCCGTGTGCCCTCTGTCCAAACAGGATTTAAATATACAATGCATTCTTTTGTTTTTCTGTTTTTCGTGTGAATTTAAAAAACGGAAACCCACATACACCCACGTGCGCATTGGATGCCTAA…	C	MChr11	878195	878195	DEL1101	SYN89	DEL	-
FMchr11	1633374	1633636	CCACGACACACACACACTCTGACACACTCACACACACACACTCACACACACTCACACACACACACACACTCTGACACACACACACACTCACACACACACACACACACACCACACACACACACAGACACACACACACCTGACACACTCACACACACACACTCACACACACTCACACACACACACACACTCTGACACACACACACACACACACACACACACACACACACACACCACTGGAGGGATTTGAGGGAATAATGAGATGT	C	MChr11	889238	889238	DEL1102	SYN89	DEL	-
FMchr11	1640215	1640724	GCTCAGATATTTAAACTGCTCAGATATATAAACTGGTGAGATATATAAACTGCTCAGATATATAAACTGCTCAGATATATAAACTGCTCAGATATTTAAACTGCTCAGATATATAAACTGCTCAGATATATAAACTGGTGAGATATATAAACAGGTGAGATATATAAACAGGTGAGATATATAAACTGCTCAGATATTTAAACTGCTCAGATATATAAACTGCTCAGATATATAAACTGGTGAGATATATAAACAGGTGAGATATATAAACTGCTCAGATATTTAAACTGCTCAGATATATAAACTGGTGAGATATATAAACTGCTCAGATATTTAAACTGCTCAGATATATAAACTGGTGAGATATATAAACTGCTCAGATATATAAACTGCTCAGAT…	G	MChr11	895804	895804	DEL1103	SYN89	DEL	-
FMchr11	1923647	1924669	TGTGTGTGTGTGTGTGTGTGTGTGTCTTTTGTGTGTCAGTCAGTCAGACAGACAGAAACAATAAAGGAGAAGCAGCAGTAGTATTTTGTAGTAATTGGTGCAGAAACTTCTTTGCTTTTATTATTATGCAATATTTTTCTTATGTTCACGTCTCTTGACACAAAGTGTCTAAAAAAAGGAGCAGAAGTCCTTTTAATTTAATCTCTGTGTGTTTACTTATTCATATACGTCCAATTAATGTGTAGGCCTTAAAGGGAAGGTAGGCGCCAATGCACACAAATATAGTGAAAAGTAATAAAATGTGATGAATATTGTAAATATAGTAAGCCCTCTTATGTCCCAGTAATGGACAGCATTACTCTGTTGTGGTCTGGCGCTTTAAACCATCACACCCAGAGG…	T	MChr11	1177527	1177527	DEL1118	TRANS1060	DEL	-
FMchr11	2059653	2059769	GTTTTGCACAAACAATATTCCTCGTTGTTGCATGCTTTGTGTTGTAGTTGCGCTCTTGTGTAGCTCTCGCTGCGATGACATGTGTCATTAGCCACTGCTTCAGTGGGTATCCACTAT	G	MChr11	1341000	1341000	DEL1125	SYN92	DEL	-
FMchr11	2080358	2081008	AATTTATCAGAGGTTTATTAGATTATATTTATTGGCATATTTTGGCAGAGTAACGTCTACAGTTCAGTAGTAGTTTCTCTCACTCGGTCCAATATTCTCTGCATGACTGTAACATCATATCAGTCATGGACTGCTTATTTCTTTTAGCATCTAACTTCATGTCAAATCATTCCCTCTTCATTTCTGTCTCAGTACGGCTGCTCCGATGACACGTTGTTGAAAGCTGTATTAATAATATTTATTAATCCTTTCGGGTCCTCTAATACAACTACTAACACTCCTGAACTTGTTGGACTTGAGGCTCTGCGGTGTGAAAGTTTTTTTACTCTTTGGGAACTTTTCTGTGAATGAAACTTTCCCACTAAGAGAGCAGAACAGGCAGCCTTATATGGCAATTCT…	A	MChr11	1361598	1361598	DEL1126	SYN92	DEL	-
FMchr11	2091638	2091847	ACACACACACACACACACACACACACACACACACACACACACACACACACACAGACACAGACAGACAGAGACACACACACACACACACACACACACACACACACACACACAGACACACACACACACACACACACAGACACACAGACACAGACACAGACACACAGACACACACACACACACACACACACACACACACACACAGACACACAC	A	MChr11	1372213	1372213	DEL1127	SYN92	DEL	-
FMchr11	2526803	2527242	GTCCTATATGCCCAGCATACACACTCAAAGGCTTTATAGTGGTAAGTCCTGTAATATTTCCTTTCTTTTGAATTGCTGTTAAAGCCCTAAATCTGCATTTTGTGACAATAATTGAAGAGTTTGAGTTATAGATGGAAAATATCAATTATGTTTGTTTTCTCAATTGATTATAATTGAAAATATAGACTTACTTTACTCCGACATCGCCCTTCTAAACAAGTCTTTAACAGCATCAGAAAACATTAAAAACACATTTAGTTGTTGTTTAGTGTTAGTCCTTGTATTTAAAGACCTATCAATTAATTTGGAAGTGATAGTAGATTTCCATCATGTGTTTTGAGTTTTGGTAGTGCAAAGGACCTTTTTGTTTATATCTGAATTGCAGATTGGCGCTTAAAT…	G	MChr11	1810597	1810597	DEL1144	SYN92	DEL	-
FMchr11	2886066	2886187	AGCACATACATGACGCCGCAGAGCTTCACTAATCCTCTGAAAAAGTTTGGCATCAACTTTTTAGATATCACCAAATACATCAAATCTTCCACTACTTCATGAGAACTTCATGAGAAACTCTC	A	MChr11	2151796	2151796	DEL1157	SYN93	DEL	-
FMchr11	3001200	3001412	CCACCAGCAAGCCATCCTTTGTTTAATGTTAGTAAAGTAAAAAGTGCCCCCCCCCACCCCTACATGAACTGTTAAAGGGAGATTTTTTGAAGTGGGGTTGTATGAGGTACTTATCAATAGTCAGTGTATTACCTACAGTAGATGGCAGTCAGTGCGCTCCCAGTTTGGAAAGCCGACTGGAGTACCGACACGGAAGCTATGTACCGCTGTGGA	C	MChr11	2251391	2251391	DEL1160	SYN93	DEL	-
FMchr11	3013225	3013394	ATAAAAGATCCTTAGATCATCAAAACGCAATAACTAGCTGTTTAATGGCCACGATGCTGATCAAAAAAGAAAAATTTTTGGTATTGCATCTCCGATAGCAAGTCTTGTCTCAATGTCAGCTTTTTAGGATGCTAATGTGTTTAATATCTAAAATGCAATTTAACTGTCAG	A	MChr11	2263225	2263225	DEL1161	SYN93	DEL	-
FMchr11	3467683	3467862	ACCTCACTGGCTCTTTCCTGGTCTCCTCCCTCTCTCTGCTCTGCATGTGTTGGTTCATCCTTTGAATGCCTTCTCTCTCTTGATGATCTGTCTCTCCCGTTCAGCGATGTTGCTATCACTGCCCCTTTCAACGTGTGCCTGGTGATTCTGGGTACTGTGGTTAGACACCTGCTTATAAAT	A	MChr11	2643863	2643863	DEL1172	TRANS1063	DEL	-
FMchr11	3501081	3501260	TTCCCCGAGACAATCTTTCTTGAGGCTCTTGTTAATTCCATTTGCGTCATTTTTACACCTGGTCGTCAGAGGCGGAGAATCTTTCCCTGCAAACGGACAAATTTTCAGCAAATCTGTCTGCCAACTTTGTTGGTCAAACGAAGACCACACTTAGGCTACCGGTATTTTGATATGGGGCTC	T	MChr11	2678235	2678235	DEL1174	SYN98	DEL	-
FMchr11	3708158	3708627	GAACATCTGACCTCAACTTGACCTGCTCTTAACTGAAGAAGTCTTGCTTGTTTCAAGCTCAGTATCACTTTTGTCTCAGAGAGAAGTCCAGAATGTGTTTAGCCCAGCGTAGCACAAAAACTGGAAGGTGCTAGCCTATAACTCCAACAAATACCCCTTCCTAAACTTTCCTAGTTATACATTTCATATCTTTTATTGAACAGAAATAGAAAAGTAAAAGTTAGGATTTGAGCTATTTCTTGACCTGTACGCTGCATCTCAAAAGACCTGTGCTCATTGTAGCTTCTGTCAGATCCTGACAGATCAGTGTGCAAAAACATGCACATTTATCTTGTCCAGTAAAACAACCTGTAACTCTGAATTCTGCCTCCTAAAGGACCTGCACCATTCTCCTCTGCT…	G	MChr11	2853449	2853449	DEL1182	SYN98	DEL	-
FMchr11	3731082	3731196	CAGCTACCGTCTGTATGGTGCTTCAGCTACAGTCTGTATGGTGCTTCAGCTACCATCTGTATGGTGCTTCAGCTACCGTTTGTATGGTGCTTCAGCTACCGTCTGTATGGTGCTT	C	MChr11	2875850	2875850	DEL1184	SYN98	DEL	-
FMchr11	4027653	4028029	TTTAGGTGTTCGGGGCTATCCGCTCCTACCGTGGTTGCTCTCAACATTTTGTTTCACTTTATGATAACGTGTTTTTTTTTCTGAATTTGACCCTGAATGAGATTCTATAACCAAAATCATGTGACACAGGAGATACTAGAGGTGGGTGACATGACTCGACCTTAATTTGGGGATTACTGGGTGGCATAAAAGCATTTTCAGAATAATTTCCTAATAATTTTCAAGGAGATTCACGGAAAGCATTATGTAATTTGGTACTAATTACAGTACCAATATTTATCATTACTGATTTAATTTAATTGTACTCTTGCTTGTAGACAAATATCACACTTTTGAAATTTCAGTTGTCCTGTTGTGCATTACCTAAAAAACTTTCT	T	MChr11	3171372	3171372	DEL1194	SYN98	DEL	-
FMchr11	4059257	4061043	ATGTTGGGAATCGGCCCATGAGTGAAACCTTATTCAAAATGGAGACTGACCGCATGGCTTCTTGTGAGAACAAAGGGAGCCATCAAGCTCTCTTTCAGGAGCCTCCATTTTGTCTTTCACACCTATGTGAGGAACCCCACCCATTGACCCAGCTTCCAGGAGTGATTGGTCAAGCTGACACAGGACCCATGACCTCATCGGGTCATATATAAAGCAAAACTCCCGTCTCTCTCTCTCTCTCTGCTCTCGACTCTGCAACTCAGCTCTTCGCTGAGAGGGCAGCCCAGCTGCTCCCTCTCTCGTATGCAACCTAACTGAGGAGCAGCGCTGCTGCTCTCCCCTTCCTCTGGAACTCTCTTCTTGGAGGTGCGGCCCAGTTGTCCACCTCTCTTCTGCTCC…	A	MChr11	3202585	3202585	DEL1195	SYN98	DEL	-
FMchr11	4403427	4403672	CATGTGTGGTATAAATAAATAATTTTCTGAACTCTGACCTCAAATATCTTCCATATAAGCGCACTTAAACATGTGCACTCTACCAATCAGGTCTCTGGTTCCTTGGTGAAAGAAAGTCTTGTGTTTCATTTTACAGGGAGAATTCTGCAAATACTATGAGTTGTCAGTCGTCTACTCCCCAGGCAAACTGTAACAGTATGTGTCAAGTTAAACTTTTTTGGTGGACTTTGTCCAAAGAGTGCACTG	C	MChr11	3549232	3549232	DEL1204	SYN98	DEL	-
FMchr11	4463740	4464116	TTTATTTCAACATTTTTCTACAAGTGGAAGTGCGGGCAACGTATTTCACTCGCTTGTCAATTAGGAGAACAAATCACACAGGTGTGATAAAAAGGACCCAGATCACATGACTACAAGCTCCACAACATTTTGAAGTGTAAATTAATTCTGATCACTGATCATTACATAGTATAGTGTACTGTATAGCAAAGTAATATACATATAAATAGTTTGACATCTTAAAAATTGCAATATATAGAAAGTCATACAAAGCAATCTAAGAAAAAAATAGATCAAATACAGACGTAATTCAGATGACTAAATAGGGAGGCTATATATATATATATATATATAGCCTCCCCATAAAATTTCATCTGCAATTTCACTAAAAAAATACA	T	MChr11	3608971	3608971	DEL1208	SYN98	DEL	-
FMchr11	4503719	4505353	ACACTCCCCTCCAAAAGTATTGGAACAGTGAGGCCAATTCCTGTATTTTTGCTGTGGACTGAAAACATTTGGGTTTGACATCAAAAGATGAATATGAGACAAGAGATCAACATTTCAGCTTTTATTTCCAGGTATTTACATCTGGATCTGATACACAACTTAGAAGATAGCATTATTTGTAACAGAACACCAAATTTTTAGGTGAGCAAAAGTATTGGAACAGATAGACTTAAAATAGATTAAAGTGAATAAGACTTAATATTTAGTTGCAAATCCTTTGCTTGTAATAACTGCATCAAGCCTGTGACCCATTGACATCACCAAACTTTTGCATTCTTCTTTTGTGATGCTTTTCCAGGCTTTCACCGCAGCCTCTTTCAGTTGTTGTTTGTTCTGGGG…	A	MChr11	3648683	3648683	DEL1210	SYN98	DEL	-
FMchr11	4562570	4562678	AGATGGAGAAATATCCAAAGCCAGAAATGATGACCAACATGTCCCCCATACAGTAAAACTGTATGGGGTGAGTTGTTCATCACTCCTAGCCAAACTACAGTTTTCTTCT	A	MChr11	3705901	3705901	DEL1211	SYN98	DEL	-
FMchr11	4686679	4686830	TGGAAAAGAAAATTATACAAGATATGCGTTAACAGGCATCAAACTGTGATTGTGTAAACAATGCTGCCATTCAACTGAGCAAAAATAAATTAAATACAATTTCCGTAGATTAAATGCAGATTTTTTTTATTTCTGAGGTCTTTCCAGAGCTG	T	MChr11	3829930	3829930	DEL1213	SYN98	DEL	-
FMchr11	4730485	4730617	CTCGGAGGGCAACAACAGAGAAAACCAAAGGTCATCACTTTAGGTGTGAATGAATGCAAATCACAATCCCCTCTCTCCTGTTGTGCCTGCCAAGTTTCCGTTTGTGATCATCTGTTACCTAATATCTCAATTG	C	MChr11	3875151	3875151	DEL1215	SYN98	DEL	-
FMchr11	5014722	5014911	ATCTTAGAGGGCGGTACAAGTCATGCATCTAATCTCTCTCTTTCTGTGCAGGTTTGACCTTTTAAAGCCTTTACACTAATCTGACTTGTGCCATGTTGACAGTGATAAAGAAATGTTTCTAGGTCCGACCTGTGAGATTGTTGTCGTGACTTTTACACTGAAGTGACCAGATTATTCAGACATGAGACTG	A	MChr11	4158989	4158989	DEL1222	SYN98	DEL	-
FMchr11	5038377	5038507	TGAGAAATTTATGGAGGTCTTGGGCAATTTGCCCTTAACAGCTCATAAAATGCCTTTGAAATTAAAAATGAGAGGTAAAAATGCCCCTAGTAATCAGGGCTGCCCTTCCTTGAATGTCAACCTGTGCTTTT	T	MChr11	4182390	4182390	DEL1223	SYN98	DEL	-
FMchr11	5089528	5089632	ATATTGCGATTTCGATAATATTTCGATTAATTGTTCAGCCCTAGTTCTTACGAAACACACAGACATGAGAGTGGTAATCAATCTTCTCATCTAAGTCTTAGGAAG	A	MChr11	4228032	4228032	DEL1225	SYN98	DEL	-
FMchr11	5187523	5187811	TATGACAAATAAAGTATGACAAGAAAAATTCAGAATACACACCTTTTACACCATTTTTTGAAGTATTTTCACAGCTCCTTGTTTTAAAACCAAACTTTAACCTGCATTGACTGATTTTTTGGCCACTCGGAAGCAGTAGAAACAATCTGTAAACCAAACGTTGACATATTATCACCGTTAAAAGTTGATATGGCAAACTTGTTAGCATTTATGTACAATATTCACTCTTATTTTAGCACAGTTTTATTCTGCAACTTGGGAAAAATGGCTCTTTAGCTGCTAAATGCTC	T	MChr11	4325983	4325983	DEL1227	SYN98	DEL	-
FMchr11	5558970	5559070	GATTACCCCCCTCACACACACACACACACACACACACACACAAGCACACATAAAATAGGTCAATATTATAGCTACAGTATGTGTTGATCAAAGTTGATGGT	G	MChr11	4645872	4645872	DEL1233	SYN99	DEL	-
FMchr11	6348836	6349094	TGTCAGTAGATTCACAAACATTTGCATCCATAATTTATTTGATTTTAAAGGCTCTGCACACCTGAACAGGTGTTTTCAATTTTCTCTGATGAGACCTCTGCTCAGGTTGAGGGTTGTTGGAGCTACGCTGGGATTACAGAGATGGATTATGGCTCCGTTCTATTCAAGTGCCCCAAAGCAATTAAATGGAATTCAGCCATCATTAATTTTATTATTTCTTGCTTTGACTGGGCAAAATATCTGTTGTGGGAAAGGTCTG	T	MChr11	5433639	5433639	DEL1246	SYN99	DEL	-
FMchr11	6383864	6383983	TCCACAGAGTTGCTTTGAGGTCAGGAAACAACCGTGGCCATGGTTAAAAGAAACTAAGATTAACTGTTGGTATAGGAAACAGGAGATGAACAGCAATCTCTCGTGTTAAAGTCTGACGTT	T	MChr11	5468378	5468378	DEL1247	SYN99	DEL	-
FMchr11	6797726	6797892	TCAGAAATGTAAAGAGAAGGTCATACATGTCTTTACCTTGATTGACAAGCAGGCTTCTTTAACTAGTGTCGCTATTGAGCATTCACAAATGCCACTTTATCTTTGAATATACATAATGTTAGCTACTTTTAGTTATTTTTGTTAGTATCTGAAATCTGTCTTCAGGT	T	MChr11	5883101	5883101	DEL1254	SYN99	DEL	-
FMchr11	7538513	7539050	CCCGTCGTCTTCCACGCGGCTAGGCGGCTAAAGCTAGCGAACTACTCGCACAAGAATGGCAGAGAAAGAAAGAAAGACAGAAATAGAAAAGGTCACGACCAAAAAGAGGTTGGATAAAGCAAGAGGTCGAACCAGAGTCAACATTGGTTTGGCTTTTCAACGATGGCGAGAAGAACTGAGGGAGCTGAAGGGCTGAAAAGTGACGCTGTGAGTACGAACAACAGCCATGTTGGTTGTTTACGTTCATTATGATGATGTTAGGTGTTTTCAAACATGTGAATGAGACATGAGGTAGTTGGACACGGTTAGCGATGACAACGATGCGCTGTTTACACATCTAACTGAAACTCGCAGACATGGGTCAAAAATGACCTGGATGAAAGTCAACAGTATAATTGT…	C	MChr11	6622197	6622197	DEL1270	SYN99	DEL	-
FMchr11	8271885	8272068	ACGAAACTGAAAAGTACAGTTTTAAAATATTAAATATTGTTGAGTTTGTTTTTAACAGGTGATAAGAAGACTTCCAATTTGTGGTTCCTACATAGCGTCATTAAATAAATAGAAAATTAATTATATGGAGACTTGACTTTTGTGATTCATTACTTCACTGTTATTGCTGTAATGTATTGTATAT	A	MChr11	7355193	7355193	DEL1286	SYN99	DEL	-
FMchr11	8307154	8307440	TTTAACTTAAAGAGTTCACTTGTCATGGGGAGTACTACCCACGTATGACTAAGGTCTTCTGTGGCTCTGGAGGAGCTTTCTGAAGTCTGAAAAAATAACTCGAGTGATGTCATCAGGGTTCTCTCTCAGAAACAGCAAATTTATAGCATAAAGCCTGCATTACAGAAAAGCGATGTTGAGATTGAAAGGCACTGGGCATTTATCAGGCAGGGGGGGTGTTACCGAAAATATGTTATTGGTTGTATTATGGGAAATGTAGCATCCAACATTTTCAGAATATCTCAGCC	T	MChr11	7390091	7390091	DEL1289	SYN99	DEL	-
FMchr11	8415276	8415557	ACAGTAAGACTGAGAAGTGACACTTTAGATTAGAAAAAGAAAAAAGATGATAAATAGGTAACTGGTAACTGTTAGAACTGTTGTCCTATGGAGGGCTGGAGTCAGACTACGGAAGTAGTCCGTCTCCAGCCCTCCATAGGACAACAGTAAGACTGAGCAGTGACACTTTAGATTAGAAAAAAGAAAAAAGATGATAAATAGGTAACAGGTAACTGTTGTCCTATGGAGGGCTGGAGTCAGACTACGGAGGTAGTATGTCTGTCTCCAGCCCTCCATAGGACA	A	MChr11	7498164	7498164	DEL1293	SYN99	DEL	-
FMchr11	8762261	8762457	CCATGAAATACGCAGGTTGTGCAACGAGCTAGCAACCAGTTGAGGCGGCATGTGTTTCGAGCAACAGCGGTGTTGTGATGTGAATGATATGTAAGGGGCGAGGGAGGGGGCTGAATGTTATCAATATCACATTTAAAGTTCGGTCACATGACGGAAAAATTATAACGTTATTTTGGTACCTGCTCTCCAGCAGCAGG	C	MChr11	7844726	7844726	DEL1299	SYN99	DEL	-
FMchr11	8847889	8848076	TTCAACATTTTGGGAAATATGCTTATTCATACAGAAGAGGATTAGGGCCACATGTGAAAAATTTAGTCGGATGTTGGAAGTCGGAATTCCAGAATTCTGACTTTAAACTCAGAACTCAAATAAATTTTTCACGTGGCCCTAATCCTCTTCCGTATATTGACTACCTTGCCGAGAGTTGGATGAGAAGA	T	MChr11	7960825	7960825	DEL1301	SYN100	DEL	-
FMchr11	9052411	9052574	ATATATATATATATATATATATATATATATATATTATACATATATATATATATATATATTATATATATATATATATATTATATATATATATATATATTATATATATATATATATATATTATACATATATATATATATATATATATATTATATATATATATAATC	A	MChr11	8165301	8165301	DEL1305	SYN100	DEL	-
FMchr11	9231696	9231983	ACCCGGATTATGGTTATTATGTCAGGGTTATTTCGGCATCGGCTTGGAGAGTTCAGATTTTTAGCAGGAAGCCTGTGTTGCCAACTAGGGACATGGATGTTGAAAAACATGGGGATTTGCCAAGCAGGGAGTGTCTTATGAAATATGCTATTAAGTTGCATTGTGGGAAATGTAGGATCAAGTATTTCTGAGGCTTTAACCATACTCCTACCTACCTTCTAAGTCAGAATATCTCAGCCTCTGCTGCCTCAATTTTGATGATTGACCTTTAAATCTATCGCTTGTAAG	A	MChr11	8320304	8320304	DEL1311	SYN100	DEL	-
FMchr11	10060004	10060189	AGCAATGTCTGTGGATTACACTGAGTGGTCGGGACATTGTTTCCACACAGACATGTTGTTGAATTATTCAGAAAGAATTTTTAAATGTTTTGAGCCACACAAACTAAATTAGTTTCACCCAAGTTGTATTGTGGTGGTGGCAGAAATCCCGAAAACCTCGGTACATAAAACCGAAACTATCTGCAG	A	MChr11	9072589	9072589	DEL1317	SYN100	DEL	-
FMchr11	10303458	10303584	CTGAGTGAAACTCGCAGACACTTTCTGATCTCAGAAATTATGGAGCAACATTATTATATTCATTGATTGTTTTCATGAATCAAATGCTTTACAAGAAGGCGAACAATATGAGCAGCTGAATAGACAG	C	MChr11	9316477	9316477	DEL1321	SYN100	DEL	-
FMchr11	10367546	10367785	TCTTTCTGGTTTATATAACTGCATAAAATGAACCACTTCCTGTACAGCAGCCATTGTTTGAGAGGGTTTTATGGCTGTCAGAGTTGCACTACCAGACTAATTATGTTTGCACACATTTGCACAACTTTATGTATATGGTATATGATATTGTATGGCATTATGATGAATGTTTTATACATAGTTTTAGAATTTAAGTTCTTTAATTTATTATTTTATACTTTTATACTTTTACATAGTTGT	T	MChr11	9380426	9380426	DEL1323	SYN100	DEL	-
FMchr11	10892052	10892316	TTTTATGTTGGTCCAGTGAGATGACGCATTTTTTTTAGCCACACTAGTGGCATGGCTCTATGGATGGCAATGTGGCACTCAGACTGAAATATATCAGCAACTCTTTCATGGACTGCCATTGAATTTTGTACAAACATTAGGATTCATCATCAGGGAATCATGAATGACTTTATTGAGCTCCTGACTTTTCATTTAACGCCATCATTAGGTCAAAATTTGGAATTTGAATCCAAATTCCTACAAAATTGACATTCCCATCAGCCTC	T	MChr11	9882176	9882176	DEL1328	SYN101	DEL	-
FMchr11	11278211	11278403	TGAGGGATGGATCATCCCATGGGGGCCCGTAGCTCTGGGTCCCTATTGACCCCCGTCTTTGCGGTCATGTAAATTTTAACTCATGGACCTTTACAAGACAGGTGGTCAAGGCAGGTAATAAAACATGCCCTGCCTTAAGGCTGCTATCATTTTGGCCTATATTGTGATTTGGTGGCGTATGTTCCCAAACAAT	T	MChr11	10271215	10271215	DEL1335	SYN101	DEL	-
FMchr11	11842164	11842325	TTCCATGTCTTCCATGTCTTTATATTTAAGAATATCACTTCAGTTTTAAACTAATTTCAATCTGAGGTTGACTTAACACATCCACACAATATTTCTGATTGCTTTATTTTTTAAAAGTCCTGCTCTTTGAGAACAAATACAATCCAGTGCACTGTCTAGTTC	T	MChr11	10835369	10835369	DEL1340	SYN101	DEL	-
FMchr11	12269103	12269473	TGGTTTTGTAGCTTGATGCACACTAAGGACTAAAAGTCGGGATATCTCGGCCTCTGCTGCTTTGATTTTAACGATTGTTTTTTTATCACATCTCTTGTAAGTCCCCCAACTTTATGGAAGTGCAATACTAAAAACTTATTTTCAAAAATCATGATCAGGTCATCATAGGATTCTCAACTAACACACAGTGCTTGCTTGTGACCTGTGTACATACAGATGTGTTCTTGCTAGCTCCTTCCTATGTGTTTCATCTCTATTTTAATGTTGCAACAATGCTATAAATTGTGGGTTACTCAAGCAAAGTCTGTGTCAGTGCGGACTTACTGAATGTGTACTCAAAGTCCACAAGCAAGTCCTCACACACTTGCAGA	T	MChr11	11262003	11262003	DEL1343	SYN101	DEL	-
FMchr11	12273110	12273415	CTGTACAAACTTTTGTGTCAATCCATGTGGTTGATGTTGAGATATTTTACTGAATAAATTAAAACTCTGACCTGCTGGTGATGCTAGAGGAAAAGTAAAGGGATCACCAAAATCATGAGAATTTATCCTCTTGGGACCTTCGATATCTGTAGCAAATTTAATGACAATGGAATGGCTGGCTGAGGACTGGTGTTTTGCTCTCTGCCACAGTGTCTTTTTGGATACTACCACCAGGGGCTTCAGTGCACAAAAATGTAATTTGCCACTTTCAAGAACTGTAAGTGAGAAAATTATTTTTTTTACTTT	C	MChr11	11265640	11265640	DEL1344	SYN101	DEL	-
FMchr11	13245126	13245241	GTTTACTAATCATTCTGCATTGCTGATAACAAAGAGCTGCAAAGTTGCATTTCAGTGGTTTGTATAACAACTTTGCATTTTGCTTTTGCAAAGTCCACTTGAGTCCACTGTCTGAG	G	MChr11	12241870	12241870	DEL1358	SYN101	DEL	-
FMchr11	13559695	13559841	GGCCGATACGTATTTTATTTTTTCTTTCATTTAGATGTTGCCCCTTTGACCCCTCTGAAGCTTATCCAGTGCTCAGTGGTCCACCTCTGTCCCTGTGGGAAACTTATGTCCAAATGCTCTCATATGGTCCCTTTTTCATCTTTTTTT	G	MChr11	12555703	12555703	DEL1360	SYN101	DEL	-
FMchr11	13956911	13958065	CTGTAGTGGAGGAATAAATATATCAGTCTGGGCGCTAGTTATTTGGTTTACACTAGATTCACCTCGGTGTGTCGGCCAGAACACCACTTAAGGCCAAATATTCCAGAGCATGAAAATAAAGAGCTGAGAAATGTTTGTTGCTGTTTACTGTCCTTTACTTGGTTTACGTTGTTGTGGTTTTTCTATAAAAAGAAAGAATAACAAAATACACTCTAAATAAGGGATAAGACATGCATACATTAACTTCACCCATACACAGTAATATGCATAATAATACCTAACATAATATAAACAATAATCAGGAGTGACACGAATATGACTACTCTCAACTCCAATAATTGTAAACAGAGGAAGTAAGTGGCTACAATTACATTTCTCTCCCTTTTACATTATCACAGC…	C	MChr11	12946243	12946243	DEL1368	SYN102	DEL	-
FMchr11	14153220	14153342	AGGCAGAGACAGATTTCTGATCAGGGACTATAAACAATCTCGTAAACATTATAGTAAATGATGGTAAATAGAAGTACATCATGAGATTTGCGGGAAAGTAGGTACATTAGTCTTGATCACTTA	A	MChr11	13141362	13141362	DEL1370	SYN102	DEL	-
FMchr11	15351367	15351729	GCTGTGGATCCTCCTGGCTGCCTTCACCGTGACTGTGAGGTGGGTAAACAACCCCACCCGGTGGTCAGCGGTGTCATATCACAACCTCAGATCTGACTGAATTTCCAGGGAATTGATGGGCCATATTAATAAGAGTCAATATACTGTCGCTAAACAGGGACAGGACACCTTGACCTTGAACATGTGGTTTTTCATTTATCTGTCGGTGTTTTTCATTAGTGCAAATATTGTTAAAAAATAGGACCTTATTTCTCCAAAATGATTAAAGTCAGGTCATCACCCAGGAATCATGAAGGTTGTTTTTTAGTTTAACGTAATAATTATCATTTTTGACAACTTTATTCACAGCTCGAACAAAAGCAG	G	MChr11	14326133	14326133	DEL1380	SYN102	DEL	-
FMchr11	15461539	15461711	GTAAACTCACAGTACATGCAATACTTTTGTAAGAATTATATTATCCACTTTATTACTGAGAACATTTGCTGAAGATCTCAATAAAAAGATTTGAAAAGAAAAGAATTATATTATCTATGTTGTTTTAAGGGACCAGTGTGTAGGATTTAGTAACATCTAGCAGTGAGGTTGCA	G	MChr11	14436131	14436131	DEL1383	SYN102	DEL	-
FMchr11	15776823	15776957	ACTTAAATATGCACTATCCTGTGTCTTTATATTCCTGTCAGACTGTCATCAACCACATTAATTTCCATGACACCCCTCTGGGTTGGGCAGTTGTTTATATTTTCAGATTGTTCTACCGTCATTGTGTTTGATAGC	A	MChr11	14749606	14749606	DEL1387	SYN102	DEL	-
FMchr11	16722699	16722884	AAGGGACAGTGATCGAGCACGGGCGAAAACACAAGTCAACCGTGGTCGGTCATTCAACAGATGGAGAGAATTGCGGGATTTGAAAGGACTCAGAACGATCCTGAATTGGCCCTCTTCCTCCTAGACAGGTGTGTAATATGTCTATTTTATTTATGAAATACATTACAAGACGTGGTTTTATAGTCC	A	MChr11	15694535	15694535	DEL1394	SYN103	DEL	-
FMchr11	17151730	17151858	ACACGGTCACATTGATTATTAAGGCTTCCCTTTACAGGCCACAAATATCATCCAATCATACGTATATATGTAATGCCAAACACATAATAAATAACTGTTAGAATGCAAAACTTCATTAATATTGGATAA	A	MChr11	16122253	16122253	DEL1400	SYN103	DEL	-
FMchr11	17424267	17424410	TCAATCTGTCGTTTTTGCCTTCCTGGAGAGCTGCCACTCATTTTCCTACAATAAATACATAATAGATATTCATAAGTACAACATACAAAATATTTTTCTATGTGTGAAAATGTATAACAGCCATTAAAGAAAGGTCACACAGAT	T	MChr11	16400387	16400387	DEL1406	SYN104	DEL	-
FMchr11	17694986	17695428	AGGGTTTTATGTGACATTCCTTCAGGACCCTCCATCGTTCGGGGCACTTGTTAAGGAGAGTTGAAAAAAACTGGACTTCAACAAGTTTGCTGTGGACCTGGTACGCAGAGTGTTTTGTTACACAGCTGTAGGGGAAGACCACCATATTCGAATTTGGGCAGAAAGTCAAACGTGGTGGCCCTTTAATCAGCCTGACCCGTGAAATGCTGATGAAAACACCAATCCTGGACAGTGCTGTAGAAGAGACCCTTTGACTCACTGCTGCACCTCTCCTCACCAGAGCAGTGCTCCAGGATATGACCCTCAAGATGGCAGATGGGCGTACATACTTCATTCGCAAGGGCGACAGAATGGCAGTCTTTCCTTACATTGCCGTTCAAGTTGACCCAGAGATCCACC…	A	MChr11	16671359	16671359	DEL1411	SYN104	DEL	-
FMchr11	18155768	18156101	TGAAGTGTAACATACATCGAGAAAAACACCAAGGCATTTTCCAGCAGCTATTTGTTTCACAGTAATGTCACATTTTGGCATTGTTACTTTTCACTGTGTCATCGTTAACTATGTCGTCAACTAGAGAAAATATTTCTGGGACCAAGTTGAAAAGCAATTTGTTTCCACTCCTTTATTGTTTTTCCAGGTGCAAGGTTTCTGCATGACACAGATAAATAGATAAATATTTTTCAAATACTTTATTTTAAAAGGGACACTAAAGTTTGGAAAATTAGTTGTTACTAAATAAAAAAAAAGTTTAAAAAAAGTGCTGCAACCAGAGAGTGCAATTGCC	T	MChr11	17131263	17131263	DEL1418	SYN104	DEL	-
FMchr11	18635522	18635674	GTGTAGTAGGTAAAAGCAAGATCTACTGCACGTGTCGGTCAGCACTTCTTTGTAACCTTGGCAAAATATTTTTATAGCTCTTGACTTTCAACGGTTTTACATAGAAACCGGTGAGGAAGAATACCCTGTTCCCAGCTCACACTGTTACTGCAT	G	MChr11	17610739	17610739	DEL1423	SYN104	DEL	-
FMchr11	21242893	21243381	AAGAAACAAATCATCTCACGGCCTTGTTTTGAGCTCAGCTGTGTTTCCCAGATTTTTGTCCGTTTGATTTCAAGTTGCAAACAACAGCAAAATCATTTTAAAAAGAGCTTTTGGAAACAGTAGTATCCCAGCTCCTTGTATGGCATTTTGCATTTAGAAATAAAGATTCACAGGCGAGATTTATTATCTTAAACACTTGGTAGGCATCTCTCAGTGCTTAGCACCTGTAGCTTTACTAAAGGGAAGGGATACTTCATTTTTACTGGAGCTAGAACAAGCTTAAGTTCGGCAGCATTTTGGGAAATAAGCTCATTCGCCTTCTTGCTGAGAGTTAGATGAGAAGATCAATACCACTCTCATATACGTCCGTTCAATACAGAACAACAGGCAGCAGCCAGG…	A	MChr11	20209177	20209177	DEL1444	SYN105	DEL	-
FMchr11	21379273	21379416	CACTGCTCCCCCTGTATCGCACCCTCTCCTTCACATCACTCTATTTCTATCATTATGAGCTCCAGTTTACTCAATTTGACATCAACTTTGGCATGTCCTCAAAGGCTGTTGGCTACAGCGCTGGGTGTGACTGGAGGTCTATCC	C	MChr11	20345079	20345079	DEL1445	SYN105	DEL	-
FMchr11	21531783	21532690	TGTTAGAAAGTCCAGTCACCCCTTAAACTACCTCATCCAACATCTGGCTCAGTTTTAGCTCCAGGATACAAACTGTTACAGTGCGTGCTGGAGAGCGGCAACAGGGGGGTTGGACCCAAATGCAGACCGCACACAGCAGAATGACTTCAAATGATTTATTATGAGCAGAACTTACTGGTAGGTACAGGCAGGCAGGTTGACAGGTAACAGGCAGGCAGGCAGGTTGACAAATAAACACCAAAGCAAAATACCATAAGGCAAAACAGGAACTAGACACATGGCAACTAGGACGAACTGACAATGGAACGAAGGAAATGGTCCGGTATGTAGTGAAGGTGATGAGGGAAGTGGAGGCAGGTGGGCAGGAAAGGTCAGGTATCTGCAGGGCTGACGAGAAAA…	T	MChr11	20497399	20497399	DEL1446	SYN105	DEL	-
FMchr11	21614043	21614173	TGTTGTTTATCAAAATCTGAGGAAGAAAATGACAGGAAGAACGAGAGGGACCGAGAGGCCCACTTCCTTATTAAATATGACCTTTCGACCTATACCACTAATTCAAACCATATGGAACACCAGATACCACA	T	MChr11	20578522	20578522	DEL1450	SYN105	DEL	-
FMchr11	21879570	21879851	TTAAAACCACAAATGACTACCTCATGGTGGCACTAGAGTAATAATTGGATTCTTCCTCTGGGAACAAACAATCAATGTCTGCACAACATTTAGTGCCAGTCCATCCAGTAGTCGTTGAAATATTTCGCAGGATAAGAGAAAACTTTGACCTGCCGGTGGCGCTAGAGGATATGTCCGGGAATCATCATCTGGGCACCATGGATGTCTGTAACAAATTTCATGACAATCCATACTGTAGTTGTTGAGATATTTCTCTGAAACCCAAATACGTCAACCTCATGG	T	MChr11	20843581	20843581	DEL1452	SYN105	DEL	-
FMchr11	22317152	22318445	GCCAGCACAATGCTCTGTTGAAAAGAGAAAATGTGACACCTTGAGCTGACAGATCAAAGGCAGCAATCAATAGCTCTGAATTTGATTATTTTCCACGAGACCTGAAGAATGTGGATCAATACTTTTGTCTGTGACCGGGTTGAGAATCAGTTTAGCTTTTACTGTGGCATCTGGAACCCAAGTCAACAGAGGAAGCACTCAGGAATCTGTAGTACAGTAGTGGCCCATTACTCAGAGAGAAGAGGTTAGATCTTAAGCTGTGTGGCCAAAAACATGAACCCTCAAAATAATTTCCCTGCCCACCATTGCAGAGACCCATTGTTAGGATCCTGGTGTGGGAACTCAAACGCTGGACAAAGTTTGTAGTGAGAAGGGAAAAAGGAGTTTATTTTGCCACAA…	G	MChr11	21280917	21280917	DEL1458	SYN105	DEL	-
FMchr11	22618525	22619185	TTTCCTGGGGAAGATACCCCGGACCACCCTACAGAGGTCCAGGCTAAGCCCCCAATGTCCTCAAATCCTGGAAACGCCCTTGACTCTGACAGACTAGTGCTTTCCCCCATGTATCTCAGCCAGCAGGTGAAAAAAGGTGACTGAGTACGGGGCCTAGTCATCCCCACGATGTACCATTACTTATCATTTGTAACTATACAACATAACATGACTACGCATCATAGGCAAACAAGGACATTTTAAGCAGCTCTACACAATAAAGTGAAACATTAACATTTTTTACTTAAAATTCATTTCACTCACTATTATTAAGCTCCCACTAGTCTCAGATGAGGTGTCAGCACACAGCTTGAATTGTAGTTACTGCTAACATGAATCATGAACAGGAACCCACAAAAA…	T	MChr11	21581428	21581428	DEL1461	SYN105	DEL	-
FMchr11	23129005	23129361	CAGTTACTTACATCACATAATAACGCAGTCAGTGGTGTGATAAAGCAATCAGAAAATATAAATCTTGACGACAAACAGATATTATAAGAAGGACACGGTGAATTTGGAAACTTTTCATTGAGAAAAGGTTCTTTGACAGTCGACTCAGTTTCTTGGATATCAAAGTTTCCCATAACAATCCATTATCACTGCATTATGACACAATGTCAATGTAACTGACAAAAAATAAAGTTATCTAAATGTTCACTGTGATGGGTGGACTTGTTTAGGGCATATTTCAAGCTCACTGCAAGCTCATTTTCGTGCTGCACTGAAAGTGACCGAAACCAGTGGCTGTCTGACAGATAGGACATCAAT	C	MChr11	22091622	22091622	DEL1466	SYN105	DEL	-
FMchr11	23311048	23311216	GGAAATCAGACAGGATCTGTCGAGGACTTTTGGAGGAGCTCCTCGGGGTCATCACTGCCAGCGAGTCTTGCCTGCTTCATTATTTCGGTAATTTGATGAGTAAAGCCAGAGCCAGAGTTGGTAACAGTGAAATGAACACAAAGAAAATTAAACATATTTAAACACATTT	G	MChr11	22274259	22274259	DEL1469	SYN105	DEL	-
FMchr11	23595528	23596394	AAGCATGGTTCGCTTTAACTGTATTAGTGATAGAAGACACTGCTTCCTGAATTTTTTTTTTTCCGGTGCATGTGTCGGAGCAGATTGACAGAAGGACAGAGTGGAGCTTTTCCTCACAGCATGAATGTGTCTGAATGTAACAATTTCCAGGAGAAACCTACCTAAATCTGTCTAATCTATCTAAATTATACTGGAGAATGCCGACTGTGACCTGGTTACTTAATTGTATGTAAACATGCTAACAGCTAATACAGCTGATTTCAGGGTGCGGATTTGCCAAAATGTCAAAAAAAAAATAGACTTTAAAAAATGGGACTAACTTAACTAACTTTGGTGCCTCCATGGCATCTTTATACTTCCTGTTGATATCACAATAACATAATAATAAACATACGGGAG…	A	MChr11	22560716	22560716	DEL1473	SYN106	DEL	-
FMchr11	23857274	23857493	CTCTACAAAAATGCTCAATCAAATTTAAGTGAAAAGAGAAAAGATTTTAGGTGCAAGCTTTGTTTTGCTTGAAACAAGCAAATTTGGCTGCCAGTACAGTAAGTGATTTTCACTTGATAAGATAAGATTTCTTAAAATAAGTCAGGATGTCCAGCTACTAGAAGTCTTAAAACAAGATCAAATTACTGTTATTATTGTTTCTAGATATCTAAACTTCACG	C	MChr11	22843889	22843889	DEL1478	SYN106	DEL	-
FMchr11	23959985	23960702	CTTCCTCTAGTACTCGGAATTCAGCTCCTGAACGGGTGTCAGCGAGACCTGATTATACGAACTCTTGTTCTCATTTGTAAAACTAGGGTTGTAGCACAACCCAAACGTTTTACTTCATTTCAAACTCAAGTTCATACTAATGCCATATGTATACTCCTAACCCTTGCTGACACAAAAGGTCAGGACTGCTGGAGATATCTGCAGGCCCGAGAGCAGCTCATAAACACCTATCACTGATTGAATAGACTTGACATGGCCCCCTGACTGACCGACCTTCGCAGAGCACTCCCCAACCTTAGGGAGGCATCAGTCTTTTTTACAACATGGAGTGTGATTGGACCCATCCCAACACCCGTTGAAAGGTTGAGGGGGTTCAGCCAGAACAACAGCGTCTCTTGA…	C	MChr11	22946331	22946331	DEL1479	SYN106	DEL	-
FMchr11	24192003	24192172	CCGCCCCCTTCCTCTTTCATGAACCTGTGAATGTTGTAGCTTTCCCCAGCAGGCAAGTCACTTTTTGGCTTGTCCTCACAGACCTGCAGCTTTGGAAAACGTATGCTAACGTGCCAAGGTTGGTCCCCGGGCGCTTCCCAAACAGTGAAGACACAACTGTTTATCAGTTT	C	MChr11	23177989	23177989	DEL1486	SYN106	DEL	-
FMchr11	24645818	24645976	ATTTTGCCAATAATTCTTATGTACTTTTACTTATATGTAGGTCAAATTTTGAATGCAAGAGATTTACTTGTAATGGAGTATTGTTACACTGTAGGATTGTTACATTTACTTGAGGAAAGAGACCGAGTTCTTCTTCTGGCACTGATTAAATGAAAGATT	A	MChr11	23631190	23631190	DEL1490	SYN106	DEL	-
FMchr11	26544508	26545052	AGAGATCAGTGCTTTCAAGAATAAAACCAGAGAAGAGAACAATGTCCAGGGTGTGTCCCTTTAAGTGAGTGGGACCCTCAACTGACTGAGAAAGATTAAAAGATTTCACAATGTCTATAAAATTCAAAGTAAAAGACGAACCAGAGGGGCAGCACACATGTATGTTAAAATCATCTAAAATCAAGACTTTATTATGTGAGGTATAATAAAAGCTAAAAGATCAGAGAAACCAGAGTTGGATTTTGGGGGTCTGTGCAATAAAACACAAAGTAAAGGGGCCTTGTCATTTATCATAAAACCAAGTGATTCAGCTGAGGAAAAGTTTCCAAGACAGTATGAGGAACATTTAAGATTATCACAGCCAGTCCACCTCCATGACCTGAAAGCCTTGGCTAGTGG…	A	MChr11	25542050	25542050	DEL1523	SYN107	DEL	-
FMchr12	407788	407941	tatatatatatatatatacatatatatacatatatacatatatatatatacacatatatacatatatatatatatacacatatatacatatatatatatatatatatatatacatatatatatatatatatatatatatatatatatatatata	t	MChr12	702669	702669	DEL1563	SYN110	DEL	-
FMchr12	1560981	1561427	CCCAAAAACATCATGTTTGGTTGTAAACCCTCTGTACGTGTTGCTAGAGAGTTTACAACCAAAATGATAGTTAGAAAAACTCGCAAGGGATTTGGCTTTTGACATGTTGATTGACAGCGAGATCGACCAATCAGTTTGTTTGCTAGCCTCACTTAATGAACTAAGTCACTGAACGAGGAAGTGACGTCCTAACTGAAGACGTTACATTTTCCTTTAAATTTTCATTGTGTCCCCAAAAGAGCGTGGTGACATGTAAATGCAATAGACTAGGGGCGCTGTTTTACTTATTGTATTTGAATATTGTCTACTGTAGAGCAGGTCAAGTTTTGAAATGTCAAATACTGTTTTCTTTTTCATTTTCAAATTATTAGAAAATTGCATTTTATTTTTAATTGTGAA…	C	MChr12	1474242	1474242	DEL1572	SYN111	DEL	-
FMchr12	2556217	2556508	CTGATGCCAACCTCCTGTCTCCACCATTCAGGACCAAGCACCGGACCTGGGGCGACAGAACCTTCTTCATAGCTGCCCCCTTCCTCTGGAACTCTCTCCCCAAACACATCCAAGACTGCACCAATCTGTCCATGTTCAAATCACTAGTCAAAACTCACCTTTTCACAACTGCTTTTAATGTGTGATTAATGTTTTAGTTTTTTCTTAGCTTTAGTTTTAGCTTTAGTAATGTTTTAATGTGTTGCCTTCCTTGACCATTTTAACTGTAAAATGTCTTTGAGTACCATGGAAA	C	MChr12	2468090	2468090	DEL1585	SYN112	DEL	-
FMchr12	4267910	4268286	CAGTCTGATATCTTGTTCATGTCTGGGGGATATTTTGTGTTGCTTTGCGCTGACTATCAGTAGCAATTGACATGTCTGTCCTACTGATGTCATTTTAAGCTGGGAAAGAAGCTGTGGTAGCGGTTGCTTAGTACAGTTAACCAAACATTTTTTATAATGAAATAAATGTTTCATTTTAAGATTTATTATTTTTGTAAGTCGATTTACAAAAATCCTGTACAGCCGCATCGGTCTCATCCACAGTTGCTACGGTTGGTCTTTTGTTCTGGAGCAGATATCCACACTCTTAATCCTGCCTACAGAGCTGTGATTGGTCTACAAAAAGTAAACTAATGACGTCAGAATAAATGGAAAGATGCTCAAATCACATAACCATT	C	MChr12	4112378	4112378	DEL1608	SYN113	DEL	-
FMchr12	4375250	4375353	CTTCCTGCCACCTGTTTTATCTTACACCAGTCAAACGTTAAGACAAACAGACCGCCCTCTCTGTGAGGTGAACGTTGAGGCTCTTTGACACTTCATCACAGTCT	C	MChr12	4219231	4219231	DEL1610	SYN113	DEL	-
FMchr12	5068953	5069385	TTGGAAAAAAGTAACATTAACGTACTACCTCTGTCCGACCTCCACTGTTTGGATGTGAAAAGTGCAGTGTGGAGCTCCTAAAAAAACCCCGGAAGAATTTGTTAGCTTCTGACTTAAATCATCAAACTCCATGATTCCTTGCCATATAATTGGAAAAAAGGCATCATTTAATAAAAATCGGTACTGCAAAAGTGGAATTTCCGTCTGTTCAAACTGACTGAACTAATTTTTTGTTGAAAAGTTTAGTAGATAATATAATATAAATATTTTGATAATTGATTAATCATTCAAGCTAATTTTCAAGAAAGATACCAAACATTTGATGGTTCCAGTATGTATTGACTATAATTTTGCCGCTTTTCTTGGTCTTACATGACAGCAAATTTAACATTTTTTAGG…	T	MChr12	4914732	4914732	DEL1633	SYN113	DEL	-
FMchr12	5665473	5666304	TAGCAGCCACATTCTGTACTAGTTGGAGCCTGTTGAGTGATTTCTGGTTTACACCTGTTTCAAGACCATGGCAGTCATCCAGTCGTGAGGAGTCAAAAGTACGTCTTTAAACTTTGGGACAACAATCAGCTCTGCAAAAAAAAACAAAAAACAACTTGAACAGTTCAATAAAATATATTCGACAGCTCTCAAATTTATTCTGCTGCCGGTGAGTTAATGCCACAACACAAGCAGAAATGCAAATGTAGGCATGTAACTGGGGACGGAGGAGGAAAAGAAAGGGAAGGAAGGAAAAAAAAAGTGTATGTGGTAGTATGGATATGTGTATGTATGAACAGAAAGCCTTAACAACACTAAACTAAACCCATCCTGCGAAACTCGCCTGACATGCACCCCAAC…	T	MChr12	5517427	5517427	DEL1642	SYN113	DEL	-
FMchr12	5801734	5801934	GCATTTATTAATATGACCTCACTTTTAGAAACAACTGTTTATTAAAAAGAATAACTTTGTTGATTGAAACACAACGTTGACACTTTTATCAACAACCAGCCTGTTATCAGCCTGGTTGCAAATCCATTTTGTCCACAAAATTAACTTTGGTTGCCTCCATGTTTGGAGGTTTGGTTCTCTCCTGATATGTTGGGGGGGGGG	G	MChr12	5655029	5655029	DEL1646	SYN113	DEL	-
FMchr12	6153662	6154273	GTTGTGTCTATTTCAACCGTAGTTTTTGATTCTGAGACAAATTTTGTTTTAACTTCACAGTGCAACAGGTTCTAGATGTGAGTAGCAAAACAAGGTGTGTCACAGTCTTTGTTGCTACGGTACATCATTTAGGGGTCAATTGCAATGTATTATTAAAAACATCATCTTTTAGACAAAACCCACTAAGCATCGAGTTTTAATGTGACCATTACATACAGAAATAAGCAGTTACTGTATCTGGGAGCTACCCAACCACTGCATTCTACTGCAGCAAATAGCCCCATTTTACCATACCTGCATTTTAGTTGTTGGTTAAAGATGATGTCACCTCCAACTTAATCAATGTAATCTCTTACTGAGGGTTTCTTCCATCCATTTATCTGAAAAGGTGAACCATGT…	G	MChr12	6001787	6001787	DEL1650	SYN114	DEL	-
FMchr12	6443217	6443614	TCCTGCCTGGATTACTGTGACTCCTTATTTTCTTGTTATACGAGTCTGCAATTGCTTGACTTCAAGAGGTTCGGAATGTGGCAGCCAGGCTTTTGACAAACACTAAATGAAGAGAGCACATTACCCCCATTCTGGCCCACTTCAGAATTCAGTTCAAGATCCTCCTGTTCACATTCAAAGCCCTCCATGGCATGGCACCCTCTTATATTTCTGAATTTATAACCCAACACTCTGCACCGAGATTACTCAGATCTGCGGACCAATTGCTCCTAAATGTCCTACGGTCCATGCTCAAAACAAAGGGGGAATGTGCTTTTACCGTTTTAGCTCCAACACTATGGAATTGCCTCCCCCTCACTGTCAGGTCAGCTGAGTCTGTACCACATTTTTACAAACTT	T	MChr12	6307859	6307859	DEL1657	SYN114	DEL	-
FMchr12	6675117	6675361	TAGACAAGGAGAGCAAGTCCACGCACGATCGGTGTGTGTAGACACATTTATAGGTCTGTGTATATGTGTCTACGCAAACACACATACATGCATGTATGTGCATGCAAATCATCCATATATGTTCCTGCCTGCAAACTATTCAGCCCAGTATGACTGATGGCTTTGAATAATACGAAATAATGAAATAATGAAATGTATTATGTATTCATGTGCAGGTGCGTACATTCTGCTGATGTAGATTTTGT	T	MChr12	6487649	6487649	DEL1660	SYN115	DEL	-
FMchr12	6982149	6982277	GAGGCAGATTTAGTGACCTTTCAATTTGCTGAACAGACTCTTGTCTTAAGATCTGATCTGGTCTGGCCGATCCAATCACAATGCATCTGCATGTATTTACATGTATTTAATGTAGGTACATTAATATGT	G	MChr12	6794426	6794426	DEL1663	SYN115	DEL	-
FMchr12	7116093	7116369	AGGAGAACCTACGGTGGCTGCCATGTAAAAACACGAAAGGCCCTCTCTAGAGCCAGTGTTTGGTTTGTCCGTTCTGGGCTACTGTAGAAACATGGCGAAGCAACATGGCGGGCTCCGTGGAAGAGGCCCCGCTCCCTGTGTGGATATGAAGGGCTCATTCTAAGCTAACGAAAACACAACGATTCTCAGTTTCAGGTGATTATACACTTATGAAAACATAATTTAGAATATTATATTCAATTTCTGCCAATAGATCCCCCTAAATCCTACATACCGC	A	MChr12	6928084	6928084	DEL1664	SYN115	DEL	-
FMchr12	7198050	7198481	ACCGTATGCTGTTAGCAGTCTTCTAGCTCTCTGCTAATGGTAAGCCACGGTCTGTTGTTGCTCTGCAAAAATATTATAAATTACACTAAAGCTTACTTGAGATTTATAGTAAGATACTCAGTCATGTAACAGCAGTTGCCATGCTATTTCAGTGCATTTTCGTTTTGTATCTGTTGTTGCTCACGTTAGTTGTATCATATATTTTTTACTGAAGATAACGTTATCTTCCCTTGTAGACGTCAAATCCAGTGGAGGTGCTAACAACAAATGTTGTGTGTCTTGATTCACTCATTGCAGGTAATTGTTGTTGCGCTACATGTTCCGTTTATATTAAGTCAGACGTTTACAAGTTCATGTGATAATATTGACCGCCATGTTGAGAAGAGCAGCAACGTGCCG…	A	MChr12	7009931	7009931	DEL1666	SYN115	DEL	-
FMchr12	7338848	7339639	GCATTTGGTGTACATACACACATTTACCTTCAGTGCTGACATTTGCATCCAACTTCAAATTGGATATATATGCTGTGCATCACACACTTAGGTATCTTATCTCATTTTTGATTCCCAACCAGTATTCCTTGTACCCCAGGGGATACCTCTGCAGTTGCTTGAGGTTATGTGGAAAGATAATGGAGAAATGAGAAATTGCAATTTGGATAAAAATTGTTGTCCTCGTAATGAGTCAGCAGGAACAGCTGAACACCATGTGAGTACACGTAAACCAGTTAGCAAGCGAGCAGAGAAGTTGAAACTGTTTGATACATTTACGCAATGAATGTTACAAGAAAGTGAATGGATAATAACCTGTAGGTAATTGGTTAACAGAAGAAAGTTGGTTTAGAGCAGCAA…	G	MChr12	7153808	7153808	DEL1672	SYN115	DEL	-
FMchr12	7617147	7617304	GCGCCCCCCCCCCCCGCCCCGCCAGCCTGAGCTGCTCAAACAAGTTAAATCATTTTTATTAAGGACAGAGGGACTGTTACCAGCAACCAAATCACTCCTAAGAACAGGAAACTAAAGGACGATAGAAATTAGAGATACGAAAAACACAATAAAGGCCT	G	MChr12	7431518	7431518	DEL1675	SYN115	DEL	-
FMchr12	7646930	7647072	GAAGCTTTACATAATTTACTTGACCTTATGTTTGTGTTTGACCTTGAGAAAGACCAGTGTGCAGCTGATAAATGGTCTTGTTTTTCATCATGTAGCCACTATATAATAAAAGCTTTTTAACTGTTGTACGTTAAAGAAGCAGT	G	MChr12	7461437	7461437	DEL1677	SYN115	DEL	-
FMchr12	8273898	8274214	TTCACTTCAAGCCGAGTTCTACACATGGTTCTGCATGATTGCCCGGAAATTGAAAACGGTAAAAAACTCAAAAGGCATGAGACTGAACTCATACTATTTTTCAAAATGCAATTACAAGGCTTTTAACCGTTTGTGTTGCCCGGACGGATCGACTCTGCGGGATCATGCACAAATTAGGAAATGTTCAGTCCGGTCCAAACTCTTCCCGCGCCAGAGAGCAAGGCATATGCGTTCTGCGCTTCAGAGGAGAGAGACGACAGAGGGAGGAAGGAGAGAAAACACAGAATAGACTGGAGAGGTCCCCGAGGAGCTCCCTC	T	MChr12	8086679	8086679	DEL1687	SYN115	DEL	-
FMchr12	8344334	8344448	TATCCACATAAAAACACAATGCCTTGGCTCCAAGAGCATCTTTTCTTAGAGTGAAATGTGATCATAATAAAATCAACTGTGTGGAGAGACAATTTCCTGTCTGAAGGACATCAGG	T	MChr12	8157357	8157357	DEL1692	SYN115	DEL	-
FMchr12	8844918	8845025	GACCATAAAGTAATTATAAAAATCTTTACTGAGGTAATAAATCAAGTGAGCAGTTGGCTCATTTTCTCATAGACTTCTATACAATCAGACTTCTTTTTGCAACCAGTG	G	MChr12	8657934	8657934	DEL1697	SYN115	DEL	-
FMchr12	9211060	9212728	TGGTGGCCAAAATTATTAGAACACCTGACAGATCTGAAAATATTGACCTTTTTTTTGCCTCCAAAACATGATTTCATTTCATAATGTTCATGAAACATGCAGATGGTTGCTCTGAGCACAACAAATATCAGATGAAGTGAGTCCTACTGTTTTTATCCACTTTTAACTTTAATATTTGGTATGTCCACCTTGTGCAGCAATTACAGCAGCACATCTCTCTGGCATAGTGTCAATATATTTCCTGAGAACTTCAACACTAATGTTATCCTATGCCTTCTGCAACTCAAGCCAAAGGCTTTCCTTTGAATGTACAATAGATCTGTCCAGTTTATTTTCCAACTCGCCCCAAATTTGCCCGATGGGGTTGAGGTCCGGACTTTGAGGGGGCCAGTCCATCAT…	T	MChr12	9024861	9024861	DEL1702	SYN115	DEL	-
FMchr12	10699297	10699633	GTGCTGGGGTCACGAGACAAATCTGAGGGGTCACTGGATCATTGGTTCTAAACCTTTTTGGCTTGTGAGTCATTAAAACAAATCAATGCCTACTTGCAACCCCTCGTCACAGGTTACGCCTCAGAGTGAGCTTCAGTTCAAAGGTCCATAGAGTGATTATTTCTTCATAGATTCTTTCATGTGAAGGGTTTTCAGAGGCCTGAGGAGGTCAAAGTATCCAGTATTTTACAAAATTTTACCTTTTATTCACCTTGTGACCCCTCAAATTTTATTTTGGGACCTTTTCGGGGGCCCAACCCACAGGTTGGGAACCATTGGAGGACAGGAATCACAGGAT	G	MChr12	10525276	10525276	DEL1715	SYN116	DEL	-
FMchr12	10813290	10813390	CTGCTATTACTTCCCTTGCCCACAGATCATCAACATGTAAACATTTGCAGTTCCAACACTGCTGCTGCTGCTGCTGCTACCTTTTCTGCCACTACATGGAG	C	MChr12	10640080	10640080	DEL1720	SYN116	DEL	-
FMchr12	11217046	11217580	CTTACTCCATGTCACTGCTAACTCAGCCTCAGAAGCTGTATTGCACACCATGTACTGCAAATGTCTGATGCAATACACATGTACTCGCCGGCCGCTGCTTTTCTCACCCCTATGAGGAGCTTCACCACCAGGTCGTAGTAAGTGCCAAGGTCCCACCACACAGACGCCCTGACCAACAGACGGAGTCACTACTGCAGTGACTACATTACGATGCCCGCGCAGGCTTACCTCCTTCATACACCAACATTCTTTTTAGGATCATAAAAATGTAATTTGATCGTTGTGCAAGGTTTATAAAATTGTTTTGTTTGTAGAAAACACTATTGAATGTGGACTGGACGGGTCACATCTGGCTGATAATTGTTTAGTGAGGTCAATATAGGCACCAATACCGATCCA…	C	MChr12	11044369	11044369	DEL1724	SYN116	DEL	-
FMchr12	11259429	11259762	GTCGCACAAGTGTAATTTCTGCATCTATAAAATGCAGTACATTGCATTGTGTGATTGTTAGCAGAAAGTAGGGTGCATGCCATGGACTCTACTTTTTTCGTTCCATTGTCGAATTTTTGAGGGCACTATCCACCTTATTTTGGAACGTGTAAGTAAGTGGTTTTTGCGCCGTACTTCCATTTGATCGTTTCCATCAACAGAGCTAACTTGCTTAATTAGCATATTTAACAATTCCGGTTTTCCTTGAAGCCATAGTTATCCAAAAAGTTGTTGTGTTAGCTGCTGCTGCGCTGAAAAGTGAGTTAGCTAGCCGATGACCGGAAGTGCCTAACCG	G	MChr12	11086145	11086145	DEL1726	SYN116	DEL	-
FMchr12	11943941	11944063	CATTATCAAAGTAAACCTGACCTCAATAGTACTTCTTCTAGCATATTTGGGCATTATAGAAGTAGTAACTTATACTAATCGACCAGAAAGTTCAGCCAGATGGGAAAAGTAGCTTAATTTTTG	C	MChr12	11769102	11769102	DEL1731	SYN116	DEL	-
FMchr12	12139793	12140180	TGTACTTTTTAAAGAGAAAACGCACGTTTTATATTGTAATATTTAAATGTTTCCTTACTGGAAATGACATATAATATAGCCAGAAACTTTCAGCTCCCTGGTGATCTCCATCCAGCCAGCTGCCACCTCATTTAGGTTTTTGTAGTGAAATGAGGAGGTATCGTATGCCTATAGCCTAGATGACTAGGCCGCCTCATATAACGGTGAAAATAAAGCAGCACTTGTGATAAAAATGTTCTCGAAAACATATACCCAATGCTTTTATCCCCAGAGAATTAAGTAGAAGAAAAGAGGAAGGCAAGAGAATACCAAAGACAATGTAAGAAAAGGAAGAATGTCTAGATCTTAAAAGAAGAATGGAAAATGTTCAGTCTCAATCTGCAATTTG	T	MChr12	11964607	11964607	DEL1735	SYN116	DEL	-
FMchr12	12470322	12470691	ATCATTATAGGCTCATCAAAGTTATGGTTATAAAACACAACTAAAAGAGAGTTTTTGCGATTCTGAGTGCACCTCAGCCAACAAGCTGTGTAAATAGCTGGGTAGGTGGTCCAAGCAAACAGAAACGCAAGTAAACATAATAATCTATTGATAACAAGGAGGGCGCTTTTGCCCCCACAGTTTGCGTGTATCACTATGTTGTTTTTCCGACTCTCTCTCCATCGTGCACTCTAACAGTACCCTGGCAGCCCTACACTTTGACCACACTGCCAGTGCAGCAGCTGGCCTTGAAAGCGGCCCGATGGTGAAAGGGTTACTGTTAATGTAAAATGCTTTTCAATAGTCAAAGGATGAAAAATTTGTACGAAAA	A	MChr12	12260425	12260425	DEL1738	SYN116	DEL	-
FMchr12	13345035	13356318	GATCTGGGGGATTGTTGAGAGTGTGAGCAGGACGAACAGCATGTTGTGGATCAGTTCCAGGACATCTGTGTTCAGGCTCCCCACACAGAGCACCAAGCCTGCCATCACAAAGAACCAATTTCCCACCATTGTTTCCCTCCCTGAGACCACTTTACTGTCGTGCACAACCAGAGCAGACACCACAAACTCATCCCAAGCCTTGATCAGCCAATATGTGGCATGAAGACCGAACTTAGTGGTGTGGTAGCAATCTTGGCGCAGATGGGCGTAGTAGCTGGAGAACAGCTGGGCAACTGTGATGATTGAGACCCATGCAGCTCCTAACCCAAAGGACTTCATGTACCCAAAGCTGTAGAAAGCAAAGATGAAGGAGGCAACAGTGTCACAGAAGAAACCCAA…	G	MChr12	13140791	13140791	DEL1746	SYN116	DEL	-
FMchr12	13752485	13752756	TCCATTTACTACATCGGTATGATCCCAAAATAAACAGATTTTGCCGTGATTTAATTGTAATAAACAGATCAAAAAGATGCCAAAATAACTACATCATGATGGCGATTTGTAAAAAGTCTGAATTCATGCTTTGTCAGGTCTGTCCGCAAGACGCCAAACAAACAACTTTTAAAATGCTTGTTCTACATATTGTGTAACTTTAAAATTATATCTGTATAAATATGAAGTAGTATCATAGAGCTAACGTTAGCTAGTGTTGCACACTGTTGACG	T	MChr12	13550759	13550759	DEL1749	SYN116	DEL	-
FMchr12	15013218	15014705	CCTTGTATTTTTTTCTAGCATTTTTACTCGTACATTCAACAGGGTACTCAATGTCCCTGCTCTCTGTGCTGCGCGTAGCTGCCTGCTGAGCGATTTCCATGTCGACCACTTGTTTACTCCAAGGAGAGTTAGGCTAAATATTTACTTTGCTAGCTTTTCTAGCCTACAAACATGTTACCAACAAGGATCCTTTAATTTTTCTTCTTGTCTTCATAAAATAACTCTTCTGTTTGCTTCTTAGTGCAGTTTCTCCTTTGAAATGTTGGTAACAGGAGAAGGTAGCAGTTAGCAGTTGACTGCTAGCTAGTTGTTTTGATTTTAAAAAACATATCCAAAGATGACCAAAGATTTCTTCTTCTGTTCTTGCTGATTAATGCTGTTATCTTTTCTTTAGAGTCC…	C	MChr12	14813309	14813309	DEL1760	SYN116	DEL	-
FMchr12	16132850	16134540	ANNNNNNNNNNNNNNNNNNNNNNNNNNNNNNNNNNNNNNNNNNNNNNNNNNNNNNNNNNNNNNNNNNNNNNNNNNNNNNNNNNNNNNNNNNNNNNNNNNNNNNNNNNNNNNNNNNNNNNNNNNNNNNNNNNNNNNNNNNNNNNNNNNNNNNNNNNNNNNNNNNNNNNNNNNNNNNNNNNNNNNNNNNNNNNNNNNNNNNNNNNNNNNNNNNNNNNNNNNNNNNNNNNNNNNNNNNNNNNNNNNNNNNNNNNNNNNNNNNNNNNNNNNNNNNNNNNNNNNNNNNNNNNNNNNNNNNNNNNNNNNNNNNNNNNNNNNNNNNNNNNNNNNNNNNNNNNNNNNNNNNNNNNNNNNNNNNNNNNNNNNNNNNNNNNNNNNNNNNNNNNNNNNNNNNNNNNNNNN…	A	MChr12	15842905	15842905	DEL1785	INV912	DEL	-
FMchr12	17493228	17493485	GTGGGAGCAACAGCATGGCAGGCTACAAACTGAGTCACTTTCTCAAAGTTACCTAACCACAAAATCAACTGTTATGGAAGTAGAGTTGATGTAAGGACAGTGCGATGCCAGACAGTGCAACTTGTGCCTGCTGGCTGCTCCGATACTCCCAGCTCCAGTGCTGACTGTCAGTGAAGTCAGTGAAACTACTTCTGAACCTGATTGGATTTTATAACTGAGCTATGACCAGGAAGCACACTTTCTGTTTCTCTGTCTGTG	G	MChr12	17096444	17096444	DEL1812	SYN120	DEL	-
FMchr12	17560414	17560544	TGGTAGTCATGAATACAACAACAAATATATGGTGAACCTAGAATGAAACTGATATATAGCTGTCATTAATGAAAAGAATAAGAAGTTTGATGTGCAGTGTGTGTGAGCATGTATGAATGTGTACTTGTTTT	T	MChr12	17171447	17171447	DEL1814	SYN120	DEL	-
FMchr12	19698089	19698307	CATTATAAATAGTTTAATTTGCCTGTTCTTGTGTAAGCTTGAAAGCGCTTTAATAAAGCTTTTAAATATTTTCTAAACATAAGTCTGGGGCACGTTCAGCCCTGACAGAACGTAACAAAACGTTTATTTAAATGGAAACGGTGGTGCGTTGAACACCCTGTTGTGTTACGCAAGCGTTAGTATAGAAGCAGCTGAGGAGACCATTCTTTGCATCGTTGC	C	MChr12	19257310	19257310	DEL1836	SYN120	DEL	-
FMchr12	19949229	19949340	TAATCTTAGCTTGACATTAGCACCAACATCGAACTTTTGGCTCTACTGTCTTCAAGTATGTGTTGATATCTGTGGAGCCTTTCAAAATTAGAGGAAGGGGCTGCCACTTAAC	T	MChr12	19508912	19508912	DEL1839	SYN120	DEL	-
FMchr12	20392467	20392573	GCTTTGGGGGGAGACCTGAAGGGGGGGGCAGTTGGATACTTTAAAAATCTAGCTTACTCTTGCTGGTTTTTCCAACACTGCCTACCCTAGTTTTAACTGACAGTAAA	G	MChr12	19951795	19951795	DEL1842	SYN120	DEL	-
FMchr12	20970488	20970591	AGTATTTAAAGAGGCAGATTCAGCCCTTGAGACATTTCTGAATATATTTATGTACTGTTTCTACAAATATTTTCCTTTATATACACATTTATACTACTGAAAAA	A	MChr12	20529666	20529666	DEL1851	SYN120	DEL	-
FMchr12	21911036	21912679	ACAGTTGTGCTCAAAAGTTTACATACCCTGGCAGAATTTTTGCTGTCTTGGCCTTTTTTCAGAGAATATGAATGATAACACAAAACCTTTTTTTCCACTCATGGTCAGTGGTTGGGTGAAGCCATTTATTGATAAACAACTGTGTTTTCTATTTTTAAATCATAATGACAACAAAAAACATCCAAATGACCCTGATCAAAAGTTTACATACCCCAGTTCTTAATACCGTGTATTGCCCCCTCTAACATCAATGACAGCTTGAAGTCTTTTGTGGTAGTTGTGGATGAGGCTCTTTATTTTCTCAGATGGTAAAGCTGCCCATTCTTCTTGGCAAAAAGCTTCCAGTTCCTGTAAATTCCTGGGCTGTCTTGCATGAACTGCGCACTTGAGATCTCCCCA…	A	MChr12	21472033	21472033	DEL1861	SYN120	DEL	-
FMchr12	21936092	21936379	CTCCTCCTCCTCCTCCTCCTCCTCCTCCTCCTCCTCCTCCTCACAAGATCCCAGTTAGAGTTGTGGTGTAGGAAAGAAATTAGGTTAAGAAGGAGGAAGGGGATGAGGATCACAGCAATAGTATATTGGGTAAGAATAAGAATATTTAACAGCTAGTGCAGCGGTGCACATGATTTTATGCAGTATATTGAAATACACCGTAAATACCCTTTTTTTTAAATACTTACAGCAACAAGAAATGTTAATGTTAACTGACTATGAAGGGGGAATGCATCAGTCACAGGATAT	C	MChr12	21495667	21495667	DEL1863	SYN120	DEL	-
FMchr12	22422851	22423271	GTTTTTACTGATCAGAAAACATCAAATCATAGACTAAATAAATCAGAGCTTTGAACAATTTCGACTGCTGTGTGTGAATAGACAAAATGTTACCAAATTCAAACATGTTGTTCAGTGTACGGTATTCTTTAGGGTTGCCTTCTAAGTCAGTCAAAATATTGCTTTTTTCTGTATCATTGTCACACACTTTAAGAATCCCAGTCTTGTCTCAAATTGACCTAACCTAATTTTAATTGACACGGAGAAGGGTAATAGAAAAGATGGGGAGAGCGACGCAGAGTAGCTGCGATGCACGACCTTTCACCACCCTTGTCTCGCTCCTTAAATGCTCTCAGCTCCGGTGCTGAATGTTAGCGAAGTTGGCTCAACGTGAAGCAGATGCTGGCACCGCTTCCTCTA…	G	MChr12	21994992	21994992	DEL1874	SYN120	DEL	-
FMchr12	22530211	22530383	TTGAAGCATGAGACGGGACGTGTTTACTTTATTACATCTAACTGAAAACACAATCATTCCCTAACCTTAAAGCAGCTCTATGGAACTTTTCATTTTGTGTTGATTTTGGTGGTCCCTGTGGGACAAAGGCGGTAGTAACGTTAGGTTACATGTTCCCTCCGCTTCACTCCACG	T	MChr12	22102072	22102072	DEL1877	SYN120	DEL	-
FMchr12	22851861	22852042	GAAAAATATATTGAAATACGTTAGTTTCAAAGTCGCACTGAGTGTCACATAATTTTAACACATTAAGTGCCACCACCACGTAATGTGGTGTTAAGAGGTTGTGGTGATTTCACACATTACTAAAGGTAGTGACTGCTGCTGTCAAGCTTTCCATTCTCACGTCACAGTTTACAAAGATAATG	G	MChr12	22424765	22424765	DEL1881	SYN120	DEL	-
FMchr12	22913621	22914151	ACATACAGCAACCAGTGTATTCGCATTCTGATTGGCTTCCTAAAATCCTCTACATGTTTTCATCGCTTGGTAGCAATGTAGCAGAGTGTTTTGAGTAATTTATTCCCTCATTACAGTCACCTATCCTCGTCTTTTAAAGCTTGGGTAGGCAATGTCTTTTAGAAGCATTTTTTGTTATATTTGTTGAAATTCTCTTTACATGCAGACAGCAATCAATAAATCAAATGCTCTGACAAAGAAAGGGAAAAAGTCCAGTGTCTGTGGCTGTCACAGGACTGTAATAAGCTTCCTGCCTGTCCAGCTACGCATCTGTCTACCTGCGTGCACTCTGACCCTGCACTCACTGCGCATGCCCGTTGTCTTCCACAAGGCTAGGCGGCTAAAGCTAGTGAACAAGTC…	A	MChr12	22486533	22486533	DEL1883	SYN120	DEL	-
FMchr12	22920502	22920772	TTAACTTAAAAAGTAATGATATGTCAATGTTGTGTCCGTAACTTGTTTCCACTGCCACCCAGCGACCAAAAAATCAGTTATTGCTGGTTTAAAGAAGTTGTAATTTTGAGCCAAGCCATGCTCTTTCTTTAACTTTAACCGTGCCTAAACCTAATCAAACCTTACGGTTTTTCTTTTAATTTTGAGGACTTTTCTGTAAATTCCACTGAGTGACGTTTTTGTAACATTGCTGGAAGAAGATATAAACTAACCAAGAAGAATAAAGAGAGAA	T	MChr12	22493001	22493001	DEL1884	SYN120	DEL	-
FMchr12	22933669	22934105	TCCTGCAGGTTTAAAGTAAGAATATGTGAGAATACGTATTTATAAATCTAAGTACAGTGTGATTCACAACCATTTTGAACTGTGACCCCTTAAAACAAAATAATGACTTCTTGTGATCCATTGTCACAGGTTACAGCCTAATTACAAACATTAGTTTTGAGCATTTTAACAGTAGCGTGACTTTTCCTTCTCAGTTGTTTCATTCAAAGGATTTTCAGAGGCCTAGAAAGGGAAAAGTATGAAATACTTGACAATAAAAAGCAAAAATCAGAGGTAAAATGGGTACAGAACAGCAGCTGCCAACCTGGAACATTTTGCAAGGTAATTAAAAGGGATATGAAAGTAAAAGTTATAAGTTATATTCTCATGAGAATACGCTTCTGTTTTTTGATATAATAC…	T	MChr12	22505438	22505438	DEL1886	SYN120	DEL	-
FMchr12	23113524	23113875	GTTTCAGCTCTAGTAGCATGGTGTGTTTTGTACTTGTGGTCATTTATATTTCTCTTACAGATTTTTCTGTCCAGTCTGAGTAAATATTGTATTTTGTAATATTTATTCGTATAGTTGATCTATTAGTAACATGACCGATCAGTGGACTGTGTGGTGTGCTGGAGTTGTACGATGTGTTTGGACTTTAAGCTCACACTGGCCTGCACCTCGCTGTGCGTGTCCTCAAAGTCACAAACCGAGTATCTGTTACATTACACATTAAGACAAGTAAAAATGAGGGAATAGAGTATTTAAATAATAAGTAAATTCTGTTGTGATCGAGAGCTTACGGTATGTGGAAAAATACTTTCAG	G	MChr12	22685857	22685857	DEL1894	SYN120	DEL	-
FMchr12	23698901	23699264	CTGTTGTTTATTAAGCAGCGATGATGTGAAGATGTATTGAAGAGATTTCCGCTGACACCGACTTAGTTGCATAAAAAGGTTTATTGCAAAAAGCACAGCATCAAAACAAGCACCGCGGACTGCCTGTGAGAGGATCTGGAGCCAAAAAGATCACTCTGTCTAATTGGCTTTGTCTGCACAGTTATATAGGGTAGTTGTTATTGAAAAGATGAGGTAAGCTATAGACCAAGACAGTCCCATTTATCAAAATCTAAGGGAGATAATGACAGGAAGAACGAGAGGGACCGAGAGGCCCATTTCCTTATTAAATCTAATTATTAAACCTATACCACTAATTCAAACCATAAGGAACACCAGATACCAC	C	MChr12	23121514	23121514	DEL1907	SYN125	DEL	-
FMchr12	23702636	23704850	TATGTCATTTTTCCCCAATGAATGCTGGGATATGCTTATCAGGGCACGAATGAGAAATCTATAGTGAATAAATCAGTAAGTGTACTGTTAAACACATACAAGCATATAAACAATCAGGTTAGATGTTTAAACTAAATGTAGCTTTCTGAGGCCTCTTGTAGCTCTTCCCTCTTTGTAACTTAGCCTCACTACACATCCTGTTGAAGCCCAGCATCACGTCTGTTCTGAGTAAACAGCCTTGATGGTTGGTCAAAGGGCGGAGAAAGGGCCCGTGTAGCTGTTGCATGTGGCTGTGCTTGCTGTTCTCAAGACAGACATGCAGAATGCCTTTACAAAGTGCTGTGAGGCTACAAAGACAGAGGAACTTAGTTAATTCATTTGAGAAGTTTTCTCCAGACA…	T	MChr12	23124905	23124905	DEL1908	SYN125	DEL	-
FMchr12	23710977	23711861	GTTTTACTTATTAACATAGTTAAAAAGAGAGTTCCAAATGATGTTCACAACTAATCAAACAACAAAAACATAAAGAAGAGGTAACATGCATAAGTTCTTAAGACAATTACTTACAACAGGTTTATTACCGTATGGTCTCCAAATAAGATTTTACGCATGAATGGAAGAAACTTACTTTCCTCCGATCTGACTTTCTCTCTCCCGATACTGGTTACAATACAGAGTACTGATCTGAAGTCAGTGTTCTTTTTCTCTAACTTTAAAATCTGTAAACTTCTCTGACATCTGGTCCACCTAATATATCGGTGCCCATCCAGTGGATCGGAATCAATCAATCAATAGCGATTCAATAGCGACAGCACAGAGATCAAATCCGTGACATTTTGTCACGGATTCTTA…	G	MChr12	23131021	23131021	DEL1909	SYN125	DEL	-
FMchr12	23877505	23878129	TTGTTGAAGCAAAACTATGGTTTGCTTAAGAGCTTAGATCATAAACAAATAATCAAAAGTACCAGATTGAATGTATATCCAACATATAAAGTGTGAAGATTATGTTTTAGCATGCAACATAAAAAGATCCTAAAGTTTTAAAAAAAATATGGTCTCTGAGAAACTGATCAGTAACTGTGTCACAAAACCAGTCTAAACTGCCTCAGAGTGGAGAATCCCCAAACATACAGGAATCAGAGATATGCCAGGCTGTGCCCAGGGGGGGGGGGTTGGATCACCCCAAACTTGGCAAAAGATTACACCATTATTTACCCGACGAGAGATGATCATTTTTAGAAATAGGTGGAGTGGCTCAGGTTACTCCACCAATGGGGACATGGGCACTTGGGCAATATATGT…	T	MChr12	23249817	23249817	DEL1913	SYN126	DEL	-
FMchr12	23897364	23897723	GAGGACAACATTAGTTCAACTGAGGATAGGCACAACCCTTTTCTCAGTATATTTTCACTGCTGTGCTTCAGCAATTGTATTTTTCCATTACAGTTCTATGCTCACCATAATGATGAAAAATACACAATCATACAATACATATTCACAGTCATACAGATAGAACGTTCATTGTGCACTCCTTCACAAGCAATGTTGCACATACGTTGTGAAAAAACCCCAAATTGTCTTTTGTCTGCTGTATCAGTGTACTTTGTTTTGTTCCAGCAAGTCTGATTTGCCCCTCTGCACACACTGAAGGATGGATTTGTCAAGTTCATCCTTACTGTCATGCCTTTAGTGCATAGGCAGCTGTTGAGTTGT	G	MChr12	23269065	23269065	DEL1914	SYN126	DEL	-
FMchr12	24353931	24354050	TCATGAAACTGTAAATGTTTGAACTTTCCATTCTTGTGAGCACATCTAGGACTTTTCTGCCATGTTGGCTTAAAAGTTGAACTTCAGAGTTGATCATGAAAACAGCAAATGACAAAACAA	T	MChr12	23718172	23718172	DEL1925	SYN126	DEL	-
FMchr12	24507536	24507727	ATCGAAGATTTTTGAGCATATCATGCGTGAGAACACAAAACCAAAATTAAAATTAAAATTAAAATGGACAACAGTGTTTTGTAAAACGATTCGGTCATGTCATCGTAATATGATTCAACTGGAAGTCGATAAACAATAATACTGTACATTCGATATATACAATATATTGAATACTGAAGTTATCTATCTACA	A	MChr12	23871785	23871785	DEL1928	SYN126	DEL	-
FMchr12	24516208	24516603	CAAGCCAGCAACACGATGGTTTAGTCCAAATGTTCCACAGGAGTCCTGTGGGACCTATTCCCATTTTACTACTCCACATAACAGCGTACATGCAGAACAGCATTCAGTGACAACAGGGTCCGCAGTCACACATCAGTGCAGCTAAAAAACAACAACAAATAAAATACCTTTTCAGATCACAGTGTCATGCACATCACTGACGTCCTCACACACTGTTCATTAATGCTTCAATTAAAACATTTCTCAGCCTCTTTAACACTCTAAAATATCTACCAAAGCAGTCAGTTCCTGTTCAAATTGTATGAGCAATTTAATCTGTCACATATGCTGCAGCTTTGGTCTGACACACCTTCAAGTGCTTTCCATTTTCTATCTCCATCTTACATCAGATTACCT	C	MChr12	23880245	23880245	DEL1929	SYN126	DEL	-
FMchr12	24542348	24542536	TAGTCTTATACTTACATTACATTAGTATGTTGTTATACCTGATGAGATTTATCACCTAACTGGCAGGACCGTTCTGTATAGACACATTAAATACATTAATTAGACACATTAAAGTGACTTTATGTTAATTTTAAACACACTTTGTCAGGCTTGGTTTTAGTTAAATTGATATTCATAACACTGGCATGA	T	MChr12	23905905	23905905	DEL1931	SYN126	DEL	-
FMchr12	24909390	24909602	TACCCCCCCCCCCCCCGGACATCCACTAGCTCCTGATAACTTCCTCCGCTCACACTGCATTCATCGTCACTCTCTCTCTCTCGACCACATACTCGCTATGCACACACACCACGTACTCACTACGCACTGACTATTCTCCAAATAAGCTACGCTACTTTTACAACACTATGAAGACAGGTATGGGGTATGCACATTAATACAGTTCAGAATATA	T	MChr12	24272758	24272758	DEL1933	SYN126	DEL	-
FMchr12	25431404	25431791	AAATGAGTCAGCGCTTTTTGGATCTGACAGCAAAGTGACACAAAAACAGGTGTTCCTAATGAATGGTTAGGCAATCAATATGGACATTGGTTTCCCATTTTGTGTTGTAGTAAAATTTGTAAGGGCAGTTTTAGTGGCCATTTTGGATGCTAAGCCAGTTAATTGGGTTAGCCAATGCAATCCTGTTGCTCACCAAAACAACCAACTGCTTGAGTATTTGAGCTGTGGATGAATAGTAAAAACTCAATAAGCAACATTGCATATTGACAGTAAGGGTTGGGCGATATGACAGTGTATAACATGAGACAAAATTTGTTAACAGAGATTTACACACACCTTTTAGATGACCTTTGTTATATGTGGTTGTATTTGGCTGTTGTAGACAATG	A	MChr12	24797661	24797661	DEL1939	SYN126	DEL	-
FMchr12	25714922	25715256	AACGCTCAAAAGTCTGGTTACACTTCAGAGTCGATGCTGACAATGCTCGTTGGCAAGTACAAGTCTTTTGCATGTAAGGGCAGAAACACAAATAATCTTTCGAAACATCTTGCGAAAGTGCATCACATACAGGTGGAGAAAGGCACAGTTTTCGACTGCCTTCCTCGTAGTTTGTCTCTCGTTGCCCCGCCCACCTCAGCTATGTTATGTATGCTAACCGCCGAGAGCCCACACGGAGTTAACTAAATTATACAGACATGATTATTACAGTTAAAAGTAGCCATTAGCCAGCTCATTGTTTAGCTATAAATATGCACTCTTAGAAATAAAGGTGC	A	MChr12	25084443	25084443	DEL1943	SYN126	DEL	-
FMchr12	25974994	25975331	ATTAATTTAAAAAACACGGTAATATATTATAATATCAAGAAGAAGAGGAAAATAAATAAGTTTAAATACATTTAAGTAAAATAAATAAATAAAATTAAATAAAAAGAAGAAAGAAGAAAAAAAATATCACTGGTAATATCAAGACAGGAGTAAGTATCATGACTAAGAGGAGAAAAAATTGATAGATAAATAAATAAAAATAATAATAATAAAAAAAGGGGCCATTATTATCATCGCTGCCATGACATCACACATGGTAATAGAAAAAAATGATGATAATAATAATAGTAAAAATGATGATGATAATAATAATAATAATAATAATAATAACAACAACA	A	MChr12	25336575	25336575	DEL1946	SYN126	DEL	-
FMchr12	26842048	26842409	GGTCATAGTTCATCTATGATAACACAGCGATAGAGCCCATGCTATTATAATTACTGTAAAAAGTGTATTCATTTATTTATTTGTTAGTATTACCGTTATCAGATTAAACAAAAAGGCAAATCTTAATTGCAGGTCTGTGTCAGGACACAACCTCTGGTCTCCTTCATCAGACCGACCCACCACACTATGGAAAGCCGAGGAGGCCAAAAACACGTGACATCGACATCCGTTGTCAACCTGTTGTTTTTGTGCAAACAATGTACTGACAAAGCATGACTTCAGATGTCAATTTCAAATGTTTTTGGCCTCCTTGGCTTTCCATACACCCTCTTACTATATAAAAAGGACACGGGGGGGGGGGG	G	MChr12	26199349	26199349	DEL1957	SYN126	DEL	-
FMchr12	26931563	26931784	ACTGAAGACTTAAATCACTAAACATAGGTCATATATATGCACTTTCAATGTTTAAAACAGGTTAAATTATTTCTTAAAACTGAATTTAGAACTGTAGTTTTTAGCAAACGGTACACAAACAGGAGTAAACAGAACATTTGTTGTTGTTGTTTCAGTAGCAGAGTTGCTGCTCTAGAGAGTATTTACAGCAGCAGGACGATGTACGCTGGATCGACTCAAAAT	A	MChr12	26300177	26300177	DEL1962	SYN126	DEL	-
FMchr12	27062644	27062973	TCCCCGAATATAAAATAGATTTAGTGATTTTTGTATTCTAATACAAGCCCTGTGATAGACTGGTAAAGGAAGACAATATAACAAAATAAAAAAGATGTATATAATTACTCATTTGAATGGGATGTCCTCAAACTGGCACTTTAATGTGCATCAAAACACACACAACTGCAGCCAACTGTTAAAGGAATAGTTCAACATTTTGGGAAATGCACTTACTTGCTTTTCCAGGAAGGTAGTTTCCAGGCAACTACTGTACCAAAGACTCCAGGAAGTTGTTGTACAGATTAAACAACCAAGATATAACCTGTTAATTAGTGTGATGGTAGGCGG	T	MChr12	26457791	26457791	DEL1964	INV915	DEL	-
FMchr12	27479367	27479736	AGGCGACGGCAGAAAGCAAACATTGGTGTGGCCTTTTCCAAACGGAAATCGCTGATAAAAGACAAATGTTTTGAGAGTGATGCTGAAGTTGCCTGTTTTCTGCTGGACAGGTAATTTAGCCTACCAATCTAAATGCAATTTGTTGTTTGATAGCTTTACCTAGAACATGGCCATGGGCATAGTAACACAAGTAACCTTTTTCCCCCTGGCAATGTTGAAAAATATCTAATTGCTACCAAGATTGTAAGTTTACATTTATGCACCAAAACCTGAAGGCCACCGTAGATTCTCCTGTACGTTTGGAAAAGGAGGGGTGATGGGAGGGGTATTCAGTTGGTTGCAATCTGCAACCTCACCGCTATATGCCACT	A	MChr12	26901419	26901419	DEL1968	SYN127	DEL	-
FMchr12	27482629	27482803	TCTTGTGTACATACTTGACAATTTGTGCAAAATATTTATATGTTGCCTGTGTTCAAATTCTAATCTTCTGTCGTGAGAGTCCCGATGACCTCTGTCATAATGAAAGTAATTAATTATTACAGTAATTCAGACTTATTTGTTTTAGGATTGCAACGAACAATTATTTTGGGATGAA	T	MChr12	26904316	26904316	DEL1969	SYN127	DEL	-
FMchr12	27947731	27947894	GCACCATGTGATGAAGCTCTCTATCAGTCCTCTGTACTCCTCTGTAAAAATAGTCTCTAAGTGAAGACAGCACGCTTCTCACTGGAATCATACATTTCAGTATAGTGATAACTTCCATTTCGCCAAAAAAATATACTTAATACCTTTTATTAAATTCCTTCAAA	G	MChr12	27369203	27369203	DEL1975	SYN127	DEL	-
FMchr12	28689200	28689858	CTACCTGCTGCACTGTACAGATTTACTGTGACATAACCTCAGACCCACCATCACCTCCAGAGACCGACCGGCCAGAGGAAACAGTGACGACTGCATGTACATGCTACATTAAGTCATGTAATGGAGAACAGGTGGTCAAGCAGTGTGTACGTGTAGCTTGGTACCATGTGATGAGATGAAACCCACCTCTTTCCACACCATTGTTTACTTCTCAATTATCAGATGTGCCTTAGTGAAATTATCACGTTTGGTGCTACACTGGAAGTGCTAAATATAAATTTCAACTTTTATCTGTTCAAACACACCCTGCTGTCATAATAGAACTGTAAGTTATATTTACAATTTGTTAAATGAGTATCTGTACTGTGCAATGACAATAAACTGAATCTAAATCTTAAA…	C	MChr12	28109878	28109878	DEL1992	SYN127	DEL	-
FMchr12	28731845	28733509	ACTCCCCTCCAAAAGTATTGGAACAGTGAGGCCAATTCCTGTATTTTTGCTGTAGACTGAAAACATTTGGGTTTGACTTCAAAAGATGAATATGAGACAAGAGATCAACATTTCAGCTTTTATTTCCAGGTATTTACATCTGGATCTGATACACAACTTAGAAGATAGCATTATTTGTAACGGAACACCAAATGTTTAGGTGAGCAAAAGTATTGGAACAGATAGACTTAAAATAGATTAAAGTGAATAAGACTTATTAATATTTAGTTGCAAATCCTTTGCTTGCAATAACTGCATCAAGCCTGTGACCCACTGACATCACCAAACTTTTGCATTCTTCTTTTGTGATGCTTTTCCAGGCTTTCACCAAAGCCTCTTTCAGTTGTTGTTTGTTTTGGG…	A	MChr12	28153523	28153523	DEL1994	SYN127	DEL	-
FMchr12	28797586	28797758	CTGAAATGTCCCATCGGCGTCCTGTATGGAAGCATCTGCATTTGTTATGTTTCTACACTCCTTTATTCGGCTTTTCATCATTGTCATTTGTCACATTGACAAAATGAGAAAAATCTCCTTTATAGTTATATAATTCACATGTATTATATAACATTAAAATATCTAAAGTTTTT	C	MChr12	28217539	28217539	DEL1995	SYN127	DEL	-
FMchr12	28921363	28921528	CTAAACCAAGTGAGGAGAAAATTAAAGGGGCCCTGTGGAGTTCTCTTGTAAACAAACAAAATTATGTTTACTTTAACTATTACTCACCAAATTGCATTGAGGTCAAACGTGTCGAGTGCATTTTCTTCCTCATAAACCATTTGCAAAGTCAAGTTTTTATGTATCG	C	MChr12	28315928	28315928	DEL1999	SYN127	DEL	-
FMchr12	29189283	29190563	CTTTTTTAACAGTCCACTGCGGATTAGCACCGATCGTGATGATGATCTGATCGTGATGTGATTCACTCTACAGTATTAGTGCATCTATTTTCAGCTATATAAAAGGTCAAGATTAGAACCAAGTAATTGTCACAGTGGACTTCACTGAGTTTAGGTCGTAGATCTTCGTCAAGCGTAACTGAAATGTTGCATCTCTAATTAAGTCAGTGTTGAGAGTGTGAAGGTCTTCAACCTTTTGTTTTACATGATTTCACTTTCCAATCCATTTGTCTACTAGGTGTGCATCAGACAGCATTCAGTTTTTCACAACTTGAGCAACATACGTATGTACTCCTACCTAATGGCTTTTTATTTACCTGTTCCAAGGTACAGTGGGATTCAAGGTCAGTGCTGTTTTCT…	C	MChr12	28544276	28544276	DEL2005	SYN128	DEL	-
FMchr12	29451079	29451558	GTCACTGTGACCTCGCAAAACAAGCTTTTGGCCATAACTCAAGAATTCATACGCTATATTATAACATATATTTTTTTTTGATTTAGACCCCAAGGTACTTGTACGAGTCCACCCTCTTCACTTCCTCTCCCTGGATGACAACCAGGACAGGGGGCCTCCTGTTCCTCTGGTAGTCCACCACAATCTTGGTTTTGCTGATATTGAGCTTCAGGTGATTGTTGTTGCACCATGTGACAAAGCTCTCTATCAGTCCTCTGTACTCCTCTGTAAAAATAGTCTCTAAGTGAAGACGGCATGTTTCCCAATGGACATTATTCACTGGAATCATACATGTCAATACAGTGATAACTTCCATTTCGCCAAAAAAATACACTTAAAGGTGTAGTCTATAACTTAACA…	G	MChr12	28803258	28803258	DEL2012	SYN128	DEL	-
FMchr12	29521793	29521935	AGCTAATCAATGGCCACAGCTGGGTTAGGAGTTTCTGTATACGATGATGCTTCATCATCTAAATAAAGATATCTGAAATCTGCTGTCAGACATGGTTAAAATTGAAATAATTCCTCAGCCTGAATATGTCATAACTTACCATT	A	MChr12	28878815	28878815	DEL2015	SYN129	DEL	-
FMchr12	29664003	29664165	GCTGCTTTTCCTTTTAATTATCTGAATAATTTTAATTTATTTTAATAGTTTGGGGGTTTGGACTGTTGGTTGGACACAACAAGCATTGTGAAGGAGTCGCTTTGGACTCTGGGTAGTTGTGACGGCATTTCACTCTATTTTCTGTATTTTTACAAACTCAGAA	G	MChr12	29022408	29022408	DEL2019	SYN129	DEL	-
FMchr12	29841095	29841214	TGTGTGTGTGTGTGTGTGTGTGCTGTACTTAACACTGCAGTGTGTGTGTGTGTGTGTGTGTGTGTGTGTGTGTGTGTGTGTGTGTGTGCTGTACTCAACACTGCAGTGTGTGTGTGTGTG	T	MChr12	29198979	29198979	DEL2023	SYN129	DEL	-
FMchr12	30095585	30095810	AGCAGTTCGCTCTCTTTTGCATCCTCTACTAGGTGAATGCGTAACTGTTGCTCCTCAGGCTCTGTGGGCCTCAGCTCTTGTTCCTCCTCTTCCCTCGTGCTATTGGCTGGTGAATCTGGGGACCTGCAGCCAATCACAGTCCTTCTGGGGGTATATATGAACGCTTGGCCACTTTGGCTGCCTGCTTACATCCAGAGTGTTTGTGTATTGTGAGCTGTTTTTTCAT	A	MChr12	29454438	29454438	DEL2029	SYN129	DEL	-
FMchr12	30227929	30228130	CAAGTTCAAATAAAAGTGAGCATATAAACTTGAAAATCCAACTAAAAGCAAAACGTCTTTTTTACTGAAGATATTCTCATTGTTTCAGCATCAGCAGCCTTACCTTACGTCCAATAAATAAATAATAAAAAAATTCTGAATTACTCCTTGTTTTGTTTGCTGTTGGTCACACAGCACCAGCTAAACTGATTTTTTTTAACAT	C	MChr12	29589185	29589185	DEL2036	SYN129	DEL	-
FMchr12	30521627	30521854	CTCCTCTTCAGTGGCAGTGCGAAGTTGCTGGATATTGACAGCAATTGGAACGCACTGTCGTTCCTGACGATGAGCACGCAGATGAGCTTCCCTGAGACGGTTTCTGACTGTTTGTGCAGAAATTCTTTCGTTATGCAAACCAACTGTTGCATAAGCTGTCCGGGTGGCTGGTCTCAGATGATCTTGCAGGTGAAGAAGCCAGATGTGGAGGTCCTGGGCTGGCGTGGT	C	MChr12	29866462	29866462	DEL2045	SYN130	DEL	-
FMchr12	30715758	30716255	ATACCGGATTATTTCATCTTTTTTCTCCAAGCTGATTAATCCTGTGTACCCACAGTTCAAGATCCTCTGTGAGACCTTGAATTGTTGTCTCAGTGGCTGTCTTCACCTGAAATTAAAACAGACAACTAACACCTTATGTGTTGTCAAGATACACATCAAGTGATATTACTAACTTGACTGATCTGAGAGTTGTGTGAGGGCTTTTCAAGAATGATACAATTCGAGCTACAGGTGTGTTGGTTATTGTATGGCCTGCTCCTGATGACAGGATTGTATGAGTGACAGAGATAGTCGGTGCCCTGATCTGTTCATTTACTTAATTTTCTCCCTGGTGATCAAGAAAGTGTGATCGTATGTTACAAAGACTCTGTAACTGTCAGGTCAGTCATTTTGCCACAA…	A	MChr12	30062411	30062411	DEL2051	SYN130	DEL	-
FMchr12	30744944	30745312	GTTTTGTCAGTTTCATTTATAACAGTTGATACAAGTACAGCTGAAAAAAATCAGTCGATTGACAGAAAATGACTTGGCAACCATTTTATAATCGTTGTGAAGGTGAGTTGTGAAGGTGTCACTTTGGGCTCTGGGTCATTGTGACGGCATTTCTCACTATTTTCACTGTTTTTACAAACCAATCAATCAATCGATTAATGGAGGAAATAATCAGCTGATTGATCCAGAATGAAAATAATCATTAGTTGCAGTCTGATACAAAATAGTTGAAAATGAGCTCGACCTCAACCAACTCCAACAGTCAAATCCTGCTTTTACATTAATGATGAGGAATAATAATCTAATGAGAGAATATAGAATAGTACAACA	G	MChr12	30091079	30091079	DEL2052	SYN130	DEL	-
FMchr12	31166371	31166737	ACAGGCATGTGGTATCTGGTGTTCCATATGGTTTGAATTAGTGGTATAGGTTTAATAATTAGATTTAATAAGGAAATGGGCCTCTCGGTCCCTCTCGTTCTTCCTGTCATTATCTCCCTTAGATTTTGACAAATGGGACTGTCTTAGTCTATAGCTTACCTCATCTTTTCAATAACAACTACCCTATATAACTGGGCAGACAAAGCCATTAGACAGAGTGATCTTTTTGGCTCCAGATCCTCTCACAGGCAATCCATGGTGCTTGTTTTGATGCTGTGCTTTTTGCAATAAACCTTTTTATGCAACTAAGTCAGTGTCAGCGGAAATCTCTTCAACACATCTTCACATCATCGCTGCTTAATATACA	A	MChr12	30500897	30500897	DEL2064	SYN130	DEL	-
FMchr12	31210778	31210879	ATGGGCTCGCTAAGGAAACCAAAATGTTTCTGGATCTAATATACTAATGTACGGGCTATTCAACCACTCCAACCACATACATCAGAGTGTTGGCGCACTTTC	A	MChr12	30544978	30544978	DEL2065	SYN130	DEL	-
FMchr12	31240285	31240567	CAAAGCCTCCATCACAGGACAGTTATATCTAAATAAAATTTCAATAATAAAACGAGCTGTTTCGCTGTTCTGGTTTTACTTGTTAACAAACCGCTTCAAATACGGACGAATATGGATAAACTTGGAATATGTCAGCATACTGTTTTTTTTCCCCTTTCACCAGTTGAGTGGTGAGCTGTGAGAACGAAAAGGGACTGCAGAGATTACAACTTTAAACTGGAAAGACATTAGAGGAGAGCATAGGTGGATATCAGGGTGAGAAGAAAGCTGACATGAAGTATAA	C	MChr12	30574365	30574365	DEL2066	SYN130	DEL	-
FMchr12	31370253	31370802	TCAGGTCAAGATTTTAATTTGCCTAATACTTTGGTTTATGACCAAATACCTGCAAAACTAAGCTTCCAAAGTACTCAGCTGTGTTTAATGCTAATAAGCAAATGACACTAACATTGTCATCGTGAGCATCTTAGCATCATGGATGTGGTTAGCATGCTGAAGTTAGTTAGCTCAACGCACTGCTCTGCAGTCTCACAGACCAGCTAACGTTGCTGTAGACTCTTAGGGCCCTTTCACACCTACCTTGTTTAGTCCGGACTAGATCTGAACCAAAAGGAGGATCAAATCGAACCATGGTTCAGTTTGTTTCTAGTGTGAAAATATTTCTTGGATGGTTCTTGGACTTTCGGACCAATGACAGGAAGTTCTGGCAGGCTATCATCAGAACCGGAAAAAGGA…	T	MChr12	30644324	30644324	DEL2068	SYN131	DEL	-
FMchr12	31575278	31575422	TCAACAGCACAAAGGGACGATTTTGTTTGTTTCCTATTACTCATGTAACCACAGCAGGTCGGTGCTGCATGATGTACTCTGTATCTCTATTGTCTCTCTCTGCCTGTATGGTGTGTGTGTGGTCATGTTTCCTGAAAATTAATTT	T	MChr12	30817908	30817908	DEL2072	SYN132	DEL	-
FMchr12	31626935	31627047	TCAGTCTGAACACGTTTCAAGAATTTTCAACAATCATCATGAGACATCCCGAGTTAAACAATTAAATGAGGGACAAACGTCACAAAAAGATAAAATGATGAAGTGATGACATT	T	MChr12	30869392	30869392	DEL2076	SYN132	DEL	-
FMchr12	32041412	32041798	ATTTTGGTTTCTTGAATTACTTATTTGTTCCCTTTAATGAATAACTGGTGCCTTTGTATAATAATTTGAAGGTGACTACATTTGTGGGCTAAAGTTGGTTGAAAAATGAATGTTTTTAATAAAAGTGAAAGTCACATAAAACCATTGTTTTATTGTTTCAACAGCATTTAATTCACTATGTTTCAGTGTGGAGCAGGTCCTTTCTGCATGTTGAATTATGAATGTGTTTACATGCACACTAGTATCCTGGTTTCGTTCCAGTTCATCCCAAAGGTGTTGGATGGGGTTGAGGTCAGAGCTCAGAGCAGACCAGTCACAAGTGAGCAAGCAAGGACACCAAAGTATGTGGATGTACTTTTGCTCATACAGCTGTACAGCTGAGATCAA	A	MChr12	31430828	31430828	DEL2086	INV917	DEL	-
FMchr12	32524148	32524295	ATCAGCTGTTTTAATCTGACAGACCAGGTTCAGGTACATCAGATGTTTTAATCTGACAGACCAGGTTCAGGTACATCAGCTGTTTTAATCTGACAGACCTGGTTCAGGTACATCAGCTGTTTTAATCTGACAGACCTGGTTCAGGTAC	A	MChr12	31079598	31079598	DEL2102	INV917	DEL	-
FMchr12	33208051	33208393	TCACTGGTTTCAATGTTTTCACTGGTTTAAATGTTTTCACTGGTTTAAATGTTTTCACTGGTTTAAATGGTTTAAATGTTTTCATTGGTTTAAATGGTTTCACTGGTTTAAATGGTTTCACAGGTTTAAATGGTTTAAATGGTGTCACTCGTTTAAATGGTTTCACTGGTTTAAATGGTTTTCACTGGTTTAAATGGTTTCACTGGTTTAAATGTTTTCACTGCTTTAAATGGTTTAAATGTTTTCACTGGTTTAAATAGTTTCAATGGTTTAAATGTTTTCACTGGTTTAAATGGTTTAAATGGTGTCACTCGTTTAAATGTTGTCACTGGTTTCACTGGTT	T	MChr12	32081587	32081587	DEL2132	TRANS1066	DEL	-
FMchr12	33268211	33268377	ACACACACACACATATATATACACACACACACACATATATATATATATATATATATATATATATATAATATATATATACACATACATATATATATACACACATATATATATATATATATACATACATATATATATATACATATATATATATATATATATACACATAT	A	MChr12	32141264	32141264	DEL2135	SYN137	DEL	-
FMchr12	33459173	33459352	CTGGACTCATTAACCCTTTCACACATGGTACAGGACTCATTAACCCTTTCACACGCGGTACAGGACTCATTAACCCTTTCACACACTGTACTGGACTCATTAACCCTTTTACACATGGTACAGGACTCATTAACCCTTTCACACGCGGTACAGAACTCATTAACCCTTTCACACGCGGTA	C	MChr12	32369379	32369379	DEL2150	TRANS1068	DEL	-
FMchr12	33601621	33601829	TTAATTAAAGACAGGACATTCTATTAAAGACAGGACATTTAATTAAAGACAGGACATTCTATTAAAGTGAGGACATTCTATTAAAGACAGGACATTTTATTAAAGACAGGACATTTAATTAAAGACAGGACATTTAATTAAAGACAGGACATTCTATTAAAGACAGGACATTTCATTAAAGACAGGACATTTAATTAAAGACAGGGCAT	T	MChr12	32227864	32227864	DEL2159	SYN138	DEL	-
FMchr13	201682	202251	ATGCCCCCGATGTTTAACTCGTGAAGGTCTTGGACTTATGGGAAACGTGTTTGTTAGTCCACTAAAACTAAAGTTAAAAGAAATACATAACATTGACATTGTTTATTAAAAATGAAACATCCCTGTCTAGAGAAAAGAAGTGAACCACACAACATACTGTTGTTGGATTTCTGGTCATTGTGTTGTTACAAATGCCAGTGATTTTGAATTCGATTGTTGTACTGCTGGAACAGAATTTGGAAGTTCTGGTCTCACATCAGCTCTCCGTAAAACTTCAACATGATACTAGTTGGTGAGTAAAATTTGGATAACTTTTTTTGTTACCACCCAAATGCGAGTTTTTCTTTCTTCAAAGTTTTTTATTTGTTTAAACATTTTTTATTATTATTATTGTTTACC…	A	MChr13	98827	98827	DEL2161	SYN139	DEL	-
FMchr13	2476484	2476597	ATTAGGCCTAATCATTTAAGTGATTAAATGTCTACAATTGTCTTTGTCTACAAACCATTATTTCCATTATCTATTAATCTGCCAATTATTTTCTCGATTAATAGTTTAGTCTAT	A	MChr13	2405358	2405358	DEL2174	SYN140	DEL	-
FMchr13	2802124	2802252	TGGGAAGAATACGGGATGCAAATTGTGGTCTCTGGTGTGAAAGTCAGGCAGCTTTTATTCCTAAGTCCACCCCGACCTCCATAGGAGGTTTTGCAGCGGTATAACAATGACACAGTACTTGCACCTTTG	T	MChr13	2730774	2730774	DEL2179	SYN140	DEL	-
FMchr13	2845184	2846851	CAGTGGTGGCCAAAATTATTAGAACACCTGACAGATCTGAAAATATTGACCTTTTTTTGCCTCCAAAACATGATTGCATTTCATAATGTTCATGAAACATGCAGATGGTTGCTCTGAGCACAACAAATATCAGATGAAGTGAGTCCTACTGTTTTTATCCACTCTTAACTTTAATATTTGGTATGTTCATCTTGTGCAGCAATTACAGCAGCACATCTCTCTGGCATAGTGTCAGTATATTTCCTGAGAACTTCAACACTAATGTTATCCTCTGCCTTCTGCAACTCAAGCCAAAGGCTTTCCTTTGAATGTACAATAGATCTGTCCAGTTTATTTTCCAACTCGCCCCAAAATTTGCTCGATGGGGTTGAGGTCCGAACTTTGAGGGGGCCAGTCCAT…	C	MChr13	2774167	2774167	DEL2181	SYN140	DEL	-
FMchr13	3821088	3821680	CGCGAAGGGCTACTTTGTTGAAGTTTTATAGGGGGCGCTATGAAGCCATATTGCCTCACCAAAGCCCAAGACCCACATCAGATCAAAACTTTCACCACTTCTGATGTGTGTGCCAAATTTCAAAAGGGCAAAAGACTCGCCGCAACTAACTATACTCCCTAGACAACACAAAAAGGGAAAAACCTCAAAATGGCAATAACAGGAAAACCCTGCATACACCAAATCATTTCAAATCAAGTTAAAGGGGTACATTTAAACTTGACTATAACAAATCCATTAATCCTTCATCATTAATTATCACTTCTAAGGTTCAAAAGTAAAACAAAAACAAAACACACTCTAATTAAGAAAATTTAAAACATAACATATCTGTAGCAGAACAGCAACCACAGTCCTATA…	C	MChr13	3755814	3755814	DEL2191	SYN140	DEL	-
FMchr13	4116926	4117080	CTCTGCTTATCCAACTCGGCCATCAATTTTGGATTGCTTCTCTCCCATTTCCTTGCAAGACCTCACTGATCTGGTGGGCAGTATGAAATCCTCCTCAAGCCCTGTAGACATTTTACCAACTTCCCTCCTAAAAAATGTGCTTGGGTCTATTGGTC	C	MChr13	4045291	4045291	DEL2195	SYN140	DEL	-
FMchr13	4136227	4136556	GCCCACACTTTTTTGGCTTGCAAGCTACTTTTAAAATGACGCAACAACCCCTCCAAAAAAATCCCATTGCTGAAATACATAAAAAATGTACCTTGCACCCTCATCGGGAATAATGCTTCGGTGGCTGCCTTTGCTTTTGAATTTGTCTGTGTGAAAAGTGACTCCTGTCTGATTAACTGCGATTTCAGTTCTCTCATCTTTCTCTTTTCAAACTCACAACTCGCTGGCAAGGAAGTCGCTGTTGTTGTTCTGCTAGTTTGGCAGATCAGGCAAACACACTTTGAAAAGGACATGGTGAAAAAAAACGTCTTCTTCGTATTCCGCATGGAA	G	MChr13	4064436	4064436	DEL2196	SYN140	DEL	-
FMchr13	4380309	4380520	TTTAGGAGTAAGCACACAAGCAAAACAACAATCTGTACAGCTACAATTGAATACAATTGAGTCTTTTATTTTGAAGAATATTGGTAAATAGAAAATGAGCCGACCAGATAAAGTTTGAAGGTAATGTTGTGGGGATGTCACTTGGCACCAACAGAAAGTTTGGAGGTTTATTTCCAGAGATGTGACGTGTGATGCAGTACAATGAATTTATG	T	MChr13	4306805	4306805	DEL2198	SYN140	DEL	-
FMchr13	4675530	4675672	ATATATATATATATATATATATATATATATATATAGATAGATAGATAGATAGATAGATAGATAGATATATAGATAGATATATATATCTATATATATCTATAGCTATATCTATATCTATATCTATATATATATATACTGTATAT	A	MChr13	4611576	4611576	DEL2203	SYN140	DEL	-
FMchr13	4742465	4742660	TCTCATGGCTTCAAAGCCTGATTTTCTTTCAAGGTGAGTACCATCTACTGCATATGAAAGGACAAACACAGGGGATTTTCATGGAGGTTTCAACAGCCAATGACCAATGTCAGCATACAACCAAAAAAGTAAAGGTCTATTTAAGCAAGACTAACAACATTAATATCTACATATCAATACGCTGTGACATGTACAG	T	MChr13	4678330	4678330	DEL2204	SYN140	DEL	-
FMchr13	4800876	4801584	CCTGGCCATCATTAACATCTGGAACTTGAACATTACAGGTGGCTAAAATTTGTTCCAGTAAGAATGTAGAGAATACAAACTCATTGGATGGTAGGTAAACGTCTTAGTGACTCATAAGGTGGGGAAAGAAGGTCAGATGGGTGTAAGGTAACAAAAAACACAAATTACTCCAACCAAGAAAGGTCTCTGCCGTTAAACTCAACACAAACTATGTAAATCACAGATCGTGCAGCACTTCTTCCTTAGGCGTGATGTTGAGCAGCAGTGTAGTCAATGGCGTCGAGCTATATTACGGCAATACTACTGAATAATATGGTAGTCTCCTTTATACTGTATATGTCCTGGCCACCTGGTGTGCGATATCTGTATGTAGATCCTAGGTCAAAGCTAGGTGGCGTC…	C	MChr13	4736624	4736624	DEL2205	SYN140	DEL	-
FMchr13	5713435	5713547	TTTGCAGAGTTTGCATCGGCAGCAGAGTAGTAACCACAAATGGCTAGACGATGGGTCTAACTAATAAAAAAAAACAAACAGGTGACATGTTTTTAGCATTACACTTTTTTTTT	T	MChr13	5538509	5538509	DEL2215	SYN148	DEL	-
FMchr13	5716888	5717057	AAACTGCTGCAAATACAAAAACGCTGCAAATACAGAAACGCTACAAGTCACCCAGGCGACAACAGAAACTTTGGAAACTTCTTCTTCTTCTATTGTTTAATGGTGGTTGGCAAACAGCTTTCAGGTGCATTACCGCCATCTTTTTGATTGGAGTGTGGAACAGAATGGCT	A	MChr13	5541849	5541849	DEL2216	SYN148	DEL	-
FMchr13	5901903	5902146	TTAAGAGTTGGAAGAATGAAGGAACGTGGCAGGTTGATTAGCAATCTTCACTGTGTTTTCCTGTAGAGAGTTTTTACCGATATTTAAGGACAGTTGTTTCATGCGTTTCTTCACTGATTACCCTCTTACACGGCAAGCTACCTAAGCTAATGAAGCCTTCCGCTGTTTCCTTCTGTCTCCGTTAAACATATTGACCAGTTTCTCTTCTTCTGTTGTATCTGTGACTGAGTAGCCGCTCGAGGTG	T	MChr13	5726681	5726681	DEL2217	SYN148	DEL	-
FMchr13	5955821	5955979	GGAGCCTACATTTCCCATTATGCAACCAAGAGCATCTTTTCATGAGAAACTCCCTTCCTGGTAAGTGCCAACATCTTTCAAACTAAAGACCTTTACACACAGGCTTTCTGTCACAAATTTCTAGCCACCAAACCCAAACCTTTGATGATTTCACAACTT	G	MChr13	5780419	5780419	DEL2218	SYN148	DEL	-
FMchr13	6066655	6066813	GTAGAAGTCATGCCTCATTAAAGCACAGGCTGCATTGCTTTAAAAGACAAACATAGATATTTTTATAGAGCCACACCGATAAACCAGTAAATGTATAGGTGTCAGCACAATTGTTGGCCGATAAATAGAGTATCTCCATTACACAGTTTGACCAGCAGA	G	MChr13	5891010	5891010	DEL2220	SYN148	DEL	-
FMchr13	8248667	8248865	TTTCCCTATAAAACCTCACTAGCAGCGGTGGGATTCGAACCCACGCCCCCGAAGAGACTGGAGCCTTAATCCAGCGCCTTAGACTGCTCGGCCACACTACCTCACGAGACACAACTATCACTATCAGACATGTCTTCGGGGAAGGTGGGTCACCATTACTCTGCCAAGGAGACAATTGATTTGAGTAAAAAATAAAAAT	T	MChr13	7793418	7793418	DEL2242	SYN152	DEL	-
FMchr13	9754078	9754182	ACTATGATTAAAGCTAGGGTTGGTAATGTTGAAGAAACCAGCAAGAGTAAGCTAGATTTTGAAAGTATACAACCGGTAGTCAGATGCGTAGCTGGACAGGCAGGC	A	MChr13	9336858	9336858	DEL2252	SYN154	DEL	-
FMchr13	11873940	11874058	CCTTGTACTGCTACAATTGTTTTTCACCTCTCTGTCTGTTTGTCTCTTGGCCTCAATTTGTTTTCTGCACTATACAAAGTAGAGAAAACACAAGGAAAATTCAAACAGGAAGATTAGGA	C	MChr13	11416727	11416727	DEL2259	SYN155	DEL	-
FMchr13	11910823	11910951	CACGACTGCCGCACCCACGACTGCCGCACCCACGACTGCCGCACCCACGACTGCCGCACCCACGACTGCCGCACCCTCAACTGCCGCACACGACTGCCGCACCCACGACTGCCGCACCCACGACTGCCG	C	MChr13	11455898	11455898	DEL2262	SYN155	DEL	-
FMchr13	11943994	11950899	ATGTTGGGAATCGGCCCATGAGTGAAACCTTATTCAAAATGGAGACTGACCGCATGGCTTCTTGTGAGAACAAAGGGAGCCATCAAGCTCTCTTTCAGGAGCCTCCATTTTGTCTTTCACACCTATGTGAGGAACCCCACCCATTGACCCAGCTTCCAGGAGTGATTGGTCAAGCTGACACAGGACCCATGACCTCATCGGGTCATATATAAAGCAAAACTCCCGTCTCTCTCGCTCTCTCTGCTCTCGACTCTGCAACTCAGCTCTTCGCTGAGAGGGCAGCCCAGCTGCTCCCTCTCTCGTATGCAACCTAACTGAGGAGCAGCGCTGCTGCTCTCCCCTTCCTCTGGAACTCTCTTCTTGGAGGTGCGGCCCAGTTGTCCACCTCTCTTCTGCTCC…	A	MChr13	11483530	11483530	DEL2264	SYN155	DEL	-
FMchr13	12225992	12226117	TGAACACACATGAAAATAGCCACAGGAGCCAGAGTAAGTCAGGGTTTATGTGGGGAAATAAAGCGTTCCAGTTCGACTTTATTTTGAGGTGAGCCACATGAGCATGTGTGTGAACCAGATGCCTAC	T	MChr13	11758441	11758441	DEL2265	SYN155	DEL	-
FMchr13	12313202	12313451	TGGGGAGATGGGCAAGGATGTGGACAGCCACCCCTCTCATTCAGAGACTTTCCTCGCCTCGACAGAAGTCCAGAACCAGAACCAGAACCAGTACCAGTACCGCCGTAAAGCCAATGAAAAGAGGTGAGGACAAAACGAGAGCAACCTTGCATCATAGTTTGAATGGCTTTAAACCTGTGTGATGTAGTTTTATAGTCACACACACACATGAAATTAATGCAGAAATAAAGTTACAAAATGTGACTTATGC	T	MChr13	11845236	11845236	DEL2267	SYN155	DEL	-
FMchr13	12371893	12372055	TTATGTTTCCCACATGTCTTCCATTGCTGTGCAGCAATATGACTAGAGAGTAGGTCACAGAGTAAGGCATTCGGTTCAAACTAGGGGCCTCCTATACTAAAAAAGCTAAACGATCAACATCAAGATATTTAAAAGATCCTCCCAGACATGTTTTCAGACATAT	T	MChr13	11903501	11903501	DEL2269	SYN155	DEL	-
FMchr13	12424890	12425033	GTGTGTATGTGTGTGTGTGTGTGTGTGAGGTTGTAAGGGATCGAGAGGTCTGGCGAGGAGGAGTGTTTGCGCTCACCTGGCCTGGTTAGCTTATATGTGGGAGGTAACTGGAGCCGGTGTGATGAAAGCCAACCTGTGGCCTGT	G	MChr13	11956577	11956577	DEL2272	SYN155	DEL	-
FMchr13	12906411	12906555	CATCATCGCCACCTACTGCTCCTCAGGATTTCAGTCAACCTGAATCATCGTACAGTCCTGCCTGACATTGTTGAAATTTAGTTTTATTCATTTCTTCTTCTGAATTCTCCAGACAATAAACAATTATATTACATACTAATAATTT	C	MChr13	12440911	12440911	DEL2281	SYN155	DEL	-
FMchr13	13631581	13631737	GTCACCCTCATCAGTGGAGGTTATCTCATATTACAATGCTTGGCCTACTGTAGGCTATACGTCGGGATAATTCTGCTCTAATAATGCTTATAGATAATTATACAGGCTCATCAGAAATCTTTAAAATGACTTCACTCTGCAAGGTCCTGCGAGGTGT	G	MChr13	13183910	13183910	DEL2285	SYN156	DEL	-
FMchr13	13654234	13654360	ATGTGTATATATATATATATATATGTATATATATATATATATATATATGTATATATATATATATATATATGTATATATATATATATATATATATATATATATATATATATATATATATATATAATAT	A	MChr13	13206309	13206309	DEL2287	SYN156	DEL	-
FMchr13	13707208	13707709	GTGACTTATCAGATGTTTATTTAAATGAAAAGCTTCGAGATTACATCTTTAACATACCTTTAAATCACATACTTGAATGTATTCAACTGTAAATTAATGCATTATATTGATTTCAATATAAATATGAATAGTACTCGGACAGGTACTTAACCTAAAACAGAAACACTTGATTCCTGTAAGCTATGGACTTTAAATAATAATCAAACTCAAGTTAATTTAATTAAACAAACTAGTTAAAATGGATAAGAAAGCCTGTGAGAACACCCTTTGTTGATATATACTGAAGTCTCTTCTATGGCAATGATTTTTTGGGTAAAATAACCAGCCTAAAAAGACATCAAATGAAAGCATTATAACTTTCTATCTGTCTTACAGTTTGCCGTCCAGCCTGAAAACTTT…	G	MChr13	13259123	13259123	DEL2288	SYN156	DEL	-
FMchr13	14012615	14012717	GAGTTTTCTCCATGTTATTCTGGTGCCAGTGCGCATTAGGTTATGGATACGTTGCGTGCATTATGTTATTAATTATTTATGACAGTGCTGCAGAGCTCCAGAA	G	MChr13	13563750	13563750	DEL2289	SYN156	DEL	-
FMchr13	14466178	14466285	GCATCTTAAAATTGAATATTAGACTCAACATAAGCATGATTTTGCTTTAAGAATCCTTGAAACAAACAGATAAAGAACAAAGTACATTAACTTGAGTACAATTTTAAG	G	MChr13	14050190	14050190	DEL2293	SYN157	DEL	-
FMchr13	15621917	15622108	GGACAAAGGGTACGAACGAATTCCAAAAAGCAGGGTTTTTGGTAAGAGACTTGTCCTGTGATTTCAAACTGGCGAAAATAGTATTTTTCTGCTTACTGCTATTTGGGTTTGAGAAAGAAAAAAGGTAAGTCAAAAGAGCGGAGTCCCTTAGAAGTGACGACTTGCTAATTAGAGTTGGGCTCATTAGTTGGA	G	MChr13	15200653	15200653	DEL2314	SYN157	DEL	-
FMchr13	16303234	16303649	TAATTTTGATTTCAAAGGTGTGTGGGGGGGGACACGGTACAGGCACAAATCCTCAAAAGAGCTTTAGTTTTTCAGATACCCCTACTCGAGGTAGAACAAAACACGGCCATGTTTTTCCATAATTTTGAAATGTCCCCTTCATGAAATGGATGTTCGTAACGAAAATATTTTATATGGCAAAATACAGCAAAAATGATGAAACTGATCAACATATTGACTCACCCCACAGGTGAAAAAGTGCAGAATAAAACCACTGACCAGGAGAACTGACTGCACAAAACACCTTTACTTTTACCGCGCAGTCATCTAACAGCTGCTGTACACAGAGACCAGTGTTATCTGTCCAGCTCGGAGGAGGCTCGTTTTGATGAAAATTAGGTTGTAGCTCGTTGTCGACCT…	T	MChr13	15902877	15902877	DEL2327	SYN158	DEL	-
FMchr13	16398389	16398595	GGACAGTTTTCTCCTTTAACTTTAAGGTCATTAAGGTGAAATGTGAGCCTAGAATCAGGGTTTATGTGAATATGTGAAATGTGTGAATAATAACTACTGACAACTAGACAGGAGACAAATATTGTTTTACTTCCAGCAATGACTGTAAGTCTGGGAAACTGTAAGTGTGTGTGTTGTCAAACATTGGTTTATGTATGAATATGTTTT	G	MChr13	16043198	16043198	DEL2331	SYN158	DEL	-
FMchr13	16409944	16410120	TTTGAAAGATGATTAAAATAAGTAATATAGTCTCATCCAGTAGTCTTGGTGGTGTTACAACTAATGGTAGAAAATACTACAGAAAATATTTAGTCAGTTTAAAACATGTATATTATTAAGGTATAGTAAACTGATGGAAATCAATAGCAAACACATTACTTTTATCACCAATAAGGG	T	MChr13	16054358	16054358	DEL2333	SYN158	DEL	-
FMchr13	16684391	16684741	CCTCCTCGCTCCTCGGAGCAGAAATAAGAGCTTTGGGACAGTCTTCAAAATGGCGGACCAGAACGACTTCCGGTTTAAGCGAGGATCGAGGAGCGAGGAAATATCAAATAAGAGACTTGAGATGCACCTAGAGACAAAGAGTAAGGGGCAGGCAAATAACTTAAGGAGGAGAGGGATCACACCCAATGGAAAATATCTCAATGTCTATAATTAGAAACATTTGAAATTTAAAACTACTTTACCCTGTTCTGTGGTACTAGTCCCACTATTCTCTTCTTTTCTGCTGTGTTGTAGGCTATTCGACCCTTTTTCTGTGGTTCTAGCTTACTCTGTTCTGCAGGTTGCTCGGTC	C	MChr13	16395458	16395458	DEL2336	SYN160	DEL	-
FMchr13	16874428	16874823	TAGTAAGATCAGTTCGTTGTTGGTTCTAGTATTTTCATGGGCTTTGCTGAATAATAAGAAAAATATAGAATATGACCTGACTTATTTTACAGATTTACACTGGCTTCTAGTTAGTTATAGGAGAGGATTATAAAGTACTGCAACCTGTTTATAAATCCCTCTGAATATGTATGAAAAATATAAACCTTGCAGATTCTTTAGATCTTAAGGAAGCAGCCAAACATGGTGAAGTTGCATTTACAGCAGTTAGTATGCTGCACACAGATGGAACCAACTTCCTGATGCAAGCAAACGTCAGCCACTTTTAAATCCAGATTTGAAACCTTTATTCACCGTGGGACTCATCACTGCACTATAGCTGCACTCAAACTTTGTGAAACTACATGGTCTAAAGTA	T	MChr13	16582450	16582450	DEL2340	SYN160	DEL	-
FMchr13	16947706	16947977	ATATAAATTGTTTCTAATCCAGTACAGACCTACTTTTCTTTTTCTTTTACAAGAAATGATGTGATCTATCTTATTATACCACAAACACTTTCAGAAACTGCAGTGGAATCATGCTAATTTATCTGACCTTGTTGTTTCCCCCTTTTTAAGTAAGGAAATAGCATTTCATGAGACTAAATAACTTGTAAAAATGTGGATTTTTTTAAATGGTGCAAGTCTTTTCTGTTTGCTCTGCAGGAAAACAGCAATCCAATAAAACATTCCATTTGATT	A	MChr13	16644481	16644481	DEL2344	SYN161	DEL	-
FMchr13	17010351	17010705	CAAACCAGAGTCAACATCGGTATGGATTTTCAACGATTGCGAGAACTGAGGGAGTTGAGGGGCCTGAAAAGTGACACTGTGGGTACTAACAATAGCCATGTTGGTTGTTTACGTTCATTCTGATAATGTTGGGTGTTTTCAAACATATGAATGAGACATGAGGTAGTTGGATACGGTTAGCGACGACAACGATGCGTAACGATCCATCTAATGGTCACAAAATCCACCCGCCAACACCTCTAAAGTTCACTAATTAACACGTTATATCGCGTTCGTTTTATCGATACAAAAATCAGAGTGTAAAAATGACACGTCGGGATTGTGTGACTATTTCTTGGCCGGGAGCAGTGATTTC	C	MChr13	16727001	16727001	DEL2347	SYN161	DEL	-
FMchr13	17014707	17015022	GCTGTTGTCGAGGGCAACCGACTAAGATGGCATTGGGATCCACATCATCCTGAAGATGATCTTGATGACCGTGATGCCTATAACTGCATTGCCTATAAGAGCTCTGTACATTCTACATTTTTAACTTGTTTCACTTGTTTATGTGGCTTTTTCCCTGTTTTTTCCCTTTGTTCCCAGGACATAGTTTTAATTTCCTGTCTCAAAATATCCATTCCTGTAAGTCAGGATTCACTGGCAGTAGAAAGTGAGGACATTCTGCTGGTTTCCTCATATCAGCACCGCCAGGCAGTAGAGGCCGCAGGTAAGAGTATGCAGC	G	MChr13	16731003	16731003	DEL2348	SYN161	DEL	-
FMchr13	18081736	18081891	ACCTGCAGGGCTGCAACTATCAATTATTTTCAGCAGTAATTAATCTGAGAGAAGCAGTCGTTGGCAATTAAATTCTTAGTTCTCAGGCTCCCTCCAACAATGCTCATGCGATGTGTATAAAAAGAGGAAAATCACACAAGTAAAGGTAAAAAAAAA	A	MChr13	17620514	17620514	DEL2358	SYN163	DEL	-
FMchr13	18171629	18171763	AACATCCTTCTTAGGAAGTGTGATTTTGTTTTGAACAGGAAACCTTACATGAATTGTACAACACTGAGTCACTGTACCATCCTTCTATGTGTCATAAATACATTTTAGTGACTCCTAGTGGTCATTTAAAAGAAG	A	MChr13	17721991	17721991	DEL2362	SYN163	DEL	-
FMchr13	18296113	18297844	AAAAGAGGGCACGTCTAACAATAACTTCGGGATTCTACACAACCATGCATCAGGTCACGACAGAGATAAACAAATGCTTATCTGAGGATGGGATGGAACACATCAAGCTACAATATAACGCTATCAAAAACAGAGTCTCTATTTTACCAATAAAAGATATCGGATTAACATTTCATGGAAAACTCGCTCAAATATTAGGATTTAAAGCAGGCGTATCCTTTGAAACCCCTGAAGACACTACATTAAGCGAAGAGGACATGCCATCTGAACTGTATCTGGCACCGTTCCCTGCAGATATCAACGCGGGCATGTACAATATCTTTGTCTATACTGACATTATAGATTATCAAATTGTGGGCAATAGCTATGTACCTCTTTTAAGAATCGTACATATTACGG…	A	MChr13	17841005	17841005	DEL2366	SYN164	DEL	-
FMchr13	18631752	18631879	AATGTGGGACAGTGAGAAAGAGAAGGAGAGAAAGAGAGAGACAGGGAGAGCGAGAGGGTGAGAGAGAGAGAGGGAGGAGAAGTAAGGGGAGAGAGAGGGAGAGGGGAGCAAGGGGGAGAGAGGGAGAG	A	MChr13	18176184	18176184	DEL2373	SYN164	DEL	-
FMchr13	18891998	18892302	CGATCAGTCACGAACACTGATGGTCATTTTTGCTCATTCTGTCAACAAAGCTTTGGTCTGTAGACATTCATTAGGTAAAACTCATTTAGTCAAACATTAGAGTTCACCAGCCAGATGACGCCAGCCTTTTTATTGCAAATTTGCCTTTATTCGATAATGTGAGACCACTGTTTCTTTCCCGTTTCCAAACGACAGTCAGTGCTTTTTAAGCATGACCACAATCGTCCCCTAACCTTGACCACATGTTTATGATTATAACCATGATGATGAAGGTCCCCTAATCTTAACAAAGTAATCATTTGAGC	C	MChr13	18442398	18442398	DEL2381	SYN164	DEL	-
FMchr13	18990760	18991798	AAAGCAGTCTTTGCTGTTCAATGTTCCAAAACAGGCCGGAGGAAACCATTCGCTCCTTTTTTTGTCCTTCCAGAGTTAGCGGTTGGTGCTAACTTGCTTCGTTGCTCCTGTTGCCTGGAAAATTAGCTAGCAGACTTTGTGTTGTAGCTGCTGGCAGCTGAGCTGCACCCCAGTTGAGAGTCCAGGGAAGAGAGAGAGGGGGAGCAGGGAAGCTGGGGTTTTATATGACCTGATGAGGTCATGGGTCATGTGCCAGCTTGACCAATGGCAGCGATTGAGTTCAATGGTGCCTATTGTTCTCAGAACAAAGAGCATACGGTCTCAACCATCATTTTCATTATCATTCATAGCAAGATCCCAACATCCCTGTCTAACATGTCGGTCCAAAATCTGCCATAG…	A	MChr13	18511798	18511798	DEL2382	SYN165	DEL	-
FMchr13	19100034	19100172	TGGAAGACAAAATGCAAATGTTTTCACGAGCTGAGAAATACTCCTCGTGATTCATGTGTAAAATCAGTGGAGTTAAACTGTGAATCAAGAGGTGAAGCAGAAAAATAGAAGATCTGATAGACTCTTCTGTGGCTCCTTC	T	MChr13	18620225	18620225	DEL2386	SYN165	DEL	-
FMchr13	19109895	19110050	AAAGGGAGCTTTGAAGACTTCAGTAGCCAGAAATCATAGCATGTCAAATTGTGAACTCTTCAGACTTAAATGTAGTCTTGTTAGTGGATGATGGGATCGGGGTTTTTTTTATGTGCCTCTGTTCTTTTTTTCTGTTTCAGTTTGTCTATATTTGTG	A	MChr13	18629922	18629922	DEL2387	SYN165	DEL	-
FMchr13	19500530	19500729	CTTATCGTAGTGTAACAAATCTTATCGTATTGTAACAAATCTTATCGTAGCGTAACAAATCTTATCGTATTGTAACAAATCTTATCGTATTGTAACAAATCTTATCGTAGCGTAACAAATCTTATCGTATTGTAACAAATCTTATCGTATTGTAACAAATCTTATCGTATTGTATCAAATCTTATCGTATTGTACCAAAT	C	MChr13	19019684	19019684	DEL2394	SYN165	DEL	-
FMchr13	19676092	19677036	GAACATAATCCTGAATCCTCCATTAACAACGTCTTTAACTTACGCTTTAACATTCAGTATACTTTAATTTCATCTTTTAATTAACTTTAAGGTCGGATCCTATATGTTATTCCACTGTCTGACAGTATTTATCTTCTTCTGGCTCTCTGTAACGTTTTACATTGAGTGAAATATTCAAAACCAAGTCTTCATGTTTATTTATGGCTGCACCTTTTATGGCTTGTAGATATTTTGTGGAGAATTGTATACACATTTCCTCAAATTCAGACATATTTGGTGTATTTAGAAACATATGGATTTCCACTAAAAATGAAAATAAAGATTTGTTAAACAAAGTTAGGTTGCACAGCCCGAGTTTGTACCATTCTTTGTACTAATTGTCCTGTTGGCAGGCCAGTG…	G	MChr13	19189167	19189167	DEL2403	SYN165	DEL	-
FMchr13	19784464	19786112	CACTCCCCTCCAAAAGTATTGGAACAGTGAGGCCAATTCCTGTATTTTTGCTGTAGACTGAAAACATTTGGGTTTGACATCAAAAGATGAATATGAGACAAGAGATCAACATTTCAGCTTTCATTTCCAGGTATTTACATCTGGATCTGATACACAACTTAGAAGATAGCACCTTTTGTTTGAACCCACCCATTTTTCATGTGAGCAAAAGTATTGGAACATGTGACTGACAGGTGTGTTTTGTTGCCCTGGTGTGTCCTATTACATTGATTATTCAAACAATAAATAGCGCTGAATGTCTATGTTCAGTTTCAGATTTGGGTTTTGCCTGTGCAGACTGCATTTATAGTTAGAGGTGTAACCAACATGAAAACCAGAGAGCTGTCTATGGGTGAAAAA…	C	MChr13	19296275	19296275	DEL2407	SYN165	DEL	-
FMchr13	19794537	19794666	AGATTAAAGTCTGGACAAAACCGAAACTGTAAACACCAAAGAAAATGACATGACAAATTGTGAGATTGAATATGATGACGTGGAAAAAACCTTAAATTTAAAAGTCTTAAAAATCGAATTATTTTATTGC	A	MChr13	19304694	19304694	DEL2408	SYN165	DEL	-
FMchr13	19947102	19947263	CACTGTGTGTGTGTGTGTGTGTGTTAAATAGGAAACTGACTAAGCATTCACGGGAGTAAATAGCTGCTATTTTTATCCTGCCTAAGGTGTAAAGTTTGCAGTTTTAGCAATAAAGGCAAGTTTTCCTGTTCGCAAACCTGCTACTATCAGCCTTCATCACAT	C	MChr13	19456759	19456759	DEL2411	SYN165	DEL	-
FMchr13	20084641	20085293	TTTGGGGAGCTCCACATCTGGCCTTAACGGGTTTCTCTCAGATTCACATCTCGCTAACTTGAGCACTCCTGGATTAGTGGCAGAGCAGGGTATTAAATTCACGAGCCGAACGGCTGTGTGTTATTGTTTCTTTTGTTTTCTGACAATCCCTTAAGCTTTAATCAGTTTCTAAGATCTAAACGCTCAAGAATCGTTCCAGCAGCCATGAACTGAACAATTTCAGGCCTCACTTACTTTGTTACGATATGCTTTGAAAACATAACAGACAGACAGAAATGAGTTTAGACGCTTTACAGTTTGGATACGGGGGCGATAAGGGAGGGAAGAATGTCCCCCTTGCTTTACCCCATGGGGCTCGTGCCAGACTTCATGTATTTTCCATCAGCTGTAACTACTGCC…	T	MChr13	19594195	19594195	DEL2412	SYN165	DEL	-
FMchr13	21046972	21047171	TTTGAACTTTCACACACACACACACACACACACACACAGTGGACTAAATATGGTTTTATGTGTGTGTGTGTGTGTGTGTGTGTGTGTGTGTGTGTGTGTGTGAGTCTGTTTGTGCGTATGTGTGTGTTATCTTTCTGTGGCTTCCTGTAACATGGAGTTCTGAGCTCTGATTTCCTGTCTGCAGGGCACTCTGACAGGAA	T	MChr13	20404052	20404052	DEL2437	SYN172	DEL	-
FMchr13	21788905	21789944	TTTTGGCTTATATAAGATGAATAATTGAATATTATCAGCAAATCAATGATAGAAGATTTGTGGGGCACACCACAATAATGAGTTTCACATGAGGACGCATATATCAGCAGCAACTGAGAAACTCCGATCACACAGGGAGGAGGAGAACCACCAGGGCTGACCCAGAGATACCCACAACAAGTCTGTCAATTAATTATTCTCATTTTTAGTAAATGTTTTAGAAAACACACTGAGTTGTAGGTATTTGTATTAATAGTTGTCTTGACAGATTTCCAACAGCACTAACAACGCTTCATTTTTCACCAGCTTGGCATGATTCAAATGACCTTTAACTAAAAGTGGCGCTTATTCAAATCTAGTGGTGTCATGCAGCCCAGCACACCTGTCTGCTCTATAAAA…	T	MChr13	21090104	21090104	DEL2451	SYN172	DEL	-
FMchr13	21816104	21818982	GTGTGTATGTGTCTGTGTGTGTGTATTTACAGTATAGAGTGTATGAGTTTTTCTATGTAAATTTACATATATGCATTTTTTGTATGTATATTATTGTTATACTTTACCTTTGATCTGTGACTGTAATTCTCTATTTAAAAATAGGGTGTGCATTTGTCAGTCAGTTTGTCATGGTCACATTGTTTTTTTATGCAAATAAAACATATTTGAATTAAATTTAGAGAGAGAGAGAGAGGTCGAGTGGGGCTACAATATACAGCGAGTATGCAATATTTGCAGCAGATAGTCAGGCACAAGAGTCCACAGAGGGGAGACGCAGAGGGAAGATCTGAAATAAATACTTATAAGGTCAGTGTTCTTATTACTTTTTAATATCATAATTTTCTTGAATCAACATTA…	G	MChr13	21116359	21116359	DEL2452	SYN172	DEL	-
FMchr13	22671090	22671659	GTGTCATGATCCGCTCCTGGCCTTCCATCCCTTCTGCCAGTTCTGTCAGTACTTTTCCACTCACCTGCCGGCCACTCCCACCTGATCAGTGCAACCACCTTCACCTGTGTTCCCTCACCTGATCACCTGCCTGCCACTCCCACCTCATCAGTGCAACCACCTTCACCTGTGTTCCCTCACCTAATTTATACCCACTCATTCCACTCAGTCTCTGCCAGATTGTCTTCAGCAGCATGCTAAGCTCTCGCGCATTTATCTTCGGATTGCTTCCCCGGTTTCGACCCTGCCTGTCCCTGACCCTTCCTCGGCGTCCCTGCCCAGGTAACCAGATCAGCCTTCTGTCTCTGACTCCTCTGCCTGCTCGCCCCTTGTCTGTCTCCTGCTTTCTGGGATTCCCTC…	G	MChr13	21868651	21868651	DEL2469	SYN179	DEL	-
FMchr13	22752869	22753218	AAATGAAAACGTCACGTTTCCCATCCCAAATGTTTAAACTGAACTCAGTTACTCGCACTTGATGTCTTCCTGGGTTTGGTCTTATTAAACAGAGCAGCTTGATGAGAACACTGCCATGTCCCCAGATTATGAGGTGTGAGTGTAACAGAGTGAAGGGACAATACAGAATGTATTTTCTTTCTTGTATGTTATCAGTTTTATCCAAATTGTAATGGTGTAATCAGACAGTTATTTTTTTACATCAGGCACTGGGGGATGATACAGAACCCCAACTTGGTTGAAGTGAGTTTAGGCTGAACTTTTTTCCCACAAACACCTCTAACAAGAGTTTGTATCTCAGTGGCATGCAA	A	MChr13	21949834	21949834	DEL2470	SYN179	DEL	-
FMchr13	22893679	22893805	CTGCTTGAGAAACCTGAGCAGCCATTTCTGAGTGACACAGCAGAAAAAACACTTCAAACAGGAAATCAGTTTTGACTTTCACTTTGAGTCGTCTCTCTTCTTAAACTCTCCTTTAGCAGCTGGTGGA	C	MChr13	22160700	22160700	DEL2475	SYN180	DEL	-
FMchr13	23427639	23427815	ACTTTCTGAGTAATCCACTGTCAAAGTCCCTTCCTGAGAACAAGCACAAGTCTTTTCGTCTAAATTTGATGTGGGATAAAACCCATTTCCTCCATAAGTAGTTCAAGACACTTATACTGCTGGACTTAGCACTTCTTAGACTACTTACACAAATACTATGAGCTACTTTTACTATGT	A	MChr13	22523472	22523472	DEL2478	TRANS1081	DEL	-
FMchr13	23622967	23644998	aNNNNNNNNNNNNNNNNNNNNNNNNNNNNNNNNNNNNNNNNNNNNNNNNNNNNNNNNNNNNNNNNNNNNNNNNNNNNNNNNNNNNNNNNNNNNNNNNNNNNNNNNNNNNNNNNNNNNNNNNNNNNNNNNNNNNNNNNNNNNNNNNNNNNNNNNNNNNNNNNNNNNNNNNNNNNNNNNNNNNNNNNNNNNNNNNNNNNNNNNNNNNNNNNNNNNNNNNNNNNNNNNNNNNNNNNNNNNNNNNNNNNNNNNNNNNNNNNNNNNNNNNNNNNNNNNNNNNNNNNNNNNNNNNNNNNNNNNNNNNNNNNNNNNNNNNNNNNNNNNNNNNNNNNNNNNNNNNNNNNNNNNNNNNNNNNNNNNNNNNNNNNNNNNNNNNNNNNNNNNNNNNNNNNNNNNNNNNNN…	a	MChr13	22775995	22775995	DEL2482	INVTR1273	DEL	-
FMchr13	24102044	24102527	GTCCGCTTACCGAAGTAAAAATGAGAGCTGGTCTAAGGGCCCCTCTCTGGATTGCTGCATTATCTCTGCACAGACTGGTGAAAGCGTGGCAACTTGCGGTATCAGCTTTGCTGGTCTGCTCGCACACCATTATCCCACGTGAAATCTGACCTCGTCGGAGGAAGCGATGAGCGTGCTTCCCAGCTGGTACCTACACCACCGTGGCCGAAGTGCGGCGTGTGTGTATTAGTGGCAGTGCCGTTTACACACACAGCTGTAGACCCTCGGGAAATCCGACCTAGTCGGAGGATTCGAGCGGACGTATTTGGCCACTGATATTTCCAGTGTTTGGGAAAAACCAAAAACAAAAACAAGCCAGTAACGGGCACGCCTCCACCTCGGGTTTCCATTTCAGTGTGT…	G	MChr13	22298530	22298530	DEL2483	TRANS1087	DEL	-
FMchr13	24562519	24562658	AGGACGTCACCTTGGGCTTTGGGAAACAGTGATCAACATTTTCACCATTTTCTGACATTTTATGGACCAAACAACTAATCGATTAATCGAGAAAATGATCGTCAGATTAATCGAAATGAAAATAATCGTTAGTTGCAGCC	A	MChr13	22676528	22676528	DEL2487	TRANS1089	DEL	-
FMchr13	24590575	24590744	TATTATTAGAAAAGGAAGAAACAAAAAGTGATGAAGGGTGGCTCATCGACGTTAGAGGAGAAAACAAAAAGAGAAAAGAAGGTCCAAAGAAACTAAAGGCTTCACCTTCAGCGTATGAGAAAGGAAAACAAGATAAAGATGGAAATACATGAAGTGCCTCAGCATATTAT	T	MChr13	22471721	22471721	DEL2491	INVTR1278	DEL	-
FMchr13	24768224	24768338	CGTGTTGACTAGTTAAGTCTTCTTATTATTTCATTGTGACTTCAGAGCCACAATAATTGTATTTTTTACTGTTTCACACAAACAAACATCTCTGAACTTCTGCACCAGAGTTCGA	C	MChr13	22984839	22984839	DEL2494	SYN185	DEL	-
FMchr13	25006114	25006341	ctacaacttctgaaccccaaactaactcaaccaaccagacatcaacgaccttcattcctacaacttctgaaccccaaactaacacaaccaaccagacatcaacaaccttcattcctacaacttctgaaccccaaactaacacaaccaaccagacATCAATGACCTTCATTCCTTCAACTTCTGAACCCCAAACTAACTCAACCAATCAGACATCAGCAACTATCATTC	c	MChr13	23217862	23217862	DEL2503	SYN185	DEL	-
FMchr13	25883356	25883668	CATCTTTTAGTGTGAAATCTTACAATAAGATGGTAGACTACAACGTGAGTGTAAAGCAGTTTTCTAAATGTTATAAAGTGCTTTATAGAATATCAAACATGCAGAGAAAATATTACAAAAGGAATCATGTTAATAAGAGTAAAATATGAGCATAATAATAAGTTTATACCTAACACACACACAAAATACAGAAATAGCTCAACACATAAATGTAAAGACTAACTTTACCCTATGGAGCTTTAATGTAAATAAACACAATTATGAATGCCTTCTGTTTCTCAAAAAATGCATTGTTTGAATCCTTGAGGCCTGA	C	MChr13	23908934	23908934	DEL2525	SYN191	DEL	-
FMchr13	25936447	25936900	TCTACAGTGTGAGTCTAAAGGCTGGTATCCAGAGCCTGAGCTGTTGTGGCTGGACGGTGAGGGAAACCTCCTCTCTGCTGGACCTACAGAGACAGTCAGAGGTCCTGATGGCCTCTATACTGTCAGCAGCAGAGTGACTGTGGAGAAGAGACACAGCAACAACTTCACCTGTAGAGTCCAACAGAAGAACATCAACCAGACCAGAGAGACACACATCCATGTTCCAGGTTATAAAGGGTTCTATATATAAATTATACAACATAATGTCACTGTTTTGGTTTTAAACATTTTATGTCTAGTTTGATTAAAAAATGTTATGCTGTTCTGTGTGGTATCATTTCAGCTGATTTCTTCATGGATCCGTTCTTTTTTTATTGGACTTTGATCATCGGCATTGTT…	T	MChr13	24058168	24058168	DEL2528	SYN192	DEL	-
FMchr13	25938176	25940992	GTTAGTAGATTTCGTGTCGGCAGGACAAAAATGGACTATAGGGACTAATGTTAAGACCGACCCGCCGAAGTAAAGTACCTGTAACAACAGGTACGAGGCCTGAGGTATGGAATGATAAACACTAATTGAAAGTTAAGGTGAAAAGATGAGTTTTCAGCTGAGATTTAAAGGACTCAACAGAGTCAGGCCCTGCAGCCAGCTGACTTCTTTTTAATTCTGGGGACACACAAGAGCCCAGTATTCTGGGAGTGGAGAGCTCGGGACGGGACGTAAGGTTTAATGAGATCAGCCAGTTATGAAGGGGCGAGCCCATTTATAATTTTATTTAGTCACCAGAAGTCTGATCTGACATGGACAGGTAGCCAATGAAGGGAAGCCAAATTTGGCGTCATATGGTCA…	G	MChr13	24059443	24059443	DEL2529	SYN192	DEL	-
FMchr13	26021363	26021524	CTGGCAGTCCCTGTCTGCGCCACTGAGAGCGTTCGCTGAAAATCGTGCTCTAGCTGACCAATGGAATGATGACAATGAGTACGTTTTTCCCTCCCTGATCATCAGTCCTGCTGGTGAGGAGTGGTTAGAGGAGAGCGGACTGCTTCTTTCCCTCAAAAACAT	C	MChr13	24141427	24141427	DEL2534	SYN193	DEL	-
FMchr13	26056511	26057424	GACAGAAATTCGTGTATGCTGTATCACAGTAGAGAAGCTCAGAGACCATTTGCCAAGAAAAATTCCCATTTATATCACCTTCATTTCTCAAGTATAGGTTGCAAATGGCCACACTGCATCTCTCGGTCTGAGTCACATAAATATCCATACAGTTCAGAATGAACATAAAGTTCAAAAGTTTATCTAATAATGAAAGACAGAACTAACACAAATGAAATTAGTTGATGACCACAAATTCCTTCTCTGAGTTCTGAGTCATTAACTTCCTCAGTGTGTGCACAAGGCTATACACACTTAAGGACACTTAATAGTCTCTTCAGCACTGACTACAGCATTTCGGGCAGCGCTGGTCCAGTTTACCTTCTTCATTGGTAGGAACTGAACTAATTACAGTCAGTG…	G	MChr13	24176489	24176489	DEL2537	SYN193	DEL	-
FMchr13	26118078	26118202	GATCTGTGTGGAGCGATGAGGAGGCTGTAACCTTTCTCACATTAATGCACGAAACAAACAGAAATGTCACATTTCCGTTATGTTTCCCACCTGGTTTACTATCGTTTGAGATTTGCCGTCAGACA	G	MChr13	24345905	24345905	DEL2538	INV928	DEL	-
FMchr13	26125903	26126004	AGTTGCCTTAATTTTGTTTTTGGACACAGAGTAAAACTGTTGCAGCATCATGTGGGGTTAGCCTCACAGGGACATCCTGATTGGCTGAGCATATACATTCAA	A	MChr13	24338228	24338228	DEL2539	INV928	DEL	-
FMchr13	26131366	26138382	TATATATATATATATATATATGTAGTGGAGGAATAAATATATCAGTCTGGGCGCTAGTTATTTGGTTTACACTAGATTCACCTCGGTGTGTCAGCCAGAACACCACTTAAGGCCAAATATTCCAGAGCATGAAAATAAAGAGCTGAGAAATGTTTGTTGCTGTTTACTGTCCTTTACTTGGTTTACGTTGTTGTGGTTTTTTCTTTCATTCACGCACAGATTACTCGTAATGAAGTTATGGCACTGCACACCCGTAGTCCATCAATTGACCAACATGTCAAAGCACACTGCTTTTTACTGCGTGACGTCGGTTACAATATATATCAACTCCGCCCTCCTCTGGTGGAATTACCAGCACTGAATAAACAAATACCTAACAGTACATTAGACATAGAAACA…	T	MChr13	24332865	24332865	DEL2540	INV928	DEL	-
FMchr13	26230493	26230599	TATTTTTTAGCCTCTTTAAATCATTGTACCATTTAACGTGTGTTTGTGGTCACTTTAAGCCATTGCTGAGTTTGCTTCACCAGTGTGTGTGTGTGTGTGTGTGTGTG	T	MChr13	24457544	24457544	DEL2544	INV929	DEL	-
FMchr13	26333696	26333925	CTAATGCCAGTGATTATAAAGGAAGCTTTGTGACCTAAATTCAGTGTTCAGCGCTGCACAATTCTGTCTGTGTTAGTTTGTCTTTGTTTACTCTGCTGAATCTCTTATTTCTATATCAGGAAACCTCAGAGTGTATAAATACTTCTACATGACCACTTACCAGAGAGGAGGAAGACCGGACTGGAGCGGCTCGGCTTCTTTCAAACTGGGGAGAAAGAGAGCTATTAAGA	C	MChr13	24570964	24570964	DEL2548	SYN194	DEL	-
FMchr13	26441361	26441702	CCCCTCCCCACAGAGTCATTTGGTCTAATTCTGTCTTTTTAGTTTGCTTTTCTTCATTGGTCTTCTTCTGTTTACTTGTCTTTGTCATGTAAGCTGTTGTTGGCAAAGGAGGAATGCGCAGTTTTCTCATTGCTTGGTTGTTTGGTGGTTATTTGTCCGCCATTGCATCCGCTCACTGAGGCTACGGTGCTAGTTAGCATGTGCAGGAGCAGGGATTGACACTCCATCAGACACTCCTTCTGGCTTTGATTGGTTGTTTTGATTCAGGCGCAGTGGATTCTTGCAAATGGCCTTAGGGGCAGCAGGTGGAACCACAGGAGCATGATTTTTTTCTCACATTAT	C	MChr13	24721457	24721457	DEL2554	INV930	DEL	-
FMchr13	26700648	26701088	CAAATTATAAAGTTGTGGATGTTTGTTTTGTAATTTTTCCTATGTTTATACTTGTCTATCAACAGCTACAGTAACAACAACTACTCTGCCTACCTGCTACTCACGTTTAAAATTTGTATATAGTTCTTGGTTTTTCTGTTGAAATGCTGGAGTAACAGTAAATGTTTGTTATTCTTTTTGTCTCTCAGCTCCTAGAGAGGCAAATATAGCTGATGCAAGCAAAGCAACGTATGCTGTTGTCGGAAAACAGCGGAAGGAGAGAGGTATTTCACTGAAAATTATCTTTTCTTTTTCACAAACTGTTATACAAGGATTTTAAAAGGTCAACTCCATATGTCAAGTTGAGCAAATCTAGTCATTTTTGATTGTGATCATTATAAGGTCAGAAGCTATAATAAA…	C	MChr13	24979501	24979501	DEL2561	SYN196	DEL	-
FMchr13	26778862	26779149	TCCGCATGGATGCAGAGATGGAGTAGAATACATTTTTCATAATATTGTGTTGATTAATGTCAAAATACTTTCATTTGCAGCATTCAGATCCCAAATGTCATATTGTTACAGTACAAGCTTAACATTGTTTTTTCCAGCATACCAAGAAGAGACTCCTCCTCCTGACAGTCACTCCCCTCGTGTCTTCACCCTGCTTTGGATGGTTGTCACTGCTGTACTTGTGGCTCCTCTGCTGCTGTTGGTGGTGGGACTTCACTATATGAAGAACAAAGGTACAAAACATTCAAA	T	MChr13	25060472	25060472	DEL2566	SYN196	DEL	-
FMchr13	27362422	27362622	GGCTCCGGCCTCACAGCTGGTCCCAGGCCTGCTGCTGGTCCCAGGCCTGCTGGCTCCGGCCTCACAGCTGGTCCCAGGCCTGCTGCTGGTCCCAGGCCTGCTGCTGGTCCCAGGCCTGCTGGCTCCGGCCTCACAGCTGGTCCCAGGCCTGCTGCTGGTCCCAGGCCTGCTGGTCCCAGGCCTGCTGGCTCCGGCCTCACA	G	MChr13	25548210	25548210	DEL2575	SYN198	DEL	-
FMchr13	27375278	27375381	AATGCTGTCACTCTGCGAAATGTCTTCAACTTTCCAAAATGGTCTTACTTGCCGAAATGTACTCTTTCTAAAAAACATCCTCAAAAATGCCCTCACTTTCCAAA	A	MChr13	25560732	25560732	DEL2577	SYN198	DEL	-
FMchr13	27470560	27470963	TCTGCGTACACGTCGGTATTAAAGTAAGATCAAAAGCTTAAACTTCTGTGGTCCAACCAAAATCAGAACTCTTCACTTAACGCCTTAAATGCTGTCATTTTTTTAGATGAGGTTTTCACCTGACTGCACCAAAATAACAATTATTATTATCTAATTACTTACTGTAAGTGGACATCAGAGATTTGGTCCTTTACATAAAACCTCTTTTAAAGCCTTTTAAAACTAATTTTTGCTGAAATAAAATCTGAACAGGTTCAATTTAACACAAATTGAAGTGATTCAATTGTAACAGCACCTTCTTCCAGGATAAGGGTGTTAAACGGAATACAAACGGAAGAAGTTACTCCCCAAAATGAGCTGTTGAAACACATTAAAAATGGTTTTTAGAACTAGTTTTTA…	T	MChr13	25643511	25643511	DEL2580	SYN198	DEL	-
FMchr13	27789059	27789309	ATACTACCTGAATAACATCATTAATCCAGTCATTGTGCCTCTGCATGAGCAACACAGGCCTGATTTCATCTTCATGGACGACAATGCCCCAGCTCATTGAGGTCGCATCATCAGGGAACGGCTGCTGGAGGCTGGGGTACCTCAAATGGAGTGGCCTGCACTTTCTCCAGACCTGAATCCCATAGAAAACCTATGGGATCAGCTGAGTCGTCGTGTAGAGGGTCGTAACCCCGCACCCCAGAACCTCAATC	A	MChr13	25962495	25962495	DEL2586	SYN198	DEL	-
FMchr13	28496539	28496761	ACACACACACACACACATTTGTACTTCTGTACTCGTGAGGACTTTCACTGACATAATGCATTCCCTAGGCTCTCACCCTAACTGTCACAACTTAACCCTCAAACAGCCCTTTGAAGGTCTGTCCCAAAGTGAGGACCGGCCAAAATGTCCTCACTCCCAAGGTCTACTCAAATTGGTTCTCACAAAGATAGCTGTACAAGTACACACACACACACACACACAC	A	MChr13	27370771	27370771	DEL2605	INV932	DEL	-
FMchr13	28503667	28503774	GAAGCTGTCCCCGAGCCTGGTGGTGCAGGACCAGATGAAGCTGTCCCTGAGCCTGGTGGTGCAGGACCAGATGAAGCTGTCCCTGAGCCTGGTGGTGCAGGACCAGAT	G	MChr13	27363893	27363893	DEL2606	INV932	DEL	-
FMchr13	28568746	28568862	AGTCAGGAGTACAGGGGTTGGAGGGGGCGTTGACAAAAGGGACTTTCAGGAGAATCTGGAGGGTGGGCGAGTAGCTCCACCTACAAACAGTAACACTGTATGAAAAGTAATTGAAGG	A	MChr13	27298920	27298920	DEL2613	INV932	DEL	-
FMchr13	28635843	28637093	TATCCGTAAAAAATATTAATATAAAATAATAGAAGCACTAAAATCCAATATAAAGAGGTGTGTCCTATTTATCAATGTGTAGTATTGATTTCTGATATTGATTTGGAGACACTAGGTCACATGACATGTTCTCTGGAACAGTGCTCGGAGGTTGTTGTCATGTTCAGTCTGGGAGGCACCGTAGACGATAATGTCATCGCTGAGGTTCTTCACACCAGAGAGACCTTGCAGCGTTTGGTAAGGGTTCAGGATTTTTGAGGCCGATCACCGATCGCTGGAAGCAGTATCGGCCGATCTGGTGACCGATCACAGAGTCTATTTGAAGCCTTCTATTTATCATGTAGCGTTATTTATTTATTTAACAATTCTTAACAACATTGTATATTAAGTAATAAAATT…	T	MChr13	27098765	27098765	DEL2620	INV932	DEL	-
FMchr13	28680208	28680532	TGCCACCCCCCAAAAAAACCCTCCTTCTTTGTTCATTGAGAAGTAAAAAACTGTCATTTTAACATTTTTTTCTGTTTATGTCCAGATTCAACAAACATCTTGTTAATCAGAGAGTTTCAGAGCTTTTGGGAGGTGTATTTTTGAACTTTCGACAGAAGCAGGCTAGCTGTTTCCCCCTGTTTCCAGTGTTTATGCTAAGCTAAGCTAACCATGTCCTGACTCCAGCTCAGTACTGAACACACAGACATGAGATCCATCTGAAGATCTCGCCGAAATGTTGAACTATTCCTTTAAAACGGACACAGAAGACATCAACTACGCGTGC	T	MChr13	27056625	27056625	DEL2623	INV932	DEL	-
FMchr13	28737383	28737535	ACAATTGATGTAAGAGAATAAACTAGTTTCATTTGGCTATTGCAAGAAATCGAAGTTATATTATGAGCCTAAAATTTGTTATTTGCCTGTTTTTCACCAATAAAAAATGGTTGTACCATGTCAATGACCTTTCCATTTGATTCCTGGTGCCAA	A	MChr13	26999644	26999644	DEL2624	INV932	DEL	-
FMchr13	28774634	28774744	ACATCATTCATCAGCTTCCTCTCGGTCTCTGCAGTGAGACTGAAAAGTTCTGCGGTTCTTTACATTTTGAGCTCATCGTTGATGAGCTGCGTGAGCTTTACAGAGCAGATC	A	MChr13	26955798	26955798	DEL2630	INV932	DEL	-
FMchr13	28844929	28845090	CAGCCCTGCTGCCCAGTGGCAGGCCTCCAGCCCTGCTGCCCAGTGGCAGGCCTCCGGAGGGGTTTTGTCGCCGCCGGCCTCCGGAGGGGTTTTGTCGCCGCCGGCCTCCGGAGGGGTTTTGTCGCCGCCGGCCTCCGGAGGGGTTTTGTCGCCGCCGGCCTC	C	MChr13	26869711	26869711	DEL2635	INV932	DEL	-
FMchr14	195036	195202	AATATACACATATACATATATACACATATATATACATACATATATATATACACATATATACATATATACACATATACACACACATATATACACATATATATACATATATACACATACATATATACACACATATATATAACAGCATAATGTATATAATAATGTATATA	A	MChr14	242130	242130	DEL2691	SYN208	DEL	-
FMchr14	1058073	1058176	acacacacacacacacacaccatatcacgcacacacacacaaacacacacaacacacacacacacacacacacaacatacacacgcacacacacacatcaaagg	a	MChr14	656775	656775	DEL2717	SYN210	DEL	-
FMchr14	1084820	1085589	TATGCTATTTGAAAGTGTATAGAAGCACATTTAGTGTTGTAAACGTTTTGTATTAGTGTTACCAGAAGATGCATGTTATATTAATTGGATGTCTGTCAGCAGTGCAGAATCATCAGCTGCTCTAGACTGGTTCAGATCTTATTTATCAAACAGAAATCTTTGGTTGTGGTCAACGATGCCTCCTCTTTTGTGGCTCCTCTGATTGTGGTGTTCCCCAAGGCTCCATCCTTGGCCCCCGGTTGTTCTGTGCATACATGCTGACACGGGGACATTTCATACATAAACACAACATTATGCAGATGACACACATAAGAAAGACTTTCCATATAAACATACATTTTCCAGAAATCATTTCAAATATTTGTCACCGAGTCCAGCCAATAGTAAACACGGAGAGTA…	T	MChr14	681963	681963	DEL2719	SYN210	DEL	-
FMchr14	1371598	1371969	ggcagacaggcagacagacagtcagtcagacagaTaaacagacaggcaggcagacagacagataaacagacagataaacagacagacagacagacagataaacagacagacagacagacagacagatAaacagacagaTaaacagacaggcagacagacagtcagtcagacagataaacagacagacaggcaggcagatagacagacaggcagacaggcaggcagaCaggcagacagataaacagacagacagacagacaggcaggcaggcaggcagacagacagacagataaacagacagacaggcaaGcaggcaggcaggcaggcagacagacagacagacagacagacagacaaacaggcaggcaggca	g	MChr14	913688	913688	DEL2734	SYN212	DEL	-
FMchr14	1559177	1559305	TAGTAGTAGTGGTAGTAGTAGTAGTAGTGGTAGTAGTGGTAGTAGTAGTAGTAGTGGTAGTAGTAGTAGTAGTAGTGGTAGTAGTAGTAGTAGTGGTAGTAGTAGTAGTAGTAGTAGTAGTAAAAGTGG	T	MChr14	1101300	1101300	DEL2745	SYN213	DEL	-
FMchr14	1574468	1576087	ACAGTTGTGCTCAAAAGTTTACATACCCTGGCAGAATTTTTGCTTTCTTGGCCTTTTTTCAGAGAATATGAATGATAACACAAAAACTTTTTTTCCACTCATGGTCAGTGGTTGGGTGAAGCTATTTATTGATAAACAACTGTGTTTTCTATTTTTAAATCATAATGACAACAAAAAACATCCAAATGACCCTGATCAAAAGTTTACATACCCCAGTTCTTAATACCGTGTATTGCCCCCTCTAACATCAATGACAGCTTGAAGTCTTTTGTGGTAGTTGTGGATGAGGCTCTTTATTTTCTCAGATGGTAAAGCTGCCCATTCTTCTTGGCAAAAAGCCTCCAGTTCCTGTAAATTCCTGGGCTGTCTTGCATGAACTGCGCGCTTGAGATCTCCCCA…	A	MChr14	1116365	1116365	DEL2746	SYN213	DEL	-
FMchr14	1796963	1797285	TCCTCTGTCAGAGTAGAACAGTACAGAGGAGTAAACAGTCCAGTACAGAGAGAAGATTACAGCCGAAGTCATGACGTCACTTCCTGTCTAGCCTCTGCTCCACTAGCTCCTGTAACTCAGTGCGATCTCTCATTCAGCATTTCTTGAACAATTGAAACGTTTTCCTGCAGTTCACTCTGAGACAGATCAGCTCCACTGCAGCAGCTGATATTAGAAACAGAAACCTTTGTGATTTTAACAAAGTTAAATAATGATGACTTTGTGGGCACAGAAAAAACTACAGCTCCCATGAAAAAACTACAAGCCCGGCATCTGTCATCATA	T	MChr14	1264627	1264627	DEL2756	SYN214	DEL	-
FMchr14	1918557	1918876	GACAGCCGGCCTCCGGTAACGACGGCCTGTTCAACGCTGCTTGCAGATTTTTAATATATAGTTTTTATATACTGTAATTATATTTAGTGATCTATGACCTGGCGATTGACTGAAAGAAAATACCTTACATCTTTCAACCGGCGGGGGCCAATAATATCTGCATGAGAGGGGCCTGTTGGCGTTCATGCTCCGCCCGGTTGCAATTCGCCATTAAAAAGAAGAAGCGGTCAAATGTTGCGATCATCATTTCCAGGTAAGTGCACAACGGCCGAGTTTGATTTGAGACAACACTACCCTTTTGAAATTCACGCACTACGCAA	G	MChr14	1344814	1344814	DEL2761	SYN214	DEL	-
FMchr14	2126767	2127079	AAATTCGCCACAGGATAGACAGAACAATTTCCAAGGTATCATTCTGATAGAGGACGGGTGGGGGAAGACTAATGTCTGGCAGGCAGATAACAGCACACTCTGTTCTTTAGAAAAAAACTATCCTCCCATTTTCTCATTCTCTTAGAAACTCATCCTCAAAATGGGGCTGTAATGGGAGCGACGCTTGTCTGTTCGCTTTCTGTCGCTCCGCATTGAATATCATCATCTGCCGCGCATTGTGTCCCTTTTTCCGCCCACAAAAAAAGCAATCTGTCTACTATCATTTTTTCCTCCTCTCTTTTTATAATAAAAC	A	MChr14	1552427	1552427	DEL2772	SYN214	DEL	-
FMchr14	2380050	2380163	ACACACACACACACACACACACACACACACACACACCACAGAAATACACACACACACACACACACACACACATATATACACACCACAGAAATACACACACACACACATACACAC	A	MChr14	1848851	1848851	DEL2782	SYN214	DEL	-
FMchr14	2715536	2715643	TGACCAGTTAACTGTGGAAGGAGCTGAGATGATGACGTTAACGTGCTACTAATGATTATTTTCATTAATTGCCTCTTATTTTCTTGATTAATGGATCATTGTAAATGA	T	MChr14	2174175	2174175	DEL2791	SYN214	DEL	-
FMchr14	3020833	3020960	TGTATATATATATATATCTATCTATCTATCTATATATATATATATATATATATATATATATATATATATATATATATATATATATATATATATATATATATATATATATATATATATATATATATATA	T	MChr14	2446155	2446155	DEL2802	SYN215	DEL	-
FMchr14	3281686	3281946	CACAACCCAAACCTCCGGCCCAATTAGCAACACAACCAGAGGTTCAATCACCAACTCAACCTAAGGGTCAGTCACCAACCCAACCCAAGGCTGAATCACTGCCCATACCTGAGTCCCAGTTGCCACCACAACCCATGGCTCAGTCACCAATCAAAGCGGAACCCAAATTGCAGGTCCAAACAGCACCACTACCTGAAGCTCAGTCACCAACTCAACCCAATGTTCAGTCACCACTACCTAAGGCCCAATCACTGCCACAAC	C	MChr14	2654330	2654330	DEL2806	SYN217	DEL	-
FMchr14	3550206	3550512	ATTCCCAACAAAACCTGAAACCCGGTCGGATCATTTTCCCCATGTGTGAGAATGAATTACTTTTAATCAATTATTTCAGCAGCATGAGAGATTGTCAAAAAAGTGGTAACTAAAGTCAATCCAAGTCTGTTTGATATTTTGTTGGTTTTTTTGACTTGCCTTTAAAATTGGTCATCTTACACCAAAGCTTTTATTACAATCATCCTTGCCAGTTTTAACTGTATGTCGCAACTAAATGATTGCAGTCTCACATTTACTTTTATTATTGACAAATAAGTAAACCTAAATCTATCTGATGCTGCGTTCA	A	MChr14	2922370	2922370	DEL2811	SYN217	DEL	-
FMchr14	3618536	3618669	GATCACCAAAGTTCTAACAATTCATCCTGAAGGGGACGTGACTGTGTGCACCAAATTTTATTGCAATCCATCCAATAGTCTCAGTCAAAACCACAAATGTCAACTTTGTGGCGGCACTAGAGGAAAAGTCAGGA	G	MChr14	3002397	3002397	DEL2813	SYN217	DEL	-
FMchr14	3631151	3631506	AAAGTGAGAAGTGAGACATCTGGGGCCGTATTCACAAACATTCTGAGAATCCTCTCAGAGAGCTCCTAATTTAGCCTAAAAACTTCTAGCAAGGAGTCCGAGCTTAGAAGTGATTTAGGAAAATTCTCAGAGCGACTCTGAGCGAGGTGTGGTTGACCCCGTTGCTAGGTATGATGCATTCCTTTAAAAGGTGTGATTGGTTGATCAAAAAAAGAAATACAAACGCACTCTTAGTGATAATGGACACAGAGCGGGCAGTGAAATCGATAGTTGATAGTTGTTATATTTATTTGCTTATGTTTATTTACCATGCTGGTAATTTCAGTACTTAATCTATATAATATTAACTGGGGAAA	A	MChr14	3014819	3014819	DEL2814	SYN217	DEL	-
FMchr14	3889914	3890036	ACACACACACACACACACACACACACACACACACACACACACACACACACACACACACACACACACACACGGCTATTCCCACTGCCACGCCGCCTAACACACACACAAACAGACAGACAACAC	A	MChr14	3274449	3274449	DEL2823	SYN217	DEL	-
FMchr14	3958706	3959020	AAATTGTGGATAAATCTGTGATGTTCTTTGCATTTCAGGAATTATTCTATTATCTCATGAAAGTTTCTCAACCTGCTTCAGTTTGAGAATGCCTTTCACTCCTGCTCAAAATTCAAACCAATACCAACAATGAAACCAAACAAAATGGGCCCTGACGTGCAAAGTACATCACACATAGCTGCTTTTCTATCTGCGTTAAAGGGTTTTAAGGTGGATTTGTCCTTTAACCTGCGTGAGACGATGCTTTATCTGGAAGATCTGCGTTCAAACTGGTTCAACTGTCAAACATCCGTCCTGCTGGAGGTCTCTTGAGCA	A	MChr14	3338585	3338585	DEL2830	SYN217	DEL	-
FMchr14	4626060	4626162	ATGTCATCAGTTTTAGATCAATTAAATTATGTTGACCGGCTGATGGTGTGGGAGGAAAAAAATGAAGGTGTCACCAAAGTGATTACAATGAATCCTGATGGGA	A	MChr14	4012340	4012340	DEL2849	SYN217	DEL	-
FMchr14	5047338	5047503	GTCCATCCCATTCTCATGAACGCGATATCTCAGGAACACCTGGAGGAAATTTCATTACATGTGGCAAAAATGTCCACTTGGACTCAAGGATGAACTGAATTTGGTGGTCAAAGGTCACTGTGACCTCACAAAGCACATTTTTTGGCCATAACTCAAGAATTCATAC	G	MChr14	4432942	4432942	DEL2853	SYN217	DEL	-
FMchr14	5402090	5403760	ACAGTGGTGGCCAAAATTATTAGAACACCTGACAGATCTGAAAATATTGATCTTTTTTTTGCCTCCAAAACATGATTTCATGTCATAATGTTCATGAAACATGCAGATGGTTGCTCTGAGCACAACAAATATCAGATGAAGTGCGTCCTACTGTTTTTATCCACTTTTAACTTTAATATTTGGTATGTCCACCTTGTGCAGCAATTACAGCAGCACATCTCTCTGGCATAGTGTCAATATATTTCCTGAGAACTTCAACACTTATGTTATCCCATGCCTTCTGCAACTCCAGCCAAAGGCTTTCCTTTGAATGTACAATAGATCTGTCCAGTTTATTTTCCAACTTGCCCCAAATTTGCTCAATGGGGTTGAGGTCCGGACTCTGAGGGGGCCAGTCCA…	A	MChr14	4774936	4774936	DEL2861	SYN218	DEL	-
FMchr14	5482599	5482711	GTCTTGGGGTTTACGCCACTTGTGGATTCTTTCCTTCATTTCTTCTTATTCCTTGTCTACGTGGGACGTGTGGTGTACACAGCACGTCAGCAGCAGTCTTCCTCTTTCTACAA	G	MChr14	4853638	4853638	DEL2864	SYN218	DEL	-
FMchr14	5485153	5485256	GCAGCTCCAGAGACGGACCTTCAGTCACCTAACATTACGTTACATGTTCCCTCCGCTTCACTCCTTGCCACATGGAGACTACTTCGTTGGGAGGAGAGCGGGCA	G	MChr14	4856078	4856078	DEL2865	SYN218	DEL	-
FMchr14	6128723	6129239	TCCCCCCCCCCCGGGATCAATAAAGTTTTCTCTTGATCTATAATATTACTTCATAATTTATTTGTTGATTATATTTTGTATTATTAATCTGAATCTGCAAAGAAACTTAAGTTACCAAATAAATGTAGTGGAGTAAAAAGTGCAATATTTTCCCCTGAAATGTAGTTGAGTAGAACTATGAAGTAGCAGAAAATGGAAATAGTCAAGTAAAGTACAAGTACCTCAAAATTGTACTTAAGTACAGTACTTGAGTAAATGTACTTAGTTACACTACACCACTGGTTATACTTAAAACAAGTACTGTAAAAGTAAAGAGTCATAAATATAAAAATAGAAATGTACAATTAAAATATGTAATATATATATATATATGTGTGTGTGTGTGTATATATATATATA…	T	MChr14	5494628	5494628	DEL2880	SYN218	DEL	-
FMchr14	6256219	6256887	TCCCCCCCCCCCCCCCCCTCCTCAGGATGAATCAACAACTTTGGTGATGCTTTTCATCCAGAGCCGTCATCGGGTAAAAATTTGTCCAATACTTTGGTTTATGGCCAAACACCTGCAAAACTAATTCCCATCAGCCTCAGCTGTACTTACCGCTAATTAACAAATGTTCGCATGCTAACATGGTAAACATCAGCATGTTAGCATTGTCACTGAGAGCATGCTATCATGCTGAGCAGAACATCTGGACCAAAATTGATTTATCGACATCTTACTGACATTTACAACTGGCATCTACATATGAGTTACTAACGTTTGCTGTTGGCTTATTAGAAAGTGGGAGACTCGTGAGCCTTTACTGTATTAATGACTTATTCAGGTATATAACTGCAGACTTGATCT…	T	MChr14	5619934	5619934	DEL2883	SYN219	DEL	-
FMchr14	6737371	6737503	TAGGGAAAATAGAGAGTTTAATCGGTGCACTTCCAATTAATTAATATCAATTAATTGCTTGTGTAACCTAGAATCTTTTCGTCAGTGCTAAGTGGATTAGCTGAACAATGTAAAATACGTCCATATGAAGGTG	T	MChr14	6006862	6006862	DEL2892	SYN222	DEL	-
FMchr14	7028522	7028927	CATCAGTGGTGGAAGCACTCACACTCTTAAGTAAAAGTATAAATACAACAATTTAAATTCCTGCATTCAAAAACCTATTTAAGTAAAAGTATTGATATATTCAAGGTTCAAGATCTTTGTCGTTGGCAGTGAAATTCTTACATCTCAGGCTCCCTCTCAGGTATAAAGAAAATCACACAAGTAGAAGGAGAACTTAGGACATAAGATATAAAATAGAATAGAATATAGTATATAAAATAAAATGTAGCACACTAAAATAAAATATCAAAATATAAAATGGAATATAAATAGAAATATATGCAAATAGAAATATAATACTGTTATAATACCACTGTTGAGATAGTATACATTATAGTAAATAAATAGTATACAGTATGCGTGTATACATATTTATATATT…	C	MChr14	6288954	6288954	DEL2896	SYN222	DEL	-
FMchr14	7173613	7173723	GTAGAGTGTCCCTTTAACAAAAACGTAATATTACAAAAAATGCTTGCAGTATAGCCAATAGGGATTAATTGATTGACTGACTGAGGATTGATTGATTGATTGACTGAGAAA	G	MChr14	6433961	6433961	DEL2899	SYN222	DEL	-
FMchr14	7654542	7654656	TCAATGAGTCAATAGACAGAAAAATAATCTACAACTATTTTCATTTTTCAAATAAAAATGCCAAAAATCCCAAATTATAGCTTCTCAATTGTGAATATTTTCTGCTTTTATATAG	T	MChr14	6915749	6915749	DEL2916	SYN222	DEL	-
FMchr14	7761240	7761743	TCCTGAAACAAAGAACAGAAAGAAACACCACTACGGCCATAACACCCCCTCCCATAAAAACAAACTAGTAGTTTGTCCTACTATTGGTCCATAGCACCTTCCCCCCTAAAAATGATACCCCACAGCCAGTTAATTCAATAATTCAGGCACAAAGATCTTCCAACAACACACCTTCCCAGTGCCAATAACGAAAGTGTGCCAATACACACCACAGAAGTATCCGACCAAAGTAGTACACTACACTCAAAGCGGCAAACACAAAGCTCTCTCCACACGAAACTTCAGCTACAAAGACTAAAAACTGAAGTTAGACAACAAAAGCGCTTAACACAAGTAGCACACTAATTTCCTTGAACTCAGAGACTCACTAGTCACCAAATCGTAAAGACGTAAACAAGG…	T	MChr14	7016346	7016346	DEL2920	SYN222	DEL	-
FMchr14	8260619	8260742	TACAGATAAGTATAGAAGTAAAAAAAATAAAATATAAGAGGTACATAAACTAAAATAAGAATAGAATGAAAAATAGAAACTATACAAGAGCATTTGGAGGCTAAATTATATGGTAAAGTGACAG	T	MChr14	7514672	7514672	DEL2933	SYN222	DEL	-
FMchr14	8573008	8573165	CACAGAGCAAAATGTCAAGACAAAGGTTATCAGGCTTCTTCATTACTGCCACAGTGAAACAAACCTCAGGAGAGCGTCGCCTTGCTCTTGTACATGCTGCAACACGTGATGTCTTCCACTGACCTCCACGGGTCTGGATGCAAGGCATCGTTTACCGC	C	MChr14	7826955	7826955	DEL2936	SYN222	DEL	-
FMchr14	9051870	9051985	TAGATAGATAGATAGATAGATAGATAGATAGATAGATAGATAGATAGATAGATAGATAGATAGATAGATAGATAGATAGATAGATAGATAGATAGATAGATAGATAGATAGATGGA	T	MChr14	8304536	8304536	DEL2944	SYN222	DEL	-
FMchr14	9808226	9808506	ACAATTGCATGTTCGCAACCAAAATAAAAGACAGAGCACAATGCCTCAGTGTGTGTTGGCTCACTGGTCAATTTAGTCTAACTTTTGTACAGCTTTGTTTACTACCCCAAAACAGCATTATTTGCATATGGCAGATTACGTTTTACACACACTTTGGGCTCGTTACTCCCAGAGAATGATAAAATCAGGTTGAGGCACTGCAGGCTGAAGTTGTGAGAGCATTTATGTGTTTATGAAGGCAAGCAGGGACTTCAAGTTGTCTTGCATGTGCTCTCACTTGC	A	MChr14	9092115	9092115	DEL2956	SYN222	DEL	-
FMchr14	10876580	10876799	CAAAGATGAAATAACACATTCTTCCCCTTACAAATGAAAAAGTGAATACATAAGCAGTAAAATGCATTCTTGCTCTATTCAATACACTCTGGAGTTTTGCCACTACAGCCTGAGTTGGTCTGGTATGACCAGTATAGCTTATGGTGGCTAATGTTAGCTAATGTTGGCAAATATGTATAGATATATATGACGCTACTTTTTAGCATCTACCGTCATCTAC	C	MChr14	10156819	10156819	DEL2972	SYN222	DEL	-
FMchr14	11208726	11209055	TATATGTATGTATATATATATGTATATATATATATATATGTATGTATATATATATATATGTATGTATATATATATATGTATATATATATATACACACACACATACACACACACAAGTGACATTTACAAGATAAAGGTAAATGCTAGAACATACTGTAACAGCAGCACAAGTAAAGAAGAGTAATCAAGTTAGCAAACTGACCCAGTGTTGTTAGTTACACAGCAATAGCTGTTTAATGTTATCTAACATTAGCCATCATAAGCTACCTGTCACACTAGACCAAGTGAGGCTTTATCTGCAAAACCCCTGAGTGTGTATTGACTTGAGCAA	T	MChr14	10488375	10488375	DEL2977	SYN222	DEL	-
FMchr14	11293581	11293732	TGGCAGGGAGACATGGCAGACTACACATTAGACCTCCACCTATCATAGCTTGCAGTCTTTCTTGACTTGCATGAGGTGATCAGTTAGGTGCCACGGACGGTCACGGTTCCACCTGACAGCACCAACAATGAATGTGTGTGTACGTAAACACA	T	MChr14	10573105	10573105	DEL2979	SYN222	DEL	-
FMchr14	11468596	11468761	GTTTACCAGCTAGTCGCTAGCTGTGTCTTTCTGCTGTTTGGTGCTGAGCGGGTAGTGTACAGTGGGTTTTTAGAGCTTTTTCACTGAAAACAGCTGCCTGCTGCAGCTGCAAACGGGGTTTATGAGAGCAGTGAGAGTGAACCAGAGCAGTAAAGTTGTGGGCTAT	G	MChr14	10742415	10742415	DEL2984	SYN224	DEL	-
FMchr14	11954759	11954961	TTAATTTTATTATTGGACATTTAATCTATTTGCAAACTGGGCACTCGCTACAGCAATTCCAAGTTGTACGAATGCCGATTTATACTCATATATGCACTGTGCAAGATGTCATGCTGCTATACCATCTTACAGAGGTGAATTTCCCCTCAGCGCTCTTACCTGATGCCCCAGTTGCTTCTAATATCACTTCTCAGTGCATGATG	T	MChr14	11228728	11228728	DEL2992	SYN224	DEL	-
FMchr14	11974200	11974323	GCTCTGGGGTCACACTCATTCATAATCATGATTGTTTGTTTCATCTGTTTTGTTGCGCAGTACGCTCTAGGCGCAAACATTTACAACCGTTGAGCCGTGACATGAGTGGTTGCTACAGTATATT	G	MChr14	11247939	11247939	DEL2993	SYN224	DEL	-
FMchr14	12099400	12108373	CACTGTAAAAAATGTCCGTGGAATTAACAGTGAATCACTGTAAAATCGTGACATAAAAAAACTGTAAATACAAAAACAATGAAGCCGTGTGTAATTTACATAAATATGTTGTAAAACCCCGAACCAAATCCAACTGTTAATTTGACAGTCAGAATATGTTAAAAAAATCATACTTTTTTGTAGAATTTACAAATTACTGTAGTTTTAACACTGATAAACTGTAATACAAAAAACATTACAATACAGTTAAAATTACATCATAGCAGTTTTAAAATTTACATTAATATGTTGTAAAACTCCGAACCAAATCCAACTGTTAATTTGACAGTGAGAATATGTTAAAAAAAAAAAATCATACTTTTTTGTAGAATTTACAAATTACTGTTGTTTAAACATAGA…	C	MChr14	11372978	11372978	DEL2995	SYN224	DEL	-
FMchr14	12119834	12120071	TTTTCCCATTGATAATGTCACATGATTCATGTGACTTCACAGTTAAAGCATTTCTACAGCTTGGATTGGTATGAACCTTTTCCAGTTGAATCTTCAGTACATGAATGACTGCATTAGAAAATATCTGGTTCTCTGATAAAAAGTCCAAGACACAAACATCCAATCGCTTAGCTTAAAGTTCTGTAACGTGTGCCACTAATGGTGGGTGGAAGTTAAAGATTATGGTGTTGAGAAAACG	T	MChr14	11384435	11384435	DEL2996	SYN224	DEL	-
FMchr14	12660093	12660287	CCGCTGCTCACAAGTGGCCAAAAAAATATTGCAGATTTAAAGATCGCTTTACTAGCTAATGAACTCACTAGCTAACATTGAAAGCTCACCCTGAGACCTTCCAGGCTCAAACTCTTGCATTGGTTACTTGTTTTCTCCTCATGAATTGCATTTATGTCTTCAGGCATCATAATTGCAGATTGTGTAAACGTGTGA	C	MChr14	11924630	11924630	DEL3000	SYN224	DEL	-
FMchr14	13013643	13013794	TATGTTGTGATAGGACGTTACACTGATGTTGATGTGCTTTGTCTCCCACAGACAGAAATGATGGCCTCAACTACAGAACAAGTTGCTGCAACAGGGACCTCTGGTCTTGGCTCTTCAGCCGGTAATGACTCAAACTTCCTGGACTCCAAGTT	T	MChr14	12276899	12276899	DEL3005	SYN224	DEL	-
FMchr14	13560628	13560809	TCATTTTCTGCATTTTCTGCAATATTCACAGGCATTTTCTGAAGGAAATGCATTTTCTACTTAAAGTTACATTTGTAACCAGATTACTTTTATAATATGATTACTCATGTAAGTTGGCAAACATCTTGAGCAGCAGGGCTTGGCCTGCCTGCAAACACAGGGATGCTTAACCAAAAAACTGT	T	MChr14	12823861	12823861	DEL3008	SYN224	DEL	-
FMchr14	13677035	13677196	CAGAGACTCCAGATACTCATGACAGCAAACTGTAATAATGAAAATGAATGAAGAACCTTTTCTCATTGTTGGATTTTAGTTTTCACCTATACGTGATATCCGTGTTATTATTGTGACTAAAAACAGATTCTGAGTGTGTCTTTTGTCACACACATATTTCTT	C	MChr14	12939980	12939980	DEL3011	SYN224	DEL	-
FMchr14	13888207	13888342	AATACACCCCCCCCCCCCCCCACCCCCACACGCAAATATATGAGATATGTCCATGGGTGCTCTGGTTCGGAATCGCTGTTTATCTGCCATCACCATTACCATTTGTGCTTTGCTAATAAAACATTACGAATGTGTT	A	MChr14	13150957	13150957	DEL3015	SYN224	DEL	-
FMchr14	15323674	15323791	TGTGTGTGTGTGTGTGTGTGTGTGTGTGTGTGTGTGTGTGTGTGTGTGTGTGTGTGTGTGTGTGTGTGTGTGTGTGTGTGTGTGTGTGTGTGTGTGTGTGTGTGTGTGTGTGTGTCCG	T	MChr14	14588296	14588296	DEL3034	SYN224	DEL	-
FMchr14	16112426	16114084	ACACTCCCCTCCAAAAGTATTGGAACAGTGAGGCCAATTCCTGTATTTTTGCTGTAGACTGAAAACATTTGGGTTTGACATCAAAAGATGAATATGAGACAAGAGATCAACATTTCAGCTTTTATTTCCAGGTATTTACATCTGGATCTGATACACAACGTAGAAGATAGCACCTTTTGTTTGAACCCACCCATTTTTCATGTGAGCAAAAGTATTGGAACATGTGACTGACAGGTGTGTTTTGTTGCCCTGGTGTGTCCTATTACATTGATTATTCAAACAATAAATAGCGCTGAATGTCTACGTTCAGTTTCAGATTTGGGTTTTGCCTGTGCAGACTGCATTTATAGTTAGAGGTGTAACCAACATGAAAACCAGAGAGCTGTCTATGGGTGAAAA…	A	MChr14	15376904	15376904	DEL3046	SYN224	DEL	-
FMchr14	16249774	16250442	CATACAAATTCTATTTTTTATGTGGGACCTTTGGGCAAATTGTTTCCCTTTCACCTACTGTTTAGTCACACCACACTCATCTTATTTGCATGCTGAAAAAAAATGTAAGAGGGAAGTTTATTATATGCATCAGCCTGCTTCATTACAGACGTACTTATACATGCACCAGTGCGGCTTAGGTAGGAGGCAGTACTGGTGATGAAGTCTAGGATGTACAGAAATGATCATATGCATGAGACTGAATCATGGCTACACCTAACTGGCCTTGTTTTAAAGCAACTAGTTTCATCACAGTAGAAAAAAAAATCTACAGAATACACAGTTAACTGCAGAATTCACCAAAACATAGCATTGTAGTAAAATACTCCAAATTAATTTAATATTTTCAGTGTCATGGAT…	C	MChr14	15512641	15512641	DEL3048	SYN224	DEL	-
FMchr14	16726781	16727066	AGTCATTGTTTGGTCTATAAAATGGTGAAAAATGCCGGTTACAATTTCCTGAAGCCCAGAATTTGTCCGACCAACAGTCAAAAATCCAAAAATGTTCAGTTTACAATTACATATAACACAGAGAAGCAGAAAATCCTAACAACTAAGAAGCTGGAACCAATGACTCCAGTATTTTCCTGGAAAAAATGCCAAACAGCCAATAGTTGCGATTCATTTTCTGTTGAACTAATCAATTAATCAATTATTGGTTTCAGATCTACAGTCAAGTACTGAAAGTTGGCTTCAA	A	MChr14	15990376	15990376	DEL3054	SYN224	DEL	-
FMchr14	17377516	17377982	TTTCTAAAAAAGTCTGGCTCTACAATCACTACTACTGGTCCACCTGCACATATAACCATCAATAAACAAGGTCTTAAAGTCTGTGATGTCACTATTAGGTTTCTACATGTAGTTTTTGGGACCCAGACTTTTACTACTTATCCATCTTGGAGCCAACATCCCTAATCTGTTCGCCCCACCTCAACCATCTCAACGCAGTGTTATAGGCTGAGTCACCTGTCTATCAAGTGAACATGGTCCCAAGCAAAACTGCCACAAACTCACAGCTTATATGAAGTTAAATTAGCTGCCTTGACCCTAGATTATTGTATGCAAATATTGATTATAACCTTGTATTTTTAGAGAGACATGGGTGTTTATACACTGCGTCAGAATCTAGTGGTCATCAGAGGCATTGGC…	T	MChr14	16619234	16619234	DEL3059	SYN226	DEL	-
FMchr14	18839969	18840183	TTGTCAGCTCGTTTTATTGTTATTTTGACTTGAAATGTCTCACTGGTGAACTGGTGAAAACCTTTCGGTGTTACAGTATGTGTGAGCCCCAGGTGTGACAGTTTGTAAAAACCAACAGTGAAATCTGCCTCACTCTGCTAAGCCAGCTACGTTAGAGTAGACTTTCAGTGGAGAGTTTTAGTGTCACATGATGCTGTTTCGGTGGTTGTCCACCA	T	MChr14	18081579	18081579	DEL3074	SYN226	DEL	-
FMchr14	18880282	18880550	TCTTTATGATAACGTGATACACCCTGATGTGGTGTAGCATAAGCAATGCTGTTTTTTAGCTTGGTTTGTGCCACAAATCCTCAAAAAAAACTGATTTTAAATTCTTCTTTTGTGCCTGTAGTTTGTGTAGCAACTTTTATGAATTGAGAGGTGTGGTCGGGGTTAAGTGATTGCTGGCACAGTGAAGCAACTCTGTAATTTAAAAGTCGGCAATGGTGCTTTAACTTTAAAGAGAGATTGTGAGTCTAGAGTTTATTTGCTACAGAGAG	T	MChr14	18121634	18121634	DEL3075	SYN226	DEL	-
FMchr14	19160790	19162099	CACCTGTTATTTTCATTTTAACTGACTGGTTGAAGCCTTGCACAGAAGCATAAAAGTCTGTGTGGTTCATTTGTAGAAGCGTAGTGTTGTTCATAATGTAACCACAGCGGATCATTGTGTGTAGAGACACTGAGCTTTAGCATGGTCCTTTTTTGCTATTTTTGATTTGATTATTTATTCATTTAATATCTGTCCTGCTGCCTTCAGATCGCTGCAGGGAGTTTATCAGCGGATAGGGAAGCGTTTCATATATGTAGTCTAAAAGCAATTGCGGATGAAACATATAAGTGAGAATGGTGTAGTAATTTTAAGCTCTGTACGGTTTGCTTTATTAGCATTCTCGCTATAATCACATTAAAGGACAATTCTGGTTTATTAGTCGACATTTCTATCAGTTAT…	C	MChr14	18402050	18402050	DEL3079	SYN226	DEL	-
FMchr14	20825734	20825965	CTCCTCCCTTTTCTTCAGAGACAATCTGGAAAGACCACAAAACAGACTGTTTCTCACTCCTCTGTCTTACCTGCTTTATACAGGTCAGTAAACGGTCAGTGCACCACAGAAATTTTATACGATGTGAACAGCTGGAAGTAACGTGAATATTTATGTAGAGTTTGTGTCATGTTTTCATAAGTTATTTTCGTTTAGACAACGTTAATAAGTTAAAAGGTTTTACCGCACGGCC	C	MChr14	20071778	20071778	DEL3095	SYN227	DEL	-
FMchr14	21321199	21321307	ACACACACACATATATATATATATATATATATATATATATATATATATATATATATATGTATATATATATATATATATATATATATATATATATATGTATATATATATA	A	MChr14	20569280	20569280	DEL3100	SYN227	DEL	-
FMchr14	21363287	21363434	GTCTTAAGAGGCATGAGTAAATAGTTCTGTCCAGGTGGTTTTAATTCCACAAGTGTCTCTGATTCATCGATCCAAAACAATGAACTACTGCTAAACCAAAGCTAGTCTTTCTTCAACAACACTTTTCTGACATAAAGTTAAGAGTTAA	G	MChr14	20611333	20611333	DEL3101	SYN227	DEL	-
FMchr14	21785879	21786189	TGATTGTGTGTGTGTGTGTGTGTGTGTGTGTGTGTGGGAGACAGTGTTTGTGGAGAGGGGATATGTAATTGAGGTAAAGGTCCTCTTTCCTGGAGCTACAGCTTTGAGCCTCTTTGGTGACAATTAGGATGTAGGAGAGGAATGGAATAGCTTTTAGAACAGGCTTCAGCAGCTACGGGTGTCATGGTCCGTGGTCGTACCCTAGTGTTTCTTAGTGTTTCCCCCTCCCTGTGTTCTTTGTGATCCCATTTGTCTCTTTCTTGTTGTGTTCTGTGTTGCCTGTTATGTCTCGTTCCCCGCATTAGTCTTGT	T	MChr14	21020184	21020184	DEL3109	SYN227	DEL	-
FMchr14	21979969	21980079	AAACGTCTGCATACCAGTACATCCAAAGCCAACCAATGACCAATGACCGGGGGGGGTTCCTACCAGGAGTCTGGCCTCAGTTGGCAAAATAGCTGACCAGTCAGAGCTTAC	A	MChr14	21228787	21228787	DEL3115	SYN227	DEL	-
FMchr14	22096536	22097017	GCCCAGATTATCGAAAACAACAAAATAAGTTACCATAATTGTGCAGACGACACCCAAATTTACATAACCATATCACCAGGGGACTATGGTCCAATACAAGCACTGAGTAAGTGCATTGAACAAATCAACGATTGGATGTACCAGAACTTTCTTCAATTAAACAAAGACAAAACTGAGGTAGTTGTTTTTGGAGCCGATTAACGATTAAAAGTCAGCGCTCAGCTTCAATCGGCAATGTTAAAAACCACGGACCAAGCCAGAAATCTTGGTGTAGTCATGGACTCAGACCTGAATTTCAACAGCCACATTAAGACAATTACAAAGTCAGCCTACTTTCACCTCAAGAATATATCAAGGATTAAAGGACTCATGTCTCAGCAGGATTTGGAAAAACTTGTC…	G	MChr14	21345186	21345186	DEL3117	SYN227	DEL	-
FMchr14	22365144	22365281	TTCCATGCAAAACAGCAGCTTGAATAAAAGCTGAAGGTGAAACGATTACAAAACAGATACATCTGAATATTATCATTGGTCAGTGCTGTTGATCAACCTTCCTCTGAATGATCACAGTTCAAATTATCAATATAAAAG	T	MChr14	21607463	21607463	DEL3126	SYN227	DEL	-
FMchr14	22848428	22848540	GAGTTCAGATATGATATCACTATCTCACTGGTGTCACATATATATACAGTATATTGGTGTCATCAAGATCTTAGCTGTTAAGGTAATGATATTAACTAAATGACAATGAAGCC	G	MChr14	22087726	22087726	DEL3136	SYN228	DEL	-
FMchr14	22959484	22959595	CTATCTGTCTGTCTGTCTGTCTGTCTGTCTGTCTGTCTGTCTGTCTGTCTGTCTATCTATCTATCTATCTATCTATCTATCTATCTATCTGTCTGTCTGTCTATCTATCTAT	C	MChr14	22198611	22198611	DEL3137	SYN228	DEL	-
FMchr14	23596342	23596661	TGCACTTGGTAAAGTAACGCATCATTTAGCAACTGCACTACTGATTGGCTGACATACTACAGTACATTCCGATCATCCATTAAGAGGTGCTTTAGCAAAGACACTCCAGGCAGACACTTTGACAGTTTTGCTGACTACAGTAATCTCTCCAAGACCTCCAGTCTTCCATCAGATATAATAACACATATATATATGATTATTGATCCCATCCCCTCTTCCAGATCTAGGTGGACAGTTGATAGAATCCAAATCAATTTAGCTGGGGCCATTTTCAAAGCCTTTATCTTGATTGTTTTTTAAAATCTCAGTTTACTACCACA	T	MChr14	22833776	22833776	DEL3143	SYN229	DEL	-
FMchr14	23952589	23953014	TGTGGGACCACCAGAAACACATGCACTTTGAGCCGGGGAGGAGGGGCCAACTTTGAATGTTGCGTTTACAAACTGCAACCGCCAAATCCTACTCGTTATACCTTTAATGTAAGTACTTGAAAAAACATGCCCACACTAATGTAGCCCCTGGCATTTTTTTTAACGCAGTGAGTACTTTCAGTCTGTTGCTGGTTTAATTCAAGATTTGTCCTGGTGACCCAGTGGTTTGATGCATACCAGTCCCTGGTTCCATTCTGGCTGGGAAGCTTTGTTGCACGTCATACCAACCTCTCTCCCTCTCTCTCTCTCTCTCTCCCATGTTCTCTGTCTGTATCCAAAACAGCCATAGCAAATAAGGGCAAATTGCCATAAAAAATCATTATATATGTGTAGTTTCCC…	T	MChr14	23190287	23190287	DEL3149	SYN229	DEL	-
FMchr14	24333808	24334004	agaaattaaAgaagtgctgctaaccgatggacctgcctcagcggctgcaaagatccaggagtatttggatcagcagagtaatattccactaaatattggcatcacaggagagtcCggctttgggaaAtcctcctttgttaatgcccttagaggcacagaccacaaggataaggagagagctgcccCaactgattgcg	a	MChr14	23567397	23567397	DEL3158	SYN229	DEL	-
FMchr14	24871475	24871694	GCTGCTTGTCATTCAAATGCGAACAAAGTACGTGCATATGCTACGTTTTCCCCTATAGCCATTGTGTCATTAGTGGATAATATACTGTATATTTTTGAAAAACCCTAAAAACAAGGGGCCCTCACATATGCTCTGTTTAGTCCAGCCTGTGGTCTTTGTCGTATGTCATTTGTCTTTTACTCCATATGTTTCCCCATGTTTTTTGATTGAGTTTAGGCAC	G	MChr14	24104445	24104445	DEL3163	SYN229	DEL	-
FMchr14	25031006	25031108	CTATTTATGATTTAGAACATAACCAAGATGAAACTATTGTCAAATAAAGTTTTATTTCTCTCCTTAACTAACCCGCTCTCTCTCTCTCATTTGCTCAGGCTTT	C	MChr14	24263922	24263922	DEL3167	SYN229	DEL	-
FMchr14	25349487	25349804	CACCAGCTCAGGAACCTGCCTCGGGAACTGCTGATCCAGTTCTGCTCTGCAGTCATCCAGTCTGTTCTCTGCATATCCATCACTGTCTGGTTTGGATGCACCATCTACAACGGGACAGTCACGTAGTGCCGACTTGCCCTCTCGTTCAGGACTTATACATCTCCAGAGTCAGGAAACCGGCAGCAAACACCACTGCCGATCCATCACACCCTGGACATAACATGTTCCAACTTTTCCACTCTGGTAGGCGCTACAGAGCTCTGTGCGCCAAAACAACCAGACACATGAACAGTTTTTCTCCATCATCACTCTGATGAA	C	MChr14	24575059	24575059	DEL3170	SYN230	DEL	-
FMchr14	25474191	25474293	AGTGCCACAAATCACTCAAGGCCTTTCATCTTTAGTTTGTTACTTGCATGACAACGTGAAGGATTGACCCACCAAAATAAATGCATGCAGTGAATTTGAGGGC	A	MChr14	24707241	24707241	DEL3174	SYN230	DEL	-
FMchr14	25783798	25784059	TCTCCATCAGTCAAGAAACTACGAACTTACAGCCACCTCTCAAACCTACGGATGTTTGATTCCCTAAATTGTGTATGTAGTGTCACGCTAATGATATTTCTTTTCCAATTTGAAGAACACTAGCCTTGTACATACTAGCTGCTTTCAATCATGATAATCATGATTGAAAATTTTTATGGGAAATGTTTACTAACTTTATGGGAGAGCAATACTAAATCATTGTAGTACCCCTTTAATATTAATTGCATGGTATATGGCAGGT	T	MChr14	24971821	24971821	DEL3177	SYN231	DEL	-
FMchr14	26187180	26187330	TATGTAGTATACTATTATATGAACTTATGTTAATATACTAACATTATATAATTCATATATTATTATTATACTAACATTACACTATTATATTAACATCATACTTTTTATTTAATGTTATAATATTATACTAACATTCTCTATATACGAATTA	T	MChr14	25377164	25377164	DEL3183	SYN231	DEL	-
FMchr14	26198344	26198531	CCTTCAGCCTGCAGCAGGCTATTGAAGACAGTATTGGCTATGACTAGACGGCAAATTCTAGACTAAACTGCATTCCAACCTACCGTGCTTTGCCTGCACTCTTCTCTGCTGCCAGCAGTTATGAGGTTTTGCGGACAGTTTGAGGATCCAATGGAGTTACAAGATTTAGTCACAAGCTCTTTTTAATA	C	MChr14	25388155	25388155	DEL3184	SYN231	DEL	-
FMchr14	26204882	26205115	AGTTCCCAAATGTTTAAGTATATTTAATGTGTCACCAGACAAAAACAAACATATTGGACAATTATGTAAAACTTTGTGTTACGTTCAACTGACGTTTTTTAGTGTGTTTGTTTTTTTACAATGCCAACTTTTTAAAAATTCTCAATTTCAACAATATGTTTAGGGTATGATTAGGGTCAGGCAACTAAAACACTTACAGTAGTGAAGGTTAGGAAAGATCGAGGTCACACTGAA	A	MChr14	25394502	25394502	DEL3185	SYN231	DEL	-
FMchr14	26351081	26351195	ACTTTCCTGCTGGTCTCCTGGACTGCCTGGTGCACGGTGGCTCGTGGCATATTGAAGGCTCTGGCCACAACACGATATGAGGTACCACTGTCCCTTAACTGTTACAGTAAGAAGT	A	MChr14	25540337	25540337	DEL3186	SYN231	DEL	-
FMchr14	26358096	26358197	AATACTAGTGACAGCCTTCTTTGTAGTAATAGTAGAAGTAGTAGCAGTAATAATACTAGTGACAGCCTTCTTTGTAGTAATAGTAGAAGTAGTAGTAGTAAT	A	MChr14	25547249	25547249	DEL3187	SYN231	DEL	-
FMchr14	26425728	26425842	TTTTGGAGATCATGGTTGCTTACACCTGTGAGCTCCTGGAATACCGGCGTGGAGCTGAAGTTCCTTAGGTATATAGTATATATATCGGAGGAGATGTGGAGATACTGTCACCCTC	T	MChr14	25614663	25614663	DEL3188	SYN231	DEL	-
FMchr14	26550858	26550967	AATGCAAAATTTGACATTTTTAGAGCGGACGACCAGTGAAGCAAAGATGCAGATGACTTCAGAGATTAAAATGACAAAAGAATTTTGACTCTAGCCCAAGCCTCCTGGGG	A	MChr14	25740563	25740563	DEL3194	SYN231	DEL	-
FMchr14	26813840	26814094	ATCTCAGATAAGAGTTCATTTGACTGTTCCTAAGCACCACCCCTTTCCCTCAATGAACTAATCATAGCCAGGCACAAACTCAGACAACCTCAATTATCTTTCTGTCCTAATTGTTCACTGTTGACTGCCTACATTTACACTTTATGTTACAAACTACTGTACAAAGACACTTGGGGGACACACTTGCGCTTGGGGGACATGTAACAGTGAAACTTGGTATCCTGATCTTGAGGGTGGTGGTTTTATTCCATTTCC	A	MChr14	26013704	26013704	DEL3203	SYN231	DEL	-
FMchr14	26841042	26841148	GAAATCTCCAAGGATGAGAATGTTGTCATATTTCGGTGCAATGTGAGTGAGGAGATCAGAGAATTCACTGATAAAATCAATAATGAGCTTAGGGGGTCTGTATACTA	G	MChr14	26042233	26042233	DEL3207	SYN231	DEL	-
FMchr14	27009656	27009872	AGCTTTGGTGGTGGCATGGTTTGGCGTGACATTTGCCTCGGTGGCGTGAGAGTGTGAGACAGAGCCTGAAAGCGTGAGACATGTTTGGACATGTGGACTCTTAAACATCAGATCTCTGTCATCTAAAGCTGCATTAGTAAAAGATTTAATATCAGATTATCATATTAATTTATTGTGTCTTACTGAAACCTGGCTGAGTCATGAAGACTATGTCAGC	A	MChr14	26200190	26200190	DEL3212	SYN232	DEL	-
FMchr14	27026743	27027269	TGAGGGGTGAACTGCCCACCCTCACAACCTGGGGTCTGAATATCAGGAAATCAAGGACCCACTTGCACAGTGAGGTGTTAAATCCCAGGTGATGAGCCTAGAGGGAACTATGGTGTTAAATGTTGAACTGTTTTCAGTGAACAGCAATCTCACATAGCTCTCTTGTCCAGATGGGATAGGGTGGTGTGGAGGATGTGTGCTATGGCGTCTTCCGTTGATCGGTTGGGACGGTAGGCAAACTGTAGTGGGTCCAGTGTGCTGGGTAGTGAGGAGCAGATGTAATCTTTGACCAGCCGTTCAAAACACTTTATCACTACAGAGGTGAGTGCCACTGTGTGATAGTCATTCAGGCAGGCTGGTCTTGTTTTCTTGGGCACAGGAATTATGGTGGACTTCTTG…	T	MChr14	26217040	26217040	DEL3213	SYN232	DEL	-
FMchr14	27586207	27586391	CCTTTACAACATTTAACATACGGGAAGACCCATTGTGCCATTAGGTTTGTATTCCACTCAGAAAGTGGAAGCTAGTTAGACTAGCTTGCTGTTTTTAGCACTGAATTCCACTAGACACTTTCCTCTCGTCTTATTTTAACACCTGCTGAGTCATCGGTAGCTCCTGCACACTCAGTGCTGTGTTC	C	MChr14	26772887	26772887	DEL3218	SYN232	DEL	-
FMchr14	27871247	27872216	ACTCGGTAGCAAGGCCAACATAAAATGTTAAGTTATAAGCCAGTTGTATTACAGTAATGTCTGCCGTGACCTAACGTTACACCTCCATAGACTGTAAAACCATGTCTCGCAATGTATTTCATAGATAAAATAGACATATAACAGACCTGTCTAGGAGGAAGAGGGACAATTCAGGATTGGTTTTGAATCTTTTTCAAATCCTGCAATTCTCTCCATCTGTTGAATGACCGACCAAGGTTGACTCGTGTTTTCGCCCGTGCTCTATCACTGTCCCTTTTAGCTTTTCTTTGTTCTTCAGTCAATTCTTTTCTTTTTCTCTTTACTGATCCTGCCCCAGTATCAGCCATAACCACAAAATATAATGTCAAAAATAAAATTATCTAATGAAAATCTCCTCCT…	A	MChr14	27050214	27050214	DEL3221	SYN233	DEL	-
FMchr14	29150341	29150672	GTATGTGCTGAAAGTTTTATTCAGCACACACATATCCTCACAAAAGCTGATATAAGATGTTACAGTGTCAGTGACTTCATCTAGGTCTGTTGCTGCAGCCTCAAAAACACTCTAATCAGTGCAGTCAAACAAGCCTGTAAGTCCAGCTGTGCCTTGGTCCATCTCCTCACAGTCTGGACTACTGGCTTAGCAGATTTTAGTTTCTGCCTGTAAGTCGGGAGAAGATGAACCAGATAGTGATCAGAGAGTACCAAAGCTGCACAGGGGACAGAGCGATATGCGTACTTTAATATGGTGTAGCAATGTTCTAGAGTGTTCTAATTCCTGGAGGG	G	MChr14	28296714	28296714	DEL3229	SYN234	DEL	-
FMchr14	29439046	29440140	gtgtcatgatctgctcctggccttccatcccttctgccagttctgtcagtacttttccactcacctgccggccactcccacctgatcagtgcaaccaccttcacctgtgttccctcacctgatcacctgcctgccactcccacctcatcagtgcaaccaccttcacctgtgttccctcacctaatttatacccactcattccactcagtctctgccagattgtcttcagcagcatgctaagctctcgcgcatttatcttcggattgcttccccggtttcgaccctgcctgtccctgacccttcctcgtcgtccctgcccaggtaaccagatcaatcttctgtctctgactcctctgcctgctcgCCCCTTGTCTGTCTCCTGCTTTCTGGGATTCCCTC…	g	MChr14	28585054	28585054	DEL3230	SYN234	DEL	-
FMchr15	2273624	2274093	GCCGGCTCAGCACAATATACTGCAAGTCAGTACAGACTAAATGGTGTGAAATGACCCGAGACATTGGTGTGTTATTCATACGCCATTTGGTAAGACCAGGCAGTTTTGAACCAAATCATAAAATGAAGCCACTGTGTGTACAATTTCAACATTTCTAACTTTGACCTTCCCCAGTGGTACATAGCAATGCACATCCCATGCTACACCCCGTGGATCCGCTCTAGGACACCATCAGAATCATTTATAATCGCACAGTCAGAGCGGCTTTGTTATCATCCACATGACAAAAAACTAACAAATAAGTAACAGTGGCAGCAGTAGTAGTAGAAGTACCAACACTAGTTTCTGCATCTTCACACTGTACTGATTGAAACCTACAGCTCCAACATCCAGCATATT…	G	MChr15	2295321	2295321	DEL3254	SYN236	DEL	-
FMchr15	2388007	2388658	GCTGGCTGTCGCTCCTGCAATGTTTTGTGTTTTTAATGCTGATTTTAACCTTTGGCACTAAACCGATCGACTCACTGCTGGTGTACGATCGTCTGACTCTTTTAAACATACGACAAAATGCCGGTGATCTTGGTGCGTTTGACTTTAGTGGTCAGAAAACTTTACCTCCGTTGCTAGCTGGGATTCCCGTCCACCTGCACCGGATACCGGCTCCACCTTCCCGGCGGAAGCGTCGCCCGCGCCGCGGTAAACGCGGCGGTCGGCTGGTGAAGCTGAAAGCCTGTCTGGCACGCTCATCCTCCTTCTCCCGGACGAGGCACGGATTATTTCCTCCCTTCGTTGTTCATCGGCGGTTTCTGGATCCCATCGACGCCTGTGTGGTACCAGTCACCGGCTTCC…	G	MChr15	2416195	2416195	DEL3259	SYN236	DEL	-
FMchr15	3059181	3060443	GCAGTCTTTTAACAAGATATAACTCAGCAGAGTGCAGACAACACCAACGCCTTATAATCTCTACACATAGGCATAACTTTTCACAGTCCTCACAGTACTAGCTACATTGTGCTGCAAACACAGTCTCATAACTTCCGCTACTTGCTGGAGGACATAATAAATATGTAATCAAACAGTCAGTCATATAAGATTTTTTTTGTTAATAACATTTTATTAAACTTTTCCTCGACTACACAGGAGTCACATTAACTTGCATATATACAGTATATATACGTAGACACCCATACATAGTATATACAGAAATATTTTTTTAAAAACGAAGTAGTAGCTTATCTACTACGTGTACTGGAAACACAGTTATCTGATGTATTGCAGTTATGTAGATAACCACTTTCATAT…	G	MChr15	3057748	3057748	DEL3269	SYN237	DEL	-
FMchr15	3164312	3204329	AGTGGTGGCCAAAATTACTAGAACACTTGGCATATTTAAGAGGTTTCAGTTGTTTTTGTTGAATTGGCCATTAAAATACCCATAAAACGAATGAAATATCTACAAAGTCATCATTATGCTCTATAAACCATAGAATAGAGCCATCATAAGGAGATTTAGGTCATTTTCCTTACAAAAAACAAGCTAGGCCTATTTCATTGTCAATGTCACACAATCATGTTCCTTCACAGAAGAAGCCAAATTACTTGTGTAATCATTGCCAGGTGTGATCGTGGTTAAATTGATGGTGATGCAAGAGTCTTAGGACACAGCTGTGTGATTCTTTTGAATGTACAAGGCCTATCCTGCTCATTAAGTGATTGGTAACATCAGGGTTTTGTCACTGAGGCCGCACCACCA…
AAAATCATCAAATATTTTCTCCAAGCATGGCACCAAATACAAAAGAAGACAAAATACACACAGGGTTGAGTTTGGAGGAGCTGGTTCTGTTCAGAGGAAAGCAGCACAGACGAGGAAATGGACAGAAATCGACAAAGATTTGGCTTCTGAATTCAAAAAATCAGGAAAAAAAAAAAGTCAGCTACTTCTCACTGTTTTGTAATAAGAGCGACAAACAGTCCCAACTGCAAATCAACCCCTTCGGTCATCAGTACACAAGCACATATATGATGTGCTATATACACAATCTATTCATACTGTAGAGAGGTTTCCTCCTAACGAAGAGGAAATCTCACGTTTTACATTTCATCTGGTATCTGTGGCAGGACTTAGTTTCCCTCAACCTGACTTGTCTGTTAA…	A	MChr15	3162918	3162918	DEL3274	SYN237	DEL	-
FMchr15	3409217	3409335	AGCCCTCTGCTGCACTCACTTTCTCTTTTTTAACAAAAATAATGTTTTCATACTCATTCATACAAATTAATTCCAGTTATTTCTTTTTTACCATACTCCTGATCAATGTTAAGCTACCG	A	MChr15	3339691	3339691	DEL3277	SYN237	DEL	-
FMchr15	4123157	4123287	AGAGATTGTGTTTAAGACTATATATATATGGTATATACAGTAAATGTGTACAGTATATATATATATATACATATATACAGTATATATAGTATATATGTGGCCTTCTGGGTTTAGATTTTTTGGATTGTGCT	A	MChr15	4060899	4060899	DEL3293	SYN239	DEL	-
FMchr15	4217538	4218272	AAACAAGCCAAATGTTTAGCCAGATGATCTAAACCGGAGCTGTTAAAGTCTATTGAGACCTGAGTCAAGTGTCAAGTCTTGTCAAAGCAAGTCACGTATTAATCCTTGACAGCGAGTCCAAGTCAGTTGCAAGTCTTCTCTAAATGCTGACCATTTGACACAGAACTAGAACATAATCTGTAAATAACGCACTATTAACAGCTTTGGTAAAGTCCATTCATTGCCTAGATAATGGTGTGCTCCTTACTCTTCAATACCACTTAGTACATTTACTCAAGTAAGGAACCTACTGTAAGTACAGTTTTGAGGTACTTGTACTTTACTTGAGTATTTCCATTTTATGCTACTTTATACTTCTACTCCCCTACATTTTCTTATTTCTGGGGGGAAATTCACAAG…	A	MChr15	4155199	4155199	DEL3295	SYN239	DEL	-
FMchr15	4384137	4384289	AGTGTTGGTTGTGATGGACAAATCTGGGGCATATTGTCATTGTCATTTCCTGTATTTCTTTGCCCCAGTTGGCCATTGCCCTCACCTAATCCCGGGCTCCAATTCCATAGTGAGTCAGTGCAGTAGCAAGATGGTGGCAGCTCATCACTGCTG	A	MChr15	4320475	4320475	DEL3300	SYN239	DEL	-
FMchr15	4530831	4530959	CCCTTTCAACCATATACTGTATTTGTTTTTTTATTTTTTACTGTATTGGAATTCTTTTAATGCAACTTATATTATTTGGATTTATGCCACAGATTGTCAATGCACTACACACATATTTACATAAATGGA	C	MChr15	4464383	4464383	DEL3306	SYN239	DEL	-
FMchr15	4626809	4626933	GTCTCCCATCTGTACCAGATACTAAGATATTATGAAGTTCATGTAGATTTTTCAAAGATTCAACTTTTCACTCAAATTGTTTAGCTGATATTGTCATTTGTAATGAAAAAAATAGTATTACATTT	G	MChr15	4560105	4560105	DEL3307	SYN239	DEL	-
FMchr15	4773686	4774433	TTGTGCCGCCCTCAATATATGTGCTGAATATATCTTGGCTTTAAGTTAAACACCTTCTTCTCATCAAAACTCTGGAGACAGTCATCAGTTTATCCACAGGTTTATTGACTTGAAAAAGGGTGAAACTGAGAACACACAAACATGGCATAATCAGTCAAATTGCTTACTGTACATGTCTTGTACATACGCTGTAAACATACTTTTTATCATGAATTAAATCACTCACTTTTAAACCTTTTTAACTCAAGTTTACATCTGTATTATGTATTTATAGTTTTTAAACTATCACTCTAGTTAGCCATAACTTTCTTATTTTTAACATGTTATCGATCTTTTACCGTACTATAAACTCCTACTGACTATACACGTAGCATATGTTAAATGAAATCAATAGAGACT…	T	MChr15	4706787	4706787	DEL3308	SYN239	DEL	-
FMchr15	5398730	5398992	ATCAGGAAAGGAGAGTGGAGGAATCAGGAGAGGAGAGGAGAGGAGAGGAAAGGAATCAGGAGAGGAGAGGAGAGGAAAGGAATCAGGAGAGGAGAGGAGAGGAAAGGAATCAGGAAAGGAGAGTGGAGGAATCAGGAGAGGAGAGGAGAGGAGAGGAAAGGAATCAGGAAAGGAGAGTGGAGGAATCAGGAGAGGAGAGGAGAGGAGAGGAAAGGAATCAGGAGAGGAGAATGGAGGAATCAGGAGAGAAGAGGAGAGAAGGA	A	MChr15	5324549	5324549	DEL3318	SYN241	DEL	-
FMchr15	5487410	5487726	AGGCATGGGAAACTGTTAGTGATAGCTGACTTAGCTACATTCTCTTACAGGAGTATGATAAAAATGTCTGACTCAGAAATAAAAGACTGACTTCCTCTATCTCATTGGAAAATTTCTCCCCTTCCTTTACCGAGGACTTTTTGTCAGTTGGTTCACATCAGCAACTTCATCCAGACGTTTCTGATCCGGGTCTTTGCTCCATCTTTGCACATAACTGTTCTCAAGTCACCAGTTGTTTGTAGATAACTGCTCAGTCCTTTCATAGCATCTCTTTTCTCTTCTCCCTCTGTGTGAATGGTGCTCTTAAACTTCAGTGG	A	MChr15	5413101	5413101	DEL3320	SYN241	DEL	-
FMchr15	5504821	5504943	AAAAGTAAGACTGATGAGAAACATCAAACAAAAAAACAAACGAAAGTAAGACTGTTAAACAGATAGTTCATGATGATGTTACCCTTGTATGCTAATCTCCAGCTGCTTGTAGTCAGTGTCGCA	A	MChr15	5430481	5430481	DEL3323	SYN241	DEL	-
FMchr15	5603185	5603377	TACTTTTAGGCCTATAAAAGCTATCTTTCAGTGAAGCCAATATGACACAATATGTTGCTAACAGCAACAAGTTGTCGTGGCCCAGTGGTTAAGGCAATGAGCTTGAAATCTATTCTTTTCTTGGAATCCTGCCGATTACAAAACCTTTAAACAGTGGCAACAAACTCCACAACTTGTTTGTTTAAACATGGGA	T	MChr15	5528524	5528524	DEL3327	SYN241	DEL	-
FMchr15	5835478	5836693	CAAAGTCTTATGGACTGATGAGACAAAGATTAACCTTTACCAAAGTGATGGAAAGGCTAAAGTTTGGAGAAAGAAAGGATCTGCTCATGATCCCAAACATACAAGCTCATCTGTGAAACACAGTGGAGGTAATGTCATGGCTTGGGCTTGCATGGCTTCTTCTGGGACGGGCTCATTAATCTTCATTGATGATGTAACACATGATGGCAGCAGCAAAATGAACTCAGAAGTCTACAGAAACATTTTGTCTGCCAATTTAAAGAAAGATGCAACCAAACTGATTGGGAGATCCTTCATCGTGCAGCAAGATAATGACCCAAAACACACTGCCAAAACAACAAAGGAGTTCATCAGGGGCAAGAAGTGGAAGGTTTTAGACTGGCCAAGTCAATCTCCAGA…	C	MChr15	5761217	5761217	DEL3337	SYN241	DEL	-
FMchr15	6247284	6247390	CTTAACCTGGAAAACATTATCATCTCAAACCTGCACAACTTCAAAACTGTTCTCACTGGTCTGGATGTATCGAAACAGCCACAGGCTCATACATACTTCTGTTATGT	C	MChr15	6165431	6165431	DEL3344	SYN241	DEL	-
FMchr15	6281586	6281832	TGGAAGTGAAACCATAAGCCATTGAGAAATAAGGCAAGTTCACTTCTCCTTGTGTGTATTTTTAGCAGTGATTTTGAAAAATAAAAATGTATAAAAGTCCATCATGATCGCTAATAAGTTATTAAACACACAATTAAACAAGAAAACATTTTACAAGTTCTCATCCTGCATCCCTGTGTTACTTTTACTGTTTAATCAGACAGACGTCAGATGGACGACGCATCCAGTGTAGACACTTGTGAGGTCT	T	MChr15	6199605	6199605	DEL3345	SYN241	DEL	-
FMchr15	6712795	6712917	GCAAAGGACCGTTGAAAAGTCATTTTCCACAGTCAGCAGCAACAAGCTTACTCCGATGAGAAACATTTTCACAGGGTCTGCTTGTCTCCTCAGACATACTCTCTCTCTGTCCCCCCCCCCCCC	G	MChr15	6639971	6639971	DEL3351	SYN242	DEL	-
FMchr15	6805846	6806348	TATCTCCAAAGAACCACTTATACTTTTACTCCACTACATTTCAGGTGGGAATACTGTACCTTTTTACTCCACTACACCTTTCTGTTGGCTGTGGTCACTAATTACTTTGTACATAGAGAGTTTAAGCAAAACACAGAATCAGAATCTAAAAATGTGACGTATATAGTAGTATAGTAGAAACCCAACAACCTGAATCTTTCTCAGTGGTGATAAGTAACTAAGTACATTTATATTTACATTTCAAGTACTGTACTTAAGTACAAATTTAAGGTACTTGTACTTTACTTGAGTCTTTCCATTTTATACTATATTTCTACTCCACATTTCAGAGAGAAATAGTGCACTTTTTACTGCACTACATTGATTTGACAGCTTTAGTTACTTTACAAATTTGGTCTT…	T	MChr15	6733731	6733731	DEL3355	SYN242	DEL	-
FMchr15	6923383	6923635	CTTCCTGTCTGACAGGAGGCAGCATGTGAAGCTGGGGAAACATGTCTCAGACTCCCGGACCATCAGCACCGGTTCTCCTCAAGGCTGCGTTCTTTCCCTTCTACTCTTGTCCCTGTACACCAACAGCTGCACCTCCAGTCATCAGTCCGTCAAGCTCCTGAAGTTTGCAGACTGATTCAGATGGTAATACACATTGTTGCCTTGTCCAAAAATGACATTCACACTAACTCTGTAATGATGCCTGTTACTTATC	C	MChr15	6851364	6851364	DEL3358	SYN242	DEL	-
FMchr15	7158082	7158441	TGACCCCCCCCCCCCCCCCCCCCCCCCCATACATCTTACTGTCCAATACACTGGATTTGATTTGTTGACTAAACAATTAGCTGAACATTTCAGAACTTATACAACTTCAACTTTAAATGCTGATCATTTATATTTCGCTTTCTCTCCAAACAACTTGTTATCTGTATTTATACCAAAGAAGTGTATACATGTGAGATGAGGGGTTGTGGGTAGGCACTGCTTGGCTGTACGGGGTTACAAGCCAAGAAGGTTGGGAAGCGGCTTTGTGGTAGCAACACAAAATTCAGAGGGCGCGATCGTCACATTGTTCTAATTTGTTTAGAGTAATTATGACACAGTCTAAAAAGTGTGGTCATTATT	T	MChr15	7085520	7085520	DEL3360	SYN242	DEL	-
FMchr15	7168816	7169067	CCTGATGACATCACTATGACACTGTCAGGGTTACTTTTTCAGACTTTAGAAATATATTACACAACTGTTTTTGGAGGCTCCTTGTGATGCATAAACTGAACTTCTTGTGTAAGATCGATGTAGTGCCCCCTTTAACCACAGCGCTGTGAGATGAGAAAATGCTTTTATTTTTGTAATGGTAACGGTTTGGAAGGCACAAACAAATTTGCAGGACTCGTCGGGGTGAAGCATTAACTACACCATAGTCGAATC	C	MChr15	7096006	7096006	DEL3362	SYN242	DEL	-
FMchr15	7181694	7181803	TGCTGTGCCAGGAGGTGTGGCAGCGAGGGACCCAGGGAGTGAGACTCAGGGTGGGTGCATGTCTCGATGAGGCTTCGTGGCTTCATTGTCTCCCTTGTGAGAGAAAGGGG	T	MChr15	7108622	7108622	DEL3363	SYN242	DEL	-
FMchr15	7598613	7598999	CCCAAGGCACACTGATTGGCTCAGGAAAGTTTTAAAAAGCCACTTAACAGCACCCACACTCAGGGTGTGGTGCGTACTGTACACCCTGACAACACTGTTGGGTGCGCTTACTCTTCAGCACCTCCACTCACCGTCACACAGAGAGATAATGTGACAAAGAGAGCTGTGACTGAAGATGCCAATGCAATTGAAAGTTATGTACATTGACAGGTGAATAGTTTCTTTGCGCTGGAGAGTTTATTCCACAACTGCATAAAGGTGTTTTATTGAAAAGAAAAAGATTTTACTCACTTCTCTCTGATCAGCTGTTTGACTTAGCATCATTTTTAATCCATCTTCCCAATCTAATGGTCATGTACTGTACAAGGCCTGTGGACTACGACTCAA	C	MChr15	7531256	7531256	DEL3373	SYN242	DEL	-
FMchr15	7696402	7696530	ACATATGAGTTAAGGAAAAGTGCTAAAACTTCAGTGTTTACAAGTAGATTTAGTTGGTGCGATTCCATGTGTGTTGATTACTTTATGTCACGGCTCAGGGTGCTCATATAAGACCATGGTTCATTTCAG	A	MChr15	7628638	7628638	DEL3374	SYN242	DEL	-
FMchr15	8497245	8497365	AACAGTGCAAGAAAAAGGACTTGAAGCATCAAAGCTTCAGTTAAATTGGATTTTTTTTTCTTTATTTGAATGTCTATGAGCAATAAGTGTCAGCTTTGAAAAATCTGAATATTATTTGAAT	A	MChr15	8436054	8436054	DEL3385	SYN243	DEL	-
FMchr15	8848610	8848853	GTTAATTACACATTCACTTAAAGGTCAGGGCAACAGCGGACGTGAATCACTCAAGTGTACAGTAGGGGGTCTACCCCCCCTCCTTTCCCTACGCACATCTCTCCCCCTCAGTCCGCATGCTGGAGTTTATTTTCACATGTCACGTCATCAGAAATGGCAGATTGTTCCCTTAATAGATGTTGAGAGCGTCTAATATAGCAGGTTGTTAAAGGTGTCGCACACAAGGATGAGTGACGCTAAAGAA	G	MChr15	8788066	8788066	DEL3392	SYN243	DEL	-
FMchr15	9146794	9146934	CTGTGTCCAGCACAGGCTGAGGAGAGCCAGGTGTGCAGGGACAGGAGCCTGCTGAAACACCCAACACCGCAGTCACAGGAGGGGATGGGGTCGGATATGTACATGTGACTCACAGATCTTTTCAGAAAGCAGAACAAAGAG	C	MChr15	9055988	9055988	DEL3396	SYN244	DEL	-
FMchr15	9393196	9393299	TTAGACTTTTCTTGTAATGGTCTTAACCTGCCTGTTCCATTCTTTGTTGTTTTTTTTAGAATCTGTGCGACGAAATGCAAGTACTGTGAGTGCCTCTGACGGGG	T	MChr15	9314665	9314665	DEL3402	SYN246	DEL	-
FMchr15	10227886	10228076	AGCAGAGGGATCGTTTTATGGAGCTTTCAGTTTATACAATCTAACAGTTTAAATATTGCTATTGCTATTGCATTTGCAGTGCTGCCATCATTGTGTGCATCTACATGTACCCAAACAAGACTAAGTGAATTCAACTTTTTAATCACTGGAGTAAACAAAACCACAAGCAAGAGACAGTAATAATGGAAACA	A	MChr15	10149424	10149424	DEL3413	SYN246	DEL	-
FMchr15	10270277	10270400	TCGCTGATTCATTCCACTTTTTGAAAGTCACAACTAGTTTAAAGAACATTCTAATGATTGACTGCACACTGTCCAGACCTCAGTTAGTGCCAATAACAGTTCTACATGTAGAATCAATCATCAG	T	MChr15	10191557	10191557	DEL3415	SYN246	DEL	-
FMchr15	12308060	12308228	AATCTTCTACTTTTACTCTTGGCAAGAAAGCAGATAAGCGAACTTTTCCTTTAATATCGCCAAAACAACGACTAGATTTTAAAATAACAACAGGCTAACACTGTCTCTAATCCAAATGATGTTGTTAATTTATAGTTTTTAATAGTTTCTTTTTCAGTTTACCATTTAA	A	MChr15	12203561	12203561	DEL3428	SYN249	DEL	-
FMchr15	13072990	13073577	ATATTTGTTTGTGTGTTACTTTCTTTTTTTTTTTTTCTGGAACCAGGGAGGAAAGTGGGCTAGTGTGAAATATTTATAGAGTGCGTTTGTCCATGAGGCCACAAACATGCCTGCACAACATGCAACACGGCCGTGTGTGTCAGCATGTGGAGCTCCATCACAGCTCAGATGAGTTTAGGTTATGTAGGTAGGGAGTGACGCGACCATGATTGGCAGAATATCATACATATAAAATTATGCATTAGGTAACACATTGTACTGACAATTCCCCGGTTGGTGTTTACTGTAATGACATGACGGGAGTCCCATTAAGACTGTTGCTAATTCACTGTAACAATAACATAGGGAGGGACATGTGCCAGCATATGAATCCTTATGAGAGTTGGCAAACAGCATAGA…	A	MChr15	12974131	12974131	DEL3436	SYN249	DEL	-
FMchr15	13187836	13187964	TCCTGTATTACTGAGTTACACCTACAGTCCGATCCGTGCACTTCTTACTGTATGTCTGCAAATCAGCATCAGTTTGAGTGTTAAGTCTATAAAACACAAAGCAACTGTGATCACTTTTATTATAATTTA	T	MChr15	13088158	13088158	DEL3438	SYN249	DEL	-
FMchr15	14093556	14093658	CTACTCTTCTTTGGATAATGATTTGTATATGATACAGAAACATTAAATTACCTTGTTAAAAAGTCTTAAAATTACATCTACTCATTCTCCCTCATTCAAAAAC	C	MChr15	13993031	13993031	DEL3444	SYN249	DEL	-
FMchr15	14507356	14507514	ACAATAATAAACCATCACGTCTGCAGTTATAAATGTTAATAAGTCATTGATAAACAATAATAAACCATCACGTCTGCAGTTATAAATATTAGTAAGGCATTGATAAACAATAATACACCATCACGTCTGCAGTTATAAATGTTAATACGTCATTAATAA	A	MChr15	14421567	14421567	DEL3448	SYN249	DEL	-
FMchr15	14763312	14763565	ATATTTTCTTGCGTGTTTCATTTAACTTCAGAACTTTGTGACTGAACCCTGCGTCGTGTCACTTTGTTCTCCGATCGCTCGTCTCTTCATCCAGAATCCACTCACAAGGGTCAAGCCAGTAATAGACTGACTACAGGATACAGTTTTACAACAGTTTTACGAACACTTTACACATCCAGCAGACATACAGCAACATTAGCATTTATGCAAGTCCAACATTCACTCTCCTTCTAGCTCTGTTTTGGTCTCCACCA	A	MChr15	14668241	14668241	DEL3454	SYN249	DEL	-
FMchr15	14813846	14813979	GGCACAGAGGAACAAGATATACCAGGCTTTGGGTAAACAGACTTGTTAGGATCAATTCATTGTTGGTTTTGGTCTTTTCAAGGAATTTGTTCTCAGTAAGAAAAATATAGAATATCACTACTTATTCTTTAAGC	G	MChr15	14718729	14718729	DEL3456	SYN249	DEL	-
FMchr15	15519673	15519791	AAATCTAACCACCCTTACCTTAACCATCTATAACAAAAGGCATTTGAGTAAGTGGTGCAGCCTGTGTTTGTTGTGTCTGTTAGCTGTCTAAGGAGCACAGAAGATCATCGTTATACCTA	A	MChr15	15423750	15423750	DEL3461	SYN249	DEL	-
FMchr15	15978029	15978132	ATTCTTCCTAGCTGTTTCCCGATACCTCTTCCTGTTCCTCACGGTGGTTTTAAAAGCAAAATGAAAAGCTTGAAACTGCAACAAAGCCTCTGTTGTATTTTTGA	A	MChr15	15881734	15881734	DEL3466	SYN249	DEL	-
FMchr15	16806921	16807026	TAAAGATATAAATATAAACGGAGATGAACAGATAATGGGAATGTAAACAGGTGAGCAGGTAGAACCAGTAAGTAACAGTGTGAAGTGACGACGGTATTCTTCCTTA	T	MChr15	16680772	16680772	DEL3478	SYN249	DEL	-
FMchr15	18132890	18133018	AGTGATGTCTAAGTTGGTATTTCACCTTTTAACTTCCTCCTATAGAAAAGCAATGGAACGGATACTTGAATGCTTTAACAGATGGGAATATGTAAAGGGCCAGTAATGTTGTGTGTGAGTCAAGTGATC	A	MChr15	18020331	18020331	DEL3496	SYN255	DEL	-
FMchr15	18227265	18227384	ACTAAAATACTGTTAGCACAACTACTACCCACAGTTCTACTACAATACTATTAGCACTACCACTACCACTACCAACAGTACTACTACAGTACTATTATCACTATCACTACCAACAGTACT	A	MChr15	18114929	18114929	DEL3499	SYN255	DEL	-
FMchr15	18544519	18544648	GGAACTTTGTTGATTCCCTGACTCTTCCTCTAGTGTCCCTGTGATGCTGAAATGTTTTTGTAAATATCTTGACAACTACTGGATGGATTCATGTGAAATTCAGTTCAGATATGCATGGTCCCCAGAGGAT	G	MChr15	18424140	18424140	DEL3503	SYN255	DEL	-
FMchr15	18709312	18709632	ATGTCTTTCATTATGCTAATGCAAACTCTTGCTCTGTACTGACAACTCCGCTCTGCGCTTGAGGTTTCAGGTTTCTTTGCCTTCCGTTTTATTAGACAGCGATTGGGTGTCGAATTTGTGACGTCCCAAATCTAGCTTGCCCAGGGTACGTTTGAATCTCAGATTTGAGGGAAGTGCACGGACATCTCCCCCTCCAGTAGAGGAACATAAAAACACCACTCTAGTGACAAACTTTGCACAGATACAAGTCAGTATAGTCAAGGTCAGACATTTTAGGGGACATAAACATAACACATTTTTGAGTGGAGGCGATCTTTAATA	A	MChr15	18587407	18587407	DEL3511	SYN255	DEL	-
FMchr15	19102871	19103064	TCAGATGATCAGACATGTTGCAAAAAAACCCTCCAGTTTGACTTATTTGGAAGAGAAAACAAAGGCAAACCTTTTAAAATTATTACACAGTCTGTGCATGGGAATATTGCAGAGTGACTTCCTGCTTCAACTTTTGTGTAATTTCATGTTGTGTTATGATTGGTTGGCTTTGTAAACATGGGCTGTAGCGGCCC	T	MChr15	18979948	18979948	DEL3515	SYN255	DEL	-
FMchr15	19194206	19194644	TCCTGCTACCCACAAACCTTATTTGACTTATGCTGGACTCTTCCTGGATTAGTAATGGCTTTCTGTCCAGCTTGTGCATCAGATGTCATCAATTCGCTTCGTTTTTGATCCATATGTATTCAGTTTAACAGAACACAGGTTTTGTCAGTGCAATATTGTGGGCCTATGAAATATATGAGAGTGGACCATTAAGTCCCAGTGTCATTAAACAAGCTGACATGGTAGATCAGGATCAGCACGATTTAATGTGGCGAAATGGCACATTCATACATATTGAATGCAGGCAGGTAAACTTACATTTTTTAATAAGGCAAACTGATAAGAGCAATTAAGATAATACATTTTATCATGTATTGATTTCTTTGCCCCCTGTTAAGTCTACGCAGGTTATAAAGCAGA…	T	MChr15	19070959	19070959	DEL3516	SYN255	DEL	-
FMchr15	19365858	19366194	TCTAGCTGTGTTTAAGTTACTACATACAGTAGTATCTCAATTATCAGAGTAGTTATAGCTCCTCTTTTCTGTCATGAGCTGACATTTACCTACCACAGTGACCACTGAGTGTCTGTTTAACCAAAGACCTAAAACTTTACGCAATAAAACAACAAGCAGTTAACAAGCTCTTAGGTCCCAACGGCTTTTGTTGTGTGCTTTTAAGGTCTGTTTTGCGTATGTTTTATTGCTTGTTTCTTTATACTGTTTTAGTGTACTGTAAAAGCAAGTGGAACGGTTCAACCACCTAAACCTATACTGAGATACTTAGAGGCGTTTTTAATATTTTGTCCACCCC	T	MChr15	19242353	19242353	DEL3520	SYN255	DEL	-
FMchr15	19575422	19575701	TCTGTCCTTCGATTATCTCGTCAACTGTTCATTCGATCAACTTCACATCTGGCGGGTGTATTGCTGAGGACCCATGGAAGTGTAGTGCCAAATGTGAAGTTGTTTGGACGAGCGGTTCTCGAGAAAGCTGCACGCGGCAATACCAGAGGCCAACAATCGGCCCGTTCCGAATGGGCACATTTTGAACGGGCACTGCACGATTCATATTTAAATGGGCCAATCAAATGTCCTTTTGTACACAGGATGTAATGTTTTGTTTCCGGCCACAATGACAGTGGTT	T	MChr15	19451576	19451576	DEL3524	SYN255	DEL	-
FMchr15	20126745	20129516	CTATGTTGACCGCAGCATAGTGGACATTTAAATGACAGTCCTATCTATGATCACTGTATTATTTCTGTTTTAATTAATTTGAGCAGCTCTGACCTAAACAAAAGTTTGTTCGGGATGAGTGAAGTTCTCTTATCTTCTTTGAACTTTTAAGCACATTTATTAAAATGTACGTTATACATATCCCATTTAATAGACAAATATTATAAATTATATTGGAAAAATTACATTTATAGTTAACGTTAAATATTCTTAAAAGCGCTCACCCTATTTGTACTGGTTACAGAATGACCGATTAAAACAAACACAGTAAAATAGTTTTTTCACACATTGAAATATGCTGAAAAACATACCTTCTATGCCTTCTTTCTTCTTCTATGATGTTTTTGAGGTGGACCTCCA…	C	MChr15	19836847	19836847	DEL3530	SYN258	DEL	-
FMchr15	20154058	20154449	GTTGAGGTAAGGTGTCAAATGCAAAGGCAATGAAATTGTCAGAAAAGTAAAACTTCACAGTTATTAGATGCGTCTAAAACCCACAGCTGAGCCAAGGTTAAAAAAAAAGAATAATGTGTCCTGACATGACTGTTTGAAGCTCGTTGAAGTGACACTAAATCCCTTCCCTGAATAGAGATTGTCTAATCATAACTAAGCAACTGTAATTAGGCACAGCAAGCTTTGGATTTCTCCACATGTTGAAGCAGTGTGCATGGGGCTGCATTAAGAGCAGTTCTTAGAATTTAAAGGGCCCACTGTAAAACCTACTGTACGGGCGTATTATCGTAGCAATATTACTTGCAAATGTGTGTGGAGAGTTGTGAAACTGTGTATCAATCTAAAGCAACGAT	G	MChr15	19861323	19861323	DEL3531	SYN258	DEL	-
FMchr15	20466976	20467250	TTTTTAAGGACGTATAATATGATCTGCTACATTATTTTGACTTACTGCTACACAGTAGGTCACCGCTCTTTGTAGTACAGATGCAAATACAAGATGATCTACCATTGAAACTTTTCCGTTTTGTTGCTGTTTTTCTTTTGGGTCTTCATTGTGCCCCCCACTCCTCTGAAACAAAGTCTACACCCTTTGTTACATGATACGACAGAATGACCGGCTCAGAGGTTACATTTGTCACTTTACAACAAATAGGCCTGACCAGCCGGGGCTGCTGGGGC	T	MChr15	20170372	20170372	DEL3542	SYN258	DEL	-
FMchr15	20515381	20515510	TGAAATGAAATGTACAAAATTTAAAGAACACATTAACTCCTATTAAAAACTGACAGCAAATAATTTAAAGTGAATATGGACCTAATATGGACTACATCTTTTGAACTACAAAAGATGTATCAATGTCAAG	T	MChr15	20218443	20218443	DEL3543	SYN258	DEL	-
FMchr15	20748555	20748678	TCAGGACATAGTGACAGTTTTAGCAAATATGACAAAAAGTTATTTTTAGACAGGTTACTCACTTCAGCTTTAATGCAACTAGTGTTTATGTTCATTATCGCTAAATCTGTCCATTATCTTTATG	T	MChr15	20450773	20450773	DEL3547	SYN258	DEL	-
FMchr15	21053832	21054449	TTGTTGAAGCAAAACTATGGTTTGCTTAAGAGCTTAGATCATAAACAAACAATCAAAAGTACCAGATTGAATGTATATCCAACATATAAAGTGTGAAGATTATGTTTTAGCATGCAACATAAAAAGATCATAAGGTTTTTTAAAAAATATAGTCTGTAAGAGCCGGATAAACAACTGTGTCACAAAACCAGTCTAAACTGCCTCAGAGTGGAAAATCCCCAAACATACAGGAGTCAGAGATATGCCAGGCTGTGCCCAGGGGGGGGTTGGATCACCCCAAATTTGGCAAAAGATTACACCATTATTTACCCGACGATAGATGATCATTTTTAGAAATAGGTGGAGTGGCTCAGGTTACTCCACCAATGGGGACATGGGCACTTGGGCAATATATGTGTG…	T	MChr15	20756197	20756197	DEL3551	SYN258	DEL	-
FMchr15	21075568	21075932	TATCCAGTTCTTGTAATACATCCATGATGTGTATGTACTGGAAGCATTAGGCCCTGATCAGACAGAACGCAGTTTTTGCAGTGTTGTTTTCTATAGGCAGTAAGCGTTTTGTGTGCTGTTTATGTGCCCCGGGCGCCTCGCGTTTTTGCAGGAGCGCCCTGAGTGCCTCGAGTTGAAAATAACTTCAACTCAGAGCAGAAAAGCGCCCGATGTCATTTGCGTTTTTTCCTATTATTATTATTATTATTATTAATTGAGAGGCCAAAATATACCGTTGCCGTTAAAACAAACGTAACCTACTGCAAACAAATGCTCAGCCGCTCTGCAGGACCAACGGACCCACTTCGGCAGGACGGATCTCCGTG	T	MChr15	20777306	20777306	DEL3552	SYN258	DEL	-
FMchr15	21875748	21877536	TGTTGGGAATCGGCCCATGAGTGAAACCTTATTCAAAATGGAGACTGACCGCATGGCTTCTTGTGAGAACAAAGGGAGCCATCAAGCTCTCTTTCAGGAGCCTCCATTTTGTCTTTCACACCTATGTGAGGAACCCCACCCATTGACCCAGCTTCCAGGAGTGATTGGTCAAGCTGACACAGGACCCATGACCTCATCGGGTCATATATAAAGCAAAACTCCCATCTCTCTCTCTCTCTCTCTGCTCTCGACTCTGCAACTCAGCTCTTCACTGAGAGGGCAGCCCAGCTGCTCCCTCTCTCGTATGCAACCTAACTGAGGAGCAGCGCTGCTGCTCTCCTCTTCCTCTGGAACTCTCTCCCTGGAGGTGCGGCCCAGTTGTCCACCTCTCTTCTGCTT…	T	MChr15	21588583	21588583	DEL3560	SYN258	DEL	-
FMchr15	21882170	21882616	CAAAGCCATCAATGCGTTTGTCTGTCTCTCAATACTTGCCGACTTCCTTACCTGGTCTGTGGCAGTTCTAAGCCTGTCGGTCCCTCGTGAAGATAGAAACGGGTCACAAATGTATTCTTTCATTTTAAAAAAGGGCTCAGTTCTAGAACAGCTGGGAACTGTAGTTTTTAGCAAACGTTACTCAGGAGTAAATTGTTAATTTGTTGGGGACTATTTTCAGCCGTGGATTAATACACAATTGGTGCGTGAGTATCATATCGTGAGACGCATCGAGTGGAACAGGAAGAAACTGAAAAGAGAGAGAAAGACTATTAATTTGTAGTTCTTTTTGTTCAAGAATACACCTCTTCTGGTTTAATGCCAACAAACAAGAAGAACCTTAACATTCCTAATTTGTGC…	C	MChr15	21593191	21593191	DEL3561	SYN258	DEL	-
FMchr15	22049746	22049899	TTATTTTCATTAGCGATTAGACTGCTGTTTACTGTCCCAGTTAATTGATTAATTGTTTGGTCTTACAAATGTCTTCAAAAAGAAAATAATGCCCATTATTCAAACGGCTTGTTTTTTCGGACCAGGAGTCCAAAACCCAGAGCTATTCAGCTTA	T	MChr15	21760305	21760305	DEL3562	SYN258	DEL	-
FMchr15	22180299	22180743	tggttgacctggtttctgatatttcagaacaattaccaggtgttcttataacctgcccttgtgcccAaaaagtcattcgtcatgttggcaccagtgacacctcgctgaagcagtccgaacttttaaaacacgattttatctttctttttaactcactcaaagactgtgagaagtgtgttttcatctctggtcccctcccctcttttaacaggcacggggcgtttcagcctcctcacctgcttcagtcagcctgcatgtcactgaactttgtgtttatcgatcattttaacttgttctggaggtgcgagtcctttttttaacagagagacggaatcagtccagctttgagggcacgcgtgcactgtcagctctgcacttctgctcctcttcctctctcag…	t	MChr15	21890535	21890535	DEL3564	SYN258	DEL	-
FMchr15	22332708	22333047	TCACTGTTTTGGTTTTCCAGCCCGGTTTTCACTCTCACCGCTCTCATAGTGTCGTTTTTGGCAGCAGAAGACAGCTGTTCTCAGTAAAAAAGCTCTAAAAACCAAATATATCCTAACTGGCCAGCATCAAATGGACAGGCAGACAAAGTTAGCGACTAGCTGACGAGTTGATCAGGAGTTGGTGGGGACCAAAACAGAGTTAAAACAAGAATGAATATTGATGTTACATTTGTGAGTTCGCCATAACCCGACTCCAAATGAATGTAAAGTTCCTCCGTGTCTGGTGGATGTTTAAATAAAAAAATGTTTGCTAACAGATTATTACGGAAGCCCTGAGAGG	T	MChr15	22042830	22042830	DEL3571	SYN258	DEL	-
FMchr15	22645732	22646310	GATAACTGTTGTTCCCTGTTGCTTTATCAGCGCTCGCAGTCTGATTTCCTCCTCCACCTGTGGTTTGCATAACCTACTTTCCATACTTACTTCCCTGTAGATGGTTTTGATTATTTTTACCTCTGTTGGGCTGCTTGAGTTCAGTGTAGTTTGTTCACACTGTGGTTAAACATAAAGGGAGAAGTGATGGAAAAACCAAGATGCATAAACCATAAATACACTGCAGTAACTTCTGGAGTCGTTTTTGTGAGACTTTTGCTTCGGTAACAAAAAAGTGGAATTGGACGTGACGTAACAAAAGGGAGACCAGCCAAGCTAGGTCCAGTTTATCATTAAGAAGTCTGGATCCCACTGCTAATTTTGACACTGAAGAGATTGTAAATGTATATTCATATTCAT…	G	MChr15	22355952	22355952	DEL3578	SYN258	DEL	-
FMchr15	22884792	22885192	CGTATATGATGTATGTAAGTGAGTGTTTGTGTGTGTATAAATGTACATGTAAATCCTATCTATAAATCTTGAGTTTATATTTACAGTTTTTTATACAATTGCTAACACACATTACTGTAAATTGGACATCAATTTTCTACATCTACACCTAAAAAGAAATAAAAAATTTGGACACTGAGTTCCTATTTTCACTGCTTGATGAGGACCTCTATGAAAGTGCCAGGTGAGGAAAGGGGGCAGGTGAGGCAGAATCCCGAACGTTTTGAGCGGTTTTCGCTTGCCCTTCCACCTTACTCTCCCTCCCTCAACCCCAGAGAGGAATTATGTTCCTCGTGGAGGTGGAAAGTTTACGACCAGCTGCCACATGATCAGATGTCCCTCCTGGACACAAAGACTGCT…	C	MChr15	22589309	22589309	DEL3587	SYN258	DEL	-
FMchr15	23067770	23082741	TACACAGTATACACAGTATACACAGCGTGCATAGTTTTGTGTTTGAGTGATGATATTTACATGATAAAAAACAGTGTATATTTAAACAATGAGAATATATAATAATATAATGATACACTACAGGTCCAGTGAATGTTTGTGTCACTGGGTTATTGCACAGGGATCATTCCTGACACTCTGTGACTGGTGTTAACTGTTCATCAGAGTGACAGCCTGAGGAAAGAAACTGTTCATGTGTCTTGTTGTTTTGGCGTACAGAGCTCTGTGGCGCCTACTAGAGGGGAGAAGTTCAAACAGGTTATGTCCAGGGTGTGACGGATCTGCAGTGATGTTTTCTGCCCGTTTCCTGATTCTGGACCTGTATAAGTCCTGAATGGAGGGCAGTTCTGCACCAGTGAT…	T	MChr15	22871459	22871459	DEL3589	INVTR1283	DEL	-
FMchr15	23354667	23355048	CTCAGGAGGAGAGGTGCAAACAGGTTCATTAAAATGAGGCAGTGCAGAGAGAGTTGTTGGTATTTTGGTGGAAAATGGGTCTTTGACTTTGCGCTGAGAATAGACGTCTCAGAATCACTTCTGTTTCTGGTGTAATGCTAAAAATAAATGAACTAAACACTTGGAGCAAATGTGCAGAAATAACAGAATAATGCTTAAAATGTAAATAAACTTAAATTCAATTCAGCACTATTGTCACAGCCTGGCTCTCAGACTGGGACCAAAACAGGAGACACAGGTACATTACATTTATTTAGCTGACACTTTTGTCTAAAGCAACTTACAATAAGTACATTCAACCATTTGGATACAAACCAAAAATTACAAGAATCATGCAAATATA	C	MChr15	22913105	22913105	DEL3593	INV943	DEL	-
FMchr15	23473236	23473453	AAGCTAAATAAACTATTTAAACCTCCCTTGGATTAGCTGGAAAATGCATGCAGGGCTGTTTTTCTGAGCTCATGAAAAGTTGACTTTTTGGTATATATATATATATATATATATATATATATATATATATATATATACATATATATGGCAAAAAATGCCAAAAATATAAATGTTTGGCAGGCACCTCTAGGCAGAGCAATTATTTAAAAAAATATTTA	A	MChr15	23062232	23062232	DEL3600	SYN262	DEL	-
FMchr15	23591866	23592152	ATCCATGAAAAGTATCTTTTCTTTTTGTTTTACACCATCAGTACATTAACCACTGTTCCACCCATATGCTCACACTATATAGGACTTTCACGGATATATAGGCTATATACATAAATAATTAATATTAAATTCATACAAATATAGAGGAGAGAGTATTTTATAGCAGAGCAAGGTCACAAAACGCCTCCGCTATCAGGAAACTTACATTTTTATTCAATAAAACGTTCAGAATAATCAAGAACAAAGAGCAGATACAATATATGCCATAAAGAGCGTGTCTGTTGTTA	A	MChr15	23179812	23179812	DEL3604	SYN262	DEL	-
FMchr15	24058125	24058307	ATTTACATTGTGGATTTAGTCTTTTTATGTGAAAACTGCGTCATTATTTTAATTTTCTTTCCGGGGAAGGACCCCCATGCCCCCCACTCTAATTGTGTCACCACCAGAATTTTGGCTAGCATGACGCCCCTGGTTTTGAGATAATTTTGAACTTTATTAATGCCATCTATTTAACAAAGACGA	A	MChr15	23647340	23647340	DEL3615	SYN262	DEL	-
FMchr15	24136011	24137614	TACACTCCCCTCCAAAAGTATTGGAACAGTGAGGCCAATTCCTGTATTTTTGCTGTAGACTGAAAACATTTGGGTTTGACATCAAAAGATGAATATGAGACAAGAGATCAACATTTCAGCTTTTATTTCCAGGTATTTACATCTGGATCTGATACACAACTTAGAAGATAGCATTATTTACGGAACACCAAATTTTTAGGTGAGCAAAAGTATTGGAACAGATAGACTTAAAATAGATTAAAGTGAATAAGACTTAATATTTAGTTACAAATCCTTTGCTTGCAATAACTGCATCAAGCCTGTGACCCACTGACATCACCAAACTTTTGCATTCTTCTTTTGTGATGCTTTTCCAGGCTTTCACCACAGCCTCTTTCAGTTGTTGTTTGTTCTGGGGGG…	T	MChr15	23725187	23725187	DEL3617	SYN262	DEL	-
FMchr15	24360388	24360501	AGGAAGGAATCTGAAAAAACGCATTAAACGCATTAAAATGATATTCTGTGTGAGCAAAGTGAGGAATGATGGAGTTAACGAAACATATTAAAGCCATCTCAACATGTAAATAAA	A	MChr15	23947796	23947796	DEL3623	SYN262	DEL	-
FMchr15	24420953	24421090	ACATTTCCGTGGCAACTGAGCGTGTGCTCCCTCCCTCCTCCTCCTCCCACTCGTCTCTCCATCAGTCTGAGCAGCAGGACGACGGGTCCGTGCTCTTCGTGGACACGAGGAAGCAGAAATACTTCATGTCAAAACATG	A	MChr15	24008637	24008637	DEL3627	SYN262	DEL	-
FMchr15	24595869	24596120	TCTCCTCTCTTCTCACCTCCTTGTTTCCTCTCCATGTCTCCTCTCTTCTCGCCTCCTTGGTTCCTCTCCTAGTCTCCTCTCTTCTCACCTCCTTGTTTCCTCTCCTAGTCTCCTCTCTTCTCACCTCCTTGTTTCCTCTCCATGTCTCCTCTCTTCTCACCTCCTTGTTTCCTCTCCATGTCTCCTCTCTTCTCACCTCCTTGGTTCCTCTCCTTGTCACCTCTCCTCACCTCATCTTCTCTCCTCTCCTTG	T	MChr15	24280356	24280356	DEL3629	INVTR1284	DEL	-
FMchr15	25060092	25060306	TACATGGCTGGATACATTTCCTCCAGCTGAAAGACGCATACAGACGAAAACATGCAGGACAGAACACATTTAAAAAACTCAACTTTAACAAGGCGTGTTACAGAGAAGTAAAATGAATATTTCAGCTGAAGTTATTACTGCAGAGCTCGGCTAACATTTTTTTTAATTTCCTCGGCAGGCCAAAGGGTTCTTTGGTGAACCTGAGAGTTTGTTAA	T	MChr15	24731530	24731530	DEL3641	INV944	DEL	-
FMchr15	25143537	25143767	agcagcagtgaggcagagacacgtgtgtttctggctgtcaaaaggtccaaaacgtccagaaggttgttgacactaatgcacattttccttaaagtcggaaactagaatcagtccgatgtttctgtgtcctctggaacaaagaaagtccatcgatccaagtggaagttcagaaaaatatctataaatgtcagctgtgttgtccagaaacAcatttatgagcttcagctcagc	a	MChr15	24538751	24538751	DEL3647	INV944	DEL	-
FMchr15	25162148	25162717	agtatcttgaaataataagttagtatcttgaaataattagttagtatcttgaaataattagttagtatcttgaaataatgagttaatatcttgaaataatgagttagtatctcaaaataatgacttacttatctcaaaataatgacttatctcaaaataatgacttatctcaaaataatgacttacttttctcaaaataatgacttacttttctcaaaataatgacttatctcaaaataatgacttacttatctcgaaataatgacttatctcaaaataatgacttacttttctcaaaataatgacttacttttctcaaaataatgacttatctcaaaataatgacttacttatctcgaaataatgacttatctcaaaataatgacttacttatctcga…	a	MChr15	24519692	24519692	DEL3650	INV944	DEL	-
FMchr15	25179025	25179154	TTCTCTCCCACTCTTCCAGCCAGCTCCATCCTTCACCTCCTCCTTCTCCTTCTCCATCTCCTCCTCCTCCTCTTCTCTCCCACTATTCCAGCCAGCTCCATCCCTCACCTCCTCCTCCTCCTCTGTCCTC	T	MChr15	24502723	24502723	DEL3652	INV944	DEL	-
FMchr15	25209091	25209270	TACTATAATACTACCTACAATAATACTACCTACAATAATAGTACCTACTATAATACTACCTACAATAATACTACCTACTATAATACTACCTACTATAATACTACCTACAATAATACTACCTACTATAATACTACCTACTATAATACTACCTACTATAATACTACCTACTGTAATACTACC	T	MChr15	24790272	24790272	DEL3653	SYN265	DEL	-
FMchr15	25404134	25404296	GGCCCAAATCAAATTTCAGCATCTGGTCTCTAAAAGGTTGAAACAGTAGTGCTGCACAGGAAGGGATGTTTTTTTGTTTTTTTAAATAATGAACAGAAACTGAAATTATTTTGAAACAATGTTGTTATCATTTCATGTGTTTCTCAATCGACTGTGATCAAGC	G	MChr15	24984496	24984496	DEL3655	SYN266	DEL	-
FMchr15	25426403	25426540	GTAGAATACAGTAAAGAAACACAGTAGAGGACAGTAAAGAAACACAGTAGAATACAGTAAAGAAACACAGTAGAGTACAGTAAAGAAACACAGTAGAATACAGTAAAGAAACACAGTAGAGGACAGTAAAGAAACACA	G	MChr15	25061278	25061278	DEL3656	SYN268	DEL	-
FMchr15	25786018	25786396	TCCTTGTTTAGCTTTGAGACCTTTATATCTCAAAATGCCAAAAGAAATACTGACCACGTCTGACAGGTAAAGGTGTTCAAAGCTGTTATAAACAGCCACACTCAATTGTGGAGTGAAAAGCCTGCTGTCAGAGAGGGGGGAGATGCCATAATCATTTAAATATGGAGATAACAGAGCACATTTTCAGACAGTCTCTCCTGGAAGACATTCATGGTGTTGCTCTCGGTTGTTCACATAAAAAGTGCCAGAAATAGTTTTGTAACAAATAAAAATGAGAGTCGAGAGAGAAGTTCAAACCACGCCTACTTTCTCACCGCTACACAACTGACCAATCACTGCATGAAGTGGGTGTGAATGTCAGATTGTTGGTTTTGTAAAG	T	MChr15	25173911	25173911	DEL3664	SYN270	DEL	-
FMchr15	25938588	25938698	AAATATGAAGGCTGCTCCATGTTAAACTCGACAGAGCAGAAGGAGGGAAACAGGACGTCTGAGGCAGAGTGAGTGTTGATACTAGTCCTGCAAATAATGATTACTCTCACT	A	MChr15	25324643	25324643	DEL3669	SYN270	DEL	-
FMchr15	26009676	26010047	TTACGTCCCATCATATACACATATAGCCTACACATAAGAAATATGTACAATCTGAATGTCCTGGTTCAAAACAATTAAGTTGATAAGCTTAAATTATTGATCTGATCTGAATCAAAGTTTAACTGGAGGAATGTGACTCCTGAAACAGACGTGACGCGATCAGCTGGAGAGAAGAGGTCTCACTCTGTTGGAGTTGTTGAACTACAGAAACACTCTGATTATACAGCGGTGTTACAGAGTGGAGCTTCTTCCCTCACAAATTATCTCTGACTACAGCCAGCGGCTGCAGAGAGCACTTTAACCAGACAACAGACAACTTAATAATGGCCATCAAGTTTCTCACTGAATTAATTAGTGACCGCTGATATGACC	T	MChr15	25393672	25393672	DEL3673	SYN270	DEL	-
FMchr15	26419100	26419259	CTTCCAGTCACGTATCAATTAAGTACGTCAACATCCAGGTAACATGTTGTTTTGGGTTGATCTAAAACAACTGGTTACCTTGGGCTTATCTTAGAAAATACCCAAACATATTTATCAAGGTTTTTTCTCGAGGCTACGGCCATATCGACCACTACACTAC	C	MChr15	25809581	25809581	DEL3688	SYN273	DEL	-
FMchr15	26445590	26445708	ATGTGTGTGTGTGTGTGGGGGGGGGGGGGGGGGGGGGGGGGGGGGGGGGGGGATTGGTGGGCCGGTCTGAGTCAAAAAGTCCAGGGCCATTTTTCATTCCCAGTCCATCCCTGCCAGAA	A	MChr15	25835905	25835905	DEL3689	SYN273	DEL	-
FMchr15	27190215	27190986	CATGACACTTCACATATAGAGCAGGTCTAGACCGTACTCTTAATAATGTTATTTATAGAGACCCAACAATTCCCTCTACCTCTTCCAGGTAGCTATGTCTGGGTTCTTCTCTGGGCCAGCACACTATGTCCATGGTTACCTGACTATTTGCCAGTTGTGGGTTAGGCAGGTCAGGACGGCTACTTGAGCAAGGAAGCTGGCTATTAAATGTTTTAACTCTTCATGAAAAGTTTGGGCTTGTGCGGGGAGTTTTTTAGGTTAGTTAGATTACAGAGATCATCACATTTCATGAGTAAGTACAACTGAGTATCATCTGCATAAAAGTGAAAGGATATATTAAAATCATGGAGTCCATCCTCACCTTCTCCATTGCCTTCTGGTACACTGCTGAGTTCAAGA…	C	MChr15	27104308	27104308	DEL3700	TRANS1104	DEL	-
FMchr15	27367976	27368150	cagacaggcagacaggcaggcaggcagacagacaggcaggcaggcaggcaggcaggcagacagacaggcaggcaggcaggcagacagacggcgggcGggcgggcGggcagacaggcaggcagacagacagacaggcaggcaggcaggcaggcaggcagacagacagacagacaga	c	MChr15	27249996	27249996	DEL3706	TRANS1104	DEL	-
FMchr15	27666459	27666568	AGTGAAGTACAGTGAATTAAAATAAAGTGAAATAAACTAAAGTGAAGTGAAGGACACTGAAGTAAAGTGAAGGGAAGTACAGTGAAGTACAGGAAAGTGAAATAAAGTGC	A	MChr15	27385755	27385755	DEL3718	INV946	DEL	-
FMchr15	27954170	27954284	GTCAGGAAGAGTTGAAACTGTACAGTAATTTTAATTTACAATACTTTAAGTGTAATTTCATATTTTTTCAGTGGTGAAACCCCAATTAATGTCCAAGTAATTTGTGGTTTACACT	G	MChr15	26772031	26772031	DEL3722	INV946	DEL	-
FMchr15	28787441	28788030	GAGCTCATTAACATGAAGTTATGTAAGTGGCTCTGCAAGCTGCTCTGATAAAATCAGACTTTGCATCAAATGATTTATTCTGTTTGTGACGTAAAGTCCGTCACGGACTGACGGCGTCTTCTCCGAAAACACCTCACCTCCTGAAACAGCGAAGCATCAAACGGCGGTCGACCACGGCGGCTCTGCTGGCAGGGAAACACCCCGCTGTGGTCGGCTGTGGCCTTTGATCTAAACACACACTCCCACATTTTTTAGTGCTATACTTGTGAGGACCCATATTTACATACTGCATTCCCCAGCATTTAATTTCAACCTTAAGATAACAGCTACATGCCTGTCCTCAACCCAAACCCAGGTCCCAGCTGTCACACTGCTTCTTCAAGAACTGATGATCAATAA…	G	MChr15	25987370	25987370	DEL3744	INV946	DEL	-
FMchr15	28820614	28820823	CAACCTGACTTGACTCGACTCAACCTGACTCGACTCGACTCAACCTGACTTGACTCGACTCAACCTGACTCGGCTCGACTCAACCTGACTCGACTCGACTCGACCTGACTCGGCTCGACTCGACCTGACTCAACCTGACTCGACTCGACTCAATCTGACTCGGCTCGACTCAACCTGACTCGGCTCGGCTCGACCTGACTCAACTCGACT	C	MChr15	25954601	25954601	DEL3746	INV946	DEL	-
FMchr16	1921687	1923724	TTCCTTTACTCCTCTTTCAAACCATCTATCCTCTCTGTCCAAGATGTGAACATTGCTGTCCTCAAAGGAGTGGGCCTTCTCCTTGAGATGTAAATAGACAGCAGAGTCTAGGCCTGAGGAGTTAGCCCTCCTGTGTTGGGCCATGCGTTTATGTAGCGGTTGTTTGGTTTCACCAATGTAGAGGTCCTTGCATTCCTCGTTGCATTGGACTGCATACACCAGATTGCTTTTGTGAGTGTGTGGTGTTCTGTCCTTGGGATGCACCAGTCTCTGTCTGAGTGTGTTACTGGGTTTGAAATACACAGGGATACGGTGCTTGTTAAAGATCCTCCTGAGTTTTTCCGATACCCCAGACACATACGGGATGACTATGTTGTTTCGTTTGTCTTGTTTTTGTTC…	T	MChr16	1901536	1901536	DEL3767	INVTR1288	DEL	-
FMchr16	2024389	2024722	GCTGGGCCACCCCCCTGCCGCCCCGCCCCGCCCCCCCCCCACCCCACACACACACATGCACACACACACAAACAAACTTGTCATTTCAATCATGGAGAATACAGCTGAAGGAAATATTGTTTCCCCCAGGATAAGTGTATGAAAACTGACAAAACATAAAAGCATCTAGTGTATGCAATAAAAGATCTGACTGTTTCAATAAAGTACATATAGCAGAGTAAAAAGGTAAATGATAATCGTAAAAGAAAAAATAAAATACATTTAAACTATTTATTTATTGTTCCCAACCATATGTAAACCTAATTCTAACCATAACCCTCAAACAGCACCTTAA	G	MChr16	1993490	1993490	DEL3770	SYN277	DEL	-
FMchr16	2201108	2201292	TTAACAATATTAACTACCAGTGTTAACAATATTAACCAAGTGTTAACAATATTAACCAAGTGTTAACAATATTGACTAACAGTGTTAACAATATTAACCAACAGTGTTAACAATATTAACTAACAGTATTAACTACCAGTGTTAACAATATTAACTACCAGTGTTAACAATATTAACTAACAGTA	T	MChr16	2183261	2183261	DEL3774	SYN277	DEL	-
FMchr16	2337909	2338665	TCTCAGCATGTATATTTTGGCACAAGGGCTGTGAATGTGGTCTGTGTACTGAGAAATGCTGATTGTTACTAAAAGTGATGACGTGATTTAAAGGGAAAATGTATACACACTTTGACCCTCATTTATCAATCTAGCGAAGAAACCAGCGCAGATCTGAGTGCAGAAATCATCTTACGACAGGGTTCACGTGTGATTCATGAAACGTTCGTATCTCACCAATCCCAGTGTAAGAATGATTGGGCGTTGATAAATGTGGCGGCTGAAAACAATCGTCATTTAAATATCACGCCCCTATATACTCTCTGTCCAGACACCTCGCCCCTAGAGTTTACGACAGAGAGAAACCTAATCCGGCCAAAAAGAGGAACTTCTCCGACCTGGAGATAGAAACGCTAACGT…	T	MChr16	2319710	2319710	DEL3776	SYN277	DEL	-
FMchr16	2512869	2512994	GGTGTCTCCCCATTTGAAATGGTTTAGAACCACCACTGCACATCTGTATTATTTTTCCCATTTGACTGAAGCTTTATATAAACCATTCAAACTCATAAGATACCATGCTTTTTATGGCTGCACCCT	G	MChr16	2493836	2493836	DEL3777	SYN277	DEL	-
FMchr16	2698267	2698474	GCCTCAGGTCAGATGATCAGCTGTTCCTGAAGGTGCCGAGGTCAAAGCGGAAGCTCAGAGGGGACAGAGCTTTTTCTGTTGCCGCCCCCCAACTCTGGAATGCCCTACCACTGCACATTAGACTAGCCCCTTCATTGTCCGTTTTTAAAACTCGTCTTAAAACCCACTTTATTCCTTGGCGTTCAAACCCAGCTAAATGAGCTTGCCC	G	MChr16	2680179	2680179	DEL3780	SYN277	DEL	-
FMchr16	2818585	2819086	CTTAAGTTTTTGAGATTGATTTCTATCTTCCAGTTATTGTCACATGACAATGCAATGAAGACTTTTTTTAAATTTACAGCTGTGTTGCCATGCAACACTTACATTGGCAAAACCTTGGCAAAAATGAACATTCATGATGTTCCCTGTAATGATTAATACTTTATGTCAAGTCTCTACAAGATGATTTTCATACTGGAAACCATTTGCTGCCTGAAAAGTAGGTAGAAAAACCACTGCATGCCAAAATACTGTCATGGTCTGAGTGTGGACGTTCATTCTCGACCTTTTACTGGAAAAAAAATAGCCCCTTTGAAAACAGCTGACAGTGTGTTCTGCGGAGTATCAAGAGTAACAGGGACACTGCCTCTGGAAACAGATATGGCTGTTGAAAATGTTAAA…	C	MChr16	2800406	2800406	DEL3782	SYN277	DEL	-
FMchr16	2869759	2871403	AGTTGTGCTCAAAAGTTTACATACCCTGGCAGAATTTTTGCTTTCTTGGCCTTTTTTCAGAGAATATGAATGATAACACAGAAACTTTTTTTCCACTCATGGTCAGTGGTTGGGTGAAACCATTTATTGTCAAACGACTGTGTTTTCTCTTTTTAAATCATAATGACAACAGAAACTACCCAAATGACCCTGATCAAAAGTTCACATAACCTGGTGATTTTGGCCTGATAACATGCACAGAAGTTGACACAAATGGGTTTGAATGGCTACTAAAGGTAACCATCCTCACCTGTGATCTGTTTGCTTGTAATCAGTGTGTGTGCATAAAAGCTGAGTGAGTTTCTGGGATCCAGACAGACTCTTGCATCTTTCATCCAGCCACTGACGTTTCTGGATTCT…	A	MChr16	2851008	2851008	DEL3783	SYN277	DEL	-
FMchr16	2966959	2967377	GAGAGGTTCCAAAATGGACCCCTGTGGAACCCCGCAGGTCATGGCCCTCTGCTCGGACACACAGTTTCCAATGGAGACAAAGTATTTTCTGTCATGAAGTGTCAACTTTAGTATTTAGTTTCATCTCGTTATCTCAATTGACTAATAAGTAACGGGACATAGTTTAATGGGACATAGTAGGTCACATGTACAAGTGGGCCAAGATCAAAAACAATAGATGCACGTGTTTTTGTACATTCCTGTTTTAAATGAGATCATACAATTTTTAGTGACATCGTACAGTGGTGGGAGAAATATTTAGATTCTTTGCTAAAATGATAGGTCTTGTGACCTTCTATATTTTCCTTCTTGTCAACAAATCTCATCTGCAGACCCAAACTAACAAGTATTCTCACAAGT…	G	MChr16	2946782	2946782	DEL3785	SYN277	DEL	-
FMchr16	2986546	2988198	CACTCCCCTCCAAAAGTATTGGAACAGTGAGGCCAATTCCTGTATTTTTGCTGTAGACTGAAAACATTTGGGTTTGACATTAAAAGATGAATATGAAACAAGAGATCAACATTTCAGCTTTTATTTCCAGGTATTTACATCTGGATCTGATACACAACTTAGAAGATAACATTATTTGTAACGGAACACCAATTTTTTAGGTGAGCAAAAGTATTGGAACAGATAGACTTAAAATAGATTAAAGTGAATAAGACTTAATATTTAGTTGCAAATCCTTTGCTTGCAATAACTGCATCAAGCCTGTGACCCACTGACATCACCAAACTTTTGCATTCTTCTTTTGTGATGCTTTTCCAGGCTTTCACCGCAGCCTCTTTCAGTTGTTGTTTGTTTTGGGGG…	C	MChr16	2965955	2965955	DEL3786	SYN277	DEL	-
FMchr16	3076718	3076959	ATGTACAGTAATGACACACTGTACATCGTATGCAGTGTAAAAAGTTTTTTCACTCTCTTCGCTTTTTCTTTTTTTCTCTCTCTCAGAGGCCTAAGTGTTCCTGCCAATTCATTACTCTCATTTGTTGTATTTTTACCAGCCCTTTTCTTTGTCTTTTCTGATAAGGATGCACCAATCCACTGTTATCTCAAGACAATTATACCTTTCTACCTTTCATACATTCTCTTAACCAAGAGATCCAG	A	MChr16	3055120	3055120	DEL3790	SYN277	DEL	-
FMchr16	3364428	3364543	TTCCTGCGTGACTGAAGACATCTACATAGAAAGTAAACATTTGGATGCATTCAGAGATTTAGATTTGACAAGCAAGCCACCCACGTAATGTCTGGCTAATTTCAAGGATCTGAATG	T	MChr16	3342819	3342819	DEL3795	SYN277	DEL	-
FMchr16	3959135	3959245	AAAAACAGGATTTTACTGTTATAGTTGAGGTGGAGGTTTTTTTTAAACTATTTCGTATAGGACTGGAACTGATGATTATTTTCATTATAATCTGCTGATTATTTTTCTATT	A	MChr16	3969418	3969418	DEL3806	SYN277	DEL	-
FMchr16	3997576	3997699	GAAACAATAGCTTATTAATGGGAAACATTTACAGTCTAATATGTTATTTTCCTTTACTTGCAGTATAAAAGAAAACTGCAGCTGTTCTCTTAAATGCTGCTAATGTTCCTTATTAATTGCAGCA	G	MChr16	4007659	4007659	DEL3807	SYN277	DEL	-
FMchr16	4038251	4038613	GATTCAATCAGTCTCTGTTGTAGGATGATGGTATACAAAATCACAATGAAACAGCTTTGACATTGCTTGCAGCCAATAGGGGAAAAAATTAAATGAGCAAAGTAAAGCGAGGCATTGCATACAGTCTGCGGGACTGCAAGCGCACGACTCCGGCGTGTTGCACTGGCAACAAATGGCTAAAGAAGCTGACACAGATAAGTCATTCCCTCTGATGAGAATCTATCTCTTATATAAAAAATCGTAAGGGAAAGCCAAAGGGCTTTGCCGGTCTCTGAACACTCTTGCCATCCACGCACCAAGCTCCACAGGATCTTCTACGATTGATGATGCCACTTTCCAAGAGAACTGATTGGTCATTAGGCG	G	MChr16	4047488	4047488	DEL3809	SYN277	DEL	-
FMchr16	4172290	4172487	TCTGTGTGTGTGTGTGTGTGTGTGTGTGAGTGTGTGCGTGTGTGTGTGTGTGTGTGTGTGTGAGTGTGTGTGTGTGTGTGTGTGTGAGTGTGTGTGTGTGTGTGTGAGTGTGTGTGTGTGTGAGTGTGTGTGTGTGTGTGTGTGTGAGTGTGTGTGTGTGAGTGTGTGTGTGTGTGTGTATGTGTGTGTGTGTGTGTG	T	MChr16	4151734	4151734	DEL3814	SYN277	DEL	-
FMchr16	4362448	4362589	GTCAATGCTGTGTATAAAATTATCTTTTAGATAAATATTTATTTAATTATAATATCCTTTTCTGTTTCTGTCGACAAAGGCAAGGTGAAGAGACCCTCCACAGCCGCAAGTGTGACTCCACGTAGAGTTACCCTCCGGAGTG	G	MChr16	4322454	4322454	DEL3820	SYN277	DEL	-
FMchr16	4529020	4529149	CCAGATTTATAAAAGTTTATAAAATATCTACCATTTAATAATTATTTAAAAGAAATTATAGTATACTTTTAAAGGGTTGTAGGCTTGTGAATTATAGAATCACTCATACTGAATATAATATTTTTTATAA	C	MChr16	4489254	4489254	DEL3823	SYN277	DEL	-
FMchr16	4541970	4542138	CACTGGTGGGCTGTTGTTTAAGGTGCCGGTGAGATAATGAAACACAATCCAGAAGGTCCAGTTTGAGTAACAGATCCGTGAATTTGAAGGCTTATCAGAGGCCAAAACACTGGACAGCAGTTTATAATACTCAGAGACAGGGCTTTACAACTCTGGAAAGTTATCACAG	C	MChr16	4502060	4502060	DEL3824	SYN277	DEL	-
FMchr16	4703338	4703492	AATGTGAAGGCAGCGACACAACTGTGTGTTACATATATGAAACAAGTTAAGCGTGATGATGTGTCTGTCATTATGATAACGATGCATTGCAATCATGCAAACAAATTTGATTAAATACATTAGCATAAGATAAACACCACATTAAAATGCATTTC	A	MChr16	4663419	4663419	DEL3826	SYN277	DEL	-
FMchr16	5021419	5021522	AATTGAATTGAGAGAGAGAGAGAGAGAGAGAGAGAGAGAGAGAGAGAGAGAGAGAGAGAGAGAGAGAGAGAGAGACAACAGCAGTGAGATAAAAATGTTATGAT	A	MChr16	4982269	4982269	DEL3838	SYN277	DEL	-
FMchr16	5096564	5096676	TCAGGACTAAATAACTCACCAATAATTGTGCAACAGAATCAGATGACTTGAAACCAAATAACAGTCATAAAACAAGGACGGTGAGGCAGAGAAACAAATCAGCTAAACAAGAG	T	MChr16	5058206	5058206	DEL3843	SYN277	DEL	-
FMchr16	5272327	5272493	TTGACTAATTTCTCTACTACTGTTTTATTTCTTTTATTAAATTTTGGGCCGTATTACTGCACTGTAACTCTATTTCTTATCTTTTGTTTTTGTCTACTTCCATCTTGTTTTATTCAAGCTTAAATTATTATTATATATTATTATAAGAGGCACTTTGAATTGCCTCC	T	MChr16	5233834	5233834	DEL3846	SYN277	DEL	-
FMchr16	6111920	6112115	GCGCGGAAAGAAATCACGTAACTCTAATGAAAAAGCTCAAATTCTTCATGATTTGTTGGTCTGAAATCATCAGAATGTGTTATTACCCTTGGACCAAGTCCCATTAGCATGTACATACACATAAATGTACCAGTCACATGAATGTGAAATATACACACCCTCACCACCATGACGTGTCAGCTATGTTTGTGTTTTG	G	MChr16	6060080	6060080	DEL3861	SYN278	DEL	-
FMchr16	6159038	6159180	TCATTTAATAAAAAAGTCTTGTATGCGATCATTATGCTCTTTGATCATTGTGCTGCTGTGTGATGAGACAGACGGCAGGTTTTGCTACACAAACATTCCTCAGAGGTAGAACTGCTCTGAAAAGGGAAAAATACAAGTGTATC	T	MChr16	6107062	6107062	DEL3862	SYN278	DEL	-
FMchr16	6276152	6276273	CTACATTTGACCACTTTTACCTTTACAGTGACATGATAATTATCTATATGTAATGTCTTCAATTCCCTTTGTACTGCTGTACTTAAAGCTGCATCAAATTATTATTTTTTGGCTCTTGGGGG	C	MChr16	6223594	6223594	DEL3864	SYN278	DEL	-
FMchr16	6651147	6651251	TGTGTGTGTGTGTGTGTGTGTGTGTGTGTGTGTGTGTGTGTGTGTGAGCGAGAGGGAGAGAGGGAACTAATTGTGCTCTTCTATTTCTAGAGATGTACATATTTG	T	MChr16	6598017	6598017	DEL3871	SYN278	DEL	-
FMchr16	7405357	7405654	CCCGGGCAGCACTGCTCACTCTACACCACACAGCTATTTAACTATTAGGATGACAATGTTTTTTTTTAAATCTCTCTCTCTCTCTCTCTCTCTCTCTCTCTCTTCTCTCTCTCTCTCTCACACACACACACACACACACACACACACACACACACACACACACACACACACACACACACAGATATAGCGTACTTATAAAATCTTTTAACATTGCCCTAAAAGTCAAATGAGCTTTATGGGTCTCCGTGGACAGCATCAGAGGTCGGCAACAGGCAGTCAGTCAGCGAAGGCAAACAGG	C	MChr16	7337776	7337776	DEL3878	SYN279	DEL	-
FMchr16	8096339	8096528	CCAAAAGCCAGAGAAATATCGACAAAACATTTAGTTGCTTATGCTCAGAAATAATATGAATACACTTATACCTGTTCCATCATTACGACTATGGGGGGGGGGGGGCTTGGGGGGGATTCAATACTATTTTAGAAATTAGAATTTACCAAAACAATACATACAATTGATCCCTGTGAAGGAGGAATCATTT	C	MChr16	8024385	8024385	DEL3884	SYN279	DEL	-
FMchr16	8456122	8456329	AAAGACATGTAGGTTAGGTGAAGCGGCCCATACACTGCCCATAGGAGTAAATGTAAGCGTGGTTGTTCAGCTGTGTGTTAGCCCTGTGAGAGCCTGGTGATCTGCCCGGGTTACAGCCTAGTGCTTGCTGGGATGGATCCAGCCCCCTGTGATGTTTAACAGGATAGAAAATGGAAGTATGGACATACCTGTAACTGCGAATAGTAAG	A	MChr16	8383495	8383495	DEL3889	SYN279	DEL	-
FMchr16	8480613	8480740	AATGATTGGGCGATAGATAGAAAATGAATCAAAGGCAAATATGCTAATCATTTCATAAGAACTGGAGGGATTAGTCCATTAATTAATTAGCCATTGAGAAGTAAATAAATAGATAAGAAAGAAACTGA	A	MChr16	8407912	8407912	DEL3891	SYN279	DEL	-
FMchr16	8736445	8736775	TGTAATGGTTGGAGATGCTTTGTTAAGCATGTGGCCACTCGGCTCTTGCTGCTGGGCCACAGATAGCAGATTCCATATCCTGGCTTTATATAGCTGTATCTTATGCAGCTTTTGGGAGTTTATTGTCACTTCCCAAACACTGCTGCCCTGAGTTTGGTGTGTTTTTGCGGAGAGTGTCAAAATCACAAATTATCACCTAAATATCCATTCCTTGTGAGTTGGCTGATTGAAGTGCAGCTACTTTTGTAAATGCCTTTTACTGATTTCTTCACAAACTCCTATGTGTTCGTTTTGAAATAGCTCTTAAAAAACCACACTGCTTTATCTCACC	T	MChr16	8663024	8663024	DEL3894	SYN279	DEL	-
FMchr16	8995443	8995606	TGAGCCTGTGAATATTCTCATTCATCCAGGTCATGATTATCTCAAGGAAATTGAATCGAACGCAACTGGATTTTTGGTTTTGTCTGTGAAGACGTTTCACCTCTCATCCAAGAGGCTTCATCAGTTCGTGCTTGTTTGACCAGGCTAGACTGGTTCAGTACATA	T	MChr16	8922465	8922465	DEL3898	SYN279	DEL	-
FMchr16	9114308	9114550	ATTCAGCACTGGAAGAATGGCTGAGAAAAATCAGTATCATCATCTAAATAAGAACACATATGGCAAATGTATACTGTTGTTTAATGCAATGAACTGCTTTGCATCACATCAAACAAACTCTTTCCACATGTAAAAATTAAACTTGATTTTTTTGCTTGGAATTATTAACAGAATTTTGCACAGTGATATCATGATATAACCATCTAATCACCACCTTTTTCACCGTTTTCTGACATTTGTTTG	A	MChr16	9040995	9040995	DEL3902	SYN279	DEL	-
FMchr16	9224508	9224638	GCCCAAGGTGATGGTGAAGGTGAAGGTCACGGAAATGCCTGTTTTTTCTGAACGACACTCAAAATATTCAGCTGGAACAAAAAAAAAAACAAAACAAAAAAAAGTCAACTAATCATTTCAGCTCTACATGA	G	MChr16	9151074	9151074	DEL3904	SYN279	DEL	-
FMchr16	9979064	9979190	TCAATGGATTTTTATTTCTTATGCTTAAGAATTAATCTCAGCAGGGTGTTCTTGGTGAATTAAAGTTTAATGAATATTTTTAAAAAGACAAGAGTAGATTATTTCATGACATGGGCCTACTGAGATC	T	MChr16	9831995	9831995	DEL3912	SYN283	DEL	-
FMchr16	10309847	10309993	TGCTGACCATAACAGATGGTGTTTGAAATGTTCTTGCCTGTTTTCATTTTGTTACAGTAAAAGTTGATCCTACTACATCCTAGTCACACTGGTCATCAACTAGGTCGTTTTGGCAGCAGCAGACTTGCATTTGTGTTTCCCTTATGG	T	MChr16	10161570	10161570	DEL3917	SYN283	DEL	-
FMchr16	10795504	10795835	AAGTCTGCTGAAGCGATTTTGTGATTTTCCACGATGTACATTTCAATTGATTTGACGCTGATGATGGTAAAAATAATGAAAAGGTCAAACAAATGCTCTAGAAAAAGGTCTGCATTATTAGCCAATAAATATTAAACAATGGAGGCAACTGTTTAGTCTGTTAAGGATAAGGAGAGAGAAAATCCCATCCACCTTTTTTTTGTTAAAAAAAACCCAAACAAATAACAGCAGCAACCACCAAGTACCTCGATCTTCAAGTAGTTTGTTGACTGGAGTTGGAACCTGTAGTCCAACCTGCCAGGTTTGAGGTGGATCACTCACACCTGGACCCC	A	MChr16	10646936	10646936	DEL3922	SYN283	DEL	-
FMchr16	10828026	10828223	GGAAAACTGTGTGCTCAGAGACGTCACATTGGTTATCTTATTATCTCATGTAGCTATATCACCATGTAGGAGCTGCAGTGATTAGTTGCTTAATGGAATCGACAAATTTATGTAATTGATCTTTAAAGGACACAGTGTGGGACTAAAGCAGGATTATATAATACTCTGTGACACCATTAGTTTAAGTTGAGTGTTGAT	G	MChr16	10679091	10679091	DEL3923	SYN283	DEL	-
FMchr16	11094278	11094577	ATCATAATGAACGTAAACAACCAACATGGCTGTTGTTAGTACTCACAGCGTCACTTTTCAGCCCTTCTACTCTCTCAGTTCTTCTCACCATCGTTATAAATCCAGACTGATGTTGACTCCTGTTTGACCTCTTGCTTTATCCAACCTCTTTCTGGTCGCAGCCTTTTCTTATTCTGTCTTTCTTTTCTTTCTCTGCCATTCTGGTGCGACTAGTTCACTAGCTTTAGACGCCTAGCCGTGTGGAAGATGACGGGCGTGCACAGTGAGTGCAGGGTCAGAGGTCAGGGTCAGAGTGCGCGC	A	MChr16	10944678	10944678	DEL3929	SYN283	DEL	-
FMchr16	11247450	11247755	CGCTACCAAATTGTCCCGATTTTCACCACAATTAAAATAACAATTATAATATTATACATTACATAGACATTTATCATGTTCTGTCCCACTCATTATTACCTAATCCAATATAAAACCACAAACACTGCGCCACGTGTCTGAATTCAACACTGATTTGTCTGTATGCTTGCCAATCAATCACTGTGTTGTTGTCAAGGCAACAAAAATGCTGCGTTCATGGCGTCCATGGTGTTGAAAGGTGCGCTTGGTAGGTGTGCTTACCGCTGAAATAACTGTCCCCCATCCTGATGAAAACGCCTATGGTGA	C	MChr16	11097756	11097756	DEL3932	SYN283	DEL	-
FMchr16	11566093	11566354	AATCACATATTTGACTGTTTACTGAACACATTTTTAACATTTTTATATCTGACAGTTTTACAAAACAGAGAAAGGAAAAAGAGTTGAAGGTCATTTAAGGCCCTTTAAAGTATTTTCATAAAAGTCAACACTGAAACATTGGTTGAGATTTGGGAAATCATTTGTTGCTTAAACATTACATTACATGAATTATGCAGGGAGTGACATCTCCTGGAGCAGAACACATGGGCATGAATAAAGGCAGGTCTTAAGGGTGTACATA	A	MChr16	11425604	11425604	DEL3939	SYN284	DEL	-
FMchr16	11619532	11619642	TTCACCACCTTAGTTTAGCGTGTTAGCATGCTAACAGTCGCTAATGAGCACTAAACACACAGTACAGCTGATGCTGATGGGAATGTCATTAGTTTTGCAGGTATTTGGGGG	T	MChr16	11478808	11478808	DEL3940	SYN284	DEL	-
FMchr16	12774400	12774620	CACTGCTCCTGCACACGCTACGAGCAGCTCCCCTCCCCTGCGCATGCACTAACTCGGTCAAGCTCCATATCTTCAGACCAAACAACCACCGAACAAGCAATGAGAAAACTGCCCATCCCTACAGTACTTTGTCAACAACAGCTTACATGACAAAGACAAGTAAACAGAAGAACACCAATGAAGAAAAGCGAGCTAAAAAGAAAGAATTAGATCGAGCTACT	C	MChr16	12619451	12619451	DEL3953	SYN284	DEL	-
FMchr16	12779867	12780169	CCCCCCCCCCTCCGAAACACATGTCATTTTAGAAAGAACAACACATGACCTTTGAATTTGTACACAGAACACAACATAATGCATTATGAATCCAGCTCAGGAATATAAAATATAAATCATCAGCATGTGTGATTAATTTTTAAAGTGCAAAGACAAGATTAAACCTGCCCTCGCTGTGGTTGGTAGTGGTAGGTCAATATCGCATAGACAAACTATTGTTATCAGTGTGACAGAAGCCTCGCTGGGGTAACCAGAGTGAGCATCACTGTGATTTTTATTTTAAAAATCAATTTATTTTGCACG	C	MChr16	12624686	12624686	DEL3954	SYN284	DEL	-
FMchr16	12838915	12839104	TACATATACATACACACACACATATACATACATACATACATATATACACATATATATACATACATATATATATGTGTGTGTATATGTATGTATGTATGTATGTATGTATATATATATATATATACATACATATATATATACACACACACATATATATACACACACATATATATATATATACACATACATA	T	MChr16	12683299	12683299	DEL3956	SYN284	DEL	-
FMchr16	13710329	13710572	TGTCAGTACATGAGCTGAAATTGAATTCTTTTTGCACTGATTTGCACTCTTCTTCACTCATTTTTTGATTGAAATCAGAATTTTTACAATTTTACTTTTATTTTATTCAGGCAAACCTCTACTATGGCTGCTTGTGCTTAGAGAGCATTTAACATTTGAGGTTTGGCTTGCTAAATGAAAAAAAAGTTGTTCATTTCTCAAAGTAATGTGTTTAAAAAATAATAATCTTTTGGGTGTACTGAAC	T	MChr16	13527468	13527468	DEL3965	SYN285	DEL	-
FMchr16	13717834	13718009	AACAAATGCTGCCTGGATTACGTTCACTGTTTGTCCAATAGCTACAGGAAGCGTGACATTCTTATACTGCACGGAAATCATAGAGAGGCAGTCAGGGTGGATGGTTGGGCATACAAAGCACAGACTTTAACACCAGAGGCCGAGGTTTGCATCCCCATATTGTGAGGGTTAGACTG	A	MChr16	13534733	13534733	DEL3966	SYN285	DEL	-
FMchr16	14436416	14436558	ATTTTGAAATCAATTCTTTGACAGACAGGAAGCGAGTGTAAAGACCTCAGAACTGGAGTGATGTGATCCACTTTCCTGGTCTTAGTGAGGACTCGAGCAGCAGCATAGTAACAGATTGTCAAAAACATGACTACAGCTCCTTT	A	MChr16	14253183	14253183	DEL3972	SYN286	DEL	-
FMchr16	14460650	14460796	AATGTTTACATGATTGCTGCAGCAAGTATTTTGTTAATCATTCTTCGATCATTTGATTATTCTAATTGTAAAAAATTTTTTTCTTTTATTGTTTACTATATGACCAATGCTTGTTGCCTTGTTTGTCACTAAAACAACCATCAAAAA	A	MChr16	14277272	14277272	DEL3973	SYN286	DEL	-
FMchr16	14627983	14628113	TATCAGAAAAGTTGCGAATTAATTTTCTGTCAATCGACTAATCAATGAATAGTCTAATCTAATATAAGCATATGGGAAATATTGAATGGGGAAAATATGGACGAGATTAATCTATTTCAATCTTTTTTTAT	T	MChr16	14444230	14444230	DEL3975	SYN286	DEL	-
FMchr16	14768907	14769173	TCGACTTATATCAAAACTTTGGTTTCAAAACTCTAGTATTTATAAGTATATTTACAAGTGTTTCTCTATACCATTAAATATCCATGGCTAAATAAGCAACAAACCAAGTTATAGTTCAGTAAAAAAAAAAAAAAAATATCCACAGAGGAAAAACACCACAGAAAACTCTCATGTGAAAAAGTTTGTGTTCATGCCGAACCACGTAAGAATCGAATTTTCAGAGCTTTTAAATATAAGAAATATAATTCGTTACAGTGAAGAATTAAT	T	MChr16	14580949	14580949	DEL3978	SYN286	DEL	-
FMchr16	14861931	14862374	CCATAGGCTCAGTCACCATTGTGTTGCATCATTCGAGATCGATAGTGACTTAATAGACATTTATTTAAATGAAAATCTTTGAGATTATAACTTCAAATAATTTATTTTTAAATAACGATCATTTAAAAACAAGTTGCCTGTCTTTTTTTAAATCCTTGAGACATATTAAACATATGAGACAAGAACTCATTGAAACTACTTGACTCCCTAGAATTGTACTTCAAGTAATCCTTTCTCTCACATGTTAGCTTTAATTTTTTTTACTTCCTAATATAAATTATTTGCTTTTATCAGTATTTGTGGCAGTCATAATGAACTAATGTAATGTTCTACAGATGCCTGTTTGAACTTTTGTATTCAATAAAGTGGAGAAAAACAAAGTTGGTCGTCACTCATTCA…	C	MChr16	14673225	14673225	DEL3980	SYN286	DEL	-
FMchr16	14918021	14918316	TATGACAGGTTTACGTTGGCTGAGAGACGCACTGCAACTTAAAGGAAAAGTTTAAGAGTTTCTCATTTTTTAACCTGGCAAGAATGAAAAACTGTACTGTAAAAACAGTAAAAATAAACAAGTAAACATCCTGGATTGAAAATGTTAAGTAAAAGTATGTGAGTATGATAAGGAAAATATACTTAAAGTATAAAAAGTAAAAGTACTCAATGCAGACAAATGTCCCCTGTGACTGTTATATTATTATATATTATATAATTAGATTATTGTTACTCATGCATTAATATAAAAGCAGG	T	MChr16	14728816	14728816	DEL3981	SYN286	DEL	-
FMchr16	16001059	16001573	CGGAGTGACGCACAGCATTAGTCTCGTCCTGTGCACGAGCACGAGTTGTGACAAAGTGTTGGTATTTGAGGACCTGGGAATGAGAACAGGCTGGTGGCTCGGTCAGAGCCACTCTGTTTATTTCCCATTTACAGAGCCAGGGCTGTGTATGAACACCAGACTGCTTGTCAGCTCTCACACAGAACAGACAGCTAGTGGACCGTGAGGAGATATTCACTGAATTTGACAAAAAGTGTACTGGATTAGAATTGTAGACTACACCTTTAATTAACACGTTATATCTTGTTTGTTTAATTCGTACAAAAACTGAAGTGTAAAAATGACTTTTTGTGATTTTATGGGGGGTTATGTGCTCCCCCTGTAAAAGCTGCTTCTGTGTATCGTTTTCTGTGCGGATTA…	C	MChr16	15812060	15812060	DEL3998	SYN286	DEL	-
FMchr16	16143047	16143151	TTACTATGTGTCATTTGCATTTCACCCTAAACTGAATGTCACGCAACATCTCCACAGCTCTTTACTATTTTCTATTCATGCACAGTATTTAGAGAGATACCTGTG	T	MChr16	15953973	15953973	DEL4003	SYN286	DEL	-
FMchr16	16403138	16403640	TTAATACACCATTTTGCAAAGATTTATAGCTTTAATAATAACTCATTTTCCTGACTGTGACTGTGTAAGACACAAAATCTTATAAAAAAACATCCTAGAAAGCTGCTGTAGTAATTTTGTACAGTACTTTGTATCAGTATCATCCTACAGTACTGACATACCAGTGTCTTTACAGTATTTTACCCACTTCCCCTAAAACAAAATCATGGTCAGCTATTATTTAGGGGACATGTACTTCCTTTATATCAGGAAACATTTCAGATAAAAATAAAAGCTTTATGATTCAGTACATTTGCATTGTTGTGATAAATAGTGTAACAGCAAGGTCACATGTTAAGTCACCTTCAACATCTTTGGATATAGTTGATGGATTACACGTTTCTATATGCCAATGTGTAT…	T	MChr16	16213961	16213961	DEL4006	SYN286	DEL	-
FMchr16	17399609	17399721	GGTGGAGAAAAAAAACAAAAATGTGAAATACAAGACTAAAACAACAATGAAGTTTACACATGGAAAGTTGTGCACACACTAGGGTATGTACACAAACTACAAACACACATTGT	G	MChr16	17228802	17228802	DEL4021	SYN286	DEL	-
FMchr16	18312035	18321884	TGTTGTTTATTAAGCAGCGATGATGTGAAGATGTATTGAAGAGATTTCCGCTGACACCGACTAAGTTGCATAAAAAGGTTTATTGCAAAAAGCACAGCATCAAAACAAGCACCGCGGACTGCCTGTGAGAGGATCTGGAGCCAAAAAGATCACTCTGAAGAAACAACTTGGTCTGCCCAGTTATATAGGGTAGTTGTTATTGAAAAGATGAGGTAAGCTATAGACCAAGACAGTCCCATTTATCAAAATCTAAGGGAGATAATGACAGGAAGAACGAGAGGGACCGAGAGGCCCATTTCCTTATTAAATCTAATTATTAAACCTATACCACTAATTCAAACCATATGGAACACCAGATACCACATATGGAACACCAGATACCACATATTTCCCCCCTTC…	T	MChr16	18141521	18141521	DEL4031	SYN286	DEL	-
FMchr16	18547778	18547915	TGCCTAAGCATGACCAGAGGAATGTGCAGGTATGTGCGAGGAGGAGGATGCTTTATTTTTTAAGTGCACATCACATTTTTCCCGCTTAAGTGAAGTCAGGTAAATATAAGATGAAAGCAAAAATTTCAAGGACTCATA	T	MChr16	18369812	18369812	DEL4035	SYN287	DEL	-
FMchr16	18769148	18769294	GGCATGGCCCTAGGGATGGCAGTGCTGGTCTGTTGGTCAGTTTACCACTTTGGGCCAGACTGTTTTATCTGGACAACCATTGAATGGATTGCTGATATTTTGCTAAAACATTCATGGTCCCCAGAGGATGGATCTTACTGACTTTCA	G	MChr16	18591275	18591275	DEL4038	SYN287	DEL	-
FMchr16	18910498	18910911	TTAAGGAAGTTACTGTGTATGTCTGTGGTTTCAGGTAACTAAGTAAATTTACTCAAGTACTGTCCTTAAGTACAATTCTAAGGTACTTGTACTTTAGTACTTCAATTTTATGCTACTTTATACTTCGACTCCCCTACATTTCACAGGTAAATATTGTACATTTTACTCCACTACATTTGTCTGACAGCTGCAGTTACTTGTTAATTTGCAGATTAGATTTTAAAAAACCTATACTAACCCTATAAAATACAATGCACTGTTATATAGTAAATTTAGCCTGACAGTGTGTAAAATGAGTAAAATTAGCTCTACATCAGTCGGCTACAATATTTAAATGCTGCTTGCATGTTGATGCATCAGTAAGGCATGTAATGTGTACTTTTACTTTTATACTGTAAG…	T	MChr16	18732562	18732562	DEL4041	SYN287	DEL	-
FMchr16	19017366	19017595	GTGGTGGAGGAAGTATTCAGATTGTTTACTTGAGTAAAAGTACAAATACCACACTGTGGAAATACTCTGTTACAAGTAAAAGTCCTGCATTGAAAATGTTACTTGAGTATGATCAGGAAAATGTACTTAAACTATTAAAAGTAAAAGTACTCAATGCAGAAAAATGTCCCCTGTGACTGTTGTACTATTATATATTATATAATTAGGTTATCATTACTCACGCATTAAAA	G	MChr16	18838687	18838687	DEL4044	SYN287	DEL	-
FMchr16	19831412	19831607	TGTTTTTTTTAAGGTCAATCTTTGATCCCATTAAAGGTTTTTTGGTCAGAAAGCAGACGGGAAGGTAAAGGATACTCAGTCTGTGTCAGTGAAATATCAATATTGTCCCTGATAATGAGATCACCTTTATCAGAGGTTAGTAGACAGCCACTAGAAAGTCAGTTAACCTTTGACATTAATAACGAGAATAAACTAA	T	MChr16	19636076	19636076	DEL4054	SYN287	DEL	-
FMchr16	20377011	20377115	ACACAATGTTTATATCACAAGTTTAAAGTAGTTTAAAGCAGTTTGAAATTGTGTGTCTGTGTTGAACAAAGAATTTCAGGCAGTTATACTGGGTCATAGCTCAAA	A	MChr16	20182165	20182165	DEL4062	SYN287	DEL	-
FMchr16	20403838	20404836	CCTTACAGGTTACTAAAATCTTTCCTGTAGAAACAGTGAGCTTTGTGTTGCCCCCCAAAGTCCAGCACCAAATAAGTCAAAAGTTAGTGGGGGTGTCTGTATCTTTTGCTAGTGTATAACTGCAACTATCTCAAAAAGCACAACTCACGGGCAGAGGTTGAATAAAAGCAAAGTTTACTAAGTGGATAGTCACAACCTTGTTCATTAATGTAACAGGCAGGCAGGCAGAAAAGACAAAGAAGCTCAAAGGGTCCTAAGGTGGCAGACAAAAACACAAAAGGCAGGCACGCGTCAATACTAAGGCAGACATGCAGGCAGGATACAAAACAAGGCTGGAGCACTAAAAGGGCCAAAGGGCAGGCACGGTATTTATACTAGGGGAGCTAATGAGGGGGAATG…	C	MChr16	20208911	20208911	DEL4063	SYN287	DEL	-
FMchr16	20803674	20803949	TCAAACCTCACTTCACTCACCTTAGCTCAACCTAAAAGCTCAACATTTTCTGAGAGCTAGATTGATACCACTCACATGTCTGTACACTAAGTATGAAACTACTGCTAGCAGCCAGAAACAAGTGGAAACAGCTAGCCTGGGTCTGTCCAAAGGTAAGAAGATCAAAATTTTAAAAAAGCCCCCCTTAAGCTCCCTAATTAACATGTTGTATCTCGTGGCCAAAGAAAATTACATCACCAGCTGTAAAACTGCAAATTCTTGGTTTTACACTCTGGG	T	MChr16	20597895	20597895	DEL4071	SYN287	DEL	-
FMchr16	21019680	21019876	atatatatattatgtatatatatacacatacatagatatatatatatatatagctatatatatataacaacatacatatatcacatacatatataataatatatatatatatatatatatatatacacatacataatatatatatatatattatatatatatataatatatatatatatatatatatatatatctat	a	MChr16	20814153	20814153	DEL4075	SYN287	DEL	-
FMchr16	21200715	21200928	TCACAGTTTTTTAAAAAGCAAATAGCTGCACTCTGTATGTGATGTGCTTATAATTTGGAGGTGGTTAGCGGTGCTTTCAAAATACCCCAACACATTTGTGAGAAATGATCAAAATGTGGAATATGATGCCCAAGCATTTCATTCACTTCATATGAAAGTCAAATGAGTTAATGAAATGGCACCGCTGGATTGTGATGCAGTTTATGTTGTGTGC	T	MChr16	20995658	20995658	DEL4078	SYN287	DEL	-
FMchr16	21331007	21331350	TGTCGGAAGAAGTATTCAGATCCTTCATTTGAGTAAAATGTACAACAATGTAAAAAAAATACTCCATCAAGTCTTGAATTCAACTTAACTTTAACAGTAAAAAAGTATCATCAGCGAAATGTACCTTAAGTGTCAAAAGTAAAAGTATTCATTCTGCAGAACCATTGACAGGCATAGTATTATACATGACATTACTAAATATGCCATATATAATTAGATACGACTATAGATATGTCAACACTGATCCCATCCTAGGGGTGCAGTCGTGAGATGATTAATGTGAGAAGAAACAAGAAAAAAAACTATGACACAAATCTATAGTCATTTTTCTGACTTTTCTCTAT	T	MChr16	21128965	21128965	DEL4081	SYN287	DEL	-
FMchr16	21617598	21617963	CCTGTCAATAATGTATTCGACTGACTAGGCGATTCTTGTTGAGAACAAGATCCTGTCACCTACAGGTAGGTGTCCCACTTTGGCTGCTCCAAGTATAGCAGGTGGATCTTAGTCACTAAATGTGTTTCCATCTACCAACATTTTCAAATGTAAATTAAAAAAAAACCTAAGGCAAAACAGCAGAAATATGAAAAAAAAGTTAAAATATCACTTTTACGATATTGGCTGAAGTGGAAAAGTTGGTATATCGATAAAAACAACATGACAAAATGCAATGGAAACAGATTTGGCGAATAAATAATGACATACATGACATACGTGACTTAAACATCACTCAATCTTCTGCTTCACTGAAGAGGCATACAG	C	MChr16	21414327	21414327	DEL4086	SYN287	DEL	-
FMchr16	22093079	22093260	ACCTCCTGCTAAGCCATTTTATCTCTTCGTTAATGTTATTAGTGATATTTTTTTAGTAATGGGACTATGTAGTTGTGATTTTTCTGTACATGCATGTAAAAAGTGTAAGATAAACATTATTTTAGCTCACTGTGGAATGAAAACCTGGACACAGACCTGTGTACAAGCCAGGTCAGACAGTG	A	MChr16	21889483	21889483	DEL4094	SYN287	DEL	-
FMchr16	22207127	22207238	GTGTGTGTGTGTGTGTGTGTGTGTGTGTGTGTGTGTGTGTGTGTGTGTGTGTGTGTGTGTGTGTGTGTGTGTGTGTGTGTGTGTGTGTGTGTGTGTGTGTGTGTGTGAAGGG	G	MChr16	22003235	22003235	DEL4097	SYN287	DEL	-
FMchr16	22594971	22595155	CTGTGGTGCTTTCAGCTAAATGCATGCTAACATTTGTTAATTATTGGATAAATTAATGATTTGACCTGGCGATGGCACGAGATGAAAAGTCAGAGGAACCATGAATTTCTGTACAAACTGTCATGACAAGCCTTTGAATATATATGTAGATATTTCAGTCTGGACTGACCAACCAACCCACCGAC	C	MChr16	22388960	22388960	DEL4104	SYN287	DEL	-
FMchr16	23330558	23330834	CTCCATGAAGACAGATACTCACGCCTTCGTCTCTGCCTGCATGATATGTGCTCAAGGGAAATCCTCTCACTGTCCCACGTCGTACTCAACTTTGTGACGGGTCTTCCGCCCTCCAAAAGTAACACAGTCATCCTCAACATTGTTGACCGTTTCACTAAAGCTGTCCATTTTGTGGCTCTCCCCAAGCTCCCATCTGCCAGTGAGACTGCCAACCTTTTGGTGTTCCATGTTGTTCGACTCCATGGGATCCCCTTGGACAATGTGTCGGACGGGGGCC	C	MChr16	23127679	23127679	DEL4116	SYN287	DEL	-
FMchr16	23381449	23381560	TATATATATATATATATATGTATATGTATATACGTGTATGTATGTATGTATGTATGTGTATATATATACATATATATATATATAAAATATAATAGAATATGTATGTCAAATA	T	MChr16	23172284	23172284	DEL4117	SYN289	DEL	-
FMchr16	23696020	23696158	TATCTGAACTGTGCTAGTTAAAGGCACATTATTACGTTTATTCTCAGGGCTGTTTCTCAATTTCATTAGATTTTTTTATGCTTTTGGTGTTTAGCCTTGTTTCATCAGTTCCCTGTGTGTATGTGCTTCTCATTTTATT	T	MChr16	23485724	23485724	DEL4125	SYN289	DEL	-
FMchr16	23889450	23889567	AAAATTTACCACGAATGAGCTGTAACTGAATTATGGAGACCATATTTGGTAACACTTTACTGTAAGTCACCATATTTAACATTAGCAGTAAACATTCATTCAATAAATGGTTCATAAC	A	MChr16	23676638	23676638	DEL4132	SYN289	DEL	-
FMchr16	24183695	24183934	aagtactgaagtattctcagcttcatgtagttaaagtatcagtagtaaaagtacagaagtattctcagcttcatgtagttaaagtatcagtagtataagtactgaagtattctcagcttcatgtagttaaagtgtcagtagtaaaagtacacaagtattctcagcttcatgtagttaaagtatcagtagtaaaagtacagaagtattctcagcttcatgtagtatcagtatcagtagtaa	a	MChr16	23958450	23958450	DEL4140	SYN290	DEL	-
FMchr16	24275492	24276161	TGCTCACAGCGTTAAAAAATTAAGGGATGGCAATACCATTTGGTCGGTCAGTTGGTCAACCACTTTGGTCCAGACTGAAATATATCAGCAACAATTGGATGGCTTGGCATTTAAGTTTGTACAGACATTCATGGTCCCCAGAGGATGAATCCCGATGAGTTTGGTGATCCTCTGACTTTTCATCTAGTGCCACAATGAGGTTCATATTTCTGGTCTTGAGTGAAATATCTCAGCAGCAATTGGATGGATTGGCATGAAATTTGGTACAAATAGTCAAGGTCCTCAGAGGATGAATCCATTCGACTTCATTGATCCGCTGACCTTTCGTTTATCACCACCTGCACCTCAAATGTGTCAGGAAAGAATCCAACTAGCTTTTGTGATCCCCCGACTCTTCGT…	T	MChr16	24051619	24051619	DEL4146	SYN290	DEL	-
FMchr16	24321041	24321189	TATTTTAATTCTGACTCTCTGTTTCATTAAACAGTGATTTACATAAGGCACTAAACAGTCATTGCATTTTTCCTTATTTACTAAAGGCCTGCACCAAGGTTTTATGTCGATATCATATAAGAAAAGAGGCACAGTTGAAAAATTGCGTG	T	MChr16	24096342	24096342	DEL4148	SYN290	DEL	-
FMchr16	24408816	24408929	TCGGGGCCCAGTTGTTCAAAAGGTTAATCTGGATCAGAATGTCTGAATGTCTGTAGTTCTGTTCACCAAGTGGGAATATCGTTCGTGTCAGAAATCCCCAATATCTCCGACTCG	T	MChr16	24186466	24186466	DEL4151	SYN290	DEL	-
FMchr16	24456843	24456999	CCCGTCCCTAGATGGGCCTTTAAAATACATAAAACTCAACAACAAATATGAACATTAAGAACACAAAACTCAGAACTCAACAACACAAAACAAAACAAACTATAGTACAATAAAACACCATAAAACAAGAAGCACCAGATCATTCATGACTACATGA	C	MChr16	24235375	24235375	DEL4156	SYN290	DEL	-
FMchr16	24588798	24588941	AAGACACGAGTACCTCAGAGTTGTACTGTGCTTGAGTAAATGTACAGAGTGTGTGCATCTGTATGTGGTTTCAGCTCAGTTACTGCACTTCATGAAGGTTATGGAGAGGTGTTGATTCAATTTTATGGTCATGCTGGCAGCTAC	A	MChr16	24368050	24368050	DEL4166	SYN290	DEL	-
FMchr16	24644581	24644820	TCTGTACTTTTACTACTGATACTTTAACTACATGAAGCTGAGAATACTTCAGCACTTTTACTACCGATACTTTAACTACATGAAGCTGAGAATACTTCAGTACTTTTACTACTGATACTTTAACTACATGAAGCTGAGAATACTTCAGTACTTTTACTACCGATACTTTAACTACATGAAGCTGAGAATACTTCAGTACTTTTACTACTGATACTTTAACTACATGAAGCTGAGAATACT	T	MChr16	24423637	24423637	DEL4169	SYN290	DEL	-
FMchr16	24653223	24653612	CCAGGACTGATGGTCTAAGTTGAGTTCATAGACCAGCGTAAGAGCTTGTAGCCACTCTCGACTGGAGCTAAACTCCCGTTATAGCCGACTCTCCCCGTTTATCTTTATCATTTGTTTCTCTCCCCGTGCTCTGCATACAGGGTCTTTTCACAATAAACTTCCGGGTTAACAGGAAACAACAAAATAAGAACAATATAACAAATACATTACAAACGCAAACTACACATGAACCATACTGTGCATTGGGGTCATTTACACAATGGATTATTGTTAGTAAAAGGCAATTAACGAGGATATTGAGATATATGTGGATTACATCGTCGGCAATATGCTGACTTTGAGGTGCAGTACACTTCATGCTTCAGTGAGAAAGGCTGGTCTGTTGTGATG	C	MChr16	24432038	24432038	DEL4170	SYN290	DEL	-
FMchr16	24735749	24735992	ATGGTGGCCATTGACTGTCAGTCTCTCGTGTTGAAGTCCAATGTTTTGGTGGCCCATCCATCCACCCAGACCTCCTCCCAGTGCGGACTTTGTCTCTTTATAATAACGTCTCCTGACTTCCTCCTTTGCTCTCGTCATAATTACTTCGAATTACCACTTGAATGTAAATATTTGTTGTTTTGGGGCTCTTACTGAAATTGACTGATACTGACGTCTCCTACAGCTGTGTGCTTTCTCTCTCTGT	A	MChr16	24514366	24514366	DEL4175	SYN290	DEL	-
FMchr16	24919584	24919759	TAATAAAATGTTTGTTTTTATGATACAAGAAATGGAGTAGGCACATATAGCTCTGGTTTTACTCCTACAGAGGAGATACTGATGGAGAGAGCTATCCATTTATTTGTTTGCTTGTTAGGGGATGATTGTTTATTGATTACTTCAGACGTGATATAATCATTTAGCGTTACCTACTG	T	MChr16	24686639	24686639	DEL4183	SYN290	DEL	-
FMchr16	24933153	24933260	ACTAAGTAGATTCACTTAAGTACAAATAAATTCGAGGTACAGATTTAATGCAACTTTCTACTTTTACTCCACCACATCTCAGAGAATATTGTGCTTTTTACTGCCACT	A	MChr16	24700944	24700944	DEL4186	SYN290	DEL	-
FMchr16	24951269	24953045	TTGTTGGGAATCGGCCCATGAGTGAAACCTTATTCAAAATGGAGACTGACCGCATGGCTTCTTGTGAGAACAAAGGGAGCCATCAAGCTCTCTTTCAGGAGCCTCCATTTTGTCTTTCACACCTATGTGAGGAACCCCACCCATTGACCCAGCTTCCAGGAGTGATTGGTCAAGCTGACACAGGACCCATGACCTCATCGGGTCATATATAAAGCAAAACTCCCGTCTCTCTGCTCTCGACTCTGCAACTCAGCTCTTCGCTGAGAGGGCAGCCCAGCTGCTCCCTCTCTCGTATGCAACCTAACTGAGGAGCAGCGCTGCTGCTCTCCCCTTCCTCTGGAACTCTCTTCTTGGAGGTGCGGCCCAGTTGTCCACCTCTCTTCTGCTCCATTGTGTTCT…	T	MChr16	24719172	24719172	DEL4188	SYN290	DEL	-
FMchr16	25218592	25218789	CAGAAAAGGTCAGAAAATAGTGAAACATGTCCAAAAAGCCCAAAGTGACATCTGCTTCTGCTAGCTCAGGGTGGGAACTGTTGGGTCTCAAATAATATATCTTAAATAATATTAAGAGTACGGTCTAGACCTGCTCTATATGTAAAGTGTCATGAGATAACTTTTGTTGTGATTTGGCGCTATATAAATAAAACTGAC	C	MChr9	41438	41438	DEL4198	TRANS2183	DEL	-
FMchr16	25218592	25218789	CAGAAAAGGTCAGAAAATAGTGAAACATGTCCAAAAAGCCCAAAGTGACATCTGCTTCTGCTAGCTCAGGGTGGGAACTGTTGGGTCTCAAATAATATATCTTAAATAATATTAAGAGTACGGTCTAGACCTGCTCTATATGTAAAGTGTCATGAGATAACTTTTGTTGTGATTTGGCGCTATATAAATAAAACTGAC	C	MChr16	24965094	24965094	DEL4202	SYN292	DEL	-
FMchr16	25363682	25363833	ATGTACTTAGTTACTTTCTGCCACTGAGAAATACTGATGTGCCCCCCCCCCCCCAAACACCAGACACCAAAAAGAAAGTCTCAAAATGTTCAGAGTTTGTTGATCATCAGAAACCTTTGCTGATTGATCGATTGTTTAAGTAAATTATCAGC	A	MChr16	25112714	25112714	DEL4213	SYN293	DEL	-
FMchr16	25519234	25519368	TGCCGAGTACAAAACATTCAGGTAGCATTTTTTTAATTTTTTCACTACCTGATGACAGACTTAGGTCAGCTGTAGCCAGTTAATGTTGTGAGAAGTCTGTTCTCTGGTTTATGAGCTCTCTGCAGTTTGTGTTTG	T	MChr16	25192632	25192632	DEL4219	SYN294	DEL	-
FMchr16	25602340	25602523	CTTAAAGTATTATAGTAAAAGTACTTGTTGGACAGAATGGTCCCTTCCTTTTTTATTATAATATCATATTATTGGAATATTACTACTGATGCTTTATCATGTAAGCAGCGTTTGAATGTTACAGCTGGTGGAGGTGGAGCACATTTTAACTACTTTATATAATGTTGGATGGTTTAATCAGTAG	C	MChr16	25277041	25277041	DEL4228	SYN294	DEL	-
FMchr16	25692356	25692958	AAGCATTACAATCACGAAGAAATGCAAAATGACCACAAAGAGACACAAAATGACCTTAAAGAGATGCAAAATGACCACAAAGAGATGCAAAATGACCACTAAGAGACAAAAGCGGCCACAAAGAGATGCAAAATGACCACAAAGAGATGCAAAATGACCACAAAGAGATGCAAAATGACCACAAAGAGATGCAAAATGACCACAAAGAGATGCAAAATGACCACAAAGAGATGCAATATGACCACAAAGAGATGCAAAACGACCACAAAGAGATGCAAAACGACCACAAAGAGATGAAAAGTGACTACAAAGAGAAGCATTACAATCACGAAGAAATGCAAAATGACCACAAAGAGATGCAAAATGACCACTAAGAGACAAAAGCGGCCACAAAGAGAT…	A	MChr16	25366113	25366113	DEL4232	SYN294	DEL	-
FMchr16	25974133	25975779	ACAGTTGTGCTCAAAAGTTTACATACCCTGGCAGAATTTTTGCTTTATTGGCCTTTTTTCAGAGAATATGAATGATAACACAGAAACTTTTTTTCCACTCATGGTCAGTGGTTGGGTGAAGCCATTTATTGATAAACAACTGTGTTTTCGATTTTTAAATCATAATGACAACAAAAAACATCCAAATGACCCTGATCAAAAGTTTACATACCCCAGTTCTTAATACCGTGTATTGCCCCCTCTAACATCAATGACAGCTTGAAGTCTTTTGTGGTAGTTGTGGATGAGGCTCTTTATTTTCTCAGATGGTAAAGCTGCCCATTCTTCTTGGCAAAAAGCCTCCAGTTCCTGTAAATTCCTGGGCTGTCTTGCATGAACTGCGCGCTTGAGATCTCCCCA…	A	MChr16	25647609	25647609	DEL4238	SYN295	DEL	-
FMchr16	26046755	26047143	CTTCGCCATAACATTGCCCTTGAACTCTGACCCTCTTGCTACATCCGTTGCAGTCCGTAATTTTGAGTAACAGTAACAGTAAAATCACACATGCATTTCTCTGTCATTGTAAATTTCATAGTTATGTCCCTTTGTTGTTATTGTTATTGTTCACTTAAACAATTCCTGTTCCTGTTATTACCATATATTCGACTGGTCACCAGTAGGCATGTTACCCTCCTTCACACACAGCTCTCTGTTGCTGGCAGATGTTTTTTTGCTGTTGAGTATATTTTCATACAGAGATGCAGCGGAGACGCACTGTGTTCTGTCTGCACGTGGAGCAGCCGTACATTTAACTGTATTTCGTTTGCAGTGTAACATACTTGCCTGTTCTGTTGTGTAACTAT	C	MChr16	25743117	25743117	DEL4242	SYN295	DEL	-
FMchr16	26538196	26561920	CTGGACTCTCTGCTGCTGGAAACGTTTCCACATTTAAAAAAAGACAAAAAGCAGCTTCTGTTAATCTGAGCTGATTAAAGCTTTTACAAACAATGGCTTATCTCTGGATAAGTGACCGCTGGTTAAATCCGCTGTCGGACAGATACTGAAAATAAATATTAGCATTCTCTGCTCTGTCTTAATATTTGTACTGAATTTGCAATGTTGACACCACATGGAGGTCACAGTGAGGGGAAAGCAGCTGCTGCTCTAAAGCCTCTTTCATCCTGACAGAGTTTGTTTTAGTAGCAGCACATTTAAATGATTCACTGAGAAATTGCAGCAAATCGCTGTTTCTGTAACGTCTCTAATAGATCTGTTAGTGATCACAGCCTCCTGTCATGAGGAGTTTTATTTGGC…	C	MChr16	26245105	26245105	DEL4257	INV949	DEL	-
FMchr16	26664066	26664298	AAAACATACTTAACAATACTTAACAAAAAATACATACTTTACAATACTTTACAAAACAATACATACTTTACAATACAAAATAATATATACTTTACAAAACAATACATACTTTACAATACAATACACTTTACAATACTTTACAAAACAATACATACTTTACAATACTTAACAATACTTTACAAAATAATACATATTTTACAAAACAACACATACTTTACAATACTTTACAAAAC	A	MChr16	26173110	26173110	DEL4261	INV949	DEL	-
FMchr16	26792854	26793047	agggaggaggaggaggagagaggagagaggaggaggagagaggagcagacgcatgtcctcctctcagagaggagaggggaggaggaggagagaggagagaGGAGGAGAGAGGAGagaggaggagggaagagCAGAGGGAGGAGCAGAGGAGGAGCAGGGAGGAGCAGACGTATGTCCTCTTCTCAGAGAGAAGT	a	MChr16	26350002	26350002	DEL4267	SYN299	DEL	-
FMchr16	26904673	26904783	GTTTATAACAGGGAAACAAGTTCACACAGTTTATTTCATATTTATAACATGAACTGTCTTAAAACTCACACCAGCATTTAAAACTGGAAACATAAATCTGAGACTAAATCA	G	MChr16	26461776	26461776	DEL4270	SYN299	DEL	-
FMchr16	26972156	26972422	GGAGAACACAGCACAGGCTCCAAAGAGGAGGAAGACATTTGTTATAATTCATTTCAGACACTGTCACATCCAATGAGTGCATTTCATTCATAACTTATTACTTAAACAGCATTTTGTTAATGCAGGTTGAAGAGTCGGTCTGAATCCTGTCCAGACCTGCTGCTGCAGCACAGCCACACTGTACATTTAAAGGTGGTCTAAGTAAGGGCCAGTAACTAAAGGCTGCTTCTCCATGTTTAGTTTGGACTTTGGGAGCAGCCTGGTGAC	G	MChr16	26530182	26530182	DEL4278	SYN299	DEL	-
FMchr16	27154822	27155170	CACATGCGCGATTCTATCTCCACACTCCCTGCCGTTGTAACTGTTCTGTTGGAGAGCGACTGGTTCCGTACAAAGTGTCAGCAGGTAATTACTCATTTTTCTCGTATCTGACAGTGATTGTTGGAGCTGTTCCTGTGGTGGAGTAATGCAGACTCCTCCTCTGATATAAACTGTCCTCTAAAGGACATCAGGAACTCTCTGGACATTTTAAGAGACACGTCGGAGCCTGAATAATGTTCAGAGACACGTCGGGTTCCTCAACAAGCACCGTTCAGACTTGGAAGAGTTACTAAGTTAGTGACTCTGAATCCGCACTAACAGATAAATAAAGCAGCAGCTTCTCTGATCA	C	MChr16	26713898	26713898	DEL4281	SYN300	DEL	-
FMchr16	27481160	27481302	CATATACTTCTACCATATACTTCTACCTTATACTTCTACCATATACTTCTACCTTATACTTCTACCATATATTTCTACCATATACTTCTACCTTGTACTTCTACCATATATTTCTACCATATACTTCTACCTTGTACTTCTAC	C	MChr16	27077034	27077034	DEL4295	SYN304	DEL	-
FMchr16	27635893	27636074	TGGTCCCAGAGCCTTAACGCCAGTAACCTTAAACGAGTGGTCCCAGAGCCTTAACGCCAGTAACGTTAGAGTGGTCCCAGAGCCTTAACGCCAGTAACCTTAAACGAGTAGTCCCAGAGCCTTAACGCCAGTAACGTTAAACGAGTGGTCCCAGAGCCCTAACGTCAGTAGAGTTAAAGGAG	T	MChr16	27226308	27226308	DEL4309	SYN305	DEL	-
FMchr16	27921912	27922090	TGATAATACTACTGACACTACTGATAATACTGATACTACTGATAATACTACTGATAATACTACTAACACTACTGATAATACTACTGATACTACTGATACAGCTACTGATAATACTGATAATACTACTGATATTACTGATACTACTGATAATACTACTGACACTACTGATAATATTACTG	T	MChr16	27595719	27595719	DEL4318	TRANS1109	DEL	-
FMchr16	27932528	27932657	aggtttgttcagatgccttcaggtgccttcgggtgcggtcagatgtcttcagatgtcttcagctgtgttcaggtgccttcaggtttgttcaggtgtgttcaggtgccttcaggtttgttcagatgccttc	a	MChr16	27605858	27605858	DEL4320	TRANS1109	DEL	-
FMchr17	315752	316119	TGTGGTATCTGGTGTTCCATATGGTTTGAATTAGTGGTATAGGTCGAAAGGTCATATTTAATAAGGAAGTGGGCCTCTCGGTCCCTCTCGTTCTTCCTGTCATTTTCTCCCTCAGATTTTGATAAATGGGACTGTCTTGGTCTATAGCTTACCTCATCTTTTCAATAACAACTACCCTATATAACTGGGCAGACCAAGTCGTTTCTTCAGAGTGATCTTTTTGGCTCCAGATCCTCTCACAGGCAGTCCGCGGTGCTTGTTTTGATGCTGTGCTTTTTGTAATAAACCTTTTTATACAAGTAAGTCGGTGTCAGCGGAAATCTCTTCAACACATCTTCACATCATCGCTGCTTAATAAACAACATGAG	T	MChr17	61408	61408	DEL4333	SYN308	DEL	-
FMchr17	1284756	1286308	ACACACACACACATACACCGACTATCTCCAGCAGCCAAGGCGGACTCAGATGAGCTGCTGCCTCAGTAAATCAGGTGCTGAATGCAACAAGATATATATCTGTATATATGAAACATACATGTGTGCTGCTTCAGGAGTCCCCTGGGCCGACCACCAACCAGCCTGAAAGGACTCCTTCTTCAGCTTGACGGCTGAATTAGCTACTGGTTTCCACCAGCTGGTTCTTTGGTTGCCACCATAACAGGCACCAATGACCTACCGGACACAACTTTGAGCAGCTCAGCTCAGCTCATCCGGGGGTTCGTTAGTATCTCCACACCCACATGGGGTCCTTCACCCTGGGACGCTCCTTACAAGGAGCGACTCCAGCCCCCTATCCCTTTTAGATCTTTAGGAGCA…	A	MChr17	672235	672235	DEL4346	INV954	DEL	-
FMchr17	1523944	1524111	TTTTGTTTCATGATTATGACTTTTTATCTCATAAGTATGACTTTTTATTTCATAATTATGACTTTTTATTTCATAATTATGACTTTTTATTTCATAATTATGGCTTTTTGTTTCATAATTATGGCTTTTTGTCTCATAATTATGACTTTTTATTTCATAATTATGACT	T	MChr17	301426	301426	DEL4356	INV954	DEL	-
FMchr17	2307126	2307254	TAGTGAGTGTGTGTGTCTAGTGAGTGAGTGTGTGTGTGTGTGTGTGTGTGTCTAGTGAGTGTGTGTTTAGTGAGTGTGTGTGTGTGTTTGTGTGTGTTTAGTGAGTGTGTGTGTGTGTGTGTGTGTGTG	T	MChr17	1440079	1440079	DEL4380	SYN314	DEL	-
FMchr17	2373539	2373928	ATATTTGGTGTGTACCATCCAAGAAAACCAAAACAAATACGAGTGGTCTTCGATTCCAGTGCCCAGTACAACGGTGTGTCACTCAACGACGTGCTGTTGACTGGGCCTGATCTGAACAACACGCTGCTCGGTGTACTGATGCGCTTTAGAAAGGAAGCAATCGCCTTTACAGCGGACATAGAACAGATGTTCTATTGTTTTTCAGTAAGGGAAGAAGATAGGAACTTCCTGCGTTTTCTATGGTTCCAAGACAACGACCCCTCCAAAGACATTGTGGAGTATCGAATGACGGTCCACGTCTTTGGAAATAGGTCCTTCACCCGCAGTGGCGATTCATGGACTACACCAGTCTGTTTAGGTCAGTGAGCTCCATATCGACCCTGAAGTCCA	A	MChr17	1506517	1506517	DEL4384	SYN314	DEL	-
FMchr17	2423141	2424648	ACACTCCCCTCCAAAAGTATTGGAACAGTGAGGCCAATTCCTGTATTTTTGCTGTAGACTGAAAACATTTGGGTTTGACATCAAAAGATGAATATGAGACAAGAGATCAACATTTCAGCTTTTATTTCCAGGTATTTACATCTGGATCTGATACACAACTTAGAAGATAGCACCTTTTGTTTGAACCCACCCATTTTTCATGGGAGCAAAAGTATTGGAACATGTGACTGACAGGTGTGTTTTGTTGCCCTGGTGTGTCCTATTACATTGATTATTCAAACAATAAATAGCGCTGAATGTCTACGTTCAGTTTCAGATTTGGGTTTTGCCTGTGCAGACTGCATTTATAGTTAGAGGTGTAACCAACATGAAAACCAGAGAGCTGTCTATGGGTGAAAA…	A	MChr17	1576374	1576374	DEL4389	SYN314	DEL	-
FMchr17	2524688	2524805	ATTGGTTAACAAACTGACATCAGAGTTTGAGATACACAAAACACCACCTGAGGACACACTGCATGTTCTTAGACATAGATGCTGAAAGTCTCTGAAGGTGCAGCCTGTGATGGTAACT	A	MChr17	1674654	1674654	DEL4393	SYN314	DEL	-
FMchr17	2705796	2706218	TGAGTGGCTGTGTCTAAAGTCTGATGTACTGCTCTGTGCAGTGACCACCTCGTAAGTGGACATCTACCTCCCTGTGGGCACCGATGATGAAGCTCACTTCAGCTGTGCAGATTGGACATTTCTCAGAGGCAGACATTTTCTCAGCGGTGGGCTCACACGTTAATGGTTGAAGCCAATTATACGGTTAAGTAACGTTTAACTTAAGCTCTGTGAAAATGACAAGAGAGGACCCGTAGCACTAAAACACAATCTAGCTATACGTCACTGTCGGCTACGTAACCTTTGCTTATGATTTTCAAACAAACAAAAAAATGTCAAATTCTTCTCAAATTATCGATCAAAGAGATGGGTCATAAAGTGGCTTCACCTTATGACATCTAGTTTTAATAGTGTTTCAGG…	T	MChr17	1854537	1854537	DEL4400	SYN314	DEL	-
FMchr17	2838891	2839013	CTCAGAGAGTTCAAACCCAGTTTACTTTATCACCTCCGCACATCTGGCCAATCGCTGCATGAACTGGGCGTGAATGTTGGACTGTCGTTTTCATAAAGTTACAGAAATTGTTGGAAGCAGACC	C	MChr17	1987342	1987342	DEL4405	SYN314	DEL	-
FMchr17	3152989	3153116	TTCCGCCAAGCGAGGCCTGTGATTGGTCAGGACACAGCCTGGCTGCCTGCTGCGTCCTGTGCGTGATGGACCCGCAGCTCAGCTCTCAGTCCTTCAATCACACCAAGCATTTCAAAACAGGTAGAGTT	T	MChr17	2300442	2300442	DEL4414	SYN314	DEL	-
FMchr17	3282737	3282884	AAAACCATGACTAATCTCACTCCCTGGTTTCTTCAGTACGAAAATAACTGACCTCAAAGATACTTATTTTTCACTAATTTAAAACCAATCCCCATTCAGAGCTGGGTTTCACAGGGCAACCCTAGTCTGGGGCTTTTGTAAAATGGCT	A	MChr17	2429248	2429248	DEL4424	SYN314	DEL	-
FMchr17	3304282	3305012	CTTTGATACCATAGAATGTATAAAAGAAGTGGACGTAGGGGTCTGAAAGTGAAGCCAATGTGGAAGTGCCTTACACCTGCATTCTTTTCAATGACCAGCAGGGGGCGACTCCACTGGTTGCAAAAACAAGTCTGATTGTATAGAAGTCAATGAGAAAATGAGCCTACTTCTCACTTGATTTATTACTTCAGTAAACAGTTTCCTAATGAGTTTATGGTCTCAATCACTAGTTTCAAGTCTTCTTCAACACAGCATGATGTTCATTTTGTAAATTATGGCCCCATTTAGAGTAAAACAGACGATAATGCAGTGTATGCTTTAGGGCGTGGCTACCTTGTGATTGACAGGTCGCTACCACAGTGACCTGTCATTCAGGATAGAGGAGTAGCAATGCGTATC…	C	MChr17	2450659	2450659	DEL4425	SYN314	DEL	-
FMchr17	3443747	3443972	ACTTTCCCGGAGAAATCACAAGCGGCGCACAGTTAGGCTTTTAACAAGACTTTTAACGCAACAGACACGCTCTTCAGCTCATCTGTGTGTGAAGTGGCGTGCTGTTTTTTCCTGTCTCTGCTAGCGTTGTGAGTAAACGGTTACTATGGACAAACAAACAAAGAAAAGATCGATGACTACATACGAGGAAACTGAAACTGAAGTGAAGTCCAAAAACACACCTGCA	A	MChr17	2592131	2592131	DEL4430	SYN314	DEL	-
FMchr17	3493045	3493245	GCGAGGGCTTCGGGCTGTCCCACTTTCAAATCGCAGAGTGCACGACGGCTCTCTCGCAGACTTTTTGAGCCCTTTATACTCTGTAGTTTCCGTAAGTCTGCATTTCTGCAGACTTTGCCTGAGGGAATAACCCAGAGTTCATAGCGTTGTGACATTAAACATGGGTTTAGCAGGGGAACCCCGGGAGCGTTAAAAAAAAAG	G	MChr17	2641164	2641164	DEL4431	SYN314	DEL	-
FMchr17	3750323	3750769	GTTGCTATTTATTCCTGTCACTCGCATTGAAAGCGCCGCATCATGGACGAGGAATGGTTTGATTCATGAAGTTGAAATGAGGAGTTATCTGTACGATACCTCCTCATTTAACTACAAAATCGTACATAAGGTGGCAGCTGGTTGGAGGGAGATCGCCTGTGAGCTGGAATCACAATATAAAACGTGTGTTTTCTGTTTAAAAGTACACACGCAGGAAGATAGCAATTAGGCTACTAACCCATCTTTAGTCTGATCTTGAGCGATCGGCTGATAGGTTGCTGACTTGTTTAAATGCCGTAACAGAAGTGCATATTTAACTTTATGTGAGGACAAGGTGCTTGCATGCGTGCGCTCCGGTACTTAAACAAATAGCGCTACACCCCTGAGTACAGGGAAAAT…	G	MChr17	2895703	2895703	DEL4436	SYN314	DEL	-
FMchr17	4074367	4074494	GTCACGCATGGTGGGCTATCAGAGTTTTCCATGTGTTCAGAGGAGTGCCAGTGAGGGGCTCTTCAGAGGGGGCATTTCATGTTCCACAGTGCAGGTTAATGCACAGCAGAGTGTGATGCACATGCAGG	G	MChr17	3220628	3220628	DEL4443	SYN314	DEL	-
FMchr17	4225420	4225561	TACGATCAGGATACAAAAATGTTCTAGCGTGATGAAATTAATTACAATGATTAGACGACCAAAAGGAAATGAAACGGCAACTATTTTGATAAAAGATGAATCGTTTAAGCCATTTTTCAAGCAAAAACGCCCAAAATTTGAT	T	MChr17	3370093	3370093	DEL4447	SYN314	DEL	-
FMchr17	4505800	4505967	TAAATATATATATATATATATATATATATATATATATATATATATATAGTTTACACATCATGGCTGTCAGAAGCACTACTGGCTCATCTCAGACTGATGTAGTCTAAGGTACTGTAATGTTAATATTGTATATACCTTTTCAATGTCACCTCTTTTTTTAATCTCTCA	T	MChr17	3654245	3654245	DEL4460	SYN314	DEL	-
FMchr17	4899289	4899394	GCCCCCAAGTGGCCAAAAAAATCTATTAATGCATCTTTAAACTTTAACTAGGAAACATAAAACCCATCTTATATTTAAAGGATAATTCCAGTTTATTACATCTTGG	G	MChr17	4050870	4050870	DEL4477	SYN314	DEL	-
FMchr17	4923832	4924375	GTTTTTCACATTCATCTGCTGAAGTTTCTCTCGCTGTACTTATTTACTCTTCTGCACACTGAGGTGGACTTTTCACTGAAGTAGGAGACATTTTCCATCCAGCAGTTAAACTTTAGAAAGTCCAGGAGAAAGAGAAGGAGTGGATGTACTTTGAGGAAATTTGAACTAGTTAAGTAAATTTTTGGGGGGGCGGGGGGAATGTACTCAAGTACTGTACTTAAGTACAAAATCGAGGTACTTGTACTTTACTTAAGTGTTTCCGTTTTATGTGACTTTATACTTCTACTCCACTTTATCTCAGAAGCAAATATTGTACCTTTTACTCCACTACATCTGTCTGACAGCTTCAGTTACTTTACAGATCCCCTTCCTGTCCAGTGAAAACCACGTATCTCCAGA…	G	MChr17	4075324	4075324	DEL4478	SYN314	DEL	-
FMchr17	5606229	5606603	AAATTCTGGATGTGGATGCTACAGTATGTTAAATGCTGGTTCAGGGTTCAGGCAGGTATAGAATAGAGTCTCTATATAGAGTGTGTATATATATATGTATGTATGTATGTATATATATATATATATATATATATATATATGTATGTATGTATATATATATGTATGTATGTATATATCTATATATATATGTATGTAGTGTATATATATATATATGTATGTATGTATATATATTGTATGTATGTATATATATATATATGTATGTATGTGTATATATGTATGTATGTATATATATGTATGTATGTATATAATGTATGTATGTGTGATATATATATGTATGTATATATATATGTATATAATGTATGTATATATATATGA	A	MChr17	4732212	4732212	DEL4487	SYN314	DEL	-
FMchr17	5668771	5668988	CGGGGGTGTGGAGTTTGAAAGACGTGGGCGTTTACGAGTCAGTGAGGGTCTAACACAAGATGGAATTATGGTTTTATGGGAATTGTTGTATCCGGTGATTTTCGAGCTTGAACCATATCAGGAATACAAATCAAGATATCGCAGTCCTTGCTGCATGAATTCTGTTTTTAATCAGTTTCTTGCAGATCCTCCAGCTTCGTGGAAGCGAACTACTGCAT	C	MChr17	4792302	4792302	DEL4491	SYN314	DEL	-
FMchr17	6022054	6022284	ATTGTGTAAACGTGCTGAGATCAAGGAACACGGCAACATCTCTATGACAAAATCTCAGGGGGCAAGAAACAAAAACAGTCAACAGTTTAGCCAGATTATCTAAACCTCTTTATTTGGAGGTGAAACTGAAAGTGAGTGCACCCGAAATGTTGGTAATAGTCCCTCATTGACGGCATTTTTTCTTGTATCATATGCCAGCTACAAACACTTCTGATTATTCAAAAGTACTGT	A	MChr17	5144842	5144842	DEL4498	SYN314	DEL	-
FMchr17	6037829	6037954	TTCTGTTGAGCATTCCCAAGGTCATGTTGGACGAATCTGTCAAAGACAATATTGCACCATTTCATCAGTGTCCAAAAGATAAATGTAAGTATTTTATTTAATTTTCATTTAAAATATTAGTTATTT	T	MChr17	5160612	5160612	DEL4500	SYN314	DEL	-
FMchr17	7004157	7004312	GGATACCCAGCAGATAAAGGAGTTGAAATTAGTTCCACCTTTATCAGCTGCAACATTAAAGGGATACACGTTAGTGCAACAATAATTATAATTCAATAATATAATATTTATTATTCTGAAATAAGCCATTCTGCATTATGAGTACTTTTCCTTTTG	G	MChr17	6109796	6109796	DEL4512	SYN314	DEL	-
FMchr17	7673178	7674830	ACAGTGGTGGCCAAAATTGTTAGAACACCTGGCAGATCTGAAAATATTGACCTTTTTTTTGCCTCCAAAACATGATTTCATTTCATATTGTTCATGAAACATGCAGATGGTTGCTCTGAGCACAACAAATATCAGATGAAGTGAGTCCTACTGTTTTTATCCACTTTTAACTTTAATATTTGGTATGTCCACCTTGTGCAGCAATTACAGCAGCACATCTCTCTGGCATAGTGTCAATATATTTCCTGAGAACTTCAACACTAATGTTATCCCATGCCTTCTGCAACTCAAGCCAAAGGCTTTCCTTTGAATGTACAATAGATCTGTCCAGTTTATTTTCCAACTCGCCCCAAATTTGCTCGATGGGGTTGAGGTCCGGACTTTGAGGGGGCCAGTCCA…	A	MChr17	6800466	6800466	DEL4518	SYN315	DEL	-
FMchr17	8013570	8014194	TAAAAAAAAAAAAAATCAACAAGTGCAGTGAAATTATTTCAGCCTGTTTCCAACACAAATCTACTTTGTAAAAGAATTTAAGAAATAAAAGTTAGTTTTTTGAAAGGAGACAGAATAAGGCAGATTGCTCCATGAATATCAAGAAAACAAGTGTCTTTTTCTAGGAGAAAGTAGATTGTGTGGAAGGTTTTCTGGATTCTGGAAGCACATGGTGGGAAGCCAGTGAGGGATCACATCCTTGTAACTGTTCTACAGTCACTACCTGGATGGTTTTATTTTTATTTTTTAAATTTAGTTGTTAAAGGGACTGTATAATGTTAGACTGGCAATGTTAAACATAGATGTTTCCATTTGATGCATTAGCTTAAAGCTAATTTCCATCTGCAGTCTCTTGGCAGG…	T	MChr17	7138783	7138783	DEL4524	SYN315	DEL	-
FMchr17	8055770	8055941	TCCTGATGGCCAATCTGAGCCGTGTACACGGGAAGTGTCAATCAAACTGCAACAGATCTGTGGATGCAAGCAAATGTCCTTGACTGTCACTTCTCCGCGTTGTTAAATTGTCATCAAAACATTTGTTTAAGGTCTGTGCTCAAGATGGCGGATTTCCTGAAGCTTCGGAGTT	T	MChr17	7180225	7180225	DEL4525	SYN315	DEL	-
FMchr17	8070681	8071078	TCACTTGGTCTTGGTTCCATGGACTCTATTTCTGACCCTCAATCCACTTGTGGACATTTCAGTCATTATACGGCTTGACATGCACATGTGCACTTTTTCCGTGAGCTGGCAGTCTGTCTGTTTTATTTTGTTCTACTCTGTCATGTCTATTTGTTCGTTTTTGTTTTTTGTGTTGTAAACTTCAATGAATAAAATATAATTTAAAAAAAGTCACGTTCAAGCAAATAAATTCAAAGGGTTCATTTGCAAAAACAGATATCTCCATATATCTCCATTTTGATTTATTTTCCTAAATCGTGTTTTTTTACATCAATCAACCTGGTGTCGGTTTATTCATTTTAAGAACGGCTTTTATCTGTTTTTGTAAATGATCTTCTTTCACAAAAATGAGAAATGTG	T	MChr17	7195009	7195009	DEL4526	SYN315	DEL	-
FMchr17	8088980	8089118	TGCTTCAGTTGTTAACTAGCGCAACAAAGTGAATTCATTTCCAACCTTCTTTTTAAAGTGGCTGTCTGACATTCCAACAGAGGAAACTAATCGGATGTAAATTTAGGTTTATGGGGAATTGGGCAAATTTGAGATCTGT	T	MChr17	7212901	7212901	DEL4527	SYN315	DEL	-
FMchr17	8178032	8178199	AGGTGTTTCTAATATTCTGACCCCCTCATGTTTGCAAATAGGGGGGACAAACAATTAGAAACACCTCTCAGTATAATGTAGTCCAGTACAACACCACCTTTAACTGTGACCTCAGTGCTAAAACATAAAATTGAATTTACACATTTCAGACAAAGTCAACAAAAACTG	A	MChr17	7301752	7301752	DEL4528	SYN315	DEL	-
FMchr17	8690146	8690293	TTCCCTCCAGCTTGCGATGTACCAGAACAACACCAGACTACTGCTGCCTTCCACCAAGGCTGCAACATGCAAGCACTTCTATGACTGAGAGGTCTTTCTGAGAGGTTTTTCTACTTTAAAGGAAAAGTTTGGCATTTAGGGAAATATT	T	MChr17	7813784	7813784	DEL4537	SYN315	DEL	-
FMchr17	8868601	8868785	AATATAAAAATGTAATGCCAGCTACCGGTAGGCTATAAGCTGCCTTTCATATAATGGATTTAATGTGCAGTAGACTGTGGAGTATTATTATTATGAGCCACTTTCAGCAATTTTCTACTGGCTCAAATACAATCTGCAATGATGTGTTAGTTACTGTGGTGCCCGGCTAATGTTTCGTCTCTTAC	A	MChr17	7980621	7980621	DEL4540	SYN315	DEL	-
FMchr17	11396377	11396569	TGAGGTACTTGATGAGATATTTATTTGACGACCTTGCAGTAGTTATTTAGCAGCTTCAGATTATTAATACAAAATATAAATTGACTCACAAATTATGATGTATTATTATAGAATACGTCACCCAGCAGTATATAAAGTAAATTGGCTCCACCTTTACCGGCTGCAACATTAGTGATTCTTACACATTAATGCA	T	MChr17	10488132	10488132	DEL4563	SYN317	DEL	-
FMchr17	11574207	11574391	TCTTTCACTTAAATTCTGAGGGACTGACAACAAACTTTGGTTGTTGATATTTTAGATAGCTGAAATATTTTCTGCTCGTAGACACACTGGAAGTAGCCTGGCATTTAACCATTACACTGTGCTGAGAAAACCACACTACAAGACAACAAAACTGACTCAAAAATGCAAGCTGTTTATGAAATGTG	T	MChr17	10665571	10665571	DEL4567	SYN317	DEL	-
FMchr17	12258132	12258382	TCAGGTTATTGTGACATTAAAAATATCAAACATCGTATAAGGACAAAAAAGTAAGACTTATTTATCATTTCTTAATTCCTCCATGATACAGCTGGCATATAGTCTGTGCTGTTGTACAACAGTTAGCTGTTGCTTTGAAGATCTACTGGAAAATTAAATGTGTGAAAATCATGGATAAATATATGTATCACTCACAACCGAGTAGATGATAGATATTAAAAACATACAAGCAATGGGTGTGCATTACCTGC	T	MChr17	11289679	11289679	DEL4576	SYN319	DEL	-
FMchr17	12263140	12263256	GGAGCCAGAGGTGTAGTGGTAGGAACTGCTGTTGTTGTAAGTCCTCCAGGTGTAGTGGTCGGAACTGCTGTTGTTGTAGGAGCTCCAAGTGTAGTGGTCGGAACTTCTGTTGTTGTA	G	MChr17	11294432	11294432	DEL4577	SYN319	DEL	-
FMchr17	12876770	12876871	GAGCGAGTGGAATGGGACCATATGCAGAAACCGACTCAATAATGTCAGTCACGCAACAATATTTCTAAAGTTTGCTAGCATTGGCTAACATTAGCCACCATA	G	MChr17	11908983	11908983	DEL4586	SYN319	DEL	-
FMchr17	13642698	13642827	CTCAAACATGCTTGCTTACAAATTATTTTAGTCTTCTAAAATTCTTGCAAATGACATCGGGTTTTTCAAAACAGAATCAAAAAGAGGAGTCGCATCAGTTTACTGTATCAAGATGAAGCACATACAGAAA	C	MChr17	12704002	12704002	DEL4594	SYN320	DEL	-
FMchr17	13733295	13733502	GGGAAGGTAACATAGAGGACACTGCATCATATTTTCTCCACTGGAAGGGTAACATAGAGGGCACTGCATCATATTTTCTCCACTGGAAAGGTAACATAGAGGGCACTGCATCATGTTTTCTCCACTGGAAAGGTAACATAGAGGGCACTGCATCATGTTTTCTTTGTTAAGGGCAACCATTAGTGCACTGCATCATATTTTCTCCACT	G	MChr17	12794665	12794665	DEL4596	SYN320	DEL	-
FMchr17	13831592	13833239	ACAGTTGTGCTCAAAAGTTTACATACCCTGGCAGAATTTTTGCTTTCTTGGCCTTTTTTCAGAGAATATGAATGATAACACAGAAACTTTTTTTCCACTCATGGTCAGTGGTTGGGTGAAACCATTTATTGTCAAACGACTGTGTTTTCTCTTTTTAAATCATAATGACAACAGAAACTACCCAAATGACCCTGATCAAAAGTTCACATACCCTGGTGATTTTGGCCTGATAACATGCACAGAAGTTGACACAAATGGGTTTGAATGGCTACTAAAGGTAACCATCCTCACCTGTGATCTGTTTGCTTGTAATCAGTGTGTGTGCATAAAAGCTGAGTGAGTTTCTGGGATCCAGACAGACTCTTGCATCTTTCATCCAGCCACTGACGGTTCTGGATT…	A	MChr17	12892762	12892762	DEL4599	SYN320	DEL	-
FMchr17	14495495	14495688	ACAAAGAACTAGCGCCCAGACTGATATTTTTATTCCTCCGCTACAATGAGCAGGCCTGACTTGTTTTAGGAGCTGTTTGTGTCGCTCGCCAGTGCAGATGTACAGTTTTGTCATAAGATCACCTCCACACATTGAGTCTCGATGCTCTCATGTTTAGTGCTGCAGTATTTGCTGCTTCAATATGAAGCAGCAAT	A	MChr17	13555477	13555477	DEL4607	SYN320	DEL	-
FMchr17	14912896	14913071	GTTTTTTAATATAAGCAACATTATAATCGTTTTCGACCCTTAAAGCAGCACTAATCAATATTTTTGTATTCACAATAGATCAAATAACTATGTGACAGTTCGTCGCAGCTCTACGCAGCATTTTGGCATCTTTCAGCTCATTGTTTTGGTTTTACGGCCCGCAAATCCACTGTTTT	G	MChr17	13974083	13974083	DEL4610	SYN320	DEL	-
FMchr17	15569222	15569578	AATATGCAAAAAAACCCATTCTAGTTGTACAGTCTGCTACTAAATGGGTTATAAGCTGTATTCACTTAACTCTCTATGCCATGTAAAGGTTAGGGTTAGGATAGTCCTAATACACACACAAAAAAAAATAATTTTGGGAAGTATGCTCATTTGCTTTCTTGCTGAGAGTTAGATGAAAAGATTGACACCACTCTCATGTTTGTAAGCTAAGTATGAAGCTACCTCTAGCAGCCAGCTAACTTAGCTTAGCATAAAGAGGGTGGAAAACTAGCCTGGCTCTGTCCAATGGTAACCATATCAATCTACCAGCACCCCTATACATATATATGTATCTCGTTTGTTTCATCTTTATAAAAG	A	MChr17	14631782	14631782	DEL4620	SYN320	DEL	-
FMchr17	15722223	15722432	AACACTGAGCTCATAATAAAAATGATAAAGGGTGTTCCAGTGCAAACAAATGCAAACCAAGAGAAAACCAAATAGGGGAATCAAAGATTACTCTGTATTTGGGTAGAAAATCCCTGGTGTTTATCACATGTCACATGCCCTCTAGTGCTCTAACAGGCCTTTTCTTGGGACGAGGTGGTCACTCAACCGTGAGGGATCAACAAAATTCAA	A	MChr17	14784497	14784497	DEL4621	SYN320	DEL	-
FMchr17	15913130	15913286	AATACTAAATTTTATGGATATTTTTGGCTGCCTGCCTTTACTGTCTATGAAGCAGGTTTCAGTTCATTGGTTTCTAGCTTTAGGGGTAGCACACTTAATATTGACAAATACTGATTAAATTTCCAGGGACACAAAAATATTTTTCCCTTCAAGGGGG	A	MChr17	14975136	14975136	DEL4622	SYN320	DEL	-
FMchr17	16025470	16025693	ATTTTTAAGTGTATATTTAATTTGAACCAGCAAGTTTCCTGTCACAGAATCACTTACACTGTTAACCATCCTCTATGATGAAATTATGGATGAAATGAATGTTTTTAATATAATAATAGTGATAATAAACTTCATTTAAATAGCAACTTTCACACAAGAAATGTTGCTTCCTTCACATTACGAAAAAACAATTTAATAGAAAGCAGACTCCTTAGACAACAGTT	A	MChr17	15087178	15087178	DEL4624	SYN320	DEL	-
FMchr17	16599356	16599460	TTTTTACTTAAACACATTGTTTAACATTGTTAAACAAACAATCTTGATACAAATCTCTTAGATTTGTTTTGTTTTTTTTACGGTTGAAAAATCAACTTATCAGTG	T	MChr17	15687039	15687039	DEL4630	SYN320	DEL	-
FMchr17	17427394	17427517	TATATTTATATCTGTCTGTCTGTCTATATTTATATCTATCTATCTATCTATCTATCTATCTATCTATCTATCTATCTATCTATCTATCTGTCTGTCTGTCTGTCTGTTTATCTGTCTGTCTGTC	T	MChr17	16527733	16527733	DEL4637	SYN320	DEL	-
FMchr17	17698613	17698734	AATGATGGGCTGCCGTTACTAGATGTCTAGGTCATGATTGCTAGATGAAAATGGCTAATTGAGACACAGATTGATATATGGGTACACGGATAAATAAACACATATGTGGCAGTTAAACAAAC	A	MChr17	16799350	16799350	DEL4641	SYN320	DEL	-
FMchr17	18038305	18038434	CATTGGTAGTGTTGTCCAATCTAATCAGCTATAGCCAGTAGGCGATTTGATCAGGGATGGGGGGGGATGCCATGCCCCTTGTCAGCAAAATGACGAAAATGCATCCCCCTTGTTAACCTGCCATCCCCCT	C	MChr17	17140926	17140926	DEL4647	SYN321	DEL	-
FMchr17	18099300	18099579	TGAGACTTTGGATGCGGGGATGGAATTAGACAGTGGCTGATGTATCCCTCCTTTGATGTCACTTTCAACAAACAGAAAAGAGTAATGTTAATGGCTGACAGCTCTCCCTGTGGCAGTTGCTAGCACTGACCTTAACTAACTTGTGCGTTGGGTCTACATTTTTTCATAGCAACTGTAAACTACATGGACCATATATGCCACTGCTGTCGACACAGATAGCCTATGTTATATTTTGGCTATGCATGATTTCCTTGTGTTGAGAGCATTGTAGAGATGGCCG	T	MChr17	17201737	17201737	DEL4648	SYN321	DEL	-
FMchr17	18170127	18170561	GAATTAAAAATGACCTTACTGCGCCTACAGGTTAAAACGACTTGCTGTCCACAAGTCCAAAGATATTTAAATAAAAACAGCCACACACATGCATACAAAAACCTCACATCAGTCAGTTTTTGGGTGTCCGTTTTTTGGTAAAGAAAAAAAAAAAACAGGTGGGTGACAAAAAAGTGTGATTTAATGCAAACTGTCCAAAGCAACCTATACACAAAAAAAAAACACACAAGGAACTACAAAAAAAAAGTTAGAAAAACACACACAAACAAACAATAACCTCTGAATCTGTATACAATATCCTATATTTTAAAAAATCTAAAAACCTCAGATCATATCACATCAGATCGTATCTCATATAAGAGAGCCAATGTATGTGAATTGACTAGACAAAATTAATTT…	G	MChr17	17272075	17272075	DEL4649	SYN321	DEL	-
FMchr17	19777842	19777968	ATAAAATCATGGATACAAGTGAACTAAATGAGTTTTCTTCGCAGCATGGCTGGGCTCACCCTTAAGGCGTCAGGATGCTTCGGCCGAAGTGCTTGTCGGAAGGTCGAATAGCAACCGAGTCCCCCTC	A	MChr17	18855746	18855746	DEL4667	SYN321	DEL	-
FMchr17	20022759	20023626	CTGTGTCCTTGTGTGAATTATTCATTTATCTCTCTATTACAGGCAAAGTATGTGTCAAAAAAATGAAAAACCTGAAAAACATAAAAATATCATATTGCTCATCTTGAACTTAAGGGCAGTTGTATAAATTTGTCCAATCAAATGTGATTTAGGGGGACTTGCCAACCCCGCCCATCATATAAAACTGCACTTGACCATTAGCTGTATATTTGCTAAACCACGCCCACTTTTGAGTGATCCAATCACACCATGTAGGATTTGATTTTGGTCGCCTGTGTATTTACTAGTAAACCCACCCACATATTCCATTTCAGTCGGAAATACGTCATATTAATGAAGATAAGGACGCTTCAACCCAAAGCCTAAAAGTTACATAAATCTGCCTCTTCCTGGGCGCTT…	C	MChr17	19100353	19100353	DEL4671	SYN321	DEL	-
FMchr17	20732593	20733093	GNNNNNNNNNNNNNNNNNNNNNNNNNNNNNNNNNNNNNNNNNNNNNNNNNNNNNNNNNNNNNNNNNNNNNNNNNNNNNNNNNNNNNNNNNNNNNNNNNNNNNNNNNNNNNNNNNNNNNNNNNNNNNNNNNNNNNNNNNNNNNNNNNNNNNNNNNNNNNNNNNNNNNNNNNNNNNNNNNNNNNNNNNNNNNNNNNNNNNNNNNNNNNNNNNNNNNNNNNNNNNNNNNNNNNNNNNNNNNNNNNNNNNNNNNNNNNNNNNNNNNNNNNNNNNNNNNNNNNNNNNNNNNNNNNNNNNNNNNNNNNNNNNNNNNNNNNNNNNNNNNNNNNNNNNNNNNNNNNNNNNNNNNNNNNNNNNNNNNNNNNNNNNNNNNNNNNNNNNNNNNNNNNNNNNNNNNNNNNN…	G	MChr17	19816188	19816188	DEL4678	SYN321	DEL	-
FMchr17	20865639	20866219	TCTCTGGCAGAACTTCACCTGAGGAGAGATGTATCACCGGACCCCTCTCCTCATTCTGTCTCTCTGTCTCCTCCTCCCCTCCCTCCTTTTATCACTTCTGCCTGTGCTCGCTGTTTGTGTTGTCATCTCTCGCTCCATTGTGAACCAGGGGTGGTGCAGGGCCAGGAGGAAATGACACGTGTTTGACAGGAAGCTGCCTTAGGGACTGACAGGGCAGCCCTTTTTTAACTTCGCTCTGCTGCCTGTCCAAGAGCACCAACAAACACACACACACACACACACACACACACACACACACAACAACATGAGCAGATACCAAGACAGACAATCACATCCTCTATTTTGTGACCTCGAGCCATATTGACACACTTGTCAATAGTTTTGCATTTTTAAATGATT…	T	MChr17	19909044	19909044	DEL4680	SYN323	DEL	-
FMchr17	21329491	21329912	GTATATCAACTTCATCAATAAGCTGGACCGCTTCATGATTATTAGTTTCATGGGCCAAGGTGCAGTCTGAACAGATAAGTTTTCAGTCTGCTGTCCTGATGTCAATGGGGAGCCCGTTCCACCATTGTGGAGGCAGGACAGCAAACAGTCGTGAGCGGTAGCTGGGTCCCCATCACAGTGAGTGAGTAGCAAGTCGTTTGGCAGTAGCAGAGCATAGTGGACGGGCTGGGGTGTGTGGTTTGACCATGTCCTGGATATAGGACGGGTCTGAGCCTTTCACAGCACGGTAGTCAAGTACCAGTGTCTTAAATCGGATTTGAGCAGCCACTGGTAGTCAGTGCAGGGTGCGGAGGAGTGGTGTAGCATGGGAGAACTTGGGTAGGTTGAAGACTAGCTGGG…	G	MChr17	20372659	20372659	DEL4687	SYN323	DEL	-
FMchr17	21342054	21343694	CACTACCCTCCAAAAGTATTGGAACAGTGAGGCCAATTTCTGTATTTTTGCTGTAGACTGAAAACATTTGGGTTTGACATGAAAAGATGAATATGAGACAAGAGATCAACATTTCAGCTTTTATTTCCAGGTATTTACATCTGGATCTGATACACAACTTAGAAGATAGCACCTTTTGTTTGAACCCACCCATTTTTCATGTGAGCAAATGTATTGGAACATGTGACTGACAGGTGTGTTTTGTTGCCCTGGTGTGTCCTATTACATTGATTATTCAAACAATAAATAACGCTGAATGTCTACGTTCAGTTTCAGATTTGGGTTTTGCCTGTGAAGACTGCATTTATAGATAGAGGTGTAACCAACATGAAAACCAGAGAGCTGTCTGTGGGTGAAAAA…	C	MChr17	20384802	20384802	DEL4688	SYN323	DEL	-
FMchr17	21583838	21583995	ccataactgcctctacccccaactcccaccaccctaaccctaagtccctctaccccccaactcccactaccctatccccacccctaactcctctaccccactcccactactctatccctaaccctaactccctctacccccaactcccactaccctat	c	MChr17	20620938	20620938	DEL4693	SYN323	DEL	-
FMchr17	21855507	21855992	ATCTTAATCACGATACATGGAAACCAATAGCTTGTAAAGCACCAAATCATTTCTTTTGCCCCCAATCTACTCAAAATTCAACAGGTTGCCATTTGTGCTGTAATACTGCCATCTAGTGAGCATTTAGGCAAACACACCACATTAAATGAATATGTCAAGTATGATAATGTAGGCTATACAAGCTACATTTTCTCAATGAGTAACCAGTAGCCTCCAAAAATGCAGATGTTAATAATGTCACTGTAAATCAATATTATTTCTTAACGTCAATTCATACAAGGTTTAGTGGGGAAGTGTTTTCTCTCTTGCCATGATTGTATGAAGGGTTTCCCCTCAGAAACTGGTGAAGTGGTAGCACCCAATTTTAAACGCCTCAAGACGTTTAAAATAGACGCGCCA…	A	MChr17	20893061	20893061	DEL4699	SYN323	DEL	-
FMchr17	22518959	22519073	CACGTCTTTTACAAACAAATTGATAGATGGCAGTGTTAAGCTCAAGATGCAAAATCATATTGCTGCTTAGCTGCTTACATAGATGGAGAACTTCTTTTCACACAGCCAACCACAT	C	MChr17	21557397	21557397	DEL4718	SYN323	DEL	-
FMchr17	23010396	23010564	gtctttattggcccccaaacagccatataggctgtacagatgtcagctgtggctaagctagccatctgtgtagtgaccgcatgtgtgtCcggacccctccccgTttcttcttattcctgttagttcatgaatttcagtcagacagcctcaggaggagagcaaATTTTTT	g	MChr17	22066826	22066826	DEL4726	SYN323	DEL	-
FMchr17	23414146	23414270	CCATGTTGGTTGTCTGTGTTCATTATGATAATGTTCAGTGTTTTCAAACATGTGAATGAGACATGAGGTAGTTGGACACGGTTAGCGATGACAACGATGCGCTGCGCTCCTCTATCCACTGCTCT	C	MChr17	22469501	22469501	DEL4733	SYN323	DEL	-
FMchr17	23637753	23637871	CAATTCATGTGCATGAATGATCAGAAAATGTATCCCAAATACCTGCCGTGCCCTGTACACACCATTTATGTACAGAGGATTTTGGATGTGTGAACAGGAACCTGAGCTTTAATCCAATA	C	MChr17	22693437	22693437	DEL4735	SYN323	DEL	-
FMchr17	23647070	23647504	TATGAGTCCTTAGTGTCCAGGTGGGTGAGAGCTGAGTGGAGGGCGGTGGAGATTGCATCACCAGTGGACTTATTAAGAGTACGGTCTAGACCTGCTCTATATGTAAAGTGTCATGAGATGACTTTTGTTGTGATTTGGTGCTATATAAATAAAATTGAATTGAATTGGACCGGTTGGCCCGATATGCAAACTGGTTGGGGTCCAGGGAGGGAGGGAGGATGGATTTGATGTGCTTCATGACTAACCGCTCAAAGCACTTCATGATGATGGGGGTCAGTGCCACAGGGCGGTAGTCGTTGAAGCAGGATGAAGAGGCCTTCTTTGGAACCGGGATGACGGTGGTGTTCTTGAAGCAGGTGGGGACAACAGCTTGGCTCAGGGAGGTGTTGAAGATGTCTG…	T	MChr17	22702651	22702651	DEL4736	SYN323	DEL	-
FMchr17	23708968	23709237	TCCACGAAAACACAATTAACAAAGGGCCCAGCAGAGGATGTACTTCCTGCGCCAGCTCAGGAAGTTCAACCTGCTCCTGGAGTTGCTGATCCAATTCTACTCTGCAATATACCAGTCTGTTTTCTGCACATCCGTCACTGTGTGGTTTGGATCATCCACCAAACAGGACAGGAACAGACTACGACGGACAGTCAGGACTGCTGAGAAAGTCATTGGTGCCAACCTGCACTCCATTCAGGACCATCACGCATCACACACAACCTGTTCCAA	T	MChr17	22769904	22769904	DEL4738	SYN323	DEL	-
FMchr17	23985805	23985912	ACTCATCCAGCTCTCAGCAAGAAAGCAGAGTACAAACGTGTTGACAGGCTGACAACTCATTGTTGGTTGTTTGTGGTATTTACTGACAAGAAAAATATAGCATAATGG	A	MChr17	23044675	23044675	DEL4742	SYN323	DEL	-
FMchr17	24999559	24999752	CTTTTCGCATAGTGGCCATTTTTCCATTGCAATTTTTCATGGATGTAACTAGATGGCTAGCTAACCATGTTATAAGTAACATCCCCATTTTTTACCCATCTACAAAGTTTTGGATTGGTATTTGACCTATTTGAGTCAAGTTGGAGTGACTTAATTTGGACCCCAAGCCCGAAATGTCAGCAGCACCGAGATCG	C	MChr17	24068637	24068637	DEL4755	SYN323	DEL	-
FMchr17	25282910	25283268	CTCATGCCTCTGCCTGAGGTAGATGAGCTGTATAGTTTGATTGCCACAGGAAGAGAGGATTTCCTGTGGTGTTCTGTGGTGCAGCGTGGTGGTAACAGTCTGTTGCAGAAGGTGCTCCTGTGCGTGATCAGCACATCGTGGAGAGGGTGAGAGTCATTGTCCATGATGCTACTCAGTTTGCGCAGCATCTTCCTCGCTGACACCACCACCACAGAATCAAGCTCCACCCCCGGACATGATGAGCTTATTGATTCTGTTGGCATCGACTGCTCTCACCCTGCTGTCCTGGCACATGACAGCCAAGAAAATAGCATTGGCTACCACAGACTGGTAGAGCATCCTCAGCATGGTATTGCAGA	C	MChr17	24405397	24405397	DEL4762	SYN325	DEL	-
FMchr17	25515183	25515657	TGCCAGACGGCAGAGGGGGGAACAGGCTGTGGCTGGGATATGTATTGCCTTTTAGTATCCTTGGGGCTCTATGCAGGCATCTCACCTCACAGATGTCACTAATGCTCAGTAGATAGGTACCAATGATGTTCTGGGTGGTTTTAATCACCCGCTGCAGAGCCCTCCTGTCCTGAGCCGTCCACATTTTGCCCTTACTAGACTGTCGTTACTTCATGTCTCCTACAGAGGGCGCTGATCACAATGAGAACAGCAATCAACTATTTTCATTAACAAGCAGAAGTAAACACACAGCGTGGTGGAGACCACGGAGAAGGTGGTGGAGCCGCTATCTTCATATAAGTCAAAGGTTTCTGAGCACTTTGGTTTCTACTACCGTGTTTCTGCTGGTAAAGTGTTCGC…	T	MChr17	24643430	24643430	DEL4766	SYN325	DEL	-
FMchr17	26141486	26141809	ATGGGACTAAAAACATCTGTGGTACAAACCTTGCTGACTGATCAACATCAATTACCCCAAGTAGGCGCTATTGCTCTCCTGACTCAGGATGTTGTACTGTGGTGTGTATTCTGGTCACTGTTATAGATGGAGTTGGTATTTCTCGAGCCATTGGGATTAGCCATTTGGGCTTGAAGCAGAACACTCAAGTTAGAAGAGCGTCATCTGTCAGGTTATCACAGGTTCCTGAAAAGATCAAAACCTCCTGTGCAGTGTTGAAGGAGTAGAATGTGAGCACAGAGCTGAGGTTAATGTTAGTTGGAAAACAAATGGTCTTTTTATGGG	A	MChr17	25296394	25296394	DEL4782	SYN326	DEL	-
FMchr18	532898	533203	ACATGGTAGTGTGTGTGTGTGTGGGTGTGTCAAACTCTGACACAGACAGCTGAGGACAGAAGCAGGGCGCCCGTAAATGACACCAGAACACGGTAGACTGTCAGCATAGTTTTTTCAAATGTTTTTCATTTTGGTACAGACATTTACCTGCCAGTGTGGCGGATAGCCTTCCATGATTTATTTGCCAAACGGAAAATCTACCCGCATTTGGCGCCTGGCGGGTGTTAATTTCGGACCCTGAGGCGTGACATTGAAAGGTGGTTTTAATATTCTGTTCACTCCATTTACATACATGAGAGGGGCAGA	A	MChr18	412831	412831	DEL4794	SYN328	DEL	-
FMchr18	572223	572543	ATCACCTTTTCCTGTTTAATTAATAAGTTAATTGATAAATTCAAGATTCCTGTGGATAATATGATGAAAGATGTCATGTTTATTTCACAGCTACAATGAAACATGTTAACATTTTTCGCAGCATTAGTGTAGAATGTGTTACAGCTAACATTAGCCTCTCTCTGGTTCCTTAGCTTTGTTCAGCAGCTTTGACTTGTCCCAGCTCGCAAATAAGCTTGCCCTCAGTTACACTGAAGTCTGCTCCTGAGGAGAAGAAAGCAGCCTTGGCCAGCTGCCCTCAGCCTTCCACATGGACATGTTGCTGTGATCCCTAACTGGACG	A	MChr18	451909	451909	DEL4796	SYN328	DEL	-
FMchr18	2673932	2674036	GAAACACCAAGCCTTGCAAGCGAGGACAGCACTGAAGAGGCAAATAGCAGTCACAATGCCAGTCAATGTTTTGATATCTTACTACCAGAAGGTTGATGTTACAGG	G	MChr18	2593932	2593932	DEL4808	SYN330	DEL	-
FMchr18	2761379	2761582	CGTATAAACAGCTGAACACCTGCTCAGTGTGAAGTTTAACCACAACTGAAACTAACAGAATAAATACCAACTGAATTTATAGCATCTTGATTTTTCACTTTGAAAACCATCTGTATGGACATCTGTGGTTTGAATTCCTCTCTTTCAAACTTCCAGTAGGTCATTTCAACCCAACTCAACTTTAGCACCGAGGCTGCCGAGGAT	C	MChr18	2681151	2681151	DEL4809	SYN330	DEL	-
FMchr18	2897668	2897978	TTCTGCAAGTACTCGGTGGATAGATAAACTATTGTTCGTCAAGTTCCAGCACTCAATGACAAATTTTCATTTTTACTTTTCTGTTTGTGTTAAACAAATGAGGTGCGTGTTAATTAGTGAGCTTTTGAGGTTTTAGAAAGAGCCATGCTAACTGTTTCCAGTCTTCCATGCTAAGCTAGGCTAACCACGACTGACTCCAGCTCTGTCTACTTAACACACAGACATGAGATTGATATTGATCTTCTCATGTCACTCTCGGAAAGAAAGCACATAATCACGTTTCCCAAAATGTTGAAATATTTCTTTGACGG	T	MChr18	2816843	2816843	DEL4811	SYN330	DEL	-
FMchr18	2937317	2937467	CTCTTCCAGTCTCTCTGTGTCTCTGTTGCAACCTGCTGATGACACTCTGTGACACTCTAAGCTCAGTGGCAACTTCCCTCTGAGAACATCCCGTTTGAAGCCTCACAATGGCCAGGTACGGTTGATCGATTGTTAGGTGTCGTCTTGGTCT	C	MChr18	2856128	2856128	DEL4812	SYN330	DEL	-
FMchr18	2942000	2942108	TCAGTTGGTTGCAATCTGCAACCTCACCGCAAGATGCCACTAAATCCTACAAACTGCTCCTTTAATCAAAGTGCATTTTTGGTGTCTCTCCCTTTATTTGCCATGGCGT	T	MChr18	2860252	2860252	DEL4814	SYN330	DEL	-
FMchr18	4113280	4113679	CAAACAGGCTCTGTTTCTTGCCAATATCAAAACAAGTAATATTAGTACGTAGTGACATTAGCAAACACTTGTGTAACAGACGGACAGACAAACAGAAATGTGCCTTTGTCATATGTGGGATTTTTCTCTCATTACTTTTTTCTTGGCCGTGCAACTCTTCATATTTTGATGGTTCTTGTGGAACAAATTGCTCGTTTCCTCTAAAAGTCACAGCTATTTTCCAGCAGTATTTACATTTAGCTTCACTTTCCTCAGGTTGACTTGCAGTGTCACTTTCTCTATCGAAGTTACCCTGGAAACTCATGGTGAGTCGCATCGCTTTAAACTGCTGCTGTAGGTGGAACAATACCGACTCGACTTCCTTTGTTAGGAATGAACCCACACAGAGGCTGGTGACAGT	C	MChr18	4014779	4014779	DEL4822	SYN332	DEL	-
FMchr18	4163681	4164846	AGAATCACTTCACACATCAATGCTCTCCTGTTGGTTATACTACAATCCTTAGTTTAAAAAAAAAAAAAAAAGGCTTTTGCATTATTATGGAGATTTTTTTTGGTGGGGGGGTGTTCAATAACTTCACTCTTACACAGTGTAGGGTATGATTAGACACTCTTTCTGATGACAAACAGAAAACACAGAATCTGGAAAAAATTCAAACAGATTTCAAAGAGACACATTAATTCCCAATTCACTAACGTTAATTATACAGGGAACTAAGAATGTCATCTTTAATTTCTCTGCTTGCTGAAAGTAAAAGTAACTTTCTTTTAAAAAGGTGTCTGTGTGAAATTTCCTAAAACAACTTTGTATTTTAAAGCCTCTGGGCTCTAGTTTTATAATATATACATATTT…	A	MChr18	4063002	4063002	DEL4824	SYN332	DEL	-
FMchr18	4470468	4470788	TACCTGTCATCTGTGGTATCCATGACAACTTTGCCATTTGTTAAGTAAGGTAGTGTGGATATGTAGTTTACTGTGAACTGTGCTGAACCGCACCTTTTTGGAGTAGGATGAATTGGGACATGGGGTCGATCACACTATGCTCTGCCAATCACACTATGCTCCTACAGAGACTATGTGATACTGGTTTTGATCATAAGTCCTGTAAATGGTTTCAGGACTACCTGTCTCAGAGACAGCAGTGTGTGATTTTGGGAAATGATTGTTCTGTATTTTTACCACTGTCAAAGGGGGTTCCACAAGGTTCAATATTGGGTCCTGTCT	T	MChr18	4368265	4368265	DEL4827	SYN332	DEL	-
FMchr18	4637935	4638106	ATTTTCCACATGTTTTCAGTGTCACTTCAGCTTTAATGCCACATAAAAGCAGTTCATTTCCATTCAATCATTGTCTTTGTAATTTACACTCCAGTTCGGGGTTTGTCACGACTTTGTGGAACATCTGCTTTCAGTTTGTTAACAAAAGCTCTTTTAATGGATTAAGGGAGGA	A	MChr18	4505991	4505991	DEL4830	SYN332	DEL	-
FMchr18	5101922	5102056	GAGCAGTATTGCTGCGTTGATGTTGGCACTGCTATAGGGCTATACAATCAACAACAGGTCACTGCCTGGGCCATCTGCCTGAGAAAGCGTTGCACTCTGGTGATAATCTGCTTGGTACACATTGCTTTGTTTACA	G	MChr18	4988247	4988247	DEL4834	SYN332	DEL	-
FMchr18	5422574	5422766	CCCCAGTTCACTTATATGTGTCGTTAATTGTCCCCTTCTTCTCTCCTCTTCTCTCTCCCTCCTCTCTCTCTTTGTCTTTCTCACTGCTGTTTGTTGCTTTTTCATCATGCCACATTGTATGTCCGGTATATGGGCATGTTTTGTTGATTTGCTCTATTCTGCCCATTCCATTGGGTTTCATTGCACACATAGG	C	MChr18	5309323	5309323	DEL4837	SYN332	DEL	-
FMchr18	6916442	6916556	TTCCAGATCACGATTTACGGATGCGAAGAGAAACCGTATGCAACACCACCACAAATGATTCTCCACACACTGGGAAAGAAAACGATGACTCTCACTGTTTACACAGAACTTACTG	T	MChr18	6804538	6804538	DEL4850	SYN332	DEL	-
FMchr18	8744378	8744481	AGTCATTCTGCAGAAAATAGTCCCTGTGACTGCATCATTATACCGTTGCAGCTGGTGACTACAGCTACTAATTCATATACGGTTCAGTAGTGTAGGCCTTCTCC	A	MChr18	8632248	8632248	DEL4859	SYN332	DEL	-
FMchr18	9079025	9079153	GGCCAAATTAACCCTTCAGGGGGTCCTGGGGCCAAAAATGCCTTAAAACTAGATTTAAGACAGATCCTCAAGATTACATAATAATGCAGATGTTACATTAATAACCCCTGTCATTCATTCATTACCTAT	G	MChr18	8918358	8918358	DEL4862	SYN333	DEL	-
FMchr18	9809234	9809370	AATCAGATGAATTTATAAAAACAACACGTAACTTAAGCTATTTGTGTTAGTTATCATCCACTGTACGGTGTTAATTGGTGTCAATTAAACCGGTCTGGACAGAAGGGTGGGGTCCATAACAAACGCAATTTTCCTTT	A	MChr18	9648026	9648026	DEL4869	SYN333	DEL	-
FMchr18	11051013	11051275	AAGGTCAAGGAAGCAGCCACCGCGCACTGGAAAACGACTTGGAAATATGAGAACTAGTTTGGTGCACAAGCTGAACTATATAACATAATTAATTGTAATTTGTGTTGTTTTTTTCCATTTCTGAGGCAACATCTTGCTTTTTTAATTTCATGTAGCCAAATTTCTGTGGATACCAGATATTAGTGCTTGTTATAATACAGGGAGGGGCCCATCGAAGTGTCAGTGTACGTTTGTGTTTCTAATGTTTTGTCCACCCCATTTGC	A	MChr18	10889101	10889101	DEL4878	SYN333	DEL	-
FMchr18	11335279	11335585	CATATATCATGCAGTACACAGCAAAATATCTTCTGTTGAAACAGCTGAACGACTAATGTGCCCCAGCATTGCGTTTGCTTGTGCCCCCTGTGTGCGTGGCTTTATGAAGTGTTTCCAGATTTCAGGGCATTCAAGGGCTTTAACATGCATATTCTCAAGCTCATACATGTATGACTATAAATACTGTGCCATGTGTGGCCATCCATTATAAGCCACAAGCCTAATTCCTCTATTGCTAAACAAGCAGACTGTTGGGGACTGGGGGACTTACATTCATTAAAGTAGGATTTACAGTACAAGCAATAGA	C	MChr18	11172974	11172974	DEL4880	SYN333	DEL	-
FMchr18	11839293	11839398	ACAGTATATACAGCGTGCATTACATAATAATAATAATAATTATAATATAATAACTACTACTATAACCACTGCAACTTCATCGTCATCATCACCTCCAACCTTTATC	A	MChr18	11659488	11659488	DEL4883	SYN333	DEL	-
FMchr18	12203030	12203163	GGTGTGTGTGTGTGTGTGTGTGTGTGTGTGTGTGTGTGTGTGTGTGTGTGTGTGTGTGTGTGTGTGTGTGTGTGTGTGTGTGTGTGTGTTTGGTAGGTGGAACAACTCTGTCAGCATTTGGAGGGCTGCCGTCT	G	MChr18	12019997	12019997	DEL4888	SYN333	DEL	-
FMchr18	12780431	12780848	GTCTTGAGCCAGCCCCATGTCCTGTTTCTCCTCATCCCTCTCCTTCTGTTTTTCCATCCAACTATTCCCACCCCACACCTGAGAGAGTTGAGGGTCTGCCGTGCCCAAGTTGACCACATGTTTGCAGGGTCAGCCAGAGTATCTGGGTGAGAGCCAGCCTGCTGAGAGCCAGAGCTGGGGCAGGCCAGGGTTTGGTTTGACCAGCAACAAGACCTGGAGTGTGGGCAGACTGAGATGGAGGTGGGGGCAGGACTGCAGCTCTTGTATCCTGCAGATTAGAGCGATACACCATCTATACACACAGGATGGGCTTTTCAACATACCACACTACCCTGGCCATGACTGCCTGAACTGGGGAAGGGTGTGTTGCAAGTGTGTGTGTGTGTGTGTGTGTGTGGG…	G	MChr18	12608411	12608411	DEL4894	SYN334	DEL	-
FMchr18	13695261	13695612	TATAACCTACAGTAACTTCAAGTAAAATTTACTCCGCTGTTGCCATTTCGTCAGGCCAGAGTGGACCAAATTACACATCAACACCAAAGAGGAATCAAGGGATGTAGAATTAAATTTAATGTTTAACCAGTGAGACAAAGAAATGTCTGTTGGTTTGATGTGACTTTGTCCAGCATTCAGCAAAATGGTGAACACACAGTAGAGCACTGCATTTGAGATAATATAATTCAGAAATGGAGATTATGCATTTTAGATATTTAATCCTGATACCTGCAAAGCCTTCACTAAATTGTCTAACTGAATTTTACACAGTGAATTTCTATGGTATATTTCTGTGGTTAACCAAATGTGT	T	MChr18	13519664	13519664	DEL4901	SYN334	DEL	-
FMchr18	13998592	13998792	CCGAGAGAATCAGCCAGGCTTTTACATTTTGCAGCGCAAGCGGTTGGTGACGCTTCCCGGTCAGCTCTCATTGGCTATTGCAGGTTTCTGCTCAATATTCAATCGCTGTTCCTGTCACACGACAGGATTTCAAGTTGTAAATATCAAACATTTTTGATATATTTACAATTAGAAATTTGTGGGGACTCCGATCCAATCGGT	C	MChr18	13822517	13822517	DEL4904	SYN334	DEL	-
FMchr18	14261837	14261944	AAAAAAAAAGACTACTGGACTCCCAAATAACGATATCTATCTTGGCCTATATCTAATACAATCATAAAATCTGCTAAAACCTGTGAGAATGCTCCAAATTTCATTAAA	A	MChr18	14085717	14085717	DEL4911	SYN334	DEL	-
FMchr18	15664084	15679192	CACAGCAAATTTTGGCTTTTGGAATAAACTCCCTGTGAGTCAAAAACAACTCAATTTTAGTGTACATGCGTGACCATCGCATAGACTCCAGAGCTGAGTAAAAATAACTATTTTTTTAGTTGATCTTGAACCCCTTTTTCTGAGTTAAAATTTTACTCCTCAGGTGTTAAAGTTCTAATCTGATGTAGAGTATTTGTAACACTAAAACTGAGTTAATTTAAATATTAACTCATTACCAGTGTTAGGAGGAACACTTAAAATATATTTAATTCAACCCTTTTTTAGAGTTAACAATTCTATATTATTCATATATTTTATGTAAAAATGACTGCTGCGCAATGTATTGTTTACAACAGATTTTTTATTTAGAACAACAAATCATTTACATTTAAACCACCT…	C	MChr18	15507312	15507312	DEL4923	INV956	DEL	-
FMchr18	16278319	16278574	CCTGCCTCAACACATGCAGCTCTGCAGCTCCCTCACTGTGTGTTCTCCACACCGACCGTCACCATACAATACTGTCTTCTCTACTGGAAACGGCTCTCAGCCTTTTCCGTGTGCTGATGTACATCTAATCTTACACTGCTAGTACCACAGTTACTCGTACTCTAGTTACTGTCACCTTTTCTTTTCTCATCTATGATCCAGTCTCTAATCAGAGCCACCACATATGATTCTTGGGACATTTACATTAGCTGTCAAT	C	MChr18	15946016	15946016	DEL4932	SYN337	DEL	-
FMchr18	16397145	16397279	CCTGATTGATATCTGACATGCCTCTGAAACATTTTGTGACTTCTGTCTAATTAGATTTAAATGATCATGCAGTTGTGAAAGTCCTGTGGGCATATATCTACTATATTCTTGTAAAATAAAGGATCTGAACACAAA	C	MChr18	16066579	16066579	DEL4938	SYN337	DEL	-
FMchr18	17315402	17315527	CCTCCATCTGACCAATAATGAAAGAGTCCCCTGTAGAGATTATGCTCACACTGTCTTCCTGCTATGGTAGCTGTAATTATCTGAATAGCACACATGCACACACACACACACACACACACACACACA	C	MChr18	16959339	16959339	DEL4943	SYN337	DEL	-
FMchr18	17483748	17484209	TGCTATCTTCTAAGTTGTGTATCAGATCCAGATGTAAATACCTGGAAATAAAAGCTGAAATGTTGATCTCTTGTCTCATATTCATCTTTTGATGTCAAACCCAAATGTTTTCAGTCTACAGCAAAAATACAGGAACTGGCCTCACCGTTCCAATACTTTTGGAGGGGAGTGTATATATATATTACCCAAACGTAAAGACGAGAAAGTATTCAGGAAGAAAATGTTAGAGGACCCTGGTCTTCTTCCAGTAAAGTTGGTCCTAAATAAAAACCCATTATTACTCAAAAACAGTCCACTTCCAGTCTTAGAATACAAGTGGCGTATCACGTGTACTGTGGGTGTGCACATGTCAACCAGGTGTCTTTGTAAAGCGTCTGTGTCTTTTTCAGTTATCATCGA…	T	MChr18	17120175	17120175	DEL4945	SYN338	DEL	-
FMchr18	18108586	18115118	ATATCTGTCTGTCTGTCAGACAACTGACTTGAGGGTGATAAGGAAGATAATTTTTCTGTTCCCAGGCAAATGCAGCAGTTCAATCTAGAAAGAAGAGGCTTCGAAAATCTGATGATGTAATGCTCTGTCCTCAATCAACCTCTTGGTGCGCAGTAGCTCTCTATTCAGTCTTGAGGGCAAGAAATAAATGATTATATTTTTTTCACAGAAGCCAACAGTAGTGGTAAAACTGGTCTTCTTGTAGTTTGTCTCAAAACTATGACGCGAACCTGACAATTAACCTCACGGAACATCCAAGCTATCAGCACCGCTACCTGGTCCACAAAGCATGGTCTGGGTTTGGTTTCATTTGAGTTGATTTATTTCTGGGTTAATAGAGCATAAGTAGATAATCAATCA…	A	MChr18	17735240	17735240	DEL4951	SYN338	DEL	-
FMchr18	18275817	18275970	CAAGAGAATAAATTGATCAGTTAATAAAGGCTTTAAAACAGTTTTTAGCCAGAGGTAATGCTATATGCTCATAGGCCAAAATTCAAATATGGTCTTACAGCCCAAGTCATAACATTTTCTCCAAGGTATGAGTCTTTTTTAAAAAGTAAAAAAC	C	MChr18	17896096	17896096	DEL4953	SYN338	DEL	-
FMchr18	18500133	18500317	TGTGGGAGAGACGAAGATGGGGGGGAAGCAGTGACAGAAAAAAGGATCTGAAGGATGGATGGAGGGAGTGAACTGATGGAGAGAGATGGAGGCTGTTGGTGAGAGAGGAGACTAAGAAGATTTACAGTAACTGAGTTATTCAACACTGATGTAAAAGAGGCTTATGATTCCAGCATTGCTCCCAC	T	MChr18	18119179	18119179	DEL4957	SYN338	DEL	-
FMchr18	18951388	18951536	TGTGGCAGCAGCTGACACTGTCTCCATTGCAATCATTTGTGTGTGTGTGTGTGTGTGTGTGTATGTGTGTGTGTGTGTGTGTGTGTGTGTGTGTGTGTGTGTGTGTGTGTGTGTGACAAAAAGTGTGCAAATTGTGTGCAAATTTATAC	T	MChr18	18570513	18570513	DEL4966	SYN338	DEL	-
FMchr18	19055824	19056170	GCCTTCTGTTGATTTAAAGGGCATAATCCTCCCCTTTGCTGGTAGGTTTGTAATGTTACAAAACGAAAACTCAAACTCAGAGTGGTACTATGCTGTATGAGCTATAATAGTACCGGTAATTGTCTCCCTCTGTCAATGGCTGATTTTAGGCCTTTGTTTGATAATCAGCCATGATTTGAATAACTGCTCTTATTGAGAATTTACAATATCTATCTATCTATCTATCTATCTATCTATCTATCTATCTATCTATCTATCTATCTATCTATCTATCTATCTATCTATCTATCTATCTATCTATCTATCTATCTATCTATCTATCTATCTATCTATCTATCTATCTATCT	G	MChr18	18675017	18675017	DEL4967	SYN338	DEL	-
FMchr18	19481614	19481758	CTTTTGATGAGGATCATTTATGTTTGTTTTATTTTTGTGAATGATTGTGTTTCTGCCGATTGGAGAAACAGTCGACCAATCAGAGCTCGGTAGGTGGAATTACTAGCTAGCGGGCTAGCTACCTAGCTACATTCGTGAAAAACAG	C	MChr18	19093227	19093227	DEL4973	SYN339	DEL	-
FMchr18	19608727	19608904	TATTTGAGTAATCTTGGCTCTCCATCCAGAATAATAGTAACAGTGTTGGGGCACAACCAAGTACTTTGTTAACCTGGTGATGAATGGGATTTTGTTAATGTAGTCAGTGAAAGGTTTGGATGGAAGTTTGAGCCATTTTAATTTAGACCATGTTCTTTAAGTCTTTCTTGTGTGTGTA	T	MChr18	19220268	19220268	DEL4975	SYN339	DEL	-
FMchr18	19657758	19658135	AAAAATCCAGTGGAAAAATCCCATAGGCTTCTGGGGGCGGGACATTGGGCGACACTACAGAGTGGTGACCACAGATATAGAAACGTAGATACCTCATTGGCCGCTGCTGTATGTCGCCGCTATGCGTCTGTGTGGCCTCCATATTGGAGCTGTCAAAATCCACTAGAATGTGTACTGAGAAATGCAGACTTCACTACAAAATCGAATGTAACTCGTTTAATTCTGAACCAATTTTCATGAAATTTGTTTTATTATAAACGTGAGAAATTGAACATGATACTGGTTACTTGTTGGAATTAATTCAGTTACTGGGGGCGGATCTAATCAGCTCTATGCCAAAATATTAACCTTCTGAATGGCCACAACTTCCACTGGGAT	A	MChr18	19269116	19269116	DEL4977	SYN339	DEL	-
FMchr18	20271153	20271405	TCTTGTCCTGACAGTCAGAGAGGTGCACATACACAGTGAAAATCTACCAAGCAACATGATTACAGTTGGCTTCTCTGCAACTGCTGAAATACCATAAGAAGACAAATTCTTGCATGTTCTGTCACCAAAACAGAAATGGACATTCATCAAAAAGAGTTTGCCTTGCTAATTTTCATAATACATGTGAAAACCATAAAAAGAAGGGCAGGATTGTTTGATTTGGATGAGATACTGGATGGAGAGATGATGACAG	T	MChr18	19881736	19881736	DEL4985	SYN339	DEL	-
FMchr18	21792630	21792806	TAGCCAATCGACAGAAAACTACAACTGCAACTATTTTGGTAATCGATTAATCATTTTTTCAAGCAAAAATGCCAACATTTTCTTATTCCAGCTTCTCAAATGTGACTGTGACTATCTGAAGGTTTTAGACTGTTAATCGGACAAAACAAGCTAATTGAAGACATCAGTGTGGCCTGG	T	MChr18	21404196	21404196	DEL5000	SYN339	DEL	-
FMchr18	22611393	22611523	TAAAGATATTTTACACAAAGAACCTATAAAACTTAACATAGCAAAGCATGAGAACCAAGTGGGGTTTTCATGCTTTATGCCTCATTGTTGTTAGATTTCTGGAGTCTCGCGGTAGTTCAGGCGGGGGGGGT	T	MChr18	22220778	22220778	DEL5012	SYN340	DEL	-
FMchr18	22635258	22635407	TGCACACAGTTTGCTCATTTGAATTTCACAACTACAACAAGCTAGTAAGTGGACCTTGAGTTGAGATTGTTTTGTCAAACTGCTGTTTCCAATGCCAAGAATGAGAAGTCTTAAAAGTCCTATGAATAAAATCATAACAGCTACTGAGCT	T	MChr18	22244494	22244494	DEL5013	SYN340	DEL	-
FMchr18	23477369	23477659	TATGTGCAATTGCTGCTTTTACATGCCCAAACAAACTCATCAGTCCATCACTAAGTTTGTGGTTAAGCTGGCAATCAATTGGCTTTAAAGTAACTAAATGGAAATGGACCAACTGACCACAAGTTTTCCTCCAAATGTAACGCAAATTACCAAAACAAAATGCAAATTCATTTACATCCACTGCTGTTTTGCGAATTCTAATTTCGCTAATTCTCTAGTTGGGTTTTACAAATCACTGCAAAGGAAAAGGGCCATGTGGAAAACATGATGCAAATATGTTAATTTCATGGT	T	MChr18	23091486	23091486	DEL5022	SYN340	DEL	-
FMchr18	23899218	23899503	AGCTGAAGTGGTCGGACAGAAGACAACAGGGATAAGATAAGCAGATTTGGGTTTGTCTAGCTGGCTATTTAGCTCTATCAGGTGTCTTACTGAAACATGTTCAACTTTTCATAAAGTCGCTCGTCAATGTCACTTTGTGAACCGACCAATCATTGCCTGGATGGGGCGGGACATTAAAAAAAAAGTTGACTTGCTGCAGCAAACTTTAGAAATGTTGAACTCATTGTTATGCATGAATGGTTATTGATTATTGACAAGTTAGTACTTAGCATTACCTATAAAACTG	A	MChr18	23512990	23512990	DEL5033	SYN340	DEL	-
FMchr18	24070033	24070851	ATACCTGCTTCCTGACGCTCTGCTCCCAGACCAGTTAAGACATCAGACCATTTAATGCCATGTCAATATCCGACCCCAGTAACAAGGCTGTGGAAGCTGCCACGACATTGCATCTTTATGTCCCACTATTAGACTCTAATTAGACTTTATTAGTGGCAAATTAGTGACATATTACAACAGATCTGTACCGTAGACTAAAGTGAGACCCACCGGTCTTATTTCCCACTTATTAAACTTTATTAGACTTTATTAGGGGGCAATTTTAGGGTAAAAAAAATAAATCATTTTTAAATTACACGACAGCTCATGCAGCACTTTATTTTGGTGACCAAATCCACACTAACAGGAAATCAGGAAAAACACACATTTTTCCTTCTCCGTGTAGACTGGCTGTCATTT…	A	MChr18	23683619	23683619	DEL5036	SYN340	DEL	-
FMchr18	24795268	24795414	GTGTGTGTGTGTGTGTGTGCGTGTGTGTGTGTGTGTGTGCGTGTGTGTGTGTGTGCGTGTGTGTGTGTGTGTGTGTGTGCGTGTGTGTGTGTGTGCGTGTGTGTGTGTGTGTGTGTGTGTGTGTGTGTGTGTGTGTGTGTGTGTGTG	G	MChr18	32223997	32223997	DEL5051	INVTR1296	DEL	-
FMchr18	24823605	24823949	AGTAAAATGTGAGTTTGGACACATTAATCCTTGTTGAGCATTGCATTGTGGGACTGTTAGCAGGAAGTACATGTCATGGAAACTCCTTTTTTCATTCCACTGTGGAAGTTTTGAGACTCTATAGAGCTTAAATTTACTCACTCAGGGTTCAGAAACTCAAAGAAACTGGCGGACAGTAAATATAGTCACTGTGTAGTAAATAGGGAGTGATTTCAGACATGGCTAGCTGTTTCCCCCTGCCTCCAGTCTTTGTGCTAAGCTAGGCTAACATCTCACTCAGCAAGTCAGAGAATAACTTTTCCCAAATCTTTTCCTGTGTGGTGTGTTCAGACGTGATGATGGCGA	A	MChr18	32196845	32196845	DEL5054	INVTR1296	DEL	-
FMchr18	24823605	24823949	AGTAAAATGTGAGTTTGGACACATTAATCCTTGTTGAGCATTGCATTGTGGGACTGTTAGCAGGAAGTACATGTCATGGAAACTCCTTTTTTCATTCCACTGTGGAAGTTTTGAGACTCTATAGAGCTTAAATTTACTCACTCAGGGTTCAGAAACTCAAAGAAACTGGCGGACAGTAAATATAGTCACTGTGTAGTAAATAGGGAGTGATTTCAGACATGGCTAGCTGTTTCCCCCTGCCTCCAGTCTTTGTGCTAAGCTAGGCTAACATCTCACTCAGCAAGTCAGAGAATAACTTTTCCCAAATCTTTTCCTGTGTGGTGTGTTCAGACGTGATGATGGCGA	A	MChr18	32196845	32196845	DEL5061	INVTR1297	DEL	-
FMchr18	25685660	25686022	TCCCGTTAATACTTCCAGAGATATTAAAGGGATTTTTTTATGAGAGTTTTGAATCAAATACCTTGATGTTTTAGCTATTTCTTATGCTGGATTTGCCAAAACAGACATTTCTTATTTTACCCATAAACAGTTTCTCGATTGACTTGGTGATATACTGTATATCATCAGAGATGTAATATTACATATACTGAGATAGAAGATTATATCCATATCGCCATGTTGTCATCTCTCAACTAAAGTGAAAAAAGCATGTGTTATGAAATCTCAAGTCTGCACATGAGACTTTTTTTATATATAAGACTGGATATCATTTGAAAACAATACTTTGTTTGATACCTTTTAACTTGAAACGAGAGAAATCCC	T	MChr18	24116641	24116641	DEL5090	SYN341	DEL	-
FMchr18	25934507	25936154	ACAGTTGTGCTCAAAAGTTTACATACCCTGGCAGAATTTTTGCTTTCTTGGCCTTTTTTCAGAGAATATGAATGATAACACAGAAACTTTTTTTCCACTCATGGTCAGTGGTTGGGTGAAGCCATTTATTGTCAAACGACTGTGTTTTCTCTTTTTAAATCATAATGACAACAGAAACTACCCAAATGACCCTGATCAAAAGTTCACATACCCTGGTGATTTTGGCCTGATAACATGCACAGAAGTTGACACAAATGGGTTTGAATGGCTACTAAAGGTAACCATCCTCACCTGTGATCTGTTTGCTTGTAATCAGTGTGTGTGCATAAAAGCTGAGTGAGTTTCTGGGATCCAGACAGACTCTCGCATCTTTCATCCAGCCACTGACGTTTCTGGATT…	A	MChr18	24362674	24362674	DEL5097	SYN341	DEL	-
FMchr18	26080619	26080813	ACTTTCACTTTTACTCGTAGGGATGAAGAATGTGAACCCAAAGTAATGTTATAAACACTGGTGAGGCACAACAAACACTATGACCACTTTCCACACAGGAAGTGAAATGAAGTTTACAGCCTTAGCGGATGTTATGGTTAGTATTTTTGATCACAATGCACAGTTGCTCATCTGACTGAAATATTAGATGAGGGG	A	MChr18	24506819	24506819	DEL5101	SYN341	DEL	-
FMchr18	26185919	26186164	TCTTCTCTGCCCTCTCTATATCAGGTTCTCTGGGCGATTCATAATGGCCCTAAATAAACTTCATTACCCAGGGGCCACTACGTGACGCTCATCTGTTCCCGTTCTCACCTGCCTGTTTTTCTCTGTCGGCGGCTAACGAACTGGTGACTATTGACTAAATACGACGCAATACGTCTGTAGAAATTTAAAAGCTTAAGAACTAAAGTTAAATTTTCTAGGCAATTTCTCTTTGAGATGGAGCATGCA	T	MChr18	24610702	24610702	DEL5105	SYN341	DEL	-
FMchr18	26412183	26412787	AGTGAGAAAAAGCTCTCACTATTGTCCCAAATCAGTAACAGGGAGATGAAAACCTCCATTTAAGGAAGAACAAGAAGAACAAACACTGGTCATCTTTGTTGTGTCCAGACTGGGCAGAATGGATTATTTCTGAGGAGGATGACAAGCTTGGTGGTCAGATGCTCTCTGACGATGCTAAACAGATACTGTTGACTGAATCTCAATTTATATTGGCTAGGAAATTATTCTGAGAATTGTGTATTTTCTTCATTATGTATTTCTGGGTAGTTGATACAGTATCAAGGTCAACATGGAGCCACATGCTTTATTATAACAGCAGCTGTGCCAAAACTGTCTATAATTTTATCCATTTTTATCATCTATTTCATTTAATTCTTTTAAAATTCCATTTATATGTGT…	A	MChr18	24835944	24835944	DEL5109	SYN341	DEL	-
FMchr18	26703492	26703810	CCGTCGTGGATGAGAAGTCGTACAAGTGTTTACAATAAGGGAAAGTTTGAGCATCTCCATGACAAGTGAGTATACATGACCTGCTTATGAAGACTGTAATTGTAATTTTATTTATTTCAAAACAGGGACAGCGCACAATGAAACATTAATCTTATACAACAAGAGAAGATGCATTGTGCCAGGTTGTAGCAGATTGCTATTTTCCACCTGTAGTCCCTGAAACTGGGTGGAAACTGACTGGGTGATACCTTTGAAAGACCCAGAACAAGCGAGTGAGTGGAGGCTGTGCTTTTGATGTCAACAAATTAGTTTGACTGAA	C	MChr18	25125361	25125361	DEL5117	SYN341	DEL	-
FMchr18	27836848	27837143	GGTTGTGGCATGTTGATATATATTGGGCAGCAAGGTATGCCCTATCTCCTTCTCCTAGGAGTATTTTTAGTTTTGAGAGGTCATTTAGCTCTTTGAAATCTGAAATTACAGAGTTGAATTTGTTAAAGTAAATGTTTCTTATATCATTGAATGTTTTACATTGTAGGAGAAAGTGCATCTCTGGCTCAACCTCACCTGTCAAACAGTGACCACATACTCTGTTTTCTTTAGGTTGCCATGATTTTTTGAGTCTTCCTTTTTCAATTTCCAGTTTGTGGTCACTGAGCCTGTAACCT	G	MChr18	26256598	26256598	DEL5132	SYN341	DEL	-
FMchr18	28233430	28233557	ATTTGTACACATGAGTTTTAAGGCTAATCAGATGCTGAAACACTGCACAGTGGTTTATACTGTACTAGAGCACTGCATTGGGAGCGCAAATCTCGCGGGAGCGGGCGGTTTAACTTTTGCTGTGGACG	A	MChr18	26614504	26614504	DEL5145	SYN341	DEL	-
FMchr18	28373011	28373232	ACATGTTATTTATCGGCTAGAAAACAAACCCCCCAATTCCTCAATTGACAGTTTTTCAGTGCAGAAAATTGATAGAACAACTTAGAGAGCACTGAGTAAAGAATTTTCTTTTCCAAACTAGAGGGATTATTATGTATGTATGTATGTATATATATATTAGTATCTTATTTTGACATGATATTTGACATACCCACAATGACGAAAACGTTTCTGTCCAGTTAT	A	MChr18	26744811	26744811	DEL5149	SYN341	DEL	-
FMchr18	29037758	29038674	TTTTGCACTCTTGCCAACACTCTTTTCCCCTGCAATTAACAATAATGAATCTGATGACTGTACATAAATAAACTGTACCTACTGTATGTTTTACATGGAGCCTTTTAGTCCAAAAACAGTGCTGTTTGAAAGGGGTGGTGTAAACATTTTATATTACATTCAAAAGATGTAAGTTTGTTATGTAACACTCTTTCCGATGTGTTACTGTACTCTTAAGGAATATCTATTCTCTTATCACACGTGCTCGCCCACTTAAGTCGAAGACATTTCTCTCGGAGGATGCAGCACTCGATGTCAGACTATATTTACTTGCAAACATGAAGCAGTTAAACCCGATCTCATAACTTAAAGTAATGACGGTGGACCTGCAACGATCAGTCGATTAATCGATTAATCGAT…	T	MChr18	27410039	27410039	DEL5170	SYN342	DEL	-
FMchr18	29127366	29127493	AAACTCTTAAAATATATCCACAAATCCAAGGAAAAACACAACAAAAAACAGATTAAATCTTATGTTGGTATGTGTGGTATGGACCAACGAAGACAAAAATAAAAATACAATGGGGAGGGGGGACTATA	A	MChr18	27498834	27498834	DEL5172	SYN342	DEL	-
FMchr18	29430908	29431057	GGAGTTATGGGTTGCTGTGTGTTGCTTGTTCCTCCTGTCTATACTGGTCATGAAGATAACGCAATTCCAATGTAAATGATGGAAAGTTTGGTCCAAATTGATATGAGGCTTCAGCCTTATGAGTTAGACAAATAAAGTGAGTATCTTCCA	G	MChr18	27802408	27802408	DEL5184	SYN342	DEL	-
FMchr18	29481716	29481859	TTCCAAAATTATTTAAACTTTATATACTAGGGCTGAACAATATGGGAAATTATATAATTGTTATTTTTTAGACCAATATTGCGATTGCGATTCAGTATGCAATTCTTTTTTAAAGTTCCTTATCTTCTGTATTATTCACCTACA	T	MChr18	27853910	27853910	DEL5187	SYN342	DEL	-
FMchr18	29730601	29730775	CTCTGTTCAGTGCATCATGATTCAGATGCTCAGCATTATTGTGAATACAATCTGAGTTTGAACAACATTTCTCCCTCCTCACCCAGATCATGGGCTAGCTCACATGGATGCATTGACCAACATGGTCACACAGGTGGTGAGTACCTACAGCTTTTCATACCTGTCTAGTATCTAA	C	MChr18	28088525	28088525	DEL5196	SYN342	DEL	-
FMchr18	29821426	29821726	TATTCATGGTGTTTTTGCAGATGCACTTCAGAATTTGTTACTTACAGGAAATGATAAAAAGACGAGTGCAGATTGACGTAATCACATGCTGATTTTGAAAAGCTGCTGGCAATATAAAATATAAAACTTTAACATCGACCATTTGTTTGTTTTTTTCCAGTTGTCAGTGAAAAATGCCCAGTCACGTCTTTAAATTGCTTGTTTTGTCCTTCCAACTGTGAAAACCGAAAAACTGTTAGTGTGTCCAGTTAACAGTGATATAAAAGCAGCAAATCTTCACATTTGAGACGTGACAATGACT	T	MChr18	28178890	28178890	DEL5201	SYN342	DEL	-
FMchr18	30052338	30052554	GTTGAAACAATGGTTATATGTAACCTACACATGTAAAAAAAAAAAAGTAAACTACACACGGATGTGTTTTGACCACCAAATCGAGGCTTCCTGATAAACTGAGCTGATGGACCTTTACGTGCTCTTTGTTGGGTGTTTCAGTTCATGCTACAGGAACTGCTGGTTGACATCCATCTCTTTAAACCCATGATTCACTTAAAGTGGTTTATTTCTTGGT	G	MChr18	28412015	28412015	DEL5206	SYN343	DEL	-
FMchr18	30141571	30141909	TGTATATATATGTATATATGTATGTATATATGTATGTATATATGTATGTGTGTATATATATATATATATATATATGTATATATATATATATATATATATAATATAATATATATATATATATATATATATATAGTATATATGTATATATATATATATATATGTATGTATATATATATATATATGTATGTAGATATATATATATATATGTATGTATATTATATATATATGTATGTATATAGATATATATATGTATGTATGTATATATTATATATATGTATGTGTATATATATATATACACACACACACACACCACACACACACACATATAATATATATATA	T	MChr18	28500615	28500615	DEL5208	SYN343	DEL	-
FMchr18	30328483	30328818	CGCATATTTTACAGTCTAACATGGGACCGCCCTAAAATACATCTTACATTTAAGCAAAGGCAATTTTTTGCATCTTTTTCTGCCATGTGCAACAGCTATTTGACTTTTTAGCGCCTAAAAAAAGAGCATGTAAATATACCCCTGTAGGTGTAACAGTTATATTTCAACAACTCTCTAAACTGCACTTCTGCAAGTACTACAGAACTTCCTCTTCATTCTTCACACTGTCATTTCTGTGTTTTTGACCCATCATCTTGAAAACGTCTGATTCTGTCTCATAACAGAGCAGCCAGGTTTACCTCTTGAGAAGGATTTTTTTCAAAAGAGGGATGGGAT	C	MChr18	28687078	28687078	DEL5211	SYN343	DEL	-
FMchr18	30361277	30361520	CACTCTCATGAATCACTTTCTAGGCTGGTACAAGCCCAGCTTGTGTCACAGGTGACAGTCTTGTACTGTCCTGCAGTGCTGGTTCTGTATGTTTTATGTTCTTTTTCTATTTTTCACTGGAATGTACCCAGAACTGTTTTTCACCTGACTTTTATGTCCCTTAAAAATGTTGTTATGTTTCCTGCTGGGAAAAGACATTGATCACTACAACTTGCGGTAAACCAGGTCAGAAAATGATTCCGGT	C	MChr18	28719610	28719610	DEL5212	SYN343	DEL	-
FMchr18	30435149	30435292	AGATCTGCAAGTACATGTCTGCACATACAATACACTCAGTGCTGCAAGTATATATTTTTAAGTTAATCACACAACAAATTTTCATGATAATCAAAATTAAACCAAAACCATTATGCATGTGTTTTTATATTCATCACTGCCTTT	A	MChr18	28793877	28793877	DEL5217	SYN343	DEL	-
FMchr18	30745315	30745461	TGGGGAGAGGGACCTCTGCAACACTTTGCTTAGCCTGCTGCCACCGCGCACCCGGCCTCGGATAAGCGGAAGAGAATGGATGGATGGATGGATGGATCTTACTTTACAGTATTGCAAAACCTCAGAAAGATGATTCATTAATCCTCC	T	MChr18	29110380	29110380	DEL5226	SYN345	DEL	-
FMchr18	30789653	30790012	TGTCTTTTTTCACTTCCCCTCTCTTTCTATTTCGCCCCATTTGAAAAACTGTTGGGACGTTGGTTGTGCAGTTGTGATTTAAATGTCAATAAGACTGAAAGTAATTCCTTTCCCCAGATACCAATGACAAACAGTGCAACATCCAGTATTACTAACTTCACCCTGATAGTTCCTGGGCCATTGGAAAGTCCCATTGGCACAGAGCTCCTGGGAGCAGAAACTGCATCCCTAGAACTAAAACTTGGTCCCTGTGGTTGAAAGTTCCGGGTCCAAGGTCCTGTGTTCCGAAAAGGTTCCCGGAAAAAGATCCTGAGGTGGAATGGTTGGTTGGTAGAATGAACTTTCAACTCAGTGGAGCCC	T	MChr18	29154804	29154804	DEL5229	SYN345	DEL	-
FMchr18	31530508	31530664	GGTCGCTCTGTTAACAATTCTAACAAGTCAATAACAAGTCTGAAGGATGTAAATTAGTTCATTGTTTCCCACGAAAGAAGACAATTATCACAGAGACTACAGCCGAGTGTTTCATTAATGTGGGATTCTGAATTCCAACATTACTGCAGTGACTCTG	G	MChr18	29894999	29894999	DEL5247	SYN345	DEL	-
FMchr18	31783321	31783503	ATAGTCGAAGGGTTTGGTTTTAAAATTAGAGATAGATCATATAAAGACAAATGAATCCTACAGGAAACATTTCTGTTTTTAGCCATGCTGACGGAGACATCAGCCCAAAGCACAGCTGTGTGCAGCCTCACAGAGCGGCTCGTGTGGCTTTAGACTCTCCGTCTTGTTATCATATTTCTTATA	A	MChr18	30122330	30122330	DEL5253	SYN346	DEL	-
FMchr18	31841016	31841143	tataaataatgacctgttcttgcagcatacaaaacaagcaacataatacatgtttatcacgaaatcactggttcgagaaacttcggctggtatgacgacaaaaacacagcgtccattacattttatat	t	MChr18	30179761	30179761	DEL5254	SYN346	DEL	-
FMchr18	31891328	31891484	TGACAAATTCAGCAGGATTGATACCAAGAAGTAGGTAAACAAATGTCAGCACAAAAGAAGAAAGAAGAGAAAGGGGGGGGAAAAGAGAGAGAGAGAAAAAAGGTATCTCACGGTTAGATCCGGTGAGATGACAGGCCTCTGAACAGGATTATCTTTA	T	MChr18	30233636	30233636	DEL5259	SYN346	DEL	-
FMchr18	31935764	31936162	ACACTTCTCCTTTGCCAAGATCTATCCACCTGACAGGTGTGGCATATCTGGATGCTGATGAAACGGTATGATTAGTACACAGGTGTGCGTTGGGCTGGTCACAATAAAAGGCCTCTAAAATGTGCAGTTTTATTACACAACATAAAGCCACAGATGTCGCAAGTTTTGAGGGAGCGTGCAATTGGCATGCTCAGGGTCAGGGTCTTGACCAAGGAGCTGTGCACACTAACACAGATTTAAACAAATTTGTGAACAAAATTTGAGAGAAATATACCTATTGTGTACGTAAAAAAACGTCTTCCATTTTTTTTTCAACTCGTGAAAAATGGTTATGTTTATATTTTTGTTCAGTGTATATCATTCATAAAATTTAATCTTTATTTTTCTTTTTTATGGCGG	A	MChr18	30277723	30277723	DEL5261	SYN346	DEL	-
FMchr18	31959402	31959628	GACAAAAGGGACACAAGAACACCCGCAAGACTCGGACACATAGGTGCGACTCGCATGGTAACTAGTGTTGCTGGTGAGCTAACTGCCAACACACTAGCCAGTCAGGAACATGCAGTCACAATAGCTCTCTGAGCTGCTTTCTGTTTCCTCTGTACTGTGTTTACTCCCCCGGGCATTTTGTTCTCAGGAATGTACATCATTTATTTTAATAAAGATTTATCGAAGAG	G	MChr18	30300995	30300995	DEL5263	SYN346	DEL	-
FMchr18	32051019	32051186	ACTCTTCTTCAGACGTGTAGATTATATGATTTTATGTTGTTGCCACAACATTTTAGTGATTATATTTCATTTCATTTTAGGGCTGCAACTAACGATTATTTTCATTATCGATTAATCTGTCGATTATTTTCTCGATTAATCGATTAGTTGTTTGGTCCATAACATGTC	A	MChr18	30395479	30395479	DEL5269	SYN346	DEL	-
FMchr18	32277741	32278106	TTTTACACAAGTACTTTTACTTGAATACAATTTCAGTCAAGTAACAGTACCTCTACTTAAGTAGGATATTTCAGTACTCTTTACACCTCTGCCGTCGTGATACCCGTTATCTCTGATTGGGGTTTTGGGCTTTGTCAAGCCAGCTAACGCAAAGAAAGCCTGGCTCTGTAGAACCTGCTTCGTGTATTAAGAGCTGCTTGTAGCCATGACAATTTATTATTTATTATGTTGACAAAATCCAGACAGCATTATATTTCTTTCAAAACACATTTGCAGTTTCAAATCAGTAGTTTACCAACTTTAACTTTAGGAGACGAGGGTGTGTGATTGGTGGCTGTTTCATGTTGACTGTAGACTTTTGAAGCA	T	MChr18	30624184	30624184	DEL5277	SYN346	DEL	-
FMchr18	32389136	32389397	GGCAGTTTTAATGAGGGCTGAAGATCTGTCAGGGTGGATGACTGCCACAAAGACGTGTCTGTGTTGTACTTTATGTTTTATGCCACTCTGATTCACGGCGCAGAGGAGGCTGAAGGCTGCACGTATATCTGATATGTTTAGTCTGCCGTCTGTCATGTGATTTACTATCCATTAGAATTGCATGTGCAAAACTGTTGTCGCTCTTGGCATTTTCTGGCCAGTGTGCATTCTTTCCGGCTTGCTGATGTTTCTGCACAGATGG	G	MChr18	30734896	30734896	DEL5281	SYN346	DEL	-
FMchr18	32419123	32419248	AGGAAAAGCCTTTTTTGAAATATAAGGAAAAACGTTTTAAATGAACAGCTCAGATAATCCTTAACATCAAGTGACTGACTTTTCTTCACTGTCTGTAATCTTGCAGGGGGAAGGCGGTTTGTTTGG	A	MChr18	30764502	30764502	DEL5282	SYN346	DEL	-
FMchr18	32835086	32835328	GGTGGGGAACACAAAAGTTCAAAAAGAAGAAAGGTCCAAGGCACTCTTCTGACAAAAACATTAAGAAGCCTTTATTCAAATGGATATTTCATGGTGAAATTCTAAAAGCACAGACACTGCTGGTACATGTTGGGATAGAGCTGGGTTACAACACACGCGTAGCGGCACAAACAGCCTTCTTCAGGGTGTTTTTTACTTGCTTGAAACAAAGCGAATGCTGTAATTAATACTAATAGAAATATT	G	MChr18	31198905	31198905	DEL5297	SYN348	DEL	-
FMchr18	33589041	33589834	TACTGTGTGTATAATTGTGCAGTGTGTGTTACTGTGTGTATTATTGTGCAGTGTGTGTTCCTGTGTGTATAATTGTGCAGTGAGTGTCATTGTGTGCGTTATTGCGCAGTGTGTGTTACTGTGTGTATTATTGTGCAGTGAGTGTCATTGTGTGTATTCCTGTGCACTGTGTGTGTTCATGTGTGTATTATTGTGCAGTGTGTGTTCCTGTGTGTATTCCTGTGCAGTGTGTGTTCCTGTGTGTATTATTGTGCAGTGTGTGTTCCTGTGTGTATTATTGTGCAGTGTGTGTTCCTGTGTGTATTCCTGTGCAGTGTGTGTGTTCCTGTGTGTATTATTGTGCAGTGTGTATTATTGTGCAGTGTGTGTGTGTTACTGTGTGTATTATTGTGCAGTGTG…	T	MChr18	32445744	32445744	DEL5317	INV957	DEL	-
FMchr18	33931197	33931310	TCAGGGTAAGATTCAGAGTTCAGGGTCAGACTCAGAGCTCTGGGTTAGACTCAGAGTTCAGGGTAATTTTCAGAGTTCAGGGTCAGACTCAGAGCTCAGGGTTAGACTCAGAGT	T	MChr18	32670922	32670922	DEL5333	SYN351	DEL	-
FMchr18	33936881	33937022	ACAGGTAAACACACACACACAGGTAAACACATACACTCACACACAGGTAAACACGCACACACACAGGTAAACACACACACACACACACACACACACACACACACACACACACACACACACACACAGGTAAACAGACACACAC	A	MChr18	32676502	32676502	DEL5334	SYN351	DEL	-
FMchr18	34080765	34080982	agtcactcaactcaactcaactcaactttatttatatagcactttaaaagaacagccacagccgaagaacaaagtgctgtacaggtataaaacaagagcataagacataaactataaaatagaataaaaaaaaaaaaaAaaaaaaaaaaaaacaaaacaaaacaaaaaacgaacaattaaaacaataaaagcaacaaaaaaaaacaaaaaaaaacaaa	a	MChr18	32763182	32763182	DEL5343	SYN351	DEL	-
FMchr18	34109309	34109442	TGTGTCTGTGTCTGTGTCTGTGTGTCTGTGTGTGTCTGTGTGTGTCTGTGTGTGTGTCTGTGTGTCTGTGTGTGTGTGTGTGTGTGTGTGTCTGTGTGTCTGTGTGTGTGTGTCTGTGTGTCTGTGTGTGTGTC	T	MChr18	32829281	32829281	DEL5345	INV958	DEL	-
FMchr18	34243495	34244064	GTGTCATGATCTGCTCCTGGCCTTCCATCCCTTCTGCCAGTTCTGTCAGTACTTTTCCACTCACCTGCCGGCCACTCCCACCTGATCAGTGCAACCACCTTCACCTGTGTTCCCTCACCTGATCACCTGCCTGCCACTCCCACCTCATCAGTGCAACCACCTTCACCTGTGTTCCCTCACCTAATTTATACCCACTCATTCCACTCAGTCTCTGCCAGATTGTCTTCAGCAGCATGCTAAGCTCTCGCGCATTTATCTTCGGATTGCTTCCCCGGTTTCGACCCTGCCTGTCCCTGACCCTTCCTCGTCGTCCCTGCCCAGGTAACCAGATCAGTCTTCTGTCTCTGACTCCTCTGCCTGCTCGCCCCTTGTCTGTCTCCTGCTTTCTGGGATTCCCTC…	G	MChr18	32964818	32964818	DEL5352	SYN352	DEL	-
FMchr19	573705	573910	TCTTTTGCCACATTTTACTTTGTGTTACTAATTATTGCAGAGTCATTTTTAGACTTGGCTTAACTAATCCAAGCTAAAACGATCCTGTTAATCTTTTCATTCGTCTCTTCTCTCACAGTTTGATGATTCATTTGTTCATCGTGGATGAAGTTACCTTGAATAACGATGTGCTGATGTGATCAAACTCAACACTGGCTACAAACAGC	T	MChr19	790462	790462	DEL5370	TRANS1128	DEL	-
FMchr19	1159474	1159650	ACTCACACACACTCACACACACACACACACACACACACACTCACACACACACCACACACACACACACACACACACACACACACTCACACACACACACACACTCACACACACTCACACACACACACACACACAAATACTCACACACAAACACACTCTGACACACACACACACACACAC	A	MChr19	266518	266518	DEL5385	SYN353	DEL	-
FMchr19	1788087	1788214	AAATAAACAAATACACAGGTAAACAAATAAACAAATACACAGATTAACAGGTAAACAAATAAACAAATACACAGATAAACAGGTAAACAAATAAACAAATACACAGATAAACAGGTAAACAAATAAAC	A	MChr19	1256400	1256400	DEL5406	SYN358	DEL	-
FMchr19	1882878	1883186	ACAAAGTGTCCTGAGGCAGGATATTTTAACGTTAACACTAAATCTTCTAATCAAAAATGACGGTAACAGTAAATTTTGAACAGCAAAATGATATATAATCCCCCCACAAAACAGCAGCAAAAAACAACAAAAAAACCCCAGTAAAATCTTAAGGTGTAAAAAAAACAACAACAACAACAACAAAAAAACAGATTATATATCTATATTATATATATATATATATATATATATATATCTATATATATATATATATATATATATATATATATATATATATATATATACACATACATATAGAGCCAATAAGAC	A	MChr19	1350903	1350903	DEL5409	SYN358	DEL	-
FMchr19	1990734	1990838	GACCTGATAATCAGATTTAATCGTCATTTTATTTCACTTTATTCTTCAGTGATTGGCTAACATGTTGCCAGGAACTGTTCACGTTCCTCATGTCGATTTATGACT	G	MChr19	1457510	1457510	DEL5413	SYN358	DEL	-
FMchr19	2114411	2114854	TCGGTTTCGGTTTCTGTGCTTGATGCTTTGTGGCTTTTATCCCGCCTGGTGCTCCTTTCAGTTTCAGGTGCTCTAAATACCCTAAAGTTTAAAAAGAAAAGTTTAGAAGAAGACACCTGGTTGCAGTTTTTATATATCTCTGATGTCCAGATGCTGCTTTTTCCTCTAATAAATCTGCCATAAACATAACCTTGCTCACATTAACACATGAAACCAACAGAAATGTCATATTTCCATCATGTTCTCCACGTGGTTTTCCATCGTTTGAGCTTCGACTTCATATATATGTATGTATATATATATATATATATATATGTATATATATATATATATATATATATATATTGTTTTATATCTATGTTCGACTGGAGCTCTTTTAATGACGTCATCTCGTTGTGT…	T	MChr19	1582573	1582573	DEL5422	SYN358	DEL	-
FMchr19	2653112	2653709	CTGTTGAAGATCAGAAGTCCAGGTCTTGGGCCAGAGTTTAAGTCTGGACCTCTTCACCAACACTTCAGGATAAAGTAACTATTGGAGTCCCAAAAACAGGTTCAAAAGAGACGATCAGAGTTTGATGCAATAGAGTTTAATTCTTCACAGAGATCAAACCCGAGCCAGTCCCTGGAGCCTGACTGATTTTCCACGGTCTGCACACACATATATTGCCCAAGTGCCCATGTCCCTATTGGTGGAGTAACCTGAGCCACTCCACCTATTTCTAAAAATGATCATCTATCGTCGGGTAAATAATGGTGTAACTTTTCCCAAATTTGGGGTGGTCCAACCCCCTCCTGGGCACAGCCTGGCATATCTTCTGATTCCAGTATGTTTGGGGATTTTCCACTCTGA…	C	MChr19	2150940	2150940	DEL5445	SYN360	DEL	-
FMchr19	2913003	2913393	GTTTCAAAGCTTTCATAACTTAACAGCTCTCCACCAAAAACACACCATGGGAGCTCCACATAGATTTTTAAGTGCTCTGACAAAGCAATAGGAAAACTACTTCTGCAATTCTTTAATGCTATTTGAAGTTGTCTTGGATTTCTACAACCAATGATGATCATTTCATCAGTTAGTCTCGTTAACGTGGTTGAGGTGAAAAGGACTCAGTATATTCACGCTTATATCGGGGAAAGGTGAGCCAGACTTTCCTGAATCCTGCCACCTGCCACATCCTGGCATCATCCAGGCATTTCAACAGTTGCGGTGCTCCACAACTGACCACAAGTGTCAGTAGCATACAGCCCGGCCCTGTCCTCTGTGCTCCGGGGGTGGAGAATGTGATGGTGAAACG	G	MChr19	2412826	2412826	DEL5458	SYN360	DEL	-
FMchr19	2915654	2915959	GGAGTTAATTCTCGGTTCCCCTGATTCTGGAACTCAAAGTCTCATTCATTTTTCCCACTGACAATGTAATGTGACTCATAGTTGATTAAAATATGAGTAGAAAAGAAGATCTGTGGTGAAAAGCAGAAGGTGCAAGCCCGTGAACATAAAAACTTCGGGGGAGAAGTTAACTACGACTCCCAAGATGCATTTCGGCAAGAGAAATCTAATGACCGAGCTTAATATTCTGTTACGTGCCTCACTTACAGTGAGCTGAAGATTACGTGGTTGAGAAAACAGTTTACTTTCAGATTCTGGGTCAATTTT	G	MChr19	2415086	2415086	DEL5459	SYN360	DEL	-
FMchr19	3117741	3117885	TCCTCTCTCTCCTCTCTCCTCTCGCTCTCtctctctctctctccctcccctctctctctcccctcctctctccctctctcctcctctcctccctctctcctcctctctctctctctctctctctctctctctctctctctgtcTC	T	MChr19	2597894	2597894	DEL5467	SYN361	DEL	-
FMchr19	3139598	3139911	ACCACATTATCTCAAAATGATATTTAAATTCATAATCGATCAAAATCTCAAGACATCGAGATAATTCAGTTGCAATCATGAGAAAAGTTTTACATTTTTGAGATAATGAAATAAAAAGAAAGACAGAGAGATACAAACTAATCTGGAGAAATCCTTTCAACGTCTAATCTAATCTTGACATAATAGATCAATATTTCAAGAGAAGAAGAGCTCATTAATCCCGTTTTTATACAGGTGAAGATTCGACAAGCTGAGCCGTGACCAAACGTGACCTTTTAGATGGCGTTTTTCCTCAGTACATCACGGCAACGTAA	A	MChr19	2619594	2619594	DEL5468	SYN361	DEL	-
FMchr19	3462484	3466099	TTTTTATTTTATTTTATTTATATAGCACTTTAAAAGAACAGCCACAGCCGAAGAACAAAGTGCTGTACAGGTATAAAACAAGAGCATAAGACATAAACTATAAAATAGAATAAACATAAAAAAACAAAACAAAAAACGAACAATTAAAACAATAAAAGCAACAAAAGGTAAAATAGATAAGTTAAAACAAATTAAACCATCCTAAGTAAAAACATAAAAGGCACTAACGAGGGCAAGCTCATTTAGCTGGGTTTGAACGCCAAGGAATAAAAGTGGGTTTTAAGACGAGTTTTAAAAACGGACAATGAAGGGGCTAGTCTAATGTGCAGTGGTAGGGCATTCCAGAGTTGGGGGGCGGCAACAGAAAAAGCTCTGTCCCCTCTGAGCTTCCGCTTTGAC…	T	MChr19	2921467	2921467	DEL5482	INV962	DEL	-
FMchr19	3482413	3484357	TGAGGAGGTGTCGGCATGCTGACTGCAGGAATGTCACGGCTGTTGGCTGTGAATTGAATGTTCATTTCACTACCATAAGCTGTCTCCAATGTAGTGTCCAAGAATTTGGCAGTACATACAACCAGCCTCACAACCGCAGACCACGTGTAACCACACCAGCTCAGGACCTCCACATCTGGCTTCTTCGCCTGCAAGATTGTCTGAGACCAGCCACCCTGACAGATGTCTGTCAAACTGTCAGAAACCGTCTCAGGGAAGCTCATCTGCGTGCTCGTCATCCTCACCAGGGTCTTGACCTGACTGCAGTTCGTCGTCATAATCTACTCGAGTGGGCAAATGCTCACCTTCAATGGCGTCTGGCACTTTGGAGAAGTGTTCTCTTCACGGATGAATCCCGGT…	T	MChr19	2904986	2904986	DEL5484	INV962	DEL	-
FMchr19	3625043	3625446	GTAGGCAGTAGTTTAATGTTGTCGTTGGTGAAAGTGGAGCTCCTTCTTTACTTACTTTATATACTTTTGGTAGTTTAATCTGTAACACTGGATCGTAGTTTATAAACTGGTCATGTTTCATTTGTAAAATCTTAATTTAAAAAAGAAACTATAGCTCTTAAATAAATGTAGTGGAGTAAAAAGTACAATATTTTCCTCTGAGATGTAGCGAAGTAGAAGTGTAAAGTGGCATAAAATGGAAATACTTAAGTAAAGTACAAGTACTTGAGTAAATGTACTGTGTCACGTTCCAGCGCTGGGAGTTTTCCTTGTGTGCAGACCTCTAGGCTTGTTAATTTTTTCATACGGCATCTTTAAGTACAAGAGTTGATTCTAATGAAAAGTAAAGTCAGTATTCCC…	G	MChr19	3052700	3052700	DEL5488	SYN362	DEL	-
FMchr19	3733177	3733341	TAGCAAGTCACACGTCGGCTGAATTAATCTGGCTTACTACAGCGGTATGATCCCAAAATAAACAGATTTTGCTGTGATTTAATTGCAATAAATGGATCAAAAGGATGCCGAAATAACTACATCATGATGCCAACTTCTAAAAAGTCTGAATTCATGCTGTGTCAG	T	MChr19	3161513	3161513	DEL5495	SYN362	DEL	-
FMchr19	3872382	3872553	TTTGCGGTGCGAAAGCTCAGAAAAATCAACCTCGCTCTGTAAAAAAAATAACTTTTTCGCCGCGTAATACTTGCGGTCCGTATGAAAGTACTCATGACAAAAACAACAATTTAAAAAAACATATTGATGTGGGTATTAATCGCACATTTTAATCTATTAGCTAATCATATTG	T	MChr19	3301106	3301106	DEL5499	SYN362	DEL	-
FMchr19	4097217	4097716	GNNNNNNNNNNNNNNNNNNNNNNNNNNNNNNNNNNNNNNNNNNNNNNNNNNNNNNNNNNNNNNNNNNNNNNNNNNNNNNNNNNNNNNNNNNNNNNNNNNNNNNNNNNNNNNNNNNNNNNNNNNNNNNNNNNNNNNNNNNNNNNNNNNNNNNNNNNNNNNNNNNNNNNNNNNNNNNNNNNNNNNNNNNNNNNNNNNNNNNNNNNNNNNNNNNNNNNNNNNNNNNNNNNNNNNNNNNNNNNNNNNNNNNNNNNNNNNNNNNNNNNNNNNNNNNNNNNNNNNNNNNNNNNNNNNNNNNNNNNNNNNNNNNNNNNNNNNNNNNNNNNNNNNNNNNNNNNNNNNNNNNNNNNNNNNNNNNNNNNNNNNNNNNNNNNNNNNNNNNNNNNNNNNNNNNNNNNNNNN…	G	MChr19	3525690	3525690	DEL5504	SYN362	DEL	-
FMchr19	4414412	4414774	GTCTTTTTATATTAACGCGATGGCACCTAATGCTAACAGCTCTGCACTGTAGGTGCTGGAGCTGACGATAATTTTACCGAGTGACGGCACGAGCTGCTTTACAACTCTCCAAACTTAAGGTTAGGTTTAGGGAAACATCATGCTTAGGGTTAAAATGGCTATTTCGCTAAGGTTCTTCTTGGTGGATGGATTTTGTTCCCATTTGACAGAGCCACGCTCGCTGTTTCACCTATAGCTACATATTTAGCGTGCACACAAGAGAGTGGTATCGATCTTCTCATCTCAACTCTCCCCCGGGAAGCGAATGAGCACCCATCCTAGGGCCGGGTCGCAGCGGCAGCAGGCTTGGGGGTGGGGGGTCCA	G	MChr19	3759774	3759774	DEL5509	SYN363	DEL	-
FMchr19	4739138	4739307	GCTTTGAATTTCACAGTTAAGTTTTGATTCATCACTTGGGAGCGCAAACATGAGAAACACCAGAATTGCACTGGAAAAAAGGACAAATACGAGGCATCTAGATGAGGTGGTTTTCACTGTCACTGTTGAGGCAGATAGATAGATACGATAGATACATAGATAGATAGATA	G	MChr19	4067496	4067496	DEL5512	SYN364	DEL	-
FMchr19	5174708	5174824	TTAGAAAAAGATCTGCTGACTTGACCAGGTTACAACATAACTGAATACTATTTTTCACAACAACAAATGTATATTTACAAATATATGTGTATTTATGTATTGACACAGAACAATTTT	T	MChr19	4510610	4510610	DEL5517	SYN364	DEL	-
FMchr19	5280585	5280740	AAGGGAGATCTTTTTCTGTGACTGTAGCGCCGTAGCTGCACTTATAATAACACAACTTGTGTATAAGCACTGTCTGTAATTTCTTATGTAACTGATTCTTATCAGTTTCCTTTTTTTGTTTTGTTGATATCCCCCTGTGTTAATGGGAAATCTTGT	A	MChr19	4616287	4616287	DEL5518	SYN364	DEL	-
FMchr19	5599206	5599382	ACGTCAGATCTGTGTTGACATAAACCATATACGCAAGTTTAGTCTTCTATTCATCAAAGTGAAGATTGACCAGAAGGTTGTCCACATTTATCGCTACGATAACCAGTTTTATGGAGATTTATTTTGCGTTCAAAATACGCCAGTGTCTTCAGATAATTCCAGCGTTTTTCCTGCAGC	A	MChr19	4883984	4883984	DEL5524	SYN364	DEL	-
FMchr19	6277745	6277934	ATTCAGACATTTTACTTGAGTAAAAGTAGCTATACCACAATTTAGAATATAGTCCTTCTACTTACGACTACTACTTACTGGACTAAAAGTCGTAAGTATTATGACAGCTTAAATATACCGAAAGAATCAAAGTAAACGTACTAACTATGCAACATGTAAGCAATATCTTAATATTGTAACTGGCTGCGGT	A	MChr19	5578423	5578423	DEL5537	SYN366	DEL	-
FMchr19	7117165	7117888	CTCCTCAGGATTCGAATATAGTTTGGATTTGGGATACAGCAAAAGCTTCCTGCCCAAAATGAACATGTGGCACAGCATGACTGGAAGCTCTTCAACAATGAGTGGGGGGATTTGATAAAGGCAGAAGACGCTGGATGGGGAAGCCTAGAGTATAAGTGTGTGTGGCTGCAGCCTGTGATTATGTTATGTAATTTCCACTGGAGGCAACAATGGTTTGCCTCTTACTGCTGCATGCCTGCGACCCTCTCTCCCTCTCTCTCCACACGATTACATCCTTCTCGGCATCAATGGGGGTCAAAACGAGCCCTTATCTTTTTGGGGCAGGGGTCTGTTTTCTCATGCAGGGTAACTTTGCACATGCTCTCCTTCCTCATCGCCTCAAGGGCAAGCACACACTGA…	C	MChr19	6417866	6417866	DEL5550	SYN366	DEL	-
FMchr19	7538249	7538424	AATATTTTCTGTGCTTTCAGAATGCATCTCTGAATGTCTCAACGCTTCAAAAATATGAAAAATGTTTGACTAAAACAAGGCAAGTTCTGCTTGAAGCTAGCAGCTTAACACACCTGAATCTCAGACCAACCTGTCGTGCTTCACTGAAACTAAATTTCAAGTATTTGGGGGGGGGC	A	MChr19	6838608	6838608	DEL5555	SYN366	DEL	-
FMchr19	7737135	7737280	GCCTTGGTCCTCTGCTATTCTCACTCATACAATCTACCTTAAGACCTTAGTAATGTCTACATGAGGTGATGACTGTAATTTTTCTGTTATAAATGTCTGTCTCTTTAGTCACTTAACTAACTCAGACACTGATCAGTAAATTACAA	G	MChr19	7047811	7047811	DEL5562	SYN366	DEL	-
FMchr19	7855171	7855301	AGGCAGGAGAGTTGGCAGGGGCACAACTCCTTTTAAAAGTAATAGAGGGACAAGTGAAACTATTCGTAACAATGGAGATGGTGTGACTTTTCAAAACATGAAATGTCACTTGTTCACTTATTCATGAGCTC	A	MChr19	7165920	7165920	DEL5565	SYN366	DEL	-
FMchr19	8096803	8096972	GTCTTTCCCCATTCTATATCCCCATTTCAAATGTCTCAACACTGGAATCTCCTGGATGATTAAACGACCATATAGGTGTATGTTATAACCAACCAGTTTCAATTCTTTCAACTTTTTCTGAGAAATCTGGTTTAGTTCGTCAGTTTAGACAGGTCTAAACACTAAAATAC	G	MChr19	7407791	7407791	DEL5567	SYN366	DEL	-
FMchr19	8346566	8346715	AAAGTACATTTTCCAATAACAAATTGATACTTTTAATTATATTGAGCTTTTCTTTCAAGGAAATTTCCTATTTCTGTGTAAGCAGTACCAAATTACAAAGTTCTTTCCAGGAAACTTGGTAGGAAATTACAGACTTGTAAAAAAAAAAAA	A	MChr19	7657431	7657431	DEL5569	SYN366	DEL	-
FMchr19	8478054	8478863	ATTTTGATGTATAAAATGTGCATGAAAAGTTGAAGTTGTGGAAATTACAAGGGTTGAAGTCAGAAAAAGAAGAGGGATCAGTGCACTGCAAAAGATTTCCAAAAGCTAAATACAGGTTTAATAGATCGAAGTCTTGTGGCCCGTTTAAAGTTTAAGTGTGTGTAGCTGAAAGTACAAAAGCCGAGAATGGCCGTACTTGCAATTATTTTTTTAATGGCGTTGTCTCGAGATCACGAGGTAATCATTTCGTTATCTCGAGAAAATGAGATAATCAACCTGTTATCACGAGAAAACAAAAGGTCGTTTCCTCTTATTACTTATAATGTTTATCAGAGATCAGGAGCAGCATACATAGATGGCGTCTTGACAACTGCAGCAACTGATTTAAGCTGAAAATGT…	A	MChr19	7788659	7788659	DEL5571	SYN366	DEL	-
FMchr19	8724026	8724259	ACAGCATAGAACACAACACAACAGAACAGAATAGACACATAGAACAGACACAAATAGACACAAAATAATGGAAAGAAACAACAGAAGAGAGTAGAACACAACAGAAATAGAATAGAATTAGAACACAGCAGAATAGAAGAAAGAACACATAGATAGAATAAACACATTAGAATAAATAGACACTAGAAACAGCATAGAACACAACAGAACAGAATAGAACAGCATACAAATAGA	A	MChr19	8034437	8034437	DEL5577	SYN366	DEL	-
FMchr19	9123853	9124095	TTATATATATATTGTATGTATATCTTATATATATATATATATATATATATATATATATAATATATATATAATATATATGTATATATATATTATATATGTATATAATATATATGTATATAATATATATGTATATATATATTATATATGTGTATATATATATATATATATATATATATATATATATATATATATATATATATATATATTATATATATTATATATATTATATATATATATTATATA	T	MChr19	8441005	8441005	DEL5584	SYN367	DEL	-
FMchr19	9732091	9732344	GCCCCAAGGGGTCCCAAAATAATTGTTAGGGGGAAAAAAGTTGTTACATAAACTAGTGTTTTTGCTTTTTTTCTTGTGTAATACTTTTACCTCCTCAGGCATCTAAAAATCTTTCAAAAGAAGGAAAAATCACTGTTTGGTTGAAATGGTTACAACTCATGTCTGCACTAATGTTTATGATAAGGGAGGTCACAAAAGACTTGTTAACCACTTATCTGAACTGCTATTGTGATTAATCAGTTAGTCGATCAGCA	G	MChr19	9036749	9036749	DEL5593	SYN367	DEL	-
FMchr19	10711990	10712093	AGCCGTTGACAGCTTTGTTGCCCGGTTTACAGCAGTCCTGCTAACACTGGACCTCGGTACAGCCAGATGTCTTTTACATTCTCAAATACTCACAGCTGCCACTG	A	MChr19	10038731	10038731	DEL5605	SYN367	DEL	-
FMchr19	11029681	11029785	TAGTAATAATAAATAATACAATAAATAATTTGGCTAAAGAGGTTGGTAATTCATTATTTATCATGCATTTGTCATTAAATGAGACAATATTTTTCATTCATAAAA	T	MChr19	10355986	10355986	DEL5610	SYN367	DEL	-
FMchr19	12398092	12398688	ACAACATACAAACACACACATACACACAGACCACCCCACACACATGCAGGATGAGATTTACGAGTCTCCAGTGGACATTTCAATCTGTGCTATCATTTAACTTCACTTCATGCATGTGTGTATGTACGTGTATAAATCTATTGTGGTTAACATCACTATAAGGCTCCAGTCACCACTTTGTCCCAACTCTGAACTGTGCTGTGACCGTGTGTTTCCACACACAGGTCATACCTACTGTACAGAGACCAAATATTTACTCTGCTCATCTCTGGCGTTTCTGTAGAAGATATACAACCGCGCATTATATGTTCCATCATGCGACAAATATGTGTGACTTATGCATTCAGTATGTGATTGCAAATTATTTATTTTACCTTTTTCATTTGACGTTAAGTTTTT…	A	MChr19	11699664	11699664	DEL5627	SYN371	DEL	-
FMchr19	12694783	12695198	CCCCCCCCAAAAAAAGGGTGTTTTAAGCAACCACTTCTAATCTTTATTTGTGCCCTTCGGGAGCAATTAGCTGGAAAATGATCAGATTGTTTTGCTTAATTCTGTCAATCAATAAAATCCTATTACAACTTCTTGCACCATCTCACCATATTATATCACCTTTTACCGAACTCTTTAGTTTACAGTCAGTTAATTCTGCATTCAGCTTTGCGGTTTAACGCCACACAAAGATGTCAACATGATTATTAATGTCCACTGCCACAGAATGAGCAGATATTTAAAGGAATAATTCGACATTTTGGAAATACTTTCCTTTCTTGCACAGAGTTAGGCGACAAGATTGATACCACTCTTGTGTCTCTACGGTAAATGTGAAGGCACAGCTAGCAGCTGGTTGGC…	C	MChr19	11988227	11988227	DEL5632	SYN371	DEL	-
FMchr19	12762152	12762687	TTGTTGAGGCCCACTTTTGTGTTGCCTCACCCGGGCCGGGGAGTTGGAGACAAACCAGTCGGAGAGGAGAATGTTGAATCAAGTAAAAGTATTTATTGACGCTGTCTGCAGAGAGCGGAGATCGTACAACACAGAGAAATGGTTGTGTCAGCAACAGTCTAGAACGATCTAGCGTAAAGTTGGTGTGTTACAACTTACGTACTTGGTTTGTTAGACTCCTCCTGAGGGGAGGGGTCTTCTTCAGCAATTGGTAGATCCAATTGCTGATGTACATCACTGGGCTGGTCCCTGAGTCTCGTGTCTAGGGGCAATAGGGGAAGTGTTGTTTTATAACGCCAAATAAGGGAATGCTCTTCTGAGCTTGAAAACAGGAATCGAAAACAGGAAGTTCATTGAGGG…	T	MChr19	12055055	12055055	DEL5633	SYN371	DEL	-
FMchr19	15801311	15801413	ACATTCCTGGTAGATTACTATTTAACAAGAACAGCGTATTTCTGCTGTTAACCTCACGACCGTGGCGATGAAAGATAAAATGATTGTCGCCATGATAACTGTC	A	MChr19	15073576	15073576	DEL5672	SYN372	DEL	-
FMchr19	15976851	15977535	TGATCAGTACAAAAAACAGCAGTGTAAAAATGACAATTTGTAAGGGGGTTTATGTGCTGAAACTATTTCTTGGCCAGGACAGGTAACTTCCTGGAGTCTCTGCTGGTTGTCTGGCAACTGCTCCTGGCCTGGAAATAGTCCGGCACATAAGTTTTTGTACGAATTAAACAAATGGCATATAATGTGCTAAACTGATGGATTTAGTTATGTTTGGTCAGAGCCAGGTTAGCTGTTTCCGAAGCTATGCTAACCGGCTACTACTATATATTTACTATATACTATAGTAAATACTACGGCATATTTACTGTACAGACATCAATCTTCTCATCTAACTCGGAAAGAAAGCAAAAAAGCGTATTTCACAAAAAAATGTTGTTTGTTTGTGTTGTTGTATGTGTT…	T	MChr19	15248207	15248207	DEL5676	SYN372	DEL	-
FMchr19	16365051	16365246	TAATATATATATATATATATATATATACATATATGTACACTGGAGGAGTAAAAGGAGGAGTAAAAAGTGCATGAACAGAGGAGGTAAAAGAGCAGAATGATGAAGGAGGAAGAGGGGAGAGAGATTGAGACAGACAGAGGAGAGGAGTCACAGGTTGTTGGTAGAGATATATTAATAGGTATATATAATATATATA	T	MChr19	15635716	15635716	DEL5680	SYN372	DEL	-
FMchr19	16549204	16549467	GCTGAGGCTGATGGGAATGTCATTTGGTAATCAACCAAAGTACTGGACAAAGTGAAATGTTGACCTCATGGTGGTCTGATGATTACGATTTATCCAGCCAGTAGCTGTTAAGTCAGTCAGTCCAGACCAAAGTGGTGGACCAACCGACACACCCAAAATTGCTGTCCCTTGAGCCGCTCTGCTGGCATGGCTAATAAGTGATCTATGGGAAGGCCCAGCTCAGAACATGTCACTTGAGCAAACTGAGAGCACAAAGACAAGGAC	G	MChr19	15819650	15819650	DEL5681	SYN372	DEL	-
FMchr19	16938619	16938752	CGTGATTGCAAGTTTGGTTTACTTTAAGCCATGTCTTAAGTTTATGGTTAGGTAGTTAGTGCTCTCTCTTAAATCGATATGTGGACTATTCCAGTAGTGGGAGGCTCTAACTGAGAAGAGTGTTTGCCCAAACT	C	MChr19	16200998	16200998	DEL5686	SYN372	DEL	-
FMchr19	17889008	17889185	ATTAAAATTATGATAATTAAAATTATTATGATTATGATCAAGACTGAGGACGATGGTGGCTCTAATGATGATGGTGGAGTCAGTAATGATAATTGTTGATGATGTGAAAAAGCTAATTAGTATTACTATAATTATGCTGATTATTCAGTGCATTTTGAACCTGTATTGTCCTGTCAGG	A	MChr19	17112123	17112123	DEL5696	SYN377	DEL	-
FMchr19	17923885	17924450	CCACAGCGTTTTCCTGCTCTTCCAATCACTGTACAGTATTGGCTCCGAATTGTTCGGGCACTCCTGACTGTAAAAGTCCTCTATGTCTGGAAAATTTGTGCATATATAGCACATTAAACATGTGTCGATATAGTACACCATACCATGATATACTACTAGCGCTGCTTTTTCTCAGATGCTCTTCCGCTAATATACTGGGAGAAGCTGTCATTTCTTTCCCAACATCAAGTCACAGGCAATGGTTGCAGTGAAAAACTGGCTGTCAGAAGTGAGACTTGAACCCACGCCACCAGGGGAGACTGCGCCCTCAACGCAGCGCCTTAGACTGCTCGGCCATCCTGACTATAAAACTCCTCTAAGTAGAGGGAATTTGTGCATATACATGCACATTAAATATGT…	C	MChr19	17066567	17066567	DEL5697	INVTR1301	DEL	-
FMchr19	18896693	18897088	AATATCATAAACACCAAAAGTCCAGGATAAGGTCTGGGCAATACTTCAATACTGTCTTTTATTGACTTTTGGTAGAATCTTAGTGTGACAGTATCATCATTATAATGTATGATAATGATATTATCATTTTACAAAATATTGTTGTTTATATTGACGATTCTAACCAAATTGTGATTATAAATGAACAAAAAGTTTTTTGTCATCTCTGAAAAACAGTTGATTGATCTTTTATGTAATTTTGCATATATTTGCCATACTGTAATTTATATCAATATCAGACAGTATTCAGACATTAATTTAAACCCTAATGCGCAGCCCTGCTCTGGATGTAAGAGGTGTCTTTTAATTGTGTAAGTTTGTTAATGGTGTCTTGCCCGTATTTGTGGCAGGGGACAA	A	MChr19	18154059	18154059	DEL5711	SYN381	DEL	-
FMchr19	18992690	18992900	ATAACAAAAGATAGAAATTACAAATTCATTTTTTATTTCTAAATTTCTTCAAGGTGTAGTCTACGATTCTAAACCAACACACTCGCTGTCCGCTAGCTTTCCGTTCTGTGTGTGGTCTGAGGAAAAAGTCCGGTGTTCATACACAGCCCTGGCTCTGTAAACGGGAAACAAACAGGACATACTGGTGCTGTGAGTTGCTCGTGCGAGTTTG	A	MChr19	18248825	18248825	DEL5714	SYN381	DEL	-
FMchr19	19188662	19190321	ACACTCCCCTCCAAAAGTATTGGAACAGTGAGGCCAATTCCTGTATTTTTGCTGTAGACTGAAAACATTTGGGTTTGACATCAAAAGATGAATATGAGACAAGAGATCAACATTTCAGCTTTCATTTCCAGGTATTTACATCTGAATCTGATACACAACTTAGAAGATAGTATTATTTGTAACGGAACACCAAATTTTTAGGTGAGCAAAAGTATTGGAACAGATAGACTTAAAATAGATTAAAGTGAATAAGACTTAATATTTAGTTGCAAATCCTTTGCTTGCAATAACTGCATCAAGCCTGTGACCCATTGGCATCACCAAACTTTTGCATTCTTCTTTTGTGATGCTTTTCCAGGCTTTCACCGCAGCTGTCTTTCAGTTGTTGTTTGTTTTGGG…	A	MChr19	18444656	18444656	DEL5718	SYN381	DEL	-
FMchr19	19352506	19353062	GCACTTCAAGGAAAGCAACTTCTGGTACTAACTTTGCATCTCCCTCTCTAACTTTCATTCATACTGTTTTTCACAGCGGGTTCTCCCATAGATCAAAGCTTGAGGGGAAAAAAGTCTTTAATCTGAGAAGCTCAGTAAACTTCAATGAGTGCTCCTGTTTTCTGTCTGACTGGCTCACTTGGTGTAACGTAACCTTGGTGATTCAGAAGTCACAAATTGGAGTTACTACAGGACCTCCACCAATAAAGATACTGTAAATGTGCCCTTTTTGTCTAGTATAATTTTAGGTGTCAGCATGGGCACTAATTGGAAATGTTCTCAACCTGGAAGACGTCATGAAACAAAGCTTAAGAACAAAAATGTCTATATCCAGACAAAGCTGGACTCAAGAAGAACCTA…	G	MChr19	18606848	18606848	DEL5720	SYN381	DEL	-
FMchr19	19384621	19384791	CTGCTGTAAACGATGCTGATGAGGACGGTGAGAGTGAACCAAAACACTAAACTTGAAGGCTGTAATAACAAAAAATTAGCTGAAAGAAGCTAAAGTGCTCAATAGAGCGGAGGGAAACTGCAGATTCGGGCGATAATCCTCTGTGGGTTTGTCACTACGAGCAACCCCTTT	C	MChr19	18637967	18637967	DEL5722	SYN381	DEL	-
FMchr19	19421570	19421861	TAATATCTCAGCCTCTGCTATGTCCACAGATTTGGACCTTTGTCTAATCTGTCCTCCAACTTTATGAAAGTGCTATACTAAATCAGTGGAGCATTGTTATGGCCTCTCCAAACAACCAAAGGCTCTACTGGAGACCGAAACGTATAAAGGATGCAATTGTCTAGTGAAGAAACAATGAGATTTATTTGTTACGACAAATCACCATACTCAATATTCAAAGTAACAAACAAAAAGGGTTGGAGATCCTGGCCAAAAGAAACAAAAGACGGGGAAGTCACTGAGCCAGCCACGC	T	MChr19	18675199	18675199	DEL5724	SYN381	DEL	-
FMchr19	19664429	19664678	AAAATCTGATATGAGCAGCAGTTCAAATTTAAGCTGTCATGTGAATGAACCCTTTAAGGTCTGGATGGAACAGTGACCAAACCTAATAACCATGAATACAGATCTAATGCCTGTGAACACCATAATCATAATTACTGTTGTCATTTATTAAATGAAGCCGAGAACATAGCTTAGATCCTAGTTGCTTCTGTATGTCTAATTGTCTTAATTACATAATCTGGGCAGTGGGCTCAGTGTGCAGCCTTCTTGG	A	MChr19	18917854	18917854	DEL5728	SYN381	DEL	-
FMchr19	20193235	20193356	TACCCCTCTGCTGTGGCTCAGGAAGGAAACACTGACTGTGAAAACACAAGGAGTGTAACTCAGTTTATCTTCTGATAAATTGTGGAATGCATTTTTTTCACAAAACGAGGACGGTGGACTCA	T	MChr19	19447279	19447279	DEL5739	SYN381	DEL	-
FMchr19	20387139	20387397	GATTATTAAAGGGGAACCCCACCAATTTTTACACTTCTACATATGTGAAAAAAGTTACTGGCTTCAGAGGGAGCTGTGTGAAGTCTGATCAATTATAGAATTGTAGAATTATAGAAATTATAACGTATATCTGAGAGCTTACCAGACCTCTGTAGCCCGCTCCTTATCTCAGCTTGAGGCTAGCGGCTGGAGGCTACATTAGGTGCTACTAGCCTAACGCACCTGAATCTTGAGTCGAGTTGCATTGTGGGCAATGTAG	G	MChr19	19640861	19640861	DEL5741	SYN381	DEL	-
FMchr19	20405911	20406163	GCTTCAGCAGTCTGTGTTGGCCAGATCAAGTGGTGACTTGAATACAATGCTTTTAGTATGAAATTCCCTCTTGGTGCTTCAGCAGACAGTGTTTTCCTTCTGAGTTGCTAAGCAGGACTTTGGTACTAATATGACCAACTTTGGAGGATTCTCAATTGGTTTGCCTAACTCAGACTGCTAAACCTCATGTTAGCTTTGGTTGAACTTTGGAAATGCTTTTTTATTCAAATGGATTTTGCCCCCCATCACTTGT	G	MChr19	19659223	19659223	DEL5742	SYN382	DEL	-
FMchr19	20410985	20411643	CATTAGAGTGACGGTCGTTGGGGAGAAGGAGAAAGCCCACTCCTTTGAGGACAGCAATGTTCACATCTTGGACAGAGAGGATAGATGGTTTGAAAGAGGAGTAAAGGAAGCCATCTATACCAAAATAGAAAAACCATCTCTAAACAGAGGAGGAGGTCTGCGACACCACCTATCTCCAATGTACAATGCTGCCCTTTCATCTCTTCCCAGGAGATTCAACAACTTAGCCTCTAAGAACAACAGCCGTTCACAAATGGCCTCAGGTGACTCCAACGACTGTCGTTATAACACAATAGAGCACTAACGAAGTCGAAACCATCGTTTCACCATCCCCAATGACCGTCACTCTAACGACTGTCGTTGGCAAATGGAGCACCAACGACCCAATGACATCATTGG…	C	MChr19	19664045	19664045	DEL5743	SYN382	DEL	-
FMchr19	20532733	20533187	GCAAAAGAAGAATTTAGCAAGATGCACCTTTGAGAAAGGACATTTCCACCCTTTATTGAACTGATACATCAATCACATATAAATCTATATGAATCTGATGATCCATGCATTCCCAAAGTTAATCTGTGTCCACTCTAGTCTATATGCTGTTTTATTTTTCCCAGAATGCCTTGCTTCGTCAATCCCAGAGAACATGCCGGGGCTTGTTGCATTCAGCTGTGTGCCGTTAGCGCAGACAAAAGTCAAGCAGGGACAACGAAAATTGTCGAGTATAAAGCGAAATTTTGGTTGTTCCTTTGGCTCATTTGCAAAACTTTACTCATAATACATTCATCAGAGCATCACACCGTGTAGGTCTATCACTGAATTTGAATCATTGCTGCGTTTTAAAATGAATTT…	G	MChr19	19784523	19784523	DEL5747	SYN382	DEL	-
FMchr19	20833483	20834014	ACGGACGGTTCAAAATACTACAGTACCCATAAGTCTTGTTGCAAAGAAAAAAATATTTGCTGAATTCATCTAAAATTGATCCAGAATTTAAAAGTGAATTGATTTAAGCTGCAGGTTGTGTTTTTAGTTTTCTCAATAACGTAATCTTGAGCTTCTGCTCCCCGTTACTGGTCCACATCATAGAGGTTTAGGCTTGGTAATTGGATGACTCTTGCCAAAATGCACCTTGGGAGTTGCAGTATACTTCTACTTTGGAGTTTTTTCTGTACACAGTTTCGTACGTCTGACTTTTGAATCAAAGAACCAGATATTTTCTAATACAGTTGTTGATCTTTTGTACTGATGATTCAACCAGTTTCATGCCGATCCAAGTCGTAGAACAGCTCCAACTGTGAGTCA…	A	MChr19	20079101	20079101	DEL5751	SYN382	DEL	-
FMchr19	21230257	21231893	ACAGTTGTGCTCAAAAGTTTACATACCCTGGCAGAATTTTTGCTTTTTTCAGAGAATATGAATGATAACACAAAAACTTTTTTTCCACTCATGGTCAGTGGTTGGGTGAAACCATTTATTATCAAACGACTGTGTTTTCTCTTTTTAAATCATAATGACAACAGAAACTACCCAAATGACCCTGATCAAAAGTTCACATACCCTGGTGATTTTGGCCTGATAACATGCACAGAAGTTGACACAAATGGGTTTGAATGGCTACTAAAGGTAACCATCCTCACCTGTGATCTGTTTGCTTGTAATCAGTGTGTGTGCATAAAAGCTGAGTGAGTTTCTGGGATCCAGACAGACTCTTGCATCTTTCATCCAGCCACTGACGGTTCTGGATTCTGAGTCATG…	A	MChr19	20474594	20474594	DEL5759	SYN383	DEL	-
FMchr19	21427740	21428240	TACGCAAGCTAAAAAGACGGATCTGGAGTCAGGGCAGTGATGTCAAGAGGATTTTTATACATAAACGCATCTTTGTCATGTTGAAGTCAAACTAAATTCTCCTCTGTTTTTGGGTAAGGAATGAAACACCAGAATGACGCTGCAGCTGTTATATTCTTCTGTTTTTCAACAGCATAATCCCTTTTACAACATTAGACGTTTGGGAAGACCCAAAGTGCTATTATGCTTGTATTCCAATCGGAAAAGAGAGGCTAGTTAATGTTAGCAGTGGTTCCTACTCAGTGGTGGACAGTAACAAAGTACATTTACTTGAGTGTTGTACTTAAGTACATTTTTCGAGTATCTGTACTTTACTTGAGTATTTGTTTTTATGGAAACTTGTGACTTTTACTCCACTAC…	T	MChr19	20667553	20667553	DEL5765	SYN383	DEL	-
FMchr19	21559573	21559700	ACCCAGAATTCAAAAATGTCCAACACTGATGCCCCCCATTGGTAATATCAAAAAAGACTGCAGCAGAAAGCGGTGCGTGCCAATAACCAGTGCTAGTAAGGGTACATAGTGGCTTTAAAATATTATAT	A	MChr19	20799653	20799653	DEL5769	SYN383	DEL	-
FMchr19	21674402	21674628	ATGGAAAACTATGAGGCGCCATCATGAAACTAAAAACAAAACAAAACAATAATGTAAAATGCTTTAAAGAGTGAGTAAAAGGGGTCCATTTTTGTTTTCCTTCAGCTTGCTTTAAAGACGGAAGAATCATGCTCTTCCACACATTGTGACTGTAATATATACAGTATGCTCTGTTTCAGCTTGTTGCAGCCCTTCATTAATGCTGTATGATAAATATATATTTTTTT	A	MChr19	20913275	20913275	DEL5774	SYN383	DEL	-
FMchr19	22130543	22130848	CCCAGCTGGGGATCAATAAAGGTTTATCTTGTGTTATCTTGTGATGTCTGTGTCTTGCTGCCTGGAGTATGTTCATCGGCTGTGCTTTTTCCACTAAAAGAAGTTTTACGGTCTTGTGTACCACAGACGTTGTAGGAAGGTGCAGTTGGTAGGCATAAAAAGGGCAGGACTTTGCATCCAGTGTCCTGCATGTGGTTAGGTTTGGGCTACTAAACACTTTGTTTAAGGTGAGGGAGAGATTGTAGTTTTGGTTAAATATTAAAAAGAGTAAACACGTCCTGTCTTGTACTTCATTCCAGTGTTGAC	C	MChr19	21368479	21368479	DEL5789	SYN383	DEL	-
FMchr19	22586089	22586192	TCCAAATCCCCCCCCCCCGTTACCCGGCTACCAGTCTGCTCGTAGCCAGTGATGCTCCTCATGCCATTCCACACATCCTTCGCATTGTTCTGCTGGAGGTTTTG	T	MChr19	21855522	21855522	DEL5796	SYN384	DEL	-
FMchr19	22698078	22698426	CAAACTACAATAACTAAACCTAACTTTCAGTTGTTTTCAGTACACCGGCTGGCACCTGTTCCTTTTTGCTGACTGTAGTATGTTTGCCTCATGTCTCCCCCTTTCCTTCAACTGTCCCGTGCCCTCCGGGGCCTTACAGTATGAAAACCTGTGTTAAATGTACATATAATGCAAAAATACTAGGAATATTGATAGACTGGTGCAGTGCAATCAGTTCAACAAGAAAGTGGGCAACACACTCCAGGGCAAAACATCCAGTCTGGATGTTTCAGCTTTTCTGGTCTAAAATTAATTCATGTTAGCAAGCTGATAACTCTTCAAACATTGATTCACTTTGTTCTCTTACTCA	C	MChr19	21968043	21968043	DEL5800	SYN384	DEL	-
FMchr19	23791500	23791708	CATTCATTCTTTAGAAAAGAAATTGGTAACAATGAAAAGAATTAGGATGATTAGAAAGAGATTCAGGGTGGGATAATGTTTCACGTTGTTGACATCGGACACCCATTTGGGTGGGCCCAGTGGAGCTGGGACACTGTGCCTGCCCGGAACTGAGCTGAAGCCCGAGCAGTACCGGACATGCTAAAAGCCAGCATCCAGCAAACTGTAAA	C	MChr19	22989302	22989302	DEL5818	SYN387	DEL	-
FMchr19	24660376	24660531	ATATATGTGAGCCTTAAAATGTATCTTTGACTGGAGATACATTCAAGTGGTTTGCAAATATAAAGAGCAGCCTTTTCCACAATCAGCAGAAGAATACTGCACAGACAGGCAGCGTACGCAGTTTCCTCTACTGAAGTAAAGAAAAAACTGGGGTAA	A	MChr19	23859175	23859175	DEL5828	SYN387	DEL	-
FMchr19	24917649	24918358	TTCTTGTGGTCAGTCCAAACCAGAAAACGTTGCTCCGCTCCCTCCAGCCAATGGCGCCACTCCTCCAGCGCCACCTTGACCACCAACAACTCCCAGTTCCCTGCATCATAGTTCCTTTCCACAGGGGACAGTTTATGTGACAGGAAGGCGCAGGGGAGGAGCTTGTTATCCTCCTGAGAATGTTGAGAAAGGATGGCCACCATGCCCAAGTCCGAGGCATCTACCTCCACGATGAACTGAAGTCTGGGGTCCAGGAGTGTGAGGATGGGGGCCAAGGTGAAGCTCTCCTTGAGCTTGCAAAAGGCCTGCTCAGCCTGGGGAGACCACATACACTTGACATGGGGAGAAGTAGGAGCATGCAGGGGAGCGGCAACAGTGCTGAAGTTGACGTCTATAGAA…	T	MChr19	24108264	24108264	DEL5836	SYN387	DEL	-
FMchr19	24966704	24967257	TGTAACTTAATTAACGTTAGTATAATACTACTTTTATGTAATCAAATATTACAATAACGCTGATAATATATTCATATTTGTATTCAGAATAAATGCTTTGTTGTTGAAAATGCATTTACAGATCCGACTGCTAGCCTATTAGCTTACTACTACTGTATAATTTCCCATAGAGGTTAGCGAGTTAGCTAACGTTAGCTTGCAGTTTACTGCATACAGCCTGCGGTAGCTCATTAGCCGGCGATAATACCTGCATGAGAGGGGCCTGAGGAGAGAGGTCTGACTCTGAGTAGCTCCAGTTGAACCCTTTTGGAAATTAGAGCTTCTCTGCCAAGCCATCATGAGTAGGCTAACTAACTAGCCTAACTTTTTAGCTAGCTAGCAAACAATGTTTTGTTAAGG…	T	MChr19	24156567	24156567	DEL5837	SYN387	DEL	-
FMchr19	25344192	25344555	ATGTGGTATCTGGTGTTCCATATGGTTTGAATTAGTGGTATAGGTTTAATAATTAGATTTAATAAGGAAATGGGCCTCTCGGTCCCTCTCGTTCTTCCTGTCATTATCTCCCTTAGATTTTGATAAATGGGACTGTCTTAGTCTATAGCTTACCTCATCTTTTCAATAACAACTACCCTATATAACTGGGCAGACAAAGCCATTAGACAGAGTGATCTTTTTGGCTCCAGATCCTCTCACAGGCAATCCATGGTGCTTGTTTTGATGCTGTGCTTTTTGCAATAAACCTTTTTATGCAACTAAGTCAGTGTCAGCGGAAATCTCTTCAACACATCTTCACATCATCGCTGCTTAATAAACAACA	A	MChr19	24531471	24531471	DEL5848	SYN387	DEL	-
FMchr19	25381916	25382504	CCGCATTCACTGGCACTCTCTGGGCTGGGGTTGGTTTTGTCTTTTAATATCCTTTGGGCTCTACGCAGGTACCTCACCTCACCGATATCACTAATGTTCGGTAGATGGGTACCAATGATGTTCTGCGGTTTTAATCAGATCTGCTGCAGAGCCCTCCTGTCCTGGGCCGTGCACAAACCATGCCAATTTGTAATGTTTAAGTCACATAAGTTTCCTTAAGAAATACAGCCGTTTCTGAGCTTTCTTAACCATGGTGGAGATGTGAGATGGCCATGGCAGGTTCTTTGTGATGCTGATTCCCAGGAACCTGAAACTGTTCACTTGCTCCACCTCAGCTCCACTGATGTAGACAGGGGTTTGTGTTTTCTCCTCCTTTTTAAAAAAATCAATGTTCAGCTC…	C	MChr19	24568825	24568825	DEL5849	SYN387	DEL	-
FMchr2	22520	22711	AGACTAAAATAATTGCAAAAACACTCACACATGCCAATACAATAATGATGACACACCACTGATAAGACTAAAATAATTGCAAAAACACTCACACATGCCAATACAATAATGATGACACACCACTGATAAGACTAAAATAATTGCAAAAACACTCACACATACCAATACAAAAATGCTGACACATCACTGATA	A	MChr2	32574	32574	DEL5853	SYN389	DEL	-
FMchr2	361703	362293	TGCATTTTGCTGGATTTAGTTTCAGGTTCTTAGCTCTGGCTCGCTCCAAAACTTGTTTCAGTCTCTTGTCGTGTTGTTCTTTAGTGTCACCCCACACCAGGATGTCATCGATGTATGTTTCCACACCATCCAGTCCTTCAAAAATCTGCTTCATTGTCCTATGGAAAGCCTCTGATGCAGAGTTTATCCCAAATGGAAGCCTTAGGAATCGATAGCGTCCAAATGGGGTGTTGAATGTGCATAGGCGAGAGCTTTTGTCATCGAGCTTGATTTGCCAGAAACCAGAACTAGCATCAAGGACTGAGATGTATTTAGCATTTGCTAATTTGGATGTGATTTCATCCTCAGTTGGAAGCTGATAGTGCTCTTTTTTTATCGCAGAATTTAGATCTTGTGGAT…	T	MChr2	365267	365267	DEL5857	SYN389	DEL	-
FMchr2	430602	430991	TAGACTGGTGTGGGTTGGATTTGCAAGTTGTCTTCCAATGTGCACAGTTCAAATTATGTTTAAACATTTGTGTTGAAAAAAAGAAGACTTACATTAAATTGTGTCTCTTATCTTGTACAATTCTCAATTTTTTACTTAATTTCACTACGATAATCCATTCAGTATCAATACTGCTTTCAAGGGAGTCCTGGGTATATTAAACAAACAATAAAACAACAAGACAGTTAAAAATATATAAAACAGTTAGGGACAGTCTGCTAATCAAGTTCTCTGATATCCGAATTTCAGTTCACATTTGAATGCCTGTAGACTAGTTTGTTCCCTTGTAGACCAGTCCAGCTGATTCCAGATTGTTGCCCCATAATACTGCAAGCTGCTCTTGAATGCGGC	T	MChr2	433616	433616	DEL5858	SYN389	DEL	-
FMchr2	1714197	1714302	GACAACACAGGCTGACTGCAGCATGTTGCAACTGTGTCAACACTGCACCAACATCTCCATCTTTCAAGCCACTTGGTCTGTTGCTGGGTCCAGAAATCTGACACGA	G	MChr2	1706827	1706827	DEL5868	SYN389	DEL	-
FMchr2	1940103	1940544	CCTACATCAACCAGATAGTGTCTGATTGTATTTCACTGTCGTCATGGCTCCCACTGTTGCCCCAGACAGAACTCCCGCAAAGCAGCAGGACCAGACCAGTCTCTCCATCCACCCTGAAGCACTGTGCTGATCAGCTGTCTCCGGTGTTCACAGACATTTTTAACACCACACTGGAGACATGCCATGTGCCAGCCTGCTTCAAGACCTCCACCATCATCCCCGTCCCCAAAAAAACAAGGATCACAGGACTTAATGACTACAGACCCGTCGCCCTGACCTCTGTGGTAATGAAGTATTTTGAGAGCCTTGTGCTGTCACACCTTAAAGCCATCACAGACCCAATTCTGGACCCCCTGCAGTTCACCTACAGATCTGAAGACAATGTAGTAAACGTGGCCC…	C	MChr2	1932649	1932649	DEL5870	SYN389	DEL	-
FMchr2	2289764	2289914	TTCCACTCCCATACCCATGAGCACCCCAGTCAATGCCCTTGTTATGGTCAGGATAACCATGATGAGTGAGTGATCCGTCCAATCGCACGCTCCCCCAAAGTGGCATCCTCAATCAAAATGTGCAAAATGCACGCTCTGTGGCGAACAAGGC	T	MChr2	2278395	2278395	DEL5878	SYN390	DEL	-
FMchr2	2427146	2427413	CGCAACCTGGACAGATTGCCAGTTGCCACTATCATTTGCCATCAACACTCTTCTCTTAGTGAACAGTTCCATATTCACTGGATTAAGATTCTGGCCATTAAATAGACGGCAAGAAGTTTTGGTCTGGAGGGAGACATGGGGCACATTTATAAGTAGTAGAATTATATTTCTCCATTGGAATTATTACCATCCCACTGCATTATCCTGTAGCTGCTGTTACATGTAAAATATCTGTTCTTCTAACAGTAAAATGGATTAGAGGTGAAAT	C	MChr2	2417992	2417992	DEL5882	SYN390	DEL	-
FMchr2	2765044	2765767	ACACACACACACACACACACACACACACACACACACACACACACACACACACACACTTAGAGTTATTGTAGAGTTTCTGCCTGGTACTTCAATGTGGTTAGACAAAGCCTGTTTGGGTGGTCAGCTCTGTTTTCATACATTCCTTCAGAATAAAATCCCCAAAACAAAAAGCGATTTCATTCCTTTCTGACCTTTATTTCTCCAAGGGGAAAATTGACTGTAAAACCAGCTTCATATTGGTACAGTTTCCCATGTTCACACTGGGAGCTGCCCGGTACAACCATAGGCTTCTTCTGTTAAACTGAAGAGCATCTCAGCAGTACATGTTAAGAGACATTTTTACAGTCTGGAAGTTCAAACTAGCAACATTTCATCCTAAAGCCCCTGATACACCCTGAA…	A	MChr2	2755611	2755611	DEL5887	SYN390	DEL	-
FMchr2	2991076	2992863	TTGTTGGGAATCGGCCCATGAATGAAACCTTATTCAAAATGGAGACTGACCGCATGGCTTCTTGTGAGAACAAAGGGAGCCATCACGCTCTCTTTCAGGAGCCTCCATTTTGTCTTTCACACCTATGTGAGGAACCCCACCCATTGACCCAGCTTCCAGGAGTGATTGGTCAAGCTGACACAGGACCCATGACCTCATCGGGTCATATATAAAGCAAAACTCTCTCGCTCTCTCTCTCTCTGCTCTCGACTCTGCAACTCAGCTCTTCGCTGAGAGGGCAGCCCAGCTGCTCCCTCTCTCGTATGCAACCTGACTGAGGAGCAGCGCTGCTGCTCTCCTCTTCCTCTGGAACTCTCTCCCTGGAGGTGCGGCCCAGTTGTCCACCTCTCTTCTGCTCCA…	T	MChr2	2958454	2958454	DEL5893	SYN392	DEL	-
FMchr2	3031589	3032213	AGTGGGTACTTTGCAATAGCTTAATTGAGTGGCATTTTTTGCTGGCATGTCACTTTTTTGTATTACATTTACCTATAATTTTGTAGCACATGTACATTGTAAAAAAAAAAAAAAAAAAAAAGATCAAATTGACAAAGTAGTTTGAACTACTTTTTCTGAGTAGCTTTAGTTAACCAAACTAGATTTCTCCCTAGGATAGCTTTGCTGTAGTTCAACTTCTACCAGTGTGAAGTCACTGGCAACTTGCAAAGCTCAAAGTAGCTTCCCCAACACTGGTTATCAAGCTCTAACTTTAACTCTACACAAGTGAGGAACATGAAACAGACCGTGTAATACAGGAGAACAACAAATAGTGCAACACAAGTGACCAACGTAAAAACAAACAAATAAAACATGACA…	A	MChr2	3071362	3071362	DEL5895	SYN393	DEL	-
FMchr2	3053504	3053788	TAACCTGTATAACTAAAATTCTAACTGTGACCACAGAGCTGGTGTGTAAACTACCTGCTGAAGCCGACAGCTGAAAAGTTATTTGATGAGGTTCGGGGTGTCTTTGTTTCAGTACATAGTCTTCAGTATGTTAACACACAGGTTCACACACACACACACACACACACACGCTTATAATCCTGGGTACCTACAGGTATTTTTCACTGCTGATTCTAGTGAGAAATTCCTGGCATTCAGCCCTAATTTGTGCATAAAGCTAAACATCTAAAATGAGGCTGTGGTTGT	T	MChr2	3092965	3092965	DEL5897	SYN393	DEL	-
FMchr2	3259127	3259295	GGGCATGTGCAGACTGCGCTCGACTGACATCTCGCTGACTATCCCATGTTTGTTTTGTTCTCATCAGAACAAAATGACTGCAGTTCATTTTCCACATAGCTCCACCAACATCAAACTGGGAAGAGCTCTAATTAGCAAGAACAACACGACACACTGAGAATTTGTCATG	G	MChr2	3268922	3268922	DEL5904	SYN393	DEL	-
FMchr2	3415034	3415917	TAACTTCAAGATAAGTTAATAAAACTTTCAACTCATAAAAGGGTTGAGAAAGTGCAAAGAAACAGCATTAAAACATGCAAAATCTGTCTGATCCATCTTCTTTCAGCTTTTTGTCTCTGGGACCTGGACCAGTTGATGCTCTCCACGCCCTGGAATTGTAAGTTCTCCAGGCCGTGGATCTGAACGTGAGTGTAGAGGACCGTGGAACCCCGGCCTGTTCTAATCATATCAGTGTTGGGTATTCCCTGTTTCTCCAACATTTAATTTTCCACAGCAGGTACAGGTAATCACATACATCAGGTTGGATGTTCTGGCCTGCAGAGTTTGCCTTATTGGGGTCCCTATTTCTGTTAAAGAAATGGGCTGGTTTAGAGTGATTTGGGTCTTTGTCCTGCTTGC…	T	MChr2	3426757	3426757	DEL5911	SYN393	DEL	-
FMchr2	3721761	3722073	TGCTCACTAAGCTTTGCCTCCACCACCTCGGCTTCCACCTTTCTTGTTCAAGAGTCCTTACATGGCTCAAAGGTTAAAATAATGGTATTCAATGTCTTGCTTTGGGCCCACTCTAGTATACCAATGGGGATTTCTGCATTGTGCTCCCTGTTTTGGCTTAGCATGCTGCTTGGCTAATCCAGGGAGGGTCTCAAGAGCGGAGCCATCAGAGCCAAGTCTAACTGTATTTGAATTTATTGCAATAAATGGTTAAATCTATGAGGACACACACAGCTAACAACTACAGTACTAAACATGCAAATGAGTGAATCAA	T	MChr2	3731248	3731248	DEL5917	SYN393	DEL	-
FMchr2	3774548	3774733	ATTACTAATTTCTTCACTTACTTGTATGTATATAATAGTTTTATGTTTATTAACTATCTTTGTTCAGCTTTGTTGTCCTTGCTTTTAGCTGTATGTCTATTTCCATCTTTCCTGTAAATTGTTTTTGGAACTGAAGTACATTGACAATAAAGGTAATTCTGATTGTTTCCATCTATTTCCCTGTTC	A	MChr2	3792003	3792003	DEL5921	SYN394	DEL	-
FMchr2	4077772	4077936	ACTGGTAGTAGTGTCATTGAATTTAATTTTATTAGTGTTGGTGTAAATTTAAGAGTTTATGTATCCAATTAATGAAACCCATTAAGGTGAAATGGATCATGAACACATTTCATGTTTCATAGCATTAGATTTAAATATCTTGCCATACTCTAAATTTTACTGTAT	A	MChr2	4098655	4098655	DEL5926	SYN394	DEL	-
FMchr2	4182523	4182823	GATTTATGGACTCAAAAGATGACAATGATGGCAAGCAAGTGGTGAAGATGTAAAACATCTTCACCACTGACAACACATACGACTCATTTTTAGTAAAAATGTTTCAAATAAATAAAACACTGAAACACATTTACCAGCACACATGCAGCATAAAGAAAAACAGTCAAATACAGAAAAGCTGTAAGTCATCCAGAACAGTTACAGTTAAAGAGTTACAACACAAAATAACTTTACAACAGACACAAAAAACTGACCAGCATGCTTGTGTTTTGTTGAGGTGCATTAAGCGGTCTTAGCCACT	G	MChr2	4208090	4208090	DEL5932	SYN394	DEL	-
FMchr2	4230048	4230349	GGATTATAGCTTCTGAACTAATTCAGGAGCTATTATATAACTGTCCATTGTTTTTACTGATTTACACTGAATGATTTTCATTAATCCCATAATTTGTAGGATGGTATTGCACACTGGGAAAGAATTTGGGGGAGATTGCCTTTAACGCACTCTGTGGCTTCCCCTGTTAGAAATATGTCTGGCAAAATGAAATGCATTTATATTCCAGAAACGTCATGGGAGCTCTGTGATCACACACTGTATGACTGTTCGGAATTTAATGGCTGTTGTGGCCTTAGCGCATTTCTGTCTTAGCTATCCCA	G	MChr2	4255293	4255293	DEL5933	SYN394	DEL	-
FMchr2	4934503	4935055	AGAAGACTTGAAACTAGTGATTGAGACCATAAAGTCATTAGGAAAATGTTTACTGAGGTAATAAATCAAGTGCGAAGTAGGCTCATTTTCTCATAGACTTCTATACAATCGGACTTCTTTTTGCAACCAGTGGAGTCACCCCCTGCTGGCCATCAGAAAGAATGCAGGTTTAAGGCACTTTTGCATTGGCTTCACTTTTCAGACCTGGAGGCTACGTCCATTTCTATGCAGTCTATGCTCAATATAAAATAATTCGATTCGGCATGAATCCTCCAAAATAAAATCTATGAGTGAAAAATACAGGTACTGTATTAAAAAACACAGGAAAAAAACGAAACAATACAAAGCATACTAGCTCTCACCTACACTTCAGAGTTAACATCCTCACTGCCCAAGTTC…	A	MChr2	4947033	4947033	DEL5939	SYN394	DEL	-
FMchr2	6215603	6215902	GAAACTATCTGTGATGTAGGGCTGCAACTAATGATTATTTTCATTATCGATTAATCTATCGATCATGTTCTCAACTAACTGATTAGTTGTTTCGTCCATAAAATGTCAGAAAATGGTGAAAAATGTTGATCACTGTTTCCCAAAGCACCAAGGTGACGTCCTCAAATGTCTTGTTTTGTCCACAACCCAAAGATATTCAGTTTACCAGAAAATATTCATATTTGAGAAGCCAAAATCAGAGAATTTGGACACTTTTTCTTAAAAAAATGACTCAAAACAATTAATTTTGATTATCAAAAT	G	MChr2	6229804	6229804	DEL5961	SYN394	DEL	-
FMchr2	6246712	6246959	AAACCCTTCTCGTTGACACTCTGTACATCTAATAATGTGTGAAATGATGTGGGAACCAAAACAGTGAAGAGGAGTAACAGGTCCCAAATGCCTCAGTAACAGCAGAAGAGAAGTATCCTTTATCAGCAGTCAGCATAGACCCAGAGTAAAACTACATCTTTGAACATCTGCATAAGCTATACATACAACATACAACAAAATCAGTTTTATTCACCACTGGGAACGTATTCTCAGCTTTGACCCATGGG	A	MChr2	6260805	6260805	DEL5964	SYN394	DEL	-
FMchr2	6683062	6683376	TAGATTTTTTCATCAACCAACAAACTCAAGAAGCAAACATTAGATATTTACTGTGGATATTTACACACAAGTGAACACAATTAATATGCATGCAGAGAAAAGAAAAGATTTGTAACCAACATAAGTGAGTTAGTGCAACCATAAAATTTCTGTCCTGATTTTAATTTACCTTATAAGCCTGTATGTTACCAAATGTTGCTCATAAGTGACTTCACAAGTATGATACCCAATGACAGGTGCTTAAAAAAAATCATCACAAATACAGTTTGTAAGCCTATTTGTCCATGGAACCACATGATCAATGGTCATTGATCA	T	MChr2	6714991	6714991	DEL5973	SYN395	DEL	-
FMchr2	6879753	6880006	AAGAAAAAAAACAACAACAATATAATATGGCATGGCAAGTGTGGCTACTCAGAAATGGGATCAATTGGAAGTTGAACGTTACTATGTACTTTCTACAGTACTTAATTAAAAGTTTGAGGTCTATTTGAAATAGTTACAGCAACAATATTAGTATCTCCAAAAGTTTTCATTACACAGAAAATCTTTGAATGAACAGAGGTGAGTGTCAGTGTTCCAAAGATAGAGTCATGTTTATGGGACATACATTATGCCTT	A	MChr2	6914977	6914977	DEL5975	SYN395	DEL	-
FMchr2	7230753	7237764	TGTTGGGAATCGGCCCATGAGTGAAACCTTATTCAAAATGGAGACTGACCGCATGGCTTCTTGTGAGAACAAAGGGAGCCATCAAGCTCTCTTTCAGGAGCCTCCATTTTGTCTTTCACACCTATGTGAGGAACCCCACCCATTAACCCAGCTTCCAGGAGTGATTGGTCAAGCTGACACAGGACCCATGACCTCATCGGGTCATATATAAAGCAAAACTCCCACCACTCTCTCTCTCTCTCTCTCTGCTCTCGACTCTGCAACTCAGCTCTTCGCTGAGAGGGCAGCCCAGCTGCTCCCTCTCTCGTATGCAACCTAACTGAGGAGCAGCGCTGCTGCTCTCCCCTTCCTCTGGAACTCTCTTCTTGGAGGTGCGGCCCAGTTGTCCACCTCTCTTCT…	T	MChr2	7266267	7266267	DEL5977	SYN395	DEL	-
FMchr2	7378863	7379413	AAAATTGACGGCATCATGGATAAGAAAGTATACCACAACATTCTGGTGAGGCACGGAGTACTATCTGGGAGTCGTCTTATTGGGCCTGGATTTATTTTCCAAGAGCACAATGACCCTAAACATTCTTCTAACTATTGCCGGAACTACCTGCGACAGAAGGAATCTGCTGGAACATTGAAAATGATGGACTGGCCCCCTCAAAGTCCGGACCTCAACCCCATCGAGCAAATTTGGGGCGAGTTGGAAAATAAACTGGACAGATGTATTTTACATTCAAAGGAAAGCCTTTGGCTTGAGTTGCAGAAGGCATGGGATAACATTAGTGTTGAAGTTCTCAGGAAATACATTGACACTATGCCAGAGAGATGTGCTGCTGTAATTGCTGCACAAGGTGGACAT…	A	MChr2	7407041	7407041	DEL5979	SYN395	DEL	-
FMchr2	7468198	7468572	TTGTATGCTAAGCAAATAGTGTTGTCACGATACCAAAATTATGATACGATACTGATACCTGCCTAAATATTTCAATACCAATACTGAAATGATACCAGGGCAAAAACCTAAAATATCAGGAAAAGTAATAGTCTAAGTGTGTCGGCCCTGCACACTACAGTAGTGCACTAAAGTAGACTACACACAAATCACTCAATACACCTCTTTGGCGGAGGTCTGCGCTCTACTGAGCGTATTTTCTAGTAATAGAAATAATTATTGACAAAAACGTACATGCCATGATTACCATTACCAATATTGAGTATAAATGAATTATGTATCCTGGTGTTGTTGTTCTGTATAGTTGTGAACACCTGATTATTAGCAGCTTGGAAG	T	MChr2	7494127	7494127	DEL5984	SYN395	DEL	-
FMchr2	7774008	7774131	TTTGGATGAAGCAGACAAGAAAAGTGGCAGCTGTGCCGAAGCTAGTGTAGAATAAGCGAGTGTCATTTCCAAATGCTGCCACCTGTGAGCATTTATGAAAAACTTGAAAGGCAAAGAAAAAGCC	T	MChr2	7783714	7783714	DEL5990	SYN396	DEL	-
FMchr2	8492532	8492980	AGGAACCCCTTGTGACACACACACACACACACACTCAATGACAAAACACATCGCCCAAAGGGACCTTCTTGTTACAGCTAAAACTGCTGTACCATCCCAAAGGCACACAAACGAAAGGAAAGCATCACATTTGGAGGACACTTGAAGGCCTTTTTCAGTTTATTACAACTACGGTCTGATTTGATACGTTTGGCCATTATTGTATGATGAATGCAGTCTTTGTGTGCTTTTCCAGAGATCATTCAGATTAAATCCTTGTTGATAACATCATGGTGCAGAACAAAATTAATAATCCATAATGCTTTTCCGCTGTTTTTTCTATAAACATGTAGTTATAACATCCACGAGCCTCCAAGAAGGGCAAAATTTGTTATTCCTTTCTTGCAGATACTTCAGTTG…	A	MChr2	8490990	8490990	DEL6006	SYN396	DEL	-
FMchr2	8796809	8798476	GGTGGCCAAAATTATTAGAACACTTGACATATTTAAGAGGTTTCAGTTGTTTTTGTTGAATTGGCCATTAAAATACCCATACAACGAATGAAACATCTACAAAGTCATTATTATGCTCTATAAACCATAGAATAGAGCCATCATAAGGAGATTTAGGTCATTTTCCTTACAAAAAACAAGCTAGGCCTATTTCACTGTCAATGTCACACAATCATGTTCCTTCACAGAAGAAGCCAAATTACTTGTGTAATCATTGTCAGGTGTGATCGTGGTTAAATTGATGGTGATGCAAGAGTCTTAGGACACAGCTGTGTGATTCTTTTGAATGTACAAGGCCTATCCTGCTCATTAAGTGATTGGTAACATCAGGGTTTTGTCACTGAGGCCACATCACCAATT…	G	MChr2	8794193	8794193	DEL6014	SYN397	DEL	-
FMchr2	8808025	8808227	AAAGTGAAGGCCAAGGTCCATATAACGGGGGATGTCAGAGACAGGCCGCGAAGTGGGCGTCCCAAGAAGACGACACCCGAAGAAGACGGTTTCCTCACCCTGTCAGCACTTAGGTAGGCTGTCTTCTACAGATTTGCAGTCAAGATTTGCAGGACGATATGGCTGACGGCTCTCTGCCCAGACAATTCGGAACAGACTGCACG	A	MChr2	8803744	8803744	DEL6015	SYN397	DEL	-
FMchr2	8870819	8871069	ACATCTCAGTGTTGATTTGATGTTTGTTCATGGTTTGTAGTCATGTGAGTCAAATGTCAGCCTTAATTGTGGGTTTACACAATGGAAAGAGATTTACATCCATATTTACCCGTCATCTGTCATCAAAGTAGTTTTCCTTCACAACTAAACATTGCACATTTAAAATATGCTTAGATGTTATTGTTAATGACCAAAAATGGTATATTCTCATTTGCACTGCTGGGTCATGTGACTATAATCATAACTTTATT	A	MChr2	8866708	8866708	DEL6017	SYN397	DEL	-
FMchr2	9649926	9651581	ACACTCCCCTCCAAAAGTATTGGAACAGTGAGGCCGATCTCTGTATTTTTGCTGTAGACTGAAAACATTTGGGTTTGACATCAAAAGATGAATATGAGACAAGAGATCAACATTTCAGCTTTTATTTCCAGGTATTTACATCTGGCTCTGATGCACAACTTAGAAGATAGCAACTTTTGTTTGAACCCACCCATTTTTCATGTGAGCAAAAGTATTGGAACATGTGACTGACAGGTGTGTTTTGTTGCCCTGGTGTGTCCTATTACATTGATTATTCAAACAATAAATAGCGCTGAATGTCTACGTTCAGTTTCAGATTTGGGTTTTGCCTGTGCAGACTGCATTTATAGTTAGAGGTGTAACCAACATGAAAACCAGAGAGCTGGCTATGGGTGAAAA…	A	MChr2	9647045	9647045	DEL6029	SYN397	DEL	-
FMchr2	9784387	9786045	ACACTCCCCTCCAAAAGTATTGGAACAGTGAGGCCAATTCCTGTATTTTTGCTGTAGACTGAAAACATTTGGGTTTGACATCAAAAGATCAATATGAGACAAGAGATCAACATTTCAGCTTTTATTTCCAGGTATTTACATCTGGATCTGATACACAACTTAGAAGATAGCATTATTTGTAACGGAACACCAAATTTTTAGGTGAGCAAAAGTATTGGAACAGATAGACTTAAAATAGATTAAAGTGAATAAGACTTAATATTTAGTTGCAAATCCTTTGCTTGCAATAACTGCATCAAGCCTGTGACCCACTGACATCACCAAACTTTTGCATTCTTCTTTTGTGATGCTTTTCCAGGCTTTCACCGCAGCCTCTTTCAGTTGTTATTTGTTTTGGGG…	A	MChr2	9779849	9779849	DEL6030	SYN397	DEL	-
FMchr2	10283955	10284081	AGGCATCATCTGCAATACTAATAATACTAGTTATATAATAATAATACTACTAATAATAGTTTTAGATAATAGCGTAATAGAGTATTGAACATTATACATTTTTTGAAACGATTAAGCTAGAAACAGA	A	MChr2	10262174	10262174	DEL6037	SYN397	DEL	-
FMchr2	10593940	10594128	TTATCCACTCTTTTAAAAACGCAGAATAAAAACGCTTTTAGATTTCAAAAGAGCCATCGTCCAAATCAGTCACCAGACTGAGAGACTCAGTGCAAACCCTAAACTCTCATAACAGTGAGCTTATTGTGCTGATCATTGTTGGTACATATTGTGATCTACTGTGGACCAGTAAGCATTTGCAACCACATG	T	MChr2	10574154	10574154	DEL6042	SYN397	DEL	-
FMchr2	11823257	11823623	ACTGTAACAAAACCCACCTACCAGCACCTCTAAAGCTCACCAATTAACAAGTTCTAATCTTGTTTGTTTAAGCTGTAGAAAAACAGAAGTGGATAGGACTATTACTTGGAAGTAACTGCCAGCCAGCCAAGACGCAGTATGGCGCATAACCCCCCATAAAGCCACAATGTGTCATTTTTACACAAGTATGGATTAAACAAACAAGATGTAACATGTTAATTAGGTTTTTTTAACCACTGGACAGAGCCATGCTACTTGTTTCCCAGTGTTTCCAGTCTTTTTGCTAAGCTCAGCTAACCGGCTGCTGGTGGTAGCTTCATTTAGCCTACAGATATGAGAACGTCTCCTCATCTAACTCTTGGCAAGG	A	MChr2	11755132	11755132	DEL6060	SYN399	DEL	-
FMchr2	11921059	11921310	TGGATCTTGTTTGGGAGACTGGTGTTTGTGTGTTACAGTCATGCCTGCCCTTTGAGCCTGCGCTCAGCAGCACTTTAAACTTTACCAGCAATAGAAAACTACATTATAGGAAGAAACACACACACACAGAGAAAGAGACAGCTTAATGTGGTTCACTTGGCTTGTGAAAATGGCATATGCATCAGAATTATCTCACAAAATGATCACAAATAAATGCAAAGCAGCTAACACTAATAACACACTCACTTTTTC	T	MChr2	11852333	11852333	DEL6062	SYN399	DEL	-
FMchr2	12091335	12091586	CGTAAAATCTTCTTCATGTCATTAAACCCTACAAATTCCCACAAATATATGTATAGTATGTAGGGAATGCTGAAGGAAGCTTTGCAGCTTATAAAGACAAGTATTGTACACAGATAGAAGGGCACATATACTGGTAAAAAAAAAAAAAAAGACTCCCTATTTTCTCCCCAACCCTGCGCTTGGTTAAAAAGTTTAAAGAGATGACCACAGTTTAGCCACGTTGATGATATCCAACATCTATCATAGTATTTT	C	MChr2	12022442	12022442	DEL6064	SYN399	DEL	-
FMchr2	12495213	12496069	AACTAATGTTTTTTCCCAGGAAGGGGGGGGGGGGGGGTCCGGACCCCCCTGTCCCCCATAATATCCGCCCATGAGCCAGTCCAACTACCCTCGTACCCTCAATGTTAACACATTAAATACGACATTTTAGGCATCCAGTACACAAACTGCTGAGTGTGGTGTTTTTATTATCGAGTTAGGAGTTAACTTATAAAAGCTAAAAACAAGTTGTTTTCTGGTTTTGGTCTAATTTCTTTTCTAATCAGCAATTTGAAGACGAAAATGGGAAAAGCACGTGGGTTTCCGCTTGTTTAATTCACACGAAAAACAGAAAAATACAATTATGCATTGTATATTTGTTTATCCTAATATCAAACAAGTTGAACACAACTTTGGACGGAGGGTACACGGACCGTCAGA…	A	MChr2	12425998	12425998	DEL6068	SYN399	DEL	-
FMchr2	12615163	12615288	TCATGGAAATCTATCAATAGTTGTTGAGAAACAGGCAAACTTTAGCTCACTTCCTCAGTGCTTGCACTTCATATTGTGTGTCCTCCTCCAATTGGTCCTCTTTGTCTCTTCAAATATTTCATTCTG	T	MChr2	12522386	12522386	DEL6071	SYN400	DEL	-
FMchr2	12864087	12864252	TCATTGAGAGAGAGTGTTTGAGTGGAACTGTGGAAGATATGGAAGATTTGACAGATCTAGATATCCCCAGCATGAGCAAAATATGATTTTCTAATGCAGTTTTCAACTAATAGCAGCACTTCCATTCATGGCAGATGTGAAAAAATGTAGTTGAAATAAATCAACC	T	MChr2	12770459	12770459	DEL6077	SYN400	DEL	-
FMchr2	13252053	13252162	TGTGTGGTGAGGCTGGTGGTGGAGCAGCCAGTGATGGCCTGGCTGGTGACGTGGCCTCTGAAGACAGAGTTGATAGAATTGAAGAAACTGGACTTTCCAGCTCCAACTGG	T	MChr2	13166636	13166636	DEL6085	SYN400	DEL	-
FMchr2	13425983	13426094	GCAGTCAGACCCGACCAGTCGCTTCTGTAGTTGAAGAAATAGTCCTAAAACTGCCAATAATGGAGCCTATAAGCTCTGCCGGTTGTAAATAGCCTGTGGGATGGGTGGAGGA	G	MChr2	13330622	13330622	DEL6089	SYN400	DEL	-
FMchr2	13800059	13800282	TGGGGGGCTATCTTGAACTATTTCATGGCTTCTCCACACTGATAATAACAGTGATGGGCGGATGAAGCCTTATGAAGTTTCGGGGCTTCATTCTCAGCAAGAATAGCAACATCTGGCATACAGAAATTAAAGCAGCCATTCAAGAGTGGGACCGAAGCACCGGCACAACACCTCCACCTGTTTGAATCCCACATGTGTGCAATAAAAGTCTACTAAAGGCTTTG	T	MChr2	13651048	13651048	DEL6095	SYN401	DEL	-
FMchr2	14827296	14827596	TTCATTCCAACTGAGAAAACTCCTTCTGCTGATGAAAACCATGAGATGCATTTTTAAAAAAAACAAAAAAAAAGCTTGTACGTGGACTTTGAGTTAAAGAGGTACTCCAGTGATTTAGCTTTGCACTTCTGCAAAGTTTAGGGACTCATAAGAGACAGATTTATTCAGCAGTGGCCGATATATCCTTACTTTTAGTTCCTAGTGTGGGTCAAACTTGGTCCCAAAAAAAATTAATAAATAAATAGATAAACAAAATCTATTAAGTTCCACTCCACCAGTTTGTAACATTGGTTGCTTTCAT	T	MChr2	14679993	14679993	DEL6106	SYN403	DEL	-
FMchr2	15348164	15348276	CAGAATGTAACAAATGAATTTTGAGTGGCTTCTCAGCAGCAGTTCTTTGCAGTATAGTCTGACAAAAACATCTAGATGTGGTGACAAGAACAGGACATTTCATCTCAGGTAAA	C	MChr2	15199613	15199613	DEL6111	SYN403	DEL	-
FMchr2	15597269	15597560	aggctaccagacaggaacctgaagaagatattttcccatctacctatcagggcctatggagacaaacctgtacccttaatctaccccaaccctttttaccacgaacagtcaaagttgtttactctttgtgcactctgtcctcttaagatacctactgattacagtacacaaagcagactacacacagcatatttttatgcctctacccctaaccaggcgtcatatgctacaacactgcttgatgccaggtttacatttaaatactgtagttttcagctgtttgatttaatgc	a	MChr2	15448509	15448509	DEL6114	SYN403	DEL	-
FMchr2	16446070	16446175	AGGGGTATTGATCACTACCAAATCAAACCCCCACAGATATATTATGGTCACTATGGGGGCTGTATAAATCATACTTATTGCCACTTTAAACCGCTCTTGTTGCAGC	A	MChr2	16297516	16297516	DEL6118	SYN403	DEL	-
FMchr2	16491634	16492788	CTGTAGAAAAGGCCCCAAAGTTAAAAGTTAGTGTTATTACTGTTGCCCATGTGATGTTTCTATGTCTAATGTACTGTTAGGTATTTGTTTATTCAGTGCTGGTAATTCCACCAGAGGAGGGCGGAGTTGATATATATTGTAACCGACGTCACGCAGTAAAAAGCAGTGTGCTTTGACATGTTGGTCAATTGATGGACTACGGGTGTGCAGTGCCATAACTTCATTACGAGTAATCTGTGCGTGAATGAAAGAGTGAGTATTTATCCGCTGCATTACTTGTAGTATTGTATTTCTTTGTGTTGATGCAGCTATCGATAACTTCTGTTAGTCAGTGTGGATGAGAATTCGGAGCGTAGGTGCTCGCCATGTGCTCACTCCGCTAATTATATCCGGTTTCAT…	C	MChr2	16341732	16341732	DEL6121	SYN403	DEL	-
FMchr2	16514068	16514327	TCTGAGAATAAAGTCAGAATTCTAGGATTAAAGTGTGAATTCTGAGAATAAAGTGTGAATTCTGAGATTAAAGTCAGAATTCTGTGAATAAAGTCAGAATTCTAGGATTAAAGTGTGAATTCTGTGAATAAAGTCAGAATTCTAGGATTAAAGTGTGAATTCTGAGAATAAAGTGTGAATTCTGAGATTAAAGTCAGAATTCTGAGATTAAAGTCAGAATTCTGAGAATAAATTCAGAATTCTGAGAATAAAGTCAGAAT	T	MChr2	16363161	16363161	DEL6123	SYN403	DEL	-
FMchr2	16771289	16771926	GTTATTGGCTAGGGGCTACACACCACTACCCAAAGGTTGATGCCCAGAAATTTCCCGAACACAGCAAAATATGAAAATACAGACAGAGGGCGGGGTCTCTGCAGATACCGCCACACACTTCTAGTGGATCGTAAGTGATGATTGAGAGGCGTTATTTTTGTGTCAGTCTGTACATTGTTTTTTAGGAAAATCCTACTCGTTATGCCTTTAATGTTGAACAGGGCACCTTTATTTTTTTCAATAAAATATGCTTTAAAGTGATAATTGTCATTTTCTTCAATCATATAATTATTAGAACTCCTAAAATACGTTGCTTGTAAAAAGTGTTCGCTTGAGCCAGTTGAAGGCACGGTACACATGCACGTGTGTGCACAAGATCAGGATGGCATCGCCGCATTT…	G	MChr2	16620746	16620746	DEL6129	SYN403	DEL	-
FMchr2	17061972	17063642	ACAGTGGTGGCCAAAATTATTAGAACACTTGGCATATTTAAGAGGTTTCAGTTGTTGTTGCTAAATTGGCCATTAAAATACCCATAAAACAAATGAAATATCTACAAAGTCATCATTATGCTCTATAAACCATAGAATAGAGCCATCATAAGGACATTTAGGTCATTTTCCTTATAAAAAACAAGCTAGGCTTATTTCACTGTCAATGTCACACAATCATGTTCCTTCACAGAAGAAGCCAAATTACTTGTGTAATCATTGTCAGGTGTGATCGTGGTTAAATTGATGGTGATGCAAGAGTCTTAGGACACAGCTGTGTGATTCTTTTGAATGTACAAGGCCTATCCTGCTCATTAAGTGATTGGTAATATCAAGGTTTGTCACTGAGGCCACACCACC…	A	MChr2	16910884	16910884	DEL6134	SYN403	DEL	-
FMchr2	17097146	17097318	AATGGGAAGAAAAATGTAAAAAAAAAAAAAAAAAAAAAAAAAAAGTGCTAGCCAGGTGGAGAAAGCACCAAAAACAGCGACCACTTCCAACAATTCTACTTACTGATGTACAATCTTTGTTTTTAACATCTATGTTTGCAAAAACATGAAAATAAGTTACCTTGAACTGTGTT	A	MChr2	16944323	16944323	DEL6136	SYN403	DEL	-
FMchr2	17231251	17232060	TGAATCAGGTACATACTGTGATTACAAGGGCCACAAGGTACCGACGGCTGGCTCTGAAAGGCGTATCAGGGAGTATTTGTTTCCAGAAATGAAGCTCTGATTGCCTGAGTGGTTTCAGCAGGTTGGCGGTTCTTGGAAGATTCCGAACTTCTGCCTGGAAATCTGGTGGGAGAAACAATATCACGCGGTTCTCAGGAGTTTACAGGAGCACTCTGGCATGAAAAAGAAAAGGTGCCCTTTACATTCAATGAGCTCCATAACAATAAACAGAAAAATAGATTGTCTTCATCAATTCAAGATCCAGCTGATTTTTGTTGTCGTATTGTTTGGTTAATAACTGGTTTTCAGCTGGCATATTATTTTATCAGACCTGTGCAGCAGCTATCAAAGAACAGATGC…	T	MChr2	17078349	17078349	DEL6137	SYN403	DEL	-
FMchr2	17603263	17603826	GGAAGTATAACGTTAGGTCACGGTGGATATTACTGTAATACAACTGGCTTATAACGTAACATTTTATGTTAGCCTTGCTACTGAGCTATATCTTGCTGTTGCTGATGAAGACAGCGTTTGTCATACAAAGGCTCTACTTGGCCACAGCGGGCTGGTGGCCAGCGGCAGTGCTGGGTCTAACCTGTGTACCGGCAGCAACAGAAAGTTTGCTGATCTGGTAGGGAGTCGGGGCGGTCCGGGATCAGACCCAGGGCGACATAGTCTCCTAGCGGCAGGGAGTGAGGCGGAGGGAACATGTAACCTAACGTTAGGTGTATGAACGGTACTAAAACAAAGGTTACTATGTTTCACCGTCGTCATATTACAGTTATTAATCTTACAAAGCCACAAATGGATAAT…	G	MChr2	17447038	17447038	DEL6141	SYN403	DEL	-
FMchr2	18588952	18589521	CTGTCATGATCCGCTCCTGGCCTTCCATCCCTTCTGCCAGTTCTGTCAGTACTTTTCCACTCACCTGCCGGCCACTCCCACCTGATCAGTGCAACCACCTTCACCTGTGTTCCCTCACCTGATCACCTGCCTGCCACTCCCACCTCATCAGTGCAACCACCTTCACCTGTGTTCCCTCACCTAATTTATACCCACTCATTCCACTCAGTCTCTGCCAGATTGTCTTCAGCAGCATGCTAAGCTCTCGCGCATTTATCTTCGGATTGCTTCCCCGGTTTCGACCCTGCCTGTCCCTGACCCTTCCTCGTCGTCCCTGCCCAGGTAACCAGATCAGTCTTCTGTCTCTGACTCCTCTGCCTGCTCGCCCCTTGTCTGTCTCCTGCTTTCTGGGATTCCCTC…	C	MChr2	18433195	18433195	DEL6157	SYN403	DEL	-
FMchr2	18951178	18951305	TGCAGGCTACTATCTGCCCTCCTCTGTGCAGAAGTTTCCTGGTGTTAGGTTGGATTGTGCTCTTAACCCCAACAAACCTCACAGCAGTTTTATTTTGAAAAAGACAGACTTAGAGTTGCTTTTTGTTT	T	MChr2	18790902	18790902	DEL6161	SYN403	DEL	-
FMchr2	19738063	19738385	GTGTTCGCTCACATCCTGATCTCGCTCTTTAAAGGGATAGGTTAGGACTCTTTAAATAAAAGTGGACAATAAAACACATTACTGATGAGGTTTGATAAAAACATGGGACATTACATAAACTTTTTGGTAAATATCATCACATTTGTTTTTGATGGAAATGGTAGAGCAATTCAAAGGCACACAAAGAAGCACTGACAGCATCCTATTTTCTCACTGCTGCTGTTATAGTATTATTGATTTGACTGCATAAAACATGAAAAGCCCTAAAGGGATCAGGACACCTAAGCCACTAGACAGTAGTGGAAATAGGGTGGACATTTACT	G	MChr2	19555992	19555992	DEL6174	SYN403	DEL	-
FMchr2	19761127	19761248	GAGAGAGAGAGAGAGAGAGAGAGAGAGAGAGAGAGAGAGAGAGAGAGAGAGAGAGAGAGAGAGAGAGAGAGAGAGAGAGAGAGAGAGAGAGAGAGAGAGAGAGAGAGAGAGAGAGAGAGAGA	G	MChr2	19578667	19578667	DEL6175	SYN403	DEL	-
FMchr2	20296138	20296462	TGCCCAGAAATGGTGAGAATTGGAGGGAGATCCAGAGAAACACAGAAGCCGGAGAAACAAACACAGATTTGGTGTCTGTTGGGAAGCCAGATTTTAAAGCAGGCCGGTCACCACTAACACACACACACACACACACACACACACACACACACACACACACACCTCTGACATGTTTACATCCTCACTTTGAGTGAAAGGATAAAGCAGTTCTGACAAGCCGCTTTTTCCAGCATTGTCTAAAGACTGAACCACACCAACCACGTTTGTTCATGTTGCATGAGGATACGTTTGGGTGTGTGTGTGTGTGTGTGTGTGTGTGTGTGTG	T	MChr2	20115680	20115680	DEL6181	SYN403	DEL	-
FMchr2	21091729	21091900	GTAGGCCATCATAGGGCTGCCCTGTGGCATCCCAGCTATCCTCATAGGCACAATAGCACTGCTGAAGGCAGCGTTGGCAGATGCCTTCCTGTATCCTTACTCCCACAACTGTATGTCTAACAGCACTGACTGACTCTTGGCCAAGGCTGATGATGCTAATCATCACCCACGT	G	MChr2	20910151	20910151	DEL6186	SYN403	DEL	-
FMchr2	21194101	21194206	ACGCTGCACAATCAAACTAGATTAAAAAAAGTATCCTGTTCAACTTCTGTTGGTCAGCCCTTTAAATGAGCATTAATAGGTGTTATGCTCATTGCTGCCTAAATAA	A	MChr2	21011587	21011587	DEL6191	SYN403	DEL	-
FMchr2	21755814	21755982	AAAAGCCAAAACGGTTACAGCTGTGTTTCTGTTAACAATCCATTAACAAGACTAAAAGTCCACAGCCACGCTATTGGCTCTGTGAGGCTATACTTAAGATAAATGCTCACATCAGCATACATACATACATATTGTACATACATACATACAGTGATAATGCTAGCATGTT	A	MChr2	21550399	21550399	DEL6204	SYN403	DEL	-
FMchr2	22013258	22013608	TTTCATCAGTAGCTGTAAAATGCCATACCTCTGCCCAAATGGAGCCTTCAATCTGGAAAGCTTTGTCAAACCACTTCATCAGTTTCAGTGAACTTCTCATCACTGTACTCAAAGCGATGACCAAAAACCAGGGAGCAGATGATGTTGGAGACAACGTTGTTGAGGATGAGGTGTGGATTGAATGGCTTACCTCCACAAGTAAACACAAAATTAGATGTAAATTGTGTATGTGGCATTGTGTATCATTCTAAATGCGTCATTGTGTATTCATTATTTACCTTTATAGCTATTGAAGTATTTTGCACATTGTGTAAATTCATCCAAGATGACAGGTTCAAGTGACTTCTTGCC	T	MChr2	21807364	21807364	DEL6207	SYN403	DEL	-
FMchr2	22017632	22018008	ATAAGTTGTACTAAAATGTCAAGATTTGGACCTGGATCCATCAACAACACTATTAAATAGTCATATAGGTTGGTTTTCACTCTTTAACAGGTAAGTGCTGAAACAGAAATTAGTTGACATGTTAGCTAATGTTAGCATAGTACATACCTTGATAATCAAAAATGAATTGTTCAAAAAATAATTCATATCCCTTGTCCAACTTTGACCTTTTCACATCTCCTTGACATTTGTCAACAAGAAGGACAACATCTGCAATTCTAGTTTTGGGCAGAGAAAGGAGAGACTGGGAGAAAACATGGTGTTCTGGGTCCATAGTAGCGGCAGAAGCAGGGACAACAGATCGGTCGCAGTCGCCATTTTGTGAAATAGGCCTAATG	A	MChr2	21811401	21811401	DEL6208	SYN403	DEL	-
FMchr2	22513513	22514008	CTTGCATTTGCCTGTTCATACATAGTTGAAGTATTTCAATACAGTTATTTATACATGCTATGTATAGAAAGGTGACAAATTACAGGAAAAAACACCATAAAGTGTCTTAGTACGGTGCTGGGCCACCAGGTGCTGCCAGAACAGCTTCAATGCGCCTTGGCATTGATTCTACAAGTCTCTGAACTCTACTGGAGGGATGAACACCATTCTTCCAAAAGATATTCCCTCATTTGGTGTTTTGATAATGGTGGTGGAGAGCCCATAGGTGTTCAACTGGGTTGAGATCTGGTGACTGCGAATGCCATAACATAATGATTCACATCATTTTCATACTCATCAAACCATTCAGTGACCCCTCGAGCCCTATGGATGGGGGCATTGTCATTCTGGAAGAGACCT…	C	MChr2	22293039	22293039	DEL6214	SYN405	DEL	-
FMchr2	22788491	22788597	GCTCTAGCTTCCTACACCCCGGACAGGCAACAACATTCAAATTCATATTCTCACCAATTGGCAAGTGAAACTGTCCAATTTATCTGACTTGCATGTCTTTGAGGTGA	G	MChr2	22567773	22567773	DEL6216	SYN405	DEL	-
FMchr2	22949170	22949782	GTGGCATTATTTCACCAGGCTGATGCTGATGGTGGAGGAGGTTTGCACACGGAGGAATTCTGCGTTGCAATGGAGAAGTTGTATGGTACTGTGAATGAAGAAGAAATAATTGCCCTCCATATGCAGATAGACACAAACTGTGATACAACTGTGGACATTGGGGAACTAATGGATTTCCTATTGAATAAGAATAAGGCATCGGAAAGCATGGACTATAAAAACCAAAGCTTTCCCAAACCCATCGAAATAACAGCCGTTGAACACTGTAAAAACATTGTTTGTCTGTTATTCTGTCCCAGCATATTTGACGGGCAACCTGATCATGATTCTGAGGTTTCAATAGGAAAAATCAGGACTTACCAGACAGGTCAATACATCTCCATCAGCTTGGATGGTATG…	G	MChr2	22728256	22728256	DEL6219	SYN405	DEL	-
FMchr2	23008725	23008904	TTGGTTTATGACCAAATACCTCCAAACTAATCCCATCAGCTTCAGCTGTATTTTGTGTTTAGTGCTAATTAGCAAATATTAGCATGCTAACACACTAAACTAAGATGGTGAACATGGTAAACATTGTACTCACTAATCATCAACATGTTAGCATTGTCATTATCATTGTGATCATTTGGC	T	MChr2	22787313	22787313	DEL6220	SYN405	DEL	-
FMchr2	23631018	23631551	CATGACAAAGACAAGTAAACAGAAGAAGACCAAAGAAGAAAAGCAAGCTAAAAAGAAAGAACGATGCTGCGGGAGGGGGGCCTTCGATGTGAGCTGGAGCACAGCGCAGCGGAGAGGGAGGGGGAGGGACCTGGAAGTTGTACTCGTTCAAAAAGTCCACTCTCTTCTCAATCCTGCTGACTTCTGCTTTAAGTTTATACCAGTCATGACAGCAGCTTTATCTGTTCCCAACCCATATAATTTTGAGGTGGGAATGTCTTTTTGGACAGAACCTTTTTGATGGCTGCCACGGTGGCGTTTGTTTTCCCATCAGTGTTACTGATCATGTTTAGGAACTGGCCTTAAAGCTTGGGTAGGTAATGTCTTTTAGAAGCATTTTTTGTGATATTTGTTGAAATT…	C	MChr2	23409695	23409695	DEL6223	SYN405	DEL	-
FMchr2	23782534	23782663	ATGAGGACAGTAATAGATTTTGGAGCGCATTTAAGCTCTGCAGGTATAAACCAATTGCAGCAGCAGAAAGTTAGAGAAACAAGAAACAAAGTTACAGAGAAAACAAACAGCTGTAAAATTAGATATGTAT	A	MChr2	23560763	23560763	DEL6226	SYN405	DEL	-
FMchr2	23816013	23816193	GTAACAGAAAGATGATTCAGCTGTTTTTTGAAGGCTGCAAAAGAGAAAAGAGCCATCCAAAACAGCATTTGCTGCTAATCATGTTTTAACCTGTCAGCTTTACAGAATGTTTCAGGGTTAACATTCTTGTCATTTCTTACTATTAATTATGTAAAACACTATTGACTGTGGCTTAATGGTC	G	MChr2	23594058	23594058	DEL6227	SYN405	DEL	-
FMchr2	23957041	23957176	ATATATATGTGTGTGTGTGTATATATATATATATATATATATATATATATATATATGTGTGTGTGTGTGTGTGTATATATATATATATATATATATATATATATGTGTGTGTGTGTGTGTATATATATATATATAT	A	MChr2	23734275	23734275	DEL6229	SYN405	DEL	-
FMchr2	24112333	24112723	TGGGAAGAGCCAGTCGCTTTTTTAGCCATGCTAGCAGCGTGGCTCTCTGGATGGGCAATGTTGGTCTGTCGGTCAGTCCATCCCTTTGGTCCAGACAGGAATAACAACTATTGGATGGACTGCCTTAAAGTTTTAATTGTCAATATATAAAAAATATTTTAATTTATTATGCATATCACTGCATAGCTAAATATGACAAGGCAACTTTTCTTGGTTTCACGGGGCAACTTGCCCCACAAAGACTGCAGCTCCAACCAGACTGTGCAATATTTTTTAAGCTAGCTAACACTAGCTATTTAAGAAATGGATGTTGTTACTGAGATGTGTTACACTTTATAGCACTAAATTAGTAGCGAAAGAAGCTGTTGGATCATAACAGGCAGTTGTCACT	T	MChr2	23889101	23889101	DEL6231	SYN405	DEL	-
FMchr2	25054069	25054242	ACGAACACAGTGAGATTTGGCTGCAGCCGACTGACCAATATTTGCAGAAGTAACGTAAGCAAAGCTGAAAAATCCACCCACACCACATCACCCACCACTTTTAACAGGTTTGCCAGTCATAGACAATTTTTCTTGAGAATTTTCTGCAGTCGTAGTTTATAATTCACATACAAA	A	MChr2	24810400	24810400	DEL6239	SYN405	DEL	-
FMchr2	25137908	25138065	ATGAAATTTTGTACAGACAATCATGTTCACCTCAAGATGAATTGTAGTAACTTTGGTGATCCCCTGACATTTCACTCAACACCATCATCAGGTCGAATTTGTCCAAAACTTTGGTTTATGACCAAATACCTTCAAAACTACAGTAATAACATTCACAT	A	MChr2	24893958	24893958	DEL6241	SYN405	DEL	-
FMchr2	25887265	25887537	TGCTGGGTAGCTTGTGAATTTCCTCTCAGGGATCAATAAATAATTATCTTATTCTAACCAATAATAGTACATCATCATTTATTTGTTGATTGTAGTTTGTATTATTAATCTGAATCTGCAAGGTAACTAGTAACTAGAGTTATCAGACAAATGTAGTGGAGTAAAAAGTACAATATTTGCCTCTGAAATGGAGGGGAGAAGTAGATAGTAGCAGAAAATGGAAAAACTCAAGTAAAGTACAACTACCTAAAAAATTTACTTGAGTAAATATAC	T	MChr2	25639866	25639866	DEL6250	SYN405	DEL	-
FMchr2	26367080	26367216	ATCCTAACCTAATCCCTGACTTTTCCTTCAGCACCACCATGAGGTTCACATTTGTGGTTTTGAGTGAAATATCTCGACAACTATCGGATGATTTACCACGAAACTTGGTACACGCATTCATGTCCCTCTCAGGATGA	A	MChr2	26119761	26119761	DEL6254	SYN405	DEL	-
FMchr2	26668106	26668485	TCCCTTCGGAGACACGAATGTCCATATAAAATTTCATGACAATCCATTCAATAATTGGTGAAATGTTATAGTCTGGATCAAAGTGGTGGACCGACTGGCAGACCAACATTGCCATCCCAAGAGCCATCATTAGCATGGTAAAAATTACCTTTGCTAATGCAGTATTTTAACCAACAAATGACTAATATTACCATATAGTTTGTACTGACCACAGTTTAAAAAAAACGTATTTTAAAATATAAACATAGAAGCCTTTCCCGAGGAAAATGTGTGTGATTGCTGTGTGTATTGCTGGTGATTGGCATGATTTGTGGATGACGTTATAATAAGAAGAAGATTCATTGAACTTTATCATAGATGCAGTGGGACTGAATAGGAGC	T	MChr2	26420237	26420237	DEL6258	SYN405	DEL	-
FMchr2	26926691	26926917	CCAAAACAGCCAGTGAGCATACTGGAGATTATTTCTCTCTATAAAGCTTCAGGTCGAGCAAATTCTGTGAAACACTTTTGGTGAAAACCTTTTCAGTTTAGTAACAGCTGAGCGTGGTCATTCAGAATTGAGGAAATACTGTAATCTGATGCAGACTGGGCACATTAATGTTTAAACATACTATGTGGCTGGAGTGGTGCAGGCAACAGTGGAACTGAAGAGCTAGG	C	MChr2	26677904	26677904	DEL6262	SYN405	DEL	-
FMchr2	27029201	27029799	CAAAAAAAAAAAAGAAAGAAAGTAAAACAACACATTTGATGAGCTCTCGCTCTCCTGATGGCTGTCAGCCACAGGTCAGTACTGGTATCGTCTTTTGACTCTTCCTGCTGAATGTCCATGTATATTACAGACTACATCCTGTAATTTCACCTTGGTTAAAATGAGGTCCGGAACGATGAGTTAAATTACAGAGGAGTACAGTGAATATTTTATTCCTCACCTCCCCCTGTAATGTTAATCCCGTCCAAAGGGGGCTTAAGGTAGCGGTTCTGCTGTACTAACATGCTCACAATGACAATGCTAACATATGTTAATGGTATAATGTTTACCATGTTCACCATCTTAGTTTAGTGTGTTAGCATGCTGACATTAGCACTAAACACAAAGTACAGCTGAGGC…	C	MChr2	26780290	26780290	DEL6264	SYN405	DEL	-
FMchr2	27230217	27230548	ATCAAGTCATTATATTGAGATATCAAGTCATTATTTTGAGATATTAAGTCATTATTTTGAGATATCAAGTCATTATTTTGAGATATTAAGTCATTATTTTGAGATATCAAGTCATTATTTTGAGATACTGTCATTATATTGAGATATCAAGTCATTATTTTGAGATATCAAGTCATTATTTTGAGATATTAAGTCATTATTTTGAGATACTGTCATTATATTGAGATATCAAGTCATTATTTTGAGATATTCAGTCATTATTTTGAGATATTAAGTCATTATTTTGAGATATCAAGTTATTATTTTGAGATATTAAGTCATTATATTGAGAT	A	MChr2	26980499	26980499	DEL6266	SYN405	DEL	-
FMchr2	27282319	27285957	TTTTTTGGAGGAACAAGATGGCGCCGGTGTGTGTTGCTGGCTGGCTGTCGCTCCTGCAATGTTTTGTGTTTTTAATGCTGTTTTTAACCTTTGGCACTAAACCGATCGACTCTCTGCTGGTGTACGATCGTCTGACTCTTTTAAACATACGACAAAATGCCGGTGATCTTGGTGCGTTTGACTTTAGTGGTCAGAAAACTTTACCTCCGTTGCTAGCTGGGATTCCCGTCCACCTGCACCGGATACCGGCTCCACCTTCCCGGCGGAAGCGTCGCCCGCGCCGCGGTAAACGCGGCGGTCGGCTGGTGAAGCTGAAAGCCTGTCTGGCACGCTCATCCTCCTTTTCCCGGACGAGGCACGGATTATTTCCTCCCTTCGTTGTTCATCGGCGGTTTCTGG…	T	MChr2	27032470	27032470	DEL6268	SYN405	DEL	-
FMchr2	27887557	27890108	ATATATATATGTATAGATTATATATATATATATATGTATATATATGTATATGTATATATATATATGTAATATATATTATATAGGTATATATATGTATATAGTTATATATATTATATATATATATATATATATATATATATGTATATATATGTATATATATATATATATATGTATATATATGTGATATATATATATATATATGTATGATATATATGTATATATATATATATGTATATATATATATATATATGTATATATATATATGTATATGATATATATATATATATATAGTATATATATATATATATGTATGATATATATATATGTATATATATATATATGTATATATATATATATATGTATATATGTAATATATATATATATGTATATATATAGATA…	A	MChr2	27633847	27633847	DEL6272	SYN405	DEL	-
FMchr2	27938030	27938204	GCAACACGTGCCACAATGACACTTTACAATGTAAATGTACTTGTTGTCTTAAATCTTAAAGGAATAGTTCAACATTTCACCCTCATTGGCTTTCTTGCCAAGAGATAGACGAGAAGATTAATACCACTCTCATAGTTGGTGGAGCCAGGAGAAGCTTAGCTTAGCATAGCTAGCC	G	MChr2	27681887	27681887	DEL6274	SYN405	DEL	-
FMchr2	28454658	28455491	GCATGTAATCCATATTACTATTTGTAACTCAGTGATATCAGCCTTACTGTTTACTGTTAAATCTCCTAACGCCATATCAGAGCTGTCTTAAATTACTGCTAGTGAAAACATTTCCTGCTGCTAGTTCACATTAAAAGCATTCTACCGATGAAACACGGGGCGGCTTTTATTGTGAAACAGTCACAGGAAATGCAATGTATTTGTCACCGAGGTTAGCCGTAACCATGGTTGTTCATCACAACTTAATTTTTAACATAAGGTTTAAAGTGAGTCCTTAACTTTTGCTGAAAAGCGGCCACGAATAACGATTACAGGATGATTCTAAATGCCAAAACCTGGCGTAACAGTAGAACAAGTAGAAAAGATTCAAGTCAGTGAGGTGGCTCAGTAGTGTCAGTT…	G	MChr2	28197439	28197439	DEL6281	SYN405	DEL	-
FMchr2	28556009	28556472	TATTTTCACTTTCTTTATTTGACCTTTAAGAATGAATTGAATTGCATTATTCTATATATTTATATACTGTAGATTTGTATTTTGTGGACTCTTTCTCTAATTTGAATGTAAGATGTTTGTCTATTTTGACTTTTGTTCCCTATTTTTCTGCTTTGTTCTTGTTGAATTCTTGATTATGTGGACAGGTTTTAAGTTTCAGGCCTTCCTTGGATTGGCCCCTCCTGTTGGCAGCCCTGATTCATAAAACACCTGTCCTAGTTAGTATAAATGCCAATCAGGTGACTGTTGTATCTTATCCTGAAGAAGGCAGATTGATGAATGTGATGAGTGTGCGGCTTTACATTCTCTCTTTTTTTTTTTCACGATGTTTAAGACACCTACAGACGGGTGGCAAATAAA…	T	MChr2	28297940	28297940	DEL6283	SYN405	DEL	-
FMchr2	28697022	28697431	ACCACAGTGTAGAAATACTCTGTTACAAGTAAAAGTCCTGCATTGAAAATGTTATTTAAGTAAAAGTACAAAAGTACTAACATAAAAATACGTAAAGTACAAAAAGTCTCATTATACAGGATGGGCCATTTCAGAATAATGTGTATTATATTATTGGATAATATTATTGATACATTAATGTGTTCATCACTTTAATGTTGCAGCTGGTTAAGGTGGAGCTAATTTTAATTTACTTTATATACTGCTGGGTACCTTGTGAATTTCCCCTCAGGGATCAATAAATAGGCCTACTTATCTTATTCTAACCAATAATAATACATCATCATTTATTTGTTGATTGTAGTTTGTATTATTAATCTGAATCTGCAAAGCAACTAGTAACTAAAGTAATCCATTAAA…	A	MChr2	28440963	28440963	DEL6288	SYN405	DEL	-
FMchr2	28710843	28711307	TGGATGGTCATGTAACCACCCGGTCACTCTGCCCCTGCCATTACTGTCCACAAAAGCAAGCAGTCGTTACGTGAACATCAGTATAGCAAACTATGGGACTCGTTAAAATCAAATTAAACCCTGACTGCAGGTCACTCATGGGTAACTAATGCAATTACGGAGAGCAGTGCTTCGCAAAGAATTCTTTTATCACTAAGTAAATCTCCCCCTAATTTCCCCTTTGCCATATTTGGCTTTAGTCTCATGTATCGTGGGACACATAAACAACAGGCTACTGCCTGCTCAGGTCCATTTTGTAGATAGTTCTGCACAGGCTGCTGTTTTTAGTTTACTGAGACACAAACCTACAACATACCATGATTATTTCACAACTGAGCAGCCATATTTGGAGTCCTGCTA…	T	MChr2	28454332	28454332	DEL6289	SYN405	DEL	-
FMchr2	29338683	29339132	TTGTTCTCAGTAGTCACAGAGACAATAATAAACGGATTGTCAGTGTCAAACTCAAATGGGTTTCATTCAACTCTCAATGACAACTGAAAAAACTCAACATCTGCTGATGAAGACCATGGGATGCAGGTGAAAGCTCCAGAAAAAGAAATAGTGTTTGTTGAAATAGGTATACGTACTTTATTATTATATTCAAAGATAAGTCAATAAAATTATTTATTTAATTTCATTCATTAGTAATAACTAAACCTACATTTATTTGTACTTTAATCGTACTTTAATGCATGCAATGCATTAATGACATGACGAGGCAAACAGTGGCTGATTTACACATCAAGCAAATGCAGAGTAACAGCATTCATTTGGAGTTGTGTTTCTGGCCACTTGGTGAACATAATGTAA…	T	MChr2	29108369	29108369	DEL6304	SYN406	DEL	-
FMchr2	29494335	29494868	GACTGTTTAAAAAACAGTATATGGGAAAGTTAATATTGTTTTAAGAAAAAATATGAACCTCTTCTTTAAGATTTTTTTAACATGAGTGTAACATAGTCTCTTTATTTCATAACTAGTGAATCTAATGACATGTTCATGTGTTATGACATATTCAGTCTTGAAATACATACTTTCTATGCAGGCCCTGGATTGGAATAAAGCATGTGTATGTTGGGTAATTTTCCAGACCCATACTGTGTCCCAGTTCCATACTACAGTACATGCAAATTCTAACTGGGTTTTGAGTAGTGGATTCACATCGAAAAGATTATCGAGTGGAGAAAGCTGAAAAGAATTTGCACTTGCTTCTTTTTTGACTGTTCCTGTGAACTTTATTGATCCACAATAAAATGCGCAGCG…	G	MChr2	29263512	29263512	DEL6306	SYN406	DEL	-
FMchr2	30232192	30232377	CCTCAAGGAAATTGAATCGAACGCAACTGTCTAGCCTGGTCAAACAAGCACGAACTGATGAAGCCTCTTGGATGAGAGGTGAAACGTCTTCACAGACAAAACCAAAAATCTAGTTGCGTTCGATTCAATTTCCTTGAGATAATTATGACCTGGATGAATGAGAATATTCACAGGTTTCTGGTAACA	C	MChr2	30000957	30000957	DEL6316	SYN406	DEL	-
FMchr2	30473933	30474395	AAGACATTAATTAAGACACTCCATGTTACGTGCCTCCCATTCACCAAAAAGCCCCAAAAATAAAGAATTAAAAGAGCAGAGGTGTCGAGGGCGTATGTTACTGGAATGTCCATGGTTTGAAAAAGTCACAAATTAATTTAAAAAACAAGCAAAAACACATTAGGTGGGATCTAACATTTTAGGTGGGAAGCAGTAAATGCCAGGATAATTGAGAGTTACTGGTGCTCACATAATGCGGTCCTGCCACATCGTCTTGAATATATTCACTTAAAGGTAGTTGGTGGAAACACGCACTGATTCGTGTTTTATTTTGTTTTAATTCAAAATTTTAAAATTTCAGAAATTTGCTTGTGCAGTAACTTAACGGAAACATAACCACCGCAGACCATACTAGAGACA…	A	MChr2	30197230	30197230	DEL6321	SYN408	DEL	-
FMchr2	30522720	30522879	TCACTTAGGGGGTCTTTTTCTGTTAATCATTGTCCAAAAAGCCACATTAAATCTACTTCGATTCAATATTGTAAGTCAGTCACATATGAAAACTTCCAAGGTGGGTGAATACTTTTATACTCACTGCAAGTACATTGTAATTTAGATGTGCTTTGCACTT	T	MChr2	30245624	30245624	DEL6323	SYN408	DEL	-
FMchr2	30676362	30676476	AATTACTTTGTTATTTGTATAATACTCTTCTTAACAAAGTAACATAACTGTATGTTTTACAGGCAAAAACAAACCAAACCAAACAAATGATTTTGAAAGTAGAAAAACACAACAG	A	MChr2	30393209	30393209	DEL6329	SYN409	DEL	-
FMchr2	30845686	30845978	TTCCAAGTGCAAAATCGACTCGAAATCATGCCCACAATAGGTACTTTGACACTGAACACGACAGTGGCCTCGCAAGCCCCTGCGGTACCTGGCTCCAGCGGGCCACTCCTGGTCGACTGCTGGGGAGGGACGTGCCGAACTAGCCAGGTACAACATGTGATATAGTATATTAATATATAGATATATTCGTTAAAGTTACATTATTATTATGTAGTAATGCAGTACAAACATTTCAAATTAAGCTAAACTCACATCTGCATCACCACACAATGACAATGGAACTCTCTCTGACA	T	MChr2	30560700	30560700	DEL6332	SYN409	DEL	-
FMchr2	30908603	30908820	GTGTATTTATAGTATATATTTGTGTATTTATAGTGTATTTATAGTATATATTTGTGTATTTGTCTCTAGAGTCACATGTCAAGTCAGCTGTTACTGTAGCCTAAGCGAGGAGCTGCTGCAGCAGGTGTCGTTTGGATAAACTGACCACATATTGGGAATCTAAATGTTACTTTCTTGCCTGAAAAAAATATTAAAACTTAATGAAGTGACGTGTGACA	G	MChr2	30623425	30623425	DEL6336	SYN409	DEL	-
FMchr2	31141687	31142123	TCATATTATATATATTAGTTATATTATATCATATTATATCACATCATCATATTATATTATATTATATCATATTATATCACATTGTATTATATATATTATATTATATTATATCATATTATATCACATTGTATTATATTATATTATATATATTATGTTATATTATATCATATTATATCACATCATATCATATTATATTATATTATATCATATTATATCACATTGTATTATATTATATTATATTATATTATATTATATTATATCACATCATATCATATTATATTATTTATATTATATTATATTACATTATATTATATTATATCATATTATATCATATTGTATTATATTATATTATATTATATTATATTATATTATATTATATTATATTATATTATATTATTC…	T	MChr2	30855612	30855612	DEL6340	SYN409	DEL	-
FMchr2	31557318	31557545	AATAAAGAAAGGAGCCTGTGAATATTCTCATTCATCCAGGTCATAATTATCTCAAGGAAATTGAATCGAACGCAACTGGATTTTTGGTTTTGTTTTGACCAGGCTAGACTGGTCCGGTCTAGCCTGGTCAAACAAGCACGAACTGATGAAGCCTCTTGGATGAGAGGTGAAACGTCTTCACAGACAAAACCAAAAATCCAGTTGCGTTCGATTCAATTTCCTTGGGAT	A	MChr2	31182653	31182653	DEL6355	SYN410	DEL	-
FMchr2	31646014	31646127	GTTTACTTTTTGATATATAGAAAAAATGATATCCTAAGAAAAGAAGTTGACTGAGTTATGACTCTGAGAAGGAGCAGGATTTTTGATGCAAACTGTGGCAATTAGGCGCTAAAG	G	MChr2	31269397	31269397	DEL6358	SYN410	DEL	-
FMchr2	31659983	31660602	CTGTTGAAGCAAAACTATGGTTTGCTGAAGTGCTTATATATATATAAACAAATAATTAAAAGTACCTGATTGAATGTATATCTAGCATATAAAGTGTGAAGATTATGTTTTAGCATGCAACATAAAAAGATCATAAAGTTTTTAAAAAATACAGTCTGAAAGAGCCTGAAAAATAACTGCATCACAAAACATGTCCAAACTGCCTCAGAGTGGAAAATCCCCAAACATACTGGAATCAGAGATATGCCAGGCTGTGCCCGGGAGGGGGTTGGATCACCCCAAATTTGGGAAAAGTTACACCATTATTTACCTGGCGATAGATGATCATTTTTAGAAATAGGTGGAGTGGCTCAGGTTACTCCACCAATAGGGACATGGGCACTTGGACAATATAGGTTG…	C	MChr2	31283623	31283623	DEL6360	SYN410	DEL	-
FMchr2	31790890	31790997	CTGAGTGTGACTGACCACTGTCCATCTGGTAGACAGGGAGTAGAGGAGAGAATCTGGTTCAGACAGAGACTGTTGAGTCCTTTAGTGATGAGATGCAGGATACACTGA	C	MChr2	31414008	31414008	DEL6363	SYN410	DEL	-
FMchr2	31816334	31816791	GTAGTCTCAATAGAATAATAAAATTCTCTCTCCTTCTTCTTGTCTCAGACAAAGAGATATATTTATTATATTTTAGGGCTGTAGAGAGTTTAATTCGCTCAATTAACATTTGCAAGACGAGAGTGGTCATTTTTTAACACTTTTTTCAGTGATGAAAAATCAACACTATACCATTGGGTCTCCCATATTTTATTAGATATGATACGATGAATATGATATACATGAAGGATGGTTTAATCCAACTGATCATCATCAGCCTCTCTGAAATGCTCCACCTCCTTGTATAAGTGACCTTGGAAAGGTGTGTGTGTTGGCACTCATGACTCCCTTACAGAGGTGATGTAATTCAGGTGGCGTATGACCTACAAAGCATCACACAAACAACAAGTGTGAAGCCAT…	G	MChr2	31439073	31439073	DEL6365	SYN410	DEL	-
FMchr2	31952354	31952606	GGCTTATTATATTATGTCATTATTCTTATACCACGCCATTATCTCATACTTATATATATATATATATATATATATATATATAATGTTATAAAACTTAAAATGCATTTACATTACATATTCATGTTATTAATTTCATATTATACTGATTGATTATATTTAAACATATTCCTCTCTATCTATCTTTTGCACATACTTTACTTTTTCAAACGCGCATCCTGTTTGTGCCGTTCATCTGTTATTTGTGCTGCTATAA	G	MChr2	31581872	31581872	DEL6367	SYN411	DEL	-
FMchr2	31959482	31959820	TCCCTGCCTCCACCGTACGTGTGAATGTGTTGTGTTGTGTATGTGAACATCTGCAGTTTGTGACCTCCTACAACTGCATTTTAGCAAATATATGACCCGTCTAACAATATAGCATACAGCAAGAAAATTAGAGACTTTCTTCTACAGCAGTCATCAACACGGACCGCTATCTACATAGCATCACTATGAGTTCTCCCACACAGCGCCAGGATCAGATCTGTGACTGTTACAGTATAATACTCATGGTGACTGGTCAGAAATAGTTTGTTTTATTATGTGTTTATAGCAGTAAGATACAACAGAAGTTGTCTGATTGTGGCCGTTCAAAACATCTGTTAA	T	MChr2	31588724	31588724	DEL6368	SYN411	DEL	-
FMchr2	32386728	32388393	ACAGTGGTGGCCAAAATTATTAGAACACCTGACAGATCTGAAAATATTGACCTTTTTTTGCCTCCAAAACATGATTTCATGTCATAATGTTCATGAAACATGCAGATGGTTGCTCTGAGCGCAACACATATCAGATGAAGTGAGTCCTACTGTTTTTATCCACTTTTAACTTTAATATTTGGTATGTCCACCCTGTGCAGCAATTACAGCAGCACATCTCTCTGGCATAGTGTCAATATATTTCCTGAGAACTTCAACACTAATGTTATCCTATGCCTTCTGCAACTCAAGCCAAAGGCTTTCCTTTGAATGTAAAATAGATCTGTCCAGTTTATTTTCCAACTCGCCCCAAATTTGCTCGATGGGGTTGAGGTCCGGACTTTGAGGGGGCCAGTCCAT…	A	MChr2	32003248	32003248	DEL6374	SYN411	DEL	-
FMchr2	32397553	32397825	ATGTACTTAAAGTGTCAAAAGTAAAAGTATACATTGTGCAGAATGGCTTCTTTCAGAGTAGTATTAGTGTATATACTAATATTAAATTATAAATGATGCATTAATGAGTAAGCACAATTTTAACACTGCAGCTGGTCAAAAGGTAGTTTTAATCACTTTATATACCATTACCTACTTTAATCGTTGTAATTAAAATATAATTTATTATTAAAATTTCATTTGATCTATTCAGAATTAAAAAGAAACATTTGGCCCCTTTTTTAAAAGAAACCA	A	MChr2	32012425	32012425	DEL6375	SYN411	DEL	-
FMchr2	32660653	32660803	AGGGTCTAATAAGTGGAAAATAAAGCTGGATCTCACTTTAGTTTACGGTGCAGATCTGTTGTAATATGTTGCTAATTAGCCTCTAACAAAGTGTAATTAGAGTCTAATAAAGTCCAATAAGAGTCTAATAAAGTCTAATTAGAGTCTAATA	A	MChr2	32278368	32278368	DEL6391	SYN412	DEL	-
FMchr2	32663565	32664527	GACGAGGAAACTGAAACTAAAATTGAAGTGAGGTCCAAAAACACACCTGCAGTTACCGATTATCACCATAGGTGCTGCGAAAGACAATGAAATGAAAATGTTCAAGATTATGAATTAAAGCAGCTCAGTGGAACTTTTCATTTTGTGTTGATTTTGGCGGTCCCTGTGGACAAAGGCGGCAGTGTTTCACCTAACGTTAGGTTACATTTTCACTCCCCGCTGCAAGGAGAATACTTCCCCGGGAGGAGAGCGGGCGCCAGCTCCGAAGACGGACTTTCAGTTAGCGGCTGAAGCAACTGGAATTAAGCCAGAGCAAACCCCAGCACCTTTTCGTCTGATGTCACGGAAAAACCTGACCTGGTGGCAGCTATTAAAGGTCCTAAATACGACATCCAGAAC…	G	MChr2	32281146	32281146	DEL6392	SYN412	DEL	-
FMchr2	32746993	32747136	AACATATAATATAATATAAATATAATATAAATATAATATAATGATATAACGTACTGTAACACACAGTAACAGAACATATAATATAATATAAATATTATATAAATATAATGTAATAATATAACGTACTGTAACACACAGTAACAG	A	MChr2	32387580	32387580	DEL6395	SYN413	DEL	-
FMchr2	32770578	32770908	TCCCTCTGCAGGAGAAAATCTGGAGCTAATGTGGTCATTCCTTTACACAGAGCTGAGTTGTTTTCTACAGTTGGGCTGCAACTAATTCATATTTTGCTCATCAATTAATCCCTTGGTTTGTTTTTTGGATTAATCAGTTAATTGTTTGGTTGCTAAAATGTCAGAAATTGTGAAATACAGCCATCACAGTTGTCTGGAGTTCAAGGTGACGTCTTTAAATGTTTTGTCTGACGATATTCAGTTTACGGTGATATAAAACAGAGACATCCTCGCACTGGAGAAGCTGGAACCAAAAACTACTGACATTAACAGTTTATCAATTATTAAAAAA	T	MChr2	32410929	32410929	DEL6396	SYN413	DEL	-
FMchr2	33008548	33009338	TAGTCCTTCCTCTGAAAGCAGAGTTTCTTTTTAATCTGGAGCATCAGAAACTTTTCTTGGACACTTCTTAGGTTTTTCAGCCATACTCGTTGCTCCCCCCTTCAGCTCTGGCAAACCAATCATTGCTGGTTGATGTAAAACGCATCACTACCAGTGCGCCAGCGTGGAAATGTCACCACACACACCAGATTTCAACACTCCTTATTAAGTTGTTGTGGTGAACATGTTAGAATGTTTTAGCTGTAACACCGGTAACCACAAAGTAACAGGACTCAAATGCACGACACCGAGACAGACAGTTAGAACCAGGAAACAGTCTTTACTTGAGCAAGGTTCGGTACAGAGGTAGGCAGTCAGTAAGCAGGCAAATAAATCCGACAGGTAGCAGGCAGAGACAAG…	T	MChr2	32445740	32445740	DEL6402	SYN414	DEL	-
FMchr2	33256731	33256980	GTTCAGTTTCAGGTTCAGTTTCAGGTTTGGTTCAGTTTCAGTTTCAGGTTCAGTTTCAGGTTTGGTTCAGTTTCAGGTTCAGTTTCAGGTTCAGTTTCAGGTTTGGTTTAGTTTCAGGTTTGGTTTAGTTTCAGGTTCAGTTTCAGGTTTGGTTCAGTTTCAGGTTTGGTTCAGTTTCAGGTTCAGTTTCAGGTTCGGTTTCAGGTTTGGTTCAGTTTCAGGTTTGGTTCAGTTTCAGGTTCAGTTTTAG	G	MChr2	32665907	32665907	DEL6412	SYN414	DEL	-
FMchr2	33655640	33655785	gtgtgtgtgtgtctgtgtgttgtgtgtgtgtgtgtgtgtggtgtgtgtgtgtgtgtgtgtgtgtgtctgtgtgtgtgtgtgtgtgtgtgtctgtgtgtgtgtgtgtgtctgtgtgtgtgtgtgtgtgtctgtgtgtgtgtgtgtgt	g	MChr2	33137691	33137691	DEL6430	INV970	DEL	-
FMchr2	34437858	34438001	caggacccacaccaccaggctcagagacagcttcatcaggacccgcaccaccaggctcagggacagcttcatcaggacccacaccaccaggctcagggacagcttcatcaggacccacaccaccaggctctgggacagcttcat	c	MChr2	33400586	33400586	DEL6464	INV971	DEL	-
FMchr2	34756008	34756126	CTGTCCCATTGTAACCAGTCCACTCAGCCCCTCAGTCCCACTGTAACCAGTCCACTCTGTCCCACTGTAACCAGTCCACTCAGCCTCTCTGTCCCACTGTAACCAGTCCATCAGCCTCT	C	MChr2	33924433	33924433	DEL6481	SYN415	DEL	-
FMchr2	34921375	34921621	TCAGGGTCAGACTCAGAGTTCAGGGTTAGACTCAGAGTTCAGGATTAGACTCAAAGTTCAGGGTTAGACTCAGAGTTCAAGATTAGACTCAAAGTTCAAGATTAGACTCAGAGTTCAGGGTTAGACTCAGAGTTCAGGATTAGACTCAGAGTTCAGGGTTAGACTCAGAGTTCAGGGTCAGACCCAGAGTTCGGGGTTAGACTCAGAGTTCAAGATTAGACTCAGAGTTCAGGGTTAGATTCAGAGT	T	MChr2	33966597	33966597	DEL6488	TRANS1143	DEL	-
FMchr2	34924660	34924765	TTATATCCTGCTTCCAAAGTCTCTCCCAAGTAACAACAAGTATAATAAACTCCTCTCTTAATTCAGGCGTCTTCCCCACAGCTTCCAAGACTTCAGTGGTAAAACC	T	MChr2	33969634	33969634	DEL6489	TRANS1143	DEL	-
FMchr20	241547	241647	AACCTGGATGACCTGCAATTTTCTGCTGTTAAACTCAGACAAAACTGAAGTTATTGTACTTGGGCCCAAACATCTCAGAGATGCATTATCTGAAGATATAG	A	MChr20	79107	79107	DEL6492	SYN420	DEL	-
FMchr20	1438649	1438817	AAAGCCCCTTGAGGCAAATTGTAATTTGTGATATTGTGCTAAATAAATAAAATTGACTTGACTTGACTGTTGCATCTACTTGAACAAGAGGTAGAAAGGGCCCTTGGGGTAATATCTGACCACAATATTATTTATTCAGGATTTAAAAAGATTTGACAGGGGTTGACGG	A	MChr20	1171007	1171007	DEL6499	SYN423	DEL	-
FMchr20	2030698	2030940	GATGCGCTCTAAATCCTGACTGAAAGTCCTCAAATAAACTATTGTTATGCAAAAAGTCACACAACTGCTTAGCGACTGCTTTCTCAAGGATCTTAGAGAGAAAGGGAAGGTTAGATATCGGTCTATAGTTGGCTAGAACCCCTGGATCAAGATTAGGCTTTTTAAGAAGAGGTTTAATTACAGCTACTTTAAAGGACTGTGGTACATGGCCTGTTAATATATATATATATATATATATATATA	G	MChr20	1763718	1763718	DEL6502	SYN423	DEL	-
FMchr20	2793307	2793612	CACTCAAATGCATACATTTGTCTATATAGACTTAAGAACAAGTTTAAGGAACAAGTTTAATAATAGAGGTCCGGCGGTGGCCAAAAACAGACTTTCATCTGGAGAAGCCCTGGTTTGTGACAGAGCCAAAGGCAAAATAAGATGGTATTGTCAGTATAAAAATCTACATTGCAGTACTGAGTGGGAGAATTAATTATTTATGTATAGCGTAAATAGCAGGGGGGCTAATATTGATCCTTGTGGGACAACTTTATCAACCATTTGGGAACTTGATTTTGCAACCACCAGCTACATCCGCCTGAGCTC	C	MChr20	2526463	2526463	DEL6512	SYN423	DEL	-
FMchr20	3373315	3373634	CCAGACAGCAGCAGGGTGAGCAGGCTGTGGCTGGTCAGGGTATGGTATTTTAGCATCCTTTGGGCATTTCTCAGGCACTTCACTGATACCACAGATGCTCAGCAGATGGATACCAGTGATGTTCTGGGCGGTTTTAATCACCCTCTGTACTTGGCACGGGAAGCTTCCTTAAGAAATACAATAATTTCTGAGCTTTCTTTACCCGGGTGGAGATGGTAGCCTAGACGGGTTCTCTGTGATACTGCTGCTATCCAATACATTGCTCAGGCTATTCTACAGCGGGACAGAAGTTTGGAGGAGGCCTTTGGTTTGCCTCCCTG	C	MChr20	3104888	3104888	DEL6520	SYN423	DEL	-
FMchr20	3573275	3574569	CTGTCCCCCCCCCCCACCTTTGAAATCAAAATTGCGCCCCTGGCTCAGCATCTTACTTTTACTCCGGCGCCTCCAGATTAAACAGGTTAATCCTGCTCTGCATATGAGGATGAGCTGAACAATTCTGATACAAAGTCCAGTCCTTGAACTGGTTTCCTTCATCTTTTCCAGTTTCTAATTGTTTTCAGCCGGTTGAGCTTATAGCTGAGAAAACATGAGCACTCTGATAAATCCGAATTTTGACAAAGATCTAGTTGAATTTATTGTCCATATAGTGTCAACAACAGTCAGAAGTTCCCAGTTATATACAAACAAATTAAAAATCAAATGGGCAGATGGTTATGGATTGTCAGAAATCCCCATCAAGGAGATCACATGATCACACCTGAAGCAGGGAGG…	C	MChr20	3323935	3323935	DEL6524	SYN423	DEL	-
FMchr20	3906311	3906449	TGCCAGACTACATCTACCAGACCACAGCTTCGCTATTTCTAACTCTCTTCCACTCTTTCTCTGGAACTCTCTGGAGGGTGTGGCCCAGTCGCCCACCTCTTTCTCTGGACTTTCAACTGGGGAGCAGCGCAGCTGCCCT	T	MChr20	3661424	3661424	DEL6528	SYN424	DEL	-
FMchr20	3997111	3997275	GAAAATAATTAGAAAACAGCAGATCTCACTGCCAAATGTGCATCCTGTGTGATCAGGCCCCAAGTCATTTTGTCTTTCAAAACCTGTTGAGTAATACTAAGTAGGTGGATGAACAGAAACATCAGACTCTGTGTGTACAATATTTGTGGTGTCCGTGTGTGTGTG	G	MChr20	3739376	3739376	DEL6532	SYN424	DEL	-
FMchr20	4386680	4386993	TTGCACCTGTGAATGTACAGACTAGATAACTATCACTGGATGATAATGAAAATGAAGAAAGCGTAAAAACAAGATGATTCTCTGGCATGTTTTGGACTTTTGAGGATAATGATATACCAGGGACGTGTAAGTCACACTGAATCTAAAAATATGTGTATCGTGTCTGTTCAGATGTGACCGAGTTATGACTCAGAGAACGAGTATGATTTTTGAAGCAAAGTGCAGCAATTGGGTGCAAAGGTTTTTGGAGTACCTTAAATGCAGTGGTGGAACAGGTACTCTGAAGTAAAAATAGCAGTATTATTAATACATTT	T	MChr20	4129085	4129085	DEL6536	SYN424	DEL	-
FMchr20	5556255	5556380	GAGAGCGAGGAGGAGCGGGGTCCTGGGAAGAGGCTGAGAAAGAGTTGTGAGGAAAGCCTCAGAGAAGAGGAAAACTCTTCTCCGTCCACGGCTGGCCTGAGGTCCTCCACGAAGAGGAGCTGGGAG	G	MChr20	5301890	5301890	DEL6551	SYN424	DEL	-
FMchr20	5885427	5885958	CTTCCTTCTCTCGGCAAGGTGGTTGAGAGGAGAGGCTGGCTGAGCCAGCTGACTTCCTGTTGGCTACTCGCACACATGAATGGGATAAAATAATTTAATCATATGGCTCTTCTGTGTTGTAGGACCGAATGGGTCAATTCTAATAATAAAAAGTCATTTGGGTGGGTTTGTAAGACATTTATTCACTGTGTTAAAGTTGTTCCTTTTTCCAATGATTGTGTATGGAAAAAAGAAAAAAACACTCATAACCCCCAGTAAAACCTAAACCATGTCATTTTTACACATCAGTTTTTGTAAGTATCAAACAAACAAGATGAAATGTATTAATTAGTGAGCTTTAGATATTTTTTTTTACCTTTGGACAGAGTCAGGTTTGCCCAGTTTTCCAGTCTTTGTGAT…	C	MChr20	5630610	5630610	DEL6554	SYN424	DEL	-
FMchr20	6602196	6602319	ATATATATATATATATACATATATATATACACATATATATATACACATATATATATACACACACATATATATATATATACATATATATATACATATATATATACACATATATATATACATATAC	A	MChr20	6354540	6354540	DEL6565	SYN425	DEL	-
FMchr20	6716087	6716246	CTGAGTTTGGGCTGCCCACACTAGCAGAGTGGGCCCCCACTGGGGCCCATTGTGCGCCTGCAGCAAGCCGTTTCACTACCGTAGTGAAATGCGGGGCACATGTGGGCCCCACACTTTGGGACCCAGGTGGGGCCCTATTGGGGCAGCCCAAAAGTGTGGG	C	MChr20	6468427	6468427	DEL6567	SYN425	DEL	-
FMchr20	7387707	7389353	ACTCCCCTCCAAAAGTATTGGAACAGTGAGGCCAATTCCTGTATTTTTGCTGTAGACTGAAAACATTTGGGTTTGACATCAAAAGATGAATATGAGACAAGAGATCAACATTTCAGCTTTTATTTCCAGGTATTTACATCTGGATCTGATACACAACTTAGAAGATAGCACCTTTTGTTTGAACCCACCCATTTTTCATGTGAGCAAAAGTATTGGAACACGTGACTGACAGGTGTGTTTTGTTGCCCTGGTGTGTCCTATTACATTGATTATTCAAACAATAAATAGCGCTGAATGTCTACATTCAGTTTCAGATTTGGGTTTTGCCTGTGCAGACTGCATTTATAGTTAGAGGTGTAACCAACATGAAAACCAGAGAGCTGTCTATGGGTGGAAAAA…	A	MChr20	7120758	7120758	DEL6577	SYN426	DEL	-
FMchr20	7890829	7891010	CAGCTAACTTGACTTACAATTGGGTTTGCTGTGAAGGAAAACATCTGCAAATCACCATATAATGCAAGTGAAAAAAGTTGAGTTACATAGCACTGTACATTTCAAGAATATTACTTGACTTCCATTCATAAATTAGGCAGTTAGCTTTGGCGCTAACTAGCTAAATTCCCTGACTTCCTTTG	C	MChr20	7646648	7646648	DEL6586	SYN426	DEL	-
FMchr20	8076007	8076618	CCCAAAAAGAAGATGCTGTGAAGAATCTTTAAAGTCAAAACACATTCAAAAAGATTTTCTATTTAGAGAAGCATTATGTGTACAAAATACACTGTGACAGGACCATGCATTATGTCTAAAAACAGAAAAGTTCAGAAGTTCATATCAGTCCTCATCAGACGTACCTCATCCACTAACACTGAAGGAGGATCTGGAGGGGGTTTACTCAGATCCACCATTTCCTTGATGATCAAGATAGCACTCTTTCTGAAAGGGTCTTCATTTTCTAGGAATTCGTCCGCTCTAAAATAATAAACATAAATAGTTTTTAGGGAATTAAAAAGCAAAATGCAGCAATAACAACTTGTGGTTCAGTAAATCAGCTGACTCACCTCGACATCATCCGTTCAGCAGCCTGAT…	C	MChr20	7834498	7834498	DEL6590	SYN426	DEL	-
FMchr20	8273252	8273509	TACCTACCAGCACCTCTAAAGCTCACTAACATGTTGTATATAATCTGTTTAATTTGTACACAAATAGAAATGTACAGTAAAAATGACAAATTTGTGGTTTCATTTAAGGGCAAACTACGGCTGCGCACAGTGACTGCCCACTGTGGATAAACTGTTGCTCGTCAAGAAATAGCTAGAACTCCCTCTAAAACCACAAATTGTCATTTTTACATTTCTGTTTGGCGTAATTTTGAACTTTGGACGGAGTCAGGCTAACTG	T	MChr20	8047658	8047658	DEL6592	SYN426	DEL	-
FMchr20	8631589	8631726	TAGGACCCAGAAACACCAAACTGACATCAAAGAGCTTGCTTCATGTCACCTCATATCTATAATTAAAAGTTGCTCTTAAACACACCACAAAGACTATATATGATATTATATATGTTTTTTTCATTTCTTCGAGAAAAT	T	MChr20	8394699	8394699	DEL6600	SYN426	DEL	-
FMchr20	10098498	10098629	TGTGGACTGCTCCTCACAGTAACTTTACTGCCAGCGAACACGACCGCCTTCTTTAGCTGGTAGCGAGGCGTGTGGTACTATGATACCGCTGTTCATTTTGCACATGGTAGTCTGACATTACTTTCACTGTAG	T	MChr20	9840085	9840085	DEL6616	SYN428	DEL	-
FMchr20	10147900	10148101	ATGTGTCTGACATTCCACTGCAGATTAGTCCACAGAGCAACCTTCAATACATCAATACAGTCATGCCTAAATCTACCATTGTATTTGGAAATAATGAGGTGCACACTTTTCTGTTACAACAGTAGTGTCTATATGACCTATAGCTACATCTGAAGTGGGGTCAGGGTATTGTTTTGCCAATACATGGGTCAAATATTTGATA	A	MChr20	9889350	9889350	DEL6617	SYN428	DEL	-
FMchr20	12396599	12397106	TTGTCATGATCCGCTCCTGGCCTTCCATCCCTTCTGCCAGTTCTGTCAGTACTTTTCCACTCACCTGCCGGCCACTCCCACCTGATCAGTGCAACCACCTTCACCTGTGTTCCCTCACCTAATTTATACCCACTCATTCCACTCAGTCTCTGCCAGATTGTCTTCAGCAGCATGCTAAGCTCTCGCGCATTTATCTTCGGATTGCTTCCCCGGTTTCGACCCTGCCTGTCCCTGACCCTTCCTCGTCGTCCCTGCCCAGGTAACCAGATCAGCCTTCTGTCTCTGACTCCTCTGCCTGCTCGCCCTTGTCTGTCTCCTGCTTTCTGGGATTCCCTCCCCGGAGGGTTTCTGCTGGAGAGTGGACTGTTTTGGCTGGCTCTGGTGGTGACTATTTCCAGT…	T	MChr20	12133986	12133986	DEL6647	SYN428	DEL	-
FMchr20	12965115	12965645	AGGGAGGAGCCACCCAGGATTATATGTTCAATATCTGAGTGTGTGTTCGCATGAAAGAGGAGTGAGTGTTGGTGTGCCAGTTGCTATGCGTATGAACCAGGGCGCACATGGTTGCAACTACAGATTCAGAGTCTCTTTGTCTTTCACTGGTCAAAACGCAATTGAAATACACAGAGAACGCAAGTTTTTATTCTCTCTTTGTACCTCACTTCTGTGGCTCACTGGAAAACTGAACGTCAAACAAATGCTCTTATCTCAGTTTTTCACTCTATCCCTCCTTGTCCTCTCTCTGTCCCTCCTCCTTCACCTCCTGTTTTTACTTCCCCTAACATCTTTCCCCCTGATTTTACTCCCCATTTTTTGAAAAAACAATTTGGTATTGCACCATAAAGTTGGGCG…	A	MChr20	12683146	12683146	DEL6654	SYN428	DEL	-
FMchr20	13096818	13099681	TCAACTCAACTCAACTCAACTTTATTTATATAGCACTTTAAAAGAACAGCCACAGCCGAAGAACAAAGTGCTGTACAGGTATAAAACAAGAGCATAAGACATAAACTATAAAATAGAATAAACATAAAAAAAAAACAAAACAAAAAACGAACAATTAAAACAATAAAAGCAACAAAAGGTAAAATAGATAAGTTAAAACAAATTAAACCATCCTAAGTAAAAACATAAAAGGCACTAACGAGGGCAAGCTCATTTAGCTGGGTTTGAACGCCAAGGAATAAAAGTGGGTTTTAAGACGAGTTTTAAAAACGGACAATGAAGGGGCTAGTCTAATGTGCAGTGGTAGGGCATTCCAGAGTTGGGGGGCGGCAACAGAAAAAGCTCTGTCCCCTCTGAGCT…	T	MChr20	12814479	12814479	DEL6657	SYN428	DEL	-
FMchr20	13721198	13721526	TGTGTCTCAGAGACCCTGCAGGGAGGAGTGCAGTTTGACAGGTGATAAACACTCTGTAGGCTTCAGTATGAGGAAAAGGGGAATTTGGCCTCTTCATCATTGTGTGTTAGTGTTTAATGCTCCTCTTGGGCAGGTCCCCCTCTCTGTAAACATGACGTGTACAGTAATGTACAGTAGACTTTATGGTTGGAAGTCTATACATGCTTGTGTGGGCAACACCCCTCATTCTTCTTTCTGACACGCTCATTTATTATTATATTCCCAGAAACAGCCACTGACCCTGTAGCTGTTACACACACAGTGATTTATAGTGACTTAGTAACTTTATT	T	MChr20	13433980	13433980	DEL6667	SYN429	DEL	-
FMchr20	14629405	14629810	GACCCCCCCCCCCCCACACACACACACACACACACACACACACACACACACACACACACACACACACACACACACACACACACACACACACACACACACTGAGCTGAGCACTCATTAGTCCATTAGCAGGACATAATTGTTCCGGTTATCATTTTTCATACATCACTGCCTCTTACTCATGCGGTCAGCAGAGAGAGAAAAAACACACTTACACTTTGCACAAGCATGCATTTGTGTGTATATGTGTGTGTGTTGTCTGGATATGCTGACTTTCATGTGATGTACATGTAACTGCCAGTAACTTGCCTACACTCTTTCCTCACTCTCACTCAGAGCAACTGTCTGAGCCACCGACCCAAAAAGCTCTGGAGTCTCTCCGGACGGCTCTATTCTGTTCTA…	G	MChr20	14341975	14341975	DEL6679	SYN430	DEL	-
FMchr20	15066032	15066220	TCAGTACATTGACTTTATGACTCTTTTCTACTTGTGCTACTGTTACACTACATTTTAGCATTTACCATAATCTTGTAAATGTCACTTGTGGCCACAGTGTCGGCTATTTCGTAAAAGTATATCATAAAGTATACTGTATTAACCTGCTCAGAACTGGAAACACATTCACTAGGGAAGGTAAGATAGACG	T	MChr20	14770297	14770297	DEL6690	SYN430	DEL	-
FMchr20	15227971	15228149	CTTTGGATGCAAGTGGTGGCTACTGCTTCCCAAAAAGCACCCTAGCACCTACTAACAAAATGTGACAAATGCTTTTTAGCAGTTCTAACGTCAGCATAATTTGCAAAAATCTGAGGCAGTCGCTAAAACCAGGCTGACTTCCTCAACTACGTAGCACGTGTTTGCTCAGAAAAAACTCG	C	MChr20	14931773	14931773	DEL6692	SYN430	DEL	-
FMchr20	15434825	15437387	ACTTCCTTTCTATACCATAATGTAATATTTTAGGTATGACAATTGATATTTTCACACATTTAATTTAATTTAATTTAATTTAATGTTGATGTTACACAGCTTGAATAGTCTCATAATAAGATTTAAGACTGTAAATAGCAGACAATATCAAGTTTAATGGCTCAGTAACAATATTATTTGGATGTATCTCCCATCTCTGTGAGTACCCATTAAAATCAACAACGTGTCCATATAGCCCCATGTGTTTCTGCAGCTCTAAAATCGCCTCTCCTTTCTGCCCACCACTTCTTTTCCCAGAATGCTGCTCTCAGCACAGACATAGCTGAGTAGGCTCGACTCCATAGAGAACAAATCAGAGTGCATGTGTATTTTCAGTGCTTCCCCCTCCAGCAGCTATCA…	A	MChr20	15138739	15138739	DEL6695	SYN430	DEL	-
FMchr20	15569756	15570054	TTTTAGATATCTGTTGGCTTATCTCAAGGAAATTGAATCGAATACAACTGGATTTTTGGTTTTGTCTGTGAAGACGTTCACTCTCATCCAAGAGGCTTCATCAGTTCGTGCTTGTTAACCAGGCTAGACTGTCCAACTAGCTGGTGTGGAGATCTGGGTATTTAACCTCTAAGGAGGCGGTCACAGGCCAATGATGTCATTGGGTCGTTAGTGCTCCATTTTGCCAACGACGTCGTTAGAGTGACGGTCGTTGGGGATGGTGAAACGATGGTTTCGACTTCGTTAGTGCTCTATTGTGT	T	MChr20	15271473	15271473	DEL6698	SYN430	DEL	-
FMchr20	16029712	16029813	ATATATATATATATATATATATATATATATATATATATATACACATATATATATATATATATACACACACATATATATATACATATATATATACATATATAT	A	MChr20	15732452	15732452	DEL6710	SYN430	DEL	-
FMchr20	16499677	16499808	ATATAGATTTTCCCATCTATTATTTATTTTATTTAAGGTTGCTTATCATTATTAGCTACAGTAATAATGTCAAGCATACATAGCCCGGCATTATTTGACTGTGATGATGTTGAATTAATTGCATTACAAAAA	A	MChr20	16199773	16199773	DEL6717	SYN431	DEL	-
FMchr20	17988641	17988916	GATCCACATGGGTGACGTGTTGCCTACTTCCTACAGTGATAAGCTTCAACACCAATATGCATTTTGGCGTAATAAGTAATCATGTGCCTCGAGGGACGACAACCTGCAAGTTTTCATTCCAAACAAATACTGCATTAGGTGACTTCACAGATTACTTCTCCCTCTCTGTTTTTAAAATTAGTAATCAGCCCCTCTGTTGCACATGATTGTCCATCCCTGTTTAGATGGATTACACAAGATAACTGTAACATGAAACAAAGCAGTGTTTGGCATCAG	G	MChr20	17718575	17718575	DEL6740	SYN431	DEL	-
FMchr20	18310793	18311160	TGAAGCGGCGTACTGTTTTTTCTGGTCTCTGCCAGCGTTGTGAGTAAATGGTTACTATGGCCGAACCATCAAAGAGAAGGTCGATGACTGCAGATGATGAAACTGAAACTGAAACTGAAGTGAGGTCCAAAAACACACCTGCAATTATCGatCGATtatcaccataggtgctgtgaaagacaacaaaatgaaaatcttcgagattACAACTTTAATGTATCAAAAGTAAAAGTACTCGTTTCACAGAAAAAATTCCCATATCAGTGATGTATTATATTATATTACATTATTAGATTGTCAATACTGATGCAACAACGACAGAGACAATAATGGAGATGATTAAGGGGGTATGAAAGAAGAAAAAACTA	T	MChr20	18040335	18040335	DEL6743	SYN431	DEL	-
FMchr20	18551888	18552180	GATCTTTCTGGTGGAGCGGAATGTCCGACCAGTTGCAGTCTCTTTTCCATGGATCTGACAGCCCGCATCTCGGTTTTCCATGTGCCTGCTCACCAAAACTTTGCTCTGCGATCCATAAGAGTAGTTAACATTATGGATATGATTGTGATATTGTTGCACCAAGCACAGACACACAGACTTTTAAAAGGGGGCTTATATAAATCACCTCATAACCTGGCGATCGGATCGCCTATCGGCGACTGTTAGGCCTACTCTTATTGGCTTTTTACCCGTGAAGCTTTTATCGCACTTTC	G	MChr20	18280987	18280987	DEL6745	SYN431	DEL	-
FMchr20	18807516	18807704	CATCCATCGTGCACCGGGAATACCGGGAAGTTTATTAATGTTTCATAACATGCAATGACAATAAACTCTCATTTTCCTGGCATTAAAGGAATAACATTTTGAGAAATGTGCTTGTAGGCTTTCCTTCACATGAGACAATTAATACTGCTCTCATATCTGTATGTTAAGTATGTTAAGTGTGGAGCTACA	C	MChr20	18535964	18535964	DEL6746	SYN431	DEL	-
FMchr20	19264920	19265133	CAAATAAAAGTCCTCCATTCAAAATGTTAAATGTAAAAGTATGTAAGTATTGTCAACAAAATGTGCTTAAAATATCAAAAGTAAAAGTATTCATTATGTAGCAGAATGAGAGGAGTCTCAGTGTTACATTATTATATATGATATTTTATAATAAACGCACTAATGTTGCAGTTGCTGGAGGTGAAGCTACTATTACCTACTTTATATATTTTTG	C	MChr20	18992260	18992260	DEL6750	SYN431	DEL	-
FMchr20	19877811	19878117	TTATTTGATTAAAGTTAACTATGGTGGGCCGCAATTTACTTTTAAATGTAAATGACCACTGCAAATCAACACCCAAATCAAGACTACATAAAATGTATAACACTACAGTCATCAAATATTCAGCTCTGATAAGGTTGTGTGTAAAGCTCCTTTTGTGTGAAAACATGCAACCGATTAAGACAAAGACATAAAAAGAGTAGCTTCTTATTGCATAGAATAAAAGTGTTGCAGGGGTGTGGAAGATTAATTAATAACTAAACTGAAGCAGGAGAAGAGAAAAACTTTGTCTATTTAAATATTTAGCCTA	T	MChr20	19610122	19610122	DEL6763	SYN432	DEL	-
FMchr20	19880238	19880597	ACCGGGAGACATTATAATGAACGCAGGGACTAGTTTATTTCGAGTCAGTCCCACATACAAGTCCTGCTACCGTAAATACTCACTAGAACACCACGTGTAATAATCCACAGTAGAAAATAGTCCTCGACTCTTCCCATACTCCTGTTTGTGTAAGGTTTGCTGAAATCTGTCCAGCTGTTTTAGGTAATTACTTTTCAAAAACTGAAACTATATATTTGTGACCTGTTTTTAAAGGTATATGTCTTCAGCAGAAACTGGGGGCTGAGTGCCACAGGGTAGAGAAATCGCAAAGTGTTGAAAGACGAACTACCACATCATTGATTTTGGTTTTGGCTTTTTATGGGATTTGTTGACACTGAC	A	MChr20	19612249	19612249	DEL6764	SYN432	DEL	-
FMchr20	20083827	20083969	TTCTATAAAACTCCTTTTCATTTAGCAAAACATGGCAAACTTGTTGTCTTTACACAAAGGTATCATGTTATAATGAGAAACGTTTCTTGCTTTTATGAGAAAAGTTTTGATTTGATCTGATCTGTGATCTTCTTTGATTGTTT	T	MChr20	19817841	19817841	DEL6770	SYN432	DEL	-
FMchr20	20117549	20117654	TCTGGGTATTTAACCTCTTAGGAGGCGGTCACAAGGCCAATGATGTCATTGGGTCGTTAGTGCTCCATTTGCCAACGACAGTCGTTAGAGTGACGGTCGTTGGGGA	T	MChr20	19851417	19851417	DEL6771	SYN432	DEL	-
FMchr20	20253355	20253514	TTCTGTGGCTTTGAAGAGAAAACCCCCCCCCCCAACCCTGATGATGTCATCGAGGTTATCTCAGACTTGAAATTTTTAACAGCAGCCTGTGTCATAAACTTGGGATGTGGAGTTTGAAAGACGTGGGCATTTACGAGGCAGGAAGGGTCTAACAAAAGAT	T	MChr20	19987043	19987043	DEL6775	SYN432	DEL	-
FMchr20	20689095	20689500	AAAGTAGTAAAGTGAGAAGAATATACATAGTATCAAAAGTAAAAGCATTCATTAGGCAAAAAAGAGGCTGACTTGATGGTGTTTTATTTCATATATTGTATATACAGATATATATGATTGAGTTCTGCAATCCTAATTTTCTTAAAACGTGAAAAAATATGTTGTTGCAGTTTTTGTTTTTAATTTAAATCAATATGTTAAAAAAAAATCTAGAAATGAATTTCTGTAGCTTGAAATAAGAAAGAATAAGACACGAGAATTGTGAGAAATTAGATTTTAGAAAATACTTGACAAACATGTTCATTGGCTTTAAAAACAGGTTGGAATATTCCTACAACGCTGGCAGATTTTGTCACTTTAAAACAAACAAAATCAGACATTAAATATTCAGTTCAGGAC…	A	MChr20	20436566	20436566	DEL6785	SYN433	DEL	-
FMchr20	20827538	20827647	ACAGAGACTTCAGACAAGGTCAGTATTGCTGTGACAACAGGACACAAGGAAAGGTTTTTATCCAAAGGACTCAGTGTTGCTCAAAGACACTTTGACATGTGGACAGGAGG	A	MChr20	20574906	20574906	DEL6789	SYN433	DEL	-
FMchr20	21215602	21215757	TTCAAATCCTGAGGTTACAGGACAGCTTGTTGCTGTGACTTTTAACTTTAAACAAAACATAAAAAGTTGTAATCGGTGTTAATGTTACCAAGTTAGGCTAACTACGGTGGTGGGAAGTAAGTACAATGTTGAGGTACTTTACTTGAGTATTTCCAT	T	MChr20	20957967	20957967	DEL6797	SYN435	DEL	-
FMchr20	21825181	21825517	TATACAACCAGAGTACATTGTTACACAAAGAGTCTCTCTTTCAAGGCAAGCATTACAAATTAAGCTGATTATTATAAATGAATATTAATATATTTTTTCCCTAGTTTAGGCTCGGGTGATATCTATGAAGTCTGTTGGAGCCTGTCCGGTAAATCAGCTGTGGCAATATATCGGCTGATATCAGCTTATTGCAAATATATTAGTATTGGCAAATATGTTGGCCAATAAGTTTTAAGAAATTACAGTACAGAAATACCAAAAATTATGCGTTTGAGGTCGTTTAGAGACAGTGTCACCATTGCATAGTTTGTCCAGCAGGAGAGCGCTGACAATATAA	T	MChr20	21393803	21393803	DEL6808	SYN437	DEL	-
FMchr20	22331538	22331779	CCCAAATGTTTTCAGTCTACAGCAAAAATACAGGAATTGGCCTCACTGTTCCAATACTTTTGGAGGGGAGTGTATGTGTTCTGTTGATAGGTTATAGACTTTCTACTGTTCTCAGATGTTTAATTGGATAGTCCTAACACACGTCTATAAACACATAGTGGAGAATGCCCACTAATAGTCTGCTGATAGTCAACTATAGATTAGTTGAGAGTCAACAGGTAACTAAGCAACTAATCTTTAGA	C	MChr20	21878122	21878122	DEL6817	SYN438	DEL	-
FMchr20	22534950	22535195	AAACGATTAATTGAGAAAATACTCAGCAAATTAATGACTGAAACTAATTGTTTGTTCCATCCCTAGTCCTTACTTGGTTTCAATCAGTTCACCAGTGTGAAAACATTTTGTGTTAAATGGATTATAACTGCAATAATTAGGGTGTAAAACAGACTGAAAAATAAAGACGAGATTTCATTTTTGAGGCACTCGGCATTCATTTGCTGACTGTGGGTGTTGTGCAGTTTTAAGCTTAGTTGAATTTTG	A	MChr20	22081024	22081024	DEL6819	SYN438	DEL	-
FMchr20	23005160	23005272	TGACATGTCATAGTAGGAAAAGGTGTAACACATAATAATAATAAGAAAAAATAAAGAAAATAATAAGAGATAATAAAATTAATGATGGCTGAACTCCATGTAGCTGCTTTAGT	T	MChr20	22542791	22542791	DEL6831	SYN438	DEL	-
FMchr20	23257231	23257570	GAACTTCTAACCAGAATCCTATTACTTGTAGTGTGGAGAAGGCGTTTAATCTAAATCTAAATGTGTTAGATGTTCATGTCGGGAAATAAAACTTTTTAAACAGTTATCTGAATGATAAAACTTTAAAATAGTGATTTGAATTTTGAATGCATGAGTTTTACTTGTAACAGTATTTCTACACTGTAGTATTGCTACTTTTACTGAAGTAAAAGGACCTGAGTACTTCTTTCAGCACTGAAACTGGCTGACTTTGTTGTGTATCCGTTTTAAAATTACTTGTCATTTAGTTTATGAGCTGCTAAAAGTTCTCATTTCCTCGCAGTGGAGATAACAGTAGTGT	G	MChr20	22796534	22796534	DEL6837	SYN438	DEL	-
FMchr20	23425963	23426118	CGTGGCTCTTAGTTCTGAGTTAGCTTGGGGGTAGGGTGGCAAACTTTTTAGATTTAAATTAAAGATGTGTGTGAAACCATCTAACTTGCATTAGACTAATCTAAGACCGGCCTAACAACGTAGAGACTAGTCTAAAATATTTTTGCGACACTGGCC	C	MChr20	22964829	22964829	DEL6839	SYN438	DEL	-
FMchr20	23979087	23979274	CACCGTTTCTAACATGTACATGTCATCATGCAGTGATTGATGAATTTAAATTAAACACGCAGTATCAAGTCAAGTCAATTTTATTTTTTAACCCAATATCACGAATCACAATTTGCCTCAAGTGGCTTTACAATCTGCACAACATACAACACCCTCTGTCCTTAGACCCTCCAATCGGATGAGGAACC	C	MChr20	23496245	23496245	DEL6847	SYN440	DEL	-
FMchr20	24843791	24920584	GCAGTCTGACATTAGCTTCTTTTTGGCCGTTTTCTGTGGCGGTAAGATTTGATTCAGCCCTAATGAATCAGTAGAGAGACATTTTTGGGTGTTTTGACATTACTTTCAGTCAAAGCTGAGACTGCGATAGCCAGTGCACAGTTAAGTAAGTTTATGCAGTTTCAGTGTTTCAAAATAGAAAGATTGTGTTTCACCGAACATTGACGCTGTAATTTGATGTAACTGATTTGATGTGAACCAAAAAACTCTCTGACTGTAGTGTAGTGAGTTTCTTAGTGGTGGTGTAGTTCCCTTCTCTGTCTATATATAGATAATGAGGTGATTGCGTAGCAAATGGGTTGCTACGTAATACTGTCATATGTTCTTATAGCTCATAAGATGGGTATGGGTCTGTTCATG…
TTTCATCCGACTGAGTTTAGTTTCACTTTCAGTTAACCACCGCGCAGTCCAGAGTAACCCAGAACAAGATTATTGGGCTATTTCCGAATTCTTATTAGTCCAAATTGGACCGTGCATCGTGTGAGTCTTCCACTGATCGATCAAGACAAAACTTTCATCATTTTTAAAACTCCACTTTCTTTAAAACAAGCTTAAGTGTTTCATTTTGTTGCTCCTCTGTCATGTTGCATCTTCTGGTAGGTTCACATCTAAAATATTCCCTTTAAACGTCCAGTGGCGACCAAGGTACGTTTTCACCGTTTGTTTTTTCGGTACATTTGACACAAGCAGAAACCAGAAACAGGTCGTTTTTCGTTTTTTATAATTTTGGGAAAAAAAACAAAAAAAACAGAAATTCGG…
AGAAAAAACACACTGAATAAGACATCTTCACTTTCAGAAACTGTTACAACCAACAATTGCAAGGAAAGTTATAATTTTGTGTTTGATATGTACATTTTAAATGTAATTGTTTATTTCACATTACAAATGTTGATATTTTAAATCTGTTTTTTTTTCATGAATCTTTAGATTTTAGAATAACTACATGAATTAAAGGTTTCTGAAAACAGACACTGAATACAGTGATCAAAATCACCTCTTGTGATGGATTATTGAAACCATTTTCTTCAGTAAGACAGGACAAGGGACATAATTAATGAAAAGTTTTTTATACCACAGGGGCTGCTAACCAGGGTAAGACTAGAGGAACCAGAAGACAGTGATGGTGGTTGGACTATTGAGCGGGCCATGTCAGTCAAA…	G	MChr20	24134088	24134088	DEL6875	INV973	DEL	-
FMchr20	25231797	25232236	CTTCCCCTAAACTTTCCTGGCTTGGTAGACAGTGACCCTCCCCCCTGACAAGTAGTTCTTACTGTGCACAGCGCCCCTTTTTGTATGTTTGGCTATAGCTCCTCCTGATCTTGAGTTACCTTTTTTTTTTTTTTTGTCATCAACATAATTGTTCCTATACCTTGTTTTTTTTAGTAATGTTTAGGGTGTTTTAGTGTATTAAACATAATTGTTAACCTTGGAAACCTTGTCTCTATCTCCTTTGTGTTATATGGTTAAAATAACTGTCTTAGATGGTTAGAGCTCACCTCCTGGTCACCTAAGCATGAACGAGAAATCCTTAAAGTGCTCAGAAGAATAGAAAATGACTTAAGTTGAGACTTTGACTCGAGCTGGACTTTCATACAGCAAGTCCAACCC…	C	MChr20	24469312	24469312	DEL6888	SYN447	DEL	-
FMchr20	25755828	25756025	AAAGTAACTGTACATCAAATCAACACAAGTACTACACAGAAAACTGTCATTTGGTAAGATAAAAGATGGGCTCTGTACCTTGATTAAACTGTTAAAAGTGTGCTGTATTTCAAACAATGACTCTTAAAAATATTCTTATTAATCTCATGATATTGTTTTTGTCATATTGATACACTAATATCACTATAATAAATAATT	A	MChr20	24827466	24827466	DEL6897	SYN452	DEL	-
FMchr20	26154392	26154585	CCAGCCAATTACTGCGAAAAATGGGTGTGACTGTCAGGTTTTCAGTTTCATAAAATTGTAAAAATTGCTGGACATTCTTTAATTTCATTAAAGTTGTAGACGGTAACTTCTATAAACATAACTATTAGTCATATTTGCTAAAACTGTCACTATGTCCTGACAGTAGTACATGAGACAGATAATCTGTGAAAGAA	C	MChr20	25224934	25224934	DEL6906	SYN452	DEL	-
FMchr20	26374676	26374802	GCCACCGTATTGATCCTTATCCATATAGAACTAACATGTTTTCTCCATTAATGGACTTACTGTTTCGTGTATTTACAACTTTTGTGTGACTTGACTTTTGGTTACCTGTATAAACCATCCTAGAAAG	G	MChr20	25444275	25444275	DEL6911	SYN452	DEL	-
FMchr20	26676316	26676535	GATTCATCGTTGTATTCATTGTTGTTTAATCTACTGATCAATCAATAATGAAAACAATTGCTGGTTGCAGCCCTTCACAAATAAGTGACTTTTTCAAAACATGTTTTTGTTTTAAATAATTTGCAATGAAGAATATAAAAATGTGAACTTTCAAAAAACAAATAAACTGTAACTTCCTCCTCTCTTTAATGTCGCTACTGACAGGATGATTATGTATACG	G	MChr20	25743888	25743888	DEL6914	SYN453	DEL	-
FMchr20	27420032	27420165	AATGCCAAACTTGTTTGTGAACATTCTTGTTGGTAATGTCACTAACTGAACACATCTGCACTAGGCGGCCCGTAGCAGCAGCCGACTAATATATATATATATATATATATATATATATATATATATATATAATA	A	MChr20	26315125	26315125	DEL6929	SYN458	DEL	-
FMchr20	27601286	27601564	GTGCTCAGTAACATAAACATCTTCACTGGGCTGTGACAGACATTCATTCATAGTTGTACCTATTGTTTTTTTTGTTTTATTTTTATTCATATATAAAATCACTGCATGTCAAAGCTTGTATTGTCTTAACACTGCTCAGTTTCACTTCACAGTACTGACAAGTACATGGCAACACTTTCTCATCATTTAGGTTAATTTTAGGTGTTTCTCATTTGCATAGAGAAGTTATAAATGGATCCAGAGAGAAGAAATAGAGGCAAAGCACAAATGATACAGACA	G	MChr20	26469456	26469456	DEL6933	SYN458	DEL	-
FMchr20	28715998	28716442	TAAGAATAAAGAATAGAAACAAGTAATAAATAATAATGTTAACTATCGTAGTAACTTTGAAAAATAAAGTAAGTAAAAATAGTCTTGGGGCAATTCTTAGGCAGTGTCCTCATTTAGGATCCTAGTGGCCTGAGGGTCGATGCTCTTCCTGAGCCTCTCAGTTCTGGCCTGGTGTATCTGATATCTTCTTCGTCAGGGAGAAAATGAACACCAGGCAGTCGCTGCTCATGATGGCTGTGGCGATGCTTTCGTGGATGGAGCGCGGCATGGCCTCCCAGGTCAGGCGGCACCGGAGCCTGTTGAGCTCCAGCCGGCAGGTGAAGCCCCCTTAGTGTGTGTTGCGGCTGGCACAGCCCCATTAGGAAAGAGGACACAACATAGGCTCATTTTTGCTGTTAA…	T	MChr20	27404862	27404862	DEL6955	SYN466	DEL	-
FMchr20	28756180	28756811	TACATCACTTAAGGTGCCGTAAGTAACATACTGATTTAAACCCAAACCGTGATCTTTTCCTAAACCTAAACAAGTAGTTTTGGTGCCTAAACCAACCAAACTGCAACCGTTCAACCACGTGTTTATTATTGTTACCATGACGACGAAGGTCACCTGACTATTGTTACCATGATGACGAAGGTCACCTGGCTTTGTCCTTTCCCTGTTCGTGCCAAAACTCATATAATACAACAGCGTTACATGATGCACGAACAGCTTAAAATGCGTAGACGTGATACGCGAAATGTCACGCAAAGGGAGATGCCAATTTTAAGGGTTAAGTCGAGTTATTACATATCTTACCTGTACAGCTGCGTCCATCTAATCCACACTCGTCACCCTTTCACACACACACACACA…	T	MChr20	27550219	27550219	DEL6957	INV976	DEL	-
FMchr20	28823262	28823613	ATTTTTTTTTCTTTTTCATTATTTCTCATGCAGATTACCATCTAACTGACACTTGTATATTTATTACATGATTATAAAGTAATGAAACGGACAGTTTCGCTATTTAAGAGGCATGACGTTTAAATTGTTTTCCATATGTTGTCATGTATGAAAAGACCCAAAATGAACACTGTAAGCAGACTACTTGATTACGATAAGCGAATTATTTAAACAGTATTTGTAAAGGAATGATTCTGTCCCGAGCTTTTTGATCCGGTAGATCACTGTAACTGTGATCACTATAAGCAGAAAAAATTCAAACACAAGTACCCACCTCTAACGCCTGTCCATTAGCCTCAGGCTGGCACCAACT	A	MChr20	27481186	27481186	DEL6962	INV976	DEL	-
FMchr20	29135874	29136065	CCCTCGGTTCCTGACCCCCGGGGCTCCTGACCCCCTGGGCTCCTGATCCCCTGGGCACCTGACCCCCGGGGCTCCTGACCCCCTGGGCTCCTGACCCCCGGGGCTCCTGACTCCCGGGGCTCCTGACCCCCTCGGTTCCTGACTCCCGGGGCTCCTGACCCCCTGGGCTCCTGACCCCCGGGGCTCCTGACC	C	MChr20	27710482	27710482	DEL6969	SYN467	DEL	-
FMchr20	29199178	29199321	TTCACACTGAAACAAATTCACACTGACACAGGTTCACACTGAAACAGGTTCACACTGAAACAGATTCACACTGAAACAGGTTCACACTGAAACAGGTTCACACTGAAACAGGTTCACACGGAAACAGATTCACACTGAAACAGG	T	MChr20	27774645	27774645	DEL6978	SYN467	DEL	-
FMchr20	29284232	29284411	TTTATGTTCCTGAGGGACTCTCTATGTTCCTGAGGGACTCTCCATGTTCCCGAGGGACTCTTTATGTTCCTGAGGGACTCCTTATGTTCCTGAGGGACTCCTTATGTTCCTGAGGGGCTCTTTATGTTCCTGAGGGACTCTTTATGTTCCTGAGGGACTCCTTATGTTCCTGAGGGACTC	T	MChr20	27854898	27854898	DEL6983	SYN467	DEL	-
FMchr20	29539407	29539716	ACTTTATATCATTTTGTATCACTTTGTATCATTTTATATCACTTTGTATCATTTTATATCACTTTGTATCACTTTGTATCACTTTACATCACTTTACATCATTTTATATCACTTTATATCACTTTATATCACTTTGTATCACTTTATATCACTTTATATCATTTTGTATCACTTTATATCACTTTATATCATTTTATATCACTTTATATCACTTTGTATCACTTTATATCATTTTATATCACTTTATATCACTTTGTATCACTTTGTATCACTTTGTATCACTTTATATCACTTTATATCACTTTATATC	A	MChr20	27589622	27589622	DEL6993	INVTR1310	DEL	-
FMchr20	30385317	30385458	CACGTTTCCTCCTGTGTGTTTTACTCCCTCCTCTTACTGACGTTTCCCCGTGTGTTTTACTTCTTCCTCTTGCTGATGTTTCCTCCTGTGTGTTTTACTCCCTCCTCTTACTGACGTTTCCCCGTGTGTTTTACTTCTTCCT	C	MChr20	29039641	29039641	DEL7003	INV977	DEL	-
FMchr20	30468076	30468207	AGTAACGGTGGTAGTAACAGTGGTAGTAACAGTGGTAGTAACAGTGGTAGTAACAGTGGTAGTAACGGTGGTAGTAACGGTGGTAGTAACGGTGGTAGTAACAGTGGTAGTAACAGTGGTAGTAACAGTAGT	A	MChr20	28928178	28928178	DEL7013	INV977	DEL	-
FMchr20	31090590	31090784	TTTTTTGGCAGTGTGGCGATAAAGTTTTTCTGATGGGAACTTTGACCAGTTACTACTTTACTGAAGAATGAGAGAAAGCCACCATCAGGTCTACTCTTCTATCGTACACCCACAATGAAGAAAAAGACATTTTACTTTCCTCTACAAGCAACATTCCCGTTAAATAACTTTTGATATATTCATTCATTTCATGGA	T	MChr20	28730466	28730466	DEL7030	INV977	DEL	-
FMchr20	31265409	31271097	TTGTCACAAACCGGGTCAGTTTGTGGCAAAAAAGGAAGTCCACACATGAAATAACAAATCAAAGAATATTTATTGATGAATCATATTAAATAAAAGTAACATTTAAATAGAAATTAGATCACAATCAAATAGGTGAATGACAACTAAAGTAAACAAAATAAATCTGTATGGAATGTAATGTTGAAAGTCAGTCGTGTATGCAGTGTTTGGATGAGTGAAATGCGTGGTGCGAAGTGTTGAATGCAGGAGGAAATAATACTCAGTTCCCTAGGGCAGGTGGAAGCCCAAAACCAAGCGTCAGTCTGGAAGCAGCAAGAGAGCTAACTCCGATTTGGCCACCCTTAAATCCTTTCTTCCACAGAAACCCACAGGTGAGGCAAATCGTCTTGACGACTTGTC…	T	MChr20	28137674	28137674	DEL7035	INV977	DEL	-
FMchr21	445182	446579	TGGTGTTAGCTCTGTGATGTTAGCTCTGTGGTGTTAGCCTGTGGTGTTAGCTGTGTGATGTTAGCTGTGTGATGTTAGCTCTGTGATGTTAGCTCTGTGATGTTAGCCTGTGATGTTAGCTCTGTGATGTTAGCTGTGTGGTGTTAGCTCTGTGATGTTAGCTCTGTGGTGTTAGCCTGTGATGTTAGCTCTGTGATGTTAGCTCTGTGATGTTAGCTCTGTGGTGTTAGCTCTGTGGTGTTAGCTCTGTGATGTTAGCTCTGTGGTGTTAGCCTGTGATGTTAGCTCTGTGATGTTAGCTCTGTGATGTTAGCTCTGTGGTGTTAGCCTGTGGTGTTAGCTCTGTGGTGTTAGCTCTGTGGTGTTAGCCTGTGATGTTAGCTCTGTGATGTTAGCCTG…	T	MChr21	686108	686108	DEL7042	INV978	DEL	-
FMchr21	1555699	1557266	ATATATACACATATACAAACATATATACATATATACACATATATACACACATATACACACATATACACACATATACACACATATACATATATACACATATATACACACATATACACACATATATACACATATACACACATATATACATATATACACATATATACATATACACATATACATATACACATTTACATATTGTAGCGGGTTTGACACTCAAACGAAGTGGGGTGCCAGTCAGAGTCACGTCTGACAAATAATAAGTATAAGATAGAAAGAAAATAGCTCCGTCAAACCATACAAAACCATAAAGCGAATAGCCAGGGGTAATGAAATATATATCACCAAAAAACCAGCACTGCAACCAACAAAACACATAGACCACACTCAGTTCAGTTTTCA…	A	MChr21	1126894	1126894	DEL7084	SYN473	DEL	-
FMchr21	1703580	1783141	CTGAGGGCCCAGATGGGAGGTCAGGTGAACGTGGAGGTGGACGCCGCTCCTCAGGAGGACCTGTCCGCCGTCATGGCCGGAATCAGAGAGCACTACGAGACCGTCGCCAACAAGAACCGCAGAGACCTGGAGTCCTGGTTCCAGGCCAAGGTGAGACCACAAAGTCCTGTTTTCTGCTCTGAACGTGGGCTCTGCTGCCCCCTACTGTCCACAATCAGCTCAGACTCAACGTACACTAAAACCACCTTCTGTTTTTTCAGTTTTATAACTTTTGTAACTTTTATTTAGTTTGATAACTTTTAGTTTTTAAGTTTTAGTTTTTGAGTTTAGATACTTTGAAATTAATCATGAACTCCACCTGCTGAGGAAGACCATGTGATGTGATTGAAAGCAGAACAG…
TTCAACAAAACATTTCCTCAACAATCCTTAAGTGATGACATGTCCAACTGTTGTTAAACAGTTTATTAAAAATAATATATAAAATACAAAATCCACTGTAAAAACAACCTAAACATAAAAATAAAAATAATTAAAATATGTAATCAACTATTGGTCAAACACAACATAAAATGCACTTTGGTTTGGTCCCTAATTTGCTGCTTCCAGCTACATGTTGATTTCTGATCTGTGACTGGTTGGCTGTCTGAGCCTTCTTTCCTCAAACTGGCTAGGTAACAGATGACATGTTTAAGGGGAGGGAACTACACAGACAGAATATATAAAGATGAAATGAAAAACTATTCAACAACAAGACATCAACAGCAACAAGACATCACAGATCAACTGCTTTTACAAGAC…
CCTTCCTGCTTTGTTTACAGTATAATACAGTATAATTTGTATCGTTATCTCACAGTCAGACGCTCACTGTTTCTGGTGAGTGAAGGATCAGCGCCCGTAAATCTGTTTAGAAGTCACATAAAAACGTCAGATCTTATCTTACAGATCAGATCACATTCAGACTTCTTATCAGCAAACAGGAACTGCTAACAGCCAAAGCAGCATGACAAAATGTAAACAAAGACCAACAGACACGATAATCTGGATCTCCTCCCACTTTATACTCAACATCCAGTTTTTTGATATCTGCATCCTGAACCTGTTTCACGATCGTTGTCTTTTTTGATGTGGTTTCTGTTTTTGTCTGTCTATTTTTTATCTTGTCTGCTTTGATTTTATCGATAGTTTGTTCATAAGATT…	C	MChr21	1555678	1555678	DEL7092	INV979	DEL	-
FMchr21	1889009	1889263	ATATGTTGCAGTACTGCAGTATGTTGCAGTACTGCAGTGTGTTACAGCACTGCAGTATGTTACAGTACTGCAGTGTGTTACAGTACTGCAGTATGTTGCAGTACTGCAGTATGTTACAGTACTGCAGTGTGTTATATGTTGCAGTACTGCAGTATGTTACAGTACTGCAGTGTGTTATATGTTGCAGTACTGCAGTATGTTGCAGTACTGCAGTATGTTGCAGTACTGCAGTGTGTTACAGCACTGCAGTATGTT	A	MChr21	1454128	1454128	DEL7100	INV979	DEL	-
FMchr21	2502672	2502936	AACTGCTATGTGTGGGCCTAGGCACCAGCCGCCGTGTGGCCATTTCCCACGAGCACCTCGGCCACCAGGGGAATATACTATCTAGTGAAACTGCTATGTGTGGGCCTAGGCACCAACTGCCGTGTGGCCATTCCCCACGAGCACCTCAGCCACGAGGGGAATATACTATCTAGTGAAACTGCTATGTGTGGGCCTAGGCACCAGCTGCCGTGTGGCCATTCCCCATGAGCACCTCGGGTCATGAGGGGAATATTCTAGCTAGTGA	A	MChr21	1746867	1746867	DEL7130	TRANS1155	DEL	-
FMchr21	2570739	2572377	CTGTTCAGAGCTGAAGAAGATTTAGAATGTAGAAGTTTAGAAAATGGTGACATCCCCCCCGGATACTCCCACACCCTCCACACACCTTCCTCCAGTTTGAACAGTGACTGTCTCTGCCTCACTGGCTGCTGCCTCATACTTACTTACTACTGCCAGACTACTGTACATACTTGCCTGTACTATATATATGCTCTCAGATACACATACAGTATTTATACTACTATGTCTGATCTATAGTGTATTAATATTTATATTGCTGTCTATACTACTACTCCTGCACAGTATATTTTGCCTACTGAAACTGCTGCACATGTTCATTCTGTTCATGAATGTATTCATATCTACCCCTCAATGTTTATTCTATATATTACCACTCTATACGTGTACATTATTCTGCAC…	C	MChr21	2280476	2280476	DEL7133	SYN476	DEL	-
FMchr21	2652343	2652533	CTTCCCGGCAAGCCGCAGTGAAGAAACTGGCAGAGAACCACCGAGCACAGGAATCACACTAACTTTCAAAGCAATTTAGCTTATTTCCTTCAAAAGTTAAGATAAATAGGCCTAATATAGGATAGCCTACATATCCTTCTGCATTTCCAGTAGCCTCAGACTTTTTCCTTGGTAGGCTGTTCTTCCGTTGG	C	MChr21	2388346	2388346	DEL7136	SYN477	DEL	-
FMchr21	2785797	2786036	ACTACTGATACTTTAACTACATGAAGCTGAGAATACTTCTGTACTTTTACTACTGATACTTTAACTACATGAAGCTGAGAATACTTCTGTACTTTTACTACTGATACTTTAACTACATGAAGCTGAGAATACTTCTGTACTTTTACTACTGATACTTTAACTACATGAAGCTGAGAATACTTCTGTACTTTTACTACTGATACTTATACTACATGAAGCTGAGAATACTTCTGTATTTTT	A	MChr21	2464948	2464948	DEL7143	SYN477	DEL	-
FMchr21	3042778	3043343	TACAAATTCAGAAGCAATCTTGACATTAAGATCAAAATAAAAACTAAATTAAAGTGATAAACACACCTTATTAACTAGAAAGCCTGAATTTTATAAGTACATTTACTCAAATACTGTACTTAAGTACAATTAAGCTCCATTACATTTCAGAGTGAAATATTACTGCTATTACCTTTTACTCCACTACATTTATTTCACACCAATAGTTACTTTACTTTTTACATAAAAAAAACACATGGTATTCTTATATTATACAGTTATAGTACACAAAGTACCTAAAAGTTGCTCCACACTGACAAACTAAAATATTGTTAGTGATAAAAACAGAATAATATGATATTCTATAATAATACAACACAGAATGAGTACTTTTACTTTTGATACTTTAAGTACATTGTG…	T	MChr21	2623372	2623372	DEL7153	SYN478	DEL	-
FMchr21	3136920	3137159	AGCTCCACCTCAAACAACTATACATTAACATGCTGTTCCCATCAATAATAGCTTGGTATTATGAAATATATATATATCTATATCTCTATATATATATCTATATATCTATCTATCTATCTATCTATCTATATATATCTATATATATCTATCTATATATATATATATATATATATATATATATATATATCTATAGATATATATATATATATATATATATATATATATATATATATATATATA	A	MChr21	2715918	2715918	DEL7156	SYN479	DEL	-
FMchr21	3632819	3633260	AATGTAATATCGGCACATGAAATAGACACTGACAGAAAATAGTCAACGTTACTGATCATTTGATAATCGTCAACAGTTTTGATAATCAACTTATTGTTTGTTTATTTATTTATTTTATTAGCAAAAATGTCAAACTTTCTCTGGTTCCATCCTCTCAGATGTGAGAATTTGCTACTTTTCTCTGTTTTTAATGATTGTAAATTGAATATCTTTGTATTTTGGACTGTTGGTCAGACAAAACAAGGCATCTGAAGACATCACCTTGGGCTCTGGGAAATAGTGATGGGCATTTTTCACAATTTTCTGACATTTTTATAGACTAAATGATTAATTAATACAATTGAATAATAGAAAAACGGTATTGATACTGTTCAGATACCTTCAATATTGAGAAAAGAT…	A	MChr21	3177721	3177721	DEL7172	SYN480	DEL	-
FMchr21	4861343	4861541	TCCTCGCCAGCTCCCTCAACAACCACCTACCTCAAGAGCTCCCCCTATCGACATGGAGCTCCTTTGTTGTTGAGTTCTGGGTCAATCCACGTCAACTCACCCGGAATTCAGAACTTTTCCCGGTTCATGTCCTGGATTTCCTTGAAAAAATTCACGGGACATCCTACAGCTCTACTCCAAAGACTTTTAGTTATGAATT	T	MChr21	4342048	4342048	DEL7190	SYN483	DEL	-
FMchr21	5053142	5053788	TTCACATCATATTTATGTTGGCGTGTGCAGCGGCCGGTATCAAATCATTAAATATTACATTCTGAACTTCTACCGTGAATAAAAGATACGAGGAGATATTGCTGATGTTCACAACATACATTTCATCATCTGTTCTCTTCGTGCCCTTTTGGAGCCAGGCCAACAGTATTGTAAGGTTAATGTAGCGTTACTCAGACCAGCCGCCGACAGAGAAAAGCAGGCAGGCAAGAACGGGAACAGGTAAGCGTCACACAGTGCAGCTTGTGAGAAGTACCGGCCCACTTCTAGCGCTGCTTCAGACGTTCATGTCTTCCTTTGCATGAATTGTAATAACTTTGGTGATGCTCTGAGTTCTCATCTAGCGCCATCATCTGGTCAACATTTAAATTTGTCCAATAC…	T	MChr21	4505901	4505901	DEL7196	SYN484	DEL	-
FMchr21	5169703	5170086	ATCGACTGTCAGGCCTCACAGCCCAGTGAACCCTCCAAAGACACCACAAGTGTCAAAGTAAGAAGTTATTGTTATTTTTTTCCTATCAATTAAATTTTCACAAAATCTCAATCCAAACATACTGTAAAATAAAGATTATTTAAAGTATTCAATTATATGTCTTACTGCAGTGCAGTTAAAGTTCACATACATTTTATGTATGTTTTATGGTCTGCAGGTTCCCCAGTGTTTCCTTGTGTTCCCAGTGCTCCCCTGGCTGTCCCTCGCTGTCTATGATTTTGTTCATGTGTGTGTGTGTGTGTGTTGGTGTGGTTCATCCTTCCTCGTCTCTTGGGGCACGTTCACAAAACGTAGCAAAACGCTTATCTAAACAGAAACGGTGGT	A	MChr21	4621311	4621311	DEL7200	SYN484	DEL	-
FMchr21	5518892	5519163	TGAGAAACCTTCTCAAAATAATGACTTAGTTTCTCAAAATAATGAGAAACCTTCTCAAAATAATGAGAAACCTCCTCAAAATAATGACTTAGTTTCTCAAAATAATGAGTTAGTATTCGAAATAATGAGAAACCTTCTCAAAATAATGAGAAACCTTCTCAAAATAATGACTTAGTTTCTCAAAATAATGAGTTAGTATTTCAAAACAATGAGACACCTTCTCAAAATAATGACTTAGTATCTCAAAATAATGAGAAACTTTCTAAAAATAA	T	MChr21	4957828	4957828	DEL7210	SYN489	DEL	-
FMchr21	5532116	5532926	CTGCTTCTTCACAACATCACTGACCTCCAGTAACACCTCATAGCATGAGATGACCATCATACTGTATATACTGTATGACAACAACTAATAGTTGTTTCAGCATTTAATAAATGGTTTATAACGCACTATAATATAGTTGCAAGCAGATATAAGGACATTTTATGTTTTAGTATTTTGTCATTCATTATCTGTTTATACACCTGCATCCTCTGATGGGTGACCACAGGAGGAGATAAAGTTGTTGAAAAATATATTAATAAAAACTTGTATCTGCTTACATTATAGTGTTATAAACCATTTATTCAACGTTTAAATACTGCTTATTAATGCTAAATATGGAGGAGTAAAGTGTTAGCTTGATTATTTTTTCTATTAATAAAATAATTGTTCAGTCAATGA…	C	MChr21	4970640	4970640	DEL7212	SYN489	DEL	-
FMchr21	5806336	5806443	GCTAGTCGATTTATAGATTATTAGATCGACATAAAATTAATCTGCAGCTATTTTGATAATTGATTCATTGTTCCAGTCGGTTTTCAAGCAAACATGCCAGAGTCCCTT	G	MChr21	5210761	5210761	DEL7216	SYN490	DEL	-
FMchr21	5982757	5982946	CCCCCAGCCCCTCCTCCCACTTTTCTCTCTCAACAGTCTACAGCATTAAAGCTAACTGGTGCGTTGTCACGTGTGTACATGCGCGTGTGATCACGGTGTGTGTGTGTGTGTGTGTGTGTGTGTGTGTGTGTGTGTGTGCATTTCGCTCTCTTCTTGAACTGTTAACAGTGTCAGTACGCTGCAGGTGCCC	C	MChr21	5386697	5386697	DEL7220	SYN490	DEL	-
FMchr21	6340215	6340418	TAAGTAATAGTGAGGGGAGAATGAAAAATAAATAAATAATAGAAAAAATAAATAAATGGTTTGTAATTGATATTTGAAGTGTCACGCTGGTACCACTTTCTAATAAGACATACTTTATAAAGGGTTTATAAGTTGTAAATACTGGTTTTATTATTGGTAAATAAAATTGTTTGGTAATAATGCAGTTATAAATGTTAGTAATCC	T	MChr21	5744348	5744348	DEL7224	SYN490	DEL	-
FMchr21	6578305	6578694	TTGGAGCAAATCCGGGGCGTTTGTGTGTGTGTGTGTATGTGTGTGTGTGTGTGTGTGTGTGTGTGTGTGTGTGTGTGTGATTCTGAAGGTATGGAAGTTGGAATGGTGTTTGTATCTTATAAGTTGTAGCAAATCACATAGAGAATGAATGGAAAGTATGGAAATGAGAATAACTTAAAGCTAAAAAGAATTTCAAAAATCTGTATACAATCTTTAAAAGTGGCAACAATATCTATTATAGTGGAGTTGGAGTGTCTAGTTTAAACATTATGGGAGGAGAAACATTTTGAAATCTTGAGCTCCATAGGGTTTAATGGAGTTCACATTTTATTTTTGATATCTCTCCAAAAGTATAAAAGAGATAAAAACAGTTTATTTTTGCATACCTTG	T	MChr21	5982183	5982183	DEL7227	SYN490	DEL	-
FMchr21	6687534	6687643	CGCACAATATGTTCTGAGCATATTCATATCTACCCCTCACTGTTTATTCTACATATTACTACTATATACGTGCATTACTCTACACTTTGCACTTCAGGTTAGTTGCTGAA	C	MChr21	6090940	6090940	DEL7228	SYN490	DEL	-
FMchr21	6764166	6764378	CCGCAAAACAACTATTTTTTTATTACTCTTTTCAACTCTACTTCATTTTCCTCACACCACCATAAATAAATGACTCTTCTCACCTACCTCTTCTCTACGTGTTATACATGTTCTATACATTGCACTAAAAAAATACTGAACTGTTCCATTTGTGTTTTCTTTCTCACCATATCACTACCTTTGCACTACACTCTTTCCCACTACCACCTTAAC	C	MChr21	6167639	6167639	DEL7230	SYN490	DEL	-
FMchr21	7375567	7375751	CTGTCTATACTGTAGACTGGCAGATTAACAGTGAAGAGTGTGAAACCTATGATCAGAACAGTCATTCTTATGCATTTTCTCATTGGGCTAACTTTTAGTTAATGAAATAATAGTGAGATTAAAATATTCAACATTTTTCTGGGGACCCCCTGCAACCCTCTCAAGGACCCCTGGGGGTCCCAGGA	C	MChr21	6779413	6779413	DEL7236	SYN490	DEL	-
FMchr21	7536213	7536792	GGTTCACAAAGCTTGATAGGTGTGATAGCAGTAACTGTAGTGTATCGACTTTTCTATAGAGCATTAACACGTCCTCGCCTGACAATATGTGGCCAAACCTTTGGTCTTTGTCATGTAGTTACGTCTCGAGGGTCACAGACACTGGAAAACACAGCTATCACAATTCATAAAAACAAAGCAGGCACCATGTTTGGTGACAGCCGTCAAAATAAAGCATGTGATAGAAGTAGGATAAAAACATTTGCAGTGGAAAAACAGCTGAAATTCATCATCAAGTCACAGGATCTGATGGGTCACAGAATTTGGTGTAACACAACATTTGCAAACCCAACAATGCAATTTCACTTGTGGCAGATGTTCTACATTTTTATTGGATGTGCCGCAGAAGAAAATGATGTC…	G	MChr21	6940393	6940393	DEL7239	SYN490	DEL	-
FMchr21	7582791	7583036	TTCCTCATCCTGTATGTGGCATTCAGCCATGCAAGCCCCATATGGTTCCTACTAAACTGCTCACAAATATATAGGTTCATTTTTTAAAAAAGGCTCAATAATTTCTTGAAACAGCTGGGCATTGTTGTTTTTAGCAAACGTTTCTGAAACAGGAGTAAATTGCACTTTTTGGGGGACTATTTTCAGCTGTGGATATGGTGCGCTGATGAGCATTTACAGCAGCAGGACAGTGTATTTTGTATTGAC	T	MChr21	6986311	6986311	DEL7240	SYN490	DEL	-
FMchr21	7637721	7637845	AAAAAAACAACCTTATCTCAAGTGAGGGAAAAATGAATTCTTTATATAATCTATTATTTGTGCTAATGAGAAAAAGGTCTCATTCTTGGCTAACCCCCCCCCTCTCTGAATCGCTCATACCACTG	A	MChr21	7040844	7040844	DEL7241	SYN490	DEL	-
FMchr21	7848111	7848418	GAGCAGGAGAGTTGTTATAATTAGAATTAGAATAAGTTCTCTCAAATCAAACATCTTAAGTGGAAAGTTTTGTTCTTGCAACTGCATTTATGTTTTTTTTTCATTCAAACGCAGCTTCATGTGTGAAGTCATCAGTACACTTTAAGAACAAATATTACTGTGACCACTATACAGAAAACTGCAGATGAACATTTAATATCCAGGAATTCACATTATAGACAGGACCGCTGACTGCCTGTAACAATTTGGCCACAACAGCACATTGACCATACACGGCTCAGCCATATCTAGATTTTGTTTTCCGGGAA	G	MChr21	7251592	7251592	DEL7245	SYN490	DEL	-
FMchr21	8264128	8273955	TGTTGTTTATTAAGCAGTGATGATGTGAAGATGTGTTGAAGAGATTTCCGCTGACACTGACTTAGTTGCATAAAAAGGTTTATTGCAAAAAGCACAGCATCAAAACAAGCACCATGGATTGCCTGTGAGAGGATCTGGAGCCAAAAAGATCACTCTGTCTAAATGGCTTTGTCTGCCCAGTTATATAGGGTAGTTGTTATTGAAAAGATGAGGTAAGCTATAGACCAAGACAGTCCCATTTATCAAAATCTGAGGGAGAAAATGACAGGAAGAACGAGAGGGACCGAGAGGCCCATTTCCTTATTAAATCTAATTATTAAACCTATACCACTAATTCAAACCATATGGAACACCAGATACCACATATTTCCCCCCTTCGAGACTACGCAGAGTCTCGAA…	T	MChr21	9996091	9996091	DEL7247	INVTR1314	DEL	-
FMchr21	8693991	8694391	ACAAAGGAATGTTTAAGATTTATATATTTACTCTATTAGTGGCAAAACCTGTTGTTGCTTGTGTTGATGCAGGGAATCCCCGTGTCTGTCTTAACATCAACTTGTGTAATTTGATGTTGATGTACATGCCCTCCGGGTATTCAGAAACTTTTTGATCTCAGTTGCAAGTGATTGTTTTGCAGGACTCTTAAGTCAAGTCACTGTGTGGTTTTAGGTGGTGTTTTAAATCTGGTTATGATCCGCTGTGTCATGCAGAGAAACAAAAGTTAAAGCTCTGTTCACTCTGCCAACACAGTGGCCCCACTGAGGGAGGCTCTGGAGGAACAACAGATAGTCTTCACTATGCAGTGACAGAGGAAGCCTGACTACACTGACAATAAGTCTTTCACAAACCCTTTA…	A	MChr21	8059754	8059754	DEL7251	SYN491	DEL	-
FMchr21	9301157	9301605	TCCCAAAGGAAACTATTCACTATTAAACATTTACAGTATACGTGATACTCTGTTGCTGTCATTAACATGCAGGACCTATATCCAGTGGTGGAAGAAGTACTCAGATCTTTTACCTAAGTAAAAATAGCAATACTACAATGTGAAATTACCCTTTTAAGTTTAAGTTCTGCATTCAAAATTTTAAAGGCACAAAAGTTTTAGCATCAAAATATATTTAAAGAACAAAAAGTAAAAGTACTCATATGCAGAATGGCCAATTTCTGAATAATGTCTTATTATATTATTGGACTATAATTATTGATGTATCAATGTGTACATCACTTTAATGTCGCAACTGGTAAAGGTGGGACTTATTTTTTACTACATGTAGTGTGGGGTAGCTTGTGAATTTCACCAAGG…	T	MChr21	8665933	8665933	DEL7259	SYN491	DEL	-
FMchr21	9736637	9738290	ACTCCCCTCCAAAAGTATTGGAACAGTGAGGCCAATTCCTGTATTTTTGCTGTAGACTGAAAACATTTGGGTTTGACATCAAAAGATGAATATGAGACAAGAGATCAACATTTCAGCTTTTATTTCCAGGTATTTACATCTGGATCTGATACACAACTTAGAAGATAGCATTATTTGTAACGGAACACCAAATGTTTAGGTGAGCAAAAGTATTGGAACAGATAGACTTAAAATAGATTAAAGTGAATAAGACTTAATATTTAGTTGCAAATCCTTAGCTTGCAATAACTGCATCAAGCCTGTGACCCACTGACATCACCAAACTTTTGCATTCTTCTTTTGTGATGCTTTTCCAGGCTTTCACCGCAGCCTCTTTCAGTTGTTGTTGTTTTGGGGGGT…	A	MChr21	9100726	9100726	DEL7263	SYN491	DEL	-
FMchr21	9947844	9948146	TTTTAAGTACAAAATATATGATGGTATTATAAAATACAGATTAAACTACCCAACAGTATATAAACTTGTCAAAATTACCTCCTACTCAACAATGCTAATAATATAATATATAAGTAACAGTAACTGATTTTTTTTGGACACTTGGGAGCAGTGGAAACAAGATGTGAACACACATCACCCTCTAAGTTGGTATGGCGATCATGTTAGCAAACAGTTGCTTATTCACACATCCAGGTCATCCACAACGCTTTACATTTTAGCTCTCATTTCATTTACCCATTCACACACACACTCACACACCGA	T	MChr21	9310021	9310021	DEL7265	SYN491	DEL	-
FMchr21	10537449	10537751	CCGTGGCTCACTGCTGCAGACAGGTTGAGAAGCGAGAGTGAAGATAAATCCACTTTTAAAAAGCTTTTAAAAGTTTAAAAAGCTTTAAAAAGCTCTCCTCCCTCCGGTAAACGGCACAGGATAAGAGCAGAGTCCGGTGTCATTCGTCCAGAAGCTGCAACTCTGTCCTTGGCTCTCTCCTCCAAAGCTCTACGGCGCTCAGCAGCTGTCTGTCAGCGAGCAGGGGCTCAGCCCCTCCGCTGGTCCACTCTGCCCGGTCTTCCCCACACAACACTCTGCAAAGCTATACGCCCAAATTTTTCG	C	MChr21	9894369	9894369	DEL7269	SYN492	DEL	-
FMchr21	10744803	10744991	ACAAATGACATTGAAATGAAGTCTCTACACATTTCTACACAGAAATGTTTGGTCACTTAATCTGTTTTGGTTTCAGGAAGTTCACAAAATAGTACACCAGATTAAAAATAGCAACTGATGCAGCGCAAATGTAAAAGTTTTGCAGTTTTTGCAATAAGCATCTCCTTTTTTCCCTTGAGAGAATAAAAT	A	MChr21	10077090	10077090	DEL7270	SYN493	DEL	-
FMchr21	10806457	10806642	TTTAAACTTCTCCGAATCACATAAACTCAGACAAAATGACAGAATTACGAGATTATTAAAATATATATAAAGAAAAATGTTCTTTAGACACATATGCAAACTGTGTTACCTTTTGACTGTAATTAGATTTTCTCACTGTTTGAACTCTTTTGCATGACACACCAAATCCTATTCGCCTAGAAACAC	T	MChr21	10138534	10138534	DEL7271	SYN493	DEL	-
FMchr21	10936677	10936788	TTAGTGAAATCAACTAATCTTTCATCACCAATTTAATGCAATTAGATTTCTAGTCGTCACAGTCAGAACCATTTCAGAACTTACTAACTAACTCAACTAATCTTGAACTTCT	T	MChr21	10272573	10272573	DEL7273	SYN493	DEL	-
FMchr21	11061042	11063080	AGCAGTTCAGTTATTTATTGAAAATGATGGTTTACAGGCAAAATTCCCAGAAGCTGCAGTGTTCCAGATGCAAGCCTACCTGATCACTCATATCTGCACCCAAAACCTTTACGTGAGAATATTGTAATGACTGTATTACAACACATGCCTTAATTTTACCAAATCATGCTTGTAGCAATATGCGTAATGTATACACTGAATGATAATTTGGCCTCAGTATAGAGAAAACACACTGATAACAAGACTATAGAGTCTGCAGCCATGCTAGCATTCTGAGGCTGTACTTGGGCTCAGTGGCACTTTACGCTAAATGCTAATGTCAGCATGCTAACATGCTCAAAATCACAATGGGGGATCAACAAAGTGATTACAGTTCCTTCTGAGGGGAACGTGAATGTC…	A	MChr21	10396988	10396988	DEL7276	SYN493	DEL	-
FMchr21	11414634	11414904	TTCCTCTTTGGTTTGCGGTTGCATAGGTTGTGTGAAATCCAGTGATAGTTGCTCATGAGGAACAAAGAGAGTATGTTGTGTTGTTTCATGCACATTAGGCTCATGTTGGTAGCCTGGTTGACATGAGCATTTTGGCTTGGCTTAATTGCGAGTTGTTCACTTGTTTCCTTGGGATGTGCTCAGTGAGAATGGATCATTTTGCACTGGTGCTGGCTCATTTCTGCGCCTAAATGAGTTTCCGGAAAGATATTCATACTCCTTTGCATGGGGT	T	MChr21	10748414	10748414	DEL7277	SYN493	DEL	-
FMchr21	11850727	11850964	ATCTTCTGGAGTTCAAACTACTAAATGTGAGGTAAATATAGCCTGTGGTTCAAGCCAGACCACAGCCTTACTCTAAGCCTGCTGCAGAGACAGGCAGTGATGACGAGGTCTGGAGACACAGGCGGCAGAGGGAAGTTTTATGTCAGATTTTCTCCTTACATTACATAAGATTGAGGTTGTGATGTTCTGTGCTATTAAGGGGATGGAGCCCTGTTTTCCAGTGAAGCTGCACAATGGT	A	MChr21	11183720	11183720	DEL7278	SYN494	DEL	-
FMchr21	12637524	12637625	ATCCAGTTAAAGTCCATATGCTCTAACTCCTAAGCATTTTTCCATGTATTACATTCTACCCAGTACCACCCTCTCATGCTATAGTACTGCACTGTTAGAGTC	A	MChr21	11995284	11995284	DEL7285	SYN494	DEL	-
FMchr21	12748834	12748948	GTTGCTGTAATAATCACTCATTTTTATTTTCTTGCATGTGTTGTCTCTTCCATAAACCGCTGACCCAAACAGCTGATCTGCGGTGTAATACAGTGAGGGGCATGCGTAGGAACAT	G	MChr21	12097592	12097592	DEL7288	SYN494	DEL	-
FMchr21	13256662	13256785	TAAGTTTAGACTAGGGCTGCAACCAACTCTCATGTTTATTAATGCTTAAACTGTCAATTATTTTTTTGATTAATAGATTAAAAGTTGGAACACACTCACACACACACAAGCTCCAAAAGCCCAA	T	MChr21	12533456	12533456	DEL7297	SYN495	DEL	-
FMchr21	14632169	14632966	GGCCCTCATTTATTAATCTAGCGTAGAAACCAGCACAGATCCGAGTGCAGAAATCATCTTACGACGGGGTTCACGTGTGATTCATGAAACGTTTGTATCTCACCAAACCCAGCGTAAGAGTGATCGGCGTTGATAAATGTGGCGGCTGAAAACAATCGTCATTTAAATATGACGCCCCTATATATTCTCTGTTTAGACGCCTCGCCCCGAGAGTTTACGACAGAGAGAAACGTAATCCGGCCAAAAAGAGGAACTTCTCCGACCTGGAGATAGAAATGCTAACGTCACAAGTTCAACTAAACTACCAGTTTTATTTGGCAGCCTGAAAAGTGGCATCAAAGGAAGTCGGAAGAATGCTGTATGGAATGAAATCACTGCTGCACGGTTGCCGTGGTCAAT…	G	MChr21	13917135	13917135	DEL7308	INV981	DEL	-
FMchr21	16202593	16202802	AATGTACATTTTATTGACTAATTTCTTCCAACACTGGTCCAGCTCAGCATAGAATTGGAGTTCGACATTAAAACACGGTGTCCCTTCTCCTACTGTACCAACAGTCAACACTGGTTTCTTTAAACCCTGATCCCAGTCCTTCTCTCACCTTAATGATGTAGTTTTAGTAGGCTTAAATACCTTAACTATAGGGGCAGCAGATCAGGGGCC	A	MChr21	15308794	15308794	DEL7331	SYN500	DEL	-
FMchr21	16504974	16505336	ATCAAATTACATCGGTGTAATGCTAACAGTAAAGTACTGTTATTTCTCTGAACTCAGTTATTAATTTGCTTTCATTTAGAGAATGTGACAATAACACTGCAAAAATGTCATTCAAAATAACATTTGAAAATTGTACATTTTTGCACAAGTTGAAGCCCGAAGTTGTACTTTGCTAAAAGAAAGTTATTATTTTTCAGAACAGAAGCACCATCCCGTCAGATGACTTAACATTAAGTGAAAACTTTTGTTTTTGCACAAAAGTAAATTATGAAGTAGCAAAACTCTAACAAGCACTCTGACCAACCATTTCTGTGGTCACTGTTATAATAATAAAAACACAAAGAAAACACGGTAGGCTCTATA	A	MChr21	15613835	15613835	DEL7339	SYN500	DEL	-
FMchr21	16830819	16830976	GCAGGGATACTGAGACAGCTGTTTCGAGGTAATCCAAAAAATATCAGAATTTATGATTCAGTTGGTTATTATTACTATTTTATGATGAAAAACTTGACTTTTTTCCAGGGGAGAGGCAGCAAATCACTGACATGAGGGTTGTACTTGTTGGCAGAAAA	G	MChr21	15940009	15940009	DEL7345	SYN500	DEL	-
FMchr21	16891835	16891970	TCTACCATAAACCAGTGAAAGTCAGAAACTGGACAAAGGATCTTTATTAGTTCAATTAGTTGACATTTTAAGAGGGAAATTCGGCCCTGGTGTTACAGCACAAGCCAAGAGGCAGGTGGGAGAAGAGCACAGCAGA	T	MChr21	16000880	16000880	DEL7347	SYN500	DEL	-
FMchr21	19277734	19277965	GCAGCTGCATTTACACTTGGACCCCAGTTGTGGCTTCTGAAGGGTAAGAAGAAGAGGGTGGACTTAAAAAAAACCCAAAATAATGAGATCTGGGTGAGAAACGGCCGGCACACACCTGGACTGCCAGAACAGTGTTCAGGAGGAGACAGGCTGGATTACTGATGATGGCTCTGGAGACGAGACGGGGGGGCGCAAGTGAGATCATGTGTAAGAGGGGAAGCAGGTGCAGAAG	G	MChr21	18399623	18399623	DEL7388	SYN507	DEL	-
FMchr21	19310337	19310457	TGCAATATTAGTTATTATTAGTATCATTATATTAGTTTATTGGTGGGGTAGAAGTAGAAAGTGGCATGAAAAGAAAATATTCAAGTAAAGTACAACTTGGACACTCATAAAAGCATTCAGC	T	MChr21	18432155	18432155	DEL7391	SYN507	DEL	-
FMchr21	19377246	19378574	TTTCTCTGGGGAATGCACCTCAGGGAGGAAATCAATTTGAATTAAAATGGATGTCATCTCAGAAAAAAAAAAAAAAAAATAGACCGAGCTTTGAGGAATTTGAAATGATTTTCAGACGAACACAAAGTTTATTCAGAAGCTGAAGAGTTTAGAACTGTGAATCAGACAATTTAAAATTCAATTAAAATACTCTTTGACCATTCCTATCCAACTTTCAACACCCTGAAAAAATCGTCAATGAACTGTGTGTGTTTGTTTGTCCATTTATTTAGAAAAGAGTACTGAAAGTATTTCAGGACTGATCCCAACCAGGGGTATTTGTACTCCTACAGTTGACATAGCTCAATTAATTAACTCAACTAAACTCAACTAACACAAATAGAAATTGCGATTTGATTA…	T	MChr21	18498715	18498715	DEL7394	SYN507	DEL	-
FMchr21	19438421	19438574	ACACACACACACACACACACACACACACACACACACACACACACACACACACACACACACACACACACACACACACACACACACACACACACACACACACACACACACACACACACACACACACACACACACACACACACACACACACACACTA	A	MChr21	18558579	18558579	DEL7395	SYN507	DEL	-
FMchr21	20071420	20071803	CTCAACTCAACTCAACTTTATTTATATAGCACTTTAAAAGAACAGCCACAGCCGAAGAACAAAGTGCTGTACAGGTATAAAACAAGAGCATAAGACATAAACTATAAAATAGAATAAACATTAAAAAATAAAAAAATAAAAAATTTTTAAAAAAAACGAACAATTAAAACAATAAAAGCAACAAAAGGTAAAATAGATAAGTTAAAACAAATTAAACCATCCTAAGTAAAAACATAAAAGGCACTAACGAGGGCAAGCTCATTTAGCTAGGTTGAACGCCAAGGAATAAAAGTGGGTTTTAAGACGAGTTTTAAAAACGGACAATGAAGGGGCTAGTCTAATGTGCAGTGGTAGGGCGTTCCAGAGTTGGGGGGCGGCAACAGA	C	MChr21	19165599	19165599	DEL7408	SYN508	DEL	-
FMchr21	20276899	20277416	GCTCTGCCGCATCCCAAAATGCAAAGCACACCTGGCTACAGGCACCGTTTAGCTCAAACTTGCGGAGTACACCTGGTACTGTGATTGGGTTGCTCACACCTGCCCAAATGAATAACGCCAAGAGGGAAAACGGACTGGAGTCCGATTTAACCGGGCTAAAAAGTGCTGGTGTGAAAACCCCCAAAGACACGCACAGACATACTGTATACTGTGCAAAACCAGACCTAAGGCTACAGGACAGCTGACGTGCTTATTTATCTATCATTTTTACACTTTTAGGAATTAGAGTCAAACTTCAGGGTAGGCAAGGACACCATAAAAGACTAAATTAAGTCCAATTTGTGCAATAAAAGTAAGTATAACCTAAGCAAGTCAAGGAAAGAAAATTTTAGACGCTTG…	G	MChr21	19365834	19365834	DEL7411	SYN509	DEL	-
FMchr21	20364841	20365133	CTTGTGTGTGTGTGTGTGTACAGTGTGTTGTGCTGTGTGTGGTGTGTGTGTGTGTGTGTGTGTGTGTGTGTGTGTGTGTGTGTGTGAGAGGCCGAGATACTCAGATATATACAGTACAAAAGGACAGCACTGCTCCAAACTGGCTTAAAAATGAAATGCTGGTCATGGGATTCCTGGAATGTCATGGAATTTTGAACTATATTTTCCAGACAGATGTGTCAAGTCAACTTTATTTATATAGTCCAAAATCACAAATTTGCCTCAAGGGGCTTTACAATCTGTACAGCATACGA	C	MChr21	19453219	19453219	DEL7412	SYN509	DEL	-
FMchr21	20685480	20685608	ATTGAATTTTGAAAAATGAGGAGGAGGAGGAGGAGATTGTGATGGGAACGTGGGAGGTGACTGAGTGGAAGATAAATGGCAAGAGCAGGGAGCTAAATGACGAAGCGAGGAGGAAGGAGGGCGAGAAAC	A	MChr21	19774176	19774176	DEL7418	SYN509	DEL	-
FMchr21	20977868	20978049	ATGGGTATCACAGACTCATCCAAATAGGAGAGACAGTGATAGCCAAAAAGAGACTTTTCAGTGACGTGAAAATCATCAAAAGAAATTCATGAAAATATCTGCAACTCAGGCAAATATGTAACTGAGAAATTTAAGTAAAGACAGACAGAGAGAGAGAGAGAGAGAGAGAGAGAGAGAGAGAG	A	MChr21	20066934	20066934	DEL7424	SYN509	DEL	-
FMchr21	21637020	21637124	CGATTTCTCAGAGCTCTAACCGCACGAGTCAGGCACCAAAAATACACACCCTTGTGCATTGCAGGCTTGCTCAAGCACCCTGCATGCACAGTTGACAACCCCCCC	C	MChr21	20720617	20720617	DEL7433	SYN509	DEL	-
FMchr21	21774520	21775065	CTTTTGTTATCAATTAATCTGTCAATCATTTTCTCAATTAATTGATTAGTTTTTTGGTCCAGAAAATGTCAGAAAATGGTGAAAAATGTTGATCACTGTTTCCTAAAGCCCAAGGTGACGTCCTCAAATCTCTTGTTTTGTCCACAACCCAAAGATATTCAGTTTACTGTCACAGAGGACTAAAGAAACCAGAAAATATTCACATTTGAGAAGCTGAAATCAGAGAACACTTTTTCTTAAAAAATGACTCAAAACGTTTAATCAATTATCAAAGTAGTTGATGATTAATTTAATAGTTGACAACTAATCAACTAATCGTTGCAGCTGTAGTTTGATTGTCCAGTAACCACTAGTTTTGTAGATTTGGAGACAGAGTGGAGAGATGTAATGTGCCTGTGG…	C	MChr21	20858583	20858583	DEL7436	SYN509	DEL	-
FMchr21	21890029	21890163	AAAGAGTCTTATCAGCAACTTGTCGGTGAAATCAGTCACAACCTCCACATTGTTCTACAGGTAATAATAACATTATAGATTCAAACAACAAGAAAGAAAGTTTATTTAGAAATGGAGGGGTGGTGCGAAGCAGAA	A	MChr21	20973704	20973704	DEL7438	SYN509	DEL	-
FMchr21	23749271	23749797	AATATAGCAAATGTTTGCAAAAGCACATGAAATAATGAAAGTGATGTTCAGTGTAACGCACTGTTCCACTGTGATGCACTACATCAAACAAATACTGAACTTCAGTGACTTTTCATACTTCACGTACACTTTGCTGATAATACTTCTGTACTTTTACTGGAGTAAAAACTTTGAATGCAGGACTTTTACTTATTATGAAGTGTCTTTATAGTGTGGTAAACCCTTGTAAACACTACGTCCATTTACTCAAGTATTGCAATTTTGAGGTACTTGTACTTTGCTTAACCTAAACTGAGTATTTCCATTGTGTACAACTTTATACTTCTACTTCACTACAATTCAGAGGCAAATATTGTACTTTTTACTTATTTATGCTCCATTTATTTTATAACTAAATCA…	A	MChr21	22953808	22953808	DEL7458	SYN510	DEL	-
FMchr21	23787757	23788034	TGACACTAACAACAGTGGACGTCCCCGAAAGGCGACGAGTTTGCAGGTACACTAATACGAGGACTAACTAGCTCTACTGCACTTTAAGAACAATGCTGTTTCTTTATTTCCACGTCTTCTGCATGGATCATCGACTGGTGAGGATGCTAATTCTTCTTTGACATGTAGTTTTAGCTTCCGTCTTTTAGCACGATATCATGTATGTAACAATTAAATGTATATTTAAGAGCCCTTTAGAGGGTTCTCATTATTTTTTACTTTTAAAAGCTGGAGGCAGC	T	MChr21	22991706	22991706	DEL7459	SYN510	DEL	-
FMchr21	23896788	23897240	ATAAAACCACGACTTGTTGTTTTTACACTTGTTTTTGTACAGATTAAACAAACCAGATTAAAAGTGTTAAATAGTGAGCTTTAGAGTTACTGGTAGGCAGATTTTGTCACCAGGCTAGCTGTTTCCTAGCCTCAGTTTGTGCCTCTCATGTATTAGCACACGCTACATTGGAGCCACAGTCAACCATCAGTTTCTCTAAAAGATAATTAACCGCCAATGTTTGAAAAACCCAGAAGGTCGTTTAAGAGCACTTCCTGTTGTAATTCTTAACCCATTTCCAAAGTTGCGCTTCATTTCGGAATCGAAACAAAGATGGCACCCTTTGTGGATAGTAAACGGAGTCGCAACTTGGTAAACGGGTTAAAAATCTTTTTTATCGTGCGGAAGACAAAATACTTT…	A	MChr21	23100165	23100165	DEL7461	SYN510	DEL	-
FMchr21	24708722	24708924	AATCATTAATAAGTGGACCTTTGAGTTTAGATTCTCTCCAACATATATTGTTCCTAAAGGTCCAGAACAAACATCCACGGGCAGCACTTCTATAAAAGTTATCAGCTGGTTAAAAAGAGGCAGAAAATGGTCAAATGTAGATTTGGACCACATCTCTGTTTTTAGAATATTTGAATTGTATTTATGGTTTCATTTGATAGTTG	A	MChr21	23888763	23888763	DEL7475	SYN510	DEL	-
FMchr21	24712241	24712681	GCGGCCGGTCGAGCTGTTGGTTTGTCTCCTCAGAGACCTGAGGCAGCCCACCGCAGAACTCCTCGAACAGCTCTCCATTCTCCTCGTACTCAACGGAGTAGAGGGAGGAGTAAAACTCGACGGCACGCCTTCGGAAATAAATAAAAATACGACATAAAACCAAAGAGTGATCAGTAAAACCTGCTGGCATGATGTTGCAGCTTTTTACAAAATTAAAATGATGCTTAAAACAATAAAAATGATCGAGCCTGGCCAAAGAAATCCTGTCTTCACCTAGGCGGGACCATGTGTACTGACGGCAGTCTGTGTGCATCCTCCTCCACACATCCACGAGGCCATTGGAGTGGACCAGCTGCTTCAGAGCTGTTGGGAGGCTGGATGCGGCTCTGCATGGTTGCG…	G	MChr21	23892067	23892067	DEL7476	SYN510	DEL	-
FMchr21	25119754	25120315	GTAATAAAAAAGTCCACGGTGACATCTTCAAAGTGCTTATGTCCAAAACCCAAAGACATTTTACTTACATTCAACTGAATTTTGTTTGCCGTTTGTGCTTGATAAACGACTTAAGTAATTAATCAATTATCCAAATTTCCATACTTTATTATTACATTATTATTATCACATCATTATTATCACAAGTTACAATCACAAAGCAACTCACTTAAACTTAAAGCTGCATAAACTGTTTTTTTTTGGCCACTTGGGGGCAGCAGAACAAGCTGTAAACACAACGTTGACATATCACCTTAAGTCATTCTGGCTAACGTGCCGACTGTTGCCTCTTTACGCATCCAGCAGACACGGAGCAACATTATCAATCATTTGAAGTCGTATTTTGGATTACTTGATAAA…	G	MChr21	24301413	24301413	DEL7482	SYN510	DEL	-
FMchr21	25195143	25195409	AATTGACGTTTAATCCTGCACAAATTCAACAGTTAAACCAATCAAACCACAGTGGGTGGGATTAAACGTTTGACGTTGAACCCCGCCCTGATCTGCAGGCTGCAGCTAGGTACATCTCAGAGGAAGAGCTGGCAATGTAATGTTCAGAGGTTATCTGATAAGAAAAACAATAACAGCACTGCTAATGTGTGACTAATAAAATTAATTAGACCCAGCTCAGTGTAATTCCTCTCTGGTGGGGGCTTACAGGAGTGGGGGGGGGGGGCA	A	MChr21	24375630	24375630	DEL7485	SYN510	DEL	-
FMchr21	25279218	25279558	ACATCCAAACAAAAGCCATGAACTTTCCACCTTCTTCAGGTATTAATCCACTCTATGGGTCAATGAAATGTTGAAAGAATCCCAGGGTTGGTAAAGTTGGTATTTGGGCATCCCCGGGATACTGTCTTTAGCAGCTGGACTAGATACAGTGAACAGACAGCACTCAAACTAAACTGTCTACCAGCTCTGCACAACATGTTTACTCTCATCTAATTTTTGTCCTGAAGTGAAGCCTGGAAGTTGTGCAGCGTTATTTGCTATATTTAATATTTTAAATTTGTTGAGCTATTTGTTTGATAATCATGACAAAAGTGAGTCAGAGCACTGCAGATTTTGTCAGT	A	MChr21	24459224	24459224	DEL7487	SYN510	DEL	-
FMchr21	25381403	25381611	GAGTGGGCCATCCATATCCATGATTATTAGTATGGGTGGATCACTGAACGGTTCCAACAGGTACAGGCCCAGGGGCCCCTGGACCAGAACCTCTGTCTGAAGTGAAGTTAATATTTCTTGTCGAAAGCCAATCAAACAACCACAAAGAAATGGAAAACGACTGACATTCAGCCTGGGTGCCATGCTCCTATGTAGGAGGGATGGGGGGG	G	MChr21	24560815	24560815	DEL7489	SYN510	DEL	-
FMchr21	25796956	25797360	GGGGAGGTCTTTGTGTTTATGTAAATCCAGGGTATTGCTTCCCCCTGGTGGGGGTGTGGACATGTTGGTGGAATTTAGGTAAACCAGTTCTGAGATCTGTTTGATTAAAATCACCAGCTACAATAGAAAATACCATCCGGTTATTTTGTCATGTGACTGATGATGACTTCATACAATTCCTGTAGTGCATTTTTTGAATTTGCATCTGGGGGGAATGTAAACAGCAGCAACAAAAACACTTCTCTATGCAGATATGGTTGATATCTTAACATTAAAAAGTTCGACATCTGGGAAACATTGTCCATCAGCTTTGAGCACCAAGCATCATTAATGTAAACACAGAGAGTCTGCCTACCCCCAGTCTTACCGGAGTCTCGTGTTCTGTCTGCACGGAACATA…	G	MChr21	24984682	24984682	DEL7499	SYN511	DEL	-
FMchr21	26414395	26414836	CACAAGTGACCAGACATTTGCAACCAAAACGTTATTTGAAGGGGAAGTCTTCTCTTGCTCTTCAAATGACCACCTACTGTGGTAGGTTGACAGCCATGACATACTCTTCTTACTGCAACATATACTGTATATCCAATGCACCCTATCATTATGGCGGTGTACTTCAAGTGGAACTCCACCAATTTTACGCATCAAAGTCTGTTTACAGGTGTTGGGAAGTACCACTGCATATGTAAAAAAAAGTCGCATAAATCCTTTTGTGGCTCAAGAGGGAGCTGTGTGAAGTAGCAGATTTATGCATGGAAATAGATCAAACTTAAGCTCCAGAATCTAAAAATCTCAATACCTTCACTGTAACACTGTTTTAAAGTAACCTAGTGTCACATATAGCAAATGCAC…	C	MChr21	25602239	25602239	DEL7505	SYN511	DEL	-
FMchr21	26426117	26426225	ACGGAAGTGTTTCCAGCCGATCCTAAAAGTGCTCAACACGGCTTGGCAACGCTTGTTGCCTCGGTTTGTGACTCATGAAGTTAGTTGAATCGGTCCGTGTGTCATCTCT	A	MChr21	25613520	25613520	DEL7506	SYN511	DEL	-
FMchr21	26618519	26618891	CAAGAGTTCAAGAGTTAGGATCAAGACTAATCAAGACTGTGGGTCCTCACCTTGTTGTGCATAACTTGAACTGAGACCGGACAGTCGGCCCCCAAGCACCTATTTCTTCAGCTAGTTAAAGGAACCAGTGGGCCCACACCTTAAAGGGCTGAACCTATACTATTTTGTACAGGCTTCGGGCGCTGCCTGCTTCCTTTCGGACCCCATGTTAACCAATTGGGTTGTTCAGACGGGAAGCACCGTGGAGCGGAGCTCTGCAAACACGTTATTATGGTTGTAATATGTCAATTGTATATCACTGAAGCTACAGACCTAACTTCACAACAAATGGTAACAAACACTTTGTCTATACTGTGGCCATTCATTTACCCCA	C	MChr21	25803822	25803822	DEL7511	SYN511	DEL	-
FMchr21	26680023	26680171	TGAAATATGAATTTGTTGCCTACAGGTGTTTTATTGTTACGGCTGTAACTTCGGTCGGTTGTATACCGCAATAGAGTTTGTTGGCACCATTAAAGAGTAATTTAACACCAGGGGGACAAGCCTGTTTCACCTCTGGCTGTGCTTGTCTG	T	MChr21	25864916	25864916	DEL7515	SYN511	DEL	-
FMchr21	28296441	28297050	TCTCCAAGAGTGTCTTCAGCATCTGACACACTGGTAGCTTCCTGTATGGTAGCACTGGTAGTGGGGATTTCGCTGTGTGCATCCTCAATTGGTGCACAAATCATATTTTCTGACCACTGTCTATGCTTTCTGGACATGTGAGAGGTAAAAGACGATTTTGCAGAGAACACACTTTTGTATCCTCTCACTGGGCAAGCTACATGACGCCCTTCTGCTATGTGCTCCTTTAAGTGAGCATACAACTGTTTAGTTCCCTCACACTGGCGCTCATAAAGTGAGACGGTACATTTTAATGGTGTTAAATTCACGCCCTGATTAACTGTTGGTGTACAGTTGTGGTGGCGATAGAAGTGAGACTTTAAAGCTGCATATCCAGAGAACATCTGCTTGCAGCTTGTT…	T	MChr21	28344753	28344753	DEL7535	INV983	DEL	-
FMchr21	28680064	28680294	ACACACACACACACACACCAATCTGTAGAGATTTTACTATACTGTTTCTACTATGGTATCCCCTAATCTTCTTATAATTGGCCCATTGCAGGCAATTTTGCAAAGCAGTGAATAATGGGAAATTTTGATTTATGGCATTTCTGCATCAGCATCCATTTAGCCTACCCCTCGATCTACATTATGATTTTCTAACATGTACTCTGGTGATGTTCTGCCTGTCCTGCTGAGTAG	A	MChr21	27961303	27961303	DEL7540	INV983	DEL	-
FMchr21	29220098	29220495	CTAGTGGAGATATTAATTTTTGAAAATGAAAGATTCTTCGTTCGGGTAAAAAAAAAAAAATTTTTATGCTGCTACAACTAATTACATGAATACATGTTGCCAATTCTCCTTAGGGTTTGTTGGATGTTCAGTACAAATTTCAACCCAATCCAGTGAAAAATAAGCAATTGACTACACATACAAAGAATCACAGAAATTTAGCTCAGTGGGCCAAACTTCAAAAATTCATAACTAAAAAAGTATTTGGAGTAGAGCTGTAGGATTTTCCAAGGTCTCATGAATTTAATACAAGTTTTCACATGAACGTTTTCAAGAAAATCCATGACATGAACTGGGAAAAGTTCTGAATTCTGGATTAGCTGGCATGGAATTGCCCATATGTACATATATATATATAT	C	MChr21	27401453	27401453	DEL7547	INV983	DEL	-
FMchr21	29687946	29688220	GGTAGCCAGATGCAGACTTGGTCACACACCCCGAAGCAAAGGGGGGGGGGGAAGGGCCATCACCATTCTCATTATCTCTGACATCACACGCATGCACACACAAATATCCATATGCATTAATAATAGTATTGATAAATAAAGCATAACTCTTATTCAGAACTCACACAGGAATTCTGCTTGGAAACCCACTTTGACACACATTCACAAGAACACACACACCGGCGAACCCAACTCAGGTCACCTCGAAACACACCCTCATTCACACACGTACACAT	G	MChr21	26934666	26934666	DEL7554	INV983	DEL	-
FMchr21	29793929	29794968	ACTCAACTCTCTCAACTCAACTTTATTTATATAGCACTTTAAAAGAACAGCCACAGCCGAAGAACAAAGTGCTGTACAGGTATAAAACAAGAGCATAAGACATAAACTATAAAATAGAATAAACATAAACATAAAAAAACAAAACAAAAAACGAACAATTAAAACAATAAAAGCAACAAAAGGTAAAATAGATAAGTTAAAACAAATTAAACCATCCTAAGTAAAAACATAAAAGGCACTAACGAGGGCAAGCTCATTTAGCTGGGTTTGAACGCCAAGGAATAAAAGTGGGTTTTAAGACGAGTTTTAAAAACGGACAATGAAGGGGCTAGTCTAATGTGCAGTGGTAGGGCATTCCAGAGTTGGGGGGCGGCAACAGAAAAAGCTCTGTCCCCTCTG…	A	MChr21	26828993	26828993	DEL7556	INV983	DEL	-
FMchr21	29830773	29831100	CTTTTCATGACAGTGGTGTTGTCACCACCCCCTCACTTTTCAGCCAATCACGTGTCCCCTGTCTCTCTGAAGCTAGCAAGCTAAACAACTGCTCATGGATGAAGTATAAGACCTGGAATACGGTGCCGCCGCTCAGCCTTGCTTCCATTTTTTTCCAGTGGCCAGGCGAGCAACTCTTATTAGACTGAATAGGCGCCATCTTTGGATCCGGTATCCAGTTCTTATAATACATCCATGCAACTGCTACAACATTTAGCTGGTTAGCTCCTGTTAGCTGGTGCACCAAGTTATTCAAGTCTGCCAAATAGCTGCTGTAAATGAACACAGT	C	MChr21	26793166	26793166	DEL7557	INV983	DEL	-
FMchr21	29980759	29983180	AGCCGTTATTGAAGGAAAGAAGAAACATCAGATAACAGGTGATTCCAAACTTTTGAACGGTTGTGCACATTAATTACAATCAATTAGTTTGTCATCTTGTGATGACCTTAAGTTAGGTCTATTTGAAAAAACACCCCACCCAGTACTAAGGCACTAATGGATCAGCATCGTGAGCTGTCTGGGGATACTCTCTGCTCCAAACATTGATGTTATTTTGGAAGTCTGGCAATATATTCATGGTGTGCTGTTTCTGGGCATCACTCTGGCTTTTTGGGGTAATTTTTGGTAATGCTTTACTTAACAGGTCCATAATTTTCTAATAATTTCCAAGGACGTTTTCTGGAAAGAACTATGCAAATTGTTAGTAATTACAGAGAAATAGAGATAAAGCTCTGAGAT…	A	MChr21	26653762	26653762	DEL7563	INV983	DEL	-
FMchr21	30197608	30197767	AATGGTATGCTTAAGCCTGTGAATATTCTCATTCATCCAGGTCATAATTATCTCAAGGAAATTGAATCAAACGCAACTGGACTTTTGGTTTTGTCTTCATAGACCACGTCTTCATAGACAAAACCAAAAGTCCAGTTGCGTTCGATTCAATTCCCTTGAG	A	MChr21	26442900	26442900	DEL7569	INV983	DEL	-
FMchr22	1099761	1099926	ggtgtgacaggagtggtgtgacaggtgtgtgacaggtgtgtgacaggtgtgtgacaggtgtgtgacaggagtggtgtgacaggtgtgtgacaggtgtgtgacaggtgtgtgacaggtgtggtgtgacaggtgtgtgacaggtgtgtgacaggtgtgtgacaggtgt	g	MChr22	700755	700755	DEL7579	SYN513	DEL	-
FMchr22	1508805	1509580	TAGGTTCCCGAGGAGTCCAGGTGCTGCAGGATGAAGTGGAGGGCCATGTTGACTACGTTGTCTACAGACCTGTTGGCTCTGTAGGTGACCTGCAGGGGGTCCATGAGTGGGTCCGTGATGGCTTTAAGGTTTGACAGCACAAGGCGCTCAAAAGACTTCATTACCACAGAGGTCAGGGCGACGGGTCTGTAGTCATTAAGTCCTGTGATCCTTGGTTTTTTGGGGACAGGGATGATGGTGGAGGACTTGAAGCAGGCTGGCACATGGCATGTCTCCAGTGAGGTGTTGAAGATGTCTGTGAACACTGGAGACAGCTGACCAGCGCAGTGCTTCAGGGTGGATGGAGAGACAGAGTCTGGTCCTGCTGCTTTGCGGGGGTTCTGTCTCTTAAATATCCTG…	T	MChr22	146726	146726	DEL7593	TRANS1165	DEL	-
FMchr22	1558378	1558601	AACAGGAGATGTCATTGCTGCTGAAGGAGGGACAGTTACACTTCCCTGTAAATTTGAGACAACTTCTACATATTCTTATTTGTTCTGGTACAAAGAAGAAGTAAATGATTTCCCCAAGTTTGTGCTGCAAAGATACTCTGGAAAAAAAGATGATCCTTTAGAGGAAGAGAGAATTGATGCTAAAATCAATGAGACATCAGTTCCTCTGAAGATCCAGAAGCTTC	A	MChr22	1492040	1492040	DEL7594	INV986	DEL	-
FMchr22	2009640	2009922	GGCAGTAATTATTAAGGTCTCTACTGTCTCTACCCTTGTGAAGTGGAAGCACATGAGCAGTTTTCCAGATTTTTGGTACAATTCCCAAGCTAAGTGAAAGGTTAAAAATGTGTGTTAAGGGCCCAGCTATAACTGAAGCAGTTAACCTCAGCGGACCAGGGTCCAGAAGATCAGCACCAGTTTTTCAATCTTCAATAGAGCTAAAAGAGAAACTACAAGGACTCATGTCATTTGACAGCACAGGTCATTTTGTTTATGCTGTCCCACCCATTCAACGATATCT	G	MChr22	1635671	1635671	DEL7601	INV987	DEL	-
FMchr22	2551685	2551858	TGTACAAGAACATATACCTCAGGAAACATAATTCAGGTGTTACACATGTTTACGGGTCGTTGATTTGGAGAAAATGTCATGATAATTATCTCAGCATTCACATGTTGTAGCAGAATATGGTAAAAAATAATGTTTTTAGTTTGACAAACTTAATAACTTATTAACTTTGTCCAC	T	MChr22	2142745	2142745	DEL7612	INV989	DEL	-
FMchr22	3267290	3267430	TGTGTGTGTGTGTGTGTGTGTGTGTGTGAGTTGTGTGTGTGTGAGTTTGTGTGTGTGTGTGTGAGTTTGTGTGTGTGTGAGTTTGTGTGTGTGTGTGTGTGTGTGTGTGTGTGTGAGTTTGTGTGTGTGTGTGTGTGTGTG	T	MChr22	3159874	3159874	DEL7634	SYN524	DEL	-
FMchr22	3312465	3312589	ctggactttTaaggccaatacTgatatcaatatctaagttttcagttacataaacacagggaatacattttatccctctactttggctcttaaagaatTGTTggtctctgctggacaaactgttt	c	MChr22	3204614	3204614	DEL7637	SYN524	DEL	-
FMchr22	3724630	3724832	GCCCCTGGTTTCATTTCAACTTAAATTAAAAGTTCAGTTCTTTACTGTTCGGCAGAGAGATCTTCACTGCAACACTCCTACATGGATGGATTATGACCGGGGCTGTGGTTGTTTTGTGTCTCTTTTAGCGACAGGTGAACAAGAAGTCTCAGGTGCTGCTGTTGGTTAAAAAAAACTGCTCTTGAGTTTTAGTATTTACTTCA	G	MChr22	3349924	3349924	DEL7643	SYN525	DEL	-
FMchr22	3780127	3780358	GTCAAGGATATAACAGCTGTACCTTAGGAGGGTACTGCCCCAGTGAGAAGCCGTTGTACAGGTAAAGCTACAAATGTAGCACATTATTTCTGACAATGCAGCAAATGAATTGTGATAAAGGGTTAAGGGTGTTTTGCTTTGCTTTCCTGTCGTCAAACTGAGAAAAAAGATCTGTGTAACTGTAGCTTGGGTTCAGTATCCTTTAAAGTGAACGAATATGACCCACATTTTC	G	MChr22	3404682	3404682	DEL7646	SYN525	DEL	-
FMchr22	3995513	3995722	TCTTGTCCATTGCAACACATTTTAATAACATTTTCTACATGACAAGGTGCACCTGCAATTCTACTTTGAACAGAAAGCAAGAAGAAAATAAGAGAGACGTGGACCCGCAGATGGAAGATATTAAGTTTTATTTCTGTCACAGCATAGTCAACTACAGTCAGCCACAACATGTAAAATAGTTCTCCAATCATATCAAAACAAGCTCACTAA	T	MChr22	3611072	3611072	DEL7652	SYN525	DEL	-
FMchr22	4139031	4139154	AGAAAGTTGTCAGTAATCACAGCTTCCTAAATGATAAACCTCTGAAAATACACTTGATACAAACGTGATAAAAGTGCAGCTCAGTGCCTCGTCTATAAACACAGTCCATTAAAGCATGAACTGG	A	MChr22	3764889	3764889	DEL7653	SYN527	DEL	-
FMchr22	4285708	4286178	TACATTTCCCAGAATACCTCACCGTAACTCCTAGGAGTTTTAGTTGGCACAGCATATTTTTGCCATTGGAGTTGCAAAAAATGGAGCTCTGCTGTGTCCAATTGTTCAGATTACAAAAAGTGACCCAACACTGTGTTTTATTTCACTACAACAACACAACAGATGTGTAAAGTTGAAAGATAACACTGCAGTGCATTCTGGTCTGTTTCCAGCACCTGTGCCTGTCGAGAAAGGCCTCTTTGTTTCGAAATTTCAAAACAGAAATGCTAAAGTGCCTCCTGTGATCCTGTTCTGAGAATACAGTCTGAAGTGGACTGACATACAACTGGAAACTGGTTTTGAATTTCTTTTAGCTTGAGTTATCGGATAGATATTATAGACAGGAATAAGAATAGATGT…	T	MChr22	3925827	3925827	DEL7657	SYN529	DEL	-
FMchr22	4289242	4289766	GGTAAAGGCCAGAATGAGGGCATGTAGTGTCAAACAGAGTGCAGGAGGGAAGACGAAGACGTCTTCTGTGTGGATGAGGAGGACAGGAAGTGAGATGATGAGTGATTGTCATGTGCTGCTACAGGAGGCCTCGCTTCATCAGTTTTCTTGTCTGTACTCGTGTTCTCATGGACCGTTCTTGCTCTGCTTGTTTCGTCGTGGATACTTTGTGTGTGTCGACTTGCGGGAGCCAAGTATCCCAGAATCCCAGAACAATCACTAAATTAAGTTTTGATATTTCGAATATGTGGTCTAATGTGGTCTAATCTGAAAATTTGCTCCGACATTTGATGTGATGTGAGATGAGAGGACCCACCAGCCAGGAGGTCTTATCTCGGCAGCCCTTCGGTAATTTACTGC…	G	MChr22	3928885	3928885	DEL7658	SYN529	DEL	-
FMchr22	4304709	4304813	TCTCCCAGGTAATGTAATAACCCTGTACTGTAGGTTTATGTTATGGCCACCAGTTTTTATTATTTCAACATGTTCTGTCCGTCATTTTGGCATGGCAGATAGCTC	T	MChr22	3943826	3943826	DEL7659	SYN529	DEL	-
FMchr22	4345972	4347619	AGTTGAGCTCAAAAGTTTACATACCCTGGCAGAATTTTTGCTTTCTTGGCCTTTTTTCAGAGAATATGAATGATAACACAAAAACTTTTTTTCACACTCATGGTCAGTGGTTGGGTGAAGCCATTTATTGATAAACAACTGTGTTTTCTATTTTTAAATCATAATGACAACAAAAAACATCCAAATGACCCTGATAAAAAGTTTACATACCCCAGTTCTTAATACCGTGTATTGCCCCCTCTAACATCAATGACAGCTTGCAGTCTTTTGTGGTAGTTGTGGATGAGGCTCTTTATTTTCTCAGATGGTAAAGCTGCCCATTCTTCTTGGCAAAAAGCCTCCAGTTCCTGTAAATTCCTGGGCTGTCTTGCATGAACTGCGCGCTTGAGATCTCCCCAG…	A	MChr22	3984978	3984978	DEL7660	SYN529	DEL	-
FMchr22	4407178	4407315	TCTTGTTTTTGACATAAAAGTTTTTTTCAGTTAATAAAGTTACAAAACTTCTCAGATCTGTCAGTGTTGCCTTAATACAAGCATCTGAATGAACTTTGCCTAAAAAACACACTGTGGGGTCGGAGTCAAGGGGCCGAC	T	MChr22	4044498	4044498	DEL7663	SYN529	DEL	-
FMchr22	5070836	5071039	CCCCTTGTTAGAAGCATGCAATGCCTAGATCCGAGACAAATGCTTGCAAACAAAGAGCAGTGTGTGCAGAAAATGAAGAGAGTCCTGCAGACCCTTGTTGCTGCAAATCAAGTGCAGGAGTCAGGATGTGGTGATGTCTTGAGAGAGTACAGGGCGTTCTGTGATTTCTCTCTGGTCACTCCAGGGTTCAGAGAATTTAACCCC	C	MChr22	4681804	4681804	DEL7689	SYN531	DEL	-
FMchr22	5342696	5343157	CTCAACTCAACTCAACTCAACTCAACTTTATTTATATAGCACTTTAAAAGAACAGCCACAGCCGAAGAACAAAGTGCTGTACAGGTATAAAACAAGAGCATAAGACATAAACTATAAAAATAGAATAAACATTAAAAAAAAAAAAACAAAAAAAAAAAACAAAAAAAAAACCCGAACAATTAAAACAATAAAAGCAACAAAAGGTAAAATAGATAAGTTAAAACAAATTAAACCATCCTAAGTAAAAACATAAAAGGCACTAACGAGGGCAAGCTCATTTAGCTGGGTTTGAACGCCAAGGAATAAAAGTGGGTTTTAAGACGAGTTTTAAAAACGGACAATGAAGGGGCTAGTCTAATGTGCAGTGGTAGGGCATTCCAGAGTTGGGGGGCGGCAACA…	C	MChr22	4777514	4777514	DEL7696	TRANS1175	DEL	-
FMchr22	5600619	5601048	AAAGGCTTATAAGTTTTAGCAAATTCAAAAACGTTCTCCCGAAAGAGACTCATACGTTTTAACAGATTAAGAACATCCGCTCAAAAGAGGCTCATAGATCTCTAACAAAGTAAGAACGTCCTCTCATAAGAGGCTCATAGATTTGTAACAATAAAGAACAAAATATCTTTCCTTATGAATTACTTACTCTCCTATTCTCAATCCCAACATATATATCTATCCAACATAAAACCTATCATGTATTAACATAAACCAATAAACCAACCCATGCGCAGCCTTTCACACACAGCTGAAACACAGCTGAGACTGCGCTCCACACATGCACACACACAGAAACTCATCATCCAGCAAGTATAAACACAGAGCACGGTCACAAAACACACAGTAAATTCAACTCCA…	A	MChr22	5069823	5069823	DEL7707	SYN534	DEL	-
FMchr22	5936073	5936253	TTTTCTCTGTTTCATATCTTATCTAAATTGAGTATTTTGGAACTGTTGACCGGAGAAAATATTTAAAGATGTCACTTTTTCTGACATTTAACAGACTACATGATTAATTGAAAAAAATAGCTGGCACATTAATTGATGACAGGTAATAGTTGCAGCCCTGCCTTTCTTCCTGTGCAGTGAA	T	MChr22	5409652	5409652	DEL7717	SYN534	DEL	-
FMchr22	6086914	6087133	TGACAGACGGGCTCGTTTGGATCGTTATGGTGCTAATTAAAAAGCCAGGGCACCACTAAAGTTAACAGAATTCATCAAATTTCATGGCAATCCAGCCAATAGTTGTCAAGACATTATGAGACCATAATGACAACGCTAAAAGCTAATTTGTTATTTGTATCACTTAAAAGACAGTGAGGTGTTTGTCACTCACAGTATGTTGGGAAGTTTCTCTTTTTCC	T	MChr22	5558511	5558511	DEL7721	SYN534	DEL	-
FMchr22	6267295	6267638	TCATCTGAAAGCTATGCTATCACGTCCATCCCAGCATTCACCTGTAGGCTCTAAGTCTATGTTCCCCTACAGGGGAGAGTTATTATTGTCACTCCCCGCTGTGCTGAGCCTGTTGGTTCCCTGTGGGGAGTGACAAGGTCAGAGCCTATAGACGCCACATATGAACGCTCTGCACATTCTACATTCACATTAGGGCTGCAACTAATGGTTATTTTCACTATTGATGAATTATTGATGATTATTTTTTCGATTCATTGATTTTTTAGTTTAGACTTAGAAATATCATAAAATTTTGAATAAAGGCCTGTTACAATTTCCCACAGCCCAAGATAGCGTCTTCAAGG	T	MChr22	5738091	5738091	DEL7725	SYN534	DEL	-
FMchr22	6328206	6329860	ACACTCCCCTCCGAAAGTATTGGAACAGTGAGGCCAATTCCTGTATTTTTGCTGTAGACTGAAAACATTTGGGTTTGACATCAAAAGATGAATATGAGACAAGAGATCAACATTTCAGCTTTTATTTCCAGGTATTTACATCTGGATCTGATGCACAACTTAGAAGCATTATTTGTAACGGAACACCAAATTTTTAGGTGAGCGAAAGTATTGGAACAGATAGACTTAAAATAGATTAAAGTGAATAAGACTTAATATTTAGTTGCAAATCCTTTGCTTGCAGTAACTGCATCAAGCCTGTGACCCACTGACATCACCAAACTTTTGCATTCTTCTTTTGTGATGCTTTTCCAGGCTTTCACCGCAGCCTCTTTCAGTCGTTGTTTGTTTTGGGGGGTT…	A	MChr22	5798288	5798288	DEL7728	SYN534	DEL	-
FMchr22	6619089	6619204	TTAAATAATACAATAAAAACAGCTCAGTTTGATCACTATGAATTTATGCAGTATGTCATGTGTACTGTATGTATGTCACTTCGCTTTTGGCAGAGTGGAATGATTTTTGCTGCGAC	T	MChr22	6072994	6072994	DEL7736	SYN534	DEL	-
FMchr22	6659746	6659931	TATGGCTATTATTACATTTTACTAAACAAGTTAATTGAACTTTTATTCTAATGTAATTTCTTTGTCTTTATTATACAGTTTCTGTGTGTGTAGCGTGGAGGGAGCTGCGCCTCACTGTGTAATCCTGTACTTTATAAAGATAATAAAGCTGAACCATGAACCTTGTCAAAACCACTAATTTGCAGG	T	MChr22	6113620	6113620	DEL7738	SYN534	DEL	-
[truncated: 888 more rows]

## Sheet: Overlap with Deletion catalog
FChr6	29809177	29812402	DEL10847	FChr6	29809175	29812401	3226	3224	0.0123993
[truncated: 1,796 more rows]
