# Supplementary material for: Innovative approach for high-throughput exploiting sex-specific markers in Japanese parrotfish Oplegnathus fasciatus
Source: Gigascience. 2024 Jul 19;13:giae045. doi: 10.1093/gigascience/giae045 (PMC11258905; doi:10.1093/gigascience/giae045)
Supplement: giae045_Supplemental_Files [file giae045_supplemental_files.zip › SyRI_Male_Reference_female_Get_all_DEL_100bp.xlsx]

## Sheet: syri.out.DEL.100p
MChr1	111077	111294	tgtaaaaagtctgaattcatgctctgtcaggtctgtccacaagacgacaaacaacttttaaaatatttgttttctgaatggagttcagatcgacacgttggctgaattaatctggcttaatacagcagcacgaacccaaaataaacagattttgctgtgatacaattgcaataaacagatcaaaaggacgtcgaaataactacatcatgataccgatt	t	FMchr1	7146988	7146988	DEL2	TRANS1046	DEL	-
MChr1	162655	162915	caggtgagagaaacagacagatgagagacagacaggtgagagagacaaacaggtacagagacagacaggtacagagacaggtacagagacagacaggtgagagagacagacaggtgagagacagacagacagatgagagacagacaggtgagagagacAaacaggtacagagacagacaggtgagagagacagacagatgagagacagacagacagatgagagacagacaggtgagagagacaaacaggtacaaagacagg	c	FMchr1	194130	194130	DEL3	INVTR1260	DEL	-
MChr1	1467882	1468102	gtagcccagcacatgttgtagcccagctctggttgttgcccagctctggttgttgcccagctctggttgtagcccagctctggttgttgcccagctctggttgttgcccagctctggttgtagcccagctctggttgttgcccagctctggttgtagcccagctctggttgttgcccagctctggttgttgcccagctctggttgttgcccagctctggtt	g	FMchr1	1581920	1581920	DEL67	INV907	DEL	-
MChr1	1534681	1534848	tatgtgtactgtatatgtatgtgtactgtatatatatgtgtactgtatatatatgtgtactgtatatgcatgtgtactgtatatatatgtgtactgtatatatatgtactgtatatgtatgtgtactgtatatatatgtgtactgtatatatatgtgtactgtatatg	t	FMchr1	1711996	1711996	DEL73	SYN9	DEL	-
MChr1	1556632	1556808	taattgtgaacactgcagacactggtataaagttgtgtagctatattacaagaataatagaagaaaatataaaaaatgaatgaaagcctctatcatttttataaagtctgtgttacgtaaagttataatctggaatattttcatttaaataaatgtctattaagtcactatctatcg	t	FMchr1	1733779	1733779	DEL74	SYN9	DEL	-
MChr1	1558291	1558394	actgcaagcaccgatttaatgtctttatatttgaggccaatttcaaaataaaactgcaagcaccgatttaatgtctttatatttgaggccaatttcaaaataaa	a	FMchr1	1735260	1735260	DEL75	SYN9	DEL	-
MChr1	2055649	2055797	ttattgtctctacgtagacacctgggagtcatcgtttctacgtagacacctgggagttgttattgtctctacgtggacacctgggagtcgtcgtttctacgtggacacctgggagtcgttattgtctctacgtggacacctgggagtcg	t	FMchr1	2390716	2390716	DEL94	SYN14	DEL	-
MChr1	2179596	2179741	aatattaatataaaatatatttaagtatatagtggtgttatatgtaattaattcacaatatatttaatatacacactatacaatactattacaataaaaaagattgtatgttttataaatattttatacgtaacatttgttgattt	a	FMchr1	2561989	2561989	DEL98	SYN17	DEL	-
MChr1	2569196	2569363	ctgaaactcaaaagaatccaagacttgaaacccaaaagaatccaagacctgaaactcaaaagaatccaagacctgaaactcaaaagaatccaagacttgaaacccaaaagaatccaagacctgaaactcaaaagaatccaagacctgaaacctttaaccaaatggatc	c	FMchr1	2864842	2864842	DEL113	SYN18	DEL	-
MChr1	2899854	2901511	acactcccctccaaaagtattggaacagtgaggccaattcctgtatttttgctgtagactgaaaacatttgggtttgacatcaaaagatgaatatgagacaagagatcaacatttcagcttttatttccaggtatttacatctggatctgatacacaCcttagaagatagcaccttttgtttgaacccacccatttttcatgtgagcaaaagtataggaacatgtgactgacaggtgtgttttgttgccctggtgtgtcctattacattgattattcaaacaataaatagcgctgaatgtctacgttcggtttcagatttgggttttgcctgtgcagactgcatttatagttagaggtgtaaccaacatgaaaaccagacagctgtctatgggtgaaaa…	a	FMchr1	3198554	3198554	DEL124	SYN18	DEL	-
MChr1	3282958	3283131	ccaacactttgatgaattttcagcttgtttgtgatgcagtggattcacttgttttaaacattttattactgtaatcttaaaatactttaaagaagtttttcatttttgaagtatcttttgggagactttatgcctttagtagagtttagtctttattctcaccctcaaactctc	c	FMchr1	3690077	3690077	DEL136	SYN20	DEL	-
MChr1	3781999	3782386	acatttactacatcactgcacaacctgtttacagtttattcattttaccaccactgtacacctgcctaccacagtattatatacaatattatatcttattttatgtatatattatattttattcctatattttaactcccgcactactttatgtctttgattctcgtttttttacttctggatttgagtatttttggagggaacaacgactatctagcctgacgttagcagtgcattttaacccggtgaatgtttgttttggtggctcgttcagaacaagacgtgtgttatataaatataaatgtcttaagacagcacctgagacctggcagttcaaattggcattcaaagtacgtaaacaaaaccaactaacaccctttgggagacg	a	FMchr1	4229462	4229462	DEL152	SYN20	DEL	-
MChr1	3919282	3919584	taacagtgatggattaatttctgtagcatgtttttaagtgtctgtgcgatgtttttcatagaaatttgaaggtatgaaatcaatcgtgaaaagtgatgttaagtttgtaggacgcaaatgggacaaaaatatacataaccactgctatcaacctctgaacttttaactgaacaagcagctccaggattatgttaaagttttgttttttctcgcaaaactttaggaaataatggagtcttttacaggaaagcagtttttcacatactgaattatgaactcgagggaatgactccaaaatggaag	t	FMchr1	4366595	4366595	DEL159	SYN20	DEL	-
MChr1	4026011	4026115	tcctgtgatagttgtctgtacatctgtgggtacactgcagacatgagcagatatttaggttgtagcccacatcgaacTaattgtttctaaaccttggagcatgat	t	FMchr1	4482560	4482560	DEL161	SYN22	DEL	-
MChr1	4077851	4078006	attcatTCcttacttttcttctttccTTtttacttccttctttacttatTAttttccttactccctttaacTtcaTttttaatttCgtctttaCtactgtacCTttttCctgtcTttctttactccttttatactttcttccttacTTTGttcttt	a	FMchr1	4534089	4534089	DEL165	SYN22	DEL	-
MChr1	4272684	4272905	taacagactctgaaaagtcaaaaatggtaaaaagtctttcagagggatacagccctcttgaaattgctaagatattggggcgtgatcacagaaccatcaaacgttttgttgcaaatagccaacagggtcgcaagaaacgtgttgagaaaaaaagacgcaaattaactgccaaagatttgagaagaatcaaacgtgaagctacaggaacccagtatcctccag	t	FMchr1	4769360	4769360	DEL171	SYN23	DEL	-
MChr1	4413706	4413943	cttgaaaaaatatcaaatatatcaaatctaactacatctgattatttgcctcaaaactatactgaagtaatgttgtatagaacttcaaatactcatattatactcatactgaaactcaccacatttcaggtttcctacttcgtattaaaagttttggtgtctttattgaggacgttttggcgtcaaacatggtacaataagttgagtgaatcaaaccagtgaccatccagctacagaa	c	FMchr1	4910671	4910671	DEL178	SYN23	DEL	-
MChr1	4681235	4681420	tctgtgaaggttcactgcttagggccttgggttgacatcggaactgggccgataagggaatgaaaataacgtttcgcagacaagatgtatgacAaaacataatacagtttttgtcattgaataataacaaatctcagaaagatgtaaagtgaagagtcagttgtttgaacaggtaaacagaaccac	t	FMchr1	5178093	5178093	DEL182	SYN23	DEL	-
MChr1	5139775	5140322	TCCCAACCTGGGGATTGGGACCCACCCAATGAGTCACAAGATGCATCTGAGGTGTTGCCAGGTGATCAACTAGGAAACATTTCCCGGCATCGAGGTTAAAACTGGTCTAaactttttaaaggtttttaggttgtcagcagcattttaatgactatttcagtgtgtattgaggaccctcttcacgttgaaacatagtcatgtaaatgctgttgaaacaaactagaccagatgttctcagcctgggaatctggacccgctcagggggtcacaacataaattttaaggacagtgagttgattaacacggtaagagcgacagataaaaaattcagctaaattacttgttttgttgtgaattttgtttgtgttttaaaacttagtctaatttaaattgcatcgt…	T	FMchr1	5637326	5637326	DEL186	SYN23	DEL	-
MChr1	5390681	5391058	atattactgggtaaactggactgctcctttgacacaccacatgtacacagtgctgcataaaactgactacagaaaaacaaactgttgtttcttttttaaagaaaaaaatgttttaaaatcttgaaaagccccctttcattcccaatatttaagaagatatggatttcctggtcacttcattgttgaaaaaggatgctttcatcacctattccaaataaatcattcctaaaagcatatcaatatgtcatttggtctcccattacattcatgaagtcaaaactgcagctaataaaatgctactgggtgagagatcgaatcgacatgtgaacatcaaagtttgggtgtgtcccattctccctaatgggaaatgaggctgta	a	FMchr1	5888680	5888680	DEL193	SYN23	DEL	-
MChr1	5757859	5758023	tgtatattatattgttggattttaactattgatgctttaatgtgttcatcactttaatgttgcagctggtaaaggtggagctcattttaattactttatatacagctgggtagcttgttaattagcttattaatcaaaatctacaaagtaactaaagctgtcaga	t	FMchr1	6254049	6254049	DEL208	SYN23	DEL	-
MChr1	6498834	6501811	tctaatcagtggcggttctgggaatttttaactggggtggcccagtggtggcgataaagtgtagccaatgtgcgcacgcagtgtgcggtttttttttttgcattaatattctactaataataggctaaaacataaatgaatatgctacatgcgtacacataactgttgatggtcagtctcctattttgcaaaacctttatagtcaccattaacaatgacaaataaatagggcctttttctgagctcatttacaaaagttaaggctggtccaatgttctaagcaaaccaccacacaaaaatgccttatgcaaaccctgggctctatctccctctaaattaactctaaattactaatctgaattataagtatatcatacattatagcctatactgatataa…	t	FMchr1	6989592	6989592	DEL223	SYN23	DEL	-
MChr1	6520202	6520669	tggtcattttcagtctctgtggtcgtttttagtctcttttttgtcgttttgagtctttttgtggtcgTttttgagtgtctttgtggtcattttgagtctgtgttcattttgagtctctttgtagtcgttttgagTtttttgtggtcgttttgagtctgtagttgttttggggctctgtggtcattttgagtatctttgtggtcattttgagtgtctttgtagttgttttgagtctttttgtggtcattctgaatgtctttgtaatcattttgagtatctttgtggtcgTtttgagtcTttttgtagtatttttgagtgcctttgtagttgttttgagtcTttttgtggtcgtttttgagtgactttgtggtcattttgtgtctgtggtcattttgagtc…	t	FMchr1	7008038	7008038	DEL224	SYN23	DEL	-
MChr1	6553134	6553246	aaaagtctaaatgctgttttagaaccttctccacacttcctgcaatacattttttttgcaagtttttttcaatctattggctgaaaaatagtcagatttaaatactgggtcta	a	FMchr1	7040467	7040467	DEL225	SYN23	DEL	-
MChr1	6603269	6603483	atgcaaccaggataaaaaaataggacgtggactcaaattccaccagctatttctgcataataattcctgcaaactgtctcaaccaacaataaagagagcaacgactgtgacattttcacgcagcactgagctctccgctgtgtttcccaacaaaatttcccgcctcttcagcagtcagtccctccctccctccctccccagtcatcttgcatttc	a	FMchr1	7090557	7090557	DEL226	SYN23	DEL	-
MChr1	6812145	6813798	cactcccctccaaaagtattggaacagtgaggccaattcctgtatttttgctgtagactgaaaacatttgggtttgacatcaaaagatgaatatgagacaagagatcaacatttcagcttttatttccaggtatttacatctggatctgatacacaacttagaagatagcaccttttgtttgaacccacccatttttcatgtgagcaaaagtattggaacatgtgactgacaggtgtgttttgttgccctggtgtgtcctattacattgattattcaaacaataaatagcgctgaatgtctacgttcagtttcagatttgggttttgcctgtgcagactgcatttatagttagagatgtaaccaacatgaaaaccagagagctgtctatgggtgaaaaa…	c	FMchr1	7309935	7309935	DEL229	SYN24	DEL	-
MChr1	7115033	7115136	ggttttcctctctgagtgaatgtcccatgctcccaaaaaacagcttggttgaagtggctaggccatgtacgtaagtgtagccatatcctgtatgcacatgtttc	g	FMchr1	7611622	7611622	DEL232	SYN24	DEL	-
MChr1	7576553	7576829	aaataaaccgttaagggctgcaaatcccttgttgctggtggtttttgggagctgggaagaggggagtctcatattttcatgttgcgccagggcttCcccctaggccgggtcgtaacagtctcccagggagagatatcgtgtgtgtgtgtgtgtgtgctgttatgtatgggggcattttatagtgcggatcaatatgctgttgattgattcactgacagataaatcactctgattacctgccgctgtagctccaagcacttattgatcgcacacgtgc	a	FMchr1	8074500	8074500	DEL237	SYN24	DEL	-
MChr1	7884018	7884193	cagccccggcagcaaatccactgactgtggtgattaatttatttcagtgctttaaatgtctgtgtggccaagctcttactctgacatgagtggttttagagcttgatcaggacagaaaaggtcaaatcaaacacctaccagtagttacgctggcatgtcaataacagaattgcatg	c	FMchr1	8381473	8381473	DEL238	SYN24	DEL	-
MChr1	7892500	7892624	actctggaaacataggaccctggaaatataggaccctgggaacaaaggaccctctgaacataggatcctgaaaacataggaccctgggaacttaggaccctgggaacataggaacctggaaacat	a	FMchr1	8389777	8389777	DEL239	SYN24	DEL	-
MChr1	7987814	7988208	acattaaaacaggtttaaatattatttttagacattgttaaatagctccagatttgaaatactgtgtaaatacagcgacagacttagaatcctataaaggcagtagattaaaatgtagttctgaatatgggatttctttattggaccttttttttaacctgtatgattgaaaaagtgtctataaagcctcctgttttatttatttttattgttgactgggtgtctcacttttgtctgtgttgcttacttttatgaattatgataaacattcctccatgtcacagggtccagacctaaaattcaaatatagtgaaatcatactagcttttcttttattcctgcaccccctttgtatggaaacatctttacatatccagtggacgatcaattaattg	a	FMchr1	8484963	8484963	DEL240	SYN24	DEL	-
MChr1	8005423	8005927	tcgacactggactatcatatactgcacgcatgacgtactcaaagacagtacattagagagttcccatataagcacatctgttataaatacccggggtttacagtgatgagtatcatgctgctgtcagattaaaataaaaagcagatgtgcctgcagagaagtctcttaacttaaaatactttataagaactttaaatgaaataataggaaatttaagattaattttcggacaaaacatgcagcaggttttcagtcattggttgcatgagtagggggtgtttatttgttgagaggatccaagttacatatacttttccatgcattaaactccacgtttaactccttaaaatcttgttttttccccttagttttctttcaaattaattttattcccattcc…	t	FMchr1	8502246	8502246	DEL241	SYN24	DEL	-
MChr1	8332982	8333142	agtacttttaattgtaatattgaaagtatgttgtggtgatgatactgctgtactttcacttcagtagttttgaatgcaggacttttacttataatggagtattttaacattgctgaattggtacttaagtaaaggatctgagtacttcttccaccactgca	a	FMchr1	8835503	8835503	DEL247	SYN24	DEL	-
MChr1	8434408	8434660	ccatggatatgttgcatgaacaagccaatcagagagaaagaatgaagaaaatgattgtttttcatcgtggacagattcttagagaacttattcaagtgttttctgaggaaagtatcatggaggatgacatttactttcaagttattcttcccgatggaaagcttgaaatggctgtggatgatggaggtgttttgagggatgtactgtcagaattttggaatgacttttatgagcagtgcactttgggaaatgg	c	FMchr1	8939931	8939931	DEL252	SYN24	DEL	-
MChr1	8826943	8828483	gtgtagcacttgtatcaccaatataacactatctgctactggaccagttctaggttcaattggagtgggggtgacagcataaaattagaccaaagaccaggtgctttaagtacaaaagccggcactttactgaagtcaaacaaagacaatacatgtaacaatgattcaaaccaatgaatgttcctgcaggtaagtaacaaggtgagtaaaactcactttcccccttttaggctctttcacaaatagttttagtttagatgactcacccaagttggatggttcctttaggttagatagtttactatgttagaccggtctattaataactatcttattttaggttgataggttgcacctattttggttttgttatattcttgagttaactctttttcccct…	g	FMchr1	9324805	9324805	DEL259	SYN24	DEL	-
MChr1	9688060	9688498	AGAGTGTCTTTATCTTCCGTAATGTGATGTGATTTCCGAGTGAAGCAAAATACTGTATGTGGCGAGGTATAGATATGAGAGAGGAGAGACCTGCAGATCCTTTCAATTTAAGTTCATATTTCTATATTACAGTTTCCCCCTCATATTCTTTAATGTGTGAGTCTTCGCCCAGCATAAGACTGCCCCATATTTGTTCAGAAGGGGGCATCTTTTAATGTCATTACAATAAAAAGACAACAAACGTAATTTTCAATACTTGAAGCAATACTTATTATATTATATTACACTTATACGCTTTCTTGCTGAGAGTGAGATGAGAAGATTGATACCACTGTCATACCTATATACTAAATATGAAGCTACAGCCAGGAGACGATTAGCTTAGCTTAGCATGAAGAC…	A	FMchr1	10293352	10293352	DEL272	SYN28	DEL	-
MChr1	9767198	9767731	TTGTTCACAGGTCATACACAAACCAAAAAAATAAAATCGCCCAGTATTCATGGGAAAGTGAAAATTGTATACAATGTCCATCAGTCAGATACCTGCCTTCCAGAAACTAGAGTCCAGGTGGGGGTATTACACCAAGCAGGGTTACTCAGTTAGCCAGGTACCTTCTTAAATAGTATGCAACAACTTCTCTGAACATTTGTTAATAAATAGCAATAATCAATACTTATGACTAATTGACACCTAATATATTCAGATTCAAAACAAACTATAGCCAAATCTTTTTCACAGGTGAGCTGACAATCCAGTTTCCTGGAACACCCCTGAGACCTGAACCTTTCCTAAGCAAAACAATCACATCTGGGCTTTTCACAAGGACAACACTGCAAGGAATGTTATATT…	T	FMchr1	10381360	10381360	DEL274	SYN29	DEL	-
MChr1	9896226	9896585	ACTGATACAAACAGCACCCCAATTTTTGCAGTAAAATACCCCCCCCCGCCACAGAATTCATGCAGTGTGTTTGCAACAAACATCGCATTAGTTCTTCTCAGAGTCATAACCCAGTTAAATCTAAACACACTCAGCAGAACTCATTATTTACAGTGGTGGAAGATAAATACATAAATCTGTTTAGAACTAATCAGTCTTATAACTTAAGATCTTTGCTCAGAGTCAACAGATTCTGAATTTGTCCTTAATATAAAAAGTAATCCAGGTGGTACAGATTTGCCAGAATGTAAACAAACAGGCTGTAAGCTAAATACATGTATGATGTAGACAGTTTAAAGTTCGATATTCAGACACTCAGCG	A	FMchr1	10510062	10510062	DEL278	SYN29	DEL	-
MChr1	10366748	10366975	AAACCAGAGTATTGGAAAAATAGAAATGTTGACCAATCACCAAAGTGATTACAATTCATCCTGAGGGAGGGGATGAATGTCTGTACCAAATTTCATGGCAATGCATCCAACAGTTGTCAAGGCCGGAGCTAGAGGAAAAGTCAATGGATTGCCAAAGTAATTCATCCTCTGGGGACCCCGACTGTCTGTACAAAATCTCATGATAATCCATCCAATAGTTGTTGAGAT	A	FMchr1	10980220	10980220	DEL281	SYN29	DEL	-
MChr1	10627492	10627642	GTAAATTGATACCACTCTCATGTATGTACATGTGAAGCTATAGCCAGTAGCTGGTTTGCTTAGCTTAGTATAAAGACTTGAAACAAGGGGAAACTGCTAGCCTGGCTCTGTCCAAAGGTAAACTCTATACCATGGGCGGATATTACGGGGG	G	FMchr1	11241052	11241052	DEL284	SYN29	DEL	-
MChr1	10634033	10634420	GTCACTGCAAATCAATACAAAGTTGTTCTGAGTGATCACCTTTATCCTGTGATGAAACATTTCTATCCTGATGGGAGTGGTCTCTTCCAGGATGACAATGCCCCCATTCATAGGGCACGAGGGGTCACTGAATGGTTTGATGAGTATGAAAATGATGTGAATCATATGCTATGGCCTTCATAGTCACCAGATCTCAACCCAATTGAACACCTAAGGGAGATTTTGGACCGACGCGTTAGACAGCGCTCTCCACCACCATCATCAAAACACCAAATGAGGGAATATCTTCTGGAAGAACGGTGTTCATCCCTCCAGTAGAGTTCAGAGACTTGGAGAATCAATGCCAAGGCGCATTGAAGCTGTACTGGCAGCACGTGGTGGCCCAACA	G	FMchr1	11247895	11247895	DEL286	SYN29	DEL	-
MChr1	10640605	10640751	CTCATGGCCTTTCTGCAGCAAACCTGAAGATCTGTGATGATGTGATTTCAGATCACCTGCCTGTTGTTTTTGAAGTTCCCTTCTCCCGTCCGGCAGTCAAACTCAGCGCGCCAGCCAAGCGCCGCCGGACTTTTAACTCTCTCACTG	C	FMchr1	11254089	11254089	DEL287	SYN29	DEL	-
MChr1	10712634	10713065	AAAAATTCATCACTAAAAAAGTCTTTGGAGTCGAGCTGTAGGACTTTGCAAGACCCGCACGTTGAGCAGTGCGAGCTTTCCATGTGACTTCTTTGTTACCTTGTTGTATTGAGTGTTTTCTTTAACGATTAACTTTCAAGATTAGAGAGGCGGCTTTCAGTAGGCTAATTATAAACGTTTCCATGTGTGCAGTAATGTCACTGCAACAAATATCGGGATCAAAACTAAAAACTGTAGTTACAAAGTCGACATGACAGAGGAAACTCTCAGGGGAAACAGAATCAAACTTTTAGCTTCTGAAATTATTTTTTTAGACAGCTCTGATGGAGCTCAGGATTTATCAGGAGGACGCTGCTTTACTCCAAACAATTTCACTGTATGAACCTGGACTGTGTGTAT…	A	FMchr1	11325895	11325895	DEL288	SYN29	DEL	-
MChr1	11079289	11079559	CTGCGACAACCGAGGCAACAAGCGTGTCCAAGCCGTGTTCAGCACTTTTAGTGTCGGCTGGAAACACTTCCGTTGATGTTTTCTGTATTTGCAGCTCGTTTCTGTGTTTATAGCGTTTCTGTATTTGTGGCGCATTTTCTAAATGATGCGCATGTGTTGTCAAATTGATGAAGATGTTTTCTTAATTTGCTTATGTTTCGTCTATTTGCATGTGTTTTCTTAAGTTGCTGCGCGTTTGCTCCTGTCGGCCACCGTAGACCCTGGTTAGAAA	C	FMchr1	11692461	11692461	DEL293	SYN29	DEL	-
MChr1	11434630	11435982	AGGTGGAAGACGTACTCAGATCTTGTACTTAAGTAAAAGCAGCAATGCCACGGCGTAAAAAATACTCTGTTACGAGTAAAAGTCCTGCATTCAAAATTTGACTGAAGTAAAAGTACAAAAGTATCAGCATCAAAATATACTTAAAGTACCAAAAGTAAAAGTACTCATTATGCAGAATGGCCAGTTTCAGAATAATGTATATGATATGATTGGATTAAAATTATTGATGCATTAATGTGGAGGTAATTTCAACTTTATCTGCTGGGTAGCCTGTGTTTTCTCTTATCTATAATATGACATCATCATTTAGTTGTTGATTATATTTTGCATTATTAATCTGAATTAATCTGAACGTAACAAGTAGCCTAAGTTATCACCACCACCACCCCTCTTCGGAGG…	A	FMchr1	12047658	12047658	DEL303	SYN30	DEL	-
MChr1	12144791	12144940	ACAGTCCCCCCCCCCCCCCACCTTCTTGGGTAAAGAGTTGAGGTTTTAGCCATGCTCGTGGCATCTATGGATGGACATGCCAGTCAGGCCACAACTGGTCCAGACTGAAATATCTCAACAACTATTGGATGGATTGCCATGAAATTTGGT	A	FMchr1	12757905	12757905	DEL314	SYN30	DEL	-
MChr1	12443606	12443848	CCCCTCTGGGTTCTCACATGTGTAATGAACACAATATTGGCAGACCAAACAGCAGCTCACTACATCTTTATGTCACGTACAAGTGTGCTTTCATGCATGAACAAGGTAAACGTACATTAACTTTTTTTTCCTTACCGTCTCATTCAGCACCATAAGAATTACACTGCAGAAAGATGGAAGAGTCAATACCACATAGACCTGTCTGGTTCTCTGAAAGCTAAAACAATGTATGAGATTCTGTAA	C	FMchr1	13056115	13056115	DEL318	SYN30	DEL	-
MChr1	12573323	12573584	TCAAGCTGAACTGTTATTGACATTATCAGGTTACAGCAAATATAAGGATTTGCTGCTTTTTTTGGTCATATATAATAGTAAATAGAATCATTTTTTGGAACAGTCCAAAATCCAGTTTGGAGATTGGACTTCTTTGAATTGTGAAGCACTATTTTTGATTTATTTTTTTGACATTTCATAAACTACAGTAGTATGAAAATAATTGTTAGTTCCAACCCCAAAACATTCCTGCGAACATCAACATGTTTTAGCACTGTCTTTA	T	FMchr1	13188990	13188990	DEL321	SYN31	DEL	-
MChr1	12678203	12678584	TTCATATTCATAACAGAACTGTGACTGGAACTTGAAACAATTCTAGCAAACCATGGCAACATTACTATGCACAGACTGAGAAATGCACGGTGCCTTGTGCAAAAATATATATATAGTAGATATTTGGGCACTTGAAATCTACAATCACAAAAATCTACATAAATTATCCCTCCTAGTCACATTTCTGCCTGTCAGACAGTCCTGCAACTTTCTCCACACTATACTTGTGTCTTGCAACTTGCAACCACTCACTTAATTGTAGACAATTGTTTGGACTGTTTGGCAGCTAGTTTAGACAATGATGCTTGCTCCTGGGCTGCATGCTGGAACATCAGAGCAGCCCAACACATAGGGCGAAATACAACTTTTTTAAAAACCACTG	T	FMchr1	13293837	13293837	DEL323	SYN31	DEL	-
MChr1	12825833	12826339	AAGCTAAACTGTGACTTTTGGTCAGTTTAATATCATCTAATTAGCTGGCAGACATGTATACCTCGCAACACATGACTGGGCATTTTGTGCAACATTAAAAGGATAGTTCGGCTTTTTTGGAGGGGTGTTGTATGAGGTACTTATCCATAGTCAGTGTATTACCTACAGTAGATGGCGGTCGACGGGCTCCCAGTTTGGAGAATCCGACCGGAGTACCAGCACGGAAGCTGAGCTATGTACGGCTGTGGACAGGGTCAGCCGTAAAAACGTATTTTAGCCACCCAAAAAAGGCCCACCTAAAAAAATCTATATCAGTTTAAGCGTACGCTATATTTAGAACATTTTCACCGCTTTACCTTTGGCACTACATTTTCTCAACCATAGAACTTCTGTATTCCT…	A	FMchr1	13441345	13441345	DEL326	SYN31	DEL	-
MChr1	13070436	13070561	TAAATATATATATATAGCCATGGCCAAGACTAAGCCATGCTAACAGCTCTGTGAGGCTATACTCAGGCACAGTGGAATTTTGACCTAAATGCTAACGTCAGCATGCTAACATGCTCACAATGACAA	T	FMchr1	13684282	13684282	DEL329	SYN31	DEL	-
MChr1	13153973	13154412	GCCCGTTGTTGTCGACGCTTTTGCACTATTCCTCTGATCTATAGGTGCTGGTAGCACGCTAACAAAAGCAGCAATGTACCAGCAAAGGAAGTAAAGACTAAGACTGCAAGCAGGTACACGTGGATGTAAACAATGCAGGTTTAAAAATTTTAAGAGAAATCGACTTCGCAAATGTTTTATGAGGAAGGATACACACAATGTGTATTGGTGAGAAAACACTGAATGTAAACAAACAAACTTTGCTTGCAAGAAACTCCACAGGGGGGCCTTTAATATCTCGTTGTATTCTTTGTTTACTTTTGTCAAGTTGTTAGAAAGAGCACGTTACGTTACCTTGACATTTATGTTTTAAGTGTATAAACTCTGACATCCACTTTTGTCAGAAATTTTCCAGAAAAA…	G	FMchr1	13766035	13766035	DEL331	SYN31	DEL	-
MChr1	13223993	13224422	TCTTCAGTCTTGATTTAAAAGAACTGAGAGTTGCAGCGGACCCTGCAGTTTTCTGGGAGTTTGTTCCAGATATATGGTGCATAAAAACTGAACGCTGCTTTGCCATGTTTAGTTTTGACTCTGGGGACCTGTCCCAGATGACCTGAGAGGTCTGGATGGTTCATAATGTAGGAGAAGATCAGAAACGTATTTTTTGGTTCTAAACCATTCAGTGCTTTATAAAGCAACAGTAGTATTTTGAAATCAATTATTTGGAACAGGAAGCCAGTGTAAAGACCTCAGAACTTTTTTGGTCTTAGTGAGGACTCGAGCAGCAGTGTTCTGAATCAGCTGCAGCTGTCTGATTTTTTAGGGAGACCTATATAGATATAGATTCATTGAGACTGAGACCGACCCACT…	T	FMchr1	13835574	13835574	DEL332	SYN31	DEL	-
MChr1	13459783	13459941	TTCTTTACATCCTCTAGTGGTCAAAACTCACTTAAATGTTTCATTAAAAAATATTGAATGGTGGCACAGAACTTAAACAGTTTTAATACAACAAGGACAGACATCTTTATAGGAACAAAGCACCTGCACAGTTAAACAGCACTGCATAAAGGAGGTGAA	T	FMchr1	14065067	14065067	DEL337	SYN32	DEL	-
MChr1	14078342	14078514	CTAAGCTGCTGCAGTTTTTGCAGAGGTATTATTACTGTAGCTCGGGCAATATCCGAGTGAGGAAACACTTCCAATGTCCAGTAAATCAAAAAAAGACAACCGCCAGAAAACGGTTAACGAGTGGCTGCTGACCTCTCATCATGTCGCAGGATTTCCTGCTTTCTCAGCTCAAA	C	FMchr1	14683593	14683593	DEL346	SYN32	DEL	-
MChr1	15072575	15072825	TAGAAGATCTGACATTGACTGCTCATGATAATCTGCCATATGTTTTCCAGACCAGTGTTTTATGTGCACATTTGCTCATTTTTAGTTAGTTTAGTAGTTGTATATCTTTGGGTTTTGAATGTTTGTTCAGACAAAACACGACATTTTAATGTGATGGCCATTTTCCACTGTTCTCTGACATTTTTATAGACAAAACAATTAATCCATTAATTGAGAAAATAATCAGCTGAATAATGAGATGCGTCGGGGTC	T	FMchr1	15677124	15677124	DEL356	SYN32	DEL	-
MChr1	15096710	15097176	GCAGCACTTTCTCCACACTATCGACATCTCACATGAATACTCCTGCATGGTCTACACTATTACTGTAATGTGCGACAGTCCATTTCCATAAGATTACTTTAAAGCAGTACACTGTATCCCACATGTTCATACTCCAACGGTTGGAAAATGTGGGCAGCTTCCCGGAAAAAGATTAAGTCTTAAGTGACTAAATGATTGCATTTTGCCTTCAGTCAGGGTCGATTTTCAATAGATGCAGTTGTTGCATTACAACAATTACTTTGTGCTCTTTTAGACCAAATCTCTCTGGCGTGCTTGTTGCCAATGTGTCTTTCAATGAAGATTCCACACAGACAAGCACTTTATTTTTAGTCCACATCAAGACCAAGGCTTAATCCCTGTCTGGGAAAATCAACCCAC…	G	FMchr1	15701003	15701003	DEL358	SYN32	DEL	-
MChr1	15293507	15293865	CAAAAAACATTTTCCCCATAGACCACCATTGTGAAAGAGACGTCTGTGAAACTGTTGACAGGACACCTCCAGCTGTAAACATGGTCAATTATTACTCTTCGTATTGTATATTTTTAAGCCACGGAGGTTTAATGTTTGTAAAAATTTTCCAAAGCCCAGAAAAGTCCTTTTTTTCTGAATGACGTCACCGCTGTGGCTTCGCGCATTCTCATAGGCGGGCTGGGCCAGAGGCACGATGGGAGTAACACTACTGAGCATATTCAGTGGGCTGCATACCCCGGAAGTAAATTTTTTTGGTGCCATCTTGGGGTCTGGTATCCAGATAATATAATACATCCATGGTGGACATTTGGACACGG	C	FMchr1	15905176	15905176	DEL361	SYN33	DEL	-
MChr1	15312444	15312568	ACAGTGGGACAGAGAGGCTGATGGACTGGTTACAGTGGGACAGAGAGGCTGATGGACTGGTTACAGTGGGACAGAGAGGCTGATGGACTAGTTACAGTGGGACAGAGAGGCCGAGTGGACTGGTT	A	FMchr1	15924134	15924134	DEL363	SYN33	DEL	-
MChr1	15556461	15556846	GTGTGGTATCTGGTGTTCCATACGTGGTATCTGGTGTTCCATATGGTTTGAATTAGTGGTATAGGTCGAAAGGTCATATTTAATAAGGAAATGGGCCTCTCGGTCCCTCTCGTTCTTCCTGTCATTTTCTCCCTTAGATTTTGATAAATGGGACTGTCTTGGTCTATAGCTTACCTCATCTTTTCAATAACAACTACCCTATATAACTGTGCAGACAAAGCCATTTAGAGAGAGTGATCTTTTTGGCTCCAGATCCTCTCACAGGCAATCCATGGTGCTTGTTTTGATGCTGTGCTTTTTGTAATAAACCTTTTTATGCAAGTAAGTCAGTGTCAGCGGAAATCTCTTCAACACATCTTCACATCATCGCTGCTTAATAAACAACA	G	FMchr1	16168988	16168988	DEL371	SYN33	DEL	-
MChr1	15861729	15863713	GCGAGGACCATCTGGACCTGAACAATACTTACCTATTTACACGTGTTAAGATCACCAAAGCTAACGGGGGAAATCTGGCACAAGGAAACGAAGTGGGATTTATCAACTACCTGGGATGTACAATATTTTCACAAGTGGACATATCGCTAGGAGATAGACTCATCACGCAGTGGTCAAACACCTATCCTTATCGTTGTATTATAGAATGTCTTTTAAATTATGGAAAGGATACTCTGCAGATACAGTTTGGATCTGGACTGTTCTGTATGGATACTGCAGGACATATGGATGATGTGACAGCTGGAGGGGATAACGAAGGACTTATCAAAAGAATGGGGTATACAGAAGGAAGTCGAGTGGTAGAGTTAATTGCCCCTGTACATTCTGATTCGTTTTTTC…	G	FMchr1	16520241	16520241	DEL380	SYN36	DEL	-
MChr1	16107173	16107590	TCTCTGTCCCGCTCTGTCCTGCTCGTTCCTCAAAGTGTACAGACATTTTACGCTGAAAGAGCGATCAGCAGAAAGACCTCACACACCTCAGTCAAGGTACTAGTTCCCAAGTTAACGCAGAAGTCCGGTGAGGGTGCGTTTGATTTGCCGGGTGGTAAACATGTGATTTATTAACACAAAGGCAACGCTTTACCTATGCTGAGGTGATGCTAATCTTAACCATAACCCATAATGACATCGTCCTTAATTTAACTGCATTAAATTACTAAAATTACCAAATTACCAAACCAACAGCTGATTTCCCTCCTTTCTTTAGTTCCTCTCTCACAGTTTATCATGACTTTTCATGTGACTTTTGGTTTTACTCTGTAATGGATGCAATTTGAAATAAAGCGGAGT…	T	FMchr1	16758304	16758304	DEL386	SYN36	DEL	-
MChr1	16470307	16470772	tccgtcctgtcaacttcatcagggggttacactctaacaatctgttaaaatctaacatttggtggatggtttataggctgattccagtatattttgactcaaaatgtttaaatttgaccaccatcaggactttatccctggcagtgtggatgaggctttggcacagcttttaatacctttgtgttgggaaataaaatttacagataatataattagttaactgaataaacaagcattttgatacattatgtttggtgtcgggccaaaggtttctaggaaagaggatacttaaaatgatgacttcaatatttctaaaatcctgtctacagcccagagggaccaatcgaaagatttaatatcacacatgcttttaatgatgtagtcatctctttgcttttc…	t	FMchr1	19712339	19712339	DEL391	INV908	DEL	-
MChr1	16527609	16527956	aaatagtccccaacaaatgcactatttcctcctgtttgagtaatgtttgataaaaactacaacaaccagctgttttaggaaatgactgaatcttttgtaaaaatgaaattatatatttgtgagttgtttttaaagatttatgtcttcagtggaaaccagtgacctaggggctgagagccatagacagggtagggaagtattgagacagacaaacagatttattttggtattttcttgggatttgttaatgataagaaaaatatagaacagtatcagactgatgctgtaaggaaatttctaaaagaaaagtgtactgtaatctgcaacataatttgctgtttcatattt	a	FMchr1	19655470	19655470	DEL392	INV908	DEL	-
MChr1	16831841	16832637	tagtttggtccatttagtcaagaccaagagaaaagctgttattggtctttgcttcacatgagttttcctaaactaatcaccaaaattagttgaatacattgaaggaatgaaaaaggctatgcagttgcagaatcattctttgttgtatgcccgcaatgcttagttttaataagtgtaatagatagttgttacagtaactcaatgaattggttcaatcagcagaatcaagttgagggctagatggaagagaattattagactttaaaataaaagatgtctgtcgtgtgctgatgaagttcacccaaggttataacttgtttttttgcagtaactttggccatctgttctatcagatatgaacactgtactctcagatgtaacagctgagatcttggaatg…	t	FMchr1	19350927	19350927	DEL398	INV908	DEL	-
MChr1	16877734	16878300	acccatgcggcaacatggatgtggtaactataaaggaaaaataggttggactagttggttgtggtagttgagtggacggtatgtagcaggggaacactaggacccatgcagggggcattagccaatcaggtgagaaccacaaactaataagtaggctcatgggcagcaggtgtgaaggctgcctccacactcaggcgttgtccacgcgtatatagatatttttgaaaacaattattttcgtttacgttttggcctctcgtccacatgcaaatggaatgttaggtcactaatacagagatgtacatttgtggctctggtaagacaaactgtggttgtaatgtagtattgtagtattgtactttttaatcactatgatatagcggatgtgctataactttt…	a	FMchr1	19305940	19305940	DEL400	INV908	DEL	-
MChr1	16936481	16937611	gctatacggcccatgatgcacaggggaactagtgccgagggctttacccttcccttgtggctccatggttgaaccttttaaacttttacaattttttaatgcttgtccagtgtctgttcagccccaaatgctttcagagaaccactcgacccttttttggggttttacatttttaatttttctatgcatagttagctacattgcatagtttcaaaatcAaaaatgtttaaagatttaccaccaaagagggcggctgaacgggtcactcctactttcactttatcctgcaacctaacagaaagcggAactagtaaggttaaatgtgtcatataaagctagcatataatatgatgcagaattgtacatatgtgcatttatatgtacatctcagaacctgat…	g	FMchr1	19247857	19247857	DEL401	INV908	DEL	-
MChr10	37505	38347	tgatgtgcctgtcttttctaataaggattgcagtcactttctgtctttctttgtggataagattagagatatcagggctagcattatcccctctgctacccccgtctctgcttatccaactcggccatcaattttggattgcttctctctcatttccttgcaagacctcactgatctggtgggcagtatgaaatcctcctcaagccctgtagacattttaccaacttccctcctaaaaaatgtgcttgggtctattggtccatgcctggtgtctattataaatagctccctgcaatctggttgtgtcccagcttattttaagcaggcagttgttcagcctcttctcaagaaaaccaacctcgatccatcctctcccaaaaactataggcctatatcgaa…	t	FMchr10	444331	444331	DEL427	INV909	DEL	-
MChr10	1219367	1219669	TGGCATCCGAAGGTAGTGATGCCATGAATGGGTAGCAGTCCGTGGTGGTTTTCAAAAATGCACTCCAAAGACAACTTGTTAAAACTTTGAATAATTTGTTGTACAAAAAACGGGTTACAAATGTTGATTAAAAACAGTTCCATAATTCCTATTAAACTCAAAAGATATTGAAAAAACAACTAAAAGTTATAGGGAATAACAATAAAATGGTCAAAATTGGCATTGAATCACAGCCTCAACCTGTCCGACACTGCTAGACTGACTCATCAGCAGCCGTGAGTATACAGTAGCCAATAATTGCCA	T	FMchr10	2161230	2161230	DEL444	SYN39	DEL	-
MChr10	2397145	2397505	AGTAAGCAAAACTGTGCTCATTTGAGATAACAAGTAAAAAATAACACAACAATTAAACAATGGTATAATGGCGATACACCACGGCCTCTCGTACATTATTGCTTCATTCTAATTTATCATTTCTATCCACCTTATTTTGGAACGCAAAGTAAACAGTCGGTCGAACTTCCGTTTTTTTTGTGCCGTACTTCCGTTTGATCATTTCCGTCAACATTGCTAACTAGCTTAATTAGCGTATTTTTAACAATTCCGGTTTTCCTTGAAGCCATAGTTGTCTAAAAAGCTGTTGTGTTAGCTTCTGCTCCGCTGAAAAGTGAGTTAGCTAGCCGATGATCGGAAGTGCCTGACTGGAAGTCTCGCA	A	FMchr10	3339845	3339845	DEL457	SYN39	DEL	-
MChr10	2889787	2889900	AAAGGACAGCCTTGTCCATTTACCCCGAGCTATTCTAGACACAGAAATTAAGGTTGGGAATTAATCAACATATAGGCAGCAGGGTACTTTTGATAATTTGTGTATGAGGGGGCC	A	FMchr10	3832145	3832145	DEL462	SYN39	DEL	-
MChr10	2953640	2953986	CATTTATCAATTATTCATTTTCAAACATGAAAATTACGGTCAGATTTTAGTTTTATTTATTTAGATTTATTTAGTTTTAACCTATTTGAATTTTGTCACACATCCTGTGTGTAGACAATCGACCAGTAGTGGGATGGGGCTAACTTCGTCCACCTGTCATTGTCGTATTGTTATTAACACAATAATCAGCAGAAAATAAATAAATAAATAAAATTCAAATACCTACCATGATAACCACATATTTCTATTTAGGAGAACGGTGTGAGGAATAAAAGAAAATGTGATTCTTTTACATCTGGACAGATAAAAATGCCTCCCAGAAGGCAGAGATTGAAATTTACAGGAAA	C	FMchr10	3895897	3895897	DEL463	SYN39	DEL	-
MChr10	3126332	3126489	CCTGTATCTGTAGTATATAATACAACAACAAATGATTGTCACAGGAATATTTTATTTAATTAATAACAGCACAAGCAAAACAACAAAATATGGCTCAGTAAGGGAACAAGGAGAGCTTGTCATATGGAATGAATTCCAGTGGTACATAGTAGAAAAGG	C	FMchr10	4165550	4165550	DEL467	SYN40	DEL	-
MChr10	3462348	3462796	AAGCACAAATTATTCTTTGTACATCTGTGTAAGCACTAATTTGCCTCACACCAACAGAATGCAAAGGTTGGCGTGAGGTCAATATCATCATCTACTGATGTCCGAAATGATCTTTGCGGACAGGTGTGTGGATGCGTGAGCTGTGCGTGCCTGCGAAAGCTCTGATTGCACATGTGTGGAACACATTTGCGTACACAAACATCCAGTGTACAATGTAGAGAACTGCTTGCAAGTCCACTGGCAACTGCGCATGTTCATTCTGGAGTATATTCAGGCCTATTCAAGTGCCGTTAGCTGCCCCCAGTGGCCGCAATGTTCACTACGCCCCATAATACAAAATTCATTTGCTGAAATGGGAAATACACTGACAGTTTTTCCATTCTTAGTTCCTCTAGTAGT…	A	FMchr10	4502176	4502176	DEL472	SYN40	DEL	-
MChr10	4012021	4012333	TAATTCTTGACCTTGAACACAGCAGTACGACAAAAATTAACTCAAGGTCCACTTTTTCTTGTTCAACCATATGTCAAGGTCTTCTTCAGCAGAATAAGTTCGCTCACTTGTTTTTTTGGAGTACTTTCAGGACTTTTCATGCTGATTGGCTTAAAAGTGGAGCGTGAGGGTTCATGTTTGACCTTTGAAACAGTAGTCTGACAGAAAGTCTTGCTCGATTTTTTTGCGCTTTAAGCAACATCTGAAGGTCTACCTCAGCGGATCATGTTTTCTTTTCCACTTTTCTGAGTAACTTTAGGATTTCACACATGTG	T	FMchr10	5072610	5072610	DEL484	SYN41	DEL	-
MChr10	4127364	4127465	CTTTCATCCTCATTTTCAGTAAGGGAAACATTAAAGCACAAAGGCAATGATGTTTTGGGTAGGGTTGCACATTTCAAGGAATTTCCCACGTTAACAATCAGT	C	FMchr10	5187553	5187553	DEL488	SYN41	DEL	-
MChr10	4411337	4411515	GATGTGTCTGTTGCCTCAGATTCAGTTCTAAGAAGGAGACTCTTTCTGCAAAATCTCTTCAGTGACTCCTCTCTGTGCTCTGCTGTTCCGTACTGGCTCTTTCTCTGCAGCAGCCAGGTGGATTACAGTCGACGTCATGCGTTTGGGGTCACTTCCATCCAAACTGTCAGTTCTGCAAA	G	FMchr10	5471557	5471557	DEL490	SYN41	DEL	-
MChr10	4531022	4531541	GGATCTGGATGAAGACAGGCTGGAATCATGGGTCTCTGGCCAGGCTCCATCCCTGTGCGTAACCCCATGAAGATGGTTCGTTGTGGCGTTTCCCTCCCAGCCAGAATTAATTGACAGCATCTCTGATCTTCCATCCCAAAGTACTTTCAACTCCATCCCTTTTTCATATGGAAGCCAGAGAATGATAACTTAATGGGAAGGCTGAGGAACAACGACACTCTGCCATGTATTGAAGGTTGCGCTCACCCTCAAGTTGCCTCTGCAGGTGTTGGTAGACCTCGGGTGATTGTTGGCATCACTGGACAGTACTACCTGCTGTCATCCAGGCTGTGCTGCAAAGTTTGCCGGAAAAGGTGGTATGCTGACAACCCTCTGTGGCTGGAAAAGCTACCGAGAGGT…	G	FMchr10	5591050	5591050	DEL491	SYN41	DEL	-
MChr10	4749553	4749845	TTCATCGCTTCGCTGTAAGCTAAGACAGCTGCTTTATACAAAGTCGACAAACAGCCTTATCTTTGTTAGTTACTCTGCCATCTACAGAACCCAAAATACTTCCACACGCTGCTTTTCAGATGCTTTGGTGTCGTGATTGTCCGCTCAGTCCAGCTTTGCTCACTCGTATCCTCCATTTTCGTGGCAAACAACAACAACAACATTACTAGCTTAGTTTACTGATAGGTCAATAGGACATGCAATAGGTCAAGCTGATAGTGTATTTTTAGAGCGCGCTCTGCTGGAACACAAGG	T	FMchr10	5809621	5809621	DEL493	SYN41	DEL	-
MChr10	4767854	4768217	CTGTGGTATCTGGTGTTCCATATGGTTTGAATTAGTGGTATAGGTTTAATAATTAGATTTAATAAGGAAATGGGCCTCTCGGTCCCTCTCGTTCTTCCTGTCATTATCTCCCTTAGATTTTGATAAATGGGACTGTCTTAGTCTATAGCTTACCTCATCTTTTCAATAACAACTACCCTATATAACTGGGCAGACAAAGCCATTAGACAGAGTGATCTTTTTGGCTCCAGATCCTCTCACAGGCAATCCATGGTGCTTGTTTTGATGCTGTGCTTTTTGTAATAAACCTTTTTATGCAACTAAGTCAGTGTCAGCGGAAATCTCTTCAACACATCTTCACATCATCGCTGCTTAATAAACAACA	C	FMchr10	5827834	5827834	DEL495	SYN41	DEL	-
MChr10	4775943	4776557	TGTTGAAGATCAGAAGTCCAGGTCTTGGGCCAGAGTTTAAGTCTGGACCTCTTCACCAACACTTAGTTCTCTTCAGGATAAAGTAACTATTGGAGTCCCAAAAACAGGTTCAAAAATTCATCTGGAGACGATCAGAGTTTGATGCAATAGAGTTTAATTCTTCACAGAGATTAAACCCGAGCCAGTCCCATGAGACTGACTGATTTTTTCATGGTCTGCACACACATATATTGCCCAAGTGCCCATGTCCCCATTGGTGGAGTAACCTGAGCCACTCCACCTATTTCTAAAAATGATCTCTCTCGTCGGGTAAATATGGTGTAATCTTTGCCAAGTTGGGGTGATTCAACCCCCCCCCCTGGGCACAGCCTGGCATATCTCTGATTCCTGTATGTTTGG…	T	FMchr10	5835688	5835688	DEL497	SYN41	DEL	-
MChr10	4777706	4777879	CTTAATTCTGAGGTCTGGATTTCGTTTCAAAAGATTTTGAAACCAGCAATATCCAGCCGTGCCTTTTACTTCAGAGAAGCCTTTGATATTATTGGCCTTTCATAATTAAATGCAATTCCCTGGACATCTCTTTTGGTAAGGGGGAAACCTCTTTTGGAGAGGAGCTTGATAAGA	C	FMchr10	5836832	5836832	DEL498	SYN41	DEL	-
MChr10	4931686	4931973	TCTAAGGAACTGGAGTTCTTTACATGGTGTTGAGAGCTTTGGGTGTTGAGCTGTATTAATGTTCTCTTACAGTACAAAGAGCTTAGGCCTGTGACATCATAAGGCTAATTGATGCAGCTGACCAATCGGCCAGCAGACCCGGGGCCTCATTTATAAAAATGTTCTTTAGATTTATATTTGAACTTATTCTCAAGATCATTCCCAACGGTGTGCTTAGGTTCGATTCATAAAAGATACTGCGCATATAAAACCTTGCTTACGCAGGTTCTAGGAAGCCTATTTGCAACT	T	FMchr10	5978029	5978029	DEL504	SYN42	DEL	-
MChr10	5610091	5610215	TCAATAATTAACTAAGAGTAAACACATAAGTCTATAGATTATACTGTTTATTACTGTATGTAAAACCATACGATCCAAATGTGATTAATGTGATTTATCCGCATCGCAGTTTTGCCTTTTTTACT	T	FMchr10	6663198	6663198	DEL511	SYN43	DEL	-
MChr10	5682990	5683364	GGAAGCAGACATGCAGTCTCCAAACTTGTATAGTATTCACTAATGTTTGTCGTACCTACGTTTATATTTTAGTATGAATTCTTTATCTGGCAAAATAATTACTTCAGATAATTAGGAAAATTAGACTTCATATCGGCTTTAAACCCTCAAGCAAGCAACCAACATTTCATATACATAGATGACTAACAGAGATCAGATACGACATATAAAATTAGTAAAAACAATGACCACATCAATTAAAACCTTCAGTAAATTTCCATTAGAATGAAGGTGGCTTAACTAGTCTTTGCACTGTTTCTAATCTGTCTTTCTTGTTCCTTTTCTTCTCAGCCTTCCTGCATAATGAACAAAGCAGGAAATGATGATGGACCAACT	G	FMchr10	6738384	6738384	DEL515	SYN43	DEL	-
MChr10	5732469	5732873	ATCTGGCTGTGTCAGCTGCGTCTGCCTTGGTGATAAGATCGCAGAGTTGGAACAGAGAATCTCCATGCTCTACCAGATCCAGGAAGCTGAGAAGCTCATGGAACACCATCACCTTTGGCCCAGAACACACTGACACAACCTGTGCCCGAGAGCCTGATGCCACTGCTCCCTGTCTTGCTGCCAATCCTGCCCCTCCTCTGGTCATGGTCCCAGATTGGTCCAGCTAGGGTCTAGAAGTAAAGCCCCGGTCAGCTCTTCACCATCCCACCACGAGCCCTGGTCAATGGTCGGTGCTCATAGCAGGAGATGGAATCGCACACCTCCTAACCACCATGACATCCAACTGGAAAATCATGTTTGTACCTGCTCGGCCAGTTTACCTTCATGTTGAAATGACAC…	A	FMchr10	6787344	6787344	DEL517	SYN43	DEL	-
MChr10	5736323	5737049	TTTCAGAATCATTGTGGACTGATACATTAGTAAAATAGGTAGTGTATATGCTGGAAACTAGTTCACTGATAAATGTCCACATTGCCAACCACTAAATGTTACAAATATGTTAATGAAGACTGGCAACCAGACAGACGGGGGCAGCTTACATCAACACACAAGAGGCAGTCAGGTCTCCCTGCTGTTGAAAGCCACAGACTTCCTGTGGATTTAAGCTTCAGAGACACTAGGTTCTCTCAAAGCCTTCCACATCCACAGTGTTGCAAATGCAAGGCAGCAATGATGTCACGTCCAGATGCAGACCACTGTGAGACGATTTGCATCCTGACATCATGATCCAGGTTGGGGTCATCCAGTCATTTTGGAATCACCTTCAAATGTACCTAGATGTGCTTTAAT…	T	FMchr10	6790792	6790792	DEL518	SYN43	DEL	-
MChr10	5838176	5838400	CAAAAGCCTCCATGGTATGGTATGCAAGTGAACAGAGAAGTCACGTCATAGGATACCATGGTTTCATCTGGATCCATTTCCAAGTTTCGGACTTTGTTCACAAAGTCTATGGAGTTTTGGATGTGGTGTGGGGTGTTGCCCACCAAAGGTGCCAGGATATTAGCTACATGCTTGGCAATGTTATAGGTGACCGAGTTTATGCTGCTGACGATGGGTCTGAGCGGG	C	FMchr10	6917475	6917475	DEL519	SYN44	DEL	-
MChr10	6147702	6147861	TTGTTTTGTCAAACTTTAGAAAAAAAATGTCATAAAGACAGCGTCCAGTAGAAACTTCTAATACTATTTTTAAATGATATTTCACAGATACACAATACAGAGGCAGGACAAAGTCATTGTTTTGCAAGTCAGAGGTAAGTCTCAGGTCTTGGCTTTGATG	T	FMchr10	7224840	7224840	DEL523	SYN44	DEL	-
MChr10	6399137	6399292	TCAAGGAAATTGAATCGAACGCAACTAGATTTTTGGTTTTGTCTGTGAAGACGTTTCACCTCTCATCCAAGAGGCTTCATCAGTTCGTGCTTGTTTGACCAGGCTAGACTGGTCCAACTAGCTGGTGTGGAGATCTGGGTATTTAACCTCTTAGGA	T	FMchr10	7475336	7475336	DEL530	SYN44	DEL	-
MChr10	6527027	6527374	CAGTTTTGCTACAAACTGATTATTTTGGCTCTACATTTTAAGTATTATTCTATCTTGTCCAAAAATATGTTTAGAATTTATGAAAATAATCATCCTACTGGTGGATAAGGGGAGGGTAACTGTTGTAATGTATACCACAGCGTATGAAACAGAAATCAAGACAACTTTTTTAATATAGTCCAATATCACACATCACAAATTTGTCTCGAGGTGCTTAACAATCTGTACAGCATACGAGACCCTCTAGAACTAACCCAAAAAAACCTTTAACGGCCGTTGAAGGGTTTACTTTAGCTTGAGGATGAATTGTAAAGACATGCTGACAACATTTACTTTGCAAGGGATTAC	C	FMchr10	7599449	7599449	DEL539	SYN44	DEL	-
MChr10	6547005	6548047	GGGACCACCAGGGAGGAGGGGCTAGCTGTGAATGTTGTGTTTTCAAACAACAACCGACAAATCCTACTCGTTATACCTTTCATTTGTATAAAAAACAAAGAGTAAAATGACAAATTGTGGTTTTACGGGGGGTTTAATTCTATTTCCAGTCTATATGCTAAGCTAACCTAACAGGTTGCTGACTGTAGCTTCAAATTTAGTGTACAGATATGAGAGTGGTATCAATCTTATTTAATTCTCAGCAAGACAGCAAATAAGCTTAATTAACTGTCAACAAAAGACAAAGTTTTCAGTCCTTGACATTATCATTACTACCTTATGACCTCACTGTAGCACTTACTGCAGTGGAAGCGGTCAACACTGTACGAGGTAGATGTCAAAATAATGTCATGTAAGGAT…	G	FMchr10	7619226	7619226	DEL541	SYN44	DEL	-
MChr10	6802331	6802767	GAGGCGCATCACTTCCTTTAGCAGTATGTATATTTTTTCCTTTATTCAACCGTCTAATTGTGCCGGTACGAAAAATTTACGCCCATCCCAGGTTTTTGTGAATCTGCTTCATAAATGTGCAGTGCAGAGACGAGAGCGTCTTGGTACAAAGTTCAGCTCAAGCCCGCGTAACACAGTCCCAACAGGATCAACAGCTCTCAGCATCTCACGGACTCTGCGTTGCTGTTCCCTGTAGGAACAGAAGAGCTTATGACCTGGGAGCCAAATATGCAGCCTATTGGCAGTAGCCATAAAGATAATGGTAAAGGATTGGCCTAATTTAACTGGATGGTTGTAGTAGACCCACTTCAATTCAGACATCATATCAGGAAAAGTAACAATATAACTAAACTGATTGTA…	G	FMchr10	7892601	7892601	DEL544	SYN45	DEL	-
MChr10	6981250	6981368	atgaggggttaggttcccacagataggcttaaattattgaaaactttactctgtgtggtctttaagaaatgttttattactttataaagtgagccaattacatgccatacatttttcaa	a	FMchr10	8073123	8073123	DEL548	SYN46	DEL	-
MChr10	7239374	7239535	aggggaataggtgaagtttccgttcagtagagacacttaaatctttgctttgccggaaccaaatgatgtttgtagtgtcttctaaatcagacacttaaaaacaagaatctccccatccaccaacacaggcactcaatttgttttttcccagggggcacctga	a	FMchr10	8354896	8354896	DEL555	SYN47	DEL	-
MChr10	7272922	7273112	tccacacggctaggcggctaaagctagcaaactagtctcgcaagaatggcagagaaagaaaagaaagacagaagaagaaaaggctgcgaccAaaaagaggttggataaagcgagaggtcaaaccagagtcaacatcagtctggattttcaatgatggcgagaagaactgagggagctgaagggctgaaaag	t	FMchr10	8389023	8389023	DEL558	SYN47	DEL	-
MChr10	8668086	8668255	ATTAATGTGTATGTTGTATTTTACTGCTGTAGATGTTTAAGGTTGAGCTCATTTTAACTACTTTACAGCAATGCATCATGGTCTATAAGATCATCATATGTTTGTAGCGTCGCTGTCCTGTGAGAACCACGTATCTCTAATAAGTCAACTTCTCATGAGCTCAGAAAAAC	A	FMchr10	9848410	9848410	DEL582	SYN51	DEL	-
MChr10	8871376	8871509	ATCTCAAGGAAATTGAATCGAACGCAACTGGATTTTTGGTTTTGCCTCTTGGATGAGAGGTGAAACGTCTTCACAGACAAAACCAAAAAAAATCCTCTTGAATGAGAGAATATTCACAGGCTTACAGAAAGGTT	A	FMchr10	10051418	10051418	DEL584	SYN51	DEL	-
MChr10	8907560	8907681	GCGATAGCTAAAACATCCAGCAGACTTTGAACAACATTTGGAGTTGTGTTTCCAGCCCATTCAACAGACAAAAGTCCAATCTACACTTTTTTCCCTCTGGTTTGGTCTCCACCAGCTATTTT	G	FMchr10	10087509	10087509	DEL585	SYN51	DEL	-
MChr10	8990709	8992355	ACAGTTGGGCTCAAAAGTTTACATACCCTGGCAGAATTTTTGCTTTCTTGGCCTTTTTTCAGAGAATATGAATGATAACACAAAAACTTTTTTTCCACTCATGGTCAGTGGTTGGGTGAAGCCATTTATCGATAAACAACTGTGTTTTCTATTTTTAAATCATAATGACAACAAAAAACATCCAAATGACCCTGATCAAAAGTTTACATACCCCAGTTCTTAATACCGTGTATTGCCCCCTCTAACATCAATGACAGCTTGAAGTCTTTTGTGGTAGTTGTGGATGAGGTTCTTTATTTTCTCAGATGGTAAAGCTGCCCATTCTTCTTGGCAAAAAGCCTCCAGTTCCTGTAAATTCCTGGGCTGTCTTGCATGAACTGCGCGCTTGAGATCTCCCCA…	A	FMchr10	10170815	10170815	DEL587	SYN51	DEL	-
MChr10	9012673	9012876	AATGCTAGCCTGGGGTCTCTCTGCAAGCTGCCTAATAACGCCTGTCTGCTGCCTAGTAACCCTCAGAGATGAAAGGACTCTTGTGGATGATGCTCCCAGACTGACTGCAGAGGTCAGACTCCTCCCAAAAAGTCTCTGGTCAGCTGCGTGGATCTCAAGGGGAGACTGGAGTTGGGGGGGGTGGGGAGTGGGGGGAGTGGGGGC	A	FMchr10	10191110	10191110	DEL588	SYN51	DEL	-
MChr10	9427722	9428019	TCTTCCGCTGAATCTGATGGCATTTGGTCGCAATCATGTTGCTGGAGTCACAGTAACACCATCCTTCCCTCAGCTTTAGTCAAGCCACACCTGAACAGTTTGTATGTATGATTATGCATTGTATGTACCCCCACAAATGTGGGACATATTAAAGGCACGGACAAAAGGCTTTATTTCTATTCTGTACACTGGTTTCAGTGCAACAAAAAGTGATTTTCAGGCAATGATTTTTTTGGTGATGAGACGAGCATCTTCTGAAATAGTGCATTCTTCCAATAAGAAGACCCTGACCCAGTAT	T	FMchr10	10604206	10604206	DEL595	SYN51	DEL	-
MChr10	9635389	9635771	TCCCAGCATGCATTGTTTGAGAGTTAAAACTCTAGAGAGCTCTTTTTTTGTAGTTTGAAGAACAATTATATGATGGAAACTTGCTGTGTGTCCTAAATACATGTTGAGACGTCACAACAATGAAAACAACGTTAACCATGATGTTGGTTAGTATCAAATCCAGCCCCTACCCCCCTTACAGCTCGAAGTTCTTCATGTCAAATAAAGAACTGACTCTGCAAACTGAGAAAATGTGAAAGGACTGTAGCGTTGTTGATTCAACTTAATATCCTCAGTTTATTGAGCTTGGTGTCTGAAGTTCAGTTAACTTAACTCCGTTGGTTTTACATTTTAAAAACTCACACAACTTTGAGCTCATTATTCAACCCAAGTGCAGCAGGGGA	T	FMchr10	10811920	10811920	DEL599	SYN51	DEL	-
MChr10	9788346	9788449	CCGCCGCGAGGAGACTACTTCCCCGGGAGGAGAGCGGGCGGCAGCTCTGGAGACGGACCTTCACTTAACGGCTAAAGCAACTGGAATTCAGCCAGAGCAAACCA	C	FMchr10	10964900	10964900	DEL602	SYN51	DEL	-
MChr10	9792596	9792743	TCGCGGAAAAATCCGACCCGGTGGCAGGCATTAAAAATAACTATTAGAAACTAATAGAAACAGTCAATCTTCTCGCTGTTGGTCTCGTTTGCTTATGTAGGTTATGTAGGTCGGTATTAAATTGAGACTGTTTCATAACCAGTTAAAA	T	FMchr10	10969049	10969049	DEL603	SYN51	DEL	-
MChr10	10500103	10500377	CTTTTCAAGCGAAGTCCTGCCCACTTCAAACCAGAGGGAAAATCACAGAGGAGAAAGAAAAAACTGTTGGCAGAAAAGAGTGTATTCATGTCAGACTCCACTGCTCATAGTCAGAAGCTGAGAAAGTACCGTAAGCTGTCAGGGTCTGTAAACAAACCCCCAGTTCAAACTTACGTGGAAGAGGAAATTAAGGCAAACTGTGAAATTATTCCTCAAACTGTACGTAGTAAACTTCCATCACAGTTTAGACCAACTGTACTTACCATAGTTGTGCG	C	FMchr10	11679394	11679394	DEL611	SYN51	DEL	-
MChr10	11059190	11059449	AGGGCGTGGAGGGATTTGAAGGTGAGGAGAAGGATTTTGTTGGTGGTGTTACATCCATTTGCTAATAATGAATTGTTAAAAAGCGATCTCCTGATCTGTATAAGCGAAGTATACCTTATATTTATGCAAAATCATCTGGTAACCATGGTAACAAGTAAGCACATCTGCAGGTGAGTACAGGGAATTATCCCTCATACATCAGAAAATGAAAAGAAGTTAAAACAAGTGTGTTGAACTTGTGTCCTATTCCACCTATTTGA	A	FMchr10	12238355	12238355	DEL618	SYN51	DEL	-
MChr10	11147507	11149144	CACTCCCCTCCAAAAGTATTGGAACAGTGAGGCCAATTCCTGTATTTTTGCTGTAGACTGAAAACATTTGGGTTTGACATCAAAAGATGAATATGAGACAAAAGATCAACATTTCAGCTTTTATTTCCAGGTATTTACATCTGGATCTGATACACAACTTAGAAGATAGCACCTTTTGTTTGAACCCACCCATTTTTCATATGAGCAAAAGTATTGGAACATGTGACTGACAGGTGTGTTTTGTTGCCCTGGTGTGTCCTATTACATTGATTATTCAAACAATAAATAGCGCTGAATGTCTACGTTCAGTTTCAGATTTGGGTTTTGCCTGTGCAGACTGCATTTATAGTTAGAGGTGTAACCAACATGAAACCAGAGAGCTGTCTATGGGTGAAAAAC…	C	FMchr10	12327053	12327053	DEL621	SYN51	DEL	-
MChr10	11259821	11259959	CATTAATTCCTTCACTTCAGGCTGCTTTTAGTGTTTTTTTTTAGTTACAGCAATCCCTGACTTGTTACCTTGCAAAAAAATGATTGTGTAGTATACAGGTTTTAAATATTGGAAAAAGAGAACGCTGGTATCGGATCAG	C	FMchr10	12437890	12437890	DEL625	SYN51	DEL	-
MChr10	11659689	11660033	GAAGTCATGTGTAATAAGTGCATAGTGCAGAGGATCTTTTCTGCTTTTAGTTCTTAAAAATGAAACACTTAGAAATTAATTGTTTTGGCAATAAATGTTCAGTGGCACTTTTAATATTTATAGTAATATTTAGTACTTAGAATATTAAATTACATTTTGATATTATAATAGTACCTGTTGTAATAATTAATATGTATTATATCACATTTACAATATTTGTGTCACACATTAACTTTGAGGTCACTAGAGAAGAGGATTGAAATAAAAATGGATCATCTGAATAAAGTTTCGCAAACACTAGAAGAGGATTCTTAAAATAATACATTTACTGTACATATAATCAGC	G	FMchr10	12856014	12856014	DEL629	SYN53	DEL	-
MChr10	11691459	11691749	ACCTTTCCAGTTCAAATTTTGGCAGCATCTGGGAGTTTCAGTCACAAAATTTGGTATTACTACTAAGCAAAGTTGTACACTGACATATCAGATACTGTGGGAAGGTAAAAAGACCAAGACATCTCACCACAAGTATGTTACAAGTAAGAGAAAAGTAAAGAAAGAAAGAGGGAAGAAAAACAAAACAAAAAAAGTCATTCAAACACACCATGGATACGATATTACTCTCTAGACCACACTATAAAGAGATAATGTCTTCCCTCCAACAGTACAAATGGGATGTTTTAATGG	A	FMchr10	12887498	12887498	DEL630	SYN53	DEL	-
MChr10	11916459	11916639	GTTAGTTTTGCAGGTATTTGGTCGTATACCAAAGTATTGCACAAATTTAAATTTTGACCTGATGGTGGCGCTATATTTAAAGGGAGTCATCAAGGTGATTACACTTCATCCTGTGGGGGGCATGAATGTGTGTACCAATTTTCATCGCAGTCCATCCAGTAGCTGTTGAGACTTTACACTA	G	FMchr10	13112512	13112512	DEL633	SYN53	DEL	-
MChr10	12065891	12066000	ATATCTTCTGATGCCTTTATAAAATAACTGAAATAAGAAGTCTTCAGTAATCTTCACTTGATCATTGCTAGTGAATTGTAGAAAAAAGTGCTGCTTTTAACTAGTATACT	A	FMchr10	13261914	13261914	DEL634	SYN53	DEL	-
MChr10	12712555	12712809	TTTGCTGAGCTTTGCATTGAGGCACCAGCACTACTGTATGTGAGTTATTTTATGAGTTATGAGCAGCTTTATGGTCAGCGTTATGTCTGTAGTGTGTTGTACTATCACTGCTCAAGTGACCCCGAGCATCACATTGAGCTCCAGGGACTCGGTACAGTAAATATGTAAATCTTAAAAGAACACTTCAGCATTTTGGGAAATATGCTTATTTGCTTTCCTGCCAAGAATTAGTTGAGAAGATAGATGCCACTCTCA	T	FMchr10	13909651	13909651	DEL643	SYN53	DEL	-
MChr10	13303533	13303738	GAGGGGATGACATTTACTCAGTGGTGGAAAGTACGAATACTAAGTACTTTTTTGAGATATTTGTAGTTAAAGGATAGGTTTACATTTTTTCAAGTCTTGTCTTAAAACAATAGTCAGGTGCCCATAAGAACATTGAAACTGGTTTGCTTGCTGTAATCGTTCCTCCTGTTCATACTAGCCAGTTAAAGATCCCTTCGTGATGTGCT	G	FMchr10	14501652	14501652	DEL651	SYN53	DEL	-
MChr10	13791142	13791249	aatatttttttgggcaactaaagcatgattaatgcgttatggcaatcttaaagcaattaagcatttggttaaggtttgggaaagattaaacatcactgacttgatgac	a	FMchr10	14955472	14955472	DEL656	SYN57	DEL	-
MChr10	14008774	14008902	gtcagcagtgtgctctctcttagagaacacaaacaaaattgcattctcttctattgtgttgggtttgaggccaaaatctcagagacagatatctgcaaactttgtaaaataaaaccaaaactatgcgtg	g	FMchr10	15151875	15151875	DEL660	SYN57	DEL	-
MChr10	14503372	14503852	tggagcaggtggatgAaaggagagataattacacagagcgatgattgtatttaaaataattcaGtccaaggtctgactaaaactgaaactaacacaaagtAagccacgcttccaaaatAaggtcgggggtagggaagaaatctgattaccgacctgctgcatgtatacgcagatttacagtaatcagttttccacagtgcatgtaaatgcgttctccgattacctgcataacctggtttctctgagtaaccacctggttaccacctggtcacagagtgatgtcggtgtggtcagaggtgaaacacacttgaaaatgtttacaagagaggttagtgaaACacACTACATTTCAGCCTGCATGTTGTTAAGCTTTAATGTTACATGTATTCATTTATTTTT…	t	FMchr10	15645894	15645894	DEL666	SYN58	DEL	-
MChr10	14587534	14587641	tgacgtcttcaaatagcttgttttgtccgactaacagtccagaagccaaatgtgtttcatttactatcatgtgacaaagaaaagcagcaaatcctcacatttgagaag	t	FMchr10	15729724	15729724	DEL669	SYN58	DEL	-
MChr10	14795111	14795448	agagttcccaacaaaggctccattaaggtttgtagtttttaacactaagggactgtatgaaaattattaaggggtgcgggtagagttcaaaaaagggggaggattatgTtttcctttttattgaagggggagcagaggaaaattgaatagttacataaaaatatggacgataaaggtacgttttgccatatgcagaggacaacaatcatgtctctgtatggtatttattttacacttcacaattaacttgtaggtagcagaaaaaaaaaagtgttaattttaagaaacagtagatgtgggtcttaatagttagtagggattgctccaaggagcatgcc	a	FMchr10	15937189	15937189	DEL671	SYN58	DEL	-
MChr10	15489598	15489831	atagaggtggaatatgaagtttattgatagaggtggaacatgaagtttattgatagaggaggaacatgaagtttattgatagagttggaacatgaagtttattgatagaggaggaatatgaagtttattgatagaggtggaacatgaagtttattgatagaggtggaacatgaagtttattgatagaggtggaacatgaagtttattgatagaggtggaacatgaagtttattg	a	FMchr10	16627825	16627825	DEL682	SYN58	DEL	-
MChr10	16111058	16112171	tcagaggctgtgaaacgacagtggggccagatgggaccaggtgccagtctaaggttaatgtaatcactggccaaaccttttcaaagcttttcagccacaagctaacgttacttcaccatcccaaaactgtaaaggctagcatgcagtgacgtgtgggagaagatttatgaacaagttgtttacaatcagcattaattttattggctactgtgggtgttcactggttctacagatgtctaaacaaacaccaacaagtgtaacttgtgctgtatgacactcaaaatcctgatatataatctaggattgaataaagtcctattttttaagcacactgctgtctgtatttttcctgcgtatttgtaaatgtctgccatgtgacagcagataaaattataacaa…	t	FMchr10	17249171	17249171	DEL692	SYN58	DEL	-
MChr10	16623939	16624221	atccgcggatggagccctgctggttactcacaggtcacggtttgtaacaaaGggtgcccccacactatggaactctctacctactgaaCTccaacacacagtcccttgcttgttttaaatctcttcttaaaacttttctctttgtaaaagcttttggaaatgtttgatatatgtttttatttatactggttttattcttatttatttgatcttatccattttattgtctttacttcctctgtgctcatgtcctttggccctgttctcattttatctgccttgt	a	FMchr10	17768069	17768069	DEL698	SYN58	DEL	-
MChr10	17219149	17219250	ACAAGCAACATCCAAAGCATACATAAAGACAGAAAGTCTCTCAGATGAGATGGATGGAGCACATGCTGATGACAGTGAAGATGAAGATAAATTCAAGTGTTC	A	FMchr10	18354582	18354582	DEL710	SYN60	DEL	-
MChr10	17229420	17229758	CTACACTTGTCCTCTGGGAGAATCGGATCTAGAGTCGGATGAAGTCACAGATACCAGAAACTCAGGCAATCAGAATCTTTTACAAAACCCAAAAAGTTGTTCTCTCATCTCTGACATCCCTAGAGAATCAGAATCAAGTCATCTGGGTATTTGTGCATATTTCCACAACTCCACTAACATCTCATCCAGTTTACCAACTGTAAACTCAAATGTAAACCCACCATTTGCAAGTAAACCTGATAAAAGAGGGCTTTGTGGAGGTGAAGAGCAAACACAGACAACAAGAAATGCACCAAACGAATGTGACATGGAACAAGAGGAAATGGAAACAGAGAACAA	C	FMchr10	18364752	18364752	DEL711	SYN60	DEL	-
MChr10	18604484	18604633	GTCCCAGACCAATACTAAATTGCATGCAGTTATCCTAAAAAATTACCCTTTTATACATTTATAAAGATATATATATATATACATACATATGTACAAGAGCAAACAGTCAGCCCGCACAAAAACAAAAAATGTAACATAAAAAGACAAAGC	G	FMchr10	19798732	19798732	DEL726	SYN60	DEL	-
MChr10	18841902	18842269	GACTTTGTCCTGCCAACCTCAACAGTTGGAATAGCCTGTACGTGTATATTAGTTCCTGAAACAGTTTTGTTTTCTTAGCTGGCACGGGCGAAACGAATCTGGCACTTATCTGCCGACAGACTGACGTAATAATAATATAATAATAATAATAATAATGTGCACGGGGCCCTTTGACCTTCTAGCAGAAGTGACGTAGGCAGTAATGAAATCCGAACACAAGTGGTCAGCTGGACACCTTGGAGACGCATGAATAGACACAGGTGTGAAGTGTGAAGAGGGTTATAAAGTATCGGCATAAGGGTGAATTTTTCTATCCAGCTGAAAAAATGTTTTACTTTACCAATTCACCCCCGCCCACTTTAACTACT	G	FMchr10	20110406	20110406	DEL734	SYN60	DEL	-
MChr10	19555953	19556189	TGAAAATCCACTGGGGCTTTTGTCGTGTGTGTTTTCACTAATAAAATCATTTTTAGTGTCCTGCCCCTAAGTTAAAGAGGCCCTGCTCTAGAGTCGAGTTTGGTAAAGAAAGATCTGTCTCACAAACCCCCTTCAGGTACAGTATTTTAGTTTGCGCAGAGCATCACGCGAGATGAAAATGTTTCTGTCAGTGCGCGGTGGCACACAGGAGAGAGGACGGGGAGAGAGAGAGCTCCG	T	FMchr10	20826370	20826370	DEL746	SYN60	DEL	-
MChr10	20052256	20052689	TTATCCGACAAAAAGTCAGAATGTGTACACACATTTGCATTTATTTCAAAATGAGCTTGTCATAGATGTTTCTGCTTTGTGCTTTCAAGACTGCTTCAGCTAAGAAACCAAGAGTTTTACTGTAAACAATAAGCCATTTTCACAGAAGACATTTTGACATGTCACAGAGGGAAAAGCACAGGTTCAAATTATAAAGTTAATGATGGCTGATTTAAATTTACAGTGGCTGCTTCAGTTTCAGGGTCCTGGTATTGTGCGTGCTCGCTTGCTGTCACACTGTCATGACTTACTGGGACTCTTAAATAGAACAGAGCCATTGTTATTAGTAACACCTGCGCTTTTCCTACTATGCTGTGCTCCATCACATCTCCATTCTTGATTCACCATTTCACTTTATAG…	T	FMchr10	21321316	21321316	DEL754	SYN60	DEL	-
MChr10	20511938	20512321	AGTTTCAAGCCTAGGGTTTCAAGGACATTTACATAATCCCACTTGGGAAAATATACAGTCAAAATATCTTAAAAGGTGGGTTTTTCAGCTCTGAAGCTGTATTAAGCAAGGTCTGTGGCACTTTATGCAGCACCAAATAACTCCTAGATGTGATAGAACTATATTAATACTGCACAGAATCAAACTTTGGTTGCAAGAAAGTGAACACTAGTGGAGATATTCATTTTTGAAAATTAAAGATTCTTTGTTCAGGTAAAATGTATTTATTTTTATTCAGCAACAATAACTATTTACATGAATACATGTTGCAAATGATCCTTAGGGTTTCTTGGATGTTCAATACAAATTTCAAGCCAATCCAGTGAAAAATAAGCAATTGAATAC	A	FMchr10	21781560	21781560	DEL762	SYN60	DEL	-
MChr10	20821345	20821513	tagttcaacattcaACtttttgggGaatacagtatgttatttgctttctttctgagaattaggccgtgatcaaaccgacagtagccctgcatgaaaactacttagtaatgtatttctactgtttacctcacatcatcccaacaaaagataaaaatgattgccgccgtga	t	FMchr10	22100424	22100424	DEL767	SYN60	DEL	-
MChr10	20878070	20878306	cctggtttattgaatgtcatgtgtatgagaaaaccagtttccattattggagtaggggcttagaaaaacctgattctgcagctagatttctccttgaatcgctgatttcttggccatgtatacaggtagctgggtttctaatcagcttttcacatttaagcatgtgcataacatagacaatacatgacgtcacattcccaagccctattgatagaccctattgaaacatttactagc	c	FMchr10	22156796	22156796	DEL771	SYN60	DEL	-
MChr10	21239366	21240102	ccggcccaaaaagcatttttccccatagaccaccattgacaggacacctccagctataaacatggtcaattattactctttgtattgtatatttttaagccaccgagatttaatctttgtaaaacttttccaaagcccacaaaagaaaagctgtggccagaggtatgatgggattaacactactgcgcatgttcagtgggcagcataccccagaagtaaacccggatgctagaaacgtttttggcatatgcgccaggcaagcaactcttactggactgaatagacgccatcttgggatccggtatgcagttcttataatacatccatgctttgttctcctttaaatctcttttaaaaatgcatttttaaaaatacacttttacttaattaattccttgc…	c	FMchr10	22515863	22515863	DEL775	SYN60	DEL	-
MChr10	21364599	21364937	ctgatgcgttcacttactgatgtacttaccagtttcgtttgatttgatcgcttagcatagacaaaagtctacaaactacatattccgtgactatgaatctttgtactgaaatgaactaaaatatttgaattagaaaagttatctgtaatttccacctctaacactaaacctctcactcctttaaacagcatttatagtccaaagtgttttaatcaaaagtcaaaaaggttgaaaaacaaatttcatctgttggaaagtgtccattaaccaccaccaagcactgtacattggttttctttaagtatattttaatattgtttgaatacttttatcttattt	c	FMchr10	22641579	22641579	DEL778	SYN60	DEL	-
MChr10	22012618	22012780	TGAGCATTCCACTACTGTTCATCAATTAACTATCTAGTCCATAAAATAGTGAAACATGTGAAACACATCATTTCTCAAAACCTCAAATTGCTTCTTTTGTCCGAACAATAGCCCAGATCCTAAAAATATTTATTTTTCTATCACATAATATGTTCACTCTAAA	T	FMchr10	23291786	23291786	DEL788	SYN60	DEL	-
MChr10	22265185	22265321	CTGAAACAACAACAACAATGGCGGACTACCGGTTCGTTTACGTTTGGTTAGCAGCACTGCTGGGTCTAATTACAAGTTGTCAAACAACTATGAATAAATAAATAAATAATTAGCGAGTCTTTTTAAGTTACTACTGC	C	FMchr10	23544920	23544920	DEL797	SYN60	DEL	-
MChr10	22282556	22282687	GCTATAGTTTTACTTGGTCTGGTATGACCAGTAGTTTATGGTGGCTCTAATGTTAGCAGGCTCAGTAAAAAGTTATATAGGCTAGCTTTAATGTAGGCCGACATAGTGCACTGATTTAGAAAGGTGGTTAAA	G	FMchr10	23562121	23562121	DEL798	SYN60	DEL	-
MChr10	22337770	22337928	AAATCCAAGGTTACTTAACACTATACAGTATAGGCTGTTGTCCAACCTGATGCTACCAGGGGATGGGTGAGATAGGGACTGAGAAGTGGAGGGGCGGGTGGATTCTGGGGACTGGGAACAGGGCATGGGCTCAGGGGATAGGGGGTGTTGGAAGGGCTG	A	FMchr10	23617383	23617383	DEL800	SYN60	DEL	-
MChr10	22577831	22578152	ATAAAAAACAACAACATTTGTTTCAGTAGTTGGAGATAGGGTTGGGAGATATGATGACATTGCCAAGGCAAGTTTTTTTGTTATTTATTTAAAGTCCTTTACATAAAACAAAAAGATATGAGGACAAGATGTGAAAGACAAGGCAATATAAAACACGTGTATAGGATTTAAAATAGAAGATAAACATATGATTAATTGAATAAACCTAGAATAAACAGAATAAAAAGTTATAAGGCACTGCAAGATGTGAATAAATAGTTCCACATTGAATCTAATAAAAGGCTGTGGCAAGCAGAAAAGTTTTAAGCCTCAATTTAAAGGA	A	FMchr10	23857965	23857965	DEL806	SYN60	DEL	-
MChr10	22721086	22721418	TGTATGACCAGTATGAACATAAGGAATGATTACTACGACCAATAACTCTTTCAGCGTACATATGACACGTGAGTATTGTACTAAGACAGACAGAAAATCAGAACATATCCTTTACGGTTGATTGATTGGTATTAATTGATTTGTTGGCCACTTGGGGGCAGCACAACAAGCTGTTAACTACAGCTGCAACGATTAGTCGATTAATCGATTAGTTGTCAACTACTAAATTAATCACCAATTATTTTGATAATCGATTCATCGTTTCGAGTAATTTTTTAAGAAAAACTGTCCAAATTCTCTGATGCCTGCTTCTCAAATGTGAATATTTTCTGG	T	FMchr10	24170075	24170075	DEL811	SYN63	DEL	-
MChr10	22760657	22760845	AAGATTAACCAAAACATTCACAATTACTTATTTTATCTCAGTTGAATTTCGAGAAAATGTTTATTACAATATAAAGTCGATCCTTTGTTGCACAGCGTTTCCTCCCATTTTGCATTTAAACCACAGACCTCTCACTGGTACCTGGTAGCAACACGTGAGTTGTTTACCGTAGTACTATTGTCGGTCTGA	A	FMchr10	24209446	24209446	DEL813	SYN63	DEL	-
MChr10	23581525	23582015	AGAGGTCATGGTGCCCGGCGACAGTTGTTACAGAGAAGCAGTCATTGGCAATGAAATTCTTAGTTCTCAGGCTCCCTCAAACAATGCTCATACAATGTGTATAAAAAGAAGGAAATCACACAAGTAAAAGTTAAAAAAAAAAGAGATATAACAAAGTGCAGAAGTTAAAACGTAAGAATAAAACATAATATATATATATATAATATAAAATAAATGCTGTGGTAGGCAGGCGTACAGTAATGATAAAATGAATAAACTGTAATGTAGACAGGTTGTGCAGTAATGTAGTAAATGTATATGCGTAAGAACAGGATGTAGACAGGTAATGCACATAAATATATATACTGTTATGATGGTTTAACAGCTGTAAAATAAATATACATGTATACTGCAATGTGT…	A	FMchr10	25036384	25036384	DEL825	SYN63	DEL	-
MChr10	24791636	24791961	aaagtacaggaatttgatcctggagcttcatgtctgatgatcaatctgatgattcaaccaggagtgtgtccagggggtggcctggggaggcacgggccacccctgaaatctggctggccaccacaggtgccacaccattttcctaaactatgactggttatcaggacctttgctcaaaccaagtctttgacgagtaaaccagactttcgtttagaaaatattaaaaaactttattaaagcactttcaagcctataagaaaaggcaaattaaactaTttttgatgtccacaatggttgtaatggctcttgtagcattttactgtagg	a	FMchr10	26250016	26250016	DEL869	SYN66	DEL	-
MChr10	25203854	25204012	TGAGAACATTTTTTTGGAAAATGAGGATATTTTTGGAAAGTCAGGACATTTTTAGAAGGTCAGAGAACATTTTTGGGGACATTTTGTTCATTTCTTCAAAGGGTTAAAACTTGGTTTAAGGGTGAGGGAATGTACTATGTCAGTCAGGGTCCTCACAAG	T	FMchr10	26678493	26678493	DEL884	SYN68	DEL	-
MChr10	25382439	25382585	TCATGCGGCATGGAAATGATCATTCTCCTCTGAGGTATGCTGAAAGATTCATGACGTATTCAACATCAAACACAGCTGCATGTATTACGTGTTCAGCACCAGCGAGTTAGTATGCATCTACATTTCCAGAACCAAATTGTACATGAT	T	FMchr10	26955620	26955620	DEL890	SYN70	DEL	-
MChr10	25581695	25581963	TCCCTTACAAAAGATATTTGGCTGAGTATAGACACTGGTTTGCACACAAACTCGAAATGTTGAGCTGATGAGAAAGAAACCGAGTCAGAGTCGGAGTCACTTGCACTGTTCCATGCAATATATATTCACATACTCTTATTCTCACTCGTTTATGTGATAGAAATGCTGCACTGTGGAGTCCGGCTGTCATTAAGGTGAGCAGCGCTGCAACACCCGCAGGCCGAGGTGACAAAACCCAGAGTTCAGTAAAGAAAGGATCAGCTGATCTG	T	FMchr10	27153606	27153606	DEL898	SYN70	DEL	-
MChr10	25732090	25737819	GCTCAGTTGTAGGCATGTAAAGTGAGATGTGTGTTTATTTTTCTGAGTGGGGGGGTGGGTGGCATGTTTGTGTAATTTACCTGCGTTTGCAACATGTTTTTTTGTGAGTAGTTTGTTTGCATGTGTGTATTTTATTTATTTATTAAGTGCCTTCTCTGACATCTCCATTGTTATGCAGCTTTGAATACAGATTGCGTAGCAGAACTTTTGCTTTTGATACTATAAGTACATTTAGCTGATAATAATTCTGTACTTTTACTTAAAGATAAAATCTCGAAGATTTTCATTTAAATAAACGTCTGTTAAGTCACTATCGCCGAATGACGCAACACAATGGTGATTGAGCCTATGGCCCGCTGATGAAAGCCTGCAGCATTTGCAGTATTACGACCCGGGGGT…	G	FMchr10	27432950	27432950	DEL903	SYN71	DEL	-
MChr10	26395894	26396142	TGTGTGTGCGTCTGAGTCAGGGTTTCTTCTGAGGTCCACATGGATGCAGCAGATGAGCCAGGGCAATGTTATCAGCTGTTTTTCTCTCATCACAGATATATCAGTTTCAGTATGTCGGCTGGTAAATATCAAGAAAACTGCAGCACAGGAATGTCAAAGAAATGTCTGAGGTAGCTGACAGTGGACTTCATGGTGATCATTTTATCAGCTGCTGTTTCCAGGGTCAAAAATGAACTTTTAATCTCAACG	T	FMchr10	28091423	28091423	DEL925	SYN71	DEL	-
MChr10	26407979	26408382	GGCAATAACTTAATCTATCACATGACGAATTTAAGTACAACTAATTAACCTAAGCCTGGAATTGTGGGTTACATGATAACAATTAAACCATCTCCATGACAACTGAACAACTCCGTCACCTAAGGAAGGCCATGATATGTGGTTGAAAGCTTCGGAAATTTAGTTAATCATGTTTTCGTCCTTGTCCCTCCCAAAGGACGCTATGGCTACGTCTGCTAGTACTATGAACAGTTACTTTAACATGAAAGTGTAATATATATAGACAAAATAATAAAGATAATCGCGGAAGATCTCTTTACCTTCAAAGCAGTCCAACAATGTAATATTTTATGTTTCATTCTTTAGGCGGAGGCATGAGTGGGTGGTAAAGGGTTAAAGGTCTGCATATCATTTCATAAA…	G	FMchr10	28102727	28102727	DEL929	SYN71	DEL	-
MChr10	26463021	26469624	GGGTTGTTGGGGATCAACGATTTAAAGGTGTACAAAATATGTACGGCTATCAGAAATAATTAATAATTATCGAAAATAATTAATAATTATTTTAAATAACTGAGCTTAATTGACATTAAGCCCAACCTCGGGGCACCACCCTTCATAAAGGGAAAAATGATAGCCAATTGATTGATTCAGTCTCATAAAGTATACTAAAATATCAATTTGGAACTCTGATTAATAATTAACTTAATAACTACAACCAAATTACCTGATCAATACTTAGTAAAGTTGAAGGATTTGGAGTTCTACATAGCAGGGGTTGGCAGCATTCACTCTTGTGCAACATTAAAGGGACCAGCATATATCCACAAACGTTTTTAAAAGATGACAAAAGTAAAACATACAATATAGTCT…	G	FMchr10	28157477	28157477	DEL931	SYN71	DEL	-
MChr10	26782211	26782322	CGTGTGTGTCTTCACTACTGTCTGTTGGAAACAGATGCACAGACAGACATTGAGAGAGTAGTAGAGATGTATGCAAAGATGTGCGCAACATGCCATCAGGTACGGTTCAGCT	C	FMchr10	28564928	28564928	DEL942	SYN74	DEL	-
MChr10	26980984	26981399	TCATGTTCCCACCGCAAATGAACCGCTCCAGAGTTCGTTTGGGACCGGACAGAGACCACCTCCTCCAAAGGGTCTTGGTGCGGTTGACTGACTACACCCTGAGTCCTGTTCCAAGGATGGTTACTGTCTAACCGACACTTTGTGAATGTGGCTTTAGCTTTTTACTAATCACTAGCTCATCAGTTCGTAGTGTCCCCATGTAGCTTCACTCCTGTTGTTTGTCCTGTTTGTCTTCTGTATTTGCAGCGTGTTTCATCGTGCAGTTTACAAGTTGTCAAATTGGTGACTGACTGATGTTTTCGTCATTCGCAAAGAATGGGATTTAATTTGCAAGAACCTGAAAATCAGAAATATTCATTTAAATCTATTGATGCCCTTGAACCCTACCTGAACACTGTT…	T	FMchr10	28837529	28837529	DEL948	SYN75	DEL	-
MChr10	27046856	27047191	CGCGGTAAAGCTGCTTTTTTTTCCACAATGGAATATTAATTTTCATAATTGAATGCCTGTTTTTTTTACAATTCGATTATATATTCGAATTTTGAATATTCGTTGACAGCACTGATGTACAACAGAGTGCTGTGTGTGTGCGTACTGCGTTAGGCTGCAACTAACGATTATTTTGATAATCGATTAATCTGTCGATTATTTCTTCGATTAATCAATTAATCAGATAATAAAACAAAAACAAATTTTATTTCTACCATTTTATTCAAAAAACAAAATGTTACTCCAAATCCAGCTCACTCCTTACATACAGTACAGTGTCTCACTCTGACCTAATTT	C	FMchr10	28903719	28903719	DEL952	SYN75	DEL	-
MChr10	28172117	28172362	atgtatttgcagttgcaaattagttgtatataagcatcatttgtaggtgacagtgttggaaaagttacacggtatcactgagttaaattcttatctgaacagtcatcgtggtcttttttaaagaacgctcttctgaatgtaaaaatgttaaaagtataatatatgtcagtatataactgaaactggattctaaagggttaaaatatgatgacattgcttttatcaaagtagctaaataaaaaatga	a	FMchr10	29582361	29582361	DEL988	SYN80	DEL	-
MChr10	28185357	28186152	acttctatatgagagataggaggagaaccagtccagggcactcccagagacacccacccactgcctaagcctttcagtcaggatgctgtggtctacagtgtcaaaagcggcgctaagatccagcagcaccaaaacagagcattcacccacatcagaagacatcattatatcattggagactctaagaagagctgtttcagtggaatgcctctgatggaaaccagactggaatttatctaaaaggttgtgtgcagtcaagacgacagtgagctgtttggcaacaactttctctaatatttttgaggtaaaaggtagcttcgatataggcctatagtttttgggagaggatggatcggggttggtttccttgagaagaagctgaacaactgcatgcttaaa…	a	FMchr10	29595348	29595348	DEL989	SYN80	DEL	-
MChr10	28389018	28389137	GTGACGACATGTATAGTGACGACATGTATAGTGACGACATGTATAGTGATGACATGTATAGTGACGACATGTACAGTGATGACATGTATAGTGACGACATGTATAGTGACGACATGTATA	G	FMchr10	29848220	29848220	DEL1001	INV915	DEL	-
MChr10	28723590	28723778	AGACAGGTGAGACGTGTTAGACATGTTAGGCAGGTGGGACATGTGAGACAGGTTAGACATGTTAGGCAGGTGAGACATGTTAGACATGTTAGGCAGGTGGGACATGTGAGACAGGTTAGACACGTTAGGCAGCTGAGACATGTTAGACAGGTGAGACATGTTAGACATGTTAGGCAGGTGAGACATCTT	A	FMchr10	30368423	30368423	DEL1025	TRANS1067	DEL	-
MChr10	28804091	28804242	ctaaaacaccagagaatattggaccaaaaaacacaagagaatattgaaccaaaccaggactaaaacaccagagaatattgaaccaaatcaggactaagacaccagagaatatcggaccaaaaaacaccagagaaaatcggaccaaactggga	c	FMchr10	30243163	30243163	DEL1032	INV918	DEL	-
MChr10	28832168	28832347	gtggcccctctctgttaacctgcaggtgtcactgtggtggcccctcactgttaacctgcaggtgtcactgtggtggcccctcactgttagccggcaggtgtcactgtggtggcccctcactgttagcctgcatgtatcactgtggtggcccctctctgttaacctgcaggtgtcactgta	g	FMchr10	30216109	30216109	DEL1035	INV918	DEL	-
MChr11	92919	93360	cttacaggtggtcttaatgggggtcttaatGggggtcttaatgggggtcttacaggtggtcttacaggtggtcttaaaggtggtcttacaggtggtcttacaggtggttttaatggtggtcttacaggtggttttaatggtggtcttacaggtggtcttacaggtggtcttaaggtggtcttaaagatggtcttaatgggggtcttacaggtggtcttacaggtggtcttacaggtggtcttacaggtggttttaatggtggtcttacaggtggtcttacaggtggtcttaaagatggtcttaatgggggtcttaatggtggtcttacaggtggtcttacaggtggttttaatggtggtcttacaggtggttttaaggtggtcttacaggtggtcttac…	c	FMchr11	728669	728669	DEL1051	TRANS1068	DEL	-
MChr11	449012	449334	AATTGTAAACTCAATAGTTCAGGGCTTTTGGACTGTTAATTAATTTTAAGACGTCACCTTGGACTCAGAGAAACTCTGAGGGACATTTTTTCACAATATTCTGATATTTTATAGACCAAACAATTGATCAAATATTTGAGAAAGTCATCTGCAGATTAAGATAAGAAATGATAAAATGAGATAATCTTTTATTGATCCCCCAGAGGGGAAATTCAGGTGTTGCAGAAGCACAAGGACAGAAATCAGTCCAGGTAAAATCAGCGGAATGACCCTTTAAGAACTCCTGTTAAAATAAAACTTGTCACTTTAGAGATGTTTACCTG	A	FMchr11	1114701	1114701	DEL1083	INV922	DEL	-
MChr11	514662	515012	acacacacacacacacacacacacacacacacacacacacacacacacagttatgataccaggctcagtaaggagcaacagtaacagaaggaaattcattagctgaagaaccatgtccaactgcagacctgacatcgcttactgaagcacaagacgcagccagcgcgtaagacaaaagtgtttggattaaactctgttttgatgaatcttgttcctttgttcaataaattgttgggtctctgtaaataacattataaagagtacgggctagacctgctctatatgtaaagtgtcacgagatgacttttgttgtgatttggcgctatataaataaaattgaattgaaattga	a	FMchr11	1323926	1323926	DEL1088	SYN84	DEL	-
MChr11	662673	662989	tctccaggtaaagaaacaaacagctggtgttctttgattcactgctgtgtgtgtagttttgtacagtcagagaataatcagctgatcaagtttcagtcaaacaataaaaaggattcaggctcagaccagttctgactgtccctcatatctcagcagtgaagtcagctgagagtcaaatctaacttgtttcctgctgctgattaaatctgactgaactaaacaggaaaaggctcattttggccaaaaagtcacatatcagagaataattagtgaatgaattcatgaatattcagatctacaaacagtaaataacagtg	t	FMchr11	1590333	1590333	DEL1092	INV923	DEL	-
MChr11	961670	963337	tggtggccaaaattattagaacacttggcatatttaagaggtttcagttgtttttgttgaattggccattaaaatacccataaaacgaatgaaatatctacaaagtcatcattatgctctataaaccatagaatagagccatcataaggagatttaggtcattttccttacaaaaaacaagctaggcctatttcactgtcaatgtcacacaatcatgttccttcacagaagaagccaaattacttgtgtaatcactgtcaggtgtgatcgtggttaaattgatggtgatgcaagagtcttaggacagagctgtgtgattcttttgaatgtacaaggcctatgctgctcattaagtgattggtaacatcagggttttgtcactgaggccgcaccaccaat…	t	FMchr11	1708557	1708557	DEL1108	SYN85	DEL	-
MChr11	1145981	1146274	TGCTTCCACACAGGTGCAATGGTACAATTAAGCATTTAAATATCCCATCATGCTCTGTGGAACGTATAAAAATGCTGAGCAGGCCCAGTTGATTCTGATTTTGTATCAAGAGGAAAAGATCTAAGCGACTTTGAAAGAGGGTTCATTGTTGTTCAATAAGAACAAGTGACTAAAGTGACATCTGCATTTAGATCTGTGGGAAAGGCATGAGTCAATAGGGTCGGCGACAGCGCACATTTGATGAGCGTGATGAACGGTACAGGCCTGAATGCTTGACCCCTACAGTGAGGGGAC	T	FMchr11	1891525	1891525	DEL1117	SYN86	DEL	-
MChr11	1469330	1469918	gctggagggattacatatctcatctggcctgggtacgcctcgggatcccccctggaggagctggaaaacgttaccggggagaaggacgtctggaactctttgtttagcctgctgccagcgcggcccggacaagtggaagagaataaatggatggacaaactagtttgtacgaactgtcgatcacgtctgagggaaaaggagtttataacacctccgagtggccacacttgagggcaggtgaaaagcctgacatttggtttttgttcgtcgggtttgtttgttttagaaagtAaaaaaaaaaaaaaagttgttgaaaggtgaggaggtttcagatgctgttcaacgatctgacaattacttcttttgtaagaggctgacctttcagcaggtactcacact…	g	FMchr11	2178658	2178658	DEL1130	SYN88	DEL	-
MChr11	1561089	1561237	gtggccgcgatcagctacggcggccgcgtcgctgccggaacgcgacaaaggcgcgcccgatggaatcacggcgtgatgctgctgctcagctaacacgctgctttcgctacgcaggctacgtagacattatgtaagtctaaaagtccaga	g	FMchr11	2268845	2268845	DEL1134	SYN88	DEL	-
MChr11	1565570	1566301	ttaccgctacaactactactgttaccactacaactgctactgttaccactacaactgctactgttaccactactactactgctgttactactacaactactactgttaccactacacctactactgttaccattacaactactatttttaccactataattactactgttatcactacaactactactgttaccactacaactactgctgttaccactacaactactgctgttaccactacacctactactgttactactacaactactgctgttaccactacaactactaTttttatcactacaattactactgttacctctacaactactactgttaccgctacaactactactgttaccactacaactactactgttaccactacaactactattt…	t	FMchr11	2273122	2273122	DEL1135	SYN88	DEL	-
MChr11	1752680	1752785	actcagttttattacccagaaagtgtcttattttgacatcagtctgaaacagtccagacctgcaggttgctgcagaagctcagttcaaacgtagcttagtttgaat	a	FMchr11	2470126	2470126	DEL1142	SYN88	DEL	-
MChr11	1882287	1882540	atatacatatataTATatatacaTacatacatatacacatatatataatatatatatatataaaTatACatatcaAGAATtAaattctgtgcttacaaacaGgtactgaGCTTcAcCcattgatgaagacagtgtGAgactgttgaaagtgctGgaaaaagctaataagtggacctgagTtagggTTGTttCgctaaaccATGtgaattatgtatttctatacctttatataaatttagcaaataaaCcatgtt	a	FMchr11	2599502	2599502	DEL1148	SYN88	DEL	-
MChr11	2351169	2351416	atatttataacaatcataacaacttgtgttttactgagtggttttctatatagatttgaccaaatgcctgtgtatgaactctaattttagcaatttaaagaattcatttatcaagctctttagaaggaaaccgtattatgcttcaggaaatagaaaaagttctgaagcacgttgacttccaccaaaccatcaacagtatcttgcttaaagtatcagctgcaagttattactgaagcaatgtaaaaact	a	FMchr11	3102224	3102224	DEL1163	SYN90	DEL	-
MChr11	2422208	2422363	tgtaacaatatgctagaaattaacataaaataatgttaaatactgactaaataaatgtctggctgaatgtcatgttcaaaccaggctttttttggctacagtgcacggcctttatcatcgtgctaacattaactaactatttttttgtatcgttat	t	FMchr11	3173114	3173114	DEL1164	SYN90	DEL	-
MChr11	2673582	2674613	taactgaagattgccaagatggtgtgcgttttctcaaaacacagctttaaaaatgaatgaaatgctctgaaatttcaggtagtaagaatgttagttatgacactgcttctgatcagttcgttaacaataaaacatatcttatgataatttttaaagcaaaaccttaaacaaagttgacattgacggtaacagagttgatatgaataacagagttgaccacccgtagttaaaaggccaaaaacaacattttctaccttactctgaaacttaaaaacatttttaaatgtaaaaacaattatttaatcataacaaatacatctgaattacagatctttcatgaacttgaataataactgcatgtgtctcatgcagtgctgatctggaaaataaaaggctttc…	t	FMchr11	3497475	3497475	DEL1173	SYN95	DEL	-
MChr11	3105538	3105743	acaccaaagatgacagcagtttttaggctgatatgtcaatatgtgagaacaataaaactgtgatatttcatgatctgtagaataaagaataataaaaacctgatcaaaccaaaccaagctgttatagctggtgatggaaaattctttttgcagaagcagaatcatctctgtaaagtgcacatatccaccttatcagggcgttttct	a	FMchr11	3962320	3962320	DEL1192	SYN95	DEL	-
MChr11	3133478	3133731	gtcgtcctgtcaatattgacgtcagatcagaaactgcttaaatgtgtatttctggagagcgtggaccaacttttatcatttaacttgtgtaatatcttggtattaatcaatacctgggcatgcccatgtattacgtatttgcacatctctgtgtgtatatgtatatttatgccatgttgtaatctgtttcttctttccagattatacaaaacatcatcatacagtatctgttagacctgcaccaccactgtacc	g	FMchr11	3990019	3990019	DEL1193	SYN95	DEL	-
MChr11	3299810	3300032	gaattttatgttgaatgtaaaatcttaaactatgacaagcaattgtgtatatctgtattatctctcaggtaataacttactcaatagtcagataaatgtagacgtgtaaaaagtacaatatttacttctgaaatgtagcagaagtctccaaaaattagtaccagttcctgaaagttgtactaaataaatgtactttccctcctccgacttaaagagctgacac	g	FMchr11	4159060	4159060	DEL1197	SYN95	DEL	-
MChr11	3430011	3430334	ctggtatgaaactccagtgatgttgtgatgtttcatgctgcaatccattgtactcggaactcagggaaaaaaacgacaacatagaaaagtgcaatggaacggccattcaagtcggaatgccaagtcggaaagatcaagcaaattactgatgggtttaatctggttcaaatggttgaaggtccaacaagaataacaaacagcaccagtacccaaattgacctaatatttagtaatggacccgaaaggattacaaaatcacataatatgataactgggctgtcagaccataatatcgtgttcatatcaagaaaattaacccgcagg	c	FMchr11	4284245	4284245	DEL1200	SYN95	DEL	-
MChr11	4270916	4271128	TTTTTTTTTTTTTTTTTTTTTTTTTTTTTTTTTTTAAAGACATTTTTCTTTTATTGATAGAGACAGCTGGAGAATGACAGGAATTTGATCATGCAGCAAAGGGCCGCAGGTCGGATTCGAACCCTGGGCCGCTGCGGCAAGGACTGAGTCTTTGTACATGGGGCAGATCCGCTACCAACTGAGCTAATCGACACCCCATTTGGCTACATTTCT	T	FMchr11	5132515	5132515	DEL1226	SYN95	DEL	-
MChr11	5227312	5227444	CAAGAAAACTTTCAAAAGCAGACTCCTTCTGTGGTTTCTGTGCTTTTCTGGAGTGTCGCCAGGGTCCATGTCGTGATGCTGCTGATGGTCAGAAAGTAATCTGATGACACGCATAAATGTTTTGTTTTGTTGT	C	FMchr11	6142578	6142578	DEL1242	SYN96	DEL	-
MChr11	5381609	5382154	TCTCCACAATCTGTTTAATCTGTTCAAGAACTAAACAAGAGCAGTCTCAGTGCTGTGGTTTGGTCAAAGTCCTGACTGGAAATCATCAAAACAGTTGTTTAGGGCCAATAAGGTGATCAATTGTTGAAAAACAGCTTTTTTTTACTTCGGAAGTTTGATATGGGCCCGTACTTGTTCATTAGTGAGTTGTGTAGCTTGTTCTTTTTTAAGATTGGCTTGATAACTGCAGTTTTCAGGGCCTGTGGAGAGTAGAGAAGTATTGACTATGTGTAGGAGATCTGATGCCATGCAGTTAAAAAAAAAAAACATTTTGAAAAATAGTTGATACTGCGGTTCTTGCCACCTGTGTTCAGCTTTCTGAGGCATTTCTCCATTTTGCTTTCTTCTTACTGGACTTCC…	T	FMchr11	6297236	6297236	DEL1245	SYN96	DEL	-
MChr11	5799900	5800308	CCAAGCAGTTTAAAAGTAAAGCTTCACACAGGTGAGAGGGTTGTTTTTTAGGATGAGCTTCATTTTAAAACCAGTTCAGCTCGTGTCAGGAAAACATAAAACTTTTAAGAACATTGCAAAAACATGACACTTATTCTTATTTTCATGTGTCAAGTCACTTAGTAGCTACTAAGCCACCAATTTACAAACTTATTGGTTGTGACCCCTTAAAATAAAGTTAAAACTGACCCCACATCTATGGCCTCAGTGTGAACAGTTCAACCAAAAAGGGGCTCGGATTGTTTCATTTGAAGGATTTTTAGAGGCTTGAAGAGGTGGAAATTTTACAAGAACAAAACAAAAAAAAATATTTTGTATATCTGGTGACTCCCCCCCCCCCCTCAATATTTTCTCTATTGA…	C	FMchr11	6714732	6714732	DEL1253	SYN96	DEL	-
MChr11	5924911	5925074	AATCTTTCACATCACTCGCAAAGTCTCTAATTCTCTTTTTTAAACACTCACTCATTTACTCATCGTCTCTTTTTGATGACTCACATGACAAAATAATCCACTCAACAGAGGCCTGATGAAAATCCTGCAAAGTTTACCTTCCAAAGACAAAAAGTCGAGCTTTT	A	FMchr11	6839748	6839748	DEL1258	SYN96	DEL	-
MChr11	6912812	6913150	ACTTTTTGTCTGTTCAGTCATGGAGGATATCGCTCCTCAGGAGATGTACTAATAATAATAACAACACTGAACTTTATTTAGCACTTTTCAAAAACAGAAGTGACAAATTAAAAGTGTTTGCCAGGAAACAGCTTCTGTTTTTAAGACAGCAAATTTCATGAATTGAGTTGTCATATTAAGGTAAGGTAAGGTAACGTAAGGATAAGATAACAACAAGAGCCGACTGATTGTAAATGAGTTGTTACAGCAGCAGACAGGAGAAGGCTACAGAAAAGAAAAAGAGAATTAAAAAGTAAGAATGGAGTAATACTGTTGTTTATGCATACAAACACACTTGTC	A	FMchr11	7829618	7829618	DEL1274	SYN96	DEL	-
MChr11	7099494	7099620	GTGATTGTTTAGAACAGTAGAAGCAACAACAGCAAAAAATCACTTTATTATAGGTGCCAGACGATTGTGATGGACCATGCTATTTGTCAATCACACACATCTTTGGAATAAAATCCATCAACATGCA	G	FMchr11	8018429	8018429	DEL1280	SYN96	DEL	-
MChr11	7193750	7193881	ACTGCATCAAAATGGCAAGTGTAGCCACAAATAGCACAATGGGGACAAGCATACAGTATATAGTTCATTTGGTTTGTGTGCAAATGCTTTTTAGTATGCAAAATATAAGTGTATGAATGTGCATAGCCTCTG	A	FMchr11	8110436	8110436	DEL1285	SYN96	DEL	-
MChr11	7380208	7380444	AGTGATTTTCGCAAAATTATCATTTTGTTAAGTGATACACTGATGAATATATTTTTGTGCATTTGCAGTACTGCCAATAACCCTTTTTTTGACATACAACAATGTCTAAAAGCAGTAGTCAAAATCATAAACACTCGACTGGAATAATGTGAAGAATTTGGCCAAAGGTTACTGGAGGATCAGGGTCCAAACAAATATGGATCTTTGCTAAACAAACCAGTTGTTGTTTGCCTCAGG	A	FMchr11	8297539	8297539	DEL1289	SYN96	DEL	-
MChr11	7457275	7457396	CTGAACTAATGAACTCTGACAGCAGGGAGGCCTTGTTCTCCCTCCACAGCAGAAAGGTTACACGTTTGATCATCAAAATAATGCAGCTTTATTCATCAAAAGTGACTTTCCCCAACTAGATG	C	FMchr11	8374393	8374393	DEL1292	SYN96	DEL	-
MChr11	7592242	7592492	ATTTATAGAAAATAATCGGCAGATTCATCTATAATGGAAATAATGATTATTTGTAATACGTAAGATCCTTCAGAGTCTTTGGCTTTCGTATGGAAGGGCCTCAATCATGTGTTCAACTATTATTAAAAATGTATGAAATTTTTTTTAAATCAACATCAATAGCAGTTGAATAAAATGTCTACATGGAGGCTATACAAAAACAAAAAGGTTGAGACAGTCAATCCTACATTTGTGAAATAACTAAAAATGAA	A	FMchr11	8509736	8509736	DEL1295	SYN96	DEL	-
MChr11	7784674	7784811	GTTCCACAGAGTTGCTTTAATGTTATTGCTTGCTTCGTTTGACATATATAGCTGAATTTACCTGCTAGGGGGCTCTGGGGGCAAAAATGAACACAGACATGATGTTGCCATGATGTGTTAGCAGTAATATTGGAGAAT	G	FMchr11	8702226	8702226	DEL1298	SYN96	DEL	-
MChr11	8203334	8203447	GAGAGAGAGAGAGAGAGAGAGAGAGAGAGAGAGAGAGAGAGAGAGAGAGAGAGAGAGAGAGAGAGAGAGAGAGAGAGAGAGAGAGAGAGAGCGAGAGCAAGATACAGAGAGAGA	G	FMchr11	9090793	9090793	DEL1309	SYN97	DEL	-
MChr11	8236936	8237065	CACACACACACACACACACACACACACACACACACACACACACACACACACACACACACACACACACACACACACACACACACACACACACACACACACACACACACACACACACACACACACACACACA	C	FMchr11	9124296	9124296	DEL1310	SYN97	DEL	-
MChr11	9207946	9208236	tactaatctgtctgagattctcttttttacttacgtgattttcTttttatacatattgtttgaacattgttggagggagcctgaaaatgaagaatttcattgctaatgactgtttcactgtgattgttgtgcacataacaataaagaacttgacttgaatacaaactataatcaacaaataaattacgatgtaatattattgattaagataaactttattgatccccagggggaaattcacaagctacccagcagtatataaagtatataaaattagccccacctttacca	t	FMchr11	10195956	10195956	DEL1320	SYN97	DEL	-
MChr11	9407342	9407611	caacactagcttctacactgctgccacttctcttgactgcttcacccaaaaattataaggggcataaattcacataaaaagactctatccacaatgtaaatgaatttagagaacataataataaagccacaaatgaaaggaatctgccaacatggtaacatctgtattttcagacacaatgcataggaagcagcatgagaatgagaatgactagttcgctagctttagccgcctagccatgtggaagactccaggcatgcgcaatgagcg	c	FMchr11	10417495	10417495	DEL1325	SYN98	DEL	-
MChr11	9623547	9623736	tcactagaatttaaagtaatagtttgacattttgggaaatacacttcccttttttttgccaagagttagatgagaaaataatatctgtacattaaatactgtacgacgctacagtgcagccaggaaacggttagcttagcttggcaaaaagactggaaccagggggaaacagctagcctggcaagacctt	t	FMchr11	10633460	10633460	DEL1326	SYN98	DEL	-
MChr11	10442682	10442860	atattgtcgtcagataatgtgttcatttattattcctgcaccctctcctatctaaaaaaaatgttacaatttgtttgtgaacaaattcaatgcagccccattttcgacacattgagatttcgttcgaacaaagtcaaattagattctctcttttctccttcacaaccttccattaacac	a	FMchr11	11449890	11449890	DEL1338	SYN98	DEL	-
MChr11	11226594	11226764	gctaccacaacacattacaatgacaccaggatgacaaaaaatcattcatgtcctctcccatcagcaggacgatcagcagactctctggctcagacacgacaccagacctggatcaaataatagtttgttctaatctactggagattactgcactgagaagatttagattgg	g	FMchr11	12233851	12233851	DEL1343	SYN98	DEL	-
MChr11	11305378	11305764	ctggtaggcagactttgtgtgtgttggacagagctaggctagctgtttccccctgtttacagtctttgtgttaagctaagctagcctgctgctaacattaaccctccgccagaaagcgaataagtgtatttccgaaaatgttgaactactcctttaaggtgcagacagtaaatgaagattaattgaaaaagcagctatagcttcaccatcaccttcttaaccaaccaatgaaagaggccaaaagtgatctgaagtcacaagacttacaaacggggacctcagtaaatcactatattaataagtAaaATACATAAACAAACCAGAATTTTTCCAGATAGAACAGACCAGCAGCAACGAAGTTTGAAAAAGACTCAGTGAGAGTGATGA	c	FMchr11	12313169	12313169	DEL1346	SYN98	DEL	-
MChr11	11375329	11375668	ttccttaaatgtcttgttttgtccaccacccaaagatattcagtttactgtcatagaggactaaagaaaccagaaattattcacagctgaaatcagagagtttggactttttcttaaagtatgactcaaaacaatcaatcgtttatcagaatagttggtgtttaatttaatagttgacaactaatggattaattaactaatcgttgcagctctattatgcaccacacatcaatagtggaaaaatgctattgacaggaatttcagctagtgatggtgaaggatgttaattaataccttaatttaggcaaacaaggtgaatatgctgcgttgtttatataca	t	FMchr11	12382807	12382807	DEL1348	SYN98	DEL	-
MChr11	11599876	11602486	tttgggcgtcatcatcttcacgactgaggttcctttaaattcatatgcaaaaagttctggagggctggagggtgagcagatgtatgttcctccaatttctgtatcgcttctagactctacagaaatgtagcgcttcattcactcaaaaaaaaaaagtagtaatacatgaacatcatttctaggggacagggttgaggagtgaggacgatccaccattaaccattaatctggatctctggtccagattctcccttccgttttctaaacaagttaccctgaatgatacgtctagaattaattaaataatgtgtgagtattacacttctgtttgacaagaagtctgtgacaaaattctgttaataaattttgccaagttgttgataaacccaaaataacaga…	t	FMchr11	12607341	12607341	DEL1350	SYN98	DEL	-
MChr11	11607811	11607936	cgagttagaaacaatgcccaCTCCTCCtaatcgacatttttaattgtatgcaGTATTTctattctattctattctctttgctcattaactagtgctacagtaattgCTTTAACTCAgcagattaga	c	FMchr11	12612666	12612666	DEL1351	SYN98	DEL	-
MChr11	12223571	12223751	gccagaatcttactgaaaacatatgagagtatataacacaattcccttttaaatcacttttttcccactggtctccatcgcctagtatcagtcctacaaaaaaaaagagaaatcacagataaagtgcgctgaatttaagagtgagacaaagaagaaaacaaatcatgatggtgaggaaatt	g	FMchr11	13227322	13227322	DEL1357	SYN98	DEL	-
MChr11	12238824	12239133	aacactacaagtttgaaaaacaaaaaaaatctggaggtgtggagttagaaagaagtgagtttaccagacctctgtagcccgctcctcatctctgcttgagggtagcggcaggaggctacattagccgctactagcataacacacccgaatctctgacagaactgtcggcggttgagttgcattgtgggtaatgcaggcgccaggttttgacaaggaagactaatgcgtggaacaaaaaagacaatgtctctggttctgctgcattgattttgatacagtggagtactcttttaaataatctttaacttcg	a	FMchr11	13242389	13242389	DEL1358	SYN98	DEL	-
MChr11	12660792	12661048	cttcactgaatcatactggacctctgaaaggctgaaaaatgagagcttgaagtagggctctgtactttgcacactcatcaagcgtaccagctaattgttcttggattcatcatgtgctatatcagcgccagcttgaagttattatattgctaggttgctgagagcttgtgattggattgtaatatttctgccacacagagaatgtgtgtgtatatttgagcaagatttctgtcatatctggtttaagagattacagt	c	FMchr11	13665013	13665013	DEL1362	SYN98	DEL	-
MChr11	13957138	13957250	attattttctcaatcattcgaataattgtttgatccctaaaatgtaagaaattggtgaataatgcccatcataatttgtgtctaaggtgaagtcatcaaattgcttgttatgt	a	FMchr11	14969636	14969636	DEL1376	SYN99	DEL	-
MChr11	14017528	14017657	ctctctctctctctctctctctctctctctctctctctctctctctctctctctctctctctctctctctctctctctctctctctctctctctctctctctctctctctctctctctctctctctctct	c	FMchr11	15029967	15029967	DEL1378	SYN99	DEL	-
MChr11	14412590	14412715	atatcgtgcttgtttaatacaagcaaaaacccaaagtgtaaaaacgagaagttgcagttttacggggtaatgtgtggcactatttcttggaagttactgtgtctggctaagaaatagcaccggcac	a	FMchr11	15438124	15438124	DEL1383	SYN99	DEL	-
MChr11	16136299	16136445	aaatggaaaaatacattttaacctaatcggacaactgctacaaggagaagatacaaaaggaatcaagtacttaagctaaattcaggttcaggccacactcatgtatgatatggatttacccgagtttgtgtcatgttgtggtctgcg	a	FMchr11	17165920	17165920	DEL1403	SYN100	DEL	-
MChr11	16724709	16724874	gtatagatgctttgcagaatgtctgtaatattggtaaccacattaaaagaataaaagaccccattctgtgcagttgtaaagctgctaaaatacctatatattactcttgtttgtatatttctcataaacacatagccctgtgaaaggcccttgctgtgtttgttga	g	FMchr11	17748861	17748861	DEL1415	SYN101	DEL	-
MChr11	18021561	18023326	tgttGggaatCggcccatgaatgaaaccttatcaaaatggagactgacgcatggcttcttgtgagaacaaagggagccatcaagctctcttcaggagcctccattttgtctttcacacctatgtgaggaaaccccacccattgacccagcttccaggagtgattggtcaagctgacacaggaccatgacctcatcgggtctatataaaagcaaaactcccctctctctctcctctctgctctcgactctgcaactcagctcttcgctgagagggcagccagctgctccctctctcgtatgcaacctaactgaggagcagcgctgctgctccactcttcctctggaactctctccctggaggtgcggccagttgtccaccctcttctgctccattgtgtt…	t	FMchr11	19044483	19044483	DEL1429	SYN101	DEL	-
MChr11	18220662	18221253	GCAGTTTTATAGACATCTCTTATATTATCTTATGATGGTGCTTTTTGGGCTGCAGGAGATTTTTTTCGTTGCAGTACCACAAGTGGCCACTGGGACAAATTGACAGCAAGGCTGAGTGATGGCCCCGTATCCAGATCTGCTGGTGGCGCTAGAGGAAAAGGCAGAAGATCACCAAAGTCTTTAGGATTCATCCTCTGGGGGCCATGAACGTCTGTACATAATTtttgtgccaaaccatgcattagatgttacgatattttactggaaaactttgacctgctggtagcgccagtgctcaaagtgggccagtactcaccagtatgcagtaccggcacgtctaaattttactctttggtgtaccgtgtaccgtgactactgccggtaatcttttctgtcctc…	G	FMchr11	19241710	19241710	DEL1433	SYN101	DEL	-
MChr11	18536473	18536658	ttccacaggagttttaaatcaatatttgcagatctgcgtcacacagcagttgtaataagtattcatggtacctggctctcagtgtagagtaactcgtcttgacttaagacctcaacttcaaatagtgactatatatatactccagtttatttaggaggaatttatccctgcaccataaatagagtt	t	FMchr11	19556816	19556816	DEL1434	SYN101	DEL	-
MChr11	18597959	18599616	ACACTCCCCTCCAAAAGTATTGGAACAGTGAGGCCAATTCCTGTATTTTTGCTGTAGACTGAAAACATTTGGGTTTGACATCAAAAGATGAATATGAGACAAGAGATCAACATTtcagcttttatttccaggtatttacatctggatctgatacacaacttagaagatagcaccttttgtttgaacccacccatttttcatgtgagcaaaagtattggaacatgtgactgacaggtgtgttttgttgccctggtgtgtcctattacattgattattcaaacaataaatagcgctgaatgtttacgttcagtttcagatttgggtttgcctgtgcagactgcatttatagttagaggtgtaaccaacatgaaaaccagagagctgtctatgggtgaaaaa…	A	FMchr11	19618125	19618125	DEL1435	SYN101	DEL	-
MChr11	19603867	19604310	cactatctgtcgagtctttatgcagcactacgtaatttgcatatgattatgcatgattcgtaaagcatacaacaaaaagaaagggatggataaaatttacagtaaagggctaaaagtgacagaggtaaaccaacacccatattcattattccaacaaatatattatccattttattgacatggaattacaattacatgcagcatacaatacatattgttttaataggttacactactgacttgtgtgtgatgtggaacatggatcatacatcttgatgtcgttttaagttctaacgttaggcataaagtgtccctctcaacacttccgctatgttgaaaaattatgacctaatattgacaaaacaatctcatctcaaggttcatttcatatctattctg…	c	FMchr11	20631875	20631875	DEL1442	SYN101	DEL	-
MChr11	20864734	20864948	tttttctctatgtgattggtgcagtgttatcaacagtgttgttacatgcaaagcaaatgcgaccccacactagagtacaacatctgtcactgtgtctgtcatgcctcaatggaggcaaatggatcaggtgtgaacgatggagaggcactcctgttgtgccatgatgacagctgttgcgctcatacccagctcacacgacgatgtttcatttgtac	t	FMchr11	21900995	21900995	DEL1455	SYN102	DEL	-
MChr11	21425552	21425685	cgtcactgtccattagccgactgagcttctggctatggtattaatagcacccaacttttcctcatcagtgaataaacaacatttgcaacatcccatctgccaacttctctcttcttctggtgactatttatcac	c	FMchr11	22463124	22463124	DEL1461	SYN102	DEL	-
MChr11	21602366	21602547	gcaagccaagtttgtggcaaaaaggaagagttaccacttcaataattttctacacattaaattataataaggttaaaagataataaatatatatatatatatatactgtatatttaaatggaaaaagtattaataacaatgctttatggtgatggccttacattgtcacttacatcaagtag	g	FMchr11	22640108	22640108	DEL1464	SYN102	DEL	-
MChr11	22250082	22250263	TATTGACAAATGTGTTTCCATTGCTACATATAATATAATTTCTTCATTAAAAGACACTTTTGATATTGATTCATCATAATTAAGTGTTTTAATCCAGTCTTGTACCCAATAGGTGACCATATTCTCCCTAATAGCTCAGCATCACATCCCAAACCTCACTGCTGCAAAGAGAACGCAGGTTA	T	FMchr11	23287053	23287053	DEL1470	SYN102	DEL	-
MChr11	22321883	22322080	ACGTTCCAAAGGGATTATATACACCAATAGCTTTAACACTGCTAAGTCTACAAACTGCTCTTCCCTTCAGTAACTTGTAAAGGTTCAGTAATCTAAATGACAAAAAAACCCAAACAGATTTCCCATTTTAACCCCTTGTGGTTTGGGTTCTGTCTAAGAGGGTGTGTGATATATCAGCTGTGGAGACTTCTGCTCAGG	A	FMchr11	23358876	23358876	DEL1472	SYN102	DEL	-
MChr11	22611957	22612093	ACTACTCCGATAATCATTTATTTATTAGTCATTGTATGAGCGAAAATGCCAAACATTCTCCAGTTCAGGCTTCTCAAATGTGATGATTTGTGTCCTGATAGTAAATTGAATATTTTGGTGTTGGTGGAGAAAAATGA	A	FMchr11	23647679	23647679	DEL1477	SYN102	DEL	-
MChr11	23094085	23097706	NNNNNNNNNNNNNNNNNNNNNNNNNNNNNNNNNNNNNNNNNNNNNNNNNNNNNNNNNNNNNNNNNNNNNNNNNNNNNNNNNNNNNNNNNNNNNNNNNNNNNNNNNNNNNNNNNNNNNNNNNNNNNNNNNNNNNNNNNNNNNNNNNNNNNNNNNNNNNNNNNNNNNNNNNNNNNNNNNNNNNNNNNNNNNNNNNNNNNNNNNNNNNNNNNNNNNNNNNNNNNNNNNNNNNNNNNNNNNNNNNNNNNNNNNNNNNNNNNNNNNNNNNNNNNNNNNNNNNNNNNNNNNNNNNNNNNNNNNNNNNNNNNNNNNNNNNNNNNNNNNNNNNNNNNNNNNNNNNNNNNNNNNNNNNNNNNNNNNNNNNNNNNNNNNNNNNNNNNNNNNNNNNNNNNNNNNNNNNNN…	N	FMchr11	24111110	24111110	DEL1485	SYN103	DEL	-
MChr11	24304050	24304183	TGTGTCAAAAAGACACGGAAAAACTAGTCCATGCCTTTGTTACTTCTAGGCTGGATTATTGCAATTCCTTATTATCAGGCTGCTCCAATAAGTCTCTAAAGACTCTCCAGCTGATCCAGAATGCTGCGGCACGT	T	FMchr11	25317932	25317932	DEL1501	SYN103	DEL	-
MChr11	24325316	24325690	TCCGACTCGGAAAGTCGGAAGAACCTCACCAAGCCCGACCTTAAAATCCAAGATGGCTGCTCCGCACATCAGCAGCAAGTGAAAGCTGTAGTAAAATACTGTTTCAGAATCAGAATCAGAATCAGAATCAAATTTATTGCCAAGTAGGTTTGCACATACAAGGAATTTGACTTGATATATTGGTGCATGACATATAAACATAGTAAGTAGAAAAAAATATAAGAAGGGAAAAGGTGACAGCAAGTACTGCGAGTCAGAAGCATAGCTTAAATATATAAAATAGACAATAAAAATATGACAAGATATTATAAAATAAAATAATATAAAGATATAGACAGACAATATGTACAATATGGCTTATTTAAATGAAAGAAC	T	FMchr11	25339171	25339171	DEL1502	SYN103	DEL	-
MChr11	24542499	24542623	CCCCCCCCCCCCCCCCCCCCCCCCCCCCATAGTAAGGCTTTCCCATAGACCGTTTTCTCCTAAATGCAACCCTCACTTAAAGCTAATTCATACAGTCCTAGAAGCCCTGCAATGTCTATGTTCTA	C	FMchr11	25550648	25550648	DEL1508	SYN103	DEL	-
MChr11	24787509	24787789	GGGGACAAAATTCACTGTCCTTGTGCCATGCAAAAATGTATTACCAAGTTCATCTGTAGTTAATGTGAGACTTCCCCCATTCGAGTTAGACGAATCAAGTTGATATCTTTCAAAGTTACAGCCTTTTAAGTGCAAAATTCCCTCTTTTAGCCTCTTTTTGTTAGTATCCTTGCACCGCAGCTCAACAAGGAAAAACTGTCCAAGGAAACACAAAGGGAATTTTATACTGAAAAGGCTGTAACTAAGATATCCACTTGATTTGACCAACTCAGACTGGTGAA	G	FMchr11	25795925	25795925	DEL1512	SYN103	DEL	-
MChr11	24908787	24908974	GTTGTGATGTCTGTAGTTGAAATGTCACTTATGAACTAGTCAGTGAAAGGATGAGTGAATTTCAGTACATTTGTGATCATTATGTAGTATGGCACATGTTTTATGTGGAAGAGGTTAATTAGTATGGAACCATTCTAACAAAAGACAACTATTACTACTACTGAGGAAACTGTCTGCTGAGGAAGACT	G	FMchr11	25917288	25917288	DEL1514	SYN103	DEL	-
MChr11	25150832	25151257	CTGCCACTACACCTCCAGACAGATTTATATTTTATTCTTTCACCATTATTGTTATCTAGTTAGGGGTTCCTCTGTTCAATTTATGTCATTATTTAAGTATTTATTTAATTTATTTAATATTGTCTGTCTTTTACATTTGCATTTATTTTTTATATAAGAAGGAAACTTTACTGAGGGAGGTACTGTTATCTAAGTTATTTGATTTTAATTGTAGTTGATTGTTGTTCTGCATGTCACACGTTTTTAAACCAAAAGGCCTGGGCCTGCCCTGTACCTTGTGTTTAGAGTGCATTTCAGGGCTATTTAGAACATGGGGTAGTGTTGCAATTCAGCCTCTTGTGGCCGAAATTAGTATTGCAACAAGAAACACTTTTTTTTTTTCACTTGCCTCTCAGGGCT…	C	FMchr11	26160512	26160512	DEL1517	SYN103	DEL	-
MChr11	25425343	25425556	AGTCCTAAGTGGGATACTGAGTGCCTCGTTTCATTCCTTGATGACCTCTATGAAAGACTTGTGCCAGGTGGGTAAAAGGGGGCAGGTGAGGCAGAATCCAGAACATTTTGTAATTGTATGGGACGATGTGGCATTTCACCATCTCCAGTTTATGGGTTTACAGCCCATCCCAGGATGGTGTCACTTTTCCTTCCGCTATACTCTCCGCTTCTCA	A	FMchr11	26434754	26434754	DEL1520	SYN103	DEL	-
MChr11	25481671	25481982	GGTCCTTAAGAGTGAAATTGATGATAAGGCTGCTGAGCCACGACACATGTCATTAGAGACATGGTGTCCATGAACGAACAGGGTCAAACAACTGTACAGACTGTAGGTGCATCTCAAGTCTCTTCTTTGATATTTCCTCGCTCCTCGCTTGAACTGGAAGTCTTTCTGGTCCACCATTTTGAAGACCGTTCCAAAGCTCTTATTTCTGCCCCAAGGAGCGATGATCGAGGAGGACACGAGAGCGGCCTCCACAGAAGTCTTTTACCAGCCGACATGCCCCCTTATTGGATATCAGTTATTGATCGGACGCTG	G	FMchr11	26491906	26491906	DEL1523	SYN103	DEL	-
MChr11	25931156	25931590	aggaattatatcatattaatgctacagagagctcagagccagaggtaaattaccaaagggctttccgagataagactgttctcctcggcttcaggagctcggcgctagctgccaagatgacccagccagtcatttcaggagcacagacatcttcacccagccagcaggtcctcacatctctgaaaacatcagagcaaaTttctaaataggcattgtttctaaatctacttactttactttcttgtctgaaaaaatatcagaactttaaaaagtgacacaataacagtcctagcacaaaaattacaacagtcctgagcctggctcagaatcttcaccatcgccactaggtggcacgaaatgcattttgggatacttggctatatcaagtctgcaagtcag…	a	FMchr11	27007289	27007289	DEL1534	SYN106	DEL	-
MChr11	26333307	26334936	aaagcaaagtcacactacaccgcaaaccacacctgtataagagcccacccaacatagacaaacacaaacaattcacaaagaaattaagtcttttaaaacaacttaactttcacaggggtcgagaccctccctggagtctgagctttggcactggtcctgcttcagtcagagtctgctgtgtgggaaactgctggtccagtgttgtgaccgcccagtagcactcacctccaccatgaagagcggttagtcaaaacattcatcacctcctccctccctggctcactggacccacttcagtttgcatacagcccgaacagatcaacagattatgccattgcccgagccctccacactgccctcttccacctggaccagatgtacatgtactgtatgtaagaa…	a	FMchr11	27410372	27410372	DEL1540	SYN106	DEL	-
MChr11	26654174	26654517	tgtcatttcccagattttaagtgattaatagtgtaaatcagttcaacttcctttttttcatatcactcaaaatttcaaaacaaaatacaatgaaTtaaatactacagtatatattatatatatacatgaaatcactactttacactatatgttaaaaaagagtagactttaatgtgaatttgcataaaatactgtacgtgacctctttgtgcctttctgtgttcaaaacaaggcatattcctaaaacaggttttgcaggaaggctgcagccctcgcgcggttgaccaGggttcgactccggcccgtggtcatttgccgcatgtcatcccccactctttctccca	t	FMchr11	27729646	27729646	DEL1541	SYN106	DEL	-
MChr11	26940155	26941853	cactcccctccaaaagtattggaacagtgaggccaattgctgtatttttgctgtagactgaaaacatttgggtttgacatcaaaagatgaatatgagacaagagatcaacatttcagcttttatttccaggtatttacatctggatctgatacacaacttagaagatagcaccttttgtttgaacccacctatttttcatgtgagcaaaagtattggaacatgtgactgacgggtgtgttttgttgccctggtgtgtcctattacattgattattcaaacaataaatagcgctgaatgtctacgttcagtttcagatttgggttttgcctgtgcagactgcatttatagttagaggtgtaaccaacatgaaaaccagagagctgtctatgggtgaaaaa…	c	FMchr11	28015287	28015287	DEL1545	SYN106	DEL	-
MChr11	26983831	26984301	accaaaatacaaaatgtttttagtagaaataaagaaaaaaagaaacaatgtaatattgagataaaatacaaacgcaacaactctgtcactgccctcatctcccctaaatttccagcaagccaccattttttacagccaagtccataaaacctactgttcagtagtaggctaataatgtaaaattttaaattgtatgagccatagatataaaacaccagatgtggcgtgtcataatgacttgccattccaagacggaaccatatggtagccatcttacctgggtctagttttaaacttggaacctattgaaagaggcttatgtcgtctttataatccttgtatttttctaccaatataccaatactgttttttattcaaagtaatgagcgtaagacaact…	a	FMchr11	28057292	28057292	DEL1546	SYN106	DEL	-
MChr12	1603391	1603536	AGGGAGACAGAAGACAGCTTGTCGAAAAGTGTATGAGCCATAAATGCCCAGAGTGACTCATGACTGAGGTTTCTCACCAACTTAATACATACACACACACACACACACACACACACACACACACACACACACACACACATCTATAT	A	FMchr12	1690612	1690612	DEL1573	SYN108	DEL	-
MChr12	1719918	1720325	AGGCAGAGCTTGAAGACTTGGGGGAAGCCTCACCCATATCCCTAGCAGAGTGTGGAGCGGCTGGGATGAGAAGTCATCGCCTCCAAGTCTGAGGTCATGGTTCTCTGTTGGAAAAGGTGGATTGCTCCCTCTGGGTTGGGAGGGGGTTACTGCTTTAAACGAGGGAGTTCAAGTATCTTGGGGTCTTGCTCATGAGTGAGGCCAAAATGAAGCATGATATGGACAGGCAGATTGGTGCGAAAGGAGTCAGTTGAGGTGTTTCGGGCATCTGGTAAGGATGCCTCCTGGGCGCCTTTCCTTGGAGGTTTTCTGGGCATGCCCAACTGGTAGGAGACCCTGGGGCAGACCCAGAACACGCTGGAGGGATTACATATCTCATCAGGCCTGGGAACTCCTCGG…	A	FMchr12	1807062	1807062	DEL1574	SYN108	DEL	-
MChr12	2262900	2263456	ATTTTCCAGGTCCTGGAAGATGGCATGAGTCACACAGGGTGATGGGGGTGGGTGGGGCTGGGTTCTTTCTGTAATCCACAGTCATCTCCACAGTCTTTGGAGCATTGAGCTCCAAGTTGTTCTGACCGCACCAGGTCACCAGATGGTCAATCTCCCACCTGTAGGTGGACTCATCCCCATCAGAGATGAGCCCAATGAGGGTGGTGTCGTCCACAAACTTCAGGAGCTTGACAGACTGATGACTGGAGGTGCAGCCGTTGGTGTACAGGGAGAAGAGCAGAAGGGAAAGGACGCAGCCTCGGAGGGATCCGGTACTGATGGTCCGGGAGTCCGAGACATTTCCCCAGCTTCACATGCTGCCTCCTGTGGACAAATGTCCACTTGGACTCAAAGATGAAC…	A	FMchr12	2351842	2351842	DEL1580	SYN109	DEL	-
MChr12	2266222	2266342	GTACAAAGAAGAATCCTGCACCAGTGGGAGATGGAGGACAGAAGAATTATGCCAGTAGCCAGGGACTTGTTTCTCCATCGCCTTGGTTTCAGGAGTGGACAGTGAGAAAAACCGACCTTTG	G	FMchr12	2354616	2354616	DEL1581	SYN109	DEL	-
MChr12	2454312	2454673	AATTCTCGATATTATGATCGCCTGTAACAATTTTGTAAGACCGGCTGTACGTAATACGTTCCTCACAGCTGAACCAATTGGATGGTGAAACGTAACTGTCGTAAAACATGCGCGTCGTGTTTACGTTCTAAGATAGGCTGCAGTTGTATTCGGAACCGCCTACTACATACTACCGACGAACGCAGTATACTGCATAGGTACTGCTTTTTATAGTAGTATGCAGTATGAAACTGTGAAATCGATTCATTTTGCAGTTAGGCCAGGCTTAGCTGGTTTCCAGTTTTGGAAAGCATAAGTAAACATTAGCACGACTAATGGCAAACCAGCCCCAGCAAACATGCCCATGCGGGCCCACTGTGGGA	A	FMchr12	2542813	2542813	DEL1584	SYN109	DEL	-
MChr12	2874361	2874661	GCATATTTCAAAGCAGAACGTGATAAAGCCTGAAGAAAACATTTTTTTTAATACACCTTGATGTTACTGTACCTTGACATACCTATTCTGCATCTTCTACTGTTAAGAATATTATATTCTCTGATCCTGCTGGCTTCCACCCTAGCTTACCAAACTTCAGGCACTGATTTACTCAATGCACTAGCATAGAAAATCTATGGGATGCTTGGTGACAGAGCAATTATGATAGATAGTTTCCTTGGTTTGCATTTGCTATACACACTATAGAAATATAAAAAAGGTAAAGAAGGGGCAATTGTGC	G	FMchr12	2962962	2962962	DEL1589	SYN109	DEL	-
MChr12	2886315	2887359	TTTTGCCACTCCTGTCTTGTCTTGAGGACATTAAAACTTGGATGTCCTTGAATTTCTTAAATTTTAACGAAAAAGAAAACAGAGGTGATGGTGTTTGGTCCCAGTGGTTCGTGTCAACCCCTCCCTGTTGACCTTGGCGCCCTGGCGGTTCATGTAAAGCCAGTAGTCACAAACTTGGGTTTTAAGATGGACAGTGATTTTAAATTGGATCGACAAATTAGTGCAGTGGTCAAGTCCAGCTTCTTTCACCTGAGGCAGCTTGCAAAGGTGAAGCCCTTTCTTGCACGCAAGCACTTTGAGACTGTGATCCATGCCTTTATTATATCTCGGCTGGATTACTGCAACGCACTTTATCTCGGGGTCAGCCAGTCCTCCCTTGTACGTCTCCAGTTGGTCCAG…	T	FMchr12	2974636	2974636	DEL1591	SYN109	DEL	-
MChr12	3341845	3341999	CTACCTTCGGATGTTGTGACAGTAATAGGACTAATAATTTCATTAATAATGTACAGTTTTAATTCACAGACACGCTTGGCATGACGATGCCTTCGCCTGACTACAATCACCGCTGCCATGATCACTGGAAAGTCCGGTCGTGACACCCCTTGTAA	C	FMchr12	3429839	3429839	DEL1596	SYN109	DEL	-
MChr12	3730292	3730403	CCCCCCACTGCCCCCACTCCACACTGCAGTATTAAAACACTCCGATTCCCAATGATGTTTTGATTTAAATACACATCATCTGCTGCCAAAACTGAAAGTGGTTTCCTATTGT	C	FMchr12	3885285	3885285	DEL1601	SYN110	DEL	-
MChr12	4008563	4008922	TTCAACAAATATAACAAAAAGTGCCTCTAAAATACACCGCCTACCCTAGCTTTAATAAACATTTAATTTATAAAAAACTTCATCATGCGGTTTGTGTGAGAATTATGGTCACTATACATGAGTCAAGAACTCTGTAGCAACCTTTGACTGGGACTCAATTAATTAATTGGCTATCTTTTTTCCATTTTTCAAGGGTGGTGCCCTGAGGTGAATTTAATTTAAGATAAATTCTGTTATTTATATATCTGTTATTTATTTTTATACTGATTGCTGATAGCTGAGTTTGATCACTTTACTTGCCAATTATTAATTATCCTAATTATCTTATTTTAATATCCTTTAAGCCATTAATGCTACACA	T	FMchr12	4163659	4163659	DEL1604	SYN110	DEL	-
MChr12	4275274	4281926	ATGTTGGGGATCAACGATTTAAAGGTGTACAAAATATGTACGGCTATCAGAAATAATTAATAATTATCGAAAATAATTAATAATTGTTTTAAATAACTGAGCTTAATTGACATTAAGCCCAACCTCGGGGCACCACCCTTCGTAAAGGGAAAAATGATAGCCAATTGATTGGTTCAGTCTCATAAAGTATACTAAAATATCAATTTGGAACTCTGATTAATAATTAACTTAATAACTACAACCAAAATTACCTGATCAATACTTAGTAAAGTTGAAGGATTTGGAGTTCTACATAGCAGGGGTTGGCAGCATTCACTCTTGTGCAACATTAAAGGGACCAGCATATATCCACAAACGTTTATTAAAAGATGACAAAAGTAAAACATACAATATAGTCTA…	A	FMchr12	4432139	4432139	DEL1612	SYN110	DEL	-
MChr12	4312759	4312964	TGAACTGCATCCACCTCGTCCTCTGCCACGCTTTCGTCCACGGCCACGTCCATGGGAGGTATGGTTTCATCCCTGTTCGTAAACCATCAACAATGCTTGTCGCAAAGGTTGGTCTGATTTCTTTCTGCATGAACACCGTGCACCTGGACAGTTTTAAGATCTGGTCCCTCCCATCTGATGCGGGTTCAAACTGCTGCGGTTCTGAG	T	FMchr12	4463062	4463062	DEL1613	SYN110	DEL	-
MChr12	4928439	4930222	tgttggggatcaacgatttaaaggtgtacaaaatatgtacggctatcagaaataattaataattatcgaaaataattaataattatattaaataactgagcttaattgacattaagcccaacctcggggcaccacccttcgtaaagggaaaaatgatagccaattgattgattcagtctcataaagtatactaaaatatcaatttggaactctgattaataattaacttaataactacaaccaaaattacctgatcaatacttagtaaagttgaaggatttggagttctacatagcaggggttggcagcattcactcttgtgcaacattaaaggaccagcatatatccacaaacgtttattaaaagatgacaaaagtaaaacatacaatatagtctaac…	t	FMchr12	5083115	5083115	DEL1631	SYN111	DEL	-
MChr12	4989861	4990009	ttttagttccatgagatccttgagtgaaaaggcattagacagaggatgagatggagagctcgcctgtagggggcagaatggagagtcctcagcctgtgtttggtgatttattctgggggcgtcgtctgctgacaagcttctttctgttc	t	FMchr12	5137455	5137455	DEL1635	SYN111	DEL	-
MChr12	5196039	5196207	catcctgagtcactatatgcttttcttatatttttatcaatacacatggtgaaatgtgccaaaacttgagtgagcattgctgtggaagcctggtattcatgttagatgaatactgggatgtaaatgaaatctactgagccctctgacaggcaacaccattctctagccc	c	FMchr12	5343667	5343667	DEL1637	SYN111	DEL	-
MChr12	5530912	5531344	tgcaattgcagttggaaacgacctaaagtcgtacttccagacaccacaggcaggacacagtcattaggagaggttgtttgaactagcgatgtgttttgtttttgttttttttggtgtgaaacaagccacacacacatacacataaacattataaatgcaaatacttttatttacactattttgtgtattgtatttgtgtaattttctgtccaaagccaattttctttcaaatattattcattagtcattttacttacactaatgagcattatccacctttaggacaacatacactggcaaaagaccttatctggctaatagtggcaacagcaacccttagaaggtctgtgtctgccttgtgtgttgttgaatatctatgaatgactggaaaattcctat…	t	FMchr12	5679843	5679843	DEL1640	SYN111	DEL	-
MChr12	5632045	5632332	ccaacaccaaaggcaacccagagttcattaggagctatcttgctgaatgaagccacagccagtaccaccacatcagtatcaacagtacgtgtggccacctttttacaccccttttgcacagcatctgccacatgcagaagtagacgagtgtcggcctcctcttgtaaacatagggcaaggcaggccaagtatgactcagcatacttgacgtaatattgatttctttttttggtcagaataagtgctgaataaatctgttgctgtggctaccttatcagtttgtgcttt	c	FMchr12	5780722	5780722	DEL1641	SYN111	DEL	-
MChr12	5637277	5638932	cactcccctccaaaagtattggaacagtgaggccaattcctgtatttttgctgtagactgaaaacatttgggtttgacatcaaaagatgaatatgagacaagagatcaacatttcagcttttatttccaggtatttacatctggatctgatacacaacttagaagatagcaccttttgtttgaacccacccatttttcatgtgagcaaaagtattggaacatgtgactgacaggtgtgttttgttgccctgatgtgtcctattacaCCgattattcaaacaataaatagcgctgaatgtctacgttcagtttcagatttgggttttgcctgtgcagactgcatttatagttagaggtgtaaccaacatgaaaaccagagagctgtctatgggtgaaaaa…	c	FMchr12	5785647	5785647	DEL1642	SYN111	DEL	-
MChr12	5733471	5733777	taaataatcacttggagctaatgacaaacatattcacaagagctaacacccacaaaatgagggaaaatttggtatagaaaatggatgggtagatacagtatgtccagtatgtggccaaaaacctatccgaaatgtacccaaacctctccaaataatatgatgcggcgttgttgagtcacaactattggcatcatctgcctggcatggcatgaaattactgctgtactccaggaccggctcaggtactggaacagcacattttgaccaccttccatctctgtcctttcagtccagatttgggaaaatc	t	FMchr12	5873445	5873445	DEL1644	SYN112	DEL	-
MChr12	6088871	6089050	CATTCAAATATGATACCTTCATCTGTTGGAGGGAGCGACGGCTGACCGTGATTAACCCAAACATTTCCGCTCCCACTGTACTGACAATGTGTTCAGTTTCATTATGCCACCGCAGTAATGGTGGCATAGCTAGACAGCACATTGCATAAATCAGCTGCTTTTAATCTAAAGACTCATCTT	C	FMchr12	6240000	6240000	DEL1651	SYN112	DEL	-
MChr12	6408061	6408166	TATATATGTATATATATATATATATATATATATATATATATATATATATATATATATATATATATATATATATATATATATATATATATATATATATATATATATA	T	FMchr12	6543789	6543789	DEL1655	SYN112	DEL	-
MChr12	6980467	6980675	CACACACACACACACACACACACACACACACACACACACACAGAGGACACAAGGGATATAAAGGATTTTCAATATTGTAGCAATACAACAATCACATGTCAGTGCCAATCGTAATCGCATTACCATCAAAGTTAAGATGCCATTAGCTATTTGTCTTACACGAGTTAACTTGCGTAATCAGCCAATAACACGTCACCACGGTGTGTTCA	C	FMchr12	7168793	7168793	DEL1662	SYN113	DEL	-
MChr12	7479415	7479579	TAGTGTCATGGTGAGCTGTTTTGTTAAGCACCTTTTAGATTGGACATATAGTAGAATATCTATGGTATTTTGGATACCCAAGCTCAGCCAGATTTGATCCTGTGATGCACAATGCAAATGGTTTTCCATTGGACAGCATGGCATGGAAAAAGTTGCTTTTTTACC	T	FMchr12	7665163	7665163	DEL1675	SYN113	DEL	-
MChr12	7585983	7586151	TATTTGTCCTGTTCCCACTTTAAACATACATTGTTTCAAGCTTCAGTGGCTTTTGACTTAACTTTTACTCAGCAGTAACATCTGCACTTTGCTATTAGGAGGTTAAGCTGATTTCCTGCATTTTTGTATTGTGTGTGTGTGTGTGGGGGGGGGGGGGGGGGGGGGGGGG	T	FMchr12	7771673	7771673	DEL1676	SYN113	DEL	-
MChr12	7727841	7727987	ATGACGAGACGGCACCGACATCATCAAACACTAACTGTGACTATATCAACATGCAATATTTTGGGGGAAAAAAACAGGATGAGGTTCACTAGATATAATAAAAACTAATAAGGACATTTGACACAGGACTAAGACTAAGACTAAATA	A	FMchr12	7913501	7913501	DEL1678	SYN113	DEL	-
MChr12	7833738	7833993	CCACATAGACAAAAGAGTTTACAATGAAGTGCCAAGAAATAAAGAGCCCATAGATATTTTCATAGATCAGTCGAATCGTTTTGCTTTCCATTTACCCACGGTGGTTTTAAAACAGAGCTTCTAACAGACACTGAATACAATAACGATGAGAGCAGCATTTTCATTACAGTGTTTCCCATATATTGATTTATTAGTGGAGGCCCGCCACAACATCAACAATTGACCGCCACATACTGATTTTTTTTTTTTTTTTTTA	C	FMchr12	8019084	8019084	DEL1680	SYN113	DEL	-
MChr12	7935284	7935462	TTTAGAGCACTGACAAGTTCACTCAGCTGCACCACTTCCAACTTTGAGACTGTCCTCACCAGAGAAATGGCAGCTTCAAAAACCTAAAACAACCCACGTTTATGTAGGACTGGATGAGATGACGATATATATTTCACTGTAAACATTTTAGAGCTTCACTACCTCTGTAACCATGTCTT	T	FMchr12	8122647	8122647	DEL1683	SYN113	DEL	-
MChr12	8099213	8099376	ACTGACATGTGGGGACTGGGATGTGTCATTGCATACCTGTATTTTGGCATCAGCCTCTTCCCCGGAAAATGCGCATACCACACGATGAAAGCGGTTTGCCATCTGCTTGGTCAGCCAGGAGACCACCTGCTGAGTGCTGGAAAGAATACCTGGCAGTATTTCAG	A	FMchr12	8286855	8286855	DEL1685	SYN113	DEL	-
MChr12	8127477	8128799	TTTGTGTGTGTGTGTGTGTGTGTGTGTGTGTGTGTGTGCTTGTTGTATGTGGGTGTTAATGACATGGCAGACCCCCTGCTGGTCTGAATACCTCTACATGCTAATCCATTGTTATGTAATGAGGCTGATACACACACACTCTCCATCTCTCTGCCATGCACAGACACACTTGGAAGCTTCCAAATAAAGCTAATGGTGTTGAAAAAAATAAGTAATTAAGGCCCTCAGATTTCTGTTGTGGTTTTGCATTTTATAAAATAAGAAGTTAACATCTACAGAATGGTGTAACTCGCTCTTGTATATGAGAATATTAAGTAAAGAAGGAGCTCCAGCTTGTTAAATGTTATGTCTGTGAAACATAGTTTAAGTGTCATGAGAACAGACTCTTAAGAAGGTTTA…	T	FMchr12	8315784	8315784	DEL1688	SYN113	DEL	-
MChr12	8703860	8704069	TCAGGGGATCATCATAATTTTATTTGGTCTGCTACAGCATACATATCTGCTCTGTAACTCACTTGTCCCGTGTTCTCCTTTGAGAGAAGAAATAAGAAACCATAAGGGAGAAATTTATATTTTATATTTTTTGGTTTCATGGTGGCACCCGCTAGTTTTGCATTAATTGGACAGAACATCATTAGGTAGTGGTCTACATAGATGGAGAAC	T	FMchr12	8890950	8890950	DEL1695	SYN113	DEL	-
MChr12	8792961	8793208	GTTCTCTTCACACATAAATGAGTTTGCCCGAAAACAGGAAATGCACCATTGACTTCATCAGTTGCATGGGCTCAATTGAAGTGAATGAGAGACAGAGCAATCACTAAATCTCCATTTTATCTTACATTTTGTCCAGACAGAGGATAAGATGATTGTTATAACACCATCTCATAGTGTTAGAAACAGTTAACAGTGCAGTGAATTGGTGTCTGGTAAGCCTTCAAGCTCACTCAAACTGGACTTCCTGC	G	FMchr12	8979913	8979913	DEL1696	SYN113	DEL	-
MChr12	8987725	8988019	TCTTCTTTGCTCACATGCTATACTGTATGCAAAACGTTTTGCTGGATATTTATTTACTCATCCATGCAGCTGACATGAATAAACATTGAAAACATAAGGAGAGCCTGTAGGTCAGACTACCACTGTGTTTGTAAGAGGGTTTTTTAACTTCTTCCGGTCGCACAGCGAGAGGAAAATAGTTTTTATAGACTGACCTGATATGTGAAGAATCTCCTCAAGAACTTAAAATTGGCTCTTTCACAGTGTTCCATAAATTATTAAACTGATGTTGTGCTGTAGAGATGATGATGATTGC	T	FMchr12	9174183	9174183	DEL1698	SYN113	DEL	-
MChr12	9185799	9185903	ATTTCTTTGTTCTTCCTTTTTGTAAAACACTTTGTAATCCTTGGCTTTCATGAATTCTACATAAATAAACAGTATTATTATTATAATTTTTATTACTTAGAAATA	A	FMchr12	9360828	9360828	DEL1700	SYN114	DEL	-
MChr12	9921883	9922161	TCTGTGTTTGTCATGGATATCACTATATACTGTATAATATATATATATATATATATATATATATATATATATATATGTATATATATATATATATATATATATCTGATACTAGCCACATAAAGATGATGTAAACGTAAAATGCAAAATTTGGCCACATACAATGAATTTTTATTATAATAAATATAATATAAATTTTAATAATTATGAACTTATAAATGAGATTATTTCAGGAAATGTTTGTAGCAGTGGTAGACCCCTAGTCAGAGTGGGAGGTCCTTG	T	FMchr12	10097611	10097611	DEL1705	SYN114	DEL	-
MChr12	10559312	10559471	CAAATCCTTAGAAATTATTTTCACTTCTCTTTTCCTGATTAATAGGAAGTCACTGTGGAGGAATAGTCATGTGGTTGTCTGACAGTCATGACAGTAATTCAGTGTGAAGACGGTGTATCACTGTTAAAACCCAAGTATCTGTAACCTGTCAGTTTACAGC	C	FMchr12	10733692	10733692	DEL1713	SYN114	DEL	-
MChr12	10576091	10576299	GTTTCATTGTTTTATTATTTTACCCCGGCTGATGAAAGGGAAATGGGATGGGGGTGGAGGGTGAATCTTTTCTTCGGCTTCCAAAGGGAGGCATGACAGAAACAGTTTGGGAATCACTGGTCTGAGCTGTACTTTATCAGCCTCAGCTGTACAATTGAAGCTATGAGATGATTTATAGGACAAGAAGTATAAGTATAAGAAGTATCACA	G	FMchr12	10750347	10750347	DEL1714	SYN114	DEL	-
MChr12	10632413	10633335	ACACGACAGAGTGGCACCATACAAATGTAATATAAAGTAACAGTAACAGTGTAGTACCAAGTACCAACAAAATTAAAATAAATAAGCCCGTGTACACAAAATATTGTACTGACAAAATTGTGCGAAACTCCTAAAGTACAAATCTCTGACAGGAAATGTGCTTCAGTAAAATGTCAGAGGCCCAAGATACATTCGTTAATTACAACCGTCCTGGACATTACAAATAGTTTAATTTTCTTGTTCTTGTGTAGGCTTGAAGGCACTTTAATAAAGTTTTTAAATATTTTCTAAACAAAAGTCTGGTTTACTCGTCAAACAGTTGGTTTGAACAAAGGTCCCGCCTCTGGCTGGGCAGATAACCAATCATAGTTTAGGATAATGGGGTGGCCCTGGACACGG…	A	FMchr12	10806518	10806518	DEL1716	SYN114	DEL	-
MChr12	10692376	10692592	GATTTTCACAAGACATTAGAGTTGAACTGACCAAGAAAAGCAGCCATAACGGAGAATGAAACTGGCAGATAAATAGTCAGAGGATGTGAGACTATTTATCTATTAACTATTTAGGCCATGAAGAGGCAAAGACGGAGCAGCTAACGAAATATGAACAGTGAGCTAGCTAATAAAAGAGTTAGAGAAATGGACAGGCGGACAGATAAGGATGAAGAAG	G	FMchr12	10865596	10865596	DEL1719	SYN114	DEL	-
MChr12	11439536	11439665	TACTTATTGCATAACATGCTATTCTCTAACAAGGTGATTAACCGCAAAAATCACAAGTGTCTGATCCATGAATCGACCACTAAATGTTCTGGTTCAATGACAATTTGTATTTAAACAGTCCTCTTCATCA	T	FMchr12	11614420	11614420	DEL1726	SYN114	DEL	-
MChr12	12427525	12427636	TTTTGTTTGAAAAGTGTTTTTTAGTCACATATGGTTGTTGTTCCAGCAACATTTACAGGAATAGTTCATTCGGTTTTTATGCTAAACTAAGCTAACAGGCTGCTGGCGGTAG	T	FMchr12	12637873	12637873	DEL1737	SYN114	DEL	-
MChr12	13044446	13044958	ACCATCGTATGTCAAAGCCAAAGTGTCGTGAGGCAAGAAATTTGTTTTGTAAATGCCCATACAACACGATGCCAGAGTTGTCATTTTGAAGGGATCTAAACCAGCACAGTTGAGAATTGTTTTGCGGTAGACCATGCATGCCTTCCTCAACACGACAACATCATTGACACCATAGCGACGCAACTCTTTTTGGAAGTCAAACACCTGGTGGCGGACAGTAGTGTACCACTGCATGAAAGTGGTCTTTTCACTATCAGTCATAGTGTCATACCCTTAATAAAAAGGGTCGGAGTAGGGTCCTATGTAAAACTCATTAGAGTTTGACACAATCTGCACCTGTGGCACACCACTTTTCCCCTTCGAACGTGATAGCACTGACAAAGTTGGGCCCATGTGTAC…	A	FMchr12	13254534	13254534	DEL1741	SYN114	DEL	-
MChr12	14409482	14411142	ACACTCCCCTCCAAAAGTATTGGAACAGTGAGGCCAATTCCTGTATTTTTGCTGTAAACTGAAAACATTTGGGTTTGACATCAAAAGATGAATATGAGACAAGAGATCAACATTTCAGCTTTTATTTCCAGGTATTTACATCTGGATCTGATACACAACTTAGAAGATAGCACCTTTTGTTTGAACCCACCCATTTTTCATGTGAGCAAAAGTATTGGAACATGTGACTGACAGGTGTGTTTTGTTGCCCTGGTGTGTCCTATTACATTGATTATTCAAACAATAAATAGCACTTAATGTCAGTATGTTCAGTTTCAGATTTGGGTTTTGCCTGTGCAGACTGCATTTATAGTTAGAGGTGTAACCAACATGAAAACCAGAGAGCTGTCTATGGGTGAA…	A	FMchr12	14611272	14611272	DEL1753	SYN114	DEL	-
MChr12	14522555	14522802	GTAATAAACATGAAGTAGAATTAATACCTCTCTGACAGTGTAAACAAAAACTGAAAAATTAAAAGCTTCGTAAAAGTAGAATTCATGGCAGAGCTGTTGTGTTGGTGTACTTAATGAAGTGGCCGGTCAGTGTATATCTATATATATATATATATATATATATATATATATATATATATATATATATATATATATATGGAGCAATAAAATATGTCAATATTTTACCAGCCTCCACTCCACAGGCTATT	G	FMchr12	14722622	14722622	DEL1754	SYN114	DEL	-
MChr12	15862058	15867738	ttatctaccgggagtatcgtcgttctcagagtcattttctcaaaagattctttatctttatgtgctatgttttgaagcttctgtatgagccaaacactttgttggggctgatcattcattatggatctgttgttgatggtgtttggcctgtataaaagatgacatactggcattccctttttaaggtgttctttcttttattcttgctactacatagtcctcattttctgtgacataaacattaacaacaatacagattctgtggaaacttacatctaaacaaattaagtaaaactgtctgtagtgccctgacatcttCacggaaacaaatgctttgatagcaatacaaaaataatatctacatcataaatcagcttttgcataatgtgtgcagtgtaa…	t	FMchr12	16189728	16189728	DEL1784	SYN117	DEL	-
MChr12	15878139	15878437	ctctctctctctctctctctccctctgtgactgctgtggctcatttctctgtccttggtgctgaacactgaatatctgaatgtctgattcattttttgggattgacctctgtcttctaTtgttttgtcactttttttcttgctgggtttcatatccttagattgcctgtgatataacattttataacatttctttctcttatacaaaggtataattgtgtttttcaattgagtaagttgctgatcagatctggtatcaatataaatcctttttttcagttgtttcagtcactctttcct	c	FMchr12	16200128	16200128	DEL1785	SYN117	DEL	-
MChr12	15953551	15955917	ttttgaagaaattaaaaataaGactgctcaattaataggacagttcaatgacaatgacattatgtagataacaattacattgggggatcagttgttgcagttgttaagtatgtaggttcttcaattaagaatgtagaacaaaaaataaatgagtcttgtgttcactaacagttaaattctaacatattattccacaaataagtgctaaattaatagttaacttaatagtttcttcttaattggagacagatattaaagtgtttactgaagtaactattctcttacaaggaaattagagaaaaaaatatatcatcaaacgctggtaaattatttacattatatgtaattaatagcctttttggttatactactctctcatttatatttgatttagatcca…	t	FMchr12	16333253	16333253	DEL1788	INV927	DEL	-
MChr12	17034622	17035124	aacaacaggagcagtgaagttgagaaaaaaggtttaaaatcttaacctggctggcaaactgcgtaacagatagaaaggttgtaataccttcagtttacacctttaggctgattattttaccaccccacaaaagtcattgccataaaatcaacatgataaagcgcagcatggttaatcttcgctaaatacaaggggaaaaaacagtatataataacaatttcagatttcctgactgttttaactagttcgtttagtttgtagtttgtttatttacaatccatatttcatagggcttaatctctgttttgctaggtgtctgcctgtctgtctactagtaatagtcatataaaaatcaaccaatcaatcaataaatacatttagaattgaatacatttaaat…	a	FMchr12	17431694	17431694	DEL1809	SYN118	DEL	-
MChr12	18276948	18278606	acactcccctccaaaagtattggaacagtgaggccaattcctgtatttttgctgtagactgaaaacatttgggtttgacatcaaaagatgaataCgagacaagagatcaacatttcagcttttatttccaggtatttacatctggatctgatacacaacttagaagatagcattatttgtaacggaacaccaaatttttaggtgagcaaaagtattggaacagatagacttaaaatagGttaaagtgaataagacttcatatttagttgcaaatcctttgcttgcaataactgcatcaagcctgtgacccattgacatcaccaaacttttgcattcttcttttgtgatgcttttccaggctttcaccgcagcctctttcagttgttgtttgttttgggg…	a	FMchr12	18709493	18709493	DEL1822	SYN118	DEL	-
MChr12	18507569	18507998	cacaaatgtcccataTtgggaacagtggttgcgagAtaaagcagcataaaatggctcaaaaccagtctgagtggaagttggtgtttacattttatccttgcaagcctgtacagttaaaccatggtcaccagtgtataaacagcttttgagagcctaatgactttcctgctgaaagatggatctttcaataattgtgtaataagacagatgctttttaaagcacatgacgtactttgtctagtgggtcgtttgatgttgctgctaatttCcctacaggtgctagtgttttatgtatggtgttCccatgtgttggattgtattttacccatttgttttatgctttaatgattattgtatggaTTggatattggataTgtatggattttatacttgtttaat…	c	FMchr12	18938771	18938771	DEL1826	SYN118	DEL	-
MChr12	18687089	18687406	tattctactaaaatggtaacactttacaataaggttcacaatacactgagcagaacaatacagtgataatttttattggttattcattaactggttaattctaataaaacacaaatgtacaatgatttaattcaaacacttaagaggtcagtatgctttaaacagagtgcacacacacacacacacacacacacacacacacacacacacacacacacacacacacacacacacacacacacacacacacacacacacacacacactttcctgatgtaggaactgggaggctgtgttttttcattctttacaccacta	t	FMchr12	19117687	19117687	DEL1827	SYN118	DEL	-
MChr12	20104234	20104334	tgctcaaaatagcttgaacctgaaccagacacatttttacacttttctagtatacttcaaactccactgtccactgtttctgttcctatttccactgtata	t	FMchr12	20544992	20544992	DEL1841	SYN118	DEL	-
MChr12	20600281	20600443	gactcaactaccaaacagtgtgtaaatttgtaaaaagttaactccatgttgaccctcatcaacattaaaatgttgcttacacattaatccatcagtaataataagctgataataaaatatataatgcaacaacactgaaaatggccattctgctgcctaatga	g	FMchr12	21041177	21041177	DEL1851	SYN118	DEL	-
MChr12	21493339	21493583	tccaactaagatggaaggagtctctgtctgtccttcgattatctcgacaactgttcatccgatcaacttcacacttggcagatgtattgctgaggacctaaggaagtgcagagtcaaatgtgatgttgtttggatgagcggttctcgagaaagctgcatgcagcaataccggaggacaagcaatcggcccgttccgaacaggcatgttttgaatgggcacggcactagtatttattaaaactggg	t	FMchr12	21934012	21934012	DEL1860	SYN118	DEL	-
MChr12	21524783	21524962	aaccatacaaatagtgtaaagaaataaatattgaatggatatacatgggctggatgattatgtacagtatgtgtatgtatacatatatactatattctctatactataaaaaataaatacagtatatacatcgtggaggatttatattgacagttacagtgcatgatgatatgtacatgt	a	FMchr12	21965813	21965813	DEL1863	SYN118	DEL	-
MChr12	21612051	21612276	ctggaaatgagacttctaggaacagtgaattatgtactgaaaaagtgagagaacatttcgtattaacatgtacctacatggtaaatattaatacgctatatatccaaagtcatgtgtatttatagttttcatcatgattaacgtcatttccaagatttaaaaacatgttacaagaacagatctttaagtgtgtgcgtggtcacacacataaatggaaatgagagca	c	FMchr12	22053021	22053021	DEL1864	SYN118	DEL	-
MChr12	22112469	22112675	ctagccccactatgagtttgacatttctggttttgattgaagtctctctacaactattagatggattgccatgaaatttggttcagacattcatgtgtcctcctcaggatgatttgttatagctttggtgatctcttgacatttcacctagggccattatcaaatcaaagttttaatttgtccagtactttggtttgtgaccaaata	c	FMchr12	22540766	22540766	DEL1876	SYN118	DEL	-
MChr12	22186451	22186567	actgcagtaaatatgcaataatatattagtttaaaataataattcactatctgtagctccagaattgtgatataatagtaataacaactgaaatatattcaagatatccagtggtgg	a	FMchr12	22613702	22613702	DEL1878	SYN118	DEL	-
MChr12	22521834	22522121	tccagaacagcttcagtgctccttgccaagtctctagaaacctgtcggagggatgaacaccattcctccacaagatattccctcatttatatATGCaacctttatttaaatcaggtagtctcattgagatcaagatctcTtttgcaagagagacctgagtacagcagatagaaagaaaaacAAACATagccagacataacaaaagtacatacagcatcagagacagtcactaaagagatctgaagatgaaagtttatattatatcatttggtcttatggagatggggg	t	FMchr12	22950544	22950544	DEL1885	SYN118	DEL	-
MChr12	22726954	22727132	gtcaattaaatgtaaaatggaacctgtagaaagtgtgaatattattttaaaggaatagtttgacagttgtggcaagaaaattggtaagtaagtgtattatctcaaaattagacatgagtggtacaacaagatacaacatgttaattagtgtcctttgtggtgcttttgaggggtttgta	g	FMchr12	23154923	23154923	DEL1893	SYN118	DEL	-
MChr12	22872230	22874295	tctgtcgaagaaaacactttttgtaaatccaggagaggcggttaatgtattgtactgcactgtattgtgtcctttgcactaagtaaataaaataataataataaaatatgtgtatatatatatatatatatacatatatatatatatatatatatatatatatataaaaagaaaagccAaaaaatgttttaaaaaatccttaattgttaaggttcagagacaagtggacccaaatgcagactgaaggagcagttttagtgatttatttcattagcaaggaccacaccatcaatgatatgcgtttaagtgatttgttacaggaaagaataatgtgcaaggctgggagctctcttgtacttccgctttgctggtgcgggctgcattttggggaagcttcgg…	t	FMchr12	23390434	23390434	DEL1897	SYN120	DEL	-
MChr12	22955825	22962348	AATCTACCCCCGGTTTGTAAATCGGCGACCCGACGATTGGCAACTACTGCCAGGGCCTAAAAATAGCAGAGACTATAGGCACAGGTACCTGAGAGTCCGTAGCCCCTATTGCTCTACTCCCTGCTGCCTGCAGTAGATGGTGAGGGTTTGGGTGCCTCCCAGCATTGGTACGGGTGGTCCTTCTCTGGGCTGCCTCGCTGTTGCCTGGGGAAACAGTTGTATCAGTTAATTGGCGTGCCTGGGGTTGGCTCACAGAAAGTGGCACCATCACCTCGGGCTGGGCTAGCCGAGAGGTGGCATGAGTCTGCAGACTTGGGTGGCTGTCCACTGGTGCAGGGGTGGATTCAGGGACCACCACAAACCATTCACCATCCTGTGAAGACCCCTCCACTGAAGGGG…	A	FMchr12	23350311	23350311	DEL1898	INVTR1278	DEL	-
MChr12	23275141	23275353	gagactgcaatatttttagatcAatgttattgtccaagtaacctgcttggaacatAaaaaaagctgtctcttgttttttgggcagaaaaggaggatgaggatagttagcagcagcatattttgccactgtgtctgcaaatgcatttccttgagcctcctcactgccccactgaccTttggttttaacaatcgcaagttttgaaggtaatgtta	g	FMchr12	23903785	23903785	DEL1913	SYN124	DEL	-
MChr12	23732205	23732429	catgaaaatattttattgtttgtttttcgaagttggaagtattgttccttgtggaatatagataggtttgaactcttggttaggataaaggtgcttttttttttctttcttcctttaaattatttgccattcatagattgacgactattggatggattggcatcaaatttggtccccacgttagcgtcccctcaggatgaattgtaataactttgatgatctttg	c	FMchr12	24368063	24368063	DEL1924	SYN124	DEL	-
MChr12	24319940	24321608	acagtggtggccataattattagaacacctgacagatctgaaaatattgaccttttttttgcctccaaaacatgatttcatttcatattgttcatgaaacatgcagatggttgctctgagcacaacaaatatcagatgaagtgagtcctactgtttttatccacttttaactttaatatttggtatgttcaccttgtgcagcaattacagcagcacatctctctggcatagtgtcaatatatttcctgagaacttcaacactaatgttatcccatgccttctgcagctcaagccaaaggctttcctttgaatgtaaaatagatctgtccagtttattttccaactcgcctcaaatttgctcgatggggttgaggtccggactttgagggggccagtcca…	a	FMchr12	24956834	24956834	DEL1932	SYN124	DEL	-
MChr12	24381589	24381699	agtaagttaacagtgcgcagggtgtgagggcgggactctataaaaacgtagcgaccaggtgccagatcgtaaacacgtgacaccaccagaagcgcgtgcgttgagcctggg	a	FMchr12	25016859	25016859	DEL1933	SYN124	DEL	-
MChr12	24399049	24400702	actcccctccaaaagtattggaacagtgaggccaattcctgtatttttgctgtagactgaaaacatttgggtttgacatcaaaagatgaatatgagacaagagatcaacatttcagcttttatttccaggtatttacatctggatctgatacacaacttagaagatagcattatttgtaacggaacaccaagtttttaggtgagcaaaagtattggaacagatagacttaaaatagattaaagtgaataagagttaatatttagttgcaaatcctttgcttgcaataactgcgtcaagcctgtgacccactgacatcaccaaacttttgcattcttcttttgtgatgcttttccaggctttcaccgcagcctctttcagttgttgtttgttttgagggg…	a	FMchr12	25034210	25034210	DEL1934	SYN124	DEL	-
MChr12	24980445	24984073	ctcaactcaactcaactcaactttatttatatagcactttaaaagaacagccacagccgaagaacaaagtgctgtacaggtataaaacaagagcataagacataaactatAaaatagaataaacattaaaaaaaaaaacaaaacaaaaaaaaaaaACcaaacaaaacAaaaaacgaacaattaaaacaataaaagcaacaaaaggtaaaatagataagttaaaacaaattaaaccatcctaagtaaaaacataaaaggcactaacgagggcaagctcatttagctgggtttgaacgccaaggaataaaagtgggttttaagacgagttttaaaaacggacaatgaaggggctagtctaatgtgcagtggtagggcattccagagttggggggcggcaac…	c	FMchr12	25614665	25614665	DEL1938	SYN124	DEL	-
MChr12	25074409	25074615	tggTGGTTTTATTTGAGGATTAAAAAAAAATATAActctaatagttataattatggttgggttatataaagatatatatacactgtaagtgtttatacaattatagttatcccaTtaatatctttagctgtattagaccattgtgaccaatgctgcacatcaatgaCtgAatttaggccaTattcgtatttttatatgatttttgca	t	FMchr12	25705090	25705090	DEL1940	SYN124	DEL	-
MChr12	25424788	25424892	tcagtttttggtctctaccagctcctgaaggaaatatctggctctttggctgctagatgctccactatgttcaccagctaactgtgtctgtctgctgtttggtgc	t	FMchr12	26068857	26068857	DEL1947	SYN124	DEL	-
MChr12	25426609	25426730	aatactctatatttttatccctttcttcgattttatttactttattgtatttacttatttgattgtatttatgttgtaaacttttaattctattttattttattcactattttattattatt	a	FMchr12	26070574	26070574	DEL1948	SYN124	DEL	-
MChr12	25511955	25512108	aatggccgatgtggggtcgatatttctccctcctgaaaataaaatcttccacttctctacttcttgatatttaaccagaatgcttgaatataagcagttgtaaaaactttcaactttaagtgatgggtaatgagtttggcttttcttaattttt	a	FMchr12	26155779	26155779	DEL1949	SYN124	DEL	-
MChr12	25887690	25888049	cttcctgcagtgatgaggtaaaggatgtgaaattataaatcttgttttgtttccttgtcttttatcaccgtgttttatcactatgcagtaaagtataagtacggtgctgatctgccatctttgttttttggcaacgacttgggagtgacataatctttgtagttgaattttggcactgcactgccagagaccactcgtctatgacattttctgtcacatctttctctattgacgttctgttgatgaagcttgagtttctgtaggttgagccgtttcgtctatgcagacatgctgacaatcgctgcacatgataactgcccagtccttctgtttattccaagctgttgcagcaactggaaa	c	FMchr12	26531021	26531021	DEL1952	SYN124	DEL	-
MChr12	26087463	26087651	tctggaaacgttgtggtgcacgtatgtatacatgttgtagaattgcttgccaacaaagatatgaaatgtgtcccacaaaaaacacttctccttgtcagtattaggtcgctcgtagtgaagaacctacagagaattatcacctcaatctgcagctcctctcggctttacagagtttcagctcattgctta	t	FMchr12	26730490	26730490	DEL1954	SYN124	DEL	-
MChr12	26472881	26474534	ACTCCCCTCCAAAAGTATTGGAACAGTAAGGCCAATTCCTGTGTTTTTGCTGTAGACTGAAAACATTTGGGTTTGACATCAAAAGATGAATATGAGACAAGAGATCAACTTTTCAGCTTTTATTTCCAGGTATTTACATCTGGATCTGATACACAACTTAGAAGATAGCATTATTTGTAACGGAACACCAAATTTTTAGGTGAGCTAAAGTATTGGAACAGATAGACTTAAAATAGATTAAAAGTGAAAAAGACTTAATATTTAGTTGCAAATCCTTTGCTTGGAATAACTGCATCAAGCCTGTGACCCATTGACATCACCAAACTTTTGCATTCTTCTTTTGTGATGCTTTTCCAGGCTTTGACCGCAGCCTCTTTCAGTTGTTGTTTGTTTTGAGGG…	A	FMchr12	27047567	27047567	DEL1963	INV929	DEL	-
MChr12	26846629	26848275	acagttgtgctcaaaagtttacataccctggcagaatttttgctttcttggccttttttcagagaatatgaatgataacacagaaactttttttccactcatggtcagtggttgggtgaaaccatttattgtcaaacgactgtgttttctctttttaaatcataatgacaacagaaactacccaaatgaccctgatcaaaagttcacataccctggtgattttggcctgataacatgcacagaagttgacacaaatgggtttgaatggctactaaaggtaaccatcctcacctgtgatctgtttgcttgtaatcagcgtgtgtgcataaaagctgagtgagtttctgggatccagacagactcttgcatctttcatccagccactgacggttctggatt…	a	FMchr12	27426227	27426227	DEL1965	SYN125	DEL	-
MChr12	27237412	27237860	CGCCCGTAGTGACAAACCCACAGAGAtttatcattcagctctgcaattcccttatgctctaccaagcgTGTTTtagttcAttgttttggttttatggcctacaacttcactgTtttggtttactctcactgctaccatcaaccctgTTTttgagcaaaaaagctccaaaaACCtaCTgtactctacctgcccagCCTCAAACggcaaacagacaCacttagtgagctaatgaacacagttaacagctaaagatccaggtatttcccttaGGgGttggtgaagaCcaaaacagagctaaaaggagagtggatattggacttacattcatctggtggccataaacgcgactccaaatgaatgctaatgttgctccatgtCTGctggatatgtaaatgtgAa…	C	FMchr12	27816165	27816165	DEL1971	SYN125	DEL	-
MChr12	28139555	28141221	acactcccctccaaaagtattggaacagtgaggccaattcctgtatttttgctgtagactgaaaacatttgggtttgacatcaaaagatgaatatgagacaagagatcaacatttcagcttttatttccaggtatttacatctggatctgatacacaacttagaagatagcattatttgtaacggaacaccaaatttttaggtgagcaaaagtattggaacagaaagacttaaaatagattaaagtgaataagacttcatatttagttgcaaatcctttgcttgcaataactgcatcaagcctgtgacccactgacatcaccaaacttttgcattcttcttttgtgatgcttttccaggctttcaccgcagcctctttcagttgttgtttgttttgggg…	a	FMchr12	28719535	28719535	DEL1990	SYN125	DEL	-
MChr12	28267541	28267673	ttcattgagatggagaaatgagttacttgcatcttaacggctaatcagttatccaaacaaacAaaaaacatcattaggtagctatttgcggtacactacccaatgaggatataaacaataatgactttcaaag	t	FMchr12	28847704	28847704	DEL1993	SYN125	DEL	-
MChr12	28455788	28456074	tGtgtGtgtgtgtgtgtatGtatatatatatatgtgtgtatatatatgtatatatatgtgtgtgtatatatatgttatatatatatgttgtgtatatatgtatatatatgtgtgtgtatatatatgtatatatatctgatatgtgtgtatatatatgtgtatatatatgtatatgtgtatatatatacgtatatatatatatgtgtatataTatatgtgtgtgtgtgtatatgtgtatatatatgtgtgtatatatatatatatatgtatgtgtatatatatataTA	t	FMchr12	29153671	29153671	DEL1998	INV930	DEL	-
MChr12	28665666	28666076	TCAGCGTCAGTGTTGACCAATAAAACTTTAACTGTCTAGTGTGGTTGACTCAGAAAAAGTTTAATTAAAAAAAAAAAATCAAAAAACAATTAGCTTCTTAAAGTAAAATTCCAGAGCTTTTCAACCCGCGTCTTATTCCAGTAACTGTGTCCGATCTGACACTGTCACTCGCCACTTCCATTGTAGAGATTCAGAAAATGCAAACTCCAGAAGCCTCCTAAACCTTTCCAAATCAACTTCAGTTTCACATGAATCATTCAAACACTTTTCCGAGTCTGACCAAAAGTAAACACAGAAAACAGCCCCCTGGATTAGCTACTGTAGCAAAGTACATAAGAATCTAGTCCAGGAAAAAAACGACTAACTGATTCATAGACAGAATGGCCACAAATATAAGAA…	T	FMchr12	29312033	29312033	DEL2003	SYN126	DEL	-
MChr12	28730580	28730740	CACTTAACAGAATCAACAACTCTCTGACAAGCTGCGTTCATGGTATTGTGTCCATGTTTATGCAGCCAACACTCAAACACACACAGGTGTGAAGCACATCCATACAGAGGTGCACACACGTTTGAACTCAAGGCTGTTTCACCTCTGACCACACCCCAGGA	C	FMchr12	29378229	29378229	DEL2006	SYN126	DEL	-
MChr12	29003007	29003287	AGAAATCATCTTACGACAGGGTTCACATGTGATTCATGAAACGTTCGTATCTCGCCAATCCCAGCGTAAGAATGATCGGGCGTTGATTAATGTGGCGGCTGAAAACAATCGTCATTTAAATATATATATATATATATATATATATATATACACACATATATATTCTCTGTTTAGACGCCTCGCCCCTGGAGTTTACGACAGAGAGAAACGTAATCCAGCCAAGAAGAGGAACTTCTCCGACCTGGAGATAGAAACGCTGACGTCACAAGTTCAATTAAACC	A	FMchr12	29645842	29645842	DEL2014	SYN127	DEL	-
MChr12	29242011	29242297	TCTCCTGGATTGTTGGCTAGCTAACAGTTTTCTTTAGGTTAACTGAGCTGATTTGTATTATGCTCCAAATCTGGGTGTTTTCAAGACAGTAAGAACTTGTGTAAGGCAATGGAAGACAATGTAAAGATGTCAAATCTTCCAGCAACCAGTTGGGAGAACCTTTACATTTAACCAGCACTGCCTATTTCGTGTATTTTCACTGAATTTATCAACATTTTCTGACCTTTGTGACCCTTATGACTCCAACAACTAAAGAAAGGCTTACAATAGATGGCAGGCTTTGTGCT	T	FMchr12	29884172	29884172	DEL2022	SYN127	DEL	-
MChr12	29289594	29289907	ATGGGTGTGTTCCAGTACCCATACTACCATACTATTTAGTATGCCAGAAAATTATTTAGTATGTCCCAATACATAGTATGTAGTATACCAAAAATACCAGAATGTCCTACTGCATCTGGTCGCATTTTGCAGTATGCAAGCCAACATGCTTTTCTGGCTATTCTGACCCACAATCCTCTGCTCGGATGTATGAGCAAGAGGGTCAAAGTTCAAGGCGCAATGTTATGACGACGTAGTATGTCCTAATTGTATGCATACTGCATGCGACAGTACGTACTTTGCAAGGGCAGCTGCAATACGTACTAAATGTAAAA	A	FMchr12	29931653	29931653	DEL2023	SYN127	DEL	-
MChr12	29354205	29354335	CCTTGTATGAACTATAGCCGAAGGTTGTGACAAACGGCACAGCAGCTGCAGGTGTGCTCACCGTGGTCATCTGTGGCCGCGCACACCAGATGCGTAAGGTTACGCTTGGTAATGGGGGGGGGGGGGGGGGG	C	FMchr12	29995805	29995805	DEL2024	SYN127	DEL	-
MChr12	29505312	29505479	CAAAGGAAATATTAAGGGAAATACAGACAAACTCTATGTTTTCGACAGCAAAGAACACAGAAAGCATTAATTCTACAGATCAAGAAGTCCAGTAGCCTGTCTGGTGTTTATTTCTTCATGTAAGCCTGCTAGCAAGATGGAAAAGGGAGAAACTGAGCAACTTTTATT	C	FMchr12	30145913	30145913	DEL2031	SYN127	DEL	-
MChr12	29582724	29584375	ACACTCCCCTCCAAAAGTATTGGAACAGTGAGGCCAATTCCTGTATTTTTGCTGTAAAATGAAAACATTTGGGTTTGACATCAAAAGATGAATATGAGACAAGAGATCAACATTTCAGCTTTTATTTCCAGGTATTTACATCTGGATCTGATACACAACTTAGAAGATAGCACCTTTTGTTTGAACCCACCCATTTTTCATGTGAGCAAAAGTATTGGAACATGTGACTGACAGGTGTGTTTTGTTGCCCTGGTGTGTCCTATTACATTGATTATTCAAACAATAAATAGCGCTGAATGTCTACGTTCAGTTTCAGATTTGGGTTTTGCCTGTGCAGACTGCATTTGTAGTTAGAGGTGTAACCAACATGAAAACCAGAGAGCTGTCTATGGGTGAAAA…	A	FMchr12	30223128	30223128	DEL2032	SYN127	DEL	-
MChr12	29765996	29766162	CTAATCTAGCCACTGTCACTACTACTACTACTGCTACTCTAATATCTAATACTACTACTACTGCTACCATTACTGCTACAGCAAAAACCACAACCACTACTAATATTAATACCACTCTGCTGCTGCTGCTACTATCACTACTACCACTAATACTACTGCTACTATTA	C	FMchr12	30422875	30422875	DEL2039	SYN128	DEL	-
MChr12	29774476	29775865	AAATTTTCCACCGATTCCATTTTGTGCCAATCCATCAAGCACATGTCAAGATATGCCACTGGATGAGTCTAAATTTTAACCAGCTGGTCAAAGTCATTTGGATTCATCCTTTGGGGAGCATGAATATCAGCACAGTTTCATAGCAATCCTTCCAAATGTTGTCGAATTTAGAGCAGCAGATAAGGGACATTTCTGACAGCTACGATATCTTCAAGTTGGCCAGAAGATTACAAGAAGAATTACTAAAAATGGCAGCAAAGCCTCTATTGTTGGCAGTTAGGTAAAAAACAAAACAAAACAGAAATCCAATGTTAATACAATGAATTAATCTAATTTAATTTAAAACCAGCTACACACAAACAAACAAATTGCTACAGTAGAAATATTTAGCACAATAAA…	A	FMchr12	30431210	30431210	DEL2040	SYN128	DEL	-
MChr12	29848888	29849137	TCCAGCATGTTGGAATAGAACCTGGACATCCCAGACGGTCCCAGATCGGGATGTGACATGCTGACCGTCTCACACTATGCGAGCAAAGACGTGCTGTTTTTACTCCGATCTTGAAAAGTTGTCAGGGACCATCTGGGACGCCTGAATTGGCTGTGATATTGTATAGTGTGCACCTGGCTTAGATTACAACTAGGAGGCTGATGTGGCTTTTCCCATTCGGCTGCTTGTATTTACCATCTGTAAGATGAGG	T	FMchr12	30504327	30504327	DEL2041	SYN128	DEL	-
MChr12	29892698	29894483	TTGTTGGGGATCAACGATTTAAAGGTGTACAAAATATGTACGGCTATCAGAAATAATTAATAATTATCGAAAATAATTAATAATTATATTAAATAACTGAGCTTAATTGACATTAAGCCCAACCTCGGGGCACCACCCTTCGTAAAGGGAAAAATGATAGCCAATTGATTGATTCAGTCTCATAAAGTATACTAAAATATCAATTTGGAACTCTGATTAATAATTAACTTAATAACTACAACCAAAATTACCTGATCAATACTTAGTAAAGTTGAAGGATTTGGAGTTCTGCATAGAAGGGGTTGGCAGCACTCACTCTTGTGCAACATTAAAGGGACCAGCATATATCCACAAACGTTTATTAAAAGATGACAAAAGTAAAACCAAACAATGTAGTCT…	T	FMchr12	30548137	30548137	DEL2043	SYN128	DEL	-
MChr12	29986937	29987043	TAAGAGGGAAAAGTAGCAGTAGTTTTTGTTTTGAGCAATGCTCCTAAAAACGCCCTTTTTTTTTTCAACAATGCGTAATTTTATGTAACAAAAGGGAGTCGGTGTCC	T	FMchr12	30640677	30640677	DEL2044	SYN128	DEL	-
MChr12	30011950	30012404	CTGTATGTATGTAACCGTATTCATCCTTAGTCCCTTTGTTGTGAAGCGGTCACACATACAATTTGATTTTTTGCAACTTTTTCTTGTTGTTCAGCTTAATACATTTTGTATTTGGCTTTTGTTTGTAGGTGCGCATGTGTGGAACACCCCTGATTGTAGTTTGTATAGAAGTATGTGCAAGCCCGCAGCTGTCCGCATCTTTGTCCATATTGAAGTATGAACAAAGCTTTAGTGTCGTCACTCCCCACTCGCTTGGTGCTTCTTTGTGGGGGGGAAAAGTCCAGAGTCTGGACACCAAACAGTACTTACTGAAACGTGAGGAAAGTGTCAAAGAACGGAGATGAGAGTGATGGTGTCACAATATCTGCCTGATTCTTGCCATTTTCCTCTCCCAGCCTG…	C	FMchr12	30665544	30665544	DEL2045	SYN128	DEL	-
MChr12	30169203	30169425	cgaaacagcgacacataacacgacgaaacagcaacacgtaacacggcaaaacagcaacacgtaacacggcAaaacagcaacacgtaacacGgcaaaacagcaacacgtaacacggcaaaacagcaacacggcAaaacagcgacacgtaacacgacgAaacagcgacacgtaacacgacgaaacagcgacacgtaacacggcaaaacagcaacatgtaacatga	c	FMchr12	30836229	30836229	DEL2053	SYN128	DEL	-
MChr12	30448926	30449913	CTCAACTCAACTCAACTTTATTTATATAGCACTTTAAAAGAACAGCCACAGCCGAAGAACAAAGTGCTGTACAGGTATAAAACAAGAGCATAAGACATAAACTATAAAATAGAATAAACATaaaaaaacaaaacaaaaaacgaacaattaaaacaataaaagcaacaaaaggtaaaatagataagttaaaacaaattaaaccatcctaagtaaaaacataaaaggcactaacgagggcaagctcatttagctgggtttgaacgccaaggaataaaagtgggttttaagacgagttttaaaaacggacaatgaaggggctagtctaatgtgcagtggtagggcattccagagttggggggcggcaacagaaaaagctctgtcccctctgagcttccgctt…	C	FMchr12	31115274	31115274	DEL2059	SYN128	DEL	-
MChr12	30854026	30854204	ctgtgtcaagtaattaacaaacagaaaaccggagcaagatattaaagctgcaaacaacaggggctcaacatcacatttttgccccagagccccctcggatgtcaacacaagacaataagaaaaatatagactaacagcagcctgatcctttaaaagtctgtgtacatgtttcttcattt	c	FMchr12	31611683	31611683	DEL2070	SYN130	DEL	-
MChr12	30937711	30939990	GTCTGTCTGTCTGTCTGAAGGTTTCTGTCTGTCTGTCTGTCTGTCTGTCTGACTGACTGAAGGTGTCTGTCTGTCTGCCTGCCTGTCTGTCTGTCTGTCTGCCTGTCTGTCTGTCTGACTGACTGAAGGTGTCTGTCTGTCTGCCTGTCTGTCTGTCTGCCTGTCTGTCTGTCTGTCTGTCTGAAGGTTTCTGTCTGTCTGTCTGTCTGTCTGTCTGTCTGACTGACTGAAGGTGTCTGTCTGCCTGTCTGTCTGTCTGTCTGCCTGCCTGCCTGCCTGTCTGCCTGCCTGCCTGCCTGTCTGTCTGTCTGTCTGCCTGCCTGCCTGTCTGTCTGTCTGAAGGTTTCTGTCTGTCTGTCTGCCTGCCTGTCTGTCTGTCTGTCTGCCTGTCTGTCTGTC…	G	FMchr12	31844446	31844446	DEL2076	INVTR1279	DEL	-
MChr12	31860918	31861087	CAGACACTCAAATATGGACAATAAGAATGGACTGGACAACTCTGAACAAGGACACTGTGATAAACCGTCCAGGTTCAACATATCATCGACACTACACTGAGAGTCGACGCTGCTGAGGAGCTGCAGTGTGATATATATATTATGTTTTCTCTTATATATCTTTGTATAAG	C	FMchr12	32828998	32828998	DEL2114	INV932	DEL	-
MChr12	31919534	31919673	TGCTGCTTCACACCTGCTGCTTCATACCTGCTGCTTCATACCTGCTGCTTCATACCTGCTGCTTCACACCTGCGGCTTCGTACCTGCTGCTTCACACCTGCGGCTTCACACCTGCTGCTTCATACCTGCTGCTTCATACC	T	FMchr12	32766987	32766987	DEL2118	INV932	DEL	-
MChr12	31939333	31939468	ACTGTCACAGCTGGACTACTGTCACAGCTAGACTACTGTCGCACGTGGACTTAAGTCACAGCTGGACTACTGTCCCACCTGGACTACTGTCCCACCTGGACTACTGTCACACCTGGACTACTGTCCCACCTGGACT	A	FMchr12	32747574	32747574	DEL2119	INV932	DEL	-
MChr12	32190759	32192233	TAGAAGATAGCACCTTTTGTTTGAACCCACCCATTTTTCATGTGAGCAAAAGTATTGGAACATGTGACTGACAGGTGTGTTTTGTTGCCCTGGTGTGTCCTATTACATTGATTATTCAAACAATAAATAGCGCTGAATGTCTACGTTCAGTTTCAGATTTGGTTTTTGCCTGTGCAGACTGCATTTATAGTTAGAGGTGTAACCAACATGAAAACCAGAGAGCTGTCTATGGGTGAAAAACAAGCAATTGTGAAGCTGAGAGAAGATGGAAAATCAATCAGAGCCATTGCACAGACAGTGGCCATCGCCAGTACAACCATTTGGAATGTCCTGAAGAAGAAAGAAACCACTGGTGTACTAAGTAACAGACGTCCAACAGGTAGACCAAGGAAAACAGCA…	T	FMchr12	33566103	33566103	DEL2142	SYN136	DEL	-
MChr12	32209070	32209242	GAGCAGAGGAGAGGAGAAGAGAGGAGAGGAGAGAACAGAGGAGAGGAGAGAGGAGAGGAGAGAGGAGAGGGGAGGAGAGGAGAAGAGAGGAGAGGAGAGAGGAGAGGAGAGGGGAGGAGAGAGAGAGAGGAGGAGAGGAGAGGAGAGGAGGAGGAGAGGAGAGGAGAGGAGAG	G	FMchr12	33582929	33582929	DEL2143	SYN136	DEL	-
MChr12	32348172	32348343	cggtgctgccgcccaatccactggcctgttatcgccatccaaagcgtacaaacaacgatctatggtcagttaacgatgtaactttagctagcttgcatgtttttatttttagcatattatgctcaactttctcttgttatgctgtcacttgccaacaatataatttttgtca	c	FMchr12	33438946	33438946	DEL2148	TRANS1078	DEL	-
MChr13	1045416	1045874	CTTATAAGTCAAAAGAAATATGATAAAGAACTTTTATTCTTACGTTTCAGGATAGGAATAAATATTTTATTATCTTTAAGTTGAGCCCCAAGTTGAGGACCAGTCTAGCCTGGTCAAACAAGTACGAACTGATGAAGCCTCTTGGATGAGAGGTGAAACGTCTTCACAGAGAAAACCAAAAATCCAGTTGCGTTCGATTCAATTTCCTTGAGATAACTATGACCTGGATGAATGAGAATATTCACAGGCTTGTTGAGCCCCAAATTTTCCTTTTAGCAAGTTTCATAATTACAGTCTCTGGTTTCCTGTACATGTAAACATAGTTTCTGATGAGAGCAGTACTCCTGACAGGGGACAGGGGGATAGGAAAGGGGACATGGGAAATATATTCCATAAGAA…	C	FMchr13	1115991	1115991	DEL2159	SYN138	DEL	-
MChr13	2251608	2254837	GGGCTCTTTGCAGAGTAAACTGGATTCACCAGTTGGATTGACCGCTTCCTTTGCTCCACCATATATTAAAAGAGAAGATATTTAGGTCTGAGGTTTTATGACTTGCTTCTGGTCCACGTCCTTTGTCAAATTATCTGATTCAGCAAACTCGACACTTTGGACACCAAATACATAGATATTATTAAACATTTAAAATACATAAAAATGTAACATTTTGAATTCAAGCCACAAGCCAGATTTGCATCCAAATTTAATGCAAATTtttagctgaatttacagaaaatcgacaaaagaaaatgcaaatggatgtgtgtttccatccactgttacgcaaatattagaaattggttcatcaagatacagtagtcaaacctcaaatggtggaaaacatgatggata…	G	FMchr13	2327500	2327500	DEL2166	SYN138	DEL	-
MChr13	2351042	2351259	gcagtggggcagagaggctgagcggactggtTAtagtgggacagagaggttgagcggactggtgatattaagctttgagaatgaacgagcagagaagctgatactagagcaggaggacttcgcggtgcacaaggctcacagaatgatgttcagacagacacacagttagtgatggattaactgccttgcaacatagtgttgtgtgtgcgttacatggt	g	FMchr13	2422408	2422408	DEL2168	SYN138	DEL	-
MChr13	2690563	2690676	atggagccacaacagcagcagaagtcacatcctctggatttccttgaaaccagaccaggggttttcaaagtctaacactgtgcccccccccccagacaaaattgtccccccaac	a	FMchr13	2762184	2762184	DEL2174	SYN138	DEL	-
MChr13	2753146	2753595	attatcccccatagaagtaagacaaagaatgataggaatgatagaaacgatgaaatgataggagttataaaatccattgatataaaaaTtttttatattgcactatcaataatttattttacattattaaggctcaaaaagtcccatcaacatggttcttatattcctggaacactgcaggtgtgtggtttgcctgaggtgggccccacagtgtcagtttgaatacccctggtgtaattgtatagactgatgtagtcctagcgggcagttattcctcagaatttgttttcaaagcaacaaatatgccatacatgatttctggcattgtaatacaccatttaaaaacatgagaagcaagaaatgacagagtgaaattgtcttctttgtggccaggaagca…	a	FMchr13	2824586	2824586	DEL2176	SYN138	DEL	-
MChr13	3153236	3153643	aaaactggtggactcacaaaagacagattaaaaaaagaatggtcaaaatcgacacaacagaggccaagatatccagacttttagtccgtgtcgtgctccaaaaacgctagatcctacatttcccataatgcacctaaataatgtattttctttgggctcatcctgcctggtaagtaccgccatctttaaaattccactttcagagtttgtaatgcaggatttgagttgacaagttgtagtctccgagcctaatcccagataacccctgatgacatcactatgacatcatcagacttgacaaagctcctccagagccacagaggacattatacaactgttttcacaggctgagttgtgctgctcatgtggaagctgattttcatgtgtaaagttgtgccc…	a	FMchr13	3220553	3220553	DEL2181	SYN138	DEL	-
MChr13	3204796	3204969	ttcttctcctcaaactgtAaaaacctagtggctgttctggaaatgtcaacattgtgatggatcggagcttacctcagcaggagagactgattgatagttgcgtttttcacagtgtgaaggcatggtcgttgtgtgttattattgggcatctagaggcaagatattgttgaaaat	t	FMchr13	3271732	3271732	DEL2182	SYN138	DEL	-
MChr13	3868631	3868792	ttgatcttgtgtctcttgtgtgtcatttcactcatacagtagcataagtcggtctgataaggttagcctgataagttaaatgtaattaaattaatgtaacgtaatgtaaagtctttgcaaacagaaatgaagtatgtgtttatttgcatatagagtggggaa	t	FMchr13	3938740	3938740	DEL2189	SYN138	DEL	-
MChr13	5295103	5295226	ATGGAAGTGCAAGTGACTTGGCTGTTTTTTACTATTTAGTTTTGTGAAGTAGTTTTTCTGGGTAGTACTGAAACTAAAAGATATGTTACTGGCATAAACAGTAAACAGAAAAAAATATTTCATC	A	FMchr13	5447975	5447975	DEL2205	SYN142	DEL	-
MChr13	5417710	5418371	CTGCTTCACACTGGAGTACACACATTCATTCTTGGTGTTGTTCCTCTGTTTTCTTGATCTGTTGGGCAGGTTAACACTTAAGGTAGCATAATGGAGGTTGTCTGCGTCTTGGTAACCCTGGTAACAAAATATAAAGTAGATCACAAAATAGTTTAAAAATGTAAACAACGTCCACAAGACAGTTAATTGTTGTGCTATAAAAGGTGGTTAAATGGTTAATCAACAGATAATCAAAACTGCATTCACCTCTGCATTTGCTGCAGAGGAAGCTGAAAATCTTGCTTGAGACTCTGGTTGTGAGACACAGAAAAGTTTATTTTATTTAAAAACCAAATTCAGTGAACCCAAGCTTCCAGATATGAAAAGTACCAGTTACCTGTGGGTTGGCAGCTGTCACTC…	C	FMchr13	5594170	5594170	DEL2208	SYN146	DEL	-
MChr13	5493779	5494605	acgtcagcatgctaacatgcgcggccattccctcttggtgccaggcccgatttgatagttgcttaaagatcccctctactgccaacttgatatctatgcttagtctatatgctaaaaaagcctgatattgcggtgcgtatgtttgggtttgctcaaaataatttaagatgcgggtgcaggtctccaaatctgagaataattcattcgggtgggtgacgggtggatgatttatgcgtacatgcggatttggatgatgcaagagccgatccgcatatcactaatgctcacaatgacaatgctagcatgctgatgttcgccaccttagtttggtaatttgctttgttatcatgctaacacactaaacacaaagtagttagttttatccaattagttttattt…	a	FMchr13	5669597	5669597	DEL2209	SYN146	DEL	-
MChr13	5533394	5533499	tgttttcctttattgtactgaggtgtctcagagacagatacctcaaaatctgggcaaaaccaaaacgatctgcatggttagataccactcggggttaagtaagaaa	t	FMchr13	5708381	5708381	DEL2210	SYN146	DEL	-
MChr13	5902278	5902391	gacatcgcagatatacagagaaactctttttttcaaaatgtgtacactctgatgaatatgtgtgtgtggactcacacaaatatagacacacactcacagtcgcagggacacact	g	FMchr13	6078068	6078068	DEL2217	SYN146	DEL	-
MChr13	7570255	7570461	tGAAAAGCAGCAACtgtagccacgaatacaGAATAAAGgcaaatgctAaaacttAAAACCAAgtaacacaagaagaaaagtgtacttaagtcagtaaagtGATGTCtgtTattAagcaatatctacctAaaagtttgctaacagtagctaacattagcTACCAAAAGCTACTGgtcacaccagactaagcAAGGCTttggcagcaaa	t	FMchr13	8012381	8012381	DEL2232	SYN150	DEL	-
MChr13	8849044	8849149	TCTAGCAAGCAAAAATGAGAAACATTCACCAGTTCCTGCTTGTTTAATGTAAAAAAAATGGCTTATTTTCTCTGTTTTATATCATTGTAAATTGATTTTGGGACTG	T	FMchr13	9295488	9295488	DEL2243	SYN151	DEL	-
MChr13	11418452	11418788	ggatccagtgaagttgaaatcaatcggccacaagtcgattctcagttcaggctggtttaatcacacgtgtggtcagactcaaagcataacagagttaaaccctaaaatttgcaaattttgctagacaaaggaaaaccaactctttcatactgtgcgcttacaagtccatgtgatgaggttacaatgtactttcagaccatatatggcttggacacaagctactacagtatatgttaaataaggagaaacatagtctaagtgataccagatgttcttctgctggtgtttctcaagctagtcgtggggacctgagggtccctacattaggagaaataca	g	FMchr13	11875786	11875786	DEL2256	SYN153	DEL	-
MChr13	11929007	11929177	AAACAACATGAGTATATAAACCTGATCACTCATGTAGTGATATGAACACACAAGAAAATATTTCCCACAAAGTGAAGTGTCCTGTATAAACCTATGACAGAACCTCGAACTACCTTCTGAGCAGCAATGAATGAGCGCTGCATTCAGGTTCAGTTGGACTCACAAATGAAA	A	FMchr13	12397535	12397535	DEL2265	SYN154	DEL	-
MChr13	11939456	11939565	ACTTCTTTCTTTTCTGTATTTTTTGGTCGAGACAATTTTTGTTGAAGCCGAAGTGAATTCTTCCAAGCGTCTAATAAGAGTTGTTGAGGTTCATCTCTCTCAGTTTGCTG	A	FMchr13	12407856	12407856	DEL2266	SYN154	DEL	-
MChr13	12260722	12260845	AACAGTGCTTACTTATACATGAGGGGCCAGTAGGTCTCCTGTCATCTGATCTTGTCTGTGAAAATTTAAGTGCAGCTATGGGAGATGAAAGTTTCAGTTTCAGACAGTTTCTGGACACAATGTA	A	FMchr13	12729107	12729107	DEL2270	SYN154	DEL	-
MChr13	12307606	12307991	CATTCAGCGCTTATTATTTATTGTTTGAATAATCAATGTAATAGGACACACCAGGGCAACAAAACACACCTGTCAGTCACATGTTCCAATACTTTTGCTCACATGAAAAATGGGTGGTTTCAAACAAAAGGTGCTATCTTCTAAGTTGTGTATCAGATCCAGATGTAAATACCTGGAAATAAAAGCTGAAATGTTTATCTCTTGTCTCATATTCATCTTTTGATGTCAAACCCAAATGTTTTCAGTCTACAGCAAAAATACAGGAATTGGCCTCACTGTTCCAATACTTTTGGAGGGGAGTGTATAATATATCCCTGAGGTTCAGTATCATCCAGTCTGATGTATTTTTATCATCCAGTATACTGATTTCTAGATTCCTGGGAAAT	C	FMchr13	12775736	12775736	DEL2272	SYN154	DEL	-
MChr13	12959446	12959815	CTTTAAGAGTGAAAGGTAGTTAGCCTAGCTTGCTAGCTTCCATTTTCTGAGTGAAAGCTAGTTAGCCTAGCTTGCTAGCTTCCACTTGCTGAGTGACAGCTAGTTAGCCTAGCTTCCACTTTCTGAGTGACAGGTAGTTAACCTAGCTTGCTAGCTCCTACTTTCAGAGTGAAAGCCTGTTAGCCTAGCTTGCTAGCTTCCACTTTCTGAGTGAAAGCTAGTTAGCCTAGCTTGCTAGCTTCCACTTCCTGAGTGACAGGTAGTTAGCCTAGCTTGCTAGCTTCTACTTTCAGAGTGAAAGCTAGATAGCCAAGCTTGCTAGCTTCCACTTTCTGAGTGACAGCTAGTTAGCCTAGCTTGCTAGCTTCCA	C	FMchr13	13425582	13425582	DEL2278	SYN154	DEL	-
MChr13	14129182	14129310	TAGAAGCAGGGTTCTCTGCGCGTCTTCCAGCAAAAAGCAGCTGAATCAGGTGCTTCTCAGTTCTAGGACAGTGAACTTCCAAGGGAAAGAAGGGGACTGGAGCACACCTGATAAATTTCCCGTTAATGG	T	FMchr13	14545402	14545402	DEL2291	SYN156	DEL	-
MChr13	14810002	14810218	TATCGCACTACGTGCTCAATTCTATGTCATACTTAGTATGAATAGTACGTTAGTAGGCGATTTCGAACGCAGCCTGTGTTTGTGTTTTTGTTGGTGCTCTTCTCGTTTGTTTGAAGTGGGCGTGGCTTAGTTGGACAAAGGTGATGTCACACACTTCTTTGCAACAATCAGAATGTAGCGACATTTGAATCAAAACATGATGACAGTTGGTGGGTTG	T	FMchr13	15233069	15233069	DEL2305	SYN156	DEL	-
MChr13	15486499	15486600	CTTTTAAGATGGGCGATCAGATCGGATAACAAGTGGACATCGCTGAATACAAGTGTAAACGACCACCAAGATGCAGTGTGATCCGATCACTCAAACCACTTG	C	FMchr13	15905523	15905523	DEL2315	SYN156	DEL	-
MChr13	15641786	15642097	TACCACACACCTGGACTAAATCTGCTGTCACTTTTTGCACTGTGCACCTGTACAACACTCCATTCCAATACTGGAACATGTGTTACCATAAATCGTATTGATATTACATATCATATTTATACAATATTCTTGTCCTTTTGTACATTCTACTTATTTACATATTCTTAAACTCATAGTTTTCTATTGTTGTTTTTATTTATTCTACCTCAGTATTTTATTCTATTGTATTTTATTGTACTCAAATACCGGACTGCTGTGACAACCGAATTTCCCTTCGGGGATGAATAAAGTAATCTATCTATCTATCTATTT	T	FMchr13	16060813	16060813	DEL2316	SYN156	DEL	-
MChr13	15773348	15773448	TCCCATAAGGTCAAAATATATGAATACGATAAAAAGTGTCAACAGTCGGGTGAAAGGTGATGATGATTCAAGGGGCCCATATGTGGAGAGGGTCTGCAAAC	T	FMchr13	16172035	16172035	DEL2320	SYN156	DEL	-
MChr13	16474847	16475705	TCCCCTGGTGTGTCTGCTCCCTCAGCTGCATAATATCCTTTAACGCCTCCTATCACCGCTCCCACTGCAGCAGGTGCCAAAGTAAGTGTGCTTAATGCTATTCCAGCTGTTCCTGTTTTTCCTCCTATTCCTCCAAATACTCCTGCAACCACAGCTTGTTGTACTGCTACACTCACTACTCCACCAAAAATACCTCCCAACAGGGCACCTGTTGCCATACCTGTCAGTTTGATCAAAAGCTTCTTAGTTACGCTGGCCTTAGCCTGCTCTCTGATCTCGTTCTCTGACATGTTTCCCAGCATCTCATTGGTGTAGCAGCTTCCTTTGTTTGTCTCAATCATCTTGTCTAGTGTGTTGAGCAGCTCTGCCACCTGGAACTTGTTGCTCCTGTATTCATCC…	T	FMchr13	16764088	16764088	DEL2334	SYN159	DEL	-
MChr13	16885912	16886151	TTAATTTTGAAAGTATTATTTAAGGTGGTAAAATCCAGGAAATTAAGTCCTCCAGATTCATAATCATTCATAACAACACTTTTTTTGACATAATGTGTACGATTTTTCCAGATAAAGTTAAAGAGCATCTGGTCAATAGCTTTACTGATTTTATTGTCAAGATGTATAGAGAGAGCTGCATATGTGAGCCGAGATATTCCTTCAGCCTTCGTAATTAAGACTACCTTTCAAAGATAAATC	T	FMchr13	17170024	17170024	DEL2341	SYN160	DEL	-
MChr13	17460356	17460604	TGTATATGTGTGTGTGTGTGTGTGTTTCAAGATTGTCACTGCATTCAGTTTTGTTTCTCAGCCAGTGGTGGAAAGTAACCAAGTACATTTACTCAAGTACTTTACTTAAGTACAGTTCTGAGGTACTTGAACTTTACTTGAGTACTTCCAGTTTATGCTACTTTATACTTCAGCTCCTACTTTTTACTCCACTACATTTATTTGACAGCTATAGTTACTAGTTCAGATTAAGATTTTGCATAAATAAAA	T	FMchr13	17627531	17627531	DEL2346	INVTR1280	DEL	-
MChr13	17552015	17552678	CTGAATATTGTTACAGCTGTTTATTTAATTCATCTGAATTATCAATGTCAAGTTCGCATTCATATTACCACTTGGAGCGGCAGAAGCATGACGTTTCAAACATTTTCCAATACTTTTAGCTATCTACTGTATTTAAACAGCATATAAATTACTTAAAGCTATTTCACTCATTTATCCATTACATTCAGCTAACTATTCCAACTATGTATCCATTACTTTTAGCCAACCATTACAAAATTGTTTCTAAATTACTTTTAGCTAACTATTTCAGTCATTTATCCATTAAAGTAATAATCTCGAAGATTTTCATTCAAGTAAATGTCTGTTCAGTCACTATCTATCGCTGCATGAGGAAACACAATGGTGATTGAGTCTTTGGCCCCCTGATGACAGCCCTTG…	C	FMchr13	18013809	18013809	DEL2349	SYN162	DEL	-
MChr13	17622155	17623802	ACAGTTGTGCTCAAAAGTTTACATACCCTGGCAGAATTTTTGCTTTCTTGGCCTTTTTTCAGAGAATATGAATGATAACACAAAAACTTTTTTTCCCACTCATGGTCAGTGGTTGGGTGAAGCCATTTATTGATAAACAACTGTGTTTTCTATTTTTAAATCATAATGACAACAAAAAACATCCAAATGACCCTGATCAAAAGTTTACATACCCCAGTTCTTAATACCGTGTATTGCCCCCTCTAACATCAATGACAGCTTGAAGTCTTTTGTGGTAGTTGTGGATGAGGCTCTTTATTTTCTCAGATGGTAAAGCTGCCCATTCTTCTTGGCAAAAAGCCTCCAGTTCCTGTAAATTCCTGGGCTGTCTTGCATGAACTGCGCGCTTGAGATCTCCCC…	A	FMchr13	18083533	18083533	DEL2351	SYN162	DEL	-
MChr13	18268918	18269935	GAACACACAGACATACAGACATTTATAAAGGCAGGCACATATAGACGGGTGACAAATTAAAGGAAAAACCAACATAAAAGGTCCCAGTAAGATGTTGGGCCACTGTGTGCCACCAGAACAGCTTCAATGCACCTTGGCATTGATTCTACAAGTCTCTGAACTCTACTGGAGGGATGAACACCATTCTTCCAAAAGATATTCCCTCATTTGGTGCTTTGAAGATGGTGGTGGAGAGCACTGTCTAACATGTCAGTCCAAAATCTCCCACAGGTGTTCAATTGGGTTGAGATCTGGTGACTGCGAAGGCCATAGAATATGATTCACATCATTTTTATACTCATCAAACCATTCAGTGACCCCCTCGTGCCCTATGGGTGGGGGCATTGTCATCCTGGAAGA…	G	FMchr13	18724853	18724853	DEL2369	SYN163	DEL	-
MChr13	18281498	18281801	GCTTTTAAACTTTTATAAACATCAATTTGATGAGTTGGGGTTTGTTTCAATAAACTGTCAGTTAACTTGGTGAAAAGCTCCTTTGAACCAAGTCAAAAACTAAAAAATTGGCCAGAGATGGTTCAAGATACTTAATTCGATGATTTTCCTTATTGCCCTGTTACTGGCTTGCCCTGTTAATGTTGAATTGTTGGTACCTTAGCCACACTTATATTATGTTAGCTTCGTGCCTTGTTAGCTGATGTTAGATTGCAAGTAGCTTAGTCGTGCTAATATTATGTTAGCTGTTTTGCCTGTGAGCTAA	G	FMchr13	18736440	18736440	DEL2370	SYN163	DEL	-
MChr13	18376617	18377249	GAAAACAATAACCCACATCTGGATGCATGTGGACATAAAATCTGAGTGAAAAACTGTTAAAATTGATGAGCTCTTTTTAAAAAGTGTGGACATTTCTCATAAAAATCAGTAAAGAAAAATAAAACAAAAACCAAAGTATGGAGAGAAATTAGGCCTACTCTCAATTGTAGTGATAAATAGGAGTTTTATTATTCACAAATAAAAAACAAGATTTAAAATGTGTATGCCAGTTCGCGTTGCATAAATTAATGAACTTGAAGTTAGAAATAATACGGTATATGAAGAATACTGACATTTATTCAGGTTGGGTGGTATTTCTTTGTGGATAGGAAGACGCATTTATGAACATCATAAATTTATTCAGAAAATGAATGAAAACCAATGAATGAGTCTTTATCT…	G	FMchr13	18826802	18826802	DEL2372	SYN163	DEL	-
MChr13	18577648	18578039	ACACAAAGGTCTAGCAGAGTTAGTACTCTTTTCAACTCTTAGGAATGACGGGCTAAACCACTAAAATAAGGGGAGATTAACTGGAAATTGAGAATCTATCAACCTACTAGTTCGTAGAGCACAGGAAGGAAGTTGATTGGTGACAGGAAGCAGAAATAGTGGAGAGGCTGGAAATGTATAAGTGAAGATCAGAGGGAGATTTCTGTCATATGTGTTTGCACTTTATTTAACTGGAATTGTCACTCTGTTTCTCTATATTGCAATTTTACTATTGTTACTTCTATCTACTCTGTATATACAATGTCTATTGCATATTTGTCCGTCCTGGAAGAGATATCCTTCCTCTGTAGCTCAATTTTACAGGTTTTTTGGTGGGGGGGGGGTTTCCTTAT	A	FMchr13	19057620	19057620	DEL2375	SYN164	DEL	-
MChr13	18581937	18582141	TGAAAATATTGATTGAAGAAATCATGATTTACAAAACAGTGTCGGCTCAGGATGGAACAAGTATCATGCAACAACATCACCAATGTATGAACATAATAACCCCCTAACCCAAACTTTACTCCTATAACACTGTCGGACATATGATGGACATTTTGTTCTCAAAAAAGGATCAAAATCGATTCATGAGAACCAGAGATATCAGCTT	T	FMchr13	19061962	19061962	DEL2377	SYN164	DEL	-
MChr13	18834841	18834988	AGACGCCAGTATGTGACGTCTCTGCTCGACTGCCAGCAGGAAGAATTCTTGAGTTTTTTCTCTATAAAGTATAATAATGAAATATAACTTTAACATTTATTTGCACAGAGCAAAACTAAAAAAAAAAAAAAGAATACATTAAAGGATT	A	FMchr13	19315263	19315263	DEL2381	SYN164	DEL	-
MChr13	19655012	19656999	GCAGGGGACTGGTTCGCCACCATCGACTTCAAAGATGCGTACTTCCAGATACCAATCTGGCAAGGGCACTGCCGTTTCCTGAGGTTCGGCTTCGAGGGCAGAATATTCGAGTTTCGGGTCCTGCCTTTCGGCATATCCCTGGCTCCCCGGACATTTACCCGATGCATGGATGCAGTCCTTGCCCCCTTGAGGCAGCAAGGGATCAGGGTTCTAAATTACCTCGACGACTGGCTAGTCTGTGCAGTCTCGGAGGGGCAATGCCGCAGTCATGTGGCCCTGCTCTTAGAGCACATTCAAAGCCTGGGCTTGAATCTGAACGACAAGAAGAGCAAACTCCAACCTTCCCAGGCGACAACATTCCTGGGCATGGCTCTGGATTCCAGGAGGGCAACCATTGTG…	G	FMchr13	20152984	20152984	DEL2408	SYN166	DEL	-
MChr13	20215940	20216058	tggtcgcaattcacgtaaaaaattggactccctcttggagtcgtaactcacatcaacatcaaatccgaacacacagacgtgatagacgtatttttatattcagtgttacttacattaca	t	FMchr13	20858124	20858124	DEL2424	SYN170	DEL	-
MChr13	20394969	20395256	tgagaggtgtcgggttcaaatcctggacgaacccaatttcaagagttgttaaatctacttgaatatgttctctacaaatctcacagcacatattcactaatgttccttccataaagtgttaaatctacttaaatttgtcactttgacgttttgttagagcctccaaaatcctgttttcataaatatgattgattgattgattcgtgcgcataaattaatgttacgaattagtaaaattacttatggcaccctttttgactgcacacaacactccaaagttatgacatt	t	FMchr13	21037664	21037664	DEL2427	SYN170	DEL	-
MChr13	20651831	20652259	tcatgaaacaaactttaaacattttatatttattagaaatcccacaattctgtctgtttttcatctcacccttcataaataccatcaagaaaggtgtaaacggactgctgaaggaagccaaacatgagctactactcaaggcaatgttaaacagagatggttaaagtgcaaagagaaatatAaaaaaaagtcctccaaacctgggttgaaattgggttactgtagacctcagtgctgtagctctccagtagccagcaagtcaaacataaaaggttctattttctgtacaaatttactgtatgcattagtctggttataacgttgtagagctgtatcacccatgcttgtcgccattctccacactggtaatgctgcctacaaagctctgattgggtttgg…	t	FMchr13	21306141	21306141	DEL2435	SYN170	DEL	-
MChr13	20797313	20797651	TTTCCTTTTGGCTTTGAATAGTCTGATCCTGAAACCCCATACCCAACTATTCAGTTAACTGATGAAGAGTGGAAAATGGCCTTCACCAGAAGAGCTTCAAACATTGTGAAAGTGGACGGCATCGAGGTCTGTCGCAGCTCAGGAATTGATCAAGGGATCATGTCAACCTTCTGCACATACTTCATCTTCAATCTCGTGTATCCAAGACACCTTAAAAACACTCTGATGTTCCTCCAAAGATACACTGCAAAAATAGTTGTGGCCAACAACTGTCACGAGGCAAATAAATCTACTCCATGATGTCTCGTCCATACCGGTGCTCCAAATGCTCCAGGAGAA	T	FMchr13	21455772	21455772	DEL2439	SYN170	DEL	-
MChr13	20814431	20814641	ATTAAGTTATTCAGGGTGCCTGCAAGTTCCCTCGAGATTAATCTGAATTTCAAAAAACCTGTGCCCGTTAACAACTGCAACAAACTGCCACATGTTTCAGACCGACAGAAACTGAAATAAAGACTTTAAAACCGCGTGTAACAGTACACAATCTGATTTAGCAAATTCAACGACTTGAACGTCAGTTTGAAGACGCTTAAAGAAGCTGCAG	A	FMchr13	21472597	21472597	DEL2440	SYN170	DEL	-
MChr13	21269068	21269179	ACTGATGATGGTGACTTGCTGGATGAGAATGAACCTGGTGTGTGCGTAATGTGTCACTAGAAGCCTGTCAGTCCAACGAGGGGTGACGCAGCACCCAGTACGTTACAGTGGG	A	FMchr13	21978389	21978389	DEL2446	INV938	DEL	-
MChr13	21412834	21412952	TCAAAATTAGAATATTGGCTTGGTTTTCATCTTTTATTACAGCTGCACCCACCCAAAGGATTTGGACCAGACCAAGGTACGTTTTAACTGTTTGTTGTCTGACAACAAAAGCTTTCACC	T	FMchr13	22106618	22106618	DEL2452	SYN173	DEL	-
MChr13	22213958	22214359	cacttcctgtttcacctcaaagtgttctcttgctcaacgcactgcaacttaagaaaacacaaacaaagagacaaaacaacagaaatgctgcaagtcgtacaaaacacaacagaaaacaacagaagtttttttggaaaatgagcaaacaatgtgttttttttttccttttaacattctgagctcatgattcagatattttttaatgattactagcttatcaattcaaatctgaatcatacaatcagactgtttaaattaagaaaaactttattaaacaatattactttatttctattaagtgaatttaaatgttttttaactaattaccattgtgttttgcgtgacttgcagtgtttctgtatttggttgtatcttttgtttgtagtgtttttttgcttg…	c	FMchr13	22947031	22947031	DEL2466	SYN178	DEL	-
MChr13	22993340	22993583	taggacaagatttgccacagaactgataggtgtggaagcaaattcctgttagcaaaagaataaatatgagatgttaatattaggaagtcaaaaTtttgactcacatttttttttacttattcataagtttaactcagtaaacctcaaaatacaccatcatataattttgacctAaaaagtcataatttttacagactgccttgtgaTtttgacttagtatgtcaaaattttaacttgactattt	t	FMchr13	24776861	24776861	DEL2483	SYN183	DEL	-
MChr13	23142196	23142339	agaataccaagagtatcgattcaagggaaaatattctgcactagaaacaacaagcatgttgcaatttcccttgaatactagcaaagcccctgtcacatgaaatgtaacgcagtaatgttgagtaatctcagatgaacatacagc	a	FMchr13	24930187	24930187	DEL2487	SYN183	DEL	-
MChr13	23165791	23166040	gaaggataacggatagaaaagaggaacgaagatatagcagaaacagaagaaagagaaacacaagttagatcttagcccctttctttacagcaccgttgtggtggtttagcatgttttaactgttaaattggttagtgcatttttctaccttccaggtgttcattagtttccactaatttcagtatgatataaaaatcaacatgtaaagacgTtttttatttacttttgtcaaattatgttattatcacat	g	FMchr13	24953925	24953925	DEL2489	SYN183	DEL	-
MChr13	23343751	23345397	acagttgtgctcaaaagtttacataccctggcagaatttttgctttcttggccttttttcagagaatatgaatgataacacagaaactttttttccactcatggtcagtggttgggtgaaaccatttattgtcaaacgactgtgttttctctttttaaatcataatgacaacagaaactacccaaatgaccctgatcaaaagttcacataccctggtgattttggcctgataacatgcacagaagttgacacaaatgggtttgaatggctactaaaggtaaccatcctcacctgtgatctgtttgcttgtaatcagtgtgtgtgcataaaagctgagtgagtttctgggatccagacagactcttgcatctttcatccagccactgacggttctggatt…	a	FMchr13	25144423	25144423	DEL2495	SYN183	DEL	-
MChr13	23412296	23415273	gagtttttttttcttattttttatgtttctaaatacttaatgtctattaatatattttttctataggcttcctctcagtgttggtttacataatacgtacgctttctttatacacctcttctgtcatatttagtttcacacaaaacttctaaaatgaaggacgaggattagggccacatgtgaaaaatttatttgagtagtagaattctgagtaagtaaagtcagaattcggagaataaagtcagaattcggagAataaaaataaagacagaatttggagaataaagtcagaattcggagaataagaataaagacagatttctgagaataaagtcagaattcggagaataaaaataaagacagatttctgagaataaagtcagaattcggagaataaag…	g	FMchr13	25214084	25214084	DEL2497	SYN183	DEL	-
MChr13	23560841	23561108	ctcatgcagatgaaaagcagtcctgctgctgatcaagtgttgagagtccacgtgaggatttacagttcagaaaatgctgcagttttgtgtcgctgatccagtgggtcctctcgtgtctggaggtgctgctggtttgaatccctgaactgatgagaagaaagatccaagagagggaggaagtgtacaacgctctcatctcctttaacatcaactaccaacgtgtcctcgagcaaggcacctagactggaattggtttgtttggggcgac	c	FMchr13	25343211	25343211	DEL2505	SYN184	DEL	-
MChr13	23680317	23680790	tcttatgcttttgctcttttgctcatgctttgctgccaatctcacctgatgcttctcccgcagcagcgtgttggctgctgtcctcctcctcctcctcctcctcctcctctccgacatctctcccttcacacagctatcccgggcccttcctgaccccctgtgcttcactggttgaagcctggaaatatcgaaacaaattaattggacagctaatcacactggtccagctttcccacgtgtgttttcttaagtttataggtagcctacctaataggtccacactgtctgtgcgcctcctcaggacgagcccttttgagtcttttcaaatatttttcaatattcatctggactgagggagcaaacactcgcggcgcacgatcatgttttgaatcagagtgt…	t	FMchr13	25470432	25470432	DEL2507	SYN186	DEL	-
MChr13	23824382	23824692	gtAaattgctaaatttgaaatcagtgcacaggtcatctttcAatgctgcacagaatctgTGGCtgaatattgctacactAaacaaaccactaaatccagCctgaacactcactgaATGGatgtgatgatgatttcatctaatttacgattctcAagtcaagagtgtcatgatttgaaatatatattcattcTtttgatcagctacttcaatggagtgtgtgactataagctgtaaaacAacagaataacagtggtagtacaaggtagtgtagtgttagccacaaacccagatcgtcaaatactaatgcttt	g	FMchr13	25818912	25818912	DEL2510	SYN188	DEL	-
MChr13	24490584	24490744	ACTGATAATGTCAATAAAGTTTTCACATTATAAATAACCATTTCAGATGTTTTAGTTGTTGTCCTGAGTTGCAGCTTGTATTAGAAAACCTGACATCACTTTGAGAGTGACAGCAGGATGAGTGTAGATATTGTACTATAGAATGAATAATGTTTTGAATG	A	FMchr13	26198699	26198699	DEL2536	INV943	DEL	-
MChr13	24723364	24723691	tccaagttatccacccaaagtttacttttttgttttaattcttgctgtactagtgagagatatttttaaaaagAaaaattgaaattactctcaagatactggtggttgcacattagcatgcatcagataacaggaaaatgatttctgacctgcagagtttgcaaatgtgcctcaataggtctctgttttatgagttcaataagcagatctataaatgtgcatcaataacttttcacacatcaggtgtttttcttgatactttctcttgtcttccatctttagttcttgtctccacgcctgtcataatgagtattgacagaaccagcag	t	FMchr13	26439453	26439453	DEL2544	INV944	DEL	-
MChr13	24797787	24798279	caagttaaattttctcttgtgtctctgatgttatgcaggatctctaagccatgatgtggaagtggtgaatgagagagagccagaaaggacttctgtggatgaagctgggcaaggtttgtagtgattaataaaaatttgaatgcagtcttacataatatttgcttcagtactttagtttaaaaaaaaaaatcacctgtcaacacaacactgaatttaacaatgctacggtcatttcacatatgggaaatgcatgatgaaggtaatttgtaaataaattttaaaaaaaatcttaggaattcaccataactctgaagagttttagggagttgacagtgtgcgttaggatttttagccttgacatgttgccttatctccagtgatgaccaaatgaagcctcac…	c	FMchr13	26496399	26496399	DEL2546	SYN193	DEL	-
MChr13	25043971	25046308	agaccaatgaagaaaagcaagctaaaaagacataattagaccgagcgactgtgcggggaggggctttggagacgagctggagcgcagcagaaagggagggggagggacatggaagttgtactcgttcagattttcaagctaagtctggtctcttctcagtcctaccgacttctgctttaacgcatatacatttttttggtattgattagattgtttgataataaataaacatcttaattgaatcaaagttgcattttgagagcttgagagtaaagaaattctcatggtgtcatgttttccttatataagcacgatgtcctgtgctctgaatggagcaagaaatgaagtcaaatagagacatttgttcatatttataaaacatcctgaccatgaagagtg…	a	FMchr13	26765189	26765189	DEL2552	SYN194	DEL	-
MChr13	25057087	25057571	cttcctttgtcctaatagctgatttctataaagatggcatcctaaaatggactggttatgatggaaacatgaccatcaacaatgtttctaagtcggacgaaggactctacaagtgtaacatcattggtgttggagaatcagcagagtgctggctggctgtccgaggtaagacacaacagcgactcaatcagaatcagaatctggtttattgccaagtaggtttacacattcaaggaatttgccttgatgttttggtgtataacagtaaacataataagagactaaaaatagaaagcaagtaaaaagcaaatcctgcaacagtcaagaaccgtaaaaaaaaaaaagatgacaataaaaatatgaaatattatataaaatatgtacaatatatctgttttt…	c	FMchr13	26775960	26775960	DEL2553	SYN194	DEL	-
MChr13	25189615	25190299	tctaaaagatacaatctttaataaggttatatagtaaaactgatcagttaccaatgagagccaaattgagtttttactgtatctaaaacattcatgctaggacataaagatctgcatcagcaactgctgataattaaaataagtaccacaaataaacacgtcacactgtaattaagaaaattcaaaaccataagaactctgtaccatgcaaaggaacatatttcataacactttcaagtaatacacttactaattttatgtgaacacctacaatggatcataggtattttaaacgggggcatgaattcagacattctcttcagtctctcgaggtcattccagttgaacagtttgtaatcagctttggtgaatctgattggattgaacattggagagtgt…	t	FMchr13	26947231	26947231	DEL2557	SYN195	DEL	-
MChr13	25659359	25659625	ttgagtccgagtggaagcttgtgccaaatttgaagaaattccctcaaagcgtttctgagatggacgtacagacaaccgAaaaaataatgcctccggccaCACCTATCaccggcgcggaggcataaaaatccacgtatggatacgtcagTGGTtctctacagtcagCtacagtacagctgtcacattcagctttgtaacAtcaataaaactaaaccacattcattttgcactatatTAATGGGGTGGgagcagctcagtccgtgggga	t	FMchr13	27486842	27486842	DEL2569	SYN196	DEL	-
MChr13	25685249	25685853	tgcattttcttgtgctaaataacaagtatgatcctccatttgtcaAAATTTGGGTTCTcaaacttctCgcaacacaacatggttcgccagcaccagcaaccacttctttctttcttctctttgcattcgagcttcaagctgccacttcaacgtaaAAACACgaaaggccctctctgAagccagtgtttggtttgtcCAttctgggctactgtatgtacatatgaagggctcattctaagctaacaaaaacacaacgattctcagtttcaggtgatcatacactaatgaaaacATTATattatattccatttctgccaacagatcctgctaaatcctACacactgctccttTAAGACAtgaaggtggtAttgatcttctcatccaacttgccaagaaagc…	t	FMchr13	27512553	27512553	DEL2570	SYN196	DEL	-
MChr13	25852002	25852520	taagaacaatttcgaggtacttgtactttacttgagtatttccatgttctgctacgttatacttctactccactacatttgtctgacagctttaggaagaagagtgtgtgagttcgacaacgttatagcagtctagatcgatgcagtgctctctcaagacagccaagtgggaaagtatcctgcggttgtttttggtttcatggacacaacaactgaaatgaggtctgttaaactaagataaaaatacacacacacaaaacaataaaatgccaaaaaagaaagaagataagaccaaagaaacttagataaatgaaactctatacatatataatgggatatcacaacattcttcttggcataatgtcaagcaggtaagtaactttatttatgaagcaggag…	t	FMchr13	27679006	27679006	DEL2573	SYN196	DEL	-
MChr13	25964190	25967757	atttgaaaaacgaagatggcgccggtgtgtgttgctggctggctgtcgctcctgcaatgttttgtgTttttaatgctgtttttaacctttggcactaaaccgatcgactcatgctggtgtacgatcgtctgactctttttaaacatacgacaaaatgccggtgatcttggtgcgtttgactttagtggtcagaaaactttacctccgttgctagctgggattcccgtccacctgcaccggataacggctccaccttcccggcggaagcgtcgcccgcgccgcggtaaacgcggcggtcggctggtgaagctgaaagcctgtctggcacactcatcctccttttcccggacgaggcacgattatttcctccttcgttgttcatcggcggtttcggatccc…	a	FMchr13	27791000	27791000	DEL2575	SYN196	DEL	-
MChr13	26396829	26397166	ctcaggcgggtgtgcaggaggacgcccagactgatgaagctgctcaggaggacggtgaaggcagaacccttcaggaggccagcagcaaaggtgaaaacccctctagaggccggcagtgaaggtggaacccttcaggaggccggcggcaaaggcggaacccttcaggaggctgacggcatgggcgaaacctttctggaggccagcggtgagggcaaaacccttcaggaggccgacggtgaaggcgaaatccctctggatggccggcggcaacagcggaacccttcaggaggctagcagtgaaggcgaaacccctctggaggctggtggcaaaggcagat	c	FMchr13	28270572	28270572	DEL2590	SYN198	DEL	-
MChr13	26454388	26454841	tacataaagacccctaatctctttctgatgccgtgactgaactctggtctctgccgtctggaggaaaccaggtccctgctggactccagctgctgcttcaaaacacatctggttatcgactcatacatcatggagctgctttcattttctgtgataataagatcagctgcttattggtgagatcaacatctctcatttgaaacatgaaagacagacttctctcaacatcactcatttgacacatgaaagacagactgctctcatctgtttactacgacagagtcttaatatcgacactttattctcattaaactgcaactttattcaagaaatctcagattatttttagattttgttatttataacagtggcccaaatactccgtcgtatgaatgactc…	t	FMchr13	29424363	29424363	DEL2593	INVTR1289	DEL	-
MChr13	26688532	26688720	accaagggacagtgtgtcaaatgtgggaagcagagcaaccagatcacaaaactctgctactgaaggaaagtctgctgcttctactacttcttctgcatgtctgaaaacagaggatgacttggcagcataatggagagacagaaattattaaaggacaaacatgaactggaacaagagggaggaatggct	a	FMchr13	29112068	29112068	DEL2603	INV946	DEL	-
MChr13	26991624	26993278	actcccctccaaaagtattggaacagtgaggtcaattcctgtatttttgctgtagactgaaaacatttgggtttgacatcaaaagatgaatatgagacaagagatcaacatttcagcttttatttccaggtatttacatctggatctgatacacaacttagaagatagcaccttttgtttgaacccacccatttttcatgtgagcaaaagtattggaacatgtgactgacaggtgtgttttgttgccctggtgtgtcctattacattgattattcaaacaataaatagcgctgaatgtctacgttcagtttcagatttgggttttgcctgtgcagactgcatttatagttagaggtgtaaccaacatgaaaaccagagagctgtctatgggtgaaaaac…	a	FMchr13	28743916	28743916	DEL2617	INV946	DEL	-
MChr13	27303494	27303893	ataaatatttatttctgatagccatatatatattttgtacacctttaaaccattgatccccaacagtgttccagttgcgttcatttggtagctgtaattttgtgaagaaacagcattgtgagtttgctttgtctagttgcagttcttgtgttgtcagacttgtgatgagctttggtgctcattttgagatcaacattttgatgtgtacttcgggtcaggggttgaaccccttctcctgctgaccatactcctcactgtcaagttctcacttttctgtgttcctgcaaaaacatctgcaatttgaggtgggtgttttgtattgtatcctttggatgttcactatgcacttgttttgttatgtgactagctttttgcaattccccagcctctctttgctagt	a	FMchr13	28563457	28563457	DEL2631	INV946	DEL	-
MChr13	27327234	27327557	taaattatgtcattatggctcagttattattcaaatATAataatagtttattttctcttaatttttaaaatattaatataataataattattattattataataattacgtgtctcccttctcaaaataaactaaactcacagttgtgcaggtcgttgtttcatctgtctgaattaactggttaattagaacttcaaagagcataaatgtgaagaaaccgtgaaagcagcggctgttccggtctgtagatttattgtgacacgacatgctggatccagtttgacagcgagactcagaaatgtttcacaaagttttggttccagt	t	FMchr13	28540085	28540085	DEL2635	INV946	DEL	-
MChr13	27434085	27434538	ATTTCCTCCAAATCTGTGCAGGAAAATGTTTTTACATTTCATCTGGTCATGGTTAGAGTCATTCATACGACGGAGTATTTGGGCCACTGTTATAAATAACAAAATCTAAAAATAATCTGAGATTTCTTGAATAAAGTTGCAGTTTAATGAGAATAAAGTGTCGATATTAAGACTCTGTCGTAGTAAACAGATGAGAGCAGTCTGTCTTTCATGTGTCAAATGAGTGATGTTGAGAGAAGTCTGTCTTTCATGTTTCAAATGAGAGATGTTGATCTCACCAATAAGCAGCTGATCTTATTATCACAGAAAATGAAAGCAGCTCCATGATGTATGAGTCGATAACCAGATGTGTTTTGAAGCAGCAGCTGGAGTCCAGCAGGGACCTGGTTTCCTCCAGAC…	A	FMchr13	29424364	29424364	DEL2641	SYN200	DEL	-
MChr13	28119727	28119878	gggtgtgtttactgacctacagggagggtgggaactttgtctaacgtaggttcagtccagaggaggcctgcagtgagggtgtgtttactgacctacagggagggtgggaactttgtctaacgtagattcagtccagaggaggcctgcagtga	g	FMchr13	31002406	31002406	DEL2663	INVTR1290	DEL	-
MChr13	28554619	28554750	actgcagaatactgaaacactacagaacactgcagacctgaaacactgcagaacactggaacactacagaacactggaacactgcagaactgaaacattgcagaacattggaacactacagaacactgaaac	a	FMchr13	30731431	30731431	DEL2672	TRANS1104	DEL	-
MChr14	286964	287086	TCAGGTACTGAACTCACCATAAACTATTCACCTGAACAGTTTGTGATGTTGTGTAAGGTACCACTGTAATCACTGACCATCAACACATGGGGGCAGGCATCACCTGTTCTGTGTTATCATGGT	T	FMchr14	241511	241511	DEL2682	SYN206	DEL	-
MChr14	382005	382329	GGGTTAATACTGATCAACTCTGTGAGGGTTAATATTGATCATCTCTGTGAGGGTTAATATTGATCATCTCTGTGAGGGTTAATACTGATCAACTCTGTGAGGGTTAATATTGATCATCTCTGTGAGGGTTAATACTGATCAACTCTGTGAGGGTTAATATTGATCATCTCTGTGAGGGTTAATACTGATCAGCTCTGTGAGGGTTAATATTGATCATCTCTGTGAGGGTTAATACTGATCAACTCTGTGAGGGTTAATATTGATCATCTCTGTGAGGGTTAATACTGATCAGCTCTGTGAGGGTTAATATTGATCATCTCTGTGA	G	FMchr14	332970	332970	DEL2688	SYN206	DEL	-
MChr14	409362	409528	TGTTAGCATGTTAGCTTAGCATTTCTCTGAAGGCTACCTGACATAGTCCTGATGTTGTTAGCATGTTAGCTTAGCATTTCTCTGAAGGCTACCTGACATAGTCCTGGATGTTGTTAGCATGTTAGCTTAGCATTTCTCTGAAGGCTACCTGACATAGTCCTGGATGT	T	FMchr14	360005	360005	DEL2689	SYN206	DEL	-
MChr14	463627	463737	CTCACTAATACTTCTGATGTAGTATCTCATATATTAACTCACTAATACTTCTGATGTAGTATCTCATATATTAACTCACTAATACTTCTAATGTAGTATCTCATATATTAC	C	FMchr14	417269	417269	DEL2693	SYN206	DEL	-
MChr14	742083	742210	CTGGGCAGGTCTTAATCTACCTGGGCAGGCCGCCCAAGTAGAGCCTGTGTGTGGGAAACACTGCAGAGTACGGGAGCCACAGAGTTCACAGAGTGAACCGAATGTTCTGAACCAAACAGGACGCTGTG	C	FMchr14	1187516	1187516	DEL2712	SYN210	DEL	-
MChr14	873085	873216	cagacaggcaggcaggcaggcagacagacagacagtcagtcagtcagacaggcaggcaggcaggcaggcagacagtcagacagacagacagacagtcagtcagacagacagtcagacagtcagacagacaga	c	FMchr14	1331522	1331522	DEL2721	SYN210	DEL	-
MChr14	1262669	1262812	TTCTGGTTGTTGTAACTGGTTGATGTTACTGGTTATAGTAGCTGCTTGTTGTAAGTGGTTGATGTTACTGGTTGTTGTAACTGCTTGCTGTAACTGGTTGATGCTACTGGTTGTTGTAACTGGTTGATGTTTCTGGTTGTTATA	T	FMchr14	1795148	1795148	DEL2744	SYN212	DEL	-
MChr14	1286961	1287074	ttttcacccctctatcctcctctactctcactccccctctCctcctctctatactcctctcctctctcggttctccttgtcttatctccccccgtttcctctcctctcctcctc	t	FMchr14	1862382	1862382	DEL2747	SYN212	DEL	-
MChr14	1684474	1684619	GGGGGGAAAAAATAGAAAAAGATTCTCAACACCACGATAAAACAAAAGCACAGACAGACAGACAAAGAGGTAGACAGACGGGTAAAAAAGAAAGTAAAGAGGTAGACTGAGAAAGCGTCTCGGTAAAGAACAGATAGAGTGCAGTA	G	FMchr14	2232644	2232644	DEL2765	SYN212	DEL	-
MChr14	1733939	1734267	AATAGAATAGAATAGAATAGAATAGAATAGAATAGAATAGAATAGAATAGAATAGAATAGAATAGAATAGACAGAACAGAACAGAACAGAACAGAACAGAACAGAACAGAATAGAATAGAATAGAATAGAATAGAATAGAATAGAATAGAATAGAATAGAATAGAACAGAACAGAACAGAACAGAACAGAACAGAACAGAACAGAACAGAATAGAATAGAATAGAATAGAATAGAATAGAATAGAACAGAACAGAACAGAACAGAACAGAACAGAACAGAACAGAATAGAATAGAATAGAATAGAATAGAACAGAACAGAATAGAATAG	A	FMchr14	2280075	2280075	DEL2768	SYN212	DEL	-
MChr14	2073298	2073486	ATATATATATATATATATATATATATATATATATATATATATATATATATGTACCCTTTTTAAAAGGTCCATTTTTGTACTGGTAAAAGTACAAGACTGGTCTCTATAAAGGTACAAACCACAAGGGTACAAATATGTACCCAATGTCAAGGGTATAACAGTTGTACCTTAGAGGGTACTGCCCCAGTG	A	FMchr14	2615690	2615690	DEL2776	SYN212	DEL	-
MChr14	2144654	2145338	TTCCCCGACTTTCTCGGTTGACTGTAACACCCTGTAGACTGATTTCTGTGTAAAGGACTCCAGACGGTTTTGCTCCAGAGCATCTTTCCTGTCTTACAGTGTGCAACACCAGCTATCTATGATACTACTTCATATTTACACAGAATTTAGATGACGTTATTTTGAGCGTTGATGGAGCAGCTACAATGTTAGCATAGCCCTGATCGATCCGAACTCCATTCAGAAAACAAGCATTTTAAAAGTTGTTTGTTTGTCGTCTTACAGACAGACCTGACAGAGCATGAATTCAGACTTTTTACAAATCAGCATCATGATGTAGTTATTTCAGCATCCTTTTGATCCGTTTATTGTAATTAAATCACAGCAAAATCTGTTTATTTTGAGATCATATCGCTGTAG…	T	FMchr14	2686781	2686781	DEL2779	SYN212	DEL	-
MChr14	2279590	2280056	TATTCGGGTCCAGCCATCCAGTTACTCCCAAAGTCTGCAGTTTTTAAGCACTTCTGTTCATTCATTATGAAGTTAATAACGTCTGCCACTAGTACTACCAGTAACACTACTTGCACTACTACTTAAACTATAGTAGTAGTGGAAGTAGCAGCTCTACTTTACCTCTAGTACTTGTTCCAGTATTACTACAGTTGTTAATTCTATCACAATACTACAGCTGTACTGCTTCTACTACCAATGCAAGTACGACTGGTGCTAAAGTAGTAAATCTACTTCTATTACAGCCACACTGCCACAACTACAAGTCATGCAACTACTTCTACAAATACTAACATTAGTGCTCCTGCTGCACGTGGAAATATTATCACCCCTACTAGTACTTTTACCCCACAGGTGGTA…	T	FMchr14	2814760	2814760	DEL2785	SYN212	DEL	-
MChr14	2442045	2442195	ATTAACAAACGCCCTCATCTTGTCTTCTCATTTGACTTTAACTAAAAAAAAAAAAGAGTATCCCTGATAATGACATGAGTTTAGGCTTTTTCTAGATGTTCGCTGGTGATAAAACACTATAAAATATGCAACAAAACCTTTTGTTTTGGAG	A	FMchr14	3016878	3016878	DEL2790	SYN213	DEL	-
MChr14	2589792	2589969	AATAGCCGTGGACGCGGGGAGGGGCCCATAGAGAATGCCTATGTACAGGGTCCAGAATTTTGTTTTACGCCCCTGTTCCCGCACCTCAAATCACTCAAACAGCTGGACAAAATCTTCACAAAAATGGCTTCATGTGACAGGTTCTCCTTTCATGCCACTGAGTCAGTACCTCAGAGCA	A	FMchr14	3217729	3217729	DEL2792	SYN215	DEL	-
MChr14	2618041	2618258	CTAATTAGAAGGACATTTGATTGCAGCACCCCTCAGGTATTACTTTATTCAGACCCTAGATTTAAATTTAGTCCCTTAAAGACAAAAAAGCTTTTCAGAATGTGTGATGAACAGATAAATTATACTGGTAGGTGCTTTAACTTAAGGTCCTTAGGCCTCCGTTGTAGGCTTTTTAATCAGCGTCTCATTAAAGGATTTCTCATCATACTAAGCTGAGC	C	FMchr14	3245860	3245860	DEL2793	SYN215	DEL	-
MChr14	2830987	2831114	AACACAGTTCACATTTGAGGCTATAACGCAACCTCGGAACGCTGGACTTTTACTTTTAATTATTTGTTTTGACATTATGGCATGAGTAGTGTGCCTTAATTGTAATACGTTTTTAAAACTCCCTCCTG	A	FMchr14	3458994	3458994	DEL2797	SYN215	DEL	-
MChr14	3028411	3028543	gacaaagtgttattattggcagacaaatgttgtcagtgttcaggtacacgagttaatcctgagatgtgtatcaactgttttggttgcattagtgcattttggatgtgagattaactcttgggttgagctgcac	g	FMchr14	3645098	3645098	DEL2804	SYN215	DEL	-
MChr14	3198182	3198286	gtggtggtttacaaagctatgagacaagattttactaatttctgtgaagttacggtatcacagcaacaatcctttcatctttcatcctgaagatcgtgaagtaaa	g	FMchr14	3813315	3813315	DEL2809	SYN215	DEL	-
MChr14	3278212	3278440	tttttccatctctatttgatatactttgtggtagttcctctatatgttgtacagttagttgtattattccattaggctccgtatttgtctcccttctcccaatttcttttaagaagtcttggcgtaactaaacatttgaaaaggtgctgcttctccaaattgtgatttttctcttaatgtctgagcttttaatgtgttcttctctatttttacagtgtgcagtgatacc	t	FMchr14	3893778	3893778	DEL2813	SYN215	DEL	-
MChr14	3288568	3288699	ttttaagaccaatatgaatgcaatttaagacctattttacatccatactgGCcaaaaaacgtacaaaggatatgaaggAaaatcggagtcccagaattacttgcaaagtagagttaacgttgttagtagtgg	t	FMchr14	3903965	3903965	DEL2814	SYN215	DEL	-
MChr14	4461063	4461284	aGTCCTTTCatttcataataccCAAACACATTCATTgtgctgtaacaaaatcaagatatttctgtcttgtgagtgtcatcagataatgATCatctgatgaaggtcacaggaccAaaatcgttgtgatcacattagagcccaattaaagagttttattccAaaatgagttatccatcattggatAAAAGCGAtaactgctcttacAAAATGATGGATGGCACA	a	FMchr14	5075870	5075870	DEL2844	SYN215	DEL	-
MChr14	4728714	4728815	gTttctgtatttgcagcgttcttgtatttgcagcgtttctgtatttgcagcgtttctgtatttgcagcgtttttgtatttgcagcgtttctgtatttacagc	g	FMchr14	5343375	5343375	DEL2849	SYN215	DEL	-
MChr14	5197547	5197848	tttttctagtttacattagggctgcaactattgattattttccctcctttttttccctataggaccaaacattaatgttcattggacgcctgtggttacagacacctgtcacagattggggtgtatgtggctttaaaaagggagcatgtaatgataggcaacgtcatgagaaaatgaacagcatacagaagcattatttcaattattgaaattatcaattaatctgccaataatgttttaaatctgcaaataataaatccgttaattgttcggcctaaaacatgtcaaaaaatattcatcac	t	FMchr14	5829891	5829891	DEL2864	SYN216	DEL	-
MChr14	6499346	6499496	GGCAGGTATAGAGAAAAGGAGGAAAACTGAAGTGAAAGAGACAGGAAGACTGGGGGGAAAATAATTTCTGAGGCGCTTTTCTCCCCAGCATGATCAGATTTTTTCAAGAGCATTATTGAGGTCTGATATAATATATGTGCACTTTTTATTG	G	FMchr14	7239081	7239081	DEL2889	SYN220	DEL	-
MChr14	6506900	6507543	CAGGCACGCTGCTGACTCGCAGGGTGCTGTCTGCTTTACAGGCATGTCATGGTGTTGGAAATTCCTACTTTTTTAAGAAACAAATGCCACAATACACTTAAATTCAACTTTCAGCACTTAATGCACTACATTTGTCAAAACACCTGTATCATAAAAGTTGAAATATAAACTTTGGTTTGAATATGTGCACTTAAAGCCACTACATATGTCCTATGCCCAAAACCACCGGCCATATTTACATGTACAATTACACTTGGATCAACACGTGTAAAAACTAGCCCGTTTAAGACCTCTGAATCATTGCTCATTGCTGTTTTCACCAGTTGGAGAGACAGTAGACCAATCAGAACTGTGCAGATGGGATTAAGAAAGAGGATGATATCTTCCTTCATGGACAGC…	C	FMchr14	7246422	7246422	DEL2890	SYN220	DEL	-
MChr14	6523401	6523606	AGGATATCTCGGCCTCTGCTGCTTAAATTTTTTTCATCTGTCTCTCATGAGTTCCCCTACTTTATGGAAGTACAATGATAAATCACTAGAGTACCCCTTTAAGAGATCAGCAAAGTTATTACAATTCATCCTAATATCAGGAATATCTGCACCAAATTTCATGACAATCCATCCAATAGTTGTCGAGACATTTCAATGAAAACCAC	A	FMchr14	7262269	7262269	DEL2891	SYN220	DEL	-
MChr14	6538212	6538437	CCGTCCTGGGAGAGGGATCCCTTATCCTTATCCAATTCGAGGGTCTAAGGACAGAGGGTATGCTGTGCAGAATGTAAAGCCCCTTGAGGCAAATTGTGATATTGGGCTATATAAATAAAAGTGACTTGACTAGTTTAGAAGAAAGTTGTTTGTCCTTTGGTCAAAATGTTTACGACTGTATCACGTGGCATAAAAGAACAGAGAATGATAGGTTTGATATTTCCAA	C	FMchr14	7276858	7276858	DEL2892	SYN220	DEL	-
MChr14	6591233	6591364	GGGTCGGGAGACGAGTAATGACGCAGGAAAAAAGAAAAAGTTCTGCAGCACAAATATGTGTTCATTTTTCAGGCTTCTCTTTAATATTTGCTTGTGAAATATTGAGTTTTACCTCTTTGGTATATAAATAAA	G	FMchr14	7329969	7329969	DEL2894	SYN220	DEL	-
MChr14	6775675	6775799	TCATGACAATCCATCCAATAGTTGTTGAAACATTTCACTAAAATATGCAAATGTCAACCTCATGGCGGCGCTACAGGAAAAGTTACAGGATCAATAAAGTCAGCAAGATTCATCCTCTGGGGACC	T	FMchr14	7514192	7514192	DEL2899	SYN220	DEL	-
MChr14	6994192	6994333	TAAAGAAGTATTTAACTGCAGCGGCTCACAGAAGCAGTTCACAAAAAGGTAAAATAAATCTAATAAATAAGCCATAACAAAAATAGAAGTAAAGACCCAGAAAATAGAAGTGTCCTTGTAATTAAAGTGAAATATACAAATT	T	FMchr14	7739123	7739123	DEL2907	SYN220	DEL	-
MChr14	7056237	7056349	GTAATGCTTGGAGAAATTGGAGAAAAATCCATCCTGAAATGCATTAACTGTGGTAAAAAATGTTATTTTGGTCCTATTTTGTTGCTTCGCCTTTTACTTTTCTTTATCGTATT	G	FMchr14	7801957	7801957	DEL2911	SYN220	DEL	-
MChr14	7438792	7439007	ATCACAAATATATAAGCCTGTGAATATTCTCATTCATCCAGGTCATAATTATCTCAAGGAAATTGAATCGAACGCAACTGGATTTTTGGTTTTGTCTGTGCCAGGCTAGACTGGTCAAACAAGCACGAACTGATGAAGCCTCTTGGATGAGAGGTGAAACGTCTTCACAGACAAAACCAAAAATCCAGTTGCGTTCGATTCAATTTCCTTGAGATA	A	FMchr14	8185125	8185125	DEL2920	SYN220	DEL	-
MChr14	7504346	7504497	TTCTTTTCCATGTCACAGTGAGAGATGCATTAGCGATTAATCGATTAGTCAGTCATCAGCTATTTTGAAAAACGATAAATAATATCAGTCATTGTCGACCATAAATGCCAAAAATTTTGTTCAGTCTTCTTGATTGTGAGGATTTGCTGATT	T	FMchr14	8250419	8250419	DEL2921	SYN220	DEL	-
MChr14	8041396	8041530	TCCCTCTCTGTACTGACAAGTCCGCTCTGTGCTGGAGGTTTCAGGTTTCTTTGCTTACATTTTATTAAACAGCGATTGGCTGTCGGATTTCTGACGTCCCAAATCTAGCTTCCCCGCTTTACATTTCAATCTCAG	T	FMchr14	8789412	8789412	DEL2927	SYN220	DEL	-
MChr14	8181682	8181901	ATGCTTGATGTTATTGTATGCATGTATATTGTTTACCATACCATTCACCATCTTAGTTTAGAGGATACAGTACCATGCTAACATTTGATAATTAGCAGGATATCTCGAGGCTAATGCTGCCATTAATTCTGCAGGTTTAGTCCTGTAAACCAAAAGTACTGGACGAGTTAAAAAATTTTATCTGATGGTGGTGCTAGCTGAAAAGTCAGAGGATCATTAA	A	FMchr14	8929343	8929343	DEL2930	SYN220	DEL	-
MChr14	8374893	8375349	ATCAGATTGGCAAATGCTTACAGCGTATCTGGCTTATTGACATAGCACACACAAATAGGTACAAATACATTTACAGTATTTACACGTTAACATGCTGTATGGTTACTAGTGAGGACTGTTTGCCAACGTTGTGATCTGAGTCTGTATGAACTGTTAAATTTAGAAACAAATTTAAGGTCAAGCACAAAAAGACTTTTCAAACAGTCAAGAGCTATGGAGTGAATCCAGTGTTAACCTCCATCAGATACTGTATTTATGGACCTAAAGAACGAGTGTTTGTCTGTTTAAGGTGTTTGAATCAAGAGTATTATGGTCATTTTTTACTTTTTCTTTTTAAACTATAGCAAAAACAAATTGTCATGTTGTTTTGAAGAACGCTAAAACGAATCCAGCGAACTA…	A	FMchr14	9121248	9121248	DEL2936	SYN220	DEL	-
MChr14	8509631	8509756	TAACAGAAATGTTGATTATTGTGTTTCTCTTATAAATAAAGAAAATGAAATGCATGGCCATTGTTGGTGGTGGAAAGTAACTAAGTGCATTTACTCAAGTACAATTTTGCGGTACTTTACCTGAGT	T	FMchr14	9255650	9255650	DEL2939	SYN220	DEL	-
MChr14	8600784	8602442	ACACTCCCCTCCAAAAGTATTGGAACATTGAGGCCAATTCCTGTATTTTTGCTGTAGACTGAAAACATTTGGGTTTGACATCAAAAGATGAATATGAGACAAGAGATCAACATTTCAGCTTTTATTTCCAGGTATTTACGTCTGGATCTGATACACAACTTAGAAGATAGCACCTTTTGTTTGAACCCACCCATTTTTCATGTGAGCAAAAGTATTGGAACATGTGACTGACAGGTGTGTTTTGTTGCCCTGGTGTGTCCTATTACATTGATTATTCAAACAATAAATAGCGCTGAATGTCTACGTTCAGTTTCAGATTTGGGTTTTGCCTGTGCAGACTGCATTTATAGTTCGAGGTGTAACCAACATGAAAACCAGAGAGCTGTCTATGGGTGAAAA…	A	FMchr14	9346716	9346716	DEL2940	SYN220	DEL	-
MChr14	8778432	8778619	ACATAATGATTATTAGAAAAATGTGCTTGCGTATCAAAAGTAAAAGTATTTGCAGGAGTTTAAACAGTATTCTAATATATTACTGGATTATAATTACTGATGCATTAACTTTAATATTGTAGCTGGTCAAGGTGGAGCAAATTCATAACTATCGTAACTAATTCATATAGTATTTGGTGGTTAAATCT	A	FMchr14	9522850	9522850	DEL2941	SYN220	DEL	-
MChr14	8913014	8913453	AAGCAATATATTTAATTTTGGAAGATGTGTAAGTTTCTCCATCATGCACTCTGCTGAAGTTTTCTTGAATAAATATCTACCAGCTGCAGAGTGAGTACTGCTCTGGAATTGACCTTGTTCCTGACCTTCAGCAAATTGCCACAAAATGAATGTTTTTGTTAATTCATCTTCAAGGGTTAGTTCATCTAAATACACATTAAAAAACTTAGTATTTAGACTTTTTTTTAATAGAAGCGTTAAGTGTTGACAACAAGGTCACTGCAAAGAGATGTCTCAGAACTTTTTAAATGTAAATTTTCAATATCTACTTCCATTGTAGTGGAGTGCAGGTAGAAATCTCAAAGGCAGATACCTCAAGCGAGCTCAGAGCAGAAGCTAGTTAGCCACTCAGGAAGTGAA…	A	FMchr14	9657057	9657057	DEL2943	SYN220	DEL	-
MChr14	9351245	9351346	aatgtttggcattttcgcttgaaagatgacttacggattgatcgattttcaaaacagctgcttatgattatttttctgtcagttgactaattgattaatcaa	a	FMchr14	10068118	10068118	DEL2949	SYN220	DEL	-
MChr14	10301671	10302052	gagggagttgaagggcctgaaaagtgacgctgtgagtgcaaacaatagccatgttgttggtgttttcaagcatgtgaatgagacatgaggtagtaggacacagttggcggcgacaacgatgcgctgtgctcctctctccaacgctctctcgtgggctcctcctccagcagtagtcaggcagtgtgcgttcatgtgttttggggggaggcctgaagagggggacggatactttcaaaatctagctcactcttgctggtttcttcaatgttaccaaccctagctttaagtacagtacttaagtaaatgtacttagttactttccaccacttaaaagagaccaatgcagcacgagtcatttgacaacaatttaaaaaatctgtgg	g	FMchr14	11021562	11021562	DEL2964	SYN220	DEL	-
MChr14	10549759	10549952	ccacttcccccaagatgcccttttctttcatcaactttctggcaagtttaaccttatactcactaactttgaattcttgcgcagtctcggcaactgactagcttgatggtactaaggtaagcatctggacttgcttttgacatgaagaaatgaagattttctctttcagtaaatcaatgagcctgtctaagtct	c	FMchr14	11270420	11270420	DEL2967	SYN220	DEL	-
MChr14	10673036	10676632	ctcaactcaactcaactgtatttatatagcactttaaaagaacagccacagccgaagaacaaagtgctgtacaggtataaaacaagagcataagacataaactataaaatagaataaacattaaaaaaaaaCaaaaaacgaacaattaaaacaataaaagcaacaaaaggtaaaatagataagttaaaacaaattaaaccatcctaagtaaaaacataaaaggcactaacgagggcaagctcatttagctgggttgaacgccaaggaataaaagtgggttttaagacgagttttaaaaacggacaatgaaggggctagtctaatgtgcagtggtagggcgttccagagttggggggcggcaacagaaaaagctctgtcccctctgagcttccgctttga…	c	FMchr14	11396972	11396972	DEL2972	SYN220	DEL	-
MChr14	10902924	10903039	tccttttagctctgttacactaagatatctggctctttagctctaaatgcatatagcacctttactttgtctgtctgtttttgagctgcccgcatgatgaacgtccactgagttgc	t	FMchr14	11629215	11629215	DEL2979	SYN221	DEL	-
MChr14	10921614	10921728	taaactactcttccaggatgagaaGtccttaacgtgctCAgaaaaatgtaaacTtgagcatctgcaattTCatgactccagaagagctactaaaTggacccTgtggtgagattgt	t	FMchr14	11647830	11647830	DEL2980	SYN221	DEL	-
MChr14	11018575	11018739	caaactggaatctcaaggaaattgaatcgaacgcaactggaTttttggttttgtctgtgaagacgtttcacctctcatccaagaggcttcatcagttcgtgcttgtttgaccttgagataatcatgacctggatgaatgagaatattcacaggcttattgcagaa	c	FMchr14	11744696	11744696	DEL2981	SYN221	DEL	-
MChr14	11561009	11561184	agcaaactatctttccagaaacatctgcatggcttgacaccacaagtcataagtgagaaactatgttttaatctaatttgggcatacaggtatatttgatttaacctgtgcttaatgctaatatatgggctgtactactaaactaagatacagatccattaaaagtaatgggaacc	a	FMchr14	12296451	12296451	DEL2986	SYN222	DEL	-
MChr14	12284876	12285188	attttctctcttttttgtgacctgatttttgtctcccaaacaggctccaccaatgaaacgctttGgggtataaatggtttgcctgtgaggctaaactcagggcaaaactgccccgaaataccaacacatagctgtttctttcaaaaagtgtcaataacaacaacaacaactgtaatgcatctccttctgttcttccattatccctccatcctgtgctgcattcctgcactcatctgcagatcccttcatcccctcctccacatccttctgtataactccctccatccttccccgcactcagccactcctctac	a	FMchr14	13021793	13021793	DEL2995	SYN222	DEL	-
MChr14	12624852	12625166	gattagtcTtggtatTatagaacagTATtataagaaaaaaattaagAttctAacataaCGCCATTcGgatgttaccatagaaatacataagttacttagacaaacAACACAgggtACatttatTTTCttagatttActgttttcAaacagtatgtttcacttttacgtaaactttgaggatgaggacaaatccatgagtttagcaaggattctcAttgaaacgtccccaaaTccaatACAgagcaagaacagtgctgctaaCgttaccctaaactctgATatagtagtaacatAggaccggtacatcgGCTCCca	g	FMchr14	13361709	13361709	DEL2996	SYN222	DEL	-
MChr14	13124042	13124323	gaacacattatgagctttcctctagcaccaaagtcagttcaaaaagtcaactttacaagcaatatatcttaacctaataaatagattgccatggaatcagctgagcacattttgctctcgaggggatgaacccttttgatttcaatgacgtcatgaactctagcacttccctcaggataaactttcaaagtggcctcatagtctgctgggtcagcccagtatcccaaggaattatgtccatattggatgattccgcacctcaagatttacgtctcgtgccaa	g	FMchr14	13861651	13861651	DEL3003	SYN222	DEL	-
MChr14	13343065	13343582	caaatttcagtttgactttaatttcagtatcattctttcaaacagtctgatactgcaaacactgcaaacctttttcacattaacccttctattggtcaatcactgtatgtcaaagtagtgtcccatgcttcatgttaatatgtattattaattaagataatgattatgcaagtcttgactgtgctttgggagaatacagtagtttcactaagcagcagatcagagctgaactagtgcgcatctcaacatatgacagcttttcctgcagctgtaaacatcatacttttattatgctaatcagtattgaattatgctatatgtgtatgtatgtagaagtccagaggcattgattttactgggtccattttatatacacatatgaaagtaagaaataaagtt…	c	FMchr14	14081235	14081235	DEL3007	SYN222	DEL	-
MChr14	13376423	13377105	ctcaaggtgcatcgggctttaaattcattattttcaacaggcttcaacaaagcactaaatgcgctgttcttgagccagatcttgctgaacttgcacttactcatattagatgaaagtaacattaacataaacaagtttaacttattacttctagaagaagctattttttgatgagaggagacgccacgttagccaacacaccacatcgtgacgcactagctgggtgttctccgataaattctgaccaggctgcacagtttgcattagtggttattggttccatgttgatttctttttctagttttgttacagcgtgatcaatacaaatttttccccaaaacacatttaaaattgagactgaagttaatgcaaatttaatgttaacttaataatccagtc…	c	FMchr14	14114157	14114157	DEL3009	SYN222	DEL	-
MChr14	13513256	13513375	ccatgggtgaagagcacaaacgtaaggttgaacagtttcaacaaggcttatctgtgtacatttttcctgtgcggccctcgatcatatgctgcctccctaaattggcaaaattttgagaac	c	FMchr14	14250515	14250515	DEL3011	SYN222	DEL	-
MChr14	13573425	13575065	acccccctccaaaagtattggaacagtgaggccaattcctgtatttttgccgtagactgaaaacatttgggtttgacatcaaaagatgaatatgagacaagagatcaacatttcagcttttatttccaggtatttacatctggatctgatacacaacttagaagatagcattatttgtaacggaacaccaaatttataggtgagcaaaagtattggaacagatagacttaaaatagattaaagtgaataagacttaatatttagttgcaaatcctttgcttgcaataactgcatcaagcctgtgacccactgacatcaccaaacttttgcattcttcttttgtgatgcttttccaggctttcaccgcagcctctttcagttgttgtttgttttgggggt…	a	FMchr14	14310669	14310669	DEL3012	SYN222	DEL	-
MChr14	13969570	13969778	gtcaacttgcaaacgctgtggctagaaagcactcggctcatcacatgcgccactacacagtctttatttctgtctggtctgaaattgaattgttcctaatttatttctactcttctgtggtatattatttgattatttttgtaaatttttttctttcatctcatcccaatgcttgcaagtgggtataaatagctcaagacatatgagca	g	FMchr14	14704864	14704864	DEL3018	SYN222	DEL	-
MChr14	15306171	15306532	atccatgtttgttgtgtcttttggataaaggcagaagggtgaaatcttgtcaaacattaggtggaaccctcacaaaaaacatacatatatatatatatatatatatatatatatatatatatatatatatatatatatatatatatatatatttcttctagtgttagccaaattaaaacaaaactatttgaaaattataaatagaaatggtcagcagaagttttgtgtaaaccaaaattgagaacatacaatttgattaaatgtattaactatcaggagcactatgtcacccttaaccctaccagagcacagaggtctgtctgtgcccagctgagatgtggtatcttccctctggcggtgga	a	FMchr14	16041984	16041984	DEL3034	SYN222	DEL	-
MChr14	15866723	15867321	tcccacttcccatttcttcctttggagcttgttatcagagttacgaatcacagccttgttttagaggtctggttttgctctcttgagacttcatcatggaggctaagtcagatatcaagctgcggtgtgtgaagttatgacttgaggagtacaccatggaaaaactggctgcaaactgaaatgagccaaatacagatcctcacgcagacgccagagcggaaagcctcacaccatgctggtgttggtgacaggttaggaactcgcataccagggaaataggcccattacactttggcacgaaatactagagcacttcacacacagccgtacaggaagctgatgtgtatagctcatcaaatatgtaagtgattgagtcagtgtagagtaggttttaaaatc…	t	FMchr14	16603677	16603677	DEL3041	SYN222	DEL	-
MChr14	16198915	16199158	agtacatttatacagttgacgtttaaaaaatgttatttagtccatatttagagcctgaagagccacatctgtaggggcccgtctccctggcaacctctctgtaagtgacgactattaaggccctcagtgttgtcttacagggggctcctttactcttcttgcttctcccttgaaacaaagagacagataaccactgtttcataacccctacctacctgggggggggggggggggggtgtctttg	a	FMchr14	16935594	16935594	DEL3045	SYN222	DEL	-
MChr14	16428435	16428583	ctttatagaacttcatcgtccactacagtaaaaatatctttgactacattattgcacacagttttgtcacagttctcgctctctttgcgacaatgtgttttcacctcttcagatgccaaaatcagagacggttccctccaggtttccca	c	FMchr14	17177777	17177777	DEL3047	SYN223	DEL	-
MChr14	16740133	16740486	agcgggactgcaaagatgctattatcagttAaatgtaaaaacacaaacacagaaatcacattgcatacagattttgtgttggtcaacaacataggctatttaaagagcaaaagcctgtaaacaaactttatttcagttttatatctgtaaaaaataatgcccactctggtcgaagattatggaaacagtattaaagctgctgcatataaatcttaattttattttttcaataaactaacccaaaatgaacactgtcatgttggctgaaactcaacggaagttttgctgtcttgacaaaaggcacctgtagcaggccatggaaacaaatcttatatttcttttactttgcttaca	a	FMchr14	17498901	17498901	DEL3050	SYN224	DEL	-
MChr14	16774414	16774596	gattaaataataacttcagtagatcaaaggataattgaattgataaatgttcTttttttgacAaaaataaaaATtagtgattagattacaacatacaaatctctagcatacattgcagttctgtttgacaattattcattCAcacattcacatgcactctgtcagtcataatGGgggggggtt	g	FMchr14	17532906	17532906	DEL3051	SYN224	DEL	-
MChr14	17084097	17084272	atatataatatatatatatatatatataatatatatatatatatatatatatatatatatatatatatatcaactttgcattcccattcactgatatattatataatatatattatatatatatatatatatatatatatatatatatatatatatatatatatatacacatacac	a	FMchr14	17842488	17842488	DEL3052	SYN224	DEL	-
MChr14	17290771	17291085	ctttaaccaaatattttgaacatttatccattacttttggctaactatttcaaccatttatccaatactttaagTtaacgataactagctttccatccaaatgtggcacacgttaaccaaatttcaagaaaatccgcaaaagAaaatgcaaattaatgcacgtttccatgcgattattataatgtttagacatctcttctcgcttgctaaccagttttcatgcactctcaatcacaacatgtactgttcaggcgttactgctaactgaatatgtctatatccttttaatcaaatcttaatttcctatttttagtt	c	FMchr14	18049053	18049053	DEL3053	SYN224	DEL	-
MChr14	17687810	17687985	ggatgactgagctgaaaaacgcaagttcaaagtaagaatttgagtagcatgtcagaggaacatttcagaataatatccagatttagctttactcaaatatcagttcaacatttgtctcctatgatagattaatgcgctactttaaaaccccctcttttaaatctttatgcatcaca	g	FMchr14	18446207	18446207	DEL3060	SYN224	DEL	-
MChr14	18676109	18676394	tttttgagacacagaataatgcttattgggcttagaggcacatggctgattcctggacaaggttaagtccagagggaaatatcatatctgtcactgagcctgtcactgaacatgttcatgggttattctagattcactcctctcactgctaaatgcaaacaaagctgtcagctcctgttgtgttcacaggtgatttccggtcactattgttttgcgagattgtcagtaacagcagactcccatatgaaactcaacaacagagaatagatgaaacaattgagcaata	t	FMchr14	19435644	19435644	DEL3071	SYN225	DEL	-
MChr14	19979706	19981351	agttgtgctcaaaagtttacataccctggcagaatttttgctttcttggccttttttcagagaatatgaatgataacacaaaaactttttttcccactcatggtcagtggttgggtgaagccatttattgataaacaactgtgttttctatttttaaatcataatgacaacaaaaaacatccaaatgaccctgatcaaaagtttacataccccagttcttaataccatgtattgccccctctaacatcaatgacagcttgaagtcttttgtggtagttgtggatgaggctctttattttctcagatggtaaagctgcccattcttcttggcaaaaagcctccagttcctgtaaattcctgggctgtcttgcatgaactgcgcgcttgagatctccccag…	a	FMchr14	20736455	20736455	DEL3080	SYN225	DEL	-
MChr14	20031214	20031518	gcttccttggtagttcatggccagaagatgggtttaaaagtagtttagcttttgaatttaagctaaagtcacttggaagcagatcctccttttaaggcattctcagactggttgtttagtctgcaccgcagtgcctccaacagctttcacaccagccaaaattaactgaacaaaatggacaaacacacctaacctgcaccatacagattaggggtgaaagcacccttggtccctcatatgggtcaagctcaaatacacaggatcccacacttcccataattcaacttgatagcatctcttcgtta	g	FMchr14	20785403	20785403	DEL3082	SYN225	DEL	-
MChr14	20812297	20812476	CTCTTGGTGATCAGTCAAGAGTGTCAATAACGCACAAATTAACTTTGGGAAAGAATTAACTTGAACTCAGGTAATAAACCACAAAAACAAATTAAAGGGCATCTCATGCGTAAAATGAATAAATGAAGTTAAGGACAACAAGGACAATGACGTTCTATATAAAAACATTTATTGCTACCA	C	FMchr14	21579007	21579007	DEL3093	SYN225	DEL	-
MChr14	20920709	20921018	agttctggataatggtgagaatgcctcagtccctgcaaaacaggccaggtcgtgtcaggccgtgtacagtagtggacgaaatgccacctgtgtctaccatccgtcagacacaagaagacacaggtgacaggtgaggagtggaactatttcttggagtgatgccaaactgtcctcactttttaggatgcaatgttgctgttaaaaTttTACCGGGAATAATACTTAGAACAATGACTATTAAATACTATTTTAAGGATGCCAATGGCGGTCTGTCGGTCAGTTGGTCATTCCACCACTTTGGCTCAGACTC	a	FMchr14	21687410	21687410	DEL3094	SYN225	DEL	-
MChr14	20980774	20981392	gtgttgaagatcagaagtccaggtcttgcgccagagtttaagtctggacctcttcaccaacacttagttctcttcaggataaagtaactattggagtcccaaaaacaggttcaaaaattcatctggagacgatcagagtttgatgcaatagagtttaattcttcacagagattaaacccgagccagtcccatgagcctgactgatttttccatggtctgcacacacatatattgcccaagtgcccatgtccccattggtggagtaacctgagccactccacctatttctaaaaatgatcatctctcgtcgggtaaataatggtgtaatcttttgccaagtttggggtgatccaaccccccccttgggcacagcctggcatatctctgattcctgtatgt…	g	FMchr14	21747119	21747119	DEL3096	SYN225	DEL	-
MChr14	20991037	20991158	tctttcaatcctgtatgtgcactgcgctcggtcagtgtctttttgatagtaacgtgacagtactagcctacaatgcgtggctttaaatgcttaaatagaaaaacaatccaactagcctagtt	t	FMchr14	21756766	21756766	DEL3097	SYN225	DEL	-
MChr14	21120394	21120601	AGAGGAAGGTAGAATCAGAGCCTACATGTGGATGCTAATGTTAGGTGTAGCATGAAGATTACGTGACATGAGTGTAGTGGCAAACTTGAGTTGATTGCTTGCACCTGTAGCCACACCCAACAGTGATGTCACAGTGTACTGACACACCCTGGAATACACCTCTACGTCACTGCAGCAAGATGAGACGTTTAACCAACTGGAGGTCAGC	A	FMchr14	21871678	21871678	DEL3102	SYN225	DEL	-
MChr14	21511080	21511184	CCACTATTTAATCAGGTTGCCTCAATACAAGCATCAGAATTATTGTCCGATAGTAAATACACCCAAACACACACACACACACACACACACACACATACACACGTA	C	FMchr14	22262796	22262796	DEL3110	SYN225	DEL	-
MChr14	21575639	21576053	aaagtctattttgtctcacttttcatctatttgtatttgaagccataatgctcatttcataaaatgtaacaatactaactagtttctaactagcttacagttctaagggcttctaagcacgtctgtttaattatgtttaacagtttttaaatctctatacctgtagataaataaaaataaatagaattgacttggctttttggaacccatttacttcaggtattatatgcagtctgtattgtactgattagatcaatcagcagttgaactaatcagggatcagataaatgctgaaccacctccaaaggtggctcaaaggacgtgaaagacgagggttgcgtaaccgatgggggtatctgagctagcactaaagctattgggtgtcaatggagtcataga…	a	FMchr14	22333766	22333766	DEL3113	SYN225	DEL	-
MChr14	21799574	21799833	aacaaaacacacctgtcagtcacatgttccaatacttttgctcacatgaaaaatgggtgggttcaaacaaaaggtgctatcttctaagttgtgtatcagatccagatgtaaatacctggaaataaaagctgaaatgttgatctcttgtctcatattcatcttttgatgtcaaacccaaatgttttcagtctacagcaaaaatacaggtattggcctcactgttccaatacttttggaggggagtgtatatacagtatgtt	a	FMchr14	22560484	22560484	DEL3123	SYN226	DEL	-
MChr14	22517054	22517191	aagattcagaggcatgtagagagatttagaaactcaaagtcaacatttttgtttgctgttgccacattcctgttcctttgcataactggattcctacagttaataacatttttcttgaggtcatgttgagacatttct	a	FMchr14	23278168	23278168	DEL3127	SYN226	DEL	-
MChr14	22900641	22900741	atgaaaagaccagtgcaacggtgtgactgaatcatgagttttcaatgtgtgtgtttttggacaataatgaagccctatggcacagaggaatacgatacagt	a	FMchr14	23663201	23663201	DEL3135	SYN227	DEL	-
MChr14	23274283	23274407	acagtaaaatctgtttattttgggatcataccgctgtagtaagtccgagtccactaagctacgtcaacaaacgaccggcacacaccacaacacagactcacaactcgacacaggcaacacatctc	a	FMchr14	24044430	24044430	DEL3140	SYN227	DEL	-
MChr14	23387786	23387933	gattcagacgttgcaaaattgtggttagtgcacggcagttcatgacatcacctttttccaatttaggcatgtccacttcaaaccagtgttcaaatctctaatgtgaaatgaccaaaattgttctaactggcagattttttttgtttat	g	FMchr14	24157640	24157640	DEL3142	SYN227	DEL	-
MChr14	23450196	23450310	aacaccaagacaagtcaacaataagtcttagctattgtaaatccatctgctctaggatatataggatgcaaaataaaactttcaactgaaactatgagaaaataagtatcttgat	a	FMchr14	24222373	24222373	DEL3144	SYN227	DEL	-
MChr14	23805670	23805892	ggtcaatatactatggagtcttttcatcagtttctgtctagcagatgctctttcatggggtacaaaggaggaatgcattactgaatggtagatgatcttctacctgaatgacagaaacaacagcatgttaaaatatttaataccaataccagtagtaactggtaaaaacattacaaacatcgatttacggtatatccaggtttatcaacatgtggttttcaaa	g	FMchr14	24572214	24572214	DEL3149	SYN227	DEL	-
MChr14	24158560	24158690	tgttggattattatcactgaatcttctggctggggtggagtaaattatagattatatactttttttttataagctgatcttgtattttgtttataaaaccttaatctgtgtggtaactatagctatatata	t	FMchr14	24925898	24925898	DEL3154	SYN227	DEL	-
MChr14	24385701	24385820	caTttttatatcatggaaatgaatcatttaacaattttctaataagtactcattaacaatgtactatttttatttattacatATTTTAACATTTGTACAGTCTAATAGAATCCAATAgat	c	FMchr14	25153358	25153358	DEL3158	SYN227	DEL	-
MChr14	24754551	24754729	atcaacaatagagttctcagctgtatgtggggattaagctcaagtgggctgctaaacatctgataaacatggcaatcaaggccccataaggagcaggaggcagcagtgaaggttaatagtaacagataatggaccacacttaactgaaacagggctcaggtatcagtttgctgcagcca	a	FMchr14	25521684	25521684	DEL3164	SYN228	DEL	-
MChr14	25172908	25175778	atcctgctggtccctttgaacaacatcttaatccatgaaaaggtatattaaaaactgccagattaaagcacatttctgctctccagaagatgaactcttcccatttcgaatactcgatgagctttcctttagcaccacatttaggacaaactctattttagcctgactactggtaaggctttaagaatacaaggtttgccaggatttgatttgcagttttgtgttgtggggtttcatgaacaacatagcctgcagtgtccgctagtgcgagtttcaccttttaatttttcgggtctccacctttggcactaaagccttagtggctacagcagctcgtacatctgaaaacacaaacacattccttccacttgcacctgtctaaagccacattcctttatt…	a	FMchr14	25984950	25984950	DEL3169	SYN229	DEL	-
MChr14	25690403	25690971	cttatcatacccccccccccagcagtatacaaccatcgaccacgccatctccctcatccgcaggttgtccaaggcagacaccaccagtgccttcaaagtccttcccatccaccctgacgactggcatcttttcagcatcctatggaagggcgcttactacttcgctgggcgtccagagcagcccgaaaacattcaactctttattcaaagcactctgctggatcctgacaaacaattacaaactcccatatgtcatccatctcctagatgactctcaccgtcacgccaccatcttcaccccttcatatggtctcaactttctgtcatcctcaactcagtctcattttatgtatccctgcccaccgagaaaatccaccggatttccttactcatttccga…	c	FMchr14	26501318	26501318	DEL3181	SYN229	DEL	-
MChr14	25832176	25833368	TGTTGTGATTCGGCTAGCTCCTTTTAGCTAAACATTTATTTGAATAGCAAACTTTGTGGGGCAATTTCATTCAGAGACCTGATTACTATACCGTTACCAACTATTGTTAGCTAACGTTTTACATAATGTTATATTGCCTGTCACTGAGACTATAACAACAGTACAGAAAAGGTTCACACACTGTATTAGACTGCATTAGTTTCAGCTAATAAACTGGCAGCTAATACACACACACACACACACACACACACACACATCTGTATGGATATTTGAGTAACTCATAACATGTCTGTCGACTGTCAAAGTTGTGACAGAGTCTGCAGGGTCATAGGTAGCTCAGATAGGTAGGTCTCTTTATTGGTGTGGATGTTAGAAAGGGCTGAGGAGCTGCACAGTAGC…	T	FMchr14	26632973	26632973	DEL3188	SYN229	DEL	-
MChr14	26023952	26025338	AAGGAACAATCTTCAAGACCGGCACTGAATGGGAGATACTTTTCCACATGGATGAGCAGACATTTTTCAGGCATCTTCAGATCACCCGTACTCAGTTTGATTACGTCACAGATGTACTGAAACAGCAGGGTCTAAATCAGAACCACCAGGCCGCAGGTCCTCCAGAGATTCCTCTCACGCAAAAGGTCGCACTCTTCCTTTGGTATATGGCCAAACAAAATAGCTTCTGAGAAATATCTGACAAGTTCAGTGCGTCCCATTCATCAGCACACAGGTGTATTGTGGAAGTGCTTACAACCTTTTGCACCATGGTGCCATCTTTCATTGGTTGGTTTACCATTTGTGAGAAGACAGCTACTTCTGCTTCCACTTCAAGAGACTACACATCAGAGGAGGGGA…	A	FMchr14	26824359	26824359	DEL3193	SYN229	DEL	-
MChr14	26028272	26028453	AGATGGAGGCTGTGGAAGCCTCAGTGTGAATCTGCAGGCTTTAGCAGCGGGAACAGGCGGCCAGCTAAGATGTAGATAAACAGGGCTGATCCAGCCAACACAACAGGACACACCAACACACAAAACGTAAGCATAAACAGCCATATGTTCTCTGTCCCTGATATTGTCTTCTGGTGGAATTC	A	FMchr14	26827291	26827291	DEL3194	SYN229	DEL	-
MChr14	26627479	26627816	GACTCATGACGTATATGAAGCATGTGACTTAAGAGTCAGATGTGTGTGGAGCCATGAAGACTGTAAACGTGGTTTTCCGTCCTTTGAGGTATGACTTTTAATTATGTCAGGTTGTCGTTGAGCCGTCCTCTTCTGCAGTGATGAATGACTGACTGGCTGGAGAATTAGCGCCACCAACTGTTTATCTTGATTCACCCAACTCCTAATACTCACATAACAGTAGTGAATGGAAACGTGCAATAATTCATATTTTCCTCTGCCCAATTTTCTAGAAATTCAGTTAAAATTTGTATTACATTTGGATGGAAACCTGACTTATATGTCAGGGCCGAGTGAAA	G	FMchr14	27438141	27438141	DEL3205	SYN230	DEL	-
MChr14	27897264	27897384	ATTTAAAAGCATTGTACATGTAAGGCACACTATAAAATGGAGAAAATTCAATAAAAAAAATAAAAATGCACAAAATAAAAATACGCAATTGAAGGCCTACTTATCATGCAAGCTTTCATGC	A	FMchr14	28750947	28750947	DEL3217	SYN231	DEL	-
MChr14	27922012	27922201	CATATATAGAACTCCAGATACCACATATTTCCCCCCTTCGAGACTACGCAGAGTTTCGAAAAACAAAAAAGTAAAACATATATAAATGCAATTGTGACAGAAATAACAATTCCTCCTGGACATGTTTTCCACAACATAACCTTAGCAATACAACAACATTATGGAGTGTGAGAGTGAAAAACCGGTCTGG	C	FMchr14	28775554	28775554	DEL3218	SYN231	DEL	-
MChr15	1764303	1764457	cagtgcgtgattctgcagatgcatGCGGGttgttgaacaagactttgtattaaaacagtaaTtggttcattcatccgtcgttcacattgttgtttcaTttttattcattgacgAaaattgtaattttagttcttctttcgttcTTattttgaaag	c	FMchr15	1731967	1731967	DEL3239	SYN233	DEL	-
MChr15	2087311	2087479	tattatttgtttatttattatttataatattattattttattattattttaggataaaatgtacaaacaaaatatataagaacaaaactacagtccatatcagtgcaataagagcacattagaaccaagcaaaccaaagcccacataactaataatttggcctctggtt	t	FMchr15	2054164	2054164	DEL3242	SYN233	DEL	-
MChr15	2166265	2166394	aaagatgtttcctcatcactgcaaaacaagtttcatttatctttttcTtttgtttcccctccatgtattacgtgccagtaatgaatgtggtactatcttgagttctttgcagtgtgtagtcacctgtcag	a	FMchr15	2133080	2133080	DEL3243	SYN233	DEL	-
MChr15	2257477	2257658	caagcagtgacttatgcaaatagatgaggagtggatactgtcaataacaagatcccaactgatatcagggatagtctcattaagtccttgttcccagtttagaaaaagctgtggaaaactctgtcagcaagaagctagcaagtgtcaagagaatccacaacatcaccacaaatgtcttttca	c	FMchr15	2236701	2236701	DEL3245	SYN233	DEL	-
MChr15	2262462	2263234	ctttctataagtatcactgccagtgttgatgtagcctgataagtgtgataaaaatgttgtgagttttttggtgtgtttattttagtaattctagtaggtctggtctactttcatgcattattttgagcattgaaaatacttttctttttctgttcatttagaactgttagcttcagctaataaactggcaactaatacatACACACACacacacacacacacacacacacacacacacacacgaagggatatttcagcaactcacaacatgtctgttgagtctgtcaaagctgcgagagagtccacaggctcataggtagcatccagccctcctaatcctcaaggtccagacgagatctctttgacgtacgtctctttattggcgtggatgttagaaag…	c	FMchr15	2241524	2241524	DEL3246	SYN233	DEL	-
MChr15	2303922	2304447	atggcactgtcaacaactgaaatttcaatggaagttcaccaaaatgtcttctagcctttgtgggaacaaagagaactagcgagtaaaggtctttatgggtcagaaagtttggacccaatctgaaacacctgtgaaagacacagacggaatgtgatatgcataactttgtgatctgagctgatatagagcttggattagacatatagacacacaagacttgcagcactacaatggtcatgtcttgtttactaagaactgagtggaccagtgcagatctttacttgagagttgaaagttgaagaatctatcatgtttgctgcctttctgttttataaatagctctactctcctgattgagaggcaacaccattagaggtaccctcttttttttaatctgtt…	a	FMchr15	2282694	2282694	DEL3248	SYN233	DEL	-
MChr15	2315203	2316568	ggaacaccacaggtcagagggtccacagaagaggaggcatcactaatgactgctctaaactggtttaaatctcatttatcagaactttctcagtagtgtccctgatgccaacctacttttcaaggcgatccaagaagaacagaatactcaacagtgttgaatgcagagctcaaatcgagaagaattaatatcgaacaatctccagcatcagctctaagtaaaagagtgatgagagcggtttcgctgctatggaaatggaaacctgattgaaatttgcctctgtcactggtagaaacaggattagtgttgcgacgaagtcacaatttgagacaattactaatgttcttggaaagcattggggcccccttctgttaaaaagctaaaaagtcaagattgaat…	g	FMchr15	2293443	2293443	DEL3249	SYN233	DEL	-
MChr15	2397341	2402139	catgccttgctcacgagcccacggttcgttctaacccaagctagaaaaacaggttatgaggttatactttcagcacctgaacttaccatccaacgttgcaacacagtaaatccagcaactcgaatgatattgcctgtagatggaactccacatgactgtgtccaagcgacaaacgatttcatgcgtgcacgagatgacttgtatacccagccaatcacagcggatctcacgttgtttgtagatggctcctgttatagagacgctacaggaaaccatgcgggttatgccatagtgcagttaaataaagataacacttttacacacgttcaggcaaataagattgctcaaccatgttctgcacagctggcagaaatcacggctttgacagccgcgtgtaaa…	c	FMchr15	2373945	2373945	DEL3251	SYN233	DEL	-
MChr15	2967231	2967575	ATTGCCGGCTCCACCCCACAGCCCGAAATCAATGCAGCACAGACCGCCCCCGCTCCCGACTTCCAACCTGGTCAAGAGGTTTGGCGCTCGTCTAAAAATATCCCTTTACAAACACCATCCAGAAAGTTAGCTCCTTGTTTTATTGGTCCATTCAAAATCGACAGCATTATCAACCCATCTGCACACAAACTACCTGCATCCATGAAAGTTCATCCTACCTTCCATGTGTCACAAATCAAACGAGTCGCTACCAGTGCTTTGTTCCCTCCAGCCATTCCCCCTCCTCCTCCCCGGGTCATCGACGACCACCCTGCATACTCGGTCAGTTGGCTTCTGGACGTACAT	A	FMchr15	2969668	2969668	DEL3260	SYN234	DEL	-
MChr15	3050803	3051452	ATCTGATTTCTGTGTGAGCAGAGATTGAAACTCTTCAGCCGGTTTGATGTTGTCAGTGCAGCCACAGTGGATCATAGTGTGTAATGGACCCTTACCCACAATTTGGCACTTTTCAAATTGGGGGCTGTAGAATGATCACATCTCATATCTGTTCTGCTGCCTTCAGATGGCTGCAGGGATTTAATGAACTGAAGGAAAGGCTTTTATTCATATCATGGATGAAGCAGCACCATTTTTTTTATGGATTGGTACATAATATTTTACTGGCACCAATCTAAATGTGCCTACTGGTTTCAGTATTTGTGAACATAAGTCCATAAGTCCTGCTCATTTCCTTCAAGTATTTACCTACTCTTGTTGACAGAATTAAGAAACTAATAATCAAGTCAGGTGACGTGG…	A	FMchr15	3052926	3052926	DEL3261	SYN234	DEL	-
MChr15	3090080	3091864	TGTTGGGAATCGGCCCATGAATGAAACCTTATTCAAAATGGAGGCTGACCGCATGGCTTCTTGTGAGAACAAAGGGAGCCATCAAGCTCTCTTTCAGGAGCCTCCATTTTGTCTTTCACACCTATGCGAGGAACCCCACCCATTGACCCAGCTTCCAGGAGTGATTGGTCAAGCTGACACAGGACCCATGACCTCATCGGGCCATATATAAAGCAAAACTCCCATCTCTCTCACTCTCTCTGCTCTCGACTCTGCAACTCAGCTCTTCGCTGAGAGGGCAGCCCAGCTGCTCCCTCTCTCGTATGCAACCTGACTGAGGAGCAGCGCTGCTGCTCTCCTCTTCCTCTGGAACTCTCTTCTTGGAGGTGCGGCCCAGTTGTCCACCTCTCTTCTGCTCCA…	T	FMchr15	3093224	3093224	DEL3266	SYN234	DEL	-
MChr15	3180409	3180679	TTGTTATGTTGGGTATTTCCCGCTGTTAACTGTTTTGTGTTGTTTATCAGACCCTCTTTTTGTTTTTTTATAAAATTCTATTTAGTTCATTTAACAGGTTCATTTGCAATCGCATACACATTCATTTTCATGCAGGTAGTCTATAATCCAATACCTACTGCCCTAACATGTTTTTCCAGGATCCAGTGTTCATAATTTAGTATTTGATGCAGTATTGATGTTTGTGGATGTGCTGAACGGCTTCCTCCACCAGGTTGTCTTTCAGAACGAC	T	FMchr15	3221807	3221807	DEL3268	SYN234	DEL	-
MChr15	3352181	3352285	TTTCTTTGTTTTTTTGGCCATAGTAACCGTTTATTCACAACGCCAGCAGAGACCAGAAAAAACAGCACGCTGCTTCACACACAGGTGAGTTGAAGAGCGAGTCTG	T	FMchr15	3421877	3421877	DEL3271	SYN234	DEL	-
MChr15	3412964	3414747	CTGTTGGGAATCGGCCCATGAATGAAACCTTATCAAAATGGAGACTGACCGCATGGCTTCTTGTGAGAACAAAGGGAGCCATCAAGCTCTCTTTCAGGAGCCTCCATTTTGTCTTTCACACCTATGTGAGGAACCCCACCCATTGACCCAGCTTCCAGGAGTGATTGGTCAAGCTGACACAGGACCCATGACCTCATCGGGTCATATATAAAGCAAAACTCCCAACTCTCTCTCTCTCTGCTCTCGACTCTGCAACTCAGCTCTTCGCTGAGAGGGCAGCCCAGCTGCTCCCTCTCTCGTATGCAACCTAACTGAGGAGCAGCGCTGCTGCTCTCCCCTTCCTCTGGAACTCTCTTCTTGGAGGTGCGGCCCAGTTGTCCACCTCTCTTCTGCTCCATT…	C	FMchr15	3487930	3487930	DEL3273	SYN234	DEL	-
MChr15	3568482	3568887	TCAGACCACACCAATCAGTGTTTCCTCAATTTTGATTTTTACTTTGTTAAGAAAACAACTCTGTGCTTACGGGGGAATCAAAATGAGTGCCAGTGGTTGTCTCAAGGTTGGTCCCTCACATCAGAGGACATCTGCTTAGTAAGTAGCAAGTAGAACCTTTCCCAATTTTCAAACGGGGTCTGCCCATTGTTCTGATGGCCCATTAGTCCGACACCCCAATAGTCCAAAAAATGTCCCATTGGACTGAAAGCCCATCTGTCCGACAGCCCGTTATGCCGCAAACAAATTCCCATCGCTCCGACGGCCCATTTATCTGAAAATACACACTCTCCTTGCAGTTAGAAAGGGGGTGAGGGTTAGGGTTAGGGTTAACTGCAGGGAGATGTATTTTTTGTATTT…	T	FMchr15	3629410	3629410	DEL3274	SYN236	DEL	-
MChr15	3810166	3810406	AAAATAGTGTTAAATAGAAGAAGAGAGAAAAACAGCAACTTTGAGTTTGCCAATCAGAGGGCAAGGAAAGACTGACAGCAGCAAAACCTCTGTCTCTAAGATGTGTTTCCTGGTGTTTCCTAGTAGACTCTAGAGATGACGTTTTCAAAATGTGAGGCGTGCTTCCCCTGATTGCCGCAATTTGCATCAAAAATCGCACTCCTTCTCAGAGTCTTAACTCAGACACTCAGACATGATACAC	A	FMchr15	3870643	3870643	DEL3277	SYN236	DEL	-
MChr15	3836670	3837490	TAAAAAACAACATCGGTATTGTCATCCAAGAGAATTCTGAAAATTCTCAGTGCCACTCCTGCTGCTGTAAATATTCCCTGGGAGAAAATGCGGATTAATCCACTGCTTAAAATAGTCCCCAACAAATGCACTATTTCTTCCTGTTTCAGTCCCGTTAGATAAAAACTATAGTACCCTGTTTGTGTCCCATGTCATTCTGACAGTCAGCTTTAATTACGCTGAACTTAAACCACCACGTTTCCCGACTCATAACCAAGTTGTTCTTTGAACATAACCATGATCTTTACCTAAACCTAGCCAACTAGTTTTTGTTCTTAAACCTAATCAAACCTTAACAATAGCTGCCGAGCAGAAATGTCTTTAATTTTTGCAATGGTGAAAAATGATGTCAGTCTGCCC…	T	FMchr15	3896935	3896935	DEL3278	SYN236	DEL	-
MChr15	3848611	3848713	TCAGGGCCAGCTACAAGATGCCACCACTGAGGCACAAGGGATCTGACTAGTGGTTGGCTTTAGTCAAACCCTGTCTGTGGTTCTTCAGAATGGCATCCACAGG	T	FMchr15	3908111	3908111	DEL3279	SYN236	DEL	-
MChr15	3990862	3991112	CTCCAGCACCAGCGTGAAGAGGAAGCTGAAGCATCATCACCCACTCCACCGCGCCTGGCAGGTGATCTGTGGCCAGGAACACAATGTCCTCCCCCTAGTTGAATGCCGCTATCCGGTATTCCAGGATTTAGCCAAGTCTCGGTGAAACAAATGACATTGCAGTTCCTGATATCTCGTTGGAAGAAATGGTCTCGCTTGTCTATGTTGTAGTTGGTGTTTTGTCCCCTCCACCTTTTCCTCCATGTTTACTT	C	FMchr15	4053825	4053825	DEL3283	SYN236	DEL	-
MChr15	4207152	4207408	GCTTTCCATTTGGCTAATGTGACTCCAGCTGGCGTCTGATGACTGCTGCTCCAGTGCAGATTATAGATATACTGAGACGTCAGGGCGACACACAATGGTACTGATGGGACTAACGTCCAGAAATAAAATTAATTAATTAATAAAAATATGCGTATTACTTAAAGAATAGAGCACAGTAATAAAAACAGCTATAAATGTTCTAAATAAAATCTACAATTAGTCCACAGTAAGTCTGACGTCTTTCTCAGCCTCGGGAT	G	FMchr15	4271522	4271522	DEL3290	SYN236	DEL	-
MChr15	4278035	4278439	CAAAATCCTCCGAACACCCTCTCCTTCTAATTCTCTCTTTTTTTTTTCAAAATGATTTGGATTTATCGTGGTTTTTTGTTCCCAATTGCAACAACAAAGCATTTTGAATTTGTCACAGTCGCTGACTGGCTTCTCTTCCGTTGCAGGGGGGCCTGAGGCTCATGGGTATTGTAGTATTTAGAGGCATCTACCATACCAAACTGACAGAAAAAATAATCATAATAACAGCATTCCTCAGAAACAAAGTTGAAATAATAAACGTATGGCCACAACATAAACCTATCATATCGTTACATCATCCAGAGACTCCAGTGTTTCTACGTTGAGGAACATTTAGTAAATGCTTAGAACAACATCCAGGTTCCAATATACTGAAAGCAACAAACTGACAACCTAGTT…	C	FMchr15	4342145	4342145	DEL3291	SYN236	DEL	-
MChr15	4416602	4416812	TGCTTCCACCCATAGCAACCACTGTACGAACCAGGTTCAGGGAGGCATGGATGCTTCTTGATTAGTGCTTCTGCAACGTCACTGAAGTCAGCATCTGTTGGGTAGGCTTTGTACTTGAATATCTCTTCAGCTACCTTTCCCAGAATATCTGACTTTGTTTTTGAACTCAGTGTCAACCTTGTCATGTTTGACCTATACACCGCATTTCCCT	T	FMchr15	4483331	4483331	DEL3297	SYN236	DEL	-
MChr15	4460558	4460680	CCTGTCATGCCATCCTCTCTCTCGTTCGTCTTTCCTGTTTCTATCCATCTTTTCCTGACCAATCTCTACTTTCAAATGCCATCTGATGACGCAGAAATTTCTTGTAAGGAAAACTGATCTCTT	C	FMchr15	4527127	4527127	DEL3298	SYN236	DEL	-
MChr15	5238238	5238475	tttgcccccccgtcctacgcccctgctaacagaggccattttgcctgcataatgagtatttttacttttgctttcattctgcactgtcttgaaggggtactccagcgattcagtatcacacttccataaagttgggggacttctgaaggacataaaaagaatgtgtaaagtcggtggagtgcccctttaattttacatttaaatgcaggacttctacctttaataaagtatttggaca	t	FMchr15	5312830	5312830	DEL3310	SYN238	DEL	-
MChr15	5421551	5421701	tggctgagaagattggaagtcacagctttcatggtaacttaaTtgtgaCttgtgccaacttaccgaggccagacatagaCaacacTtgaatcttcCAacggctagttagagagcTtttagatggaagtatacagcaagagAaaactatTCt	t	FMchr15	5496028	5496028	DEL3315	SYN238	DEL	-
MChr15	5535424	5535553	cttaaagaaggtttttcacaataagtactgctgtgactctttctgttcttctgtgtgaaatgatgagagctgtacctgcacagctgttttgacttcttaatctggacttgaattagtccggtcccgtcat	c	FMchr15	5610337	5610337	DEL3321	SYN238	DEL	-
MChr15	5546702	5546898	tagtggagcatttagctaaagagcatatttccctcaagaggtggtggagctaaaaagagagtgaatattggagagtgaatataggttgccacctgtgccatcattcatcatttgtgtgcaactatggttaaagaaatactacactaaaattaaacatgttcacaactcttcttcaacataccatgctttattcctca	t	FMchr15	5621529	5621529	DEL3322	SYN238	DEL	-
MChr15	5611642	5611819	ctgtacagcctcacacagctgcttgcatggctgtagactcttagtcttgttatttatttaacctattttatatttccaacaccctgtaattctgaaatgatgtaaagatctgtttgctgccatgtacaaactgtttctttacaatcaataaaagcctaaattagaaaaaacaaaaagg	c	FMchr15	5687041	5687041	DEL3325	SYN238	DEL	-
MChr15	6567192	6567507	gaggaggacattgaagagtgaaagtgagacggggagaaaggaaagagatcaaggacaaaggatgtgttgatagtttagatggacagaataaacagcaagagaggcaaacagagtaagtgcaacacaatgggatcatatctgattttacatctgcaggttgtgttatatttatttataatgtgcatttatattatatttaaacaacaacaggggaaattcaaacctctctgacaagtacaggtgaagagtttcagaacaaaaaacggtctcactatcctgtacataaccttcagtgcactaaaccaaagatgcactg	g	FMchr15	6649567	6649567	DEL3342	SYN238	DEL	-
MChr15	6663363	6663550	AGTTGGTCTAGACCAAAGTTGAGCAAAACATTTACAAATAAATATACAGTCTTTATTTGAAAAACTGCAATTATTTATTACTGGCAGTCTTGTGTAACAATCTAAGCAATACTGCCCTGAGACAAATGGTAACAATTTGTCATACAAACATTTAAAAAAAAACCTAACCCTGTAAAAAAAAAAAAAAA	A	FMchr15	6735701	6735701	DEL3346	SYN239	DEL	-
MChr15	7094349	7094465	TTAAATTGAAACCCTGCATGATTTAATTAATCTCATTTAATTAAAACAGTTGCAATCAGTGAAAAAGCCAAGGTATAAAAAGTAAAAATATATAAAATCATCAGATAGTACGTCTCC	T	FMchr15	7167272	7167272	DEL3354	SYN239	DEL	-
MChr15	7233221	7233526	TGGACAGACATGAATGTAAACTGCAACTTGAGTGGTTGGCAGAGTCATACAACTGCAGGACGGTAATTCTACAGTAGTTTGTGTCTTTCAGTCTGGGTGTCTTATTGTTATGTGGGGGGGGGGGGGCTTTTACGTGTCTGTGTCCATGTAAGCCGGCACTAAAAATTGTTTGTAATATTTAGTTCCAACGGATATACTGTAGCAGTTGTAAACTGACTTCATATATTACTCTGTCGTAATTTTAAAAAAAAGTCTTCTTTCAATGTTCATATCAACATTTGAAGTAGACAAGATACATTTATTTCA	T	FMchr15	7306227	7306227	DEL3358	SYN239	DEL	-
MChr15	7316020	7316297	TTATACTGAAATACCTTTTGTCTTTTTGATAATAAAGACTATTAACAATACATTTAAAAAAACACACATTGACATTATTTTTGACTACAAAAATGCATGAATTCAATGCAATGTGAATTCAGTTGGAATAAAAGTGGCGAAATGTCAGCTAATTTTAGCAAACCCAACACAGTGTTCTTACTGAGTCAGTTCAGTTACTTAATGACTCCTCTCTACTGGTGATACAGTTACTCTGTGTTTTAGCACTAACCATTATCCTGTAATTGTTGACTTATGGC	T	FMchr15	7385765	7385765	DEL3361	SYN239	DEL	-
MChr15	7411662	7411884	CCGTTATGATCGCTGTCCAAACTCATTATCCATGAACTTTGAAGGACATTTTAATGCCATGATAATGACATGTTTGCAGGATTTTTATGCAGCACTGGCTTCGACTGTAATTAGTTGATGGTTGGTAGTAAGTGAGAAGCTGACAACAGCTTCTTTCAGTATATGTACAAATGTACTGAAAGGAGTACATTCGAATGAATGACGTGTCTTTTGGACCTTATTA	C	FMchr15	7481176	7481176	DEL3362	SYN239	DEL	-
MChr15	8080240	8080635	AGAAAAAAAGTAAAAATCATCAGATATCACAGCTTTTAGCGTGTTGCTTTACTTCAAAGACATAAAAAATTACAAATGAGAAATTACTTTGAGTCAAAATATTCATAATTTCTCCCATTATGCAAAATAAATAAAAAATTAAGAAATGATTGCATGCTTTGGGTTAATTTTGATGGGTAGTAACGAATCTTCTCTCTGATGAAAAAGACTTGTGCCATGTTGTTGTGTTTCATATAACTGAGCCTTCTGTGTGTCAGAGCTATCACACTTCAGCCCCTGCTTGATCTCTGTGCAGAGCAGAGAATGGGAGGAGGTAGCACAGTGTGTTTACCAAACAGGCTGTGTCATATGCGTCTCTAAACTTACCACCCACTTCTGCACGCTAGCTAGCACCCC	A	FMchr15	8148283	8148283	DEL3372	SYN241	DEL	-
MChr15	8641183	8641450	GACGGAGCATCATTATCATTTATGTGGAGTCATGTTTGTAGAGCTTTTTCACTGAAAATAACTGCCTGTTGCTTAAAAAAAAAAAAAAAAAAGCTATAAGAGCGGTGACAATGAACCAATACAGCGAAGTTACTGGCCAGAAAACCAAAACAATGAGCTGAAAGACACTAAAAAGCTTCATAGAGCTGAGGGGAACTGCAGAGCTATTCTCTGTGTGTTTGTGACTACAGCTGACCCCTCACACACACACACACACACACACACACAA	G	FMchr15	8702147	8702147	DEL3379	SYN242	DEL	-
MChr15	9115831	9115933	gacatttattgagaaggtaagaggaacagtgtactgtatctcatgttttgatacTtttcttagtttaccttCTTTTTACACTCCGTACTTAATTTACtgagaa	g	FMchr15	9206032	9206032	DEL3389	SYN244	DEL	-
MChr15	9360776	9361027	attgttacagatttgtgtaagaatcactttaatgtggcagcttgtcaaattaagatacatttgaactactttgtatagtgtaggatagtttcatattggcatgatatttgttaagatcattatagtctgaccaatcctggatttggagtatatagtttataggcgtatataggcaggtatttaattttgagagttaaaaaaatctgataacaatatatcagctgatattcgttttcttttttttacataaac	a	FMchr15	9439428	9439428	DEL3394	SYN245	DEL	-
MChr15	9370100	9370385	aaattttccccaggggctaataaagtatagcataaataagttattcatcatcctctcttgattattttccctccatttttcactgggcagaccttgtttgttcttcaaaaagtcaggtcaactgtagattagttccactggtcagagtagggaattagtgtcttgtttaacaacacttctgaatggcaggtgctcggtcgctctactcatgaccccattaacctgtcattttgtgtgtgggggtgggagcatatttactctatgcaacactacacattgtgctgta	a	FMchr15	9448487	9448487	DEL3395	SYN245	DEL	-
MChr15	9528506	9529174	gtcctgcagtccacctcttataaaaggaagttgttgtttcctaacacttctttacttggtgctaacatacctagtattaaattaagacagaattgagacagaccaactccatgactcctccaaatagagtggttcagataatctagatgacatattggcttgttgttgtacttgctgactagttggtgggtttgttttctgtcgtgctggagtaagattcattttctttttcttttggggaaggtgctttggagtaggtggatagatattttgatttcttgtcctttgtatttgttattcctgtaatcctgactctttaatgctcaggtgacttactgctgaaggccaggtgatagggccacctacagtcgtgacctctttggtagtgatgtaatatgc…	g	FMchr15	9606448	9606448	DEL3397	SYN245	DEL	-
MChr15	9914982	9915282	tggcggttgtactaaaaagtgtagtttctgagaagaaatgtatgtaatgtatgtactaaccaagaatccttggcagtgaggtcttatcacgtgcaacaacattttttctggaaagagatgtaagagagtttttcaaatgcaattttgggatttctttatgcaccaaaaacaaaatgtcattcaactccatctttgtattggagtggcagcataagtctgtaaggcaaaaatcacaaaatcttgtaaaaaaataataaaaaaaacacaaaaatgcaacacaataaacccttcatttttgaag	t	FMchr15	9992925	9992925	DEL3400	SYN245	DEL	-
MChr15	12422943	12423293	TCTCCTGCGAGCAAGCAGTGTTGCGAAAGCGATGATATTCTTATGGCTGTTCCTAACTACAGGGTACTCACTAACAGTGATTCCAAATATAGCTGCCGCTGCATTGGGTTGAAAGTCAATGTTAAGTGCATCCGGCTAGTGTATTTTTTTAATATGTCAGATCCTTTTCTTAGAAAAAGTAGTAATACCACAGTGTGAAAATACACAATTTACACTTGTGTGAGTTATTACACAATTATGCTCAGGTGAGCACAGTAGAGAAGTATTATCAGTAGAATGTACTTGAAGTCAATGTAGTTTCCGGAGTGGTTTATTATAATTTTTCTACTACTGGACTTATATTATTGATGC	T	FMchr15	12527733	12527733	DEL3420	SYN249	DEL	-
MChr15	14099612	14099786	AAGTCTTATTCACTTTAATCTATTTTAAGTCTGTTCCAATACTTTTGCTCACCTAAAAATTTGGTGTTCCGTTACAAATAATGCTATCTTCTAAGTTGTGTATCAGATCCAGATGTAAATACCTGGAAATAAACTGAAATGTTGATCTCTTGTCTCATATTCATCTTTGATGTCA	A	FMchr15	14200300	14200300	DEL3435	SYN249	DEL	-
MChr15	14570959	14571122	TTGCAGCATAGTTTTTTTCTGTTCATTCGGTTTAGGCGCTGTGAAAAAATGCTTACAATGGTGGGAAAGATTTTTATAAATTGCATCCACATTTTGGCAAATTCCACGATATTCTGCAGTTTACAGTTGATTCCATTTTTATTATCAAATTCCACGATTCTGTC	T	FMchr15	14666030	14666030	DEL3443	SYN249	DEL	-
MChr15	14939870	14939993	GAAAAAAACGTAATAATGGGCCATAACTGGCAACATATTTTTTTGATTAGTTACATTTTGTTTGCCACTACAGAAGTTTTAGATAGTAAATAAGAAACATAATGTTGTATATATATTACATTTT	G	FMchr15	15035362	15035362	DEL3449	SYN249	DEL	-
MChr15	15607109	15607249	AATATCAGATGAAGTGAGTCCTACTGTTTTTATCCACTTTTAACTTTAATATTTGGTATGTCCACCTTGTGCAGCAATTATAGCAGCACATCTCTCTGGTACAGTGTCAGTATATTTCCTGAGAACTTCAACACTAATGTT	A	FMchr15	15703402	15703402	DEL3453	SYN249	DEL	-
MChr15	16523756	16524059	AGTTTGCATTCCAGAAAAAAAGAGTGCTTAAAAGCACTCTATGGGGTTTTTAACTGGTTATGAAACAGTCTCAGTTTAATACTGATGCCTCTATATGACCTACAGAAGCAAACAAGACCAACAGCGAGAAGATTGGCTATTTCTATTAGTTTCTAATAGTTATTCTTAATGCCTGCCACCGGGTTGGATTTTTCCACGAAATCAGACGAAACGGCGCTGGGGTTTGTTCTGGCTGAATTCGAGTTGCTTCAGCTGCTAACTGAAGGTCCGTCTCTGGAGCTGCTGCCCGCCCTCCTCCCGGGGA	A	FMchr15	16649487	16649487	DEL3463	SYN249	DEL	-
MChr15	16989700	16990054	TTAAGTACACAGGTGAGGGCTGGGACAAACATTCACCTGTACACTGAGAGGACAGCATCACTGTCTGATAGTCTGCCTGCACCTAACCAGCACTCATCCTTATTTCCATAAGAAGAAACCAGCTTTGATATGCTCTGGTCATCAAAGAATAACTATTTGATATAATGTCATTTAATATTTATATATTATTGATGTCCAACACTTTATGTGCCCACATTAGTCTAATGCCCTTATGTGACAGATGTCCTAAGGCATCTTTAAAGCAGACACTTGTCTTCAAGGTTGACCATTCAGGTCTTCTCAACATGATAAGACCACATGAAGTACTTTATTTATACCCAGAAATGAGATGGTC	T	FMchr15	17115600	17115600	DEL3470	SYN249	DEL	-
MChr15	17135328	17135449	ATAAAGGTGAGAAGCATTTGCTGCACACTTGAGAGGGAGGGGTCACTGCAGATCAACACAAATGAGTGTATGATGAAACATCTATCCTGATGGATGGTCTCTTCCAGGATGACAGTGCATCC	A	FMchr15	17249913	17249913	DEL3472	SYN251	DEL	-
MChr15	17531570	17531942	AGTCAACCTCTGTGTGGACCATATAATGGGGCAATGATGGAAGCACCAAACATATTGGCAGTAAAAAGACACGAAGCAGGAGTTCCTCTACTATTTGACTCTACTTTATACTGTGTGAGGCTGATTACTTTCAGTTTGTATTGGTTTTCATGTCCAACACAAAACGAAAAGCTACAAAAAGTAACAATAAGTAACAACATAATGCACATTATTTGATCGAAAAGGAGCATTTCTTAATTTGAATTACAGATTAAAAACATTTGAAATTATTCACCAGAAATACTTCATATGTCTTTATATGAGCTATGAGAGGTTTCCAAGAAAGCTTATGGTTTAAGAGGTGGGGCGATACTCTTTGAGTTGCATTCTGGGA	A	FMchr15	17645989	17645989	DEL3479	SYN251	DEL	-
MChr15	18193134	18193439	GAAACACTTGTTTTGGACATGTAAAAAGGAAACCAGACAGAAAATACGGGAAACTACAAAGCAACACCACATCATCGTGGCTTTTTTTATTTCCCTTCAACTCCCCGCAGAACAGACGACCGATATCCTCCCCGTCTCCGGACCAATCGGCCACATATTCAAAATATCCACAAAAAAAAAGACAAAAATATGTTTCAGCATTTGTGTCAAACTTATGACTAGGAGCTGAAGCCAGATTTTTGTACATGCATTTTAATCAAAGTAAAACTAGATCTTTTTATACCGGCACTTGAAATAAGCATTCAG	G	FMchr15	18305617	18305617	DEL3490	SYN255	DEL	-
MChr15	18432519	18432792	ttcgagctaacaatcttgccaacggtcagttagcaaagtagttaattaatgtcacctcatttgagcgaatcctctcatcctttcgcaaaatcaattcattccaatgtaatccccacatactctcagcatcttaaatcctggtgtgaacaaacataaacctaaaccaaagagtctaccttaccagtggctctgacaggctaaatgctaaggtcagcatgcttctttgctcgcactgataatggtgtttaggcatgctaacatgtgctaattagca	t	FMchr15	18553029	18553029	DEL3494	SYN255	DEL	-
MChr15	18442642	18442831	ttgattgttttttcttcaattctggttattgtaaaattggtcttaaatttcattccgagtggtattaaaagtcttAaaaaagtcttaaatctaacttgccttaatctgtaggaaccctgtgtattaaagattgtggtttatggtgctatctgaaagagcattgtctgtcttaatattttaactaatgcac	t	FMchr15	18562901	18562901	DEL3495	SYN255	DEL	-
MChr15	18560702	18560839	tacccagcccttgtccttttctttatttagattgttgacctgaaagtagtcaaatttagggataatgaatttaaacgtactggaattagtttaagctatcttgccttcatcagggtggttcctgaggccgtttccagt	t	FMchr15	18682870	18682870	DEL3499	SYN255	DEL	-
MChr15	18568873	18569024	atttatatatatatatatatatatatatatatatatatacatatatatatatatatatatatatatatatatatatatatatatatatatatacaatatatatatatatatatatatatatatatatatatacaatatatatatatatatat	a	FMchr15	18690931	18690931	DEL3500	SYN255	DEL	-
MChr15	20550646	20550828	ctgatattgtgtggagcttctttcttgtatgaatttaaatgcacagctccatacagatttctaccattgaattaaacaaaaatgaataatgtattttattgcaccaggataacactttggtatgaatattaaaaataaaaaactataaataagttccattaataatcatatttcccctttcag	c	FMchr15	20848622	20848622	DEL3537	SYN258	DEL	-
MChr15	20781173	20781525	gagtaaccccccaaaacaaacaacaactgaaagaggctgcggtcaaagcctggaaaagcaCcacaaaagaagaatgcaaaagtttggtgatgtcagtgggtcacaggcttgatgcagttactgcaagcaaagaatttgcaactaaatattaagtcttattcactttaatctattttaagtctatctgttccaatacttttgctcacctaaaaatttggtgttccgttacaaataatgctatcttctaagttgtgtatcagatccagatgtaaatacctggaaataaaagctgaaatgttgatctcgtctcatattcatcttttgatgtcaaacccaaatgttttcagtctaca	g	FMchr15	21079788	21079788	DEL3542	SYN258	DEL	-
MChr15	21925494	21925673	tttggttgaaaatgcagtgttgggaaagtgtagctacatgtatgctttaaatttcatatgtaccgtgtgtgtgatgttggtgccaaaactgtgggaggatttgtccagagaaacgtggcagaataatattaaataatgtcaaatataacaggtaatttctgtgccaattgctaagcaagc	t	FMchr15	22215763	22215763	DEL3555	SYN258	DEL	-
MChr15	22013110	22013211	tgtttagtctaataaaatgtcagaaaatgagaaatgtgcccatcacaattttacagagcccaacagaatgtttTCcaattgcttgttttgtctgacttacag	t	FMchr15	22303080	22303080	DEL3559	SYN258	DEL	-
MChr15	23110631	23110815	CCTTGGTGTCCTGACAGCACCAATAGGCGCCCACTTTTGAAGTTTTATACAGTGAGACAAAGCACATTATTTTGCATCGCCTTGTGAACTGCCGCCGTCTGATCCAGTTGGCTCTAACGAGTGCACACTAACTTTCAAACCATTTTGTTTGGTTTTTATTACAAGATAAAGTTCGCCCAGGGCAC	C	FMchr15	23521960	23521960	DEL3591	SYN262	DEL	-
MChr15	23186777	23187100	CTTCCCAAAAGTCTGTTTTGTATCATTGTGAACTGAATACCTTCGAGCTGTTGCCCGGAATAAAAAGCACACAATGTGAAGACAACAGCTTGGGCTCTCAGAACTTCAGTGAGTATTTTTAATCAATTTATTGACTAAATGAAAAATATTTATTGCAGCCTTAAAATCAGTTTCGGGTTAAATTTGAGGCCAAAATTATGCTTTACTTTGTATCAACACTTAGTTTTAATAGCTGCTCACAAGTTTCAGGAGATTTGAGAGTCAGTCATGTCGTCGTCAAAATACTGCTCATAGTCCGCGGACTGGTCCGGAGGATCTGGTCTG	C	FMchr15	23599075	23599075	DEL3594	SYN262	DEL	-
MChr15	23859497	23859818	AACAACTCCAAACAGAGTGAGACCTCTTCTCTCCAGCTGATCGCGTCAATACTTTAAGCTGATAAATTTAACAGTATTGAACCAGGACCTTCAGATTGAACATATTTTGTGTGTGTATATGTATATGTATACACGTAACTGTTTATCTTTCTTGTAAATATAGTTTAGTTTTCCTTTTGATTTCTTTCTTTAGTCCTACTTTTATATAATTTGTTCTATTTCATTGTCTATTTTATTTGTTTTATTCTGTTCTAATTTAAATATTTGAATATCTGTTTATACATTTTCTGTGTGTGTAACATGGAGGGAGCTACACCTGCAT	A	FMchr15	24272282	24272282	DEL3611	SYN262	DEL	-
MChr15	24002321	24002515	AATGGGAATATGATCAATATATATGCAGTTCTTCTTAGTCTTACTATATTAATTTAAAATGTGACTATTTCAGTCACTTTAATCTAATTACATACAGCAGGTACGTAGCTACAGAGACATGTGTAGTTCATCTGACCACACTAGGTTTGATTTTAACAAGTGGAATCAGACAGTGATGCAAAGTAATGTTTTACT	A	FMchr15	24414836	24414836	DEL3615	SYN262	DEL	-
MChr15	24177965	24178097	ATCTATCTATCTATCTATCTATCTATCTCTCTCTCTCTCTCTCTCTCTCTCTATCTCTCTCTATCTATCTATCTATCTCTCTCTCTCTCTCTCTCTCTATCTATCTATCTATCTATCTATCTATCTATCTTCT	A	FMchr15	24921761	24921761	DEL3621	SYN263	DEL	-
MChr15	25070812	25071678	AGCGCATCTGTGAAGTTGCTCACTGGTTTCAGTCCCACGTTGACTGCTTTAAGGACATCAAGGTCTTGCCATGTCAGGGAGATTGATACCCTTCTGTCATCAGCCAGCACCTGTGGAATGGCTTGAGCCTGTTCAATGATCCGATTGATCATCTGTTGTTTGGAACCCCAGCGAGTAGGGCAGTCCTGCACGCTGAAATATAATAATATTAATAATATCCTATAATAATAATAATGATGATAATAATACCCTAATAATAATGTTGATAAGAATAATCTTATAAAAACCTAATAATAATGATAATAATTTCATTCATAAATAGAGAAAAAAACACTGCTCATCTGGTAACTGAATGAAAAAAGCATCCACAGACTTGTTAATTAGTGAGCTTTCGGTCAG…	A	FMchr15	25436056	25436056	DEL3650	SYN268	DEL	-
MChr15	25288653	25288770	TGTGTGTGTGTGTGTATATATATATATATATATATATATATATATATATATATATATATGTGTGTGTGTGTATATATATATATGTATATGTATATATATATATATATATATATATATA	T	FMchr15	25902664	25902664	DEL3656	SYN270	DEL	-
MChr15	25336301	25336603	ACATACTCTCATTGAATGTAAATGGGTTAAACAATATGATCAAAAGAAGCAGAATGATAGCTAAAATAAAAAAGGAGAGGATAAATATAGCATTTTGGCAGGAAACTCATCTCTGTGGTGCTGAACATGAAAAACACGAAAAAATGGGCCTTAGGAATACTTTCTTCTCATTATATAAAAATGGTAAAAAAAAAAAAGGGGGGGGGGGTGCCATATTGATCTCAAATTCAATTAGGTTTGAATTCAAATCTGAAATAAGCGATCAAGAGGGCAGGTTTGTTCTGATAAAGGGGAAAAGAGACC	A	FMchr15	25950382	25950382	DEL3658	SYN270	DEL	-
MChr15	25361966	25362697	CCTTTAATCTGGACAAAATGCTCCATATGGGTATTTCAAAATTTAAGACAGAGATCTGGATCAATTTGATGCCAAAATTCAGGATCATTTAGATCCCACCTCAGAGGTGCATTTGATGTAGATTGACAAATAGCTGAGGCTTCACTTCTGCCTGATATTGTTACCCAAGATGTTCATTACATTTAAACTCCAAATTGAATGTGCCCTTCAAATGTGAAAGTGTTTTAGTTCTAACAGAACCAAGCAATTGAAGAAATGTAAAGCACTACAAAAACACACGTCTTCCTGAAAGCACCTGGAAAAACTGTCGTAAATACAAGTGAAAGTGTAGTTTAACATTGTAACTTGTTTGTACCAAAACATCTAACATATGTTTTTGTTTATGGTCACACAGTAGGC…	C	FMchr15	25975649	25975649	DEL3659	SYN270	DEL	-
MChr15	25469781	25469894	CAGCTACTACTACTTCTACTGCTGCTGCTGCTGTCGCTACTACGACTACTACTGTTGCTGCTGCTGCTACTATAACTACTACTGCTGCTACTACAACAACTGCTGCTGCTACTA	C	FMchr15	26085092	26085092	DEL3664	SYN271	DEL	-
MChr15	25724684	25724808	GTTGAGCACAACATAAAGGTGAGACCACAACCAGTTTGAAAAGGAAGGGCAAAAATTTTTATTTCTAAATGAACAAACATTAAACAAATACAAACATGAAACCGGCCCAATGAGGCTGTGTCACA	G	FMchr15	26316718	26316718	DEL3675	INV958	DEL	-
MChr15	25787935	25788042	CAAAAATTCCGTCTTTAACACGTATTTTCATTGATATCTATACAACGTCAAGAAAAGACATATAAAAAACTTTCATTCTGGCTCCCCTGAGGATGTCTTCTGGATGTC	C	FMchr15	26397538	26397538	DEL3677	SYN274	DEL	-
MChr15	25939174	25939347	CTGCCGTCTTTACACCTCTGTTTTTAAATGGAACAAACGAGATATAGCGTGTTGATCAGTGAGCTTTAGAGGTGCTGGGAGGTGGATCTTATTACATTTGGACAGAGCCAGGCCAGCTGTTTCCTCCTGTTTCCAGCCTTTATGCTAAGCTAAGCCGGCTGCTAGCTGTGGCTT	C	FMchr15	28836284	28836284	DEL3684	INV959	DEL	-
MChr15	25967782	25967913	ATGAAGAGACAAACAGAGATGAAGAGACAAACAGAGAGAGACAAACAGATGAAGAGACAAACAGATAAAGAGACAGAGATAAAGAGACAAAGAGACAAACAGATAAAGAGACAGAGATAAAGAGACAAAGAG	A	FMchr15	28807458	28807458	DEL3687	INV959	DEL	-
MChr15	26053273	26053547	TCAAAGCCTTCTCCACACTGCCAGGAATAACATTTGTTGGGGAAATATTGAATCCTTCCGTTGCTTTACTTCTTTGAAGGAAGAATGAAAGCAACAAAACAAGGTGGAACAACTTAAATATATTAAGTCTGAAACTGGAATCAGCCAATAAAATACCCACCATGTGCAAGTTTCTGAGTGTAGAATATTTACTCCCATCACAGGTCCTGAAAATCCCCCAGATTTCCTGAAAAAATACAGAAGACATTACACGAGTGTCTTCAGTGGTGGTGTCC	T	FMchr15	28687273	28687273	DEL3693	INV959	DEL	-
MChr15	26767769	26768048	ACCACTGTAAAACTACAGTTTTTACATCGAATAGAGAAAACACTTTAGGCTTTGGAAAAATCTCACTCCCATTGGTTGCTGATATCGTTGAGAGAAAATAGTCGTTACAGTCTGTGAAAAGGAGTTCTGTGAATCTGCTCTTCCTCAACGAGCGGATGTGTCTCAGAAAACTGAATGTGGAAGTATACCGAGAGCTGAATTTACAGTGAGGATCAAATACAGTTTCACAGCGACTGAATTCAATTTTATACTACATTCAGCTTTAAGTTTATTGGAATTC	A	FMchr15	27958263	27958263	DEL3708	INV959	DEL	-
MChr15	26875746	26875896	caggaaaccccccccccccccccccccaccacacatacacacctttctgatgtcagacctcactcagtgactggtcagctgtgtggaggtgagagggtggagggtttgaacttctctctctcagctcctttttcgttcttcacacaactat	c	FMchr15	26778324	26778324	DEL3716	TRANS1115	DEL	-
MChr16	294982	295305	acccaacaggaagtcagctattttgaatttcatttaaaatttcagtgtatttttggccatttacaggagtcatactttaacgaactcctcctagagaattaatcacatcgacttcaaatttggtcagtgcaatctaaagaccttcgcagtgaaaagttgtgctatttgtgagttttcaccaaacggtgtggacgtggcgtggctgccattttgtgtgtttcgccatgaaacatcaagtttttgtaactcgaaggttcagtgtccaatctgccccaaacttcacatgtttgataagagtcccggcctgaagacatctacatgcca	a	FMchr16	378071	378071	DEL3742	SYN275	DEL	-
MChr16	1361159	1361349	cattttgtttctcacagatcaggaattacaaggcaaagtttaaaatgggcacactgtggtgctgtcaaaaactcatcagttctttcttggccaggagccaagccttccacccagtctcatctaaatctactgacaaactctgtgcatgaaagatcaagttgaacaaactccatgcaccttgaggaagaaag	c	FMchr16	1450521	1450521	DEL3751	SYN276	DEL	-
MChr16	1876435	1876554	tctgtaataggggCcctgtgaAAAGatcaacttttaagactgttaTttttttagttTAtattacgtttagataacaatggtacatataggccagttagtactattccagcgggaaaactt	t	FMchr16	1948822	1948822	DEL3755	INV960	DEL	-
MChr16	2001071	2001552	ttcatttgtagcatgctgtaaatatacactatgaacacaaatgcaacggggaaacaaacaaatttgtttattctcaatactcatatatactcataacagtatcagacacaattactttaacttacgtaagatgacatgaacatagttactgtgttgtactgtaaacaaaaaacagtatattgcaattacagtccatcccgtcttcgatgtgcatcaggccacagcacctcatcaacatcaccagtgatatcctctgtggccaaacatcgggggaagtaccatcttgagtggcgtatccagccctgcacaccaaagaccaaacctgaagcctattttatagtttaagctctgatttctaagtgatctgattggttaaaggtgttttcacatgtgcattct…	t	FMchr16	2032226	2032226	DEL3760	SYN278	DEL	-
MChr16	2625930	2626278	CCGGGGCAGGCGAGCAGGCAGTTACCTTGATTCCACTCTAGCATGGAAAGCAAGGAAAAAAACTGTTCTGCGTAGATTCAGACATCCTTTTTTTCACCACTTTTTCTTATATCCTGACTGTTTCTAAAGTCACCTGTATTATAACTATAACTTGGACACTTAACGTTAACCATTTATTCTGCCAACTGGGGAAGCAGGGAAGCACTGTGAGAGTCATGTTGTTTGACTTGTCCAATGCCTTCAACACCACTGAGCCCTGCCTTTTTGGGGAAAAGCTTCTGGTGATGCATCTATACCCCGACACGGCATCCTGAAACATGGACTACCTCAGTGGTCGGCCTCAATGTGT	C	FMchr16	2644343	2644343	DEL3767	SYN278	DEL	-
MChr16	3027099	3027414	CACAACAACAAACCCTAACAGCTTGAGTCTTAGCATCATAACTGGAAACAATGCAAACTGGCATGAGATGTGCACAGTCCAGAACCAGAGGGCTCTGCAGCAGGTGATTAAGATCGCCCCGGGATATCATCCACCAAACATCAGTAATATTAGTCAGGTGAGGTGCCTCTTCAGAGCCCAAAGGATACTAAAAGATAATACCCACCTCAGTCACAGCCTGTTCACTCAGCTGACCTCTGGCAAGTGATACAGAAATATCCACTGCCGTTCCACCAGACTACAGAGCAGCTTCTTTCCTCAGGCTGTGAGACACAAC	C	FMchr16	3049321	3049321	DEL3775	SYN278	DEL	-
MChr16	3031076	3031330	ATCCCAGCCGGCTGGCAGCAAGAGAGCACCTCCAACTGGGAGCTGTAGTTCTGAGTGGCTGGCACAAATCTGCTCTGTTTTAGTGGACAAAAAGGGAAAGAGAGATTATAGCCCGGAGAAATATATACAGATGGGTTACAAATTAAAGGAAAAACTTAAAGGAAAAATCAAAGGAAAAACCAACATAAAGTGTCTTAGTAAGGTGTTGAGCCACTGGTGACTGTGAAGGCCATAGTATATGATTCACATAATTTT	A	FMchr16	3052974	3052974	DEL3776	SYN278	DEL	-
MChr16	3299949	3300608	TTTCTCTTAAGAAACTGCACCAGGAAGTGACAGATATTTGGCTAATATTAAAAACAATGACAAACTGGGGAGGACCAGTGGTACCAATGGCTAGTAATTGTTGAAGAAACTGGAAAAAGAACAAGAAGGACAACTGCAGGAAAAATGAGGAAAAAAATATTATTTTATATATATAAGACTCAAAACCATAGAAATTGAACTATGTGAATCCATTACCAGGACAGCATAAACGATGGAAATATTACTGTAAATGTATTACTGGGGATATATGAAATGTGGATTGCAGATGTATCTGGCCCATTGAACAGTAGCTTACTAAATTTGGCACGTCTTATTTTTCATAAGATACTTAGCCCAAATACTGCAAGGCCTAGTTTAAATTACTACAACTAGTTTGAT…	T	FMchr16	3322171	3322171	DEL3782	SYN278	DEL	-
MChr16	3372694	3376279	AGGAACAAGATGGCGCCGGTGTGTGTTGCTGGCTGGCTGTCGCTCCTGCAATGTTTTGTGTTTTTAATGCTGTTTTTAACCTTTGGCACTAAACCGATCGACTCTCTGCTGGTGTACGATCGTCTGACTCTTTTAAACATACGACAAAATGCCGGTGATCTTGGTGCGTTTGACTTTAGTGGTCAGAAAACTTTACCTCCGTTGCTAGCTGGGATTCCCGTCCACCTGCACCGGATACCGCTCCACCTTCCGGCGGAAGCGTCGCCCGCGCCGCGGTAAACGCGGCGGTCGGCTGGTGAAGCTGAAAGCCTGTCTGGCACGCTCATCCTCCTTTTCCCGGACGAGGCACGGATTTTTCCTCCCTTCGTTGTTCATCGGCGGGTTCTGGATCCATCGACG…	A	FMchr16	3394422	3394422	DEL3784	SYN278	DEL	-
MChr16	3640611	3640715	TTTATTGATGTTGAGGCTAGGCTAAGGAACCCCAGTGCGAGACACAAGGAGGCGAGGAGACTGGAGTTCAAACAAAGAAGATCATTTGTTGCTGGGTTAAAGGGA	T	FMchr16	3659523	3659523	DEL3786	SYN278	DEL	-
MChr16	4139572	4139794	TGGCACAAGACTCAAACTGTTTATACATTTGAGCTTTTGGAGCCTAGATGGATATTTTGTTGCTGTCCTGTGAAAATCATGCATCTCCAAAACAATAACCTTTCACCAGCCAGAAAAACTGTTGTCTGCTTTGTGACATTTTTCAAAAATATTTATTAGGTTTTTAAGAAGTAGGAGAAGTTTCTACCAACAAAGGAACGCTTAATCCTTCAGTTTAAAAACA	T	FMchr16	4160329	4160329	DEL3801	SYN278	DEL	-
MChr16	4479133	4479371	ctttgacttaaagcaagtccacaacagtggttcaaaagcattctgggaaacattggaaatcactaacagaactcattcatgttaaagtttctatcaactattgactgcaaatcactttctgaccagttaaatattaaaccagaacattaaaaatcactatatgtgacgtcaggtaacttaattactctgttaacaattaaacacttttacaaactacattttaacgataaacaccaggt	c	FMchr16	4519194	4519194	DEL3810	SYN278	DEL	-
MChr16	4734045	4734246	tgactcaatattaacagtggtcatgttcgtataatgaagaaacatgtcccccagtgcaaagatgtccctcaacaatggaggtctatgacacaggtcaatatgcaatcaagctttggttatacaacatttatcagcagaatacatttattgttggtttgggtctttgagatttgtcgccagtaaggaaaatgtatattgccag	t	FMchr16	4774280	4774280	DEL3816	SYN278	DEL	-
MChr16	4748143	4748489	atgaatgaaaagaaagaggaaaaggaggaaaacaaccaggagaataaagaggacgacgagggaataaaGgggacagaagagaaggttgcggaagacgtagcaggaggaaaaaaacaaggagaaggaacagaaaggcaaaaaatgaggaagaggagaggaaagacagggggactatttgttcaaagcaaattttagaggcgatgggattacatacgaagtcaatgtgaagacacgattagacacaaattcgcccagtgtatcgcaaagacacgtctgtgccagttgaaaatgttctgagatcagtcacaggttgaactgaacacaaactcacaggaacagtcccacag	a	FMchr16	4788235	4788235	DEL3817	SYN278	DEL	-
MChr16	4784161	4784327	aaccggagaccctcaCcgaggagcagccagagaccctcaccgaggggcaaccagagactctcaccgaggggcaaccagagactctcaccgagggcaaccagaggccatcaccgaggagcagccagagaccctcaccaaggagcagccagaggccatcacagaggagc	a	FMchr16	4823923	4823923	DEL3818	SYN278	DEL	-
MChr16	4975923	4976088	acattaatcattcaatatttattaattccagcactctgcagccatgcactatcatagttttgttaaaaaattccagaaactgacttgtacatagacattgtatgttgttgttcattgttgctttttacatgtatttaaattctcgtttatttttttcacctacttg	a	FMchr16	5015245	5015245	DEL3826	SYN278	DEL	-
MChr16	5106980	5107290	CCTAGTGCCCTCCGCCCGCCTGGCGCCGCCTCACCGCCTCACCGCCTCACTCAGTTAACAGGATAAGATGTATTGGTTGAAATAAGGTAAACAAAAATGCTGACAGTAAATACATAGCCTATTTACACATGTATTTACTATAAGTATATGATGAAAATATAGTGAAGCAACATGATAAGGTGTTTCAGTTGAAATAAGGTATTGCATTAACTACAGTAAATTCAATACAAGTAAAAACTACATGTTGTCCAGGCAGGGAGGAAGAGGGAAAAGGGAAGAGAAAGCGAAAATACAAAGCAACAGGTTAGTTT	C	FMchr16	5145910	5145910	DEL3834	SYN278	DEL	-
MChr16	6057609	6057933	AGGTCATTTTCTTTCCCTTCTCTCCCTTTCGGTTTCTTGGTCTCCGTGCCCTCTTCCGTTGAAACCCCTCTCTCCCTCTTTACTGCTCTTCTTGCATCTTTTCCTTCCTCTCTTGCTTCCTCTGTCCTCTCTGGGATTGTTGGTGAAGAAACAGTGGTCAGTGAAGTCACATGGTGGATTATAAACACACTGCCTCTCCTCAGAAAGCACTCTCTTGTCTATACTGAAGCAACACTCTCCTCTCTCCTCCTCAGCCATGTCTTCAGTCCTCTCTCCTCCTCCCTCTCTCCCTCCCCCCTCCCCATCTAATGTTTCCACTGAGAGG	A	FMchr16	6109786	6109786	DEL3849	SYN279	DEL	-
MChr16	6278442	6278556	TCTCCTTGGACTGTGACCAGAATGAGGCAATGTTGCCTTTGAGCTAAAATAAAGTAGATCCTTAACTTCTCAAGAGCCTTTAAGATCAGGTAGTTTGGAAACCTCAGTTTGCTGA	T	FMchr16	6331099	6331099	DEL3854	SYN279	DEL	-
MChr16	6339043	6339250	ATAGAGCATGTTTGACGGCATCTAAAAACTGACTTGATTGTTTTAGTTACAGAGAACTGAATTTGAACACAGCACTGTTAACTGAATCAAAGCATGGCCATCTGAAGTTTAGATGTAGTCCATGTAGTGTAGTGTGGTCTTTTAATACCTATGCAGTTAACCATCCATTTTGTTTCTGTAATATTTAATAGAAGTGTGTTGGAAGTTA	A	FMchr16	6391697	6391697	DEL3856	SYN279	DEL	-
MChr16	6762263	6762447	TTTTTTTTTTTTTTTACAAAGCAGGATTGGCTTCAAAACTAAAGCTCCAGGATGGATCAATACCAGCTGTCCGTGACCCAAGTTCACACTTGGAAGCTGTAACTTTTGCCATTTTCACTGTTTATTTTGCAGGTTAACCTGTGGAACTTAGCGTTAGCATGTTGCACAGCTAATCAGGCTAACTT	T	FMchr16	6829273	6829273	DEL3861	SYN280	DEL	-
MChr16	7612019	7612482	CCACCCTCACCACCTGCCTGTCAGGATGTCAAGGACCCACTTGCACAGTGAGGTGTTTAATCCCAGGTCCTTGAGTTTTGTGACGAGCCTGGAGGGAACTGTGGTGTTAAATGCTGAATTGTAGTCAATGAACAGCAATCTCACATAGCTCCCTAGCGTTTTTCAAGATTACATGTTTCTTTTAATGCTTTACTCTCATCGAACAAGAAGTCTGTAGTAACCTAACACAATCTAGCCAGCATGGAAAAAAATCCATATCCCATTTGTGTTGTAAAGCGCAGAGGTGACTACAGGGAAAAAGTGTCATGGGTAGGTAGGTGAGGGGTCAGGTTTCCTCTGTGACATACCATAGCTGACCATTTCTTCCTCTTCCCTCCCGCTAAGAAAAGAGGCCAAGCA…	C	FMchr16	7684424	7684424	DEL3871	SYN280	DEL	-
MChr16	8230282	8230519	CTTGCAGCTCGGTGAGGCTGTACTTAGACATAGTGATGCTAAACGCTATCATCAGCATGCTAACATGCTAACATACTCACAATGACAAGGTTAACATGCTGATATCAGCAGGTCATGTTCACCATGTTTGTCATCTTAGTTTCGTGCATTAGCATGCTAATATTTGCTAATTAGCACTAAACACAAAGTACAGCTGAGGCTGATGGGAATAATTAGAACCGAAAATTTGGTGATAAAC	C	FMchr16	8302965	8302965	DEL3877	SYN280	DEL	-
MChr16	8394293	8394472	TTAGGCATTATAAAATGGAGGAGGGTAATGTTATTTCATAGCGGGTAATCAAAGCACAGAAGCTCAAGTTTATTGCAGTTCATTACAAATTTAGTGCTAGGCGATATTGTATAGCTTAATCATAGACTGGACTCTCCTTTTCTGGAGTTGCCCAGCTGGGCGAGAGGCGGCAAGCGGCTG	T	FMchr16	8467151	8467151	DEL3879	SYN280	DEL	-
MChr16	8685486	8685789	AAGGATGTTTTGCTGCCTTTTCATCTTTACTAGTTAATGTTGTAGTTCCAGCTGTAGCCTGGAGAAACAATAATTTAATTCACTGTGCCGATCAAAGTTTTAAGGTGAATCAATCAACACATCTTAAATGTCAATATAACGACTTTGACCATTCCTTTTGTTTTTATTGGCTCTCTTGTATGAAATATGCTTTAGTGTTGATTGGATCTGTTGTCATCCAATCTGATGATTGGATGATGATGATCTGCTTATCTGTTTATTAATTTCAACCGGATTAATTGGGAATATTCTGTTTCCTCATTTG	A	FMchr16	8759259	8759259	DEL3884	SYN280	DEL	-
MChr16	8948295	8948498	TTGCATGACATAAGCTTTAGTGATGATTGGACCTTCAAGCACTTAAAAAAAACCATACATGAATTTCAACCGGATTATGTGAACAGCTGATATTCTATTTCCTCACTTGGAGAATAAAAGTGGCGGAGTGTCGTTCTGGTGCGCTCCTGCAGCACTACACATATGCCGGTAGTGCATAGGTACTGCTACCGATGAGTACGGCTA	T	FMchr16	9021536	9021536	DEL3888	SYN280	DEL	-
MChr16	9085311	9085432	TGTCCAGTGAAAACCATGTAGGCTATCTCCAAATTTGGTGATTTTTAATGTTTGTGATAAACTGAAGGATCAAGTGTTCATTTATGAGTTGAGAAAATTCTCCCACTTCTTAAGATAAATAC	T	FMchr16	9158859	9158859	DEL3892	SYN280	DEL	-
MChr16	10077308	10077416	GTTTCAACATTACAGACTTGCCAGACCATGCAGCATATAACTGTGATTATTAGTGTAGATTTTTCTGTGTTAATAAATTTGAGGTTTTCATCGTTTTGTTTATTTGAAG	G	FMchr16	10225542	10225542	DEL3905	SYN284	DEL	-
MChr16	10489381	10489741	ATGCATATGTACATTGTATAAACTGATTCATTATCAGGAGCTAAAAAGGTGAAAATGACTTAGTATTTTACAAGATAAAAAGCAACAGCTGTTAGAATAAAATTGAATTGTTCCTGTCTAATAAAATAAGTGTCAGAGCCCTGGAGCACCGCCAGCACAAAACTACTAGCGCTCTCGAACACATATTTGCCAGTCGAGGCGGTAACACACTACTGTCACTCATCTCAAGCTACATCTGTTAGCATATAACCACTTCAGAGGAAGTGGGACTGGAGAGGGCAATACAAACTTTTTCAGAATAAAACTGTCACTGTCAGCATTATCAGAGCCTGATGAAGTCTAATGATTACACAAATATCTG	A	FMchr16	10638006	10638006	DEL3907	SYN284	DEL	-
MChr16	10730674	10731350	CGTTTTGCTGATGCTGCTTTTATACTTAAGTAGGATTTTAAATGCAGTATTTTTACTTGTAGCAAAGTATTTTTACATTGTTGTATTGGTACTTTTACTTAAGTAAAGGGTCTGAATACTTCCTCCACCACAGGTAGGTGAAAATAAGAAGTAAGGAAAACTGCAGGGATTGTTCTCTTTGCTCTATGGAGTTGGTCCATGTGACTGACTTGTGACTGACTTTGTACACAACAGCCACTTGTAGAGGTCAGTGGTATCTTCCGGGACGGCTGTGGCTCAGCAGGTAGTCGGGTTTTGGTGGCTCGATCTCTGGCTTTTGAAGTGTCCTAGAGCATGATAGTGAACCCCAGATTGCTCCTGATGGCCAGACCAGCACCTTGCTAGGTGTATGAGTATGTG…	C	FMchr16	10879972	10879972	DEL3913	SYN284	DEL	-
MChr16	10761447	10761551	CACACACACACACTCACGTTATTACGTTATTAAATGATGATTAAAGATATATTGGCGGTGGAAAGTAACCAATAATAATAATTTAGTTTCAGTTCATTAGGTACA	C	FMchr16	10911251	10911251	DEL3916	SYN284	DEL	-
MChr16	11936309	11936501	CCTACTTCTCTGATAGACATATTCATATATAAATCTGCCACAGCCCCTGTCATCCATTCATCCACGGCATCCTCCAGGGTTCAGTACTTGGTCCCCTGCTCCTGTATATACTACCTCTTGGTCAGATCTCCATCGTCACAGCCAACGGCCATCCGTACCTCTCTTCAAAGACTCTCTCTGCCCCCACCTGCTC	C	FMchr16	12097599	12097599	DEL3933	SYN285	DEL	-
MChr16	12296695	12296817	TCCACTGAGCACACTTTGTCAATTTAACTGGTTTGGTGTTTAAATAAAACACTCAGACATCTAAAGTGATACTGTGTATTGTGAGATGTTTTAACTTCAGAGATGTTGGGTTAATGTGAAGCT	T	FMchr16	12458418	12458418	DEL3936	SYN285	DEL	-
MChr16	12311474	12311732	AACCATATTTAATGGATCCTTACCAAAAATGTTTGTTTATGTTATGACTTGTAACATTATCTGATTTTTTAAACTCTCAAATATCAATATTGCCTCAAAAATCCTGTATCTTAACTATAGCTAAGAATTCACAAAGGGAAGGAAATTGATTGTGGAGAGATGTGGAAATGATGATAAGTAAATTCTTAAATTTTATTCTGTATTCAATAGGTGGCTGACTTGAGGCCAGGACAGGAGAGACACAGGCTCTGCGGCTGGT	A	FMchr16	12473065	12473065	DEL3937	SYN285	DEL	-
MChr16	15630535	15630675	TGATCAAAAACATGAATTGATTACACAGTCAAAAGACAACCTTTATAAAACTGACCTGACCCAGTAATTTTTGAGTAAAGATCAAAAAGACGTATAGTGGGAAATGTTAGTCTGCTTTGTAGACATGTTATTATGAGAGAA	T	FMchr16	15819933	15819933	DEL3983	SYN287	DEL	-
MChr16	15700606	15700836	GCCACAACGCTTTGGCCTTTTTGTACCCATTATTTACCCACATCTAAAACAATCAAGATTTGGAATTGATAGAAATGCATTACTTTTCCATAAGAGAACTCCATGAAGTGTAAAGTCAAGAAAGTTAGAGGAGTGCATGTATCAACAAATGCTCAAAAAGCTCCAGTTTAAGCTGGTCAACCCCTTTCTTCTTAATTCCCAATTCAGACTCTAATGCCTACATGGGAGCAT	G	FMchr16	15889908	15889908	DEL3984	SYN287	DEL	-
MChr16	15969464	15969828	TGCTCATCAAATCATTCAGTGACCCCTCGTGCCCTATGGATGGGGGCGTTGTCATCCTGGAAGAGACCACTCCTATCAGGATAGAAATGTTTCATCATAGGATAAAAGTGATCACTCAGAACAACTTTGTATTGATTTGCAGTGACCCTTCCCTCTAATTTGATCAAATTTCGATCAAACTTCAATCAAACTCCGTAGAGTAAATCTCTCAAAAACAGTTAAGAGTACTCCACCAATTTAGCACTGCACTCCTGTAACATTGTCGGACTCACAATGGACAGTTTAAAAAAGTATCCCACCCATTCTTATTCCTTGGCAAAACCCGCCACTTACATTACCAACAATGCAACTCAACCGCCTACAGT	T	FMchr16	16158640	16158640	DEL3992	SYN287	DEL	-
MChr16	16309234	16310177	AATTTGCATAATTGTTTTTTTTATCAATTTAGATTCCGTCTAAAGCTTTAACTAATAATTCTTGTGGGACAGATTTTATATTTGTGGTTTTTGGCTCACATGTGGGTGGAAACATACAGTAGTGACAATAAACTGTGACATACTGTCGCTGTTTAGGAGCAAATTTTGCTGCCCTACACAACCACAATTTCAACTTGTCTCTTGACAAGTACTTTCTCCCTGCTTCAGATTTTTGTGCTAAGCTATAGGCTAAACATACTGTACTCTGACCTGGACCTATCTCTCTAATGCAACTCTGCCATGTAGGAACTTTTCTGATTAAAATAATCCATTTTTGTGATATTTTTTCCAGAGCCGGTCTTCAGCCTCACCTGTCCCCCAGCGTGTCTGTTTGCTCTG…	A	FMchr16	16499208	16499208	DEL3998	SYN287	DEL	-
MChr16	17272341	17272909	CTGTCATGATCCGCTCCTGGCCTTCCATCCCTTCTGCCAGTTCTGTCAGTACTTTTCCACTCACCTGCCGGCCACTCCCACCTGATCAGTGCAACCACCTTCACCTGTGTTCCCTCACCTGATCACCTGCCTGCCACTCCCACCTCATCAGTGCAACCACCTTCACCTGTGTTCCCTCACCTAATTTATACCCACTCATTCCACTCATACTCTGCCAGATTGTCTTCAGCAGCATGCTAAGCTCTCGCGCATTTATCTTCGGATTGCTTCCCGGTTTCGACCCTGCCTGTCCCTGACCCTTCCTCGTCGTCCCTGCCCAGGTAACCAGATCAGCCTTCTGTCTCTGACTCCTCTGCCTGCTCGCCCCTTGTCTGTCTCCTGCTTTCTGGGATTCCCTCC…	C	FMchr16	17443281	17443281	DEL4010	SYN287	DEL	-
MChr16	17987607	17987839	TATTTTTACATTTAGTGTTACTCACTAAACACCTGTGTATCCATGAAGACTAACAAACATGTCAGATACATTTAATTCCTCATAAAACATGTAAACTTGTAAAGCATTTTAAACAATATTTAAAATCCTACATTATTGTCATCCGGATTTGCTAGCTTGCAGTCATGTTCTTCACTGCCTTTGTTGGTGCATTGTTACGTTACCGCCGCCAACTGTCAATTGGTAGAACAGCA	T	FMchr16	18158215	18158215	DEL4016	SYN287	DEL	-
MChr16	18839881	18840693	AGCCATGTGGAAGACTCTGGTCTGTGCAATGAGTGCAGGGGCAGAGTGCATGCAGGTAGACAGGTACGTAGGTAGACAGACAGGTAGCCCGTCCAATCATTTCATTCGGTCTTAATGAAATGATTGGACGGGCTTATTACAGTCCTGTGACAGCCACAGACACCAGATTTTTTTCTTCTTTTTGTCAGAGCATTTGATTTATTGATTGCTGTCGGGATGTAAAGAGAATTTCAACAAATATAACAAAAAGTGCTTCTAAAACACACTGCCTACCCAAGCTTTAAACAAGACAAGAATCGGCAGATCATTACAAAATGAAAATAACTGCTTGCTGCAGCCGTACACGATAGCATCTTAAATTTGGTATGTAGTGATCATCATCTGTTGCCTGACATACTC…	A	FMchr16	19018796	19018796	DEL4033	SYN288	DEL	-
MChr16	18977279	18977649	TGGAGCGACGCCTGCAAGCTAGTTCAGGCAGGCAACTCGAGCTGCATGTTATACACGTTTAATATGCCTCGCTCTCCACAACAATCCACTAAACACACCCTCCCAATTTGGCGGTCTATTTAAGCTGGGAAAATTTCCCAGCTCTCCCTCTGCCTGTCAATGCTGCTGCTGCCCTGTGTCAGTATTGCTTCAGCCCCACCACCACCAGCATCCACCTGTAGGCTCTGGGGGGTTTAAGATATTTGCTCATCACTCCCCAATATCTCCATGTAAACATATCTGCGGGGAGTGATGAGGTCGGAGCCTAGACGCCAAACTCTAACTATGGTCTGTCGCTGTAATAAACATTTCAAACGTGAGTTGTCTGACTG	T	FMchr16	19155508	19155508	DEL4035	SYN288	DEL	-
MChr16	19164703	19164947	agtccatggcatcaaattttaaccaatttacctttcagtaaccctcagctatattgtgaGAGAAAAAAAAGGGacttcttgccatctcctatcattatagtaaatAAAATAACAcattaGctttaacccttcacatgcAGTCTagtcttcagtcgagttcactttaggatccagtattccccgactgtactcaattcactttatgtAaggcatattttaaagtacaacatttaccactgaaATGG	a	FMchr16	19360273	19360273	DEL4039	SYN288	DEL	-
MChr16	19644113	19644395	tatagaaccaccaaacagatgaattaaattcaaataaattaatattatattaaatatgctcaacaattttgataattgattcattgttgaagtaattcttcaagtaaaaatgccacaaaaatgtatttgttccagcttctccaatgtgaggctttgtggctttttcacagcttctttgatgactgcactgttgtgaaaaattaatgttggtcatgagacagcagtggtaatttattgtttactgtgaaatgtttcagaaattggtgtttcgttaaaagtgaaa	t	FMchr16	19839666	19839666	DEL4043	SYN288	DEL	-
MChr16	19798860	19799218	atgtatgcatattacctaatctgaatacgtgcaaatagcaccggagcaccgagatgcaatgtgcttggcaacgcagttaggggtgcgtttcaccctttgccggtgctttgagaattacacggtttctttttgtcttatttgtgcaggtttagcagctgcaaaagccacgtaatgcttttatgaattcgacatgctgtgaggttatactaaggcagagctgtaaagctaaatgctaacatgctcataatgacaatgctaacacgctaatgttcatcaatggcatttttttttacctatttgctaattaaggctaaacacaatgcacagctgaggctgatgctttgttttgcaggtatttg	a	FMchr16	19994299	19994299	DEL4044	SYN288	DEL	-
MChr16	19802533	19802878	atgaggaggaattttgaagtgtgttgatggtatgtctttgcacacttgtgtatggatgcggacttgtgcgtgtgtgtatgttttagcatttgacatgagtataggagatagcaacatatgttattcaccctttgaatcaataactacatttatatgaactgcaggaaccaacctattgactttattctaaacaggacagttttttaataaagctgttgttaatggaacaactctattcatattcccatttacatgccatgaagcaaagccaaatcaatgatggcagatggtccatccactccactgttcaactccaaaccctatatttctgatgtgttgctgcttc	a	FMchr16	19997615	19997615	DEL4045	SYN288	DEL	-
MChr16	20447723	20447985	tgtcaggcgcacagagtgcactggagacaccgcggtggctgccacgcacactctaccttctccagccacctcacccggcacatcctcaccacctgcacctatggactgtgtaaattagcaaagtctggaaataaagccagtgacagctctcgtacaatcattacactccatatcctcattatgagtcctggtcataacgcaggccaagttcatcagaacaaaacttcaataaataaataaataaattgtgttcaccgatcaaa	t	FMchr16	20654687	20654687	DEL4056	SYN288	DEL	-
MChr16	20648463	20648656	actgtacatggggaagggtaacactttattttgatagtccatctgttgacacaccaaaagttatcagtcgcatgtcaacagtgtgtaagttgacattcaacaacacagtttcaatagacaagtgttgatctacagattttacaaaaagtgtctgttgactgtcaatatgtttttttgcaacaaattattaacca	a	FMchr16	20854599	20854599	DEL4060	SYN288	DEL	-
MChr16	20752028	20752141	taacaagataaaatctagtctatgctgtaaacatttaaaagtgtactcaagtgatttaatattgcacttacatatagttaaaatgattatgatcatgcattaaaaggtggaaag	t	FMchr16	20957622	20957622	DEL4062	SYN288	DEL	-
MChr16	21455939	21456070	atacgagaccagtgtctgaagaatttaagatgacccaccagtcagagtcactactggttgtaacactataatcttcccatcaagaatataaccgtccctcactcaaaccctaaattccaatatgattcccta	a	FMchr16	21659646	21659646	DEL4074	SYN288	DEL	-
MChr16	21927618	21927745	gaggaaacaagagaggagaggagaggagaggaaacaagagaggagaggagaggagaggagaggaaacaagagaggagaggagaggagaggagaggagaggagaggaaacaagagaggagaggagagga	g	FMchr16	22131410	22131410	DEL4082	SYN288	DEL	-
MChr16	22976819	22977186	gcatgattcttctctatttgtcctaccacagaacagtgtggaatcaagatggaaaaatagccgacataacattagagttaacgtcagtctgtagacatgcatgaattttaccatactgaaagattaacttaaggtttttacatgttttgcagcaacacagttttgtctgtgtgattgatttgattcaggtaccactgaaatattaaatgtaggtacagttgaagaaaatattagtatgtagaacaagggagaaacaattgggcattttagaggaaaggagaaagaagtatttttgtaaatatgggtacctacagggaacagtactgggaaacaaaagtttaggtttggtgtttgctgtaccttttgaa	g	FMchr16	23179928	23179928	DEL4101	SYN288	DEL	-
MChr16	23648841	23649039	gcggtccatacagtacatttactgtcacagctgaatcaactgcggtagtccaaactgattttacctttcgacatttggccgcctttgaaatgctaataaagaagtaactgagtagaataaataaagcttattttttgataggcttggtttgctttaaagctgctataatcaatatttttatattaacagccaaatggct	g	FMchr16	23861707	23861707	DEL4117	SYN290	DEL	-
MChr16	23775474	23775606	atgatgggacaagacaagatgagacaagacaggacaagacaaaacatgatgggacaagacaagatgagacaagataggacaagtgggacaagatgagaaggacaaaatgagaaaagaaaacacaagaaaagac	a	FMchr16	24001059	24001059	DEL4124	SYN291	DEL	-
MChr16	23942727	23943121	gtaatcagcgcaatctgccgtcttgctactactgttcacttctgttgagcattgtgcaacgccctccgttgatgatgcatccttgattacaatggttccgctcaaaactggaggaaacgcgagctggtttactagatagtaccaaggttccaagaatcctgaatggaaccggttcaagaaccactaatttggtggaaaaggggtaacagtggctagattgagcaggtttaaactgtgatatgtcagtccagagtatgttcagctgatactccaacagtgctaaccctagaccaaacctctgtttctattctgaagttttaagaacagctttgctaaaccaacacgcctgttagttccagcttgttagaggcattattgtgcacttgagactgaaa	g	FMchr16	24168391	24168391	DEL4126	SYN291	DEL	-
MChr16	24013772	24014155	ccccCGCCGGGCGCATGATGACCACGAGGCTCTCCAGTCAGTTttgagggcgggggtgggatcgttcttgcctcctctgcctctttacagtacaaggcagatgtgttttacaaagttagcagcagatgcacagtgaattttaggaactccctaagaattttggattccaacaaatgatcacagatcaactattaaatcttttcccgcgttataacggcagtttcagataaaaagtgacggccccggtggcgagtgaaaatatgccaaatctgttagaggacatgaattacaacgccttaaaaatactgagcgcttgtatgttggttatatatgtactgtagtacattaggctctgacagtaacttacaggagctgatgtgctgg	c	FMchr16	24239691	24239691	DEL4132	SYN291	DEL	-
MChr16	24203666	24203921	accaacagcgaatatatcttttaacaagtattgtgtgtgtctcacagcctgatatatctacttattctgtgccatagagctccattgtggtccaaaaacacatcaatgagccacattttccttcattcactagagcaccaaatgtggattcatccaccgctgaaaataatccccaacaaatgcactatttcctcctgtttgtttgattaaaaactacaatgagcagctgttttaggaaattaatgagccttgtttt	a	FMchr16	24426066	24426066	DEL4141	SYN291	DEL	-
MChr16	24277683	24277981	actgcaacatttaaccacactttcttttaatattacaggtgaaaaagtggtggaatgtaattgaataaaattttattttcattttaaatttgtcttacagcaggtaaaacatagaacactgtgcttggtgCgacaatatcacagcatcatgttccgtttaacattattctcttatctttaatatcacaatccaagtcatatccagaaatactctgatggagcgcagagcaaagtttttggtgagcaggcaggtggagaacggagatgcggggtgtcagatcatggaaaagagacgacaa	a	FMchr16	24500569	24500569	DEL4149	SYN291	DEL	-
MChr16	24304618	24304770	tctctcctcctctagtctcctatcctcccctgacttctctcctctccactctacttcatgtccacttgtctcctctcctcctcttgtctcctatcattccctaacttctttcctctcctctctctttgtgtccacttgtctcctctcctctcc	t	FMchr16	24527989	24527989	DEL4151	SYN291	DEL	-
MChr16	24710010	24710345	ctgaagtattctcagcttcatgtagttaaagtatcagtagtaaaagtacagaagtactctcagcttcatgtagttaaagtatcagtagtaaaagtactgaagtattctcagcttcatgtagttaaagtatcagtagtaaaagtactgaagtattctcagcttcatgtagttaaagtatcagtagtaaaagtacagaagtactctcagcttcatgtagttaaagtatcagtagtaaaagtactgaagtattctcagcttcatgtagttaaagtatcagtagtaaaagtactgaagtattctcagcttcatgtagttaaagtatcagtagtaaaagta	c	FMchr16	24942340	24942340	DEL4175	SYN291	DEL	-
MChr16	24723451	24723631	ctgatgcagctgatgtcgtcagggatgcagatgaaaacccagccctcatcactatggtctggaataattaggagaagacagctcccctcgttttaatgacatggtatgtatgaagccactcttttaagaccttgatctcagctcccaaatgatttaagagggctccagaagtatccaaacc	c	FMchr16	24957348	24957348	DEL4177	SYN291	DEL	-
MChr16	24801724	24802148	accttcgaaatgaagactgttaagaactgaaactaaactaaactggtcaaccagagaatacatttaatttccctgtatacattatacatctgtgtacatttattcactgtcatttcgtttcattatgtatttgagctggtaattttgagttgtaaagccagtttggttaaaaaaaagagacgtgtaccagagaaatgaaactgaagaaacTtttTATAAATATATATTTTCTATTATCCTTTTTAAATCAGTGGTCGTGTGTGTTTTTGTGTGCTGGAGGTCTCACTGCTCTCATGTAGAGCTGCTACTGCCAATCTCTGTACCCAACCTTGAGTGGATTTAGTGAACCTGAGAACCAAGTAGAACTGCGTGATCTTGGGTCTAAAGTATTTTGGAGAG…	a	FMchr16	25035677	25035677	DEL4178	SYN291	DEL	-
MChr16	24849456	24849559	aggggttaaatcatcaagtcagcagttatacatgataatatgtcattaataaaGgggttaaatcttcaagtctgttgttgtaagtgttaataagttgttaataa	a	FMchr16	25083002	25083002	DEL4181	SYN292	DEL	-
MChr16	24941464	24941598	tgaaaacataagtggaaaatatcggacatatccttttcctgtcagttgctgacaagattttccttctctctgctcataaatgtcacatctcgggaacttggggattatagagaagcccagctgtccccgtcatat	t	FMchr16	25178780	25178780	DEL4186	SYN292	DEL	-
MChr16	24990678	24990885	CGTATAAAAAAACTTGAGTCGAAACACCTGGAAATTGGGGAAAAAGGTGAAATATTGCAAAAAAAGTCTTTACACTTGGAGGTGGAAAAGTTGGTGCAATGATAAAAAGCTGGTGCATCGATAATGTGACAGAGTGCACTGGAAACAGATCCAAGGAATAAATCATGACACACGTCACGACCCGGCCATGACAAACGGAAGGAAAATG	C	FMchr16	25242176	25242176	DEL4188	SYN293	DEL	-
MChr16	25058788	25059267	TACTGATACTTTAACTACATGAAGCTGAGAATACTTCAGTACTTTTACTACTGATACTTTAACTACATGAAACTGAGAATACTTCAGTACTTTTACTACTGATACTTTAACTACATGAAGCTGAGAATACTTCAGTACTTTTACTGCTGATACTTTAACTACATGAAGCTGAGAATACTTCAGTACTTTTACTGCTGATACTTTAACTACATGAAGCTGAGAATACTTGTGTATTTTTACTACTGATACTTTAACTACATGAAACTGAGAATACTTCAGTACTTTTACTACTGATACTTTAACTACATGAAGCTGAGAATACTTCAGTACTTTTACTGCTGATACTTTAACTACATGAAGCTGAGAATACTTCAGTACTTTTACTGCTGATACTTTAAC…	T	FMchr16	25311935	25311935	DEL4194	SYN294	DEL	-
MChr16	25221782	25222464	AGCTCAGAGAGCTTTTCTCCCTCTTCATTAACTCTTAATGAAATAAAATTATTAATCTTGAGAATAAAAAAAAACGAGGAGAGATATTGTGGCTGACTCGCGCTAGCAAGCTCCAGAATATACACTTAGTTAAGTACTGTACTGAACACCTCAGAGGTAAATCTTGTCCTTTTTCCTCCACTACATCTGTCTGACAGCTTTAGTTACTTTACAGATGACAGCTGTTCATCCCCTTCCTGTCCAGTGAAACCACGTATCTCCAGATGTGCTGATGTTGAATGTTTGTGATAAACTGAAGGATGAAGTGTTCCTTTATGTGCTGAGAAAATTCTTCTCCTTCTTAAAGATATAATCTCTGAGATTTTAATTTAAATAAACGTCTGTTAAGTCACTATCTAT…	A	FMchr16	25548554	25548554	DEL4204	SYN295	DEL	-
MChr16	25239379	25239553	TTAAGGAGTCTCTGGTTTCTCTGGGATAATCTAGTCCAGATTTGACCAGTCTAAGTATAGTGGTTTTTGATCTGGACCGGGTCCAATGTGGTCTAGATGTGAAAAAAGCAGTGAAATCTCCCTTTTTTGCATTTTCACAAATAGAATAAAGGTTTCACAAATTTGAAAGTGGGTT	T	FMchr16	25565774	25565774	DEL4206	SYN295	DEL	-
MChr16	25737193	25737779	AGTAAAAGTACCGAAGTATTCTCAGCTTCATGTAGTTAAAGTATCAGTAGTAAAAGTACACAAGTATTCTCAGCTTCATGTAGTTAAAGTATCAGTAGTTAAAGTATCAGTAGTAAAGTACACAAGTATTCTCAGCTTCATGTAGTATAAATATCAGTAGTATAAGTACACAAGTATTCTCAGCTTCATGTAGTTAAAGTATCAGTAGTAAAAGTACACAAGTATTCTCAGCTTCATGTAGTTAAAGTATCAGTAGTAAAAGTACAGAAGTATTCTCAGCTTCATGTAGTTAAAGTGTCAGTAGTAAAAGTACTGAAGTATTCTCAGCTTCATGTAATATAAATATCAGTAGTAAAAGTACTGAAGTATTCTCAGCTTCATGTAAAGTATCAGTAGTAA…	A	FMchr16	26041421	26041421	DEL4222	SYN296	DEL	-
MChr16	25926338	25926477	tctgtctgtctgtctgtctctctgtctgtctgtctctctgtctctctgtctgtctctctgtctgtctctctgtctgactgtctgtctctctgtctgtctctctgtctctctgtctgtctctctgtctgtctgtctctctg	t	FMchr16	26244342	26244342	DEL4230	SYN296	DEL	-
MChr16	26021322	26021505	tgtcctgcagttattacagacagtgaaccaaccacagacactggactgtcccgctgttattacagacagtgaactaaccacagacactggactgtcctgctgttattacagacagtgaactaaccacagacactcgactgtcctgctgttattacagacagtgaactaaccacagacactcaac	t	FMchr16	26358732	26358732	DEL4233	SYN297	DEL	-
MChr16	26260395	26260570	gagaggagtatatactactttactttatattcactgagtacactgagaggagtatatactactttactttatattcactgagtacaccgagaggagtatatactactttactttactgtattatgactgagtacactgagaggagtatatactactttatattcactgagtacacc	g	FMchr16	26522977	26522977	DEL4243	INV962	DEL	-
MChr16	26469808	26469921	gaggtgtagagaggtcagggtggaggtgtagagagggctcagggtggaggtgtagagaggttggggtggaggtgtagagagagcccagggtggaggtgtggaaagctcagggtg	g	FMchr16	26912077	26912077	DEL4254	SYN299	DEL	-
MChr16	26834156	26834270	tgtgtgttgtctcgtccttgagtgtgatgcagcgttaacacacctggctgaacgtgaggtgacatcacatcaagcttcttcctcatgaagacacattaaccaatcatatctgacc	t	FMchr16	27206039	27206039	DEL4267	SYN302	DEL	-
MChr16	27060498	27060629	ATTTAAACACGTGGTGTGAAGTATTTAAACACGTGGTGTGAAGTATTTAAACACGTGGTGTGAAGTATTTAAACACGTGGTGTGAAGTAGTTAAACACGTGGTGTGAAGTAGTTAAACACGTGGTGTGAAGT	A	FMchr16	27464113	27464113	DEL4274	SYN306	DEL	-
MChr17	95812	95943	tttgtgtcctcacaacgtcagtgggcagtcgggtctgtgtcctcacaacgtcagtgggcagtcgggtctgtgtcctcacaacgtcagtgggcagtcgggtctgtgtcctcacaacgtcagtgggcagtcggg	t	FMchr17	78014	78014	DEL4312	TRANS1122	DEL	-
MChr17	191391	191534	cagatcattcccccaggaggagactctccctcctacagaggacacagagacactgaggaaccagaccaggaccagatcattcccccaggaggagactctccctcctacagaggacacagagacactgaggaaccagaccaggac	c	FMchr17	1819514	1819514	DEL4315	INV967	DEL	-
MChr17	249078	249272	CCCGACTTTGCTCGACCCGACTTTGCTCGACCCGACTTAACTCAAACCGACTTTACTCGACCCGACTTTGCTCGACCCGACTTTGCTCGACCCGACTTTACTCGACCCGACTTTGCTCAACCCGACTTAACTCAAACCGACTTTACTCGACCCGACTTTGCTCGACCCGACTTTACTCGACCCGACTTTACTCGA	C	FMchr17	1573535	1573535	DEL4321	INV967	DEL	-
MChr17	408102	408302	GTAGAAAAAACAGAATTAATGGCAATAGACAAAAGTATAAATAATCTGCAAAATCTAAAACAATATAAAGTGCAAACAAGGAATATTAAATATCTTGGTTCCTATATTCGAGCAGATAAGTCACAGCTGTATAATGATAATTTTCTTCCATTAATTAAAGACTTTAAGCAAGACACTGAAAGGTGGTCTGATTTGAAGATT	G	FMchr17	1416973	1416973	DEL4329	INV967	DEL	-
MChr17	733210	733335	attacttcagctctgtttgggaccggcttaggttcagcacacacacacacacacacacggaacggcgacgcggctctttgatctgagagcggctccatttaccggagctttaatcggtttgtaccg	a	FMchr17	822544	822544	DEL4339	INV967	DEL	-
MChr17	1346977	1347096	attattattattattattattgtcattattatattattatattattattattattattattattattattattattattattattattgtcattatattattattattattattattatt	a	FMchr17	2105935	2105935	DEL4352	SYN314	DEL	-
MChr17	1381606	1381744	tggcatttagctcaaagcaccgctgtgcctaattgtgtatgtttgaaaataaagaacagagatgaaaataatctgactttgacgcaggtttaaagttaatcctagcacgacccactttaagtgtggttcaagttctggt	t	FMchr17	2140162	2140162	DEL4355	SYN314	DEL	-
MChr17	1449425	1449801	GCAGCCTGTTTGTTACGACTTATCAGATTATGATTGTTTCTGTGGCTTTAGCTGTCTTTTCATGAGCTTTTAACAAGGAAGTAATGCACAGTGATTCACAGCTAAGCTGACATGGTTCTCTCAGGTTTACATGTGATCTGTATCTAGATGTATCTGTATCTGCATAATGAAATCCGATCCACAAGGTCTAAAATGTGTTCTCGTTATCTCGATTGTGTCTTCATGTGACTGTATCTCAATATGCACATTAGTATGGCGGATCTGGTGGACTTGATGCTGTGTCCCAGGTTAAAGGGAAGCATTGCTGCTGTTTGGGCTCTCTTCTTTTTCCTTTGCTTTTGCCAGGATTGTTCATTTTAGCAGGAAGAGGTGGAGTT	G	FMchr17	2316640	2316640	DEL4358	SYN316	DEL	-
MChr17	1670666	1670787	gttatattaataaactttgtttgctgtcgtgtgagccttcacagagcgaccggtttactgatgtaacctgaaagggtttctgggtaatgtagtcctcaaaattcaaacaggtgcctctcgcc	g	FMchr17	2520821	2520821	DEL4369	SYN316	DEL	-
MChr17	1706593	1706942	CACCCCCCACCCCCACCCCCCGCTCTGGTTTCCTCCCACAATCCAAAGACATGCACATTAGGCTGATTGGAAAGTCTAAATTGCCCCCCAAAAAACAATCAATAATAAACAATCAATCAATAAACAATCAATCAAATAAACAATCAATTTAATAAAATCATCAATCATATTTCTGCATGTGTCTGCCTCCCTGAATAAAGATATACAGTATAAATACAGTTTTAGGACATTATGGCTGCTATAAAGTACAAGTACTGCTGTCTGTcatcaaatattgatctttaatatcaattctgattaatgaggctgaagtcctggacaggatcaatgttgtggaataaaagatgtcg	C	FMchr17	2557105	2557105	DEL4372	SYN316	DEL	-
MChr17	1919592	1919917	cgattggccaaatagtgtgtatgtaaaggtaagtggcacaaacagaaatgtgtgtaatgcttcacagatctgttactcaaactggacttcctggattgtatttcatggctcatacctgaaacaaccccccccccccccccagctaacacctctttcactgtgacaccacacttggtaaaaaagctcatttttgttcttggcacctcccgtctgtcaggctgaaatcaaacattactgaaagctgaatcagaacataaccaggaaatgttatggacatactgtaggttaaaactacaaccaagatgacttttcagataaaatgtagt	c	FMchr17	2771307	2771307	DEL4381	SYN316	DEL	-
MChr17	2384020	2384165	cttgaacacaccacatctcatttagatacacattctggtggagttttgttcattcagttttttcttgttttttctttcctaagtatgcaggtcaaccaggttgctctctagctatgttaaatctcagctgaaataacatagaaatg	c	FMchr17	3237355	3237355	DEL4397	SYN316	DEL	-
MChr17	2538819	2540430	acagttgtgctcaaaagtttacataCcctggcagaatttttgctttcttggccttttttcagagaatatgaatgataacacagaaactttttttccactcatggtcagtggttgggtgaaaccatttattgtcaaacgactgtgttttctctttttaaatcataatgacaacagaaactacccaatgaccctgatcaaaagttcacataccctggtgattttggcctgataatgcacagaagttgacacaaatgggtttgaatggctactaaaggtaaccatcctcacctgtgatctgtttgcttgtaatcagtgtgtgtgcataaagctgagtgagtttcgggatccagacagactctgcatctttcatccagcactgacgtttctggattctgagtc…	a	FMchr17	3392924	3392924	DEL4404	SYN316	DEL	-
MChr17	2567626	2567820	caataaatgttacagtcttgatttcatacttctcatgagaaacctctgcgtgacctcacagatgatgctggaatgtgtcatggcggcagaaatgatattagatgaccagaatcagcagtatttcagcaagtttgtgttttgggccgcagctgcaggtttaaatctgacacaatgcagctttaacacgtctcatcc	c	FMchr17	3420078	3420078	DEL4405	SYN316	DEL	-
MChr17	2854679	2854779	ATTAGGAGACATGACCGTGTCACTGAAGCAGGATCATTAATTCGTCTTTTCTCCTCTGATGCACCTCTAAACTGTGCAGACTGCTCATGAATTACATTATT	A	FMchr17	3709448	3709448	DEL4411	SYN316	DEL	-
MChr17	2926277	2926880	ACACTTACCTTTTACTTACTTTATACTGTAACTCCTTGTCTGTTTATTGCTTACACACCACTGCCCAAAGGTTTGCCAGAAACGTAGCACAGCTAAGAAAATCCAGGCCACTCTGATACAGACACACCACACACTTCTAGGGGTTATAGTGATGATTGAGAGGGATTATATTTGTACAAGTCTACATTGTTTTTAGGAAAATCCTACTCGTTATACCTTTAAGTTAAACTTAAAGTGCAGCCTCACAGAGATGCTAGCTGGGCTGTAGACTCTTAGTCTTGTTATGTTCCTGTTTGAAAATGAGACACAACATCAATTAGTGAACTTTTGAAATGTTGACAGGAATATTTTTTAAACTTGGACTATACCTCCTGGTTCCAGCTCTGCACTAAACGCACA…	A	FMchr17	3781326	3781326	DEL4414	SYN316	DEL	-
MChr17	3117315	3117455	TGCTCACTATAGAGCAAACTACTGACCTTATATAGGGAAGTCCCCATAAGAAGTGCAACTCAGTGATTCATCTAGTAAGCAAATATGTATTTATTTATACATACATGTACTGTATGTCCACAAGAGTAAAAGTAAAGAGAG	T	FMchr17	3971277	3971277	DEL4416	SYN316	DEL	-
MChr17	3160425	3160619	TTTAATAAGAAAAATTAAATTTAGCTGATTCAATAATTCTGAATTAATATATTTTCTATTGTTAAACTCAAAGCATATTTAAACAAATGTAAACATAAAAAATCATGTCAAATTGATTAAATTATTAACACAATGTATTATGAAACAACCTCAGCTTTAGCTGAGACACTTTTCTGGGTAAATAAACAAAATTTT	T	FMchr17	4014281	4014281	DEL4417	SYN316	DEL	-
MChr17	3447257	3447477	AAGAAGAAACAACAGAATACAAGCCACCTCAGATCTCATTACTAAACGCTACTTAAATCTGAATTTAAAGCTGAAACAGAAAGCCTTTAAAGGGTCACTACACCTGAACTTAGCTTGTCAGCATGCTAACATTTGCCAATTAGCACTAAAACACACAGCACAGCAGAAACAGATGATATTCCCTATCATCAGTTTTGCAGGTATTTGATCATGTGCTGGAA	A	FMchr17	4302368	4302368	DEL4427	SYN316	DEL	-
MChr17	3525816	3526125	AGTTCCACATTTAAATCCAAATATTTTTAGACCATTTTATTAAGATAAAGTTCTCATATGGCTGCCTAAGTTTAGCCGACATTTCTAGTTTTGTAGAAAAACATGCTTATATTTCTCAAAGTCATGATATCGGTACCAGAACTCAGGTGTTTTGGCACCTGTATTGAAACAATACCTAGTACTCCTACTGTACATGTTGGTCATCAAGTCAGACACACACGGTTAAATGCTGGAATGGTACAATATTTATTTCCTTTAATCAGTTTTGGGGCTTTAACTCCTCACAGATAGTGAATGAGAGAAGGTTTAA	A	FMchr17	4380609	4380609	DEL4429	SYN316	DEL	-
MChr17	3767923	3769569	ACAGTTGTGCTCAAAAGTTTACATACCCTGGCAGAATTTTTGCTTTCTTGGCCTTTTTTCAAAGAATATGAATGATAACACAGAAACGTTTTTTCCACTCATGGTCAGTGGTTGGGTGAAACCATTTATTGTCAAACGACTGTGTTTTCTCTTTTTAAATCATAATGACAACAGAAACTACCCAAATGACCCTGATCAAAAGTTCACATACCCTGGTGATTTTGGCCTGATAACATGCACAGAAGTTGACACAAATGGGTTTGAATGGCTACTAAAGGTAACCATCCTCACCTGTGATCTGTTTGCCTGTGATCAGTGTGTGTGCATAAAAGCTGAGTGAGTTTCTGGGATCCAGACAGACTCTTGCATCTTTCATCCAGCCACTGACGTTTCTGGATT…	A	FMchr17	4619199	4619199	DEL4442	SYN316	DEL	-
MChr17	4665257	4665402	ctgcatacgcacataaatacacacatgcagacaggtgtgattattgatcatctcattgcataacaatgggcattaacctgctgctgtaacaggttccactcttctggtttcaggctttccaccaaattttggaacctggctacagg	c	FMchr17	5539539	5539539	DEL4463	SYN316	DEL	-
MChr17	4937565	4937778	tcagttagatggtaatctgcatgagaaataaagaaaaagaaaaaacattaataatcaatttgacccaaacagacatgatcactataagaggtttccactgtaatgttgctccatgccgccacctgtggtcacaaatagaaccggaccgagtgttgaggctggtgctgtatcaatatttgagaaaaagatcagataaaccagctgatgtttattt	t	FMchr17	5814227	5814227	DEL4471	SYN316	DEL	-
MChr17	5134784	5134916	actttaaagagaagaaataggcattcttcttcttacaaatgaaaagttgaaatgataagcaataaaacacatccttcgatacaatcagattttactgctacaatcgtacttattctggtatgaccaatagctt	a	FMchr17	6012137	6012137	DEL4474	SYN316	DEL	-
MChr17	5194739	5198324	ctcaactcaactcaactcaactttatttatatagcactttaaaagaacagccacagccgaagaacaaagtgctgtacaggtataaaacaagagcataagacataaactataaaatagaataaacataaaaaaacaaaacAaaaaacgaacaattaaaacaataaaagcaacaaaaggtaaaatagataagttaaaacaaattaaaccatcctaagtaaaaacataaaaggcactaacgagggcaagctcatttagctgggtttgaacgccaaggaataaaagtgggttttaagacgagttttaaaaacggacaatgaaggggctagtctaatgtgcagtggtagggcattccagagttggggggcggcaacagaaaaagctctgtcccctctgagcttc…	c	FMchr17	6072040	6072040	DEL4478	SYN316	DEL	-
MChr17	5945702	5946005	tatatatatatatatatactatatacatatatatatatatatatacatatatacatacatattatatatatatatacatatatacatatatatatatacatatatacatatatatatatattatatatatatatacatatatacatatatatatatatatatatatatatatatatgtatgtatgtatatgtatgtatatatatatatatatatatatatatatatatatatattatatatatatatatatatatatatatatatacatatatatacatatatatacatatatatatatatata	t	FMchr17	6840194	6840194	DEL4487	SYN316	DEL	-
MChr17	6134645	6134936	gcattgtaacagagaagaaaaagaaaggataggagaccgatcagagacagagatgacattttgatggacctggcatctgtgtggaccacatggtatttgcatgttttgcatctaggtttaatagcacctttatctgtaatgtagctagtttaactaccgtttgcaggaagaggttttattctcagaaggacactaaacagtatgtaaagtcatatattgttccacagtgtttttgaaccagaccaattaaaaaatgcgtgttcatgtatcacttatatcatacttacaggca	g	FMchr17	7029165	7029165	DEL4490	SYN316	DEL	-
MChr17	7320690	7320853	AGTCATAATTGTGAGGTAGAACGTCGAAATTATGAGATAAAAAGTAATAATTATGAGATAAAAAGTCAAAATTATGAGATAAAAAGTCAAAGTTATGAGACAAAAAGTCATAATTATGAGATAAAAAGTCATAGTTATGAGATAAAAGTCATAATTATGAGATA	A	FMchr17	8197149	8197149	DEL4506	SYN317	DEL	-
MChr17	7364464	7364715	GTGTCTCTTTGTGGTCATTTTGTGTCTCTTTGTGATCATTTTGTATCTCTTTATATTCATTTTTTGTATATTTGTAGTAATTTTGCATCTCTTTGAAGTAATTTTGCATCTCTTTGTGGTCATTTTGTATCTCTTTGTGGTCATATTGTGTCTCTTTGTGGTCATTTTGTGTCTCTTTGTGATCATTTTGTATCTCTATATATTCATTTTTTGTATCCTTGTAGTCATTTTGTGCATCTTTGTGGTCATTTT	G	FMchr17	8241530	8241530	DEL4508	SYN317	DEL	-
MChr17	7506225	7506415	ACACAGTGTATGATAAAACATCACATGACAAAGGCTCTTAAACCTGTGTTATTGACCTTCTCTTTACTTTACACACAGACCACGCTGCTGTGTGTGTAAAAATATTAAAACCAAATACACAGAAAAGCATGAATAAATATATTCATTTTGTTTGCCAAAAAAAGACAAAGACAGACAAAGAAATGTTGTTT	A	FMchr17	8382911	8382911	DEL4510	SYN317	DEL	-
MChr17	7620697	7620870	AGTCAGCGACTAGCTGGTGCACAAAGTTGAGCATTTAGCGGCTAAAGAGCCAGATATTTTTCTCAAGAGCTGGTGGAGACCAAAACAGAGCTAAAAGTAGAGTGAATATTGTCCTTACATTTGTCAGGTGCATTTCCACCTGGAAAGCCTGCAAAATGGTTGCTTACAGCCATT	A	FMchr17	8497565	8497565	DEL4512	SYN317	DEL	-
MChr17	8288199	8288340	ACCACCTTTAACTGTGACCTCAGTGCTAAAACATAAAATTGAATTTACACATTTCAGACAAAGTCAACAAAAACCGAATATGATAAACTTCGTTAAGGTAGAATTTATTGCAGAGCTGTTGTATTGAATTGCATTAGATTGC	A	FMchr17	9187113	9187113	DEL4521	SYN317	DEL	-
MChr17	8747092	8747238	GCAGAATGGCAGCTTGCATGGAATCATCTGAATGTGTGAGTGAATGATGCTATTGTAAAGCGCTGAGTTTCGCTATATTGTCCTTACCATTCCATGCTTGTTGTTACAGTTCGATAAAAACTGAATGATGGTTCCAGGTACTAAAAT	G	FMchr17	9646067	9646067	DEL4522	SYN317	DEL	-
MChr17	9272434	9272568	ATATATATACATATATATATATATATATATATACACACACATATATAATATATATATATATATATACATATATATATATATATATATATATACATATACATATATATATATATATATATATATATATATATACAT	A	FMchr17	10166844	10166844	DEL4525	SYN317	DEL	-
MChr17	9309724	9310530	ATTTCATCCGAAAGCCAAATATCCCTAACTTTTTGTGAGTAGTGTATGTTGACTTGTACACTTGCATTTTTTAGCATATTCATTATAATCTATTAATTGGAAGTGTATCAATCTTTATTTTCCTTATAACATACAGGTAGTTCTCTCCAGGAAAAAGAAACAGTACAGACCCATAAAATAAAGTGTAACCAGTGCACTTACATTTCTGCCCCACCACATTTCATTATACTTTTTATTCAGGAAACTTCCTAAGAAATTAATAGGAATTTATTTGGAAGAAATTACGAAATTACGGACTCATAAAATAAATGAAATACTGAAAGTCACTGAACGTACAAGCACCTTAAAATTGTACATAAATACAGTACTTAAAGATATAATCTCGAATACTTTCATTTC…	A	FMchr17	10203949	10203949	DEL4527	SYN317	DEL	-
MChr17	9441242	9441446	TAAGATTGTTTTCATAAATCTGGTGTAGATAACAATGGAAACACAAGGCTCATGTAAATCCCAACAAATATAATGTCATAACATCCAGTAATGGATTTTGTCCCCACATGTAGAGAGACATGCAAACCGAGGCTACAACTTTTAAATAAACATATTGCCCCCCCCCTCTGCGCCTTTAAAACGTTGAAAGAACTGGCCCATGGTT	T	FMchr17	10334823	10334823	DEL4529	SYN317	DEL	-
MChr17	9576740	9576975	GTTGTGAGCCGGACAGCTAAACAATGAGCTAAAACTTGCTATAAAGCTCTGTAAAGCTGAGGGGAGCTGCAGATTCAGGTGATATATTTCTGTAGGTTTATCACTGTGAGCGACACCTTTCGCATTGTTTTCACATTGTCATTTGATACATTCTTATTATGAAAAAAAAACAAATTATAGCAGCTTTAACTCAGGAAACCAGGCTGTGATGAATCAGAGGCAGTCCACTACCAACT	G	FMchr17	10470125	10470125	DEL4530	SYN317	DEL	-
MChr17	10616020	10616155	tcAGTTTAttatcctgttAagacaatgaaaagcaaatcacgtatgagacccagctctaaattggataggtatttcccagtatagacatctatgaaagttatgcaaaggtCACCGTTCACCATACActgacagctta	t	FMchr17	11524801	11524801	DEL4543	SYN319	DEL	-
MChr17	11003310	11003503	ccATGatgatgatgatgatgatgatgatgatgataataatgataagacAacctctactttttcacacgtaatttccacaataaatattgtcttatattcaggccaatacgataatcaagaaaatgattgtcggactaatcgatgatgattataatcgttatctgcggccgtatatacttatttatatatactta	c	FMchr17	11913255	11913255	DEL4549	SYN319	DEL	-
MChr17	11365106	11365214	cgggtcaccactAaacaagactaagagtttATAGAcatgctagcagcacgacggttgtgcGGGaggttggaaacaggtcgaaggacccaaatgcagaccgtcaagattg	c	FMchr17	12333892	12333892	DEL4555	SYN321	DEL	-
MChr17	11553130	11553265	tctgaccatgttcattttgtcacaaggagacatgtcagtgcttttgcagccatgtccagtgtgatttcaggtttctatattttagcttacatttatgtatttacacaaacttatacaaacactaagcagcgcattg	t	FMchr17	12521766	12521766	DEL4558	SYN321	DEL	-
MChr17	11563898	11564669	atagttgagacagcttactcaaaatcacatgccaacctcatggtggcagtagaggaaagggttgccaacgtcattaggatttatcgtctgaggactgtgaatgtaccaaattttgagtcactccataacatagatgttgagatatttcacaggataagcacaaactttgacctgcttgtggcgctagaggaaaagtcagggaatcaccaaaataagtaggattcatcctctgggaatcatgaccacctgttccaaatttcttggcaacgcattgaactgttgctgagatattccactaaaagccaaaaatgtcaacctgctggtggcactagaggtaaagtcaagggatcacgaaagtcagtaggattcatcatctgggaaacatgaatgtgtgtacca…	a	FMchr17	12532395	12532395	DEL4559	SYN321	DEL	-
MChr17	12577575	12578871	TGCCTGCCAGCCTGCCTGCCTGCCTTCCATTCATCCCTCGTCTCTCTCCCAGTCATCCCATGGCCTTGCTCACACCCTGGCTTCGCTTCCCAGGCTCAGCCCCCCATCATTGCTTTCTGCCTCGACCATGCCATTCCTCCTCATTCCCCCCACCATAGTCATTATCATTACAATAAATCTTCATTCTCATCATCATTCCCATGTCTGAGTTTGCATTTGGGTTCCCCCACCCTGATCGTAACACATCAAGACCTTCCTCTCAGTCATTAACAAGCATGCACCCCTTAAAAAGCACAAAGTAAAAAATGGATCAAACCCCTGGTTTACCAATGACCTATCTGTCTTGTTTATTGAAAGAACCAAAGCTTGGTCCCTTGCTAGACACACTGGAAAAAATCC…	T	FMchr17	13517448	13517448	DEL4569	SYN322	DEL	-
MChr17	12728946	12729167	ACAGCATAAAGACAGATAAGATAAAAACGTGTGACAGGAGAGGCCTAGAAATTTTAGGCTTATCAGTTGGAACTCCCCCCAATCAAGAGTAAAAAAGAAATAATAATGATATATATAATAACTATAATAATAATGATAATAATATAAAAAAGCATGGATTGGCAAAACAAAATACTGAAAAAATATGAGACACAAAACAAACAAAGTAATGCAGCATTAATT	A	FMchr17	13667771	13667771	DEL4572	SYN322	DEL	-
MChr17	13225851	13226193	TTTGCCAAGATAATCCATCCACCTGACAGGTGTGCCATATCAGGATGCTGATTTAAGCAGCATGATTAGTACACAGGTGTGCCTTAGGCTGGTCGCATTAAAAGGCCAGTCTAAAATGTGCAGTTTTATCTTGAAAAAAGACAATTAGGCACTGAACCATGGATTTCACATGACTTGGGCTACAGATCTGCATTTTTGGTCACAGATACCTCCAACAACAACAGAGGGAGGGTCAGAAATGTCAGTATCTGGCGTGACCACCATTTGCCTCATGCAGTGCGACACATCTCCTTCGCTTAGAGTTGATCGGGTTGTTGATTGTGGCCTGTGGAATATCGGCCTA	T	FMchr17	14166409	14166409	DEL4579	SYN322	DEL	-
MChr17	13237336	13237711	AAGATCTGCCTTGGGGAATAATTCTTCTTAAGGTGGCCTAATAAGGACAGCAATTCGCATTTAGTAATGGACACCACATGCAACGCGCTTTTCATGGCTTCTTGAATATGAACCAACTTTTCTAGAGGTAGTGATGCTTGCATAAGGTCGCTGTCCAATGTAGTGCCTAGAAATTCAGTCTTTTTCAGTGGGCCTTGGGTTTTCACCCAGTTGCCTAAAGATGTCTTTCAGCGCACAAATGCATCAATCTGGTTGGGACTGAGGATAATCCACCACTAGGAAATCATCTAATAGGTGAAGAACAAATGGCAATTTTGCAGTTCTTCAACAGTATCCAACAAAGGGCTTTGAAGATGCAGGGGCTACTACGACAGCC	A	FMchr17	14177077	14177077	DEL4581	SYN322	DEL	-
MChr17	13583386	13583528	TTGCCAATTAATTTAATAGTTGACAACTAATCGACTAATCGTTGCAGCTCTAATAATTTTCTGTACACACTAAAGTTTATTGTGTGGATATATACATAATATACTGTGTATCATTTATGTATATCCTGTGTATTTGTCAGCTT	T	FMchr17	14523656	14523656	DEL4585	SYN322	DEL	-
MChr17	14272193	14272463	TATTTTGAGATATTAAGTCATTATTTTGAGATATAAGTAATTATTTTGAGAAAATTTCTCATTATTTTGAGATACTAACTCATTATTTTGAGATACTAAGTCATTATTTTGAGATACTAAGTCATTATTTTGAGATACAAGTCATTCTTTTGAGACACAAGTCGTTATTTTTGAGAAAGTTTCTCCTTATTTTGAGATACTAAGTCATTATTTTGAAATACTAACTCATTATTTTGAAATACTAACTCATTATTTTGAGAAATGTTCTCAT	T	FMchr17	15210903	15210903	DEL4590	SYN322	DEL	-
MChr17	14325109	14325554	TTATCATTATTATTTTACAAAGTTTCCAAAAAGACTGCAGTTCAAGGCTGAATTACAAAGCTTCTGAAAGGGATGCGATCGCACCGGAGCGCTGATTGAACAGCACAGCGGTAACGGTATGCTCTCCGGTCTCTGGCTGCAGTATGGAGAGCCATTTCATTCAAAACCCTACCCAAACTGCACACCACCTATCCAGTTACCAGACACCAGGTGTCCAGTTACCAGACACCACCTATCCAGTCATCCTGCGCCGCCACCCAGTGGACAGCGCAGGGTACTGGAAGAAGTAAGTCTTCAGGCCTTTCTGCTTTAGGAAGTTAGGTGACGTAGTATAAATACAGACACAGGCTTTGATAAAAGGAGGCTATGGTGGTTGAATGGATTATGTACAGGACTTTC…	T	FMchr17	15263149	15263149	DEL4594	SYN322	DEL	-
MChr17	14560133	14560457	TACCGCAAAGCGTTGTTTGAGTTACTGGTGGAGAAAGTGGATGTCCTCTGGAAAAGAGGAAAAAAATTAATGGAACCGAGGGGTACGAAAGCGGCGGTAAAAATGAGATCACGTTATCCTCCAAAGCTGAGGGAATTGTTGGAGGAAAAAAAGGTAACACAACGTCAGTTATATGGAAGTGGTTTGGATATCCAAAAAGCGACGAAGCGCAGATTAAGACGGTCTGCAAAATATGCTGTCGGTCGCTGCCAACCAAGACAGGGAAACACAACAAATCTTTTCCATCACCTGAAAAGGTACCATCCCAGTGACCACACCGAGAGTA	T	FMchr17	15498017	15498017	DEL4596	SYN322	DEL	-
MChr17	15301768	15302306	GCCCCAACGCCCCCCCCCTCTCTCTCCCATCACCCTCTTACGCTCCCCACAGGTGCACACAGCTCTGTTTCTAGCCCGCACATCAAAGAGGCGGCAGCAGAGCGAGAGACTGAAGTGCAGGGTGGCACATAGTTTCATCTTCAATTGTATCCTGTATTCAAAAGAAGACGCCGTGTTATTCATTTCTAGCATGTTTGGATTTGAGGTGAATTTGGATTTTGAAGGCCAAGACTAAATTCAGCCAGCGAGAAGTTTGATTGCGTTCCCAAAGAAAATGTTCAGTTAATCATTTCGGATTCATGACCTGAACAATTGTGCTGTGCACTTGTTGTAGATGCAAGATCACTGACATCATCTTTAAGTGAAAGAGTCACACAAAAGTAAAGTCAAATATCTGAC…	G	FMchr17	16240186	16240186	DEL4603	SYN322	DEL	-
MChr17	16751503	16751665	GTGAATTACTGAACAGAAATGAGCTGCAAACTGTGAAAATATCTAAATACTAAAAGTAAAGAAAAACACTGTAGCAACTTTAAAACAGTCTGAGACAATGGGGTAGGGCAAACAATATAAAAGTTCTGAAGAGGTGTAGAGTGACACACAAAGAGAGAAGGAA	G	FMchr17	17651194	17651194	DEL4616	SYN322	DEL	-
MChr17	17652218	17652566	CCAGAGTTTAATGTCACCTGAGTGTGTTGTTTCATGTTTAAACTGAGGACAGGGTGCAACCAGACAGGGACACGACACCCACCTCCAGCCTTATGAGGGTTGGCAAGGGGGGATGGAGTTTTACAAGTGGAAGGATGGAGTGAATGGAAAGCACTGCTTGACCATCAGACAGGTTGTAAATAAGCCCCCAGGTTAGTCAAATTTATGTGGAAGGGGAAATGATTCATGGTTCAACTTTGACCTGAAGTACTTTACATTGTACAAACTCATAGTTTTCTCTGGATTATTACCGGCACTTTCAGTTTTACCTCTAATTAAAGTGGCTGACAGTTTTTGGCAAAACTGTCAG	C	FMchr17	18568442	18568442	DEL4632	SYN323	DEL	-
MChr17	17857078	17857319	GTTGGCTTTTCTCGTATATAAAAGTAAACAGGCGGGATCAGATCTGTTCTCTTTCAAAAAAGAATGAGAGCACAGTCCCTCATGTTCCCTTTGATCGTTTTTTTTTTTTTTTTACTCCACTGGTCTCAGAAAGGTTGTTGAGACATAACATGTGGTTAGGTCAGACAAACCGCAGAACACGCTACTCTAAACAATACACCACCATGAGAACAAGCTGCCATCTTCCACACGATGGTAGCCAC	G	FMchr17	18773134	18773134	DEL4633	SYN323	DEL	-
MChr17	18003845	18004201	GCACCTTCAAAGACGACCCTGTGCAGGATAGAAATCTGCAGTGTATGTGTGTGTGTGTGTGTGTGTGTGTGTGTGTGTGTGTGTATGTGTGTGTGCAGCTGTCTGTGTTGTAGTTAAAATTTCTGTTTCAGGTGTGTGCACACTTTGAAGGGCCTATAAATACTGTAGGACTAATTTGATTTAAACTAAAATGGAAAACATGTTTTGACCTCTCAATGAAAAACAGCTGTGTGCTAGATGTGGTAGCCAGGTTGAGAAGCCATCTTTTCAGCGTATGTGTGTGTGTGTGTGTGTGTTTTCATTCCTCCAGTGGCACATTGTCTCCAGCTGGATACCTTTTAGCACAACACTTTTGAT	G	FMchr17	18919709	18919709	DEL4634	SYN323	DEL	-
MChr17	18682006	18682572	gatgcggggaggggcccatagagaatgcctaagtacagggtccagagttttgtgctacacccctgtgcagaagggtcttaaaGGTggagtctacGAttccggagagCcctgatcaatctgaacttcattcaaaaaaacaagcattttaagagttgTttgcTTGttgtcttgcggaaagacctgacgaagcatgaattcagactttttacaagtcggcatcatgatgtagttatttcggcatccttttgatctgtttattgcaactaaatcacagcaaaatcagcttattttgggatcataccaccgtagtaagcaagtgacttgctagatactgtgaatatttattgattttgacacaccaattatgaaactgccactcaccggagacaggtggagagg…	g	FMchr17	19603753	19603753	DEL4641	SYN323	DEL	-
MChr17	18988465	18988605	accattcatattatatgcatatccaagacaacaacacaaagttttcttttggggtcttttgacctacaaatcagaaaatcagcgcttcccaagttcactaaaaaatctcgttgcaacagaaagaatgacaaagatgagcac	a	FMchr17	19910914	19910914	DEL4647	SYN323	DEL	-
MChr17	19247389	19250007	tttgtagttactctggatgggatgacagtgcagtccaaccagagttagtggacctcatactagggcatgaatcccgatgcgatttcctttcttcatatcgtccacatctgtaaaactcacgaacgctatctcctaaagtaattttttcataattttagctgcagtctccgctgtttaaaaacctctgctaacagtggtttactggccgctggacggtctcttccatagctttcagacttttacagagttaacgatcctcatcttgggacctgtatcacgaagcgacttccatctaatctggctaactttgggttcactgagccttacattggtgttaccgggtaaccgctgtcattaaggtggttatcaactgctttctgactgacacagcgacatagg…	t	FMchr17	20167211	20167211	DEL4651	SYN323	DEL	-
MChr17	19373826	19373939	attaacaatttttttttaattaacaatgatgaaaaaagcatgcaacttgagaagctttaaccagtgatttttcttttatttggcaggaaagaaggggaattatatttgacaagg	a	FMchr17	20290730	20290730	DEL4653	SYN323	DEL	-
MChr17	20164350	20164918	gtgtaatgggtgtgaggttggacccaagaacagcacagactgagaccagcgttggaacagttcaacagtttattcgacaaagcagggtcgcaaaaatccacagtaggtacactggAaatagtccacaccagagccagccaaaacagtccactctccagcagaaacctccggggagggaatcccagaaagcaggagacagacaagggcgagcaggcagaggagtcagagacagaaggctgatctggttacctgggcagggacgacgaggaagggtcagggacaggcagggtcgaaaccggggaagcaatccgaagatAaatgcgcgagagcttagcatgctgctgaagacaatctggcagagactgagtggaatgagtgggtataaattaggtgagggaa…	g	FMchr17	21121235	21121235	DEL4661	SYN325	DEL	-
MChr17	20408010	20408265	acacagttttatgagatataacatttaccttcagttaaaaacaccagaggtgctaaatcacacagcaaaagcaattttatgtgacgttgttgtaggccatcatctactaatgaattgatcacaagatgaaatgcatcaggttcagggtggcttaccacgtcggctgaaaatttctcttggcgtttttaactcgtgctaaaagtattagttgattaatcaattagaaaaTttacagggaatgaattgacgataattg	a	FMchr17	21366899	21366899	DEL4666	SYN325	DEL	-
MChr17	20798875	20799042	atagttagcttaaagtcacggataatggttaaaatagttagcttaaagtcacagataatggttaaaatagttagcttaaagtcatagatagatggttaaaatagttagcttaaagtcatagatagatggttaaaatagttagcttaaagtcatagataaaaggttaaa	a	FMchr17	21761942	21761942	DEL4672	SYN325	DEL	-
MChr17	20905240	20905442	atccgtgtttctctgtggtccaggacctgaaggactctgtgggcagttcttggagaaacctctggacgctgaggtgatagagaagatagcagaccgatgtttgttcaagaacatgaagaagaacaacatgtcgaactactctacagttccttgtgacttcatggaccagacaaagtcagaatttctgaggaaaggtcagtttc	a	FMchr17	21867826	21867826	DEL4678	SYN325	DEL	-
MChr17	21263247	21263353	cctgggccgtgcacatcccatgccagtttgtaatgtttccagtcagtgtctttacttttgacactgcatctctgccagatagccaattgagttgtagttctacatgc	c	FMchr17	22226401	22226401	DEL4683	SYN325	DEL	-
MChr17	21285241	21285513	gcagtgtgtttattgggaggcaatgtcctgcttatgctggataatcaacacagcacactgttaactatccacttagttccaccccacccttctcgtattagggttatccatctgtttatagcttttaaaaagcttcaacttgttctattttcagacagtgacagttgacacttgacttatatgttctttctgtacatattttaataattcaggagaagatgctcagatgtaatgacactggatgtgttccagtgacataaaggtctgtaacta	g	FMchr17	22247883	22247883	DEL4685	SYN325	DEL	-
MChr17	21405696	21407280	acactcccctccAaaagtAttggaacagtgaggccaattcctgtatttttgctgtagactgaaaacctttgggtttgatatcAaaagatgaatatgagacaaagatcaacattcagcttttatttcccggtatttacatctggatctgatacacacttagaaatagcaccttttgtttgaacccacccattgtcatgtgagcaaagtattggacatgtgactgccaggtgtgttttgttgccctggtgtgtcctattacattgattattcaacaataatagcgctgaatgtctacgttcagtttcgattgggttttgcctgtgcagactgctttatagttagaggtgtaaccaacatgaaaaccagagagctctatgggtgaaaacaagcaattgtgaa…	a	FMchr17	22369012	22369012	DEL4689	SYN325	DEL	-
MChr17	21465096	21465567	acttccctacctactggagacgaatatcatttaaaagaaagtataaaatatactgtttaactttttttttaagtcagtagtttcctagtacagcagggcatttcagcaaaatatgaaaatagtacctttgttggggactattttcagcggagagttaatgcacatttggtgtgcacactaggacagtttatcttaattccagatcttatctctgatttgttagattcaaatcaaaggttttttgatggctgtttctcctggttgtgcaaacaataaaccaatgacaggtttataagcaggattaagaatggggacatcatctttctacatggcaagctagctacctcgctgaatacgtgaaatatagctacagaaaaattgccacaaaaatgaggacaa…	a	FMchr17	22426804	22426804	DEL4693	SYN325	DEL	-
MChr17	21698150	21698407	aaggatttatgaaatattcgattcagttcctttcaacagaatcaacacaatcagtgccaaatctgtgattttcattcgcccagagttaaacttcacatgcaaatttacagtgttgacctttgtgggaacagaaagaacttcaaattggagaaagatatcatattagatgtgttgcactgatgatatgttacataatcctaccctgccaaacaagaggcaacactaactagccttttctggaactttcaaacacatctc	a	FMchr17	22659355	22659355	DEL4698	SYN325	DEL	-
MChr17	21939506	21939696	ataagaaccacctgaacacaccattacaaattggtccatgtgatgctagactgtctataggaggagaaggtggacccaccttcaagacacacgtccttcagggacacatcttcatgtcagtccaagtaggcagacacagttcatgactcagttcccactccaagtaacagtctggtgcctcttctgtggtt	a	FMchr17	22900714	22900714	DEL4700	SYN325	DEL	-
MChr17	22107732	22107928	ggttaggataacattaaaaccttatagcttcacaagcctaaactgaagcaacttgaactgtatcactcactgtatttacaaagaaaatatgactaggtcgattcatgtatactaaacactgtgccaaaatactgtttaaaggagcagcgtgtggctgtGgggcacaatggtggcctagtgtagtggtttccatgtat	g	FMchr17	23051483	23051483	DEL4704	SYN325	DEL	-
MChr17	22679453	22679828	aaacttttatcataatacttctgtaatacaggggttatacagttatacaaaacgctttgatctcacaataaagTtgttctttattctgcaagttttgacctctgcagactttatactatatgttgttttaccgattagttttttgtgatgctccttttcgctgtttacgttcttctacagcagcagacaagctagcaaggctacctaaaagcctgctgatgtcttcggctgtcgccatcgatcatgtgactctgtgtcagtttcttgcaagccagcggtcccctgactttctacaccagcacctttcagccatgtttataccgagataatacatCtgatggtcatcgagaattcatagaaccatggttacatactc	a	FMchr17	23624234	23624234	DEL4711	SYN325	DEL	-
MChr17	23015240	23015341	tggatattttggcaacattttaaacattttagtgattcgtatactcccacctaaggagaagggcagattgtcccacctctgaaggcctggttttctttgaag	t	FMchr17	23956548	23956548	DEL4718	SYN325	DEL	-
MChr17	23239280	23240953	acagtggtggccaaaattattagaacacctgacagatctgaaaatattgaccTttttttttgcctccaaaacatgatttcatgtcataatgttcatgaaacatgcagatggttgctctgagcacaacaaatatcagatgaagtgagtcctactgttttcatgcacttttaactttgatatttggtatgtccaccttgtgcagcaattacagcagcacatctctctggcatagtgtcagtatatttcctgagaacttcaacactaatgttatcccatgccttctgcaactcaagccaaaggctttcctttgaatgtacaatagatctgtccagtttattttccaactctccccaaatttgctcgatggggttgaggtccagactttgagggggccagtcc…	a	FMchr17	24181702	24181702	DEL4724	SYN325	DEL	-
MChr17	23254919	23255095	ctcaatgctaaaacacaattcaattaacatcccttaagagtgtcaacaaaaaccgaatattacaggcatcataaaagtagacactatggcagaacagccgtactggattgcattcaaatttacatgtgtacctaataaagtggccactgagtgtatagcctttcaaagacaatgcaa	c	FMchr17	24195672	24195672	DEL4725	SYN325	DEL	-
MChr17	23683573	23683730	TTCCCAAATGTTTGACATCATtgtAaattgaaaagtcTttagctgttgattggacAaaagcagcaatttgaagacgtcaccttaGgccctggcaaactgtgatgggcatttttcatcattgtctgatattttctagactAaacaattaattcattcat	T	FMchr17	24623507	24623507	DEL4730	SYN325	DEL	-
MChr17	24312719	24312961	tgctgttaacactaaccccacccgtctaactgcagggagagtgtattttcgaataaatgggccatatggatgggggcattgccatcctggaagagaccactctcatcaggatagaaatgtttcatcataggacaaaggtgatcactcagaacaactttgtattgatttgcattgaccctttaaggggagaagtggacccaaaccatgccagcaaaatgCccccccaagcattcaggTttttcc	t	FMchr17	25257619	25257619	DEL4736	INVTR1304	DEL	-
MChr17	24325614	24325774	tgtttctgagtcaagtgTtttcaagttgggtccagggactaacgttaccagggtccaTtgggcaaaacagggaatatgtcactgcaattatattacaattcatcgagtattatctcaataacatacaagggatttatgaattgtaatcatgaatttaaccc	t	FMchr17	25245005	25245005	DEL4737	INVTR1304	DEL	-
MChr17	24512523	24514157	ACAGTTGTGCTCAAAAGTTTACATACCCTGGCAGAATTTTTGCTGTCTTGGCCTTTTTTCAGAGAATATGAATGATAACACAAAACCTTTTTTTCCACTCATGGTCAGTGATTGGGTGAAGCCATTTATTGATAAACAACTGTGGTTTCTATTTTAAATCATAATGACAACAAAAACATCCAAATGACCCTGATCAAAAGTTTACATACCCCAGTTCTTAATACCGTGTATTGCCCCTCTAACATCAATGACAGCTTGAAGTCTTTTGTGGTAGTTGTGGATGAGGCTCTTATTTTCTCAGATGGTAAAGCTGCCCATTCTTCTTAGCAAAAAGCTCCAGTTCCTGTAAATTCTGGGCTGTCTTGCATGAACTGCGCGCTTGAGATCTCCCAGAGTGGC…	A	FMchr17	25390502	25390502	DEL4741	SYN327	DEL	-
MChr17	24890167	24890342	CCTCATCAGTTTGAGCTAGGTTTTTGACAGCTGATATGCCAACTACCAGCTACTACTGGTGACACCAGCTACCAGCTTAGATTCCTACCAGTTACCATCTCAGATTCTCACCAGTTACCAGTTCATATTACCAGTTGCCAGCTCTTATTGCCAGGCCCGGCTAAGATTCTAGCAGT	C	FMchr17	25782615	25782615	DEL4749	SYN327	DEL	-
MChr17	25452590	25454373	gtgttgggaatcggcccatgaatgaaaccttatcaaaatggagactgaccgcatggcttcttgtgagaacaaagggagccatcaagctctctttcaggagcctccattttgtctttcacacctatgtgaggaaccccacccattgacccagcttccaggagtgattggtcaagctgacacaggacccatgacctcatcgggtcatatataaagcaaaactcccaactctctcactctctctgctctcgactctgcaactcagctcttcgctgagagggcagcccagctgctccctctctcgtatgcaacctaactgaggagcagcgctgctgctctcccctttctctggaactctcttcttggaggtgcggcctagttgtccacctctcttctgctcca…	g	FMchr17	26298036	26298036	DEL4760	SYN328	DEL	-
MChr17	25782558	25782997	TCTCAATTAATCCGATTGGACAATAGGAAAAAACGCAAATGACGTCGGGCGCTTTTCTGCTCTGAGTTGAAGTTTTTTCAGCTTGAGGCGCTCAGAGTGCTCCTGCAAAAACGCGAGGCGCCCAGGGCGCATAAACAGCGCGCAAAACGCTTACTGCCTATAGAAAACAACAGGAAAAAGACGCCTCTCACTGCAAAAACCGCGTCCTGTCTGATCAGAGCCTTAGGCTCGACTGAAGTTTGCTACTGATCACATGGACAAGGAAAAGGCCTTCTGGAGGAAAGTTCTATGGTCAGATGAATCAAAAATTTAGCTTTTTGGACACAATGACCAGAAATATGTTTGGAGGAGAGAAAGTGAAGCCTTTAACCCCAAGAACACCATACCTACTGTCAAGCA…	T	FMchr17	26610995	26610995	DEL4763	SYN329	DEL	-
MChr17	25785713	25786047	CCATATAAGTTTTAGCATTTTTGCTTGATTATCAAAACATTGGCAATCAATTTTCTGTCTATCAACTAATCAGTTAATCAACAAATCATTTTGGCTTTACACCATACACTAAAAAAGATCTGCTGTTGAAGAACAGGAAGAACCCTAGTTAAGATACTATATATATATATATATATATATATATATATATATATATATATATATTTTTTTTTTTTTTTTTTTTTTTTTTTTAACGTATTTTTATTAGGATTAAATTCTATCTGGCTGTGCATTCATCAGTTCTTCTGTTTTTATATTCACACAATTTTTACACATTTCCATGAAGCCTTCATAGA	C	FMchr17	26613710	26613710	DEL4764	SYN329	DEL	-
MChr17	25873390	25873523	TCAAATAATCAAATATCAAATACATGAAAACACGAGACCTCTTCACTATGAAATTACCTTACGCTATCTGGCCACATAAAAACAACAAAACAGCCCAAGCTGGAGTCGAACCGCTGATCGCAACACCTCTATAC	T	FMchr17	26701274	26701274	DEL4766	SYN329	DEL	-
MChr18	1249537	1249804	GAAGGTCTAAGGACCAAAATGTTTTATCTTTAATAAAGTTTATTGGAAGTAAAAGGACAGTGTGCAGGAGTTCTCTCTTCCTCTTGCCTATTTAGTCCTGCTCTGCCAGAGTAGAGCATGGATCTGCAGACAGTTATGAGACAAAAGTCAATGATACAAATACATCTAACAAATAAACTGTTATTGTCTGGTTAGCAACCGAACTTGGACTGCTATTGTGACTGAGTAATACTAGCATGTTCCTGGCAGGCTGGAGTGTGAGTGGTTA	G	FMchr18	1331486	1331486	DEL4779	SYN332	DEL	-
MChr18	1817107	1817292	CATTATTGTTTTAATTGTTCGTTTATTGTTTTAATTGTTCGTTTTTTGTTTTGTTTTTTTATGTTTATTCTATTTTATAGTTTATGTCTTATGCTCTTGTTTTATACCTGTACAGCACTTTGTTCTTCGGCTGTGGCTGTTCTTTTAAAGTGCTATATAAATAAAGTTGAGTTGAGTTGAGTTGAG	C	FMchr18	1892364	1892364	DEL4782	SYN332	DEL	-
MChr18	2099386	2100167	GATTACTCCCTCTGGGTTGGGAGTGAGTTACTGCCCCAAGCAAATGAGTTCAAGTATCTTGGGGTCTTGTTCACAAGTGAGGGCAAAATGGAGCCTGAGATGGACAGGTGGATTGGTGCGGCGGCAGCAGTAATGCAGGCGTTGTACCGGACTGTTGTGGTGAAGAGAGAGCTGAGTCGGGAAGGCAAAGCTTTCGATTTACCAGTTGATGTACGCTCCAACCCTCACCTATGGTCATGAGCTTTGGGTAGTGACCGAAAGAATGAGCTTGCGGATACAAGCTGCCGTAATGAGTTTCCTCTGTAGGGTGGCTGGGCTCAGCCTTAGAGATAGGCTGTGGTGATCAGACATCCGGAGGGAGCTTGGAGTAGAGCCACTGCTCCATTGCGTCAAAAGGAG…	G	FMchr18	2174464	2174464	DEL4786	SYN332	DEL	-
MChr18	3245987	3246114	GCTATTAAATAAAAAATATTTTCGTGCTAACAAGTGGTTTTGTCCACCAAAATAATGACCACGCCTACACTTTTTATTGTTGTCTAGAATCAGGCACTACATGTTACAGGACTACACTGGCTTTCCTA	G	FMchr18	3344937	3344937	DEL4797	SYN335	DEL	-
MChr18	3937916	3938181	ACTAAAAGTCAGGATATCTCAGTTCCTGTCTGCAATGATTTTGACCATTTCAGCCATTTCTCACAAGACTCCCAACTTTATGGAAGTACAATATTAAATTGCTGGAGTACCCCTTTAATCACAGTTTTACATTCATATCTGCAAAATGGAAAACTAACCTGTGCAGCAACAAGCCCAGCATGAGGAACTAAAGATAAAAACTAAAGATACTAACTAAAGATAAAAATAGGTTTCTTATTTGAGAGTAAAGCATGTTTCTGTCTTGA	A	FMchr18	4036700	4036700	DEL4801	SYN335	DEL	-
MChr18	4658563	4658694	TGAAGTCACATGTTCATAAAAATGAGTAAGTTTGTCAGATCACGTAACACAGAACTGCAACAGACCTCAACCATTTTTTGGGCATTTTGGTACCTCAGTTTTTGTTACTTGTCATATACGCCAAGATCGACA	T	FMchr18	4790805	4790805	DEL4811	SYN335	DEL	-
MChr18	5241183	5241412	cgctcttacacgcagagttaatcatgttttatgagaggaagttcagattttcccttaaacagcaacaagctttataaagaaactaacgacaatcgcagcatgtttttgttttctattgtcagtgatagcaaatgtgatcatcctgaatccacaCATcactggtaacttcatgcctggtttgttggttgaaggaaacactgcaggacgtgggttttacattgtcagtacag	c	FMchr18	5354794	5354794	DEL4815	SYN335	DEL	-
MChr18	5440907	5441270	tgaaaaggtccgtctgccgaagggagtagtttccctcattaacccgcaactgcactctgcactaagttaagtcttacagagtttatttcaaagatagcacagcgtctatttagggatgaaccctttccttctctaagtggtccagttttcctataactttaaccttagaagagtaaaaattacaataatgtttcctttctgttaatggtaaacctaatctgtaattaaagttaacaatgcaacttcatttagtagtttatgaaattaaaaatgttacatttgttaaaggggaatgtgatcaggctccatgtgtgcttggcgacgctacatgagtttcatagtagtgctctcctatgaaatctaa	t	FMchr18	5554371	5554371	DEL4818	SYN335	DEL	-
MChr18	6122456	6122687	attttgtcaaacacaaactgtaTtttagtcattcaactcttctgacatgaggcaaacacatacattgtcaacatagaacaGgtgaacaattgtcattggataattagttgaacaGggttttaaatctattggataatggatccaaGggtgggagttgctagagcccatgctctatagtcacatcAaaaacataagaacacagatgtatcttaacattacaaagatagaagta	a	FMchr18	6235730	6235730	DEL4825	SYN335	DEL	-
MChr18	6681182	6681391	cccccccccccccccccaccccacccccacccctgagccccccaggcccctgccgtacagcgctgcagcatgtgagccctctgtgctccgagtgatagagtcaagctgttcctgctgagcggaggtcagggtccttcagtcagcacctcggccctgaacagagcacacaggaatccccCttccctccctaaccaGggctgaaactcagct	c	FMchr18	6793491	6793491	DEL4827	SYN335	DEL	-
MChr18	6764388	6764600	atctatctttgacttgtcttggccagcacttgagcaaaaaagcaatttgcaaaaacaaacaaagctcatatacacctcagtgcttccaagtaaagagagatacccgagccttgatgctacaagtacgatccaaacatgcaaactttgtctgtcaccacccccggctgttcaccatcacctccagcactccagctgaaacactgctcaggcgct	a	FMchr18	6876647	6876647	DEL4828	SYN335	DEL	-
MChr18	6803245	6803414	agactacatgaagttaactcttgcaggtgtgttgtgccataaactttctttcttgggatactgaacattttccacccattacttttgcaacttgtgcagtttaaggtacaaaaactctctcgttgatctcctcacagactcgtaagtcattctggtttcttttctaCccc	a	FMchr18	6915317	6915317	DEL4829	SYN335	DEL	-
MChr18	6877751	6878087	catcagctggccaaattacacagtaaaatcacacaactaatacagtgtacatagagatgaacagaatactgagcagccatacagttggctggccactgtttactcacatccagcacactatacaagatcaaaaaaggtattttagcaccacggctagctaacttgtttgccgagtgcactatttaacgttgtatgacttatttttatttaaaatgcattacatgcacttgttaatccacttgttaatatgtagggctccaacttacaattatttataaatgattattttcttaattaatcattttgtctataaaatgtaagacataatttcccaaag	c	FMchr18	6989748	6989748	DEL4831	SYN335	DEL	-
MChr18	7464925	7465282	gcacctaaattattgtattattgtagtatatttggttggtggaggttccacctatcaggagaatacacagatgcgtgcaggttattaaataaaactacattaaaatagtaatttaataaatgtatttgtccattcatctgtcattcatatattgtgtcattttaatttgctgacagaaaactgttaactattgtcagtttttgttttcaaaggttactttatgtacttttagtctcatttcttttagtcttcagcaagtgctttttgttatagttttcatttttgaaattaacaatgtgtgaatgtgaagcactctcattgacgcccagaaaaaaataatcagtttaatcatcccaaa	g	FMchr18	7576850	7576850	DEL4835	SYN335	DEL	-
MChr18	8058750	8059011	tgctcacgcagcacataagacaaaaaacttttcttgcttcctttcttgcctctgcgctgtgcgacccactgtacatgcaaatttgtgtttctctccctgcccccacctgctctgtcccattaggaccatagagtttccattgggatgacatcagggacataaaaacaacttttctgggtctggggaagtttttcaaatataaaatcttcacggtttaaaaaatataaagagtaataattaaccttgttcgcatttgtaggtg	t	FMchr18	8170985	8170985	DEL4838	SYN335	DEL	-
MChr18	8699883	8700113	actcccagtaaaaagtcaagtggTttttttttttagggtgaccgtgagttttattataatgtagctcagccgagttgtagcacactgtgtgcctgcatttttcttaaaatattagcagccagtgtcataattacatgtgaagttaacctaacagactttgcaagaacagaggctgctttagatctcatcctgcagcaaatcttactcctgtgcatgtctgtctatatttga	a	FMchr18	8810623	8810623	DEL4841	SYN335	DEL	-
MChr18	9674726	9675100	gcaaatactgtacgggtgtgctcactttcagttttagataaagtggctaaactgctggcttgtttacaacctgtctgattgccggtgttcccagatctcagcaatcgttttagtgatttcaatgataaaactgatagaaatgatggccagaactattaaaataagactcaagttataataaactgacatccttgaccgagatatatgactgtatatatatgtatgattgttcagagctgtgtatcatatgaaactgaataaggagtgtgttcaaatatgtgagagcatgtctctcatgtattaccgttacatttgtgctacaaagctaagcatctgattttctgaagggtaaatatttgttgatctttgaaaaac	g	FMchr18	9836069	9836069	DEL4850	SYN336	DEL	-
MChr18	12184361	12184475	GAATCTGACTTTTTAACATCTGTTTTACTATATAAAAAATATTATGCCATGGAAATACATGTTATTGTGAAAACAGGATGTAAAATTTGTATTTGCAGCGCTAACAAATGGTAAC	G	FMchr18	12367659	12367659	DEL4869	SYN336	DEL	-
MChr18	13899489	13899841	tgtggtatctggtggtccatatggtttacgttaagggtacaggTtaaaaggtcacattccataggagaGggggcctctcggtcccttgcgttcttcctgatattcctctccttaaatggaattgttttggtctatagcttacctcatctttgcaataacaactaccctatataactgggcagacaaagccattagacagagtgatctttttggctccagatcctctcacaggcagtccgcggtgcttgttttgatgctgtgctttttgcaataaaccTttttatgcaactaagtcggtgtcagcggaaatctcttcaacacatcttcacatcatcgctgcttaataaacaaca	t	FMchr18	14075785	14075785	DEL4885	SYN337	DEL	-
MChr18	15035532	15035752	gaaaaaataatttaattcactgtgcggcttgaaggatacaatggcaacgactggcaacttttaaggtggaatgttttcttgacgtcgtgaatcaatcaacacaccttaaatgtcaatatgacgactttgaccattccgtttgtttttattggctctcttgcatgacacacactttcgcaatgactggatcttcaaggcttaaaaaaatgtttatgaatttc	g	FMchr18	15276739	15276739	DEL4900	SYN338	DEL	-
MChr18	15240929	15241104	gctaagtctctttacatgcaattcaccaaagtggcaaagacaaggtgtcctcctctgtagcctggaagttcaagccatataatatgtatcagctgtctcaagcatttttctgaacttaatttgtcacaaatcaaagcacagccactgatatttgtgtcttactgcagctcacaccc	g	FMchr18	15482026	15482026	DEL4901	SYN338	DEL	-
MChr18	15281701	15281808	tctctctctctctctctctctctctctctctctctctctctctctctctctctctctctctctctctctctctctctctctctctctctctctctctctctctctctc	t	FMchr18	15522652	15522652	DEL4902	SYN338	DEL	-
MChr18	15660045	15660149	CAGGCGCTTGAAATAATGGTATTACCTATTGATAAATGAGAACCTTGTGTCAAAAAACAAATTCAGTCCTCCTTCAGACATTAATTCCTGAGATGTCCCCAGTGA	C	FMchr18	15992953	15992953	DEL4908	SYN340	DEL	-
MChr18	15939086	15939718	TCAATGACAGTGTACCATTGTGAATTTGGTGGGATGCTGGATAACAAAGTGTGTGGATCAGGCACAATAGGTGTCTCTGCATCCACCACAGAATTAACGATTCTCAGATCATGCACTCGCCTGTAGTCAAGATGAGAGAATTACATGGACTTTTGGTTTTGACGAGTACACCTGCCTTCAATAGACCTTCAATGGTGGGTCTGATACCCTGCATCGCCTGCGGTGTGAGAGGATACTGTCTTTTATAAGGTAACTGGACACCTGGTTTGAGCTTGACACGTATTGGTTGAGCTGACTTCACTAGCCATATATCTGTCTTATGCTGTGACCAAACGCAGCTGGGTATCGACGCCAAGAGGTCAGTGTGTTCTTGTAGTAGCATTTGTGTTGATGCAGGTC…	T	FMchr18	16272029	16272029	DEL4911	SYN340	DEL	-
MChr18	15964288	15964530	TCAATTGAGCGGGTCCTTGACACATTTACTCTGGTACCCTCATTGAAATGCCAATCAAATTAGCTCTTGATGCAGATGAGGCATTTCTTTGTTCCCTTGTCAGTGCACATTGTTTACTATTCCCTGTAGCCGGAAATGGTTTGACCCAACCCCACATCAGATAAATTCATATTCAGCTCCCCTGAAAAGGAATTGAAAGGGTTACCAAGATTAAGGCCGAGGGTATTAAGGTGAACAGAGGTT	T	FMchr18	16296856	16296856	DEL4913	SYN340	DEL	-
MChr18	15989573	15991546	TAGTGCACTAATGTCATTTTGGACAATAAAGTTTATTGTTAAACTATAAAATATTCTGCCTCCATTACATGTCGTTGTCACAAGTATTTGATAACCACATTTGAGTGATCATTGCAACAAATGTGTGTGTATGTATGTATATATATATATATATATATATATATATATATATATATATATACACTCCCCTCCAAAAGTACTGGAACAGTGAGGCCAATTCCTGTATTTTTGCTGTAGACTGAAAACATTTGGGTTTGACATCAAAAGATGAATATGAGACAAGAGATCAACATTTCAGCTTTTATTTCCAGGTATTTACATCTGGATCTGATACACAACTTAGAAGATAGCATTATTTGTAACGGAACACCAAATTTTCAGGTGAGCAAAAGTATTGGA…	T	FMchr18	16321234	16321234	DEL4915	SYN340	DEL	-
MChr18	17016855	17018509	CACTCCCCTCCAAAAGTATTGGAACAGTGAGGCCAATTCCTGTATTTTTGCTGTAGACTGAAAACATTTGGGTTTGACATCAAAAGATGAATATGAGACAAGAGATCAACATTTCAGCTTTTATTTCCAGGTATTTACATCTGGATCTGATACACAATGTAGAAGATAGCACCTTTTGTTTGAACCCACCCATTTTTCATGTGAGCAAAAGTATTGGAACATGTGACTGACAGGTGTGTTTTGTTGCCCTGGTGTGTCCTATTACATTGATTATTCAAACAATAAATAGCACTGAATGTCTACGTTCAGTTTCAGATCTGGGTTTTGCCTGTGCAGACTGCATTTATAGTTAGAGGTGTAACCAACATGAAAACCTGAGAGCTGTCTATGGCTGAAAAA…	C	FMchr18	17373132	17373132	DEL4924	SYN340	DEL	-
MChr18	18683554	18683673	TCCCCATAATCTGGTTAGTCAGGTGAAAACGCCTCAGACAACTGTTCTTCTCTGCAACGGGCCTTCGATGAGCTTGATGAGCATAGCAGAAAGACAAAATATGTCGTACAGGTGTTTCAC	T	FMchr18	19064715	19064715	DEL4948	SYN341	DEL	-
MChr18	19490571	19490693	TCACCCTTTTCAATGAATGAAATTGGGGCAAAAAAAATCACTCATTTGCTAACTGTGTGTGTGTGTGTGTGTGTGTGTGTGTGTGTGTGTGTGTGTGTGTGTGTGTGTGTGTGTGTGTGTGTG	T	FMchr18	19879637	19879637	DEL4960	SYN342	DEL	-
MChr18	20642827	20642950	ATTGGATAAGGTACAGTACATGCAATAGTATCGCAGTTTCTATCAGAGTACTCCAGCTGACATATCCAAGTTTCTCAAAGCAGGATATGGAGTTTACAAGTACAAAACATAACCAGGATGCTCC	A	FMchr18	21030900	21030900	DEL4968	SYN342	DEL	-
MChr18	20814069	20814521	AGACTCTTTGGTCAATGTGAAGGAGGCTCATTTTTTATAATCAGAAAGGAAATCTGGTCAGAGGCTCCTGATCAGGGCTGAAAGCTGCAGTTATCTGGCAGTGTGATTGATCACTGATCCAATCTTAACCATCCAGATACGTTGTCAAACGCCTCTGAGCAGCAGAAATAACGTCAAAAACATGTCTGACATTTTCAACCCAGCATGCGTACTGTTCCTGAACGAGTTGTAGTATCTGGGGATCACTGAATTATTCCAAAAGCAGAGACGTCCGCTAGCCAATGACGCGTTTACAGTGAGGTGAAACGTAGCGGGCTCAGCCAGCATGGCCGCCTCTGTTGTTTGATTGGTGTCATGTTACTGTGAGATTAACGGCCTCGATGTCCGTGATGCTTTTGG…	A	FMchr18	21202182	21202182	DEL4969	SYN342	DEL	-
MChr18	21143422	21143760	AACGTTTTTATGAATAGTTCCCTGTTTTGTTTGTTTTTGGGCACAAGCAAGCAGGCAACATGTTTCACGCTATTCCACTGATTGATAGTAGGTGGCGGTAATGTGCAAAAAAATATAGCAATGTGCCACCAAAGGCAGTGAAGAAGACTGCTAGCAAGGAACCATAAAATGTAAACAATGCAGGATTTAAAATATATTATTTAAAAAAACAGGCTCTGGAAGTGTTTTTAGGATGGAAATGCTTTTAACGTGTTTTAGACCTGAAGGATAAACACAAAGCATTTTGGTTAGTAACACTTAATGTAAACATACTTTTTTTTGGTTGTACCTGATGCAACC	A	FMchr18	21531150	21531150	DEL4974	SYN342	DEL	-
MChr18	21406943	21407075	GTGTGTTTGGGGGGGGGGGGGGGGCAGTAAAAAGAGGTAATATTGTAAAAAGAAAGATGAGCGATGGCACAGATGGCAAGATGATGACACAAAGAAATGGTGTGGATGTGGCAATGTCGGAGTGGGAAAGGTG	G	FMchr18	21795567	21795567	DEL4981	SYN342	DEL	-
MChr18	21532668	21532811	AAAAATAGTCTCTCCTCACAGGCAACTTAAATGTAATGTTCTTTTGCCCTGGCTGTATTTAGAAAGGAGTGGTCTGCTTACTATTTGATGCAGTAGTTTCACTTGAGGGTTTAAATGTACATGTGTGTTGCACATGGGTTTTTT	A	FMchr18	21921286	21921286	DEL4983	SYN342	DEL	-
MChr18	22048189	22048360	TCATTTATTAAGTGTTTATATAGTGCTTATAAATGCTAAATAGCGAGAGGTGAAGGATTGAGGGGGTCGGGGTTAAAGTAAAATGTTAACCTCCAAGTTTTATCTGTTAAACTCAAGTGTTATAGATCAGTATAGAAACATTTAGATTGTGTTCCCAACCTAATGTTACTGT	T	FMchr18	22439100	22439100	DEL4990	SYN343	DEL	-
MChr18	22193062	22193195	ACATAGCCCAATCACAGGTTTGCTCGAGAGCTGGTGAAACAGGTGAAAATCGTATTGTAAAAATACCATTTGCAGTGCAAACATTAGTAGTTTAAATTTTAAGAATTTGAGTCTCAAGATTTTGACTTACTTTG	A	FMchr18	22583833	22583833	DEL4991	SYN343	DEL	-
MChr18	23724958	23725133	TAACGTGAAAGTTAACGTTAACGTCACCAATACACTGGGTTTGAGAGGCGAGAGTGATGTGTTAATTTACAGTAGATTATAAGCTGTCATTAGTTGGAGACCCAGTGTAATTATACAATATGGTTGTATTGCAAAATACAGTTAACTTTAAAGGAAACCTTCATTGTGTGTTTTTT	T	FMchr18	24110499	24110499	DEL5019	SYN343	DEL	-
MChr18	23733629	23733826	GACCTCCAGAGCTGTCCCGTCTGCTTGTCCTGCCTTCAGGCCGACCTCCAGAGCGGTCCCGTCTGCCTGTCCTGCCTTCTGGCCGACCTCCAGAGCGGTCCCGTCCGTCTGGTCGCCCCTCTGCCCATCCTCCTGAGCGGCTCCACCAGTCTGGTCATCCTCTGCCTCCGCCCTGCCCCCAGGCCACCCGCCTAAGGT	G	FMchr18	24118935	24118935	DEL5020	SYN343	DEL	-
MChr18	23748603	23748852	AACTTAACCTCCAGCTGGTGAGCTGCAACATTAAAACACCTCTTGCATGTTATAATTTAACACTCTGAAAAGAACTATTCTTCACTATGACTACTTTTATTTTTGATGTCAGTCACACCCATCTGCAGCCTCGATGAACAGAATTTGCTTATAGCTTTAGACTTCAGCATGAATCTGGTGTTCTTACATCATCACCTCACAAAGCTTTATTGCTAAAATACATACATGAGATCAGAAAAACAGCATTTTG	A	FMchr18	24133751	24133751	DEL5021	SYN343	DEL	-
MChr18	23804845	23805158	CCCCCCCAGAGAAATGTAGCAAGCTAAGCTGCTGCAACATGGCAAAAGTAGCTTAACTACATCAAGCTTCTTTTTTTTTTTTGTGACACTGAACCAACTTCTTTCCAAGTCAGTGCTATCTCAGTGATCAATAAATCTCAAACGGACAGGCAGGCAAAAAGTGTTCGGTTCAATTATTTATTAAACAATAAACTGCTCTCACTGCTCCAAAACAATTTGGCAACAAAAAAAACAAGAAAACAACAAAAACTTTTTGTTATTATGCTCCACATAATAACAAAAAGCAGGTGTTGAGATGTTTATGTGTGTGCGCG	C	FMchr18	24189820	24189820	DEL5022	SYN343	DEL	-
MChr18	23810315	23810709	TATAGTATATGGCTCATATTAGCTCTTCGAATACATACTTGTTGTATCTGTCTGCTTAGATGTCAGTTTTTCTATCATCACATTGCTTATCAATTTCCTATGTCCTTTGTCCCTCCAGAGCTCCCACAGCAACATGTCTGTACAGAAGAGGAGGTTCTTGCTGACCAACAGCTCCGTATTCAAGAACTCCAGTCTGGGCCAAGAGGACCCAGAGCCTCCACAGATTCGAGAGGAAGATGAGGAACTCTGCACAAGTCAGGTGTAGCAATAATGCCTTAAAGGGGTATTAAAATATGTACCAATAATCAATATTTGGTACTATTATGTACTATAGGGATTACCCTCACTTCATCAGAAAGACTCATAATTTACCAGATAACAGAATTTAACTCGCA	T	FMchr18	24194982	24194982	DEL5023	SYN343	DEL	-
MChr18	24524599	24524715	AAAAGTGTTGCACTGGTCTCTGAGTTTACCCACTGTAGCTGGCAAGACCGTCTGCAACCTGCCCAAATATACATTTCATACATCAAACTTCATCAAAATCAAAATCAGACAACCTTT	A	FMchr18	26098610	26098610	DEL5041	SYN344	DEL	-
MChr18	24944915	24945111	CGGAGCGAAAAAGTCTCAAAATCAACATTAAAAAGTGGCAGTTACAAGTTGAAACTGACTAAACAGACAAAACCAGACAAGCAGTTAAAGGCACCTCATGTGATCCAAATGTAAACAAAAGCAGCGCCCCATCACCAAAACTATGATCATACTCACATAGGGCTGCAACTGATTTTCATTATCAATCAATCTGTTAA	C	FMchr18	26520833	26520833	DEL5052	SYN344	DEL	-
MChr18	25183287	25183506	ACTCTGACTTTATTCTCAGAATTCTGACTTTAATCTCAGAACTCTGACTTTATTCTCAGAACTCTGACTTTATTCTCAGAACTCTGACTTTATTCTCAGAATTCTGACTTTAATCTCAGAATTCTGACTTTATTCCCAGAATTCTGACTTTATTCTCAGAATTCTGACTTTAATCTCAGAATTCTGACTTTATTCTCAGAATTCTGAGATTAAAGTCAGA	A	FMchr18	26765791	26765791	DEL5058	SYN344	DEL	-
MChr18	25820585	25820823	TCCGGTGAAACAATTAGATTTTTTTCTGAGCTAATAAATTATGGTATAGGATCGGTACATAGACTGGCGTACTTGCCAATACCCCATCCCACATTTTAGGCAGTATCGGAGGCATTTACGATACTGGTATCGGAGCAACTCTTTGTCGTATAATTTCAAAATCTCTTACCAACCCTAGCTTTAAGTTTGCTTAACAACTACTCTGCCACTCCTAACTCTATTCATATTATATTAATATT	T	FMchr18	27401754	27401754	DEL5064	SYN344	DEL	-
MChr18	26036167	26036278	ACCGGACAAGCTACCAGTCTTACCAGTTTAATTCTTTTGGTGACCTTTGGCATTAAGTCATCAAAACTAGTTGAGTAGCTAGTAGCGAACTCGTAGTAGTAACATGTTGTAC	A	FMchr18	27616827	27616827	DEL5066	SYN344	DEL	-
MChr18	26065703	26065951	TTCAAAATCATATACAATCAGTTTTTTATGAGAATGACAATTACAACTGCCCACGAGCCTTCCTATCTTCACTATTCTGACTTTCTTTTACTAAGACTAGCAGTCTAAAGGCATGCTAGCAGCTCTGAGGCACACTGGTGCTTTGAGTAAAATGCAACCCTCAGCATGCTAACATGCCCACACCCTCAATACTAACACGCTGATGTTTAACAGATACAATGTTTACCATGTTCACCATCTTAGTTTAGT	T	FMchr18	27646381	27646381	DEL5067	SYN344	DEL	-
MChr18	26167712	26167858	AGTACATTTTAACCGACCTGCTTTTTACTTCTAAGTACATTTTTACACAAGTAATTTTACTTGGGTAAAATATTAACAATAGTAATCTTTCCATCCCCCGATCTCACGACAATTTAAATTAGTATGGTGCACCAGGCTAATTAGCTA	A	FMchr18	27748120	27748120	DEL5069	SYN344	DEL	-
MChr18	26475146	26475803	TTCCACGCTGCTCTCTTCGCTCATATGTATATTGTTTGTTACCAGTGGTCGAAGAAGTATTCAGATCCTTTGCTTAAGTAAAAGTTCTAATACCACACTGTAAATGTACTCTGTATGCATTGGAAAAATGACTTCAGTAAAATTATGTAAGTATAATCAGAAATATGTACTTTAAAGCTGTAGTTAGTAACTTGTATAAAAATAACTTTTAGTCATATTTGCTAAAACTGTCACTATGTAGTGACAGTAGTACATGAGACAGATAATCTGTGAAAAAAATCATGCTCCTCTGGCTCCACCTACTGCCCCTAAGGCCATTTACAAGAATCTACCGCTCTCTAGTAAAAACAACCAATCAGAGCATGAGAAGGATCTGACGGCGTCTCCTGCTCACGCTGC…	T	FMchr18	28072516	28072516	DEL5078	SYN344	DEL	-
MChr18	26559406	26559967	GGGGTGTGTATCTCAACCTGTTTGACACGTATTTAGATACACAGCCCACAAACACAGAATTATCACCAGAATCTGCAGCTCCCCTCGGCTTTATGGAGCTTCATAGTGAGTTTCAGCTCATTGTTTAGCTGTCCGGCCACAACTTTACTGTTCTGGTTCACTCTCACCACTCTCATAGCGTTTTTGGTTCCAGCAGGTAGCTGTTTACAGTGAAAAAGCTCTAAAAACCCACTGATATATCCATCAGGAGTTGGTAGAGACCAAGAAGACTATAGGTCAAAATCTAGTATATGCCTGGACTGTGTATGGTGAACTGGTTGATATGCATGAGTGTCACGGTCAAAGCGTGAGACTTGGCGGCTCTGTTATATTTTATGGGAATTTCTGATATGGTGCTGT…	G	FMchr18	28178875	28178875	DEL5083	SYN344	DEL	-
MChr18	26877631	26879271	ACAGTTGTGCTCAAAAGTTTACATACCCTGGCAGAATTTTTGCTTTCTTGGCCTTTTTTCAGAGAATATGAATGATAACTCAAAACCTTTTTTTCCACTCATGGTCAGTGGTTGGGTGAAGCCATTTATTGATAAACAACTGTGTTTTCTATTTTTAACTCATAATGACAACAAAAAACATCCAAATGACCCTGATCAAAAGTTTACATACCCCAGTTCTTAATACCGTGTATTGCCCCCTCTAACATCAATGACAGCTTGAAGTCTTTTGTGGTAGTTGTGGATGAGGCTCTTTATTTTCTCAGATGGTAAAGCTGCCCATTCTTCTTGGCAAAAAGCCTCCAGTTCCTGTAAATTCCTGGGCTGTCTTGCATGAACTGCGCGCTTGAGATCTCCCCA…	A	FMchr18	28506542	28506542	DEL5090	SYN344	DEL	-
MChr18	26927789	26928281	CAAACCCATACGTAATATAAATATTGTAACCAACACCAAAGTGAGCCTGCACAGCGGCAGGAAACATAATAAAAACACATTTGCCTACCTACCTTAAGCAGACGGTAGAACACTGAAGGTGGTCTTGCGCTCAGGGCTGGTGCGAATAAACTCCCTCATGAGAACACAGTTAAATGCTACTCTCAAAAAATAAAAGTTTTTTACTGATTTGTTTAGTATACTTTTTTGCCTTGCAGTTACAGCCCCCCCACCAGCCCCCTCAGCATCCCTACATCCAACTGGACTCAAGTTCCTCAAAGTGACATGCAGGCGAAATGATGCACCAGTCACTCTTGGTGCTGATGGTCAAAAAGCGCTCCTTGTCTTCTCTCATCCTGATCATCATAATCATCTTCATTA…	C	FMchr18	28558874	28558874	DEL5093	SYN344	DEL	-
MChr18	26998937	26999052	ATTTGTATGTTTGCATTAAAGAGAACAAATTGCAGACGACTGTGGGATATGACCTTTTCACTGTGAGTGACATGGGGGTCTCTTTGCCACCCGTCGTTGCCGCTGCGAGGCATGGC	A	FMchr18	28629938	28629938	DEL5096	SYN344	DEL	-
MChr18	27092577	27092965	ATTGGCTGGCAGGTGCCTGTTAATATTGTATGTCAGGACTCATCTAACACCGTTCAGGTCAACAGTTTAACTGGCCTTTTAAATAAGTGCACAAAGTACATTAAACTGCAAGTAACAATAGGAACAGCACTTCTGTTTATAGCCTTGTTACCAGTGAAGTCTGACGGGTGAAACGAGGGCTAAAATAATAATAATAATAATAATAATAATAATAATAATAATAATAATAATAATAATAAAAATAGAATGATGAAAACACAGCATTTCTTTTTCTGGTAAGTTACCAGGGTATATGAATTATTACTCAAACCTTTTTATTACATTTTGACAACTTAAACCAGCAAACAAACATCCTCCAACAACCATTAACCACAGCCCACAGCCGTCCC	A	FMchr18	28720741	28720741	DEL5099	SYN344	DEL	-
MChr18	27222810	27222983	CATGTTCGACCTCTCAGGCTGCTTAAGAACAGCGTGCACACACACTTATCTTGACTACATGAACCTGGGTCGAATTAGTCTGATTGCGTGAGCTTGAATTGACCTTTATGAAAAACACTTTAGCCCCGACTGATTTGTTAGGTTCATTCAAGTCAGGCGTTGGACTTTAATCCA	C	FMchr18	28850179	28850179	DEL5103	SYN344	DEL	-
MChr18	27433243	27433560	TTTGCCACTCGTTCACCCATTCATGCACACAGACACACACTAATGGCACCGAGCTACCATGCGGGGGTTAAATTTGGGGTTCAGCGTCTTGCCCAAGGACACTTTGACATGTGGACAGGACAGTGGTCAGTGGACGACCCACCACAGCCGTCCCTATAAGTGATAAAAGCCTTTAATTGGATTCTGAATTTGATGGGGAGCCAGTGAAGCGAAATCAAAGCTAGTGTTGCACTTCCGTAAAGTTGGGGGACTCACAAGAGCCAGATTTTTTTTAAAAAGTGGTCAAAATTGAGGCTGCAAAGGCAGAGATGTCTTTAC	T	FMchr18	29061900	29061900	DEL5108	SYN346	DEL	-
MChr18	27786285	27786559	CAGGTGAACACAAAACATTTAGGTTTTTGGGGGCTTAAAAATGGTCAAATGAAAAATAACTGGATATTTTTACAGATTGTTGGATATAAAGAGCATCAATTAAAAATGTTGTAGATTTTTACAACTGATGGCTTCTTTCATCATCGATTGATTTGACGATTCTTTTTACAGTTAACTGAATAGTTAGTTAGAATTAAGTCTGTAGAGTGTCAGAAAATAGTAAACGCCCATCACAGTTTTGTAGAGCCCAAGTTGACATATTCAAATAACTTGTT	C	FMchr18	29415055	29415055	DEL5120	SYN346	DEL	-
MChr18	27837853	27838535	GGGATGTCAGGTGCAAGCAGTTAATTGGAGTTGAATTGTTTGTAGAAGAAAACAGCTGTACTCTTGAGTCATTTACTGTGAAATGCAAAAATTGAGCTTTCTACCATAGAACCTCTATACAAGAGCTTATATTGATCATTCAAATTGTGTTTGGGGAGAAACTGCTGTAAGTTCAGGTTTGAAGCATGTGAATTGGGATCCGGTATCTCCAGAAATACCTGGATCCTATGTTATATTTTTCTTATACCTAATATTTTAAATTATAGCCCCCTTCATGTTACATACACAGAACATATATACAAATATTTAAAATTAGAATAGAGTAGAAATAAAAAATGATTATAATGCCCAATCGCCCATGTTGTAAAGCTCTGTAAGTATGATGAGGAGTCTCAATCA…	G	FMchr18	29466335	29466335	DEL5123	SYN346	DEL	-
MChr18	28314797	28315405	GAAAATTCAATTTTCTAACGACTTGAAAATGATAATGAAAACAGCATTTAACATTCAATTTTCAAAAACTTAACCTGCTCTTATGGAACCATAGGGGACTTTATTCAAATGATAATGTAAACTTGAAAATGAAAATGTAATTCCACAATAGCATTATAATTTTCCATATGTGTATGCATTATTTGAGTCAAAATGAAAATGCAATAATCCAATTTGCATTTTCATTTTCACATAATGGAGTGGGCCTTCTATGACCATATTACAATGAAAATGAAAAAGCTGTTTGATATTTAATTTTTAAAGTCATACCCCGCTCTACAGTGGACAATATTCAAATGTTCATTCAAATTTGAAAATTAAAATGCAATATAAAGAATATAACCTAATTTTCCATTTAGG…	G	FMchr18	24532624	24532624	DEL5140	TRANS1130	DEL	-
MChr18	28299512	28299754	TTTTTGAGTCTTTTATTCTAAACTTTTACACGATTCATATTAACAATTCACTTCATAGCCTACAGTTTATGGAAACTGTAAATTAATTTGATACAGTTTAATTTGGTTGCTGTTGTTAAATAATAATCTGTTCAATCTTTTTACAATCACTGTACTGTAACTAACACTGAAACCCGCCAAAATGACAACACATCAACAGTCTAAAAACCAATTAATTTACAGTTTAGGGAGCTGCAGCCCATG	T	FMchr18	29942609	29942609	DEL5143	SYN347	DEL	-
MChr18	28397776	28397940	TTAACAAGAAGGAGAGAAAGGACAAATAAAACAAAAAACAGTCGAGCTGAATCAAATACAAAGTAACACCAGTTGTAAAATAATAAAATAATAAAAATAAAATAAAAAATAAGGATAAAAAAACAAAAGTCATAGCAATAAAATATATTTTTTAATAACATTCGG	T	FMchr18	30038280	30038280	DEL5145	SYN347	DEL	-
MChr18	29007637	29007918	TCATCACAGCCATTTAAAGTTTGTTCATCACTTATCTCATAAAGCTTCAGATTGCTGTGAAGTAAAAGGAACTAAGAAAGGCACCAATATTTAGAAAAGGGTGAAGTTGGACTTCTGGCTCCATCAGCGCTCACAGCTTGTCAGGAAAAACAAAATCAGTGTCACCGTGCTGGACTCCTAATAAAGACGGTGACAGTATTTCTGCAGTACAGTGATGACAGCAACAAGTTCATTGCAAATGTACATATATGTTTTTTGTTTTTCGTTTGCGTCAGAAATGAG	T	FMchr18	30655951	30655951	DEL5163	SYN347	DEL	-
MChr18	29078460	29078719	ACAGACAGGCAGGCAGGCAGGCAGGCAGGCAGGCAGACAGGCAGGCAGACAGACAGACAGACAGACAGATGGCCGGGCGGGCGGGCGGACAGACAGGCAGGCAGGCAGGCAGGCAGGCAGACAGGCAGACAGACAGGCAGGCAGGCAGGCAGGCAGGCAGGCAGACAGACAGACAGACAGCCAGGCAGGCAGGCAGGCAGACAGGCAGACAGACAGACAGGCAGGCAGGCAGACAGGCAGACAGACAGACAGACAGACAG	A	FMchr18	33318145	33318145	DEL5166	TRANS1131	DEL	-
MChr18	29163903	29164041	ccttgctaacttttccaaatacacacactgtttcttgatcagctctaatcataaatttgatctttttccattatttttgttgcagtagatgagagacaaagttgcacgccccaaatttccacatgaaatgaaaactcgg	c	FMchr18	30799104	30799104	DEL5171	SYN349	DEL	-
MChr18	29334411	29334556	caaacttaaggaaccaggcttgtagtagactagttgggaaagggaaacgtttaataatttgacataaaaattgtctccagtataaatgcatcatagatgcaaaagaaactgtagctgagacatacagtatcttaaaaaaaatgaca	c	FMchr18	30968693	30968693	DEL5174	SYN349	DEL	-
MChr18	29847297	29847784	tccatatatggggcaagattgaggttctggcacccctttgctccgggtcgaggaaccttgaagtagccttgagcagcagacaagatgctgtaggcagtggcagagcacatcaacagcagccatcaacagcagcaagcaccactgcccacccaggaggcacattacttttacaagagcaggtgagcagctccaagcacagttcagaatgtcaacaggcctaaagtgggctgacagctacatgtggacctgggcagacagttcaggttccctggtctcactgtcagaggcctcaaagcaggtgataattttgagcgcacaagacacaaagggcccaatgccgggagatggcagagcagtgtcaaagagagggaggatgagtcggctgcatacccatagagg…	t	FMchr18	31483471	31483471	DEL5186	SYN349	DEL	-
MChr18	29887716	29887952	tgcatgaaaagccttgcatctcctccatgatgtaaatattgaaaaaaacaaatttgccttgatttccaaatgtccaccaggtattttgattttgttgggttttAaaatcttttcacaatatgaaatgAaaaatatctaaattggcgttataagctctgcacattacaatggccatatgccactaatgcaattttctgatgctaagaactcctaagaacagtaccgttgcagcacatt	t	FMchr18	31523450	31523450	DEL5187	SYN349	DEL	-
MChr18	30116730	30118393	acagtggtggccaaaattattagaacacttggcatatttaagaggtttcagttgtttttgttgaattggccattaaaatacccataaaaagaatgacatatctacaaagtcatcattatgctctataaaccatagaatagagccatcataaggagatttaggtcattttccttacaaaaaacaagctaggcctatttcactgtcaatgtcacacatcatgttccttcacagaagaagccaactacttgtgtaatcattgtcaggtgtgatcgtggttaaattgatggtgatgcaagagtcttaggacacagctgtgtgattctttgaatgtacaaggcctatcctgctcattaagtgattggtaacgccagggttttgtcactgaggccacaccaccaa…	a	FMchr18	31779384	31779384	DEL5193	SYN350	DEL	-
MChr18	30197811	30197924	ttccactgtaaagctttagatgaggccaaattcttaatgtgtcaaacaaaaactgtcattttgttcgtttttgaatcattcagctcagaatcattcagttggattaacgataac	t	FMchr18	31855638	31855638	DEL5197	SYN350	DEL	-
MChr18	30318660	30318953	agcctgttatgccgAaaacaaattccaaTtgctCCaacgccaTttttcggactattgggcagttggaacaatgggcagtcctCctgtaaaAACacgaaaacagAagaatgtatTTCcccAaatgttattacatatatatattaccttaaagacttggttataccaaaaattgatttTCcaattgttggcgtcaaacatcGgggtaaacatcagggaaaaggtggaggggatAaacaccagctaTgaccccgaccacgtagacaagcaagaccatctcagcttccatctatgcaT	a	FMchr18	31977280	31977280	DEL5205	SYN350	DEL	-
MChr18	30429343	30429477	AATTTAGATTATTGATACAAAATAAATCAACTAATAAATTATGATGTGTTATTATTGAAGCTACCCAGCAGTATATGAAGTGATTACCAGTTGCAACAGTAAAGTCATAAACACATGAATGCAACTTTTACTTTT	A	FMchr18	32084072	32084072	DEL5213	SYN350	DEL	-
MChr18	30576360	30576813	TGGTCCATTGTTTTCTTTTTTTATGCTGAAAATACAACTTTGTGAGGGAAAATTATAGGAAATTATAAGATTTTGATACAGAACTAGACAAAGATGACAACATAAGTTGCTGGGTGGGTAAACTAAGCATGAAATGTAAGTAGAATACAAATTAGTAAGTAAGTAAGAAACAAACAAATTACAAACTAAAAAGCTGTCAGAGAGCCCATACCTTCATCAAGTCTGTACAGGTGATTAAATTAGTTTAATATTTAATAATGGAAAATGTTCTGTATTTTTTAACCTGCATCTGTGTTAAAATCTGCATAAAAAACAACCAAAGTAATTGATAGGGTTGGGCCATATAGTTGTAATCATGATTATGATATTATTATAATATTATTTTATGCTGTATTTGTT…	T	FMchr18	32231129	32231129	DEL5216	SYN350	DEL	-
MChr18	30913461	30913578	GAACGAGTGTGAGTCCCCACAATGTGACTGAACAAGTGTGAGTCCCCACAATGTAATTTATACAAGAACGCACAAATTAACGTATTGAAATGTCCAAATGCAGTCCCCACAATGTGAC	G	FMchr18	32550360	32550360	DEL5231	SYN352	DEL	-
MChr18	31679542	31679741	TATACAATATCTATCTAACATTATATATATAGATCTATCTAACATTATCTATCTAACATTATATATATATCTAACATTATATATATAGATCTATCTAACATTATCTATCTAACATATATATCTATCTAACAGTATCATAATATCTATCTAACATTATATACAATATCTAACTAACATATATATAGATCTATCTAACATTA	T	FMchr18	25252796	25252796	DEL5252	INVTR1306	DEL	-
MChr18	31872344	31872532	TGCCAAATCTTCTCTGCCAATGCCAAACAGCTTATTCTGCTGTTGCTATTGACTCTTGTTTTGAGCTTCTGGTACCCCCAGGTGCACCTGTGAGCATGGGCCCTGCTACAGTGGTCAGTAGGTGTCTGCTCCAAGAATCGGCATGCCACGTTTGACTGATCTGGATAGGGCCCGTGCGATAGGGCAACT	T	FMchr18	25118073	25118073	DEL5257	INVTR1306	DEL	-
MChr18	32047330	32047443	gcgccagaacaaaccagtgagctgatggaccgtctcagtgcttcagttagcagttagcatttatgagctttcatcaaatcactgtgtcataccggagctgtcgtcatgacaaca	g	FMchr18	24952522	24952522	DEL5265	INVTR1306	DEL	-
MChr18	32498347	32499116	agctatacaggtctgcaggtctaaaggtctacaggtctaaaggtctaaaggtctacaggtctacaggtctaaaggtcttaaggtctacaggtctaaaggtctaaaggtctgcagctatacaggtctgcaggtctgcaggtctacaggtctaaaggtctaaaggtctacaggtctaaaggtctgcagctatacaggtctgcaggtctgcaggtctacaggtctgcaggtctacaggtctgcaggtctagaggtctgcaggtctacaggtctgcaggtctagaggtctgcaggtctacaggtctacaggtctaaaggtctacaggtctacaggtctacaggtctaaaggtctaaaggtctacaggtctacaggtctacaggtctgcaggtctacaggtctg…	a	FMchr18	33360954	33360954	DEL5296	TRANS1137	DEL	-
MChr18	32736465	32736835	ATACATTAACAACACATCAACAACACATCAACAATACATCAACAACACATCAACAATACATTAACAACACATCAACAACACATTAACAATACATTAACAATACATCAACAATACATCAACAACACATTAACAATACATTAACAACACATTACCAACACATCAACAACACATTAACAACACATCAACAACACATTAACAATACATTAACAACACATTACCAACACATCAACAACACATTAACACATCAACAACACATTAACAACACATTAACAACACATCAACAATACATTAACAACACATTAACAACACATCAACAACACATTACCAACACATTAACAACACATCGACAACACGTCAACAACACACCAACA	A	FMchr18	34057541	34057541	DEL5316	SYN355	DEL	-
MChr18	32757338	32757537	TCACTTCCTCAGGTAGGCTTTCTCTGTGTTGTCAGAGATCAGACCCACCACGACTGTATCATCAACACACTTAATGATGGTGCTGGAGTCTGACGTGGCTACACAGTAGCGTGTGTACAGGTAGTACAGCAGGGGGCTCAGGACACATCCTTGGGGGGCTGTGTTGATGGTGAGGAGGGATGAGGTGCGGCTGCCCACCT	T	FMchr18	34075124	34075124	DEL5319	SYN355	DEL	-
MChr18	33036429	33036530	TCCACTCATCCATAACACGGAAGTTGAACATTAATATCCTACAAAATTAAAACGTGATTCAACTTGTTAGTTAACATAAAGTTGACTGTGTATCAGCTGGTC	T	FMchr18	34316113	34316113	DEL5332	SYN356	DEL	-
MChr18	33046807	33046966	AGAGGAGGGAGGGAGGAGGAAGAGCAGAGAGAGAGGAGGGAGGGAGGTTGAAAAGCAGGAACGAAGAGACCAGAGAGAGGAGGGAGGGAGGGGGAAGAGCAGAAACAAAGAGACCAGAGAGAGGAGGAGGAGGAAGAGCAGGGATGGAGAGACCAGAGAG	A	FMchr18	34326413	34326413	DEL5333	SYN356	DEL	-
MChr19	150345	150682	ggtaagagttaaaggcgcaggtaagagttaaaggcacaggtaagagttaaagacgcaggtaagagttaaaggcacaggtaagagttaaaggcacaggtaagagttaaaggcgcaggtaagagttaaaggcacaggtaagagttaaagacgcaggtaagagttaaagacacaggtaagagttaaaggcacaggtaagagttaaagacaggtaagagttaaaggcacaggtaagagttaaccacacaggtaagagttaaagacaggtaagagttaaaggcacaggtaagagttaaccacacaggtaagagttaaagacacaggtaagagttaaagacaca	g	FMchr19	1040752	1040752	DEL5336	SYN357	DEL	-
MChr19	381310	381510	tctacacatttatgaagtcgtcactcactcagagttttatgagtgtggtgagtctgacgtatatcagactgttgaggtaagccactcatttcctgaatatgtttttaccttttaaactaaaatttatgaatcaacactgtatctgtaaccagaatctgtcaattgtgatgtgacacaataatgatcatccgaatatattga	t	FMchr19	156253	156253	DEL5347	TRANS1138	DEL	-
MChr19	969256	969381	TGTGTGTGCGTGTGTGTGTGTGTGTGTGTGTGTGTGTGTGTGTGTGTGTGTGTGCGTGTGTGTGTGTGTGCGTGTGTGTGCGTGTGTGTGTGTGCGTGTGTGTGTGTGTGTGCATGGGTGTGTGTG	T	FMchr19	811228	811228	DEL5370	INVTR1308	DEL	-
MChr19	981573	981711	AAGTACTTGAGTAAATGTACTTAGTTACTTACACTAGCTGGTGACAAACTGTTTCCAACTAACTCTTGAAATAATGAAGGCACTTGTGAATGAAACAGTAATAAGAATGTAAACAACTCTGTGGATCTTCTGCCCGTTC	A	FMchr19	1457653	1457653	DEL5371	SYN360	DEL	-
MChr19	996763	996964	CCTGTAACAAATTACACCTTTATCATCACACCAGATCTCACTTGGCCAAATTTACTGCAAAATAATTTGCTTTTGTTGTTTAACTCTTTTGTGCAGGTCACATCTGACTGTTTCCTACTTTTTCTATGTCGTAGTTTCTTTGAGAATTGTTTGACAGATGTTTTGATGTATTAGATTTCATATGTTCTTGTTTAATAACTTT	C	FMchr19	1472821	1472821	DEL5372	SYN360	DEL	-
MChr19	1130997	1131422	TTAAATGAAAATCTTCCAGATTATCTTTAAGTACAGAAACTACCGAAAAGTTTGGGCCATAAAACATTGTAAACAAAACCAAAGCTGACATTTCTGCACTTTCCCATGGGTAGTGGGAGTTTTTTTGGTTTATGTCTGACCTGTGAACAAGTCGGCACTTTCTGCAGTAAACTCAGTTGAGTGGCTTTTTTTGCTGGCATGTGACTTTTTCGTATTATATTTTATAATTTATAATAATTTGGTTATAAGTTATAATCTCGTATCACATGTACATTGTCAATTTGATCATTTTCTTATAAAGTAGTTTGAACTACCCTCAGGGAGTTTTGCTGTAGTTCAGCTTCTTCCAGTGTGAAGTCATTGGCAGCTTGCAAACCTTTCAGAGTAGCTTCCCCAACA…	T	FMchr19	1662290	1662290	DEL5375	SYN361	DEL	-
MChr19	1304617	1304753	TTGTTTGACTGAAAAGCAGTCTTCAATATGTTATTGTGCATTATGTTATTTGGGTTTTTACTTCTAGGCAGAAAAACCAGACTGAACAAGCAACAGTCCACAAGAGTTGGAAAATGAAAAAATGTGGCTTCAATGGA	T	FMchr19	1836622	1836622	DEL5384	SYN362	DEL	-
MChr19	1499781	1500166	AGTCTTTCAGTTCATCCTAGTTGTGTTGTGGTCTTGCCTTGTGTTTGTGCCTTCGTGTGTCTGTCATCTTAATCTGAACCTGAGTACCTGCCTGCCTGTAAAGTAATTTTTGCCATCAAACCACTGAAATCATCCCGTCATCTCGACTGTCTGCATCTGGGTCCTTCGCATGTTTCCACTCTCCCGTACAACCATGACAAAATTTAACTACTTTATATACTGTTGGCTAGTTTAATCTACAGCAATGCATCATGGTCTATAAGATCATCATATGTTTGTAGCGTGACTGTCCTGTGAGAACCACGTATCTCTAAAAAGTCAGAAAAACAGCCTGTTTTCAGCTTTAGTTCTTTATTTTGTGCATATAATGAAATAAATCAAAAGAG	A	FMchr19	2032761	2032761	DEL5391	SYN362	DEL	-
MChr19	1507383	1507834	ACTGAGAGGAGCCAGTCTATCAGTCTGGGAGAAAAGGAGGCAAATCTTCCTATAGCCTTGGTCTCCTGGAAGATGGAGCCATCCTTATCAGAGCACTATCCTTACTGTAGACAGAGAGCTGAACTTTTGCTCTGAAAGGCTATGGCCTTCTGCTCTTAGGTTTGCAGCTGACCCGAACGTGACCTGGGGAATCACCATAAAGAAGGAAAATTCCTTCATAACAACCCATTTCCAGATCTAGTGTTATAGACCCATCCAGGCCATGCTCTGTTTTGCATACATGTACTAAATATGATTATAAAGCACAAATATTATTTTAAAACAGACAAAAGAGGGAAAAAATCTTTTAAATTAGACTGTGACAGTTATATTCCTCCTTTTACCTTAAAACAAAACAAG…	A	FMchr19	2040011	2040011	DEL5392	SYN362	DEL	-
MChr19	1555951	1556135	AGCCTGTTAGCATGCTAACTGCTACTTAGCAGTAAACACAAAGTCCAGCTGAGGCTGATGGGAGTGTCTGTAGTTCTGCAGGTATTTGGTCATAAACCAAAGTATTGGACACATTAACATGTTGACCTGATGATGGCGCTAGATGTAAGTATATTTATATTATTATCTATGTATTATATTACTAT	A	FMchr19	2088355	2088355	DEL5395	SYN362	DEL	-
MChr19	2111363	2111468	AAAGAAAGAAAATGACAAGGAAAGGATGGAAGAGGTAAGAAGCCAGGGACGGAAGGAAGGAGAAAAAGGACGGAGGGAAGGAAGGAAAGTGGCAAAGGAAGGAAGT	A	FMchr19	2614625	2614625	DEL5419	SYN364	DEL	-
MChr19	2646218	2646679	GATGAGTGAAAAAAAAAACACAACACGGGAACGGGACGGGACGGGACGGGACAGGAGAGGAATTTTTTATTACTCTGTCATGGGATTGGGACGGAACAGGAGTGAAAATCCACTCCCGTGTCACCCTCTAGTTGATTTGGCAACACCCGTGGTTACCGTGGCAACGGCAAGGGTGTTTTAGTGCTACAGAAAACACTCATTGAGCAGCTAGGTTGTGAGAAACACAACAGAAGAGCAACTGCGTCTGTTTACAGTGCAGCCAAACAAACTCCCGTTGTTTTAATAAAAGACGTCAAGAAAAGCTGCGACCTCAATCTGATTTCATGCTGCACACGGAGCGAGTAGTTTTCCGCTCAGCAGCAGGACACAGTACATTTGGTCACCTCGCTGAGGAGCTGG…	G	FMchr19	3165973	3165973	DEL5447	SYN365	DEL	-
MChr19	2825817	2825954	CACATCTAGGGTTTAGGTACATGTAGGTATGGGTTGGGTACAGGTTTCAAGGGTACTATACCGAAAGTATTTGGTGGAAACGTGGCTTCAGTCAGTGTTACTGTTTCACTCAAATGGAACAGTGAGCGCTTTATGACA	C	FMchr19	3345458	3345458	DEL5455	SYN365	DEL	-
MChr19	2945500	2945611	TCCATACCTTTACCTGTCTGTGCCTTTACCTGTCTGTGCCTTTACCTGTCCATACCTTTATCTGTCTGTGCCTTTATCTGTCTGTGCCTTCACCTGTCTGTGTCTTTACCTG	T	FMchr19	3517336	3517336	DEL5461	SYN366	DEL	-
MChr19	3073462	3073585	ACAGTCTGTTCTTCTGTAGAAACCCAAACTTAAGTTGGGAATAATAAAATAATAATATATATAATAATACATCCATGCTTTACTGGGTTTACATCTACAGTTTATGTGTAAAATGTGAAGATTA	A	FMchr19	3646161	3646161	DEL5466	SYN366	DEL	-
MChr19	3214072	3214180	TTACTTAAAGATATAATTTTGAAGATTTTCATTTAAATAAACGTCTGTTAAGTCACTATCTGTCGCCAAATGATGCAACACAATGGTGATTGAGCCTATGGCCCACTGA	T	FMchr19	3786060	3786060	DEL5473	SYN366	DEL	-
MChr19	3236793	3237112	TAAATCTGTGTTAGTGCGCACTTCTCCTTTGCCAAGATAATCCATTCACCTGACAGGTGTGGCATATCAGGATGCTGATTAAACAATATGATTAGTACACTGGTGTGCCTTGGGCTGGTCACAATAAAAAGCCACTGTAAATGTGCTTTATATGTGTTTATACAGATATAGGCTTATTTTTCTAAATTAATTTAAATTCATATATATATATATATATATATATATATATATATATATATATATATATATATATGAAGTTGAAGTTGAAGTATAAAGGCTATGATATAAAATGATAATACTCCAGTTAAGTACCTTAAATT	T	FMchr19	3808749	3808749	DEL5474	SYN366	DEL	-
MChr19	3274870	3275293	ATTTTTATATCAACAATGGATCAAATGACTACATGTAAAGTGAAAGGTGTTGCTCGGAGCCACTGAGAATTATCACAGATTTTAGTTCCCCTCAGCTCTATGAAGCATTTTAGCGTCTTTCAGCTAATTGTTTTGGTTTTACAGCCCAAAACTTTGATGTTTAGCTCCGTCTCAGCGCTCAGTTTTGATTCCAGGCAGCTGTTTTTAGAAAAAAACCCACTGTGCCATCCACTGTACCCAGAAGTAAACCACAGACACTTTAGCAACCAGCTGGTGGACACACTGAAAGCCAAATGAATGCTAATGTACTAATGTGTCTGCTGGATTTGTAAATAGGCAACTGATTGCTATGTTCGCCATATCAACTTTATAAAAGTGATCATATGTCAGTTGTGTGTT…	A	FMchr19	3846519	3846519	DEL5475	SYN366	DEL	-
MChr19	3459284	3459388	TATATTTATTATATTTATTACTATATTCATTATATTTATTACTATATTTATTATATTTATTACTATATTCATTATATTTATTACTATATTTATTATATTTATTAC	T	FMchr19	4031106	4031106	DEL5479	SYN366	DEL	-
MChr19	3959550	3959655	TATAAAAATCTGTCTATTTTACAATGTCAACAAATCTGTAGGTTCCTGTATTGACACCAAAACTAATTTGAAATTGAAATTGAAAATGTTCAAAAAATCTATCCAT	T	FMchr19	4614627	4614627	DEL5487	SYN367	DEL	-
MChr19	5826175	5826639	tgacaacgtgttaccattttaagcgacttttattacatttcagaggcaaatattgtactgtttactccactagatttatttgaaagctacagcaacagctcaaccagctgcaaataaaaatgctacttacaggttaatacataaataataataatccaaataatcatatgtgtaagtacttttacttttgatacttaaagtaattttttctgttaatacttaagtgaaattttgaatgctggacttttacttgtattgcagtgtttttaaattgtagtattgctatttttactgaagttaagggtctgactgcttctctttttgaagttatgagtggcaacagcgtctgccacagaagatctaagcagaaatgtgattggatcatttatggcagatccg…	t	FMchr19	6524870	6524870	DEL5518	SYN370	DEL	-
MChr19	5889133	5889383	acctacaggagatctgcaggtgtttctaccctccagtcagtgtgttgtaataaatgactttcagcatactaagttaacaggtgggcaggagaactataaatgttaaatatatacagagagaaacaacagagaacagtcaacctacacgtcttttctcacaaagaagaggtaaccgaacaggtaacagcaaataaaaatgagagtcttgaaaaacaattttaacaaggaagtaaacacgttcagaggctgga	a	FMchr19	6587348	6587348	DEL5519	SYN370	DEL	-
MChr19	5901498	5902222	ACCACAGCCTTATAATTATGAGCCTGCTAGGCGTCCAAGAGACCAGGAACAGACCAGGGTTAGAAGGAATAATGGTCAGAGGAGAGAAaattgagttgtggtgtgaggagaaccagtggagcactgggcaggtgtcttggtgagtgactggcgttagcttatagatacatacacgtacagtatatatctatgggcgttagccaacgattgctaacgctgtgttcacatcacgtcattgtaaagttttctatcactgtcaggctgtaacaacactagtattggtcgtctaatactggcaggagtattgatacttacccataacagaaagtaatgcgcatcatatcagcacgtatcggtcgcatctcgcactgcatattataactccacactacattttac…	A	FMchr19	6599457	6599457	DEL5520	SYN370	DEL	-
MChr19	5927919	5928126	atgccaacaaatattagtttggcatgctaacatttgctaattagcactaaacacgaactacagctgaggatgatgggaatgtcattagatctgcaggtacttggtcataaactaaagtattgaacagattaaaatgtcaacctgcttatggtactagaggaaaagtaaggggatcaccaaggtccgtaggattcatcctccgaggatc	a	FMchr19	6625371	6625371	DEL5522	SYN370	DEL	-
MChr19	6070288	6070542	gtgtgcacacaagtaaattgaagtgcagacacaggtgaacgaacatttgctgtgatctaacaaagaaaatgtgggaaaactgttatacccgttacatcaacaaataggattagcctacaaaattggtggtttgcgtggacagggcggcctgggatggagtcacattcctggcctgaattattgttttagtccgcccctgtacttgtcatatgtaattatgcgtgtagactaaatgtaagctttttacgaatttga	g	FMchr19	6767901	6767901	DEL5524	SYN370	DEL	-
MChr19	7126981	7127127	gtaaaacgaccacaaagagatgcaaaatgaccacaaagagacgcaaaatgttcataaagagatgtaaaacgaccacaaagagatgcaaaatgtccacaaagagacataaaacgaccacaaagagatgcaaaatgaccacaaagagaa	g	FMchr19	7816498	7816498	DEL5541	SYN370	DEL	-
MChr19	7372018	7372342	ctcaagctaaataaagcatttaaaaaaacattgggggttttgtcacagagctgaaaacgaggccatttctatttgctcatgaaaagttaatgcaacagtgagggagacaaagggcccctcttttttaaaaccagatgaagattaaaatcagcatcatacacatgccataggatcactaaaacgtattgtattttccactcaaccctgtgatccagaagatcctcattttaaacactttctgaaagtcaagaaaacatacaaatgttgacctattttcacttattttatttgttataattgtttataatacattgatgtagtagta	c	FMchr19	8061507	8061507	DEL5543	SYN370	DEL	-
MChr19	7614907	7615073	gccatcagctcagtctttgtactgactggaagaatctttacatccagacattgacaatctgccagctcacatcataaacagagataaataaacactctacacagcagcagctttttgggacataatgctttggtgccagcaataataccatcttgtaacttgtaaaa	g	FMchr19	8304280	8304280	DEL5545	SYN370	DEL	-
MChr19	7975910	7976362	gtactacaacatttgtagtttaggccatcatttatattgcagatcaaatgtattgcagtggaaagtaactgagtacatttactcaagtactgtacttacagtaagtgcaattttgaggtacttgtactttacttgaatatttccattttattctactttatacttttaccccattacatgtcagagggaaatattgtacttttcactccactacatttatttgataaatttagttactagttactttgcagattcacattattaatgcaaaatataaccaactaatacacacacatatgtatatatatatatatatatatatatataCataCATATacatatacatacacacacacacacatatgtggcattgctgcttttactgaagcacgagatctg…	g	FMchr19	8665797	8665797	DEL5551	SYN370	DEL	-
MChr19	8159252	8159371	gaaactaaaaaacatgaatctgccaaggttgcattgtgctctaaattgtttttttgaaacaataataaaaaagtattttctcatgttcatctggttccacatctgcatcAaaatacagtc	g	FMchr19	8849070	8849070	DEL5555	SYN370	DEL	-
MChr19	8427223	8427555	tgttcacgtgtcacatgcatttcaaaaacctgtatgttaatctgttgggaatctgttagcttgacaagcaagcttttttttttttttgcctcttttgtcttttgtctcatcaataggcttttttcattttgacttgtcatagtagtttcccggttctattaggtgtcccagtaagccatgagagtggttgtgtctgaaatcacctcatagagtagtgcactatatttaccctctaccattttatttgagtgtctgaatttgagtgtgaggtttatgcaatatgaagtgccttcaaaaattcccaagatggaagcaaaaagtagtgcccatgta	t	FMchr19	9110376	9110376	DEL5560	SYN371	DEL	-
MChr19	8484722	8484863	taatttcagtgctagtcagtatgggaaatcaaaataagttaaacaagtccacgcattagaaaataaaagcttttattttttaaatttagggccagttcaagttcatctgtagaattgattggtttggaaattaatttgaccc	t	FMchr19	9167877	9167877	DEL5563	SYN371	DEL	-
MChr19	8654976	8655115	cagtacagaatatttaatattactcccaggtcaatgcagagatcacattggtacattagtacaaaggagaatacatgggtatgaagtagaataaacttccatcaatctgactggattgatctacttgctcatatAaaaat	c	FMchr19	9338122	9338122	DEL5565	SYN371	DEL	-
MChr19	9380990	9381137	CCAAGAAATCTTGTAAACTATTCATGTGCAGTCAGTTCACTTTTCTGGTACAGCAAAGCATGTGTAGAATATGCCACCAAAACAAGACGGTGCAAAGTTGATACATTTCTTGGTAAGTGATATCTTATTTGACTTAGCTTACCACTCA	C	FMchr19	10076811	10076811	DEL5573	SYN371	DEL	-
MChr19	9434618	9434940	ACCTGGGGGTATTCAAGAATCTTTGTTAGGTTTGGATCTACAGATGATTATGACAGTTCTATTAGTACGAGAAGTACTGATTGAACTGACCTGTCCTGTAAGCTGTAACCAGGCCTAAATTTTCCTTGCCGATAAACTCCAATGATTTTATCAGTGAAACCCAAAAACACTAGCTTTGGGGCACAAACTTTAATTTGAAAGGCTTTTCTAATTTCAGGCTGGATTTTCTGCAAACTTCTTTAATTCTTATGAGACCCGTAAAGCAGCAGTGATACATGAAACCCTACACAGAGCACCCTTAGCAACAAAATTGTGCAGTTCAA	A	FMchr19	10130294	10130294	DEL5574	SYN371	DEL	-
MChr19	9581238	9581670	TGCCCCCCCCCCCCCCCCCCTCTTGGCACTAAAGCCTCAGTGGCTAAAATGCAGCCCTTGCTAAGCATGCAAGCACCAGTAAATTAGAAAGGGGATAATTGGAAATCATTCTGGAGTGGAGCTGGAGGGGGAGCTGTATAAAAACAAAGAGAAGAGGCCGTTTGCAGTGCCTGAGGACAGTTCATTTCAATCACAGCAACTTCTAGAACAACGATAAACCACTTGTCATGGCTTGAACAAGGACCAGGACCTGGTAAATACGGCGAACATGACGGTAATCATTTAGCCTGTGTGTGCAACCACTCAGGCAAAACATGAATATAATATGTACACTATATTCCACTGCCAAATTAACTAAAATACTTCACTCCAACAGACAAACCAAGCATTGTGCACACA…	T	FMchr19	10276723	10276723	DEL5576	SYN371	DEL	-
MChr19	9996404	9996518	GAAAGGAACTGTTCAATATTTTGGGAAATATTCTTATTTGCTTTTTATGCCGAGAGTTAGATGAGAAGATTGATACCACTCTCACGTCTATACGGTAAAATTAAGTAAGTATTGA	G	FMchr19	10669777	10669777	DEL5581	SYN371	DEL	-
MChr19	10087051	10087164	TGCTTCCCAAAGTGGCTCCAGCGGTCCTTAAGTGCGTCCCAGCAGGTCCCCGGGGCTCTAAATTACAGAATGCACGAAGAAAATGTGCAAATATTTTCCTTTTGTTCAAGATTT	T	FMchr19	10760187	10760187	DEL5584	SYN371	DEL	-
MChr19	10992860	10993007	TTAAAAACATGACATTAGACACATCAACCTACTTTAACCTCTGCTTATCACTAAAAACACAACATAGGCTTCATTGATCTCTGATAGGAAATAGGTTACACATGTGACAAACTTCAAACCTGAACAAAACAGCCCTGTTATCCTCACG	T	FMchr19	11697850	11697850	DEL5592	SYN372	DEL	-
MChr19	11437518	11439162	CACTCCCCTCCAAAAGTATTGGAACAGTGAGGCCAATTCCTGTATTTTTGCTGTAGACTGAAAACATTTGGGTTTGACATCAAAAGATGAATATGAGACAAGATATCAACATTTCAGCTTTTATTTCCAGGTATTTACATCTGGATCTGATACACAACTTAGAAGATAGCACCTTTTGTTTGAACCCACCCATTTTTCATGTGAGCAAAAGTATTGGAACATGTGACTGACAGGTGTGTTTTGTtgtcctattacattgatcattcaaacaataaatagcgctgaatgtctacgttcagtttcagatttgggttttgcctgtgcagactgcatttatagttagaggtgtaaccaacgtgaaaaccagagagctctctatgggtgaaaaacaagcaattg…	C	FMchr19	12122074	12122074	DEL5597	SYN374	DEL	-
MChr19	11462023	11462178	atccacttagtttggatgtcacaaattttatatatattaagatatcaaaataaacagatcaatagaagccagtgactaaattttagcgggatattggatttttgccagcagatgatcactttaaagccacaactatacaaactatcagtcacagac	a	FMchr19	12144871	12144871	DEL5598	SYN374	DEL	-
MChr19	11494440	11494592	agactgtaatgagtcagtgtttgtggttattagattggcttcagcttagattttagcatgtgttcaaatgttcaagtgtgcgtaactgctatatgtataagcaggtgtgtgtctgcaaagatgaatgcggacatgtatgttgatattgactta	a	FMchr19	12180742	12180742	DEL5599	SYN375	DEL	-
MChr19	11612433	11612603	ttgcattcatgattttgcagaggcccactaacctaaaaagctattattgcgagaaagtttcagcgcgacagagacacagagcgtagtcagaccatagtaactcactcactccagcctgcatgcacacggcgcgagaggagagggagagccactgtgctgctgcctctgtgc	t	FMchr19	12310609	12310609	DEL5602	SYN375	DEL	-
MChr19	12207745	12207856	cgagatgtggtaataaggtgcttcaccttattgaaggctttaattataacactgcggttcagaccttaaccatccagatctcgtctcattatcttgcctgttggagttctag	c	FMchr19	12915339	12915339	DEL5613	SYN375	DEL	-
MChr19	12484457	12484671	atatgctagctggagtacaccagtaggagccgaggtactctttgtcatgcactagtgtgtcttcaaatttatgtttttaactttgtgtcattaatgttattatatagtaaggtcaggaaaatgatatctagatgttgaaatgaacgagaaagtctgacactggaagatgaaacttactgtcacttctgtccttccgttactggtgatcagatggt	a	FMchr19	13163646	13163646	DEL5618	SYN375	DEL	-
MChr19	12644547	12644689	ggtaatgtaatttggctggcattacatttcctttcaaatgtatttgctgttgcaaattagttgtatagaagcgtactttcaggagacagggttgcagcagggttatctaggcttcagcttgggtcaTttttaaatgcaaaagc	g	FMchr19	13327448	13327448	DEL5620	SYN375	DEL	-
MChr19	12791341	12791521	atgggtttttctgtttacctcatcccagtgagaaagagttagccacaggaaatgttcatgcccatcagagtgaaaacttcaaccaccaaatcttctttccttcctctttctcatcttctcctctgttttcactcactgcagtgtccatttttgtttggcccttttggcctactttttatat	a	FMchr19	13474171	13474171	DEL5624	SYN375	DEL	-
MChr19	14177598	14177761	cattttctttttctccccatacagtattatcttttaataaatgtgttgacacatttattatttttttcaaatttatcttactcttccactgtttcacagcgctcgttttgtttgtacatcctactgtgttggcttctaagatccacacacgtcacatgaagaaa	c	FMchr19	14893995	14893995	DEL5635	SYN376	DEL	-
MChr19	14674259	14674528	ttttacttgtaacagagtatttttacagtgtgctattagtacttttatttaaactGAAcattacaaCctgcattacTtttaggtaGgtgtacctaataaactggcagcagtgtatgagtaTcaGattaTATtgggagtcattcctatattCccagagtcctatgatcccagggtcccatgttacgcagctctatacagcacataaggggaacctgAaaaagatgTtccctagctctgtattGgcctaatatgacatgggctattgtGGga	t	FMchr19	15402368	15402368	DEL5642	SYN376	DEL	-
MChr19	14763493	14763810	tcaatgaccttgcatgaggatgacaatgccgagcagtgacttcttctcctttactagataactttgtagagtcctgagaatgtggatggcttgtggatcaccactgaggccttctgtcagcttaattcatttcttcattgaacatctgccttgcctggccacctatctgaactgaaaccagtttaaacaaaatgtcatcagtacaaatgcttcaagattacatttggacaacatgaaatgcaaaccataataggttcccaaaaaggctttcattgggccactaaagcagagggggtgcaattgatgcaaatgcagaat	t	FMchr19	15491659	15491659	DEL5645	SYN376	DEL	-
MChr19	14904348	14904537	tttcacatcaaagtcaaagaataagcagaaagtagtggtagtcagtcacTttttactttaacaaatgcatggtcacatggttgcatgaaatgttcgtacatacaccagcatgcaaacacacatgtataattacataatctataggcctagtgattagaagaagtgcattccagtatgaattttgcaaagg	t	FMchr19	15632411	15632411	DEL5647	SYN376	DEL	-
MChr19	17558752	17559319	tccagaccccccacccccccttcctaggaaaaacatgagttgtagggttagggttaggttatgtcattgtaaacataactgtgtaattttaaataatacaataatatgcgttgaaagcgcttgtgcaaattattagggcaaaacaatgcctttttaattttcaaaagattgcgtccccctcatatgcctcccagcagttgggtccactggctcccatccgccaaaccccacgttagcttgaacatgctggtacaactcttaagttatctctcagttatctatcaacattccacaatcaatcatctgatcgaatcacttccttgcagttgttgttgttgcccagcgcacacattacaacatcaagtcagttcatttccaagttaacggcacaattttaaa…	t	FMchr19	18308203	18308203	DEL5677	SYN386	DEL	-
MChr19	17680907	17681125	cacgcttgtcagctagccagttaagagtcactgcatcgctacttaagagtaaccagcaagtaattaccactaattagctaacaatgctggtgtgtgtgtgtgtgtgtgtgtgtgtgtgtgtgtgtgtgtgtgtgtgtgtgtgtgtgtgtgtgtgtgtgtgtgtgtgtgtgtgtgtgtgtgtgtgtgtgtgtTtTtagctcgtgaTtttgactgacccag	c	FMchr19	18429721	18429721	DEL5678	SYN386	DEL	-
MChr19	18548300	18548436	AAGTGTTGCTATGTAAAAATGTCTAACTTGACGTGTCCTGCCTTGATGCAGTTCTGCACTGTGACCACTGGAGGGCAGTGAGCACTCACGATTGAGCTCCACCAGCATCACGGCAGACATGATAACATGATCTCCAG	A	FMchr19	19294122	19294122	DEL5691	SYN387	DEL	-
MChr19	18643097	18643544	CCCTTCATACATTTATTCTTTCCAAACCCAAATAGCTTCACATCCCTTACAGAAACAAAACTGAGATGCTGATTATTTGGGGTGAAGCAATCAGAAGTTGCCGTTTACAAGGCAATTTCTAATCACACTGATTTCAGAAACTTGCTATCTATGTAAATGTAGTCACTGTAAAGAGATAATGTTATCACGACAGCCTAATTTTTCTAATAATTGTCTTTTTCTATACTAATTTTATATGTACTATTCCATCAACCTGCCCAGGGACTACAGGTGGAAAATAGCAATCTGCTACAACCTGGCACAATGCAGCTTCTCTTGTTGTTGTTTTTGAAATAAATAAAATTACAAATTACAAATTACAAAATTTGTGTATTGGCTCTCTGGCTGTCAAAGATTGAT…	C	FMchr19	19389921	19389921	DEL5695	SYN387	DEL	-
MChr19	18743571	18743721	GTATTTAATGTTTTTCAACAATACTGATGAAAACATGATGAATACACACAACACAGTAGGAGGAAAGAAAAAGAGAAAACAGTAATGCACAAGAAAAATCGTACAATGCGCCCCAATCCTTTAAAATACCAATGACAGCACAAAAAGACAA	G	FMchr19	19490300	19490300	DEL5697	SYN387	DEL	-
MChr19	19128031	19128301	CTCCTGGCGGCTTTCTTTGTTTACCTTAAACACATGGTTCCACCACATGGCAGCCACCTTTGAGTATGCCATTTTGTAGTTTCCCTCAGCCAGCACACGGCTAAGTCCTCCATTGAGCCATTGTTTCCTTTCTTGCATTCACCCACACATACACACATATACATCTGTATATAGTACATTTAGTTAGACCACATTGTTTGTTTTACTTTTGTTATCTTTTAATAAATGTTTATGGATACATGCTAGTCTCTTTAATGTTGCACAAGAGTGA	C	FMchr19	19875000	19875000	DEL5703	SYN387	DEL	-
MChr19	19200417	19200622	TGTAATTAAAACAGAGAATGGCACCATCACACCAACCACAGTGGCCAATTGTACAAGACTGGGGTAGTAATGGGCAATCTCCCAGGACGTGTGTGAATGTGCAACAGAGAGTGAAGCATATGGAGATAGATTTGTCTCAATATTATCTGTGTGAACAGATCGACAATCCGTGTGTACTGTGAATGTGTAATCTGTAAATATAAAAC	T	FMchr19	19947191	19947191	DEL5704	SYN387	DEL	-
MChr19	19239238	19239398	AAAACAGCAGAGCACAGGTTATGTCTTCGAGGTACACTGTTATCTGGATGAGTGTTTTCAAATCCCAGCCTATTGTAAGTAGAAAATTACAGAAATGTCTAGGAAAAATACTGTGGTATTTTTCATAGACAGGCTGATTATGGACTGGTCTTCTGTATGGA	A	FMchr19	19985949	19985949	DEL5706	SYN387	DEL	-
MChr19	19306893	19307444	TGGAACTTGTTGTGTGTGTCTGTGAATCTGACACAGTAACTCAGACTTCATGTTAAAGCAACACCCTTTACACACAAAACCCAAACCAGCTGATGATGGTTCAAATTAAAAAACAACCTTCCTCTTCCAAAGTTTTATAATCTGTTTTACAATGTATTAGTTTGTATAATTTCATACACCTGATGACAGTCAAGCAGACCAAAACATTGTAAATAAGTGAATATACTAGCAATAACGGAGACAGTGTGCAGGAGTTTATTCATTTTTATTTAGGTTGTGGTTTCCTCTGATGCATCTGTCACACAGTCAGGTGTGCAGGGATTGTTTCTATTTTTTTGTAGGTATATAATTCTCTTAAGTTTAACTTAGAAGATTCTGCTAATTTCAAAGACGAAAAAA…	T	FMchr19	20053670	20053670	DEL5708	SYN387	DEL	-
MChr19	19742380	19742667	TACACTACTCACAAAAAGTTAGGGATATTTGACTTTCGGCTGAAATTTATGGACAATGTAAAAAGTTCATGCTACAGTGATATTATATGATGAAAGTAGGGCATTTAAGTAGAAGCATGCAATGGTAATTTCTTCATCTCAAACAATTTATTGAAACAAAAGCTAACAACAGTGGTGGGTATACCACAACAAAAAATGTCAATGTCTCAATAACTTGTCATGTGTCCTTGAGCATCAATTACAGCTTGACAACGACGTCTCATGCTGTTCACAAGTCGACTTATTGTC	T	FMchr19	20491268	20491268	DEL5717	SYN388	DEL	-
MChr19	19747492	19747880	TTTAAGAAGACCCAAGGTAGTTCCTTTCATGAAATTCCCTTCGTGTCTGGTTCAAATGTCAGACAAAGACAACCACAACAAAAGACATCACAGATAAAGACAGACATCAAACTGCAGAGTGCTGCCAACAAACCAAGAATTAAGTACAAGTGACACACCTATCATTTCACAGGGATTTGGCAGTGGTCTCACAAAGCTGTGTTGTTGATGACCCACTTATTCTTAACTACAGACAATGAGAAAATCCATACATCAGTTTTCTATACTGCTTATCCTTAGAGGGTTGCGGGGGTGCTGGAGCCGATTCCAGCCGGCAGAGGCGGGTTACACCCTGGACAGGTCGCCATATAGAGACAGTCCACTCACGCTCACATTCACACCTAGGAGGA	T	FMchr19	20496083	20496083	DEL5718	SYN388	DEL	-
MChr19	19965295	19965416	ATTGGAGAGCCTTGCGTTTTCTGTGCTAAGTGGAAGATGCGTACTCTCCTGGCGGGGCAATGCTGGCGATACCTAATTTCTGGCATAGCCCCACCCAACTTCAACCTGAGGAGAGGTAAAAT	A	FMchr19	20719746	20719746	DEL5722	SYN388	DEL	-
MChr19	21083112	21083364	CTGCAACCAGCTGCAGCAGTTGCTCAGAGTCGTCAGACCTCTCCTCTATGACTCCTAACGCTTCTCCAAGAGAGCCATGAAGTGAATTTCCGAGGCCGGCTTGGATATCCTCTCCTGTTCCTGTGCAATAGTTCCACTCCCTCTGTTAAGGGACCACACTCAACCCTGATAACTCATGATAGTATCCAGCATCACTAAAATCTGGCTGATCAATTGCTGTATTTTCTGTGAACAATCCCAAGGTTACAAAATG	C	FMchr19	21845061	21845061	DEL5748	SYN389	DEL	-
MChr19	21113303	21114960	ACAGTGGTGGCCAAAATTATTAGAACACTTGGCATATTTAAGAGGTTTCAGTTGCTTTTGTTGAATTGGCCATTAAAATACCCATAAAACGAATGAAATATCTACAAAGTCATCATTATGCTCTATAAACCATAGAATAGAGCCATCATAAGGAGATTTAGGTCATTTTCCTTACAAAAAACAAGCTAGGCCTATTTCACTGTCAATGTCACACAATCATGTTCCTTCACAGAAGAAGCCAAATTACTTGTGTAATCATCGTCAGGTGTGATCGTGGTTAAATTGATGGTGATGCAAGAGTCTTAGGACACAGCTGTGTGATTCTTTTGAATGTACAAGGCCTATCCTGCTCATTAAGTGATTGGTAACATCAGGGTTTTGTCACTGAGGCCACACCAC…	A	FMchr19	21875101	21875101	DEL5751	SYN389	DEL	-
MChr19	21327042	21327498	AACATGCCGTACTCAGGCAGTCTGTAATGATCCAGACGGGAGACGTATGCAGCTCCATGCTTGGCTTTATTCACAACTCTCCATTCGTGTATACTTCCGGTCAGTCACCCTCTAGGTTCCCCACCCAACTCGGTACACACATACATTCCTACTACACATCTGCTCCCGCTACATCTCCCCCCTTTAGTTAACTGTCAGACTTTCTTACAAGAGCTACTTTTGTTTTTACTGTATTTGCAAATTACCTTGAACAGTAAACATGACTAATAAACCTGTGTAATAAACATTCAAGTAACCAACATTACATCTCCTTTCTTTTCTTTTTTTTTTTTTTTTTTCAGTAGTGCATAACATTACCTGTAAACACATCTTCTGGTTAACATCTCCTGTAACACATAA…	A	FMchr19	22087510	22087510	DEL5758	SYN389	DEL	-
MChr19	21865973	21866178	tttgcctgagtgaacacaacaaaatctgtcctctgtcataaaaatcatcatcatatttggagtttcacataacagaaaccgtgttcttcttcatcacaaaactttcttaatacaatttgataaaaaacaccaagaaaagaaacattgctgggtttgtttctactttacttgagctgtgactgcagcatgtgcagcccacacctgcc	t	FMchr19	22596594	22596594	DEL5769	SYN390	DEL	-
MChr19	22169620	22170043	tcctcttatggcataactgtctgtcatctggttacttttcgtgtactctcatccaaaagagcgacccagagagctagaggtaagctgcttagttttgtgtctgtataaaatgacctaaattgtgactacactgcatccatcccaagtggggcgctggctcccgccaaggaaaaccactgatgaccacgagttatgctctctgaggcaaataagtctacatgggctaccccatacagattccaaatcatctgtgctacctgagggtgcaacctccattcccaagggggcagcctctggcttgagaggtaatctgccatagagtttgcccagtctgggaggtgcaacatcccaatagtggatgagcccatttcaaaaatctctgggcttccttcagggact…	t	FMchr19	22881379	22881379	DEL5776	SYN392	DEL	-
MChr19	22202136	22202377	tccggttctgacaatagcctaccagaacttctgtaattgctcagaaagtccaaaacacctcaaaaatgttcacgctagaaacaaagccccctcatggctcaatttgatctggatagagaccacctcttctcgttggaccaagactgggctgtttggtccagaccgtggtccggggtctcacacatgtaattttggttcggatctaactgaaaagtccgaaagtccggaccaaacaaagtagg	t	FMchr19	22913285	22913285	DEL5778	SYN392	DEL	-
MChr19	22730814	22730962	ATACCCATGTCCAGGTTTCTCCTTTGTTGACAATATCATTGAAGTCTCTCAGAAGAACTATAAAGTCCTTAAGTATCGCTCTGTCCAGGACCCCAACCAGACTCCAGAAAAGAACCTAGACCCTATCCAGGAGTTTGGTTCCAGAACCC	A	FMchr19	23533451	23533451	DEL5787	SYN393	DEL	-
MChr19	22920867	22920974	ACTTGGTTGCGATCAGGTTCAGTGCCGGCTTAGGTGTTCTCCAGAAAGGAGCTACAATGATGATTAAGATGAATTTAAGCATTTTGTTGTTGTTTTTTTACACAAATG	A	FMchr19	23723188	23723188	DEL5789	SYN393	DEL	-
MChr19	23014578	23014773	ACACACACACACACACACACACACACACACACACACACACACACACACACACACACACACAAAAGACACAGAGTTCTTGAAGAGAGATTGGGGAGGAAGTGTGATGCAGCCCGGAGGAGGTTTATGATGGCAGGTTTTTCACCCAGCCTTCTAGTGTGGTCATTCAGACCAGGCAGAAACACTTTTAACTTTAGAC	A	FMchr19	23816961	23816961	DEL5791	SYN393	DEL	-
MChr19	23083219	23083325	TTAGAAGCACATAAAGGCATTTAGAGGTGACAAATTTACACAAATCCTCAGCACAAAGTGAGTGCGATGGGCACCAGCTGCTTCTCACTGAAATCAGCTTACCATGG	T	FMchr19	23885420	23885420	DEL5792	SYN393	DEL	-
MChr19	23266942	23267046	CATTCCTCCAGACAGGGGAGTGAGCAGGGAAGCAGAGAAGCCTAGACCAGCAGGGGAGGGTGCAGAGCCCTTCTCACCTCTGCTCTCTCCACACTCTCTCTCTCT	C	FMchr19	24069083	24069083	DEL5795	SYN393	DEL	-
MChr19	23499320	23499431	AACTGATCGGTATCAGCTGTATTGAGCACGAACCTAAGCCCGATCCTTTGTTTTACGCCAGCTGTCACACAGGTGTTTTTACTCGCAAAGCTTTCATGCACAGTGACTCTCC	A	FMchr19	24301307	24301307	DEL5798	SYN393	DEL	-
MChr19	24042223	24042856	TTGGAGAACCTTCTACAGGAAGCAGACCACTTGTGCGTGGCTGCTGGCGAATTGAATTGCTTGCACACAAGGTCTTTAAAGTCAGGCAGGAGGGGAACTTGCACAGGTGTGGAGCGCACCTCCACATCCTCCTCGAACTGAGAGGGGGGGGGGCCGTCAGGTTTTCAGGGAGGGTAACATCCAGAGCCCTAGTTGCCCTGCCAATAACCTCCTCAAAACGACGGGCTAGAGATTCATTGCCTGCCTTCCTCTGCCCACAGGACAATACATTATCCTCAGAGGAGAACACAGTCTCTATATCAACGTCCTCTGAGTCTCCCTCCTCCTCCAACACTGAAGAAGAGGGAGGAAGGGGGCTAATATGAGGCTGGTCTGTTGCAGGCCTAAGAACAGGGGAAG…	T	FMchr19	24852024	24852024	DEL5806	SYN393	DEL	-
MChr19	24187960	24190117	CCAATACCATCATTTATTAGCCCTGAAAAAAATCTACTTGTTTCACCGGAAATCAATTCTTCTTCACCGCTCCAAAACAGTAGCCTACACAGGAAGTTGCACTGTGCGGCCACCATGGATGTATTATGGCTGCCACTGGCAACTACTGTTTTAGAGCGGCGGCGAAGAACTGATTTCAGGTAATTAATCACGTGACGATAGCAAACAACAACAGTGCCATGCTAGCAGAGAGTGTAACAGTAGTCAGAGCTACCAAAATGTCAGCAATTTCACAATATTTTACACTGGAAAATCCTGGCGATGTGTAAAGCCTCAAACATACTTTCTGCGTTCCGCATCTGTGGACAGTTGCGGGCTTGCCGACGGGCACGCGGTTCCATTCGTACTACAATTGAGGGT…	C	FMchr19	24998660	24998660	DEL5810	SYN393	DEL	-
MChr19	24192465	24194142	CAATTCGTGAAAACCTTTATATCAGGTGGTCTTAACACCTGTGTCTGTGTGGTCTGTGAGGTTCTGTGAGGTTCTGCGAGTCATATGTTTTACATTCCAAAGGTGTTTGGTATAAATTGGAGAGAAAGAGGTGGTTAGAAAGGAAAGCAGAAACTTACAGGAAATACATGGTGTAATAGACCGGTCTGCGTCATCATGCGCCAATCCCCAAGGCCGTGCCCCCTTTACGGGGCAAAGAATCATGCTTTCACTTAACGAGAGAACCAGGAAAATGCCGAAAAGCTGTTGTGTAGCAGGTTGTAAAACAAATAAACATACAAATCCAGATCTCCGGTTCCCCATCCTTCCTGTAAAGGAAAAGGATCCCAAAAGGAGAGCTTTATGCCTTCAAGCTATCTG…	C	FMchr19	25001005	25001005	DEL5811	SYN393	DEL	-
MChr19	24227387	24227514	CTAAAACTACTTGATTATGGTTATGGAAAGATTGAGAAACCAATATTAATGGTTGGTAGGAGACAGACATTTTGTATAACCAATCATCCACCCAAATCTCCTCCCTCAGAGGTTTTGTGGCACTATAA	C	FMchr19	25034251	25034251	DEL5812	SYN393	DEL	-
MChr19	24726229	24726452	TGAAAATTAGGAATTAAGAATTAAGGGTGTGGATGAAAGGCTTCCAGATTGTGTCAAAAGCAGCGGTTTGTTTTTTAATGGAGGCACATAATTTTTCCATTGATATGTATTCGATTAGTAGATTCTTCCATCGTGTAATATTGATTGTGTTCCTTGATTTCTAGTTCATGAGGATAGTTTTCTTGGCGATGATTAGGGCTATGGAGAGTATTCTACTGGATGTG	T	FMchr19	25540838	25540838	DEL5825	SYN393	DEL	-
MChr2	806850	807176	TTTGAGAGTTTACAAATTTTTTTTATTTGTGGAAGGTGTTTTATATTTACAGATTATTTACACATGGAATGTTCAATGTACAATAAAGTGCAATGTTATCTTAACCAGTAAAGAGGAACAGACTTTACATGACTATACAGTAACAGTACACATTTGTTGTGCTTTACATTATTTGCTTCTACTTTGGCAGATCCGCTGCTGAAATTAGAAAGATACGACGGCTCATTTGGCTTCCAACTCACAGCCATAGGTTTTTATTAACTATTATTACAGTAATTCAGTTATGATTATGTATAGTTAGTCATTTGTTCTGCTGTCTTTGGAAGA	T	FMchr2	804403	804403	DEL5832	SYN394	DEL	-
MChr2	1168369	1168543	agcagagacgacgtcacggaaactaagccaaaagtcaaaaaccacaagacactgaacactgggaaagacactggaacgcttgacacagaggacaaagacgaactggcacagggaaagggaaacacacagactaactacacaggtgactgacactaatgaggggcaggtgaagcta	a	FMchr2	1175966	1175966	DEL5838	SYN394	DEL	-
MChr2	1438216	1438399	gtacatatcctaggtcttgctgactgattaatcacaatattattttttttgtaccactcatttgtccttatactgttacaacaaccaaatcaataaaggcttatcttatcttatcttatcttacttcatatttgtaccaatatggcattttacagtgtacattttaagactttttttaagaccc	g	FMchr2	1445691	1445691	DEL5840	SYN394	DEL	-
MChr2	2026813	2027431	catgttcattgacaaagctctgccaactaatttgcatatccaggtccaatccaatgattcaagataacAaaaacatttattattattattattattacctgatgtaaatgcaaaggcctgtgatcagatgtcattatcccattaatatatcttaatatagatctgagttgctgaagaaaaaaaacaaaataactaaaccataaaatgaccaccagagtcctgagaaatttccatgaaatatttagtttacccaatttcctgctttcctagttgttgacattcctccctcagtcaacacgtcactcatgattgatatcatagactcagtcatcacgagactgcaaatacagaacccaaatgccttcatcatgacatccggggacttgtcactggccaatc…	c	FMchr2	2034727	2034727	DEL5844	SYN394	DEL	-
MChr2	2033740	2034546	gcccacacggagttagctaaattatacaaacatgggttaatgattaaaagtaaccattagccagctgattgtttagctataaatatgggtgcgttcataaattcaatctgaaatggtcaaagcatcatccgaactgtcgttcagaaattcacagttccagtttcagagcgctcagagcatcctctggacactgatcatctggtcattgaccattatagtctgtaatagtgatttgttcaaaacaatgctgttgctgttgctactcaagactgttaatttataaacagtacatatgagaaaatgttaattctgttcttactttgtttcgtttgttctcttaaaaaataacaaaaagaaccgatatgagtaccgttaaagtaccagatcaacaagcagtat…	g	FMchr2	2039652	2039652	DEL5845	SYN395	DEL	-
MChr2	2230567	2230916	AATAGTATAAAGGTAGAGTAGTGATGAGCTTAAAGGTGTAGTCTACGATTCTAATCCAAAACATAATATCTCCCCTCATGGTCCGTTAGCTTTCCATTCTGTGTGTGCGCTGACAAAAAAGTCCAGTGTTCATACACAGCCCTGCCTCTGTAAATGGGAAACAAACAGAGTGGCTCTGGTAGAGCCAGCAACCCAGTTCGCCAAATACTGACACTTTAGCCGAGTTTCCACTAAACACTTTGATATAATATGTCACAACTCGTGCCCGTGCACAGGACAAACTAACACTGTGCGTTACTTGAGCAAGTTTGAAGGAGCACTGAAGGGAGGGGTGTATTTGTTTGGCTGTT	A	FMchr2	2242057	2242057	DEL5848	SYN395	DEL	-
MChr2	2257554	2257862	CATTAGGTTACATATAAGCCTACAACTAACAGATTCAGTTGCTCTGTAATAGTAATTTTGTTGGGAAAGCTAAAGTTATCAACATTCCCTCGTAATGTTCTGTCTTCATAATAATAAGATATATCTCAGTAGCAAGGCCAACATAAAATGTTACGTTATAAGCCAGTTGTATTACTGTAATGTCCACCGTGACCCAACGTTATACCTCCATGGACTGTAAAACTACGTCTCGCAATGTATTTCATAAATAAAACATACATTACATACGTGTCTGGGAGAAAGAGGGCCAATTCAGGATCGGTTTTCAAT	C	FMchr2	2268710	2268710	DEL5849	SYN395	DEL	-
MChr2	2301982	2302414	AATTCTACAGTTGTATAATATAGGATTTAAATTACAATAATATTTGTATCATTTATAATATTTTTAATAATCATTTCTATTATTTTACAAAGCATTATGGTCTTTTTTTTATTACTCATATTTCTATTACTAGCCATATTTCTATTATTAGTCGTATTACAATTTTTAGTCATATTTCTATTATTAGTCAGTCTTCCATTGTTATTAATGTTATTATAATAATAGCTGTTATTGCTATTATTAGTTATATTTCTATTGTTATTATAGTTGTTGCTGCATTCCTGCCTCCCTGCCTGTCTGCCTGTCTGTCTCTCTCTCTCCTCTCTGTCTCTCCTCTCTCTCGGTCTCTCTCTCTTAACCCAACCGGTCAAGGCAGATGGCCGCCCACCTAGAGCCCGG…	A	FMchr2	2313473	2313473	DEL5852	SYN395	DEL	-
MChr2	2328877	2330666	CTGTTGGGGATCAACGATTTAAAGGTGTACAAAATATGTATGGCTATCAGAAATAATTAATAATTATCGAAAAGAATTAATAATTGTTTTAAATAACTGAGCTTAATTGACATTAAGCCCAACCTCGGGGCACCACCCTTCGTAAAGGGAAAAATGATAGCCAATTGATTGGTTCAGTCTCATAAAGTATACTAAAATATCAATTTGGAACTCTGATTAATAATTAACTTAATAACTACAACCAAAATTACCTGATCAATACTTAGTAAAGTTGAAGGATTTGGAGTTCTACATAGCAGGGGTTGGCAGCATTCACTCTTGTGCAACATTAAAGGGACCAGCATATATCCACAAACGTTTATTAAAAGATGACAAAAGTAAAACATACAATATAGTCTA…	C	FMchr2	2339958	2339958	DEL5853	SYN395	DEL	-
MChr2	2383832	2384154	TTTTTTGAGAGAAGCCAACAGTGAACTACAGAAAGCACTGTAGAAAAACAAACATCCAATTATTTAGCTTTAAATCTTAAATTGCTAATCGTGAATAAAGTAGAAGGGCTGACATGTGTGGAACCCATTAAATTCAGCAATTCGCTTTTTGGATTTTGGAAGACGTTTGAATCAATTTTGCAAAATGGTTACAAAACAAAATGTTCTGAATATGTTACCAGATGTTCAGACCAGTAAAACAGCACTGCAGTAAAGAAATGCAAGGGGCTGTGGTTGTGGGGGCGTGTTGCTTCACGTGAGACGCCTGTGAGATGAAGACATAC	T	FMchr2	2393279	2393279	DEL5854	SYN395	DEL	-
MChr2	2648599	2648773	ATCATTCATTGATTATATTTTTCCTAAAGGTGAAATATTCTCAGTTAAATGTGCAGGTGAGACATGGTGAAAAAAAGAACTATTTGTTTACGACAAGTGTAGCACTTTGCTTCGTGTTTGATAGGCATAGTAGCAACCAGTCCGACTCCCACCTTTTTGAAATCTAGGTTCCAGG	A	FMchr2	2658238	2658238	DEL5859	SYN395	DEL	-
MChr2	3081061	3081413	CTTGGGCAAACGAAAATGACTGACGATGTCCTCACTGCTGTATATTTCCAGTGGATTACTACAGTCTCTAAAAACTCTTTCCCTTCTCATTGCTCTCTCCATAAAAATGTTAGCAAACCAGAAATTATTCCCCTTTTTGTTGTTGGGTGCTACAGGTGTCACTGATTGTTACCATGGTAACGTGGGTCTTAGGCCTGAGTTAGCCTGGGGGTAAGGTGTCTAACTTTTTGCTTAAAATTAGTCTGTCTTTATTTTTGTGAAACAGTCTAACTTGCATTAGACTAATCTATGAGAGAAATTAAGACTGGCCTAACACTACAGACTACAGTCTAAAATATCTTTGTGAAACCGGC	C	FMchr2	3041951	3041951	DEL5869	SYN398	DEL	-
MChr2	3112143	3113801	ACACTCCCCTCCAAAAGTATTGGAACAGTGAGGCCAATTCCTGTATTTTTGCTGTAGACTGAAAACATTTGGGTTTGACATCAAAAGGTGAATATGAGACAAGAGATCAACATTTCAGCTTTTATTTCCAGGTATTTACATCTGGATCTGATACACAACTTAGAAGATAGCATTATTTGTAACGGAACACCAAATTTTTAGGTGAGCAAAAGTATTGGAACAGATAGACTTAAAATAGATTAAAGTGAATAAGACTTAATATTTAGTTGCAAATCCTTTGCTTGCAATAACTGCATCAAGCCTGTGACCCATTGATATCACCAAACTTTTGCATTCTTCTTTTGTGATGCTTTTCCAGGCTTTCACCGCAGCCTCTTTCAGTTGTTGTTTGTTTTGGGG…	A	FMchr2	3074596	3074596	DEL5872	SYN398	DEL	-
MChr2	3192018	3193381	ATACACACTACAAACACCTCTGCCAATCCATCTATACATCCATCTATATTTCCATGTAACCACTGTAATGCCTCTCAAATCTCTAATAAACCAAGCCTGTCATTTCATTCTGCCATGGGACCTGACAACCCATCCCCTCATCTAATGATTAACCAAGCTGGTTGAGATATTGGTCTGGGTTTGTGGCAAAGAAGGTAATGTGCAGTACTGGAACCTGCAAACTTCAGGTAAGGAATCTGAAGTGCTCTGACAACATCTAGTGGCTGAAGTGTGAACTGCACAGCATGGAGACATTCTGCCATATGGCAGAAATGTGAGATAAATCAGATGTCAGTTGCAGATAACTTCTGTTCTATTAGTATTTCTCAAAATGGTGACACTGCAGATTAAAATGACACT…	A	FMchr2	3183678	3183678	DEL5876	SYN398	DEL	-
MChr2	3291261	3292410	GAAGACCAATGAAGAAAAGCAACCCAAAAAGAAAGAATTAGACCGAGCGACTCTGCGGGGAAGGGCTTTGGAGGCAGGCTGGAGAGCAGCAGTGATGGAGGGGGAGGGACCTGGAAGTTGTATTCGTTCAAATTTTGTCCACTCTCTTCTCAATCCTACTCACTTCAGCTTTAACATCCACCTGGACCTTGGTACAACTAGTAAAACTGTATTTTTGGATTGTAGGTCAGGCTGTGGTAAATATGTGATCAGGAGCTTAACAATCTAAGCAGGGGTGAGACCTTGAGAAGCCTGTAAGTCCTACAGTAAAAAAAAAACTTTTAAATTAAAACTTTAAATCTATTTTAAAACTGACTGGTAGTCAGTGTAGGGAAGCTAAATCTGGTGTGAGACGGTCAT…	G	FMchr2	3281644	3281644	DEL5878	SYN398	DEL	-
MChr2	3317212	3317423	GAGAGGTGCACTGCAAAAGTACCACAGCAATATGTGCTCTGCATCAGTGGTGGGAAGTAACTAAGTACATTTACTCAGTTACTGTATTTAAGTACAGTCTTGGGGTGCTTGTACTTTACTTGAATATTTCTTTGTATGCTGCTTTTTACTTCTACTACTAAATTGCCGCATATACATATAATGCATCAGTAATAATAATAATTCTGCTTACT	G	FMchr2	3306439	3306439	DEL5879	SYN398	DEL	-
MChr2	3375112	3375236	GTGAGCTCCATTATATCCTTGTTTTCATCATTATACATTTCAATCCTGATTTGACATGATCCTCTTTATGGGCAAAGGGTCACTGTAAAGTCATGATCCTCCACCACATATTCTCCAAGTCTCTG	G	FMchr2	3363151	3363151	DEL5881	SYN398	DEL	-
MChr2	3722272	3722572	ctagggttgccacacatgttttggagaaaaatattaacttttttcttctttcaataattttacttcaatgaaaaggtaagatttttgtgaatatgttgagtgaaagaccaagaggataaacagcaaagacattttttcacagcctgttctgctcatattcactaataattctggaggacactgtatgacaaatgaatctcaggtacacttactccattgttatggaaacatggtctccatcagcagattaagttgccaagttgtcatggaactgtatgttcaaactttcaattaccctgac	c	FMchr2	3713048	3713048	DEL5889	SYN398	DEL	-
MChr2	3743092	3743986	agcctaatattgcttgttgaacccgccgtggtgtccatcgctctccttatttattgcatgtaatttttgttaaattgtgagttcagtcattgagttttgtcctcttttctggttaattctagtaaggttacgctgagaaaggaggttgtatattaataatctattaataaaacaattgataatcagttctgtgcatagaactgactgcaaagtgccatctatagaaatgtaatttattgttgattttggacattagggctctgtggcatgatgctgtataatattctagtactctttccatctgtgaaaacaactctgtgcttccgtttcccatggcaatcagaacaagtgttattggttggtgctctcactagggctgtacccgaatattcgactatt…	a	FMchr2	3736230	3736230	DEL5892	SYN398	DEL	-
MChr2	3863401	3865318	atgtggtttgatgtgtgcacaccgacatatgaacagaacacacacatgtaggaaggcatctgcacacgtgtgttaccacacacatacattggaagggatatataaagggcaagtatgccaataatgcagattgaccacttaaccccactggtccgtcagtcagtcacccagcaacggaggtggtcagagatcaatacacctattacctgatataagaagagaggggggcaggagggacatggctgacatggtgtatctcatatcgagataataaccctggtggccttgtgacagctgtgcagatagaaaatacgaggaatagtgacggaattatgcttaacgggcagcacattatataacaggcacaaggagtttataaactcttgtttttcagtcatt…	a	FMchr2	3846150	3846150	DEL5895	SYN399	DEL	-
MChr2	4008038	4008471	gggatgaatcctcatatgagagggcagcctgagctagacaacagaggggttaatgacagattcaatgaggaaaggtccAacaaaacggggtgtgagtttttttgatttggtccttaagggaagatctctagtggagagccacacagactgacctgaccgataggtgggagctggggtccagtgacggtcggcgGTGGGGCGGTTTCGATCAGCGGTGCGAAGCAGGGCAGTACGAGAATCTCTCCATACCTTGCGGCAGCGATGGAGGTGAGCTTGGACGGAGGGAACAGAGACTTCCTCCTCCAATGCTGGGAAAAGAGGCGGTTGGAAACCCATAGCACACTCAAAAGGTGACCTACCTGTGGCGGCACTGGAGAGGGAGTTGTGGGCGTATTCCAC…	g	FMchr2	3989013	3989013	DEL5897	SYN399	DEL	-
MChr2	4108974	4109297	tggaaataaaagctgaaatgttgatctcttgtctcatattcatcttttgatgtcaaacccaaatgTtttcagtctacagcaaaaatacaggaattggcctcactgttccaatacttttggaggggagtgtatttttttttgtacacttttttgaagcagtaagatgctaattgagttaaatatctgatcctaagttgtcttgtgcatatttttttttaaacttttaccataacactgaatttacacaggatcaggctgcatcgtgttctggctgcactccatcacggctccatcacagtttcaatgtccactgggaatgcttca	t	FMchr2	4088241	4088241	DEL5900	SYN399	DEL	-
MChr2	4540668	4540857	TGAGTCTTCCTGCAAAGCTGAAAGCTAAAGTTTGGTGACCTTCACTGTAATTCTATACAGACTGAATTTTTAAAATCCTGTGAGATGTGAATCATTTCTCCAATTAATGCCAATACATTTGTTCATCTATTTTTTTAAAAGGTTTAGAGTTAGGTTCATAGACTCAGGGACATAGCACATACAGGAACTT	T	FMchr2	4527474	4527474	DEL5909	SYN399	DEL	-
MChr2	4732983	4733369	TCCCCACTGTTTATGCTATAATAAAATCCTTCCATTTTCTCAGTCATATGTTATTTTGCTGTCAAGTAAGGGCAAAAATGTCTGAAAAAACACCCAACAGGCCACTCTTCACCAATTGAAGAAATCTCTGAAACCCTTGCTTTTATACTTTAGTAGTAGTAGTAGTTTATGTGTAGCAGTATAAGTAAAATATTTCTACTTTTAATCATCAAAGCTCTTTCTTGACCCCGGAAATAGTAGTTTTACTAAATGATCCCAGGTCCACAGTGGATGTATTTTGCTGCTGAAAGTTGAAAGGTCTGGGAAAAGCTACTAAGAGGATCTTGGGTTGGGACTGTTTTAGTCCAAAATTTCACTTTTAGCAGTTTAATAAATACAGGTCCTGAA	T	FMchr2	4719763	4719763	DEL5910	SYN399	DEL	-
MChr2	5354247	5354383	ATGATGACTCTAAACACAGTACGATCTAATAGAGGAGGGAAGGGGGGAAGCATGGAAGAGGATATCCAGGAAGTAGCTGCCTGGCGGACTGAGCAGATAAGCAACTGTTCACTTTGAAAGAGCAACGGCCTATGAGG	A	FMchr2	5342146	5342146	DEL5917	SYN399	DEL	-
MChr2	5381082	5382725	ACAGTTGTGCTCAAAAGTTTACATACCCTGGCAGAATTTTTGCTTTCTTGGCCTTTTTTCAGAGAATATGAATGATAACACAAAAACTTTTTTTCCACTCATGGTCAGTGGTTGGGTGAAGCCATTTATTGATAAACAACTGTGTTTTCTATTTTTAAATCATAATGACAACAAAAAAACATCCAAATGACCCTGATCAAAAGTTTACATACCCCAGTTCTTAATACCGTGTATTGCCCCCTCTAACATCAATGACAGCTTGAAGTCTTTTGTGGTAGTTGTGGATGAGGCTCTTTATTTTCTCAGATGGTAAAGCTGCCCATTCTTCTTGGCAAAAAGCCTCCAGTTCCTGTAAATCCTGGGCTGTCTTGCATGAACTGCGCGCTTGAGATCTCCCAG…	A	FMchr2	5368773	5368773	DEL5919	SYN399	DEL	-
MChr2	5463984	5464162	CTCAAAAACCTTTTCCCCAGCACACAACTTAGATGATCTATTATTACTATTATTATTGTTACTTTGAGAGGAAAAGGAAAATGTGTTACATTAACTGCTTAATAGGTTATATTATATATATTAGGCAAATTTAATCTACCAATAACCAAAACCTTTATAAGCCATAATATATTTTAGAG	C	FMchr2	5450262	5450262	DEL5921	SYN399	DEL	-
MChr2	5607921	5608024	TGTTTGACATTTTTGCTTGAAAAAACAACTTAAACGATTAATCAATTACCAAATTAGTTGCTGATTCATTTTCTGTCGATCGACTAATTAATTAATCGATGAAT	T	FMchr2	5594306	5594306	DEL5925	SYN399	DEL	-
MChr2	5730690	5730895	GCTTCTTCTGGGACGGGCTCATTAATCTTCATTGATGATGTAACACATGATGGCAGCAGCAAAATGAACTCAGAAGTCTACAGAAACATTTTGTCTGCCAATTTAAAGAAAGATGCAACCAAACTGATTGGGAGATCCTTCATCGTGCAGCAAGATAATGACCCAAAACACACTGCCAAAACAACAAAGGAGTTCATCAGGGGCAA	G	FMchr2	5716755	5716755	DEL5927	SYN399	DEL	-
MChr2	5889760	5890034	CGCAAACCAAGCACAAATAATGTGTCCCTCTAAGTCCAGTTGTGAATGTGAGAGTGGAAGGGGATTTATAGCCACCTTCTATCATGGGTATAAGATGAAGACGACACTGTAACAGAAGTATGGTTGGAGTCATGAAGGGATAATGCAGTTGTTATTGATTACCACCCAGAAAGTGGGTCATTACAAAGAATAAAAAGTACAGTGAATAATGTTACAGCCAGGGCCGGGGTGTACGTTCAACATCCACCTCTACCACTCTTGTCAGAAGATTTTGA	C	FMchr2	5875864	5875864	DEL5928	SYN399	DEL	-
MChr2	6263208	6263559	CTGTGTGTATTTTACTGAAACTTCAGAGAGAAATAAACAGATCTTGAAGATTTAATTGAGATGAGATCGTGAAATGATTTATGTTAACTAAATGAATTTTGGTTGGAGCTGGATGTCCTGTTTCTTTTCCTGTTCCCAGAGCCCCTCACTTGCTTCGGAGGTTTGATTTACACTGATAGATGAAGCTCATTTTGGGACTGCAATCTGATATTTTGATGGATGTGAGAAGTTCCCCGTGTAGATGGCAAATACAGATTTCAAAACACACCATTAGAGAGGCTTTATGTGAACAGTGTAAACCCAGAACTATAGTCCATTGTCTGGTATACTTATGGGGAAGAAGTTCTTTTTC	C	FMchr2	6249385	6249385	DEL5938	SYN399	DEL	-
MChr2	7560639	7560940	TCCCTGCGGGACAATAAAGTATATCTTATCTTGTTTTAATTTTTTCATTGTTTCATTATTTGATTTCTCAGGGTTGTGTCCGAAATCATGTTCACCCATCAACTACTCCCTTATATAATAAACATTTCTTAGTTTCTTAGTTTACGCCATCGTGAGCAGTACATTGAGATTTTTCATGTAGTTATCATCATTTTGCTGTAGCATCACACGACACTTTTTGCATCTATCAAAACAGGCACATCAGACTATGGTACTGTTAGTACACAAACTACCTTCTTCTACTTTATTTGTTGCATTGTGGG	T	FMchr2	7535012	7535012	DEL5957	SYN401	DEL	-
MChr2	8019819	8020112	tggctaatgaacagccctcacatcactgtccattcagtctaataggcccgtgatgaagttttattaggttgctttattaggctgtggtgggaaacactcttaataacaacagttggctttatcagaatagaaacatcttcttatacaacgtggctttatcAaaaaaatgactgaaacagacatgttaaagggtcagttcatccaaattacaaaaaaatgatttttttccacttaCccccaatggagtctggccattcagatagcgtcaattttatgtgctgaatctcgatggcc	t	FMchr2	8014483	8014483	DEL5970	SYN402	DEL	-
MChr2	8398081	8398187	GAGCAATAGTAACCTCTACATCTTCCGTTGGTTTGATGTCAGTTCAACCAGGCACCTTGTAGATTTGATGCACAAGATCACAAGACAACACCTTAATTTATCGCCAT	G	FMchr2	8399751	8399751	DEL5977	SYN402	DEL	-
MChr2	8541199	8541508	ttctgaaatgataagttgcattaaaaagactgaatggaaagagcaaaatatgacaaaatttcccaaatagtgtgaaatgattttgtgcagacttgaaacaaaaaatgtaaaagaaaaaaaagaaagaaacagaaaaaaagtgcatacaattgttatttgaccatttctttgtgcattacaacattgccaagtgcattttctatatttttcatgtgagatgaaacacggccaatattagctgaggttaaatagcacttgaaacatttgaaaagtactcttagacctttggatactcactggattcatctaa	t	FMchr2	8544643	8544643	DEL5981	SYN402	DEL	-
MChr2	8825002	8825388	gttcctttcattattatagtctacagtggctgtccaaagtgttgctcggcatagtcctgagcttccttcgggtcagtaaatgacacttttacatttccatgtgtcaccatcggtctagccgcgtacaccagtccgtaccagacgtctggtcttcctcgcagcatctctctaacTttagtgaaagctgctttccatttgaccatggaagggcccagatagcacacatacgctgacgtcggcctgagattgtacatcagcattatattcataatgtctgacaagcatcggccaacaggcggatttcttctaatctatgtgctctatttcaaacgcctcagattggtcggctttgggttggcccattgccggttatacattgccgccatc	g	FMchr2	8829498	8829498	DEL5988	SYN403	DEL	-
MChr2	8951575	8951775	gttcctattacagcatattcagcttcaggttatttttttgtttcacatctacatggtacaaaaaatggcaaaacaaactgtgaaatgcagtttttacataagggtacaactgattttaatgtgtctggatctagagttaaatgtcctgtgcagcagcatgtataagatttggggatacagtatgaacaccacagctggaag	g	FMchr2	8956054	8956054	DEL5990	SYN403	DEL	-
MChr2	9132918	9133131	ccggggcttggactgatacctgggaacctgggggcagggcggagacggagccagagacctcaggcgggcgacctgggggcagggcggagacggagccgagggcctcaggcgggcgacctgggggcagggcggagacggagccgagggcctcaggcgggcgacctgggggcagggcggagacggagccgagggcctcaggcgggcgacctggggg	c	FMchr2	9136981	9136981	DEL5993	SYN403	DEL	-
MChr2	9205492	9205623	ggtgttatattattgattatcagcagttttataaaaacaatcgttgctcttttttctatgtgacattgattgttttgcttatttttctgtaaaatattttcctgcaataacgtgtctataacttctctctac	g	FMchr2	9209266	9209266	DEL5994	SYN403	DEL	-
MChr2	9564665	9564800	aagggcacaggaaacacagaaaagtgtacatgcagatgtgagaaagttttgatgtgattttacatgaatgattttaatatagagcaagatttctctttggtggtcaaggtttagatgtattgagtgaaatgagggg	a	FMchr2	9567731	9567731	DEL5999	SYN403	DEL	-
MChr2	10074966	10075257	ttcattaaaagacttgcgtggtaacttcacactcaacactgtactttcttgggtcctcagcaatacacccgcgaagtgtgaagtcgactggatgaacggttgtcgagataatggaaggaaagacagacagacagagactccttccatagtgcccgttcagaatgagctgattgcttggcctccggtgttgctgcgtgcatctttctcgagaaccgctcatccaaacaacttcacacttgacactgcacttccttgggtcctcagcaatacacccgccatgtgtgaagtcgat	t	FMchr2	10097827	10097827	DEL6005	SYN403	DEL	-
MChr2	10274872	10276539	acagtatatacactcccctccaaaagtattggaacagtgaggccaattcctgtatttttgatgtagaccgaaaacatttgggtttgacatcaaaagatgaatatgagacaagagatcaacatttcagcttttatttccaggtatttacatctggatctgatacacaacttagaagatagcattatttgtaacggaacaccaattttttaggtgagcaaaagtattggaacagatagacttaaaatagattaaagtgaataagacttaatatttagttgcaaatcctttgcttgcaataactgcatcaagcctgtgacccactgacatcaccaaacttttgcattcttcttttgtgatgcttttccaggctttcaccacagcctctttcagttgttgttt…	a	FMchr2	10296762	10296762	DEL6010	SYN403	DEL	-
MChr2	10448986	10449357	atgcgcccagtgagcaactttcataggactgaatgggatgccatctttgaacttaatacagccacgctacaaacacattatacacccagccatatgtctcactacttcctgcgttggcacggagcagaaacccaagttgttttaagcctttacaacaactgacaagtttttctcaagaggacagcctccttgtagagttaaaagtatgttttttttagtgtaaaaacccacTtttgttttggtaagcactttttggggtttatccaccgtgcactgaggaggcaagttgactccggtgtaaaccatctccaaaagatgccagacttcttctatctccttaaatttgttgaatagaaataataaagatgacta	a	FMchr2	10469176	10469176	DEL6012	SYN403	DEL	-
MChr2	11075808	11076127	cttaaactattgcatggattgcaatgaaattttgaatagactttaaggatgaattgtaataactttgatggtcccctgactttttcctctagcgccattatcaagtcaaaatttttatactttggttaaaggtataacaagtaggattttcctaaaaacgatgtatagactcatacaaaataatccctctcaatcatcacttatgacccactagaagtgtgtggcagtgtctgtatctgcagagactccgccctctgcctgtattttcttattttgctgtgtggaggaggggccaactttgaatgttgtgtttacaaaca	c	FMchr2	11096087	11096087	DEL6021	SYN403	DEL	-
MChr2	11609874	11610316	gtaaagagtaattgattacattctttaagtaactttcccgacgctggtggtaacattgttttgttatgtggctatgaatatgtttttaagttatgtttctgcttggtagcaacgcctggatttgatcgtcagtgacatctttgtctgtacatgtggcatctggtcctgctctgtcaaaataaacattcactcacacaaaaggagtttacctcacttcctcagtggtcaaactcaattatttagaaccactacgtatatactgcaaaggaaacccagcatatacgtcattgccgtatttcaaagacacaacgcactttatattatagcctatcatctgtgtgcgtgtgcttgtgaatggtgctgtatgttttcacaaagttttttttccagcaagtaaaa…	g	FMchr2	11678416	11678416	DEL6030	SYN405	DEL	-
MChr2	11680995	11681158	acgCtcatgtctgtacgttacatatgacgctgaagctcttaggcgcttagcctagcttagcttagcatagacactAGAAGCAGAGGGAAAGAGCtagcctggttcactCCAAAttactgtaaactctgtcttggcgaacaaCAGCCAGGCGCTttgacttcttg	a	FMchr2	11749173	11749173	DEL6031	SYN405	DEL	-
MChr2	12614196	12614336	tagattgaactttactgtcattgcacacagtaagtgtcagtacaacacaatgtagtctagcaaccagatggagtgcaaaaagttaatctatctatctatctatctatctatctatctatctatctatctatctatctatct	t	FMchr2	12707269	12707269	DEL6044	SYN406	DEL	-
MChr2	12686514	12686889	aataactgcccccacacctccactcaccttgtcagcccccgcctccaactcctcaattcaggcacaaaattcacctaacatgtctggtaatgtattcagcctcagtttacagttttattggaaacattacgtagcaatagtagttaggcattatatcaggtaagattaagtatagacgacagttactgctaaggtatgggttcataaaatacacacacttgtttcacttgcaagttgttttggagtattcaaaagttttataatcatatattaacattttgtttccttttctaatcttaaatgtgttctccagacatcacacaagcccctccacagtgtgagtatcagtattattgttcaaggaacaatacatgtc	a	FMchr2	12779528	12779528	DEL6045	SYN406	DEL	-
MChr2	13033733	13034069	GCAGGCCCACCTGGCTTTTAAAGGGAATGGGAGATGACACTGATTGGTTTAATTAATGTTACGCCCAAAACACACCTATGATTAATTAAGAGGCTAAATACAACCCCTTTGCGCCTTAAGCCGCCCACACATGATCAGTGGTAAAACCGCTCTGCAGTAGCTGTGCCATTGTTTTCCTATGGGGAGAGCTACCCTCTGCGTGGTGCACCGCTCGAAATTGCCACTGAGCGCTGCGCTCAAAGTTCATATTATTTCAACTTTGACCTTGGTTGCCATGGACCTTTCAAAGCGCAACCAATGAAATAACAGCTGTGTGACGTAGCCAGAAGCGACACAT	G	FMchr2	13119269	13119269	DEL6055	SYN406	DEL	-
MChr2	13195258	13196718	ACAGTTGTGCTCAAAAGTTTACATACCCTGGTGATTTTGGCCTGATAACATGCACAGAAGTTGACACAAATGGGTTTGAATGGCTACTAAAGGTAACCATCCTCACCTGTGATCTGTTTGCTTGTAATCAGTGTGTGTGCATAAAAGCTGAGTGAGTTTCTGGGATCCAGACAGACTCTTGCATCTTTCATCCAGCCACTGACGTTTCTGGATTCTGAGTCATGGGGGAAAGCAAAAGAATTGTCAACGGATCCACAGGAAAAGGTAGTTGAACTGTATAAAACAGGAAAGGGATACAAAAAGATATCCAAGGAATTGATAATGCCAGTCAGCAGTGTTCAAACTGTGATTAACAAATGGAAAATCAGGGGCTCTGTTAAAACCAAACCACGGTCAGGT…	A	FMchr2	13280796	13280796	DEL6058	SYN406	DEL	-
MChr2	13428756	13429962	TTTCAATGTTAAGTGGTAGCAACTTTATACTATCTCCATCAGATCAACTGAACTCCTCAACTAGTTGCACAGAATTAGGGCCAGCAGCCCCTGCATCGGAACCACAGACTTGGAACTGGTCTGATTCTATTTCACGGGACAAAAAGTAGCATGTGGTTCAAACAACCACCTTGCTGTCAAGTGAGATGAGTCTATTAGTAGATTTGGTCAGTTACACGCCTCTGCTGAGAAACACCTGAGCAAATTTTCTGCTAACCTCAAAGAGCAAGCACAGACAAAACTGACAACACTGCATCACCTCACATTGCCTCAAATGTTCACATCTGAAAGGGTACAGCTGACAAAGAGTAAACTATTAACATGCATCTAAATTTCCTACCTGCATTAGAAGGAATAACC…	T	FMchr2	13548842	13548842	DEL6062	SYN407	DEL	-
MChr2	13815629	13815751	CTTTAAATTTTTTTTTTTTGTTGTTATTCAACTTACTCTTATTATTATATTCCATCTTTAAATTAATTTGTCTCCTGTGTTAACATTTACAGTTTCTTTAAAGCTGCAATAATTGTTTTTCTG	C	FMchr2	13964967	13964967	DEL6068	SYN407	DEL	-
MChr2	14045595	14045748	TATGTTACGTTATGATATGGTCCAATATGGATTAAATATGATACATACATTTATATAATATGATGCATTATATAATATGATACGTTATAATTTAACACATTAAGATACGATATGACACCACATGATACGACCCATTATAATACAGCATCACATT	T	FMchr2	14195314	14195314	DEL6071	SYN407	DEL	-
MChr2	14482645	14483153	CTGTAATGGGTGTGAGGTTGGACCCAAGAACAGCACAGACTGAGACCAGCGTTTGGAACAGTTCAACAGTTTATTCGACAAAGCAGGGTCGCAAAAATCCACAGTAGGTACACTGGAAATAGTCCACACCAGAGCCAGCCAAAACAGTCCACTCTCCAGCAGAAACCTCCGGGGAGGGAATCCCAGAAAGCAGGAGACAGACAAGGGGCGAGCAGGCAGAGGAGTCAGAGACAGAAGGCTGATCTGGTTACCTGGGCAGGGACGACGAGGAAGGGTCAGGGACAGGCAGGGTCGAAACCGGGGAAGCAATCCGAAGATAAATGCGCGAGAGCTTAGCATGCTGCTGAAGACAATCTGGCAGAGACTGAGTGGAATGAGTGGGTATAAATTAGGTGAGGG…	C	FMchr2	14630378	14630378	DEL6075	SYN409	DEL	-
MChr2	14510065	14510172	CAGTTTCAGTTCGGGGGGCAGACACCCTCTCCACATTTAAGAGTAGGCTTAAAACTTTCCTCTTTGATAAAGCTTATAGTTAGGGCTGGCTCAGGTGAGCCCTGAACC	C	FMchr2	14657364	14657364	DEL6076	SYN409	DEL	-
MChr2	15177191	15177432	ATGTTGGTTCAAATAGTATTAGGCCACATTTTCTACTGTATAATATGTACTGTAGTAATACACTTTATGGAAAGTTTTTAAAGTGTGTTTGCTTCCTTGTAGCTCCAGATAATTTACACACAGTATATGTAACTTGGACTAAGTCCAAATATTACATATTAGTTTGTGCATATAAGAATGTGTTTTGTACGTTAAAGTGATAGACCACCCAAACAACATTCACCACCTATGGGCTTTGACGG	A	FMchr2	15325969	15325969	DEL6082	SYN409	DEL	-
MChr2	15618929	15619655	TGGGTAAACACTGTTTGGCTCTGCGGATTATGGTTTCATTTAGTCCGGTCTGTTGCCAGATGGCTGGGGATCACCATATGGGTAAATACAATGAAATCCGGAAAGTTTAGACAGCCACTCAGAGATGTTTAAAGGTCAATTTCATATACTTTTCCAAAACTGACAATTTACCTGAGGCTATCAGAGCTTGTTCTTATGCTGTAAATATCAGCCATCTGGTACACTGAAGAAAATGCTTGCGGAGGAGGAGGAGAGAATAAAGTTTCCTTTCATTTGTGAAATAGAAAGTTTTCATTTCCATAACTGATGTTGATTGCTTAAAAGTCAAAACTAACAGGCCCCATGTCAATGCACGATTTTGGCATAGGCATTTGGATTTGCTTGTTTGGTACATTTTAT…	T	FMchr2	15768167	15768167	DEL6087	SYN409	DEL	-
MChr2	15732889	15733205	GGGCAGCCCTTCAAGAAGAGTGGGATGCCATGCCTCAGCAGACAATAAGTCGACTTGTGAACAGCATAAGACATCGTTGTCAAGCTGTAATTGATGCTCAAGGACACATGACAAGTTATTGAGACATTGACATTTTTTGTTGTGGTATACCCACCACTGTTGTTAGCTTTTGTTTCAATAAATAGTTTGAGATGAAGAAATTACCATTGCATGCTTCTACTTAAATGCCCTACTTTCATGCTATAATATCACTGTAGCATGAACTTTTTACATTTTCCATAAATTTCACCTGAAAGTCGAATATCCCTAACTTTTTG	G	FMchr2	15881543	15881543	DEL6089	SYN409	DEL	-
MChr2	16357335	16357438	GGCATTACCAATGGATAGTTGTGCTCTATAAATGTCTTTCTTCGCTTGGAAGAGGATAACTCTGCACCTTTGGAGGTAGCACTGAATACAACATTAGTGTCCAT	G	FMchr2	16508356	16508356	DEL6094	SYN409	DEL	-
MChr2	16397279	16398139	TGACAGTATAATTGGAAACATCCTCCATACCTTGCATTGCGATTCAAAGTCGTTCATGTGGAAGGGTCAGAAGTCCACTGAAGCTGTTTCTCACTCGTGACATGAATTCATGGATATTAACTGAGGCCCCTTCTTTAAATGAAGAATCACAATGGGAATGGAAGCATCAAATCTTTCAGTGCTGGAGGCAGCGTAGGGCAGTTTTAGCTGCTGTTAATCCTCCATCTGCACTTCAGGCAGAATGTAATGGATGCAACTTTCTTCCTCTCTACAATAGTACTCTGTTAGACCAGAGGCATTATCCCCATCATCACTAGTATGTACTATTGGCACAAGGTGATCTGGAGCAACAGCAATTTTCATGTGGACCTCCTTGACATTATTTGAAAAGAGGAAGGG…	T	FMchr2	16548392	16548392	DEL6096	SYN409	DEL	-
MChr2	16672126	16672499	AATACTGCAAGACGCAGTTGTAGTGGTGTTATCTGTGCACTTTGGTGTTCATTCATCTCTTGATTCTCATAACTGCCATATGCCTGAAAACTCGAGCTGTACTATAGGTATACTAAACTCGTAACGTCCTCCAGCCATAGAGAAAATTGAAGAAGAATTGTGACTTCAAATGGGAAATGTGTATCAGACTATGAATCTGCTGACATTTCTCTGAATTCACTCTCTTAATCGTCTTTCCCTCTATATGTGTGTGTGTGTGTGTGTGTGTATATATCTATATATATATATATATATATATATATATATATATATAATCTGTGTGAGTGATTTGAGCTGTGGATTTATGTAATTGCAATGTATTTTTTTCTTGTATG	A	FMchr2	16823364	16823364	DEL6103	SYN409	DEL	-
MChr2	17629193	17629300	ATATATATATATATATATATATATATATATGTATATATATATATATATATATATATATATAATATATATATATATATATATGTATATATATATATTATCATATATATA	A	FMchr2	17785346	17785346	DEL6114	SYN411	DEL	-
MChr2	17940361	17940832	ACCAGAGAACATACAGTAAATATACACATTACACATTTCCCCAAGTGGGTCCTGTTGATGTGCTGATGATGCAGGATGTATAACTTCATGTTTACTCCTCTTGGTTCGTTTGTAAAAAGTCAGTGTGAACATGAATCAGACCAGAATTAAAATCAAACAATGCATCATTTTTTCCATTGGTCTGTACCAAAATGAACCAAACTACAGGTGTGAAAGCACTCAGAGAGTATTAAAAGTAAAAGTACACATTATGTAGAATGGCTCATTGGCTCATTATATTTGATGTATTAAGATGTAAGCAAGTACTTTAATATTGTAGTTGTACGAGGTGGAGTAATTTTACCTATTTTATATGGACTATTGGGTATTTTAATCTAAACAAGGCAGCGTATTTCACAA…	A	FMchr2	18096675	18096675	DEL6116	SYN411	DEL	-
MChr2	18282764	18283083	AGACACTTGCTAGAACGAGAGAATATTTGTTATATCTTAGTATTTGTTATATCTTAGTATATTAGTTTTTGCTTTAAAAAATCACTGAAACAATTAATTAATTAATTATCAAAATAATGGCAAATTAATTGTCTTTTGATCGACTGATCGATTAATAGTTTCAGCTCTATAGTAAACTAAATGTTTTGGACTGTTGGTCGGACAAAACAAGATGTCATGTCAGGCTTTAGGAACGTGTGATGGACATTTTGTTTTACTATTTTCTGACATTTTATAGACCAAACAGTGAGTCAAGAAAATACCAAGCAGATTAAATCAAT	A	FMchr2	18438986	18438986	DEL6122	SYN411	DEL	-
MChr2	18289600	18289823	GTGTTTAAGAAAGAAGTTTGGGACATTTTGTTAACAAATATATTATTTTTGTTAGTTTGGGACATTTTGGGAAGTGTGCTTTCTGTTGATGAGAAGGTTGATACCACTCTCATGCATGTCTAGCCTGGCAGGAGGTTAGCTTAGCCTAGCACACAGACTGGCAGTAACTTCCTGGAGTCTCCGCTGGTTGCCTGGCAACTGCTCCAAGCCAAGAAATAGCGGTG	G	FMchr2	18445505	18445505	DEL6123	SYN411	DEL	-
MChr2	18996850	18997008	AAAGTACATGCTCAGATTTACACATTTCTCTGTCAAATTCCTGTATTAAAAGATGTTTTCTTTTATCAATCTGCTAACCCAAGGATAAGGAGTACACAGAAAAACCTCTGCGTAAGTGTAAGGTTTTAAGTGCTAAAAAATGCAAGAAAAGACCTCTTG	A	FMchr2	19157299	19157299	DEL6134	SYN411	DEL	-
MChr2	19627204	19627640	TATTCGCATTCTTGCTGAGGGTTAGATGAAAATATCGATATGCGACATTTGTCTGTTAAATATGAAGCTACAGCCAGGAAGCGATTAGCTTAGCTTAGCATAAAGACTGGCAGCAGGGGGAAACGGCTAGCCTAACTCTGTTCAAAGGTTAAAAATAAAAAATGCACCAATTAACACATTATTTCTTCTTTGTTTAATTTGTACAAAAACTGAAGTGAACAAACAACAAATTGTGGTTTTATGAGGATACTGTGTCTTGGCTGGGGGCAGTAACTTCCTGGAGTCTCCGCCGGTTGCCTGGCAACCTCACCGTGACTACAAGACCAGGAACATCGGCCATTTTGTCAGATCTGTGACCAAGCAAAATATTGACTGGCCTCTTTTATCTTCTCCCCAAAT…	T	FMchr2	19809824	19809824	DEL6146	SYN411	DEL	-
MChr2	20098466	20100124	ACACTCCCCTCCAAAAGTATTGGAACAGCGAGGCCAATTCCTGTATTTTTGCTGTAGACTGAAAACATTTGGGTTTGACATCAAAAGATGAATATGAGACAAGAGATCAACATTTCAGCTTTTATTTCCAGGTATTTACATCTGGATCTGATACACAACTTAGAAGATAGCATTATTTGTAATGGAACACCAAATTTTTAGGTGAGCAAAAGTATTGGAACAGATAGACTTAAAATAGATTAAAGTGAATAAGACTTAATATTTAGTTGCAAATCCTTTGCTTGCAATAACTGCATCAAGCCTGTGACCCACTGACATCACCAAACTTTTGCATTCTTCTTTTGTGATGCTTTTCCAGGCTTTCACCGCAGCCTCTTTCAGTCGTTGTTTGTTTTGGGG…	A	FMchr2	20280498	20280498	DEL6150	SYN411	DEL	-
MChr2	21009765	21009981	TGCAACCAGCCCAATATCTAAGATTTACGTCTATTTTGGACAATTTCGCATCCCAGTTTATTATGTCCAATGGAAATGTTCATTGCCAATGCAAGAAATGGTGTGCCCTTTATGTAGCAAGGAGGAAAGTAAGGGCGCCATCACCGACCCGCAAAATGTTTTTGTAATTTTTAGTAACTGTATTTATGGTCTTTCCCCAACCTCAACCAGCTGTTTT	T	FMchr2	21192494	21192494	DEL6160	SYN411	DEL	-
MChr2	21471933	21472150	ttgccattatgagcatgctagcatgctagcatttagctcaaagcatcgctgtgcctaagttgcgagtatgtctgctcttattcttactaaaatatgccatatttagcaaatttattaaatggccagtttgtgttgccatgcttgtagagaaactgcaaaggctgtactctggtttattcatgttataacattacatacacagtaagtagtagcctata	t	FMchr2	21677425	21677425	DEL6172	SYN411	DEL	-
MChr2	21798100	21798205	tttttcccccagggatcaattaagttttctcttactctataatatgacatcatcatttatttgttaattatattttgtattattaatctgaatctgaagtctctta	t	FMchr2	22004089	22004089	DEL6176	SYN411	DEL	-
MChr2	22243835	22243956	cttgatacttctcaatgaaaagatatttgattttcccagttttgtatgactgcagaataaagacctttaggtttggggctattggtcagacaaaaccagacatgttatatatattattttat	c	FMchr2	22464658	22464658	DEL6181	SYN414	DEL	-
MChr2	22260468	22260690	gattttcctaaaaaaaaaacaatgtatagactcatacaaaaataaaccctctcaatcatcacttatgacccactagaagtgtgtggcggtgtctgtatgtgcagagaccctgccctctgcctgtattttcttattttgctgtgctctggacgtttctgggcatcaacctttgggcagtggtgtgtagcccccagccaataacagcgtgcagggtgtgagggtg	g	FMchr2	22481169	22481169	DEL6182	SYN414	DEL	-
MChr2	22498369	22498523	caacacagattaaattcatgtccattgtagtggggtggaggcagtagtggagatcgatgtctgaaaacctgggcaaataaaaccaaaactatggcaggacctggaaaaatgagtctggagcacacggttataataaggcgcagcaactaatgttt	c	FMchr2	22719215	22719215	DEL6184	SYN414	DEL	-
MChr2	24540995	24544802	cgtccctcttcatcactgaatattggatgagctgtaacataaaagccttgcaggcctcactgatggtcataacttcagcaaattatttatgctttaacagatggtttgttgtcagaggccgtacagtagagaacacacttctaaagcctcaggcaacgagcacgtctcctgaaacattcagctctattcttgaatgaaaggaaaggtatttccctcacaagcacggtgttgcaccacctctgatgcacactgtcacaagtccccagcatctagcccacctctgaccttaatcagtcagttacaatcaccagcatcttttcatcttcccccttcttccccgtcagccttttttcactccgagtaaaccccgtgtaatgtcttgtcttatcagtggagttt…	c	FMchr2	24787919	24787919	DEL6204	SYN414	DEL	-
MChr2	24808061	24808162	tctatctatctatctatctatctatctatctatctatctatctatctatctatctatctatctatctatctatctatctatatctatctatctatctatcta	t	FMchr2	25051829	25051829	DEL6207	SYN414	DEL	-
MChr2	25206882	25207222	tttgattctcgtaggaagtcgtgtatccaaacatcaggaaattctacaaactagtctctgtgcaggaatatgaaccagtatttatttcccccACATGAAGAGGAAacccaaatgtttgtttctttacagtttttctgagctcaaaaacagtaccagaacagaacatttcatggaaatgctctaactttatggaagcccattcttgccaagtatataaataaatgaaaagaataataaataaataaattagtgtatatatcataattatgagttatgaagtcagtttattattttaaccagaactacaactaaagatttcttttattgattaatctactgac	t	FMchr2	25451941	25451941	DEL6214	SYN414	DEL	-
MChr2	25715775	25715931	tatttattagactaaaacctgctacaagttatgtttattaggctaaaacatgcTttaagttatagtttattagactaaaacatgctacaagttatagttcattaggctaaaacatggtacaagttatgtttattaggctaaaacatgctacaagtta	t	FMchr2	25963561	25963561	DEL6220	SYN414	DEL	-
MChr2	26063725	26064180	ctagcgaataaaagtccaatattcactctcTtttttgctctgttttggtctccaccaactcctcagggaaatatttggctgctaaaccaataaatctttgttcaccagctagtcactaactgtgtctgtctgccaTttagtcctgggaaggttgtgtacagtgggttcatcagagttttttttgctggaaacaggttccagttgtgcctaaaaccaaaacaatgagttgaaagacgctaaaacactccatagagggaactgagtcgagcgataattctctgtgggttcacacttttcacattatatataatcatctgatgcattgttgatataaaaatactgattaatacagctttaaaggtaacatctgcaaaactgaacgaatgtatccacccaaaa…	c	FMchr2	26311383	26311383	DEL6222	SYN414	DEL	-
MChr2	26528980	26529095	acacattaagagaccagaggagaggaaatggtgattaaaagcttcaaccatggatgatctatcggtaatatgaccagatacttgtttgatttcgggtgggaggtgtgaccgtgatg	a	FMchr2	26777262	26777262	DEL6228	SYN414	DEL	-
MChr2	27618243	27618407	ctgtcccacggccgaactctactgacttttcctgatttaatgtcaattgttgatttgcatataaagtttactgaaagttcagtgaaaatgagaactctaaagattcccctaatgcttgctacctttgtttaagatgctgtcatattaacaactactgtacaaaaa	c	FMchr2	27872115	27872115	DEL6240	SYN414	DEL	-
MChr2	27942014	27942362	atatatatatatatgtatatatatgttatatatgtataatatatatgtatatatatatatgtatatatatgttatatatatatatgtatatatatatatattatatgtgtatatatatatatatatattatatgtatatatatatatatatatatgtatatataatgtataatatatatgtattatatatgtatatatatatatatatatatatatatatatatatatgtatatatatatatatatatgtatatgtatatatatgtatatatatatatatatatatatatatattatataatatatatatatatatatatatatatatataatatatatgtatatatat	a	FMchr2	28199102	28199102	DEL6249	SYN414	DEL	-
MChr2	28403134	28403667	cagttcgaacttttttatcagacattgtctcaatttttattccagccaataatgacactaatttaataatttaacagtggtatgaaaaaccttatttattttctttgcttgtcttaagggctgcaactaacaattaatttcttttttcgatttattgataagtcgtaaaacaacgtaaaatgaccacgataagttctgagagcccacggtgacgtcttcgtctgaccaacagtccaaaacccaaagagtgggttcagtttactgtaagacaaggaaaagaatcagatcctggagctaaaacaatcacttaaattattaatcggttatcaaaatagtggcagattaattttatatcaatcgattgaatcaattgatcagctaatcggcagctctagttgt…	c	FMchr2	28661457	28661457	DEL6254	SYN414	DEL	-
MChr2	28436704	28438358	acactcccctccaaaagtattggaacagtgaggccaattcctgtatttttgctgtagactgaaaacatttgggtttgacatcaaaagatgaatatgagacaagagatcaacatttcagcttttattttcaggtatttacatctggatctgatacacaacttagaagatagcaccttttgtttgaacccacccatttttcatgtgagcaaaagtattggaacatgtgactgacaggtgtgttttgttgccctgCtgtgtcctattacattgattattcaaacaataaatagcgccgaatgtctaTgttcagtttcagatttgggttttgcctgtgcagactgcatttatagttagaggtgtaaccaacatgaaaaccagagagctgtctatgggtgaaaa…	a	FMchr2	28694411	28694411	DEL6256	SYN414	DEL	-
MChr2	28728621	28728754	tctctctatatatatatatatctatatctatatatatatagatatatatctatatatatatatatatatatatatatatatatatatagatatatatctatatatatatatatatatgtatatatatatatata	t	FMchr2	28986816	28986816	DEL6265	SYN414	DEL	-
MChr2	29138964	29139098	TTCCATCAACTATTTTAAAGTTAGGAAAGTTGAATTTTAAGACAATTCCAGCTGAATTTGTGATCAGTTTAAAATAGCCTACTTCCAGTTAAAAATATTATATACTGTTACTGATGAAAAGCCTGAAGCTAGAAA	T	FMchr2	29369759	29369759	DEL6274	SYN415	DEL	-
MChr2	29392920	29393387	AGACTTTATATAAGACTTTATAGAAATTGATTATTATTTCTTATTTATACCATGGACAAGGGAAATACTGTACCTGTTTCCAGTTGGCTGGCAGGTATTCATTAAACTCATATATTGGGACACCTCAAAGATAAATTAGCCCTCAGTTTAATAACTATTCTAAATCAGTGTTCATGGTAGTCTAGCTCATGTTAGACTATAGAAAAAAACATACTTCCATGCCACAATAATATGTTTAAATTTAGATATTAATGGTTAAAAAGGAATGCTTTTCAACATACTATTCAATACACTCAAAGATGTTGTGATATGAAAATAATGAAGTATTCAACTTCACTTCTTCCTTTATTTTCCTATATTGGCACAGCCTGTTGTGCATTATCTCTTACCTTTCCTATC…	A	FMchr2	29622664	29622664	DEL6278	SYN415	DEL	-
MChr2	29691686	29691847	AGGAGTTGGGAAATGGTGTTTAAGGAAAACATAGCATATTGTCTAGATACATTATATTTCCATTTCAGACGTTATATTAGTGAATAACAAGGCATCAAAAACATTTTAAGTTTGGACTGCGGTTACACAAGTGTAATATCACGTACGACTGCACCAGTGTTA	A	FMchr2	29922775	29922775	DEL6283	SYN415	DEL	-
MChr2	30151933	30152033	TGTGTGCACTGCACTACATACTCAAAACCTGCTCAGACTTAGTAAGAAGTGCTGCAGGGAATTGGGACGCAGCTTATGTGTTTGGTGATAATTAGCAAATG	T	FMchr2	30428786	30428786	DEL6289	SYN417	DEL	-
MChr2	30319126	30319267	CAGTGGTGGCAAATCTGTTTTATTGATTCCTGTCTATTCAGCTGGATCAGAGTTTTTCAGATTGAGAAAGACTTCTAACCACAAGAGAGGAGCAAAGTAAGATTTCAAGGCCTTTAAAGCATAATTCTGGTGATATTCTATA	C	FMchr2	30593795	30593795	DEL6294	SYN417	DEL	-
MChr2	30327387	30327533	ATTCATATTAAACAGTTAGATAAAAATATCAATACCGCTCTTATGTCTGTATGGTAAATACTGTGTGAAGCTACATCCAGGAGATGTTAGGTTATCTTGGCTTAGCATACAGATATGTGCTGGACTCTTTCTTGGCCTGGGGAAGTG	A	FMchr2	30610897	30610897	DEL6295	SYN418	DEL	-
MChr2	30384206	30384557	ATATATATATTATTTTTTTCAACTAATAAGATTTATAACAAACCCAAACCTTACAGGAAGAGCAGGTATTTTGACAGTCTTGGTTGCTAATCCAGAATATCTGATGAGTTTACGTTCTGTGAATTCCAAAAGTATTTGGTTAAGAGTGTGCTGGATATATGCATTTATTAGTTTATTAGTTAATTAATTTGTATGAATTAAAGCTGCACTAATCAGTATTTTTTATATTAACAATCAGTCAAGTGACTGTGTAATGTGAAAGGGGTCACTCATGGTGATAAACCCACAGAGTATCATCACAACTGTGCAGCTCCCCTCAGCTCTGTGGAGCGTTTTGGTTTTACAGCGCGCA	A	FMchr2	30667713	30667713	DEL6297	SYN418	DEL	-
MChr2	30587759	30588234	CTTTTCCATCCAATAGAGTTCATCGTAGCAGAATCCCAGCAGCTCACAGGTAAGGGGGCGGGTCTTCAAATCCCAACAACAAGCCTGATTGGACGATTTCTGCGCCAATCAGTTGCACGCAGGTAATTCAAAGCTGAGCCGCTTTCTGTCTCCAGCTCAGCAGCTACCTGTCAGCTCCACTGAGGTTTGTTCAACTTTTATTTCATCCAAATCAGCGGCGATGAAAGAAAATCCTTCTGAGCCGTTTTGACCTCCTGTTTTTAACACAATCTGACTCTTTTACAGCCGTTTTAATGTGTTATATGTTACATTTGGTGCTGGACTGGATACAAACTGTGTCACTTCATTATTGTGTGTGTTGTAGACTGTAGTGACTGTACCAACAACTTTGTGTCTGTC…	C	FMchr2	30873475	30873475	DEL6304	SYN418	DEL	-
MChr2	30896442	30896678	ACCCCCCCAAATTGGTGTCATAATTACAAATGTTATTGTTGCACCCCAAAGTCTAAAAAAACGGCTACAAAATTGGTTGATAGAACCTCAAAACAATCGCAAAATTTGTTGTATTGCACCCAAATCCAGAAATTTGGTATCGTACCCCCACCCCTAATTTGACACCAAAAATTTGTGTCATGATCCCAAAATTTTTAGTCACATTCTAAAAATTGTTTATATTTCTCCCACATTTGG	A	FMchr2	31182637	31182637	DEL6311	SYN418	DEL	-
MChr2	31096256	31096424	CATTCAACCAGGGGGAGGACATTGTGTTCCTGGCCACGGACATCAACCTGCCGAGTGCGGTGGACTGGGTGATGATGCGGTCCTGCTTCGGCTTCCTCTTCATGCTGGTGCTGAAGAAGCAGGAGAAGTGCGGCAGCCACCAGTGGTTCTTCGCCGTCGTGCAGCTCAT	C	FMchr2	31449833	31449833	DEL6317	SYN419	DEL	-
MChr2	31127649	31128607	TTACTTGTCTGCAAATATGACAAAAAGTTATTTTTATATAAGTTACCTACTTCTGCTTTAATTGCGCAGACTGTAGCCTACTGTTTGCCACTGCATTTTATTTGGTATTTATTCATATCTTGCACTTCACTGTAGTTTCACTGTGTTTTATTCTAGAGTTTATTCTGGTTTAATGTATTTTATCTTATTTTAATCTTCTATTTTAGTTTGTTTTAATCCTTTTAAATCATATTTATGTCTTTTTATATTGTCTTTTTATATTGCTTTGTGTTTACATTTTATCAATAATACAATAATATACTATATTTATAATATCACAATAATCAATTATATTACGTATATACTGTAAAGTCATAGGAGCATTGAGAGGTGATGGGGTTACAAGAGAAACACTGTGGG…	T	FMchr2	31504771	31504771	DEL6320	SYN419	DEL	-
MChr2	31471491	31471631	TACATCCATGTATCTTATTGGAGTTGTGCCGGACGACATTTTACAAAGCTCTTTTGTGGCAAATCCTACCATTTGAAGTGGTGGTTTCCTCAAAGATAACAACATTATTTGCATCTCATCTGCAGAAAACAGATATAACAC	T	FMchr2	31849170	31849170	DEL6335	SYN419	DEL	-
MChr2	31851721	31851929	TCATGGGCCCCTAAACTCAAAGGGCCCCGACAGTTTGTTACAACTAATGTGTGCTTTGTGGATGTTTTCTGTGTCTACTATACTCAACACTAATTTCTTAATGTTTCCTTTAAAACCTCATTTTGTGTAACACTGATATAAACCACAAAATCACGACTGCAGATTTGTGTAAAATAACCACACATCTGTTCCTCGTAGGGCCACATCCG	T	FMchr2	32222750	32222750	DEL6339	SYN420	DEL	-
MChr2	32120423	32120626	ATTCAGCTGTAAGTGTTTAATGTTCATCCATGCTGACGCAAAAACTGAAAGTAAATCTTGAATGAAAATAAATAAAATAATGAATTAATCTTTATTTAGTTTTAAATAGAGCTTTAATTTCAAGAAAATTACTCTTTCCCCCCATAATTAGTACTAATTTTCAAAGGAACTTATTAGCAAATTATTCTGAAATCTCAGACATGT	A	FMchr2	32508828	32508828	DEL6350	INV981	DEL	-
MChr2	32141215	32141816	TCCCGGAAAACGTGGAATATTTCGGAAAGTATGAATGCTACGAAAAAGTAGAATGATAGCAATAATGTCCTAATTGAGCTGAATACTTTGATATTTGAATGAAGTTTGTATTTTGAAAAATGTGGAAGGAGTTACGAATCAAAAAAAGCGGCGGAATAATAAGAATGATAGAAGAACATAGGTTGTGAATATGTTAGGGTTAAGGTGTCCTGCAACAATGTCCTTTAGGAAGTCTACATGGGTGTGTGTGTTGGTTGGTGGTGCTCCCGGCTCGTTTAAATTGACTCAATAGCGCCACCTGTTGTTGTGGAGGGTGAACTTCTCAGGACATTTGTGAGAAAATCCTCAGCACAATCACGGCGGAAGGTTTGTGCCAAAAGTCACGTGATATTTTTTTGT…	T	FMchr2	32530372	32530372	DEL6351	SYN421	DEL	-
MChr2	32145854	32146054	TAAACATTAAAGAATAACTCCCTTTTAGATGTACTTAACAGAGGAACAGGTCTGGTTGGTGGCAGAGTAAACACAACAATGGTTTTTCCTCCTCGTTATAGGAGCACTGATTCAGGGCAGAGTGAGTTCACCTGTGTCTAGTCAGCCTGAGCTCATCCAGACACTTTATGACTGACTAAAGTTACTTAACTACCATTAATA	T	FMchr2	32534424	32534424	DEL6352	SYN421	DEL	-
MChr2	32315817	32316115	GTCTGTAAGCTGCAGAGTTTTCTAACACCTTTTTCACATTGCATCAGTGTGAAAACACACACACACACACACACACACACACCACAGTCCAGTGAAATTAACTCACCACTCAGTCCTTATGTAATACTGATGACTGTGTACGACTGCTACAAGAAATATCCACATCTACTGTTTCTTAAAACATATTGGTCCTACCAGCTACCAGAAAACTGAGACCTCCCCTGCAAGTTTTAAAACTACAGTTCCCATAATGATTTGAGGGATGTACAGAGGAAGTATAATGTTGCCACGGAGTCAGG	G	FMchr2	32698738	32698738	DEL6363	SYN421	DEL	-
MChr2	33100074	33100379	ctaaaatctcaaactattcttctaactaatattatggaattcctcaggatgaaacaacccaacgctggaaattattaagggatgtatacaaagcagagcactaataatccatgatgatgtgcaactcttAaaatgcttcaaacaaccatcctctggtgttgagatatatatatatatatatatatatatataAaAataaAacgttttctatccagcaaaacaactacaagaaatacaaattctgaacaaaaacTtttctgttgttttttccaccgttatgcttctagtctgtgtgggttggtttgt	c	FMchr2	33690747	33690747	DEL6389	INV982	DEL	-
MChr2	33260603	33260964	gttcagaccgaGgttcatactgaggttcagatcgaggcctcagaccgaggttcagaccgaggttcatactgaggttcagaccgaggttcagaccgAggttcagaccgaggttcagactgaggttcagatcgaggttcagaccgaggttcagactgaggttcagaccgaggTtcataccgaggttcagactgaggttcagactgaggttcagaccgaggttcatacgaggttcagaccgaggttcagatcgaggcctcagaccgaggttcagaccgaggttcataccgaggttcagactgaggttcagactgaggttcagactgaggttcagaccgaggttcagatcgaggcctcagaccgag	g	FMchr2	33343823	33343823	DEL6401	INV982	DEL	-
MChr2	33509457	33510412	accccagcaccaaccacagaaccaaccgcagaaccaaccacagcaccaaccccagcaccaaccgcagcaccaaccacagcaccaaccccagaaccaaccccagcaccaaccgcagaaccaccgcagaaccaaccacagcaccaaccccagcaccaaccgtagcaccaacctcagaaccaaccccagcaccaactgcagaaccaaccgcagaaccAaccacagcaccaaccccagcaccgactgcagcaccaaccgcagaaccaaccacagcaccaaccccagcaccaaccgcagcaccaaccgcagcaccaaccccagaaccaaccccagcaccaaccgcagaaccaccgcagaaccaaccacagcaccaaccccagcaccaaccgcagcaccaaccgc…	a	FMchr2	34310645	34310645	DEL6429	INV983	DEL	-
MChr2	33833791	33833994	gtgtagcatatgtggtggaacatgacggagcgtgacgagtgtgacggagctttacaaagtgtgatggagtgtagcatatgtggtggaacatgacggagcgtgacgagtgtgacggagctttacaaagtgtgatggagtgtagcatatgtggtggaacatgacggagcgtgacgagtgtgacggagctttacaaagtgtgatgga	g	FMchr2	34666641	34666641	DEL6444	SYN424	DEL	-
MChr2	33917555	33917729	taaaatggatgaaataagactgaggctaactcaacaacaggaaatcagagactgctgtgccctcctctttacagagacctgaagcctgtactacgaagtgagttcaacatatccagggtatcttttccctatctggcttcactaagcctaacaactgcagtcacgctaagcggtc	t	FMchr2	34749380	34749380	DEL6448	SYN424	DEL	-
MChr2	33990576	33990738	gttgtttattgttgttgttaacaggttacagtatgggcctgttgtttattgttgttgtttacaggtaacggaatctgcctgtttattgtttgtttgTtttttacaggttacagtatcagcctgttgtttattgtttgttgtttacaggttatggtattggcct	g	FMchr2	34845225	34845225	DEL6453	SYN426	DEL	-
MChr20	34024	34197	GTTAATGTATGGAGCGTGTAAATGGTTTCGTGGCGAAACATGGAAATTTGATGCCTCGCCACGCCCACGCCGTTCGACGATTTACCACGATTAGCACAACTTTTCATTGTGAAGGTCTTGAGATTGCACTGTCAAGATTTGAAGTTGATCTGATTAATTCTGTAGGAGGAGTTT	G	FMchr14	29760452	29760452	DEL6459	INVTR2216	DEL	-
MChr20	1005103	1006452	atatatatatataccacatagatcacacacatatatatatatatatatatatatatatacacacatatatatatatatataatattatatatatatatatgttatatatatatttttatattatataatatatatgtgtatatatatatatatatatatatatatatatagatatatatatatatatatatatatatatatatatatatataatatatatatatgtatatatatatatatgtatatatatatatatatatgtgtatgatatatccctccagcgtgttctgggtcaggccaccacgtgcctccagaacagcttcagtgctctttgccaagtctgtggaactctactggagggatgaacaccattCcgccacaagatattccctcatatgt…	a	FMchr20	1274048	1274048	DEL6471	SYN432	DEL	-
MChr20	1198681	1198945	ttgtttgaaccagtccgacagcatccaagttacaggagagaaccacgaagagctaacattacacaagttgttgcacaagttgcagaaagaacgataagtcaaggccttgttgttaaaatggcattacatttggtgaagagcgcattatgacttgttaggactcgaaactcaaagttgaggacttgggacttgactcgggacttgcctgtcttgacttggtacttgactcgggacttgcctgtcttgacttgggacttgactcgga	t	FMchr20	1466495	1466495	DEL6473	SYN432	DEL	-
MChr20	1545839	1546107	ttccacaggttgagaatttacttgtggtggtgggtagcgcggcgtgtggcggcgtggtgtgtggcagtgcggcgtgtggcggtgcggcgtgacgggcagcttttgcgtctataattagcacgagtgctttcaatgcatattattatattatttccaattatacagttatgtttacaatgatatatttatagggggacaactcatgttttgtcccaggaaggggggatctggaCccccctgtcccctcataatatccgcccttgagccag	t	FMchr20	1813176	1813176	DEL6474	SYN432	DEL	-
MChr20	2185325	2185882	gcagcttaattttgtcttggggccttctagcaggttaatctagccctcaggctcctgaactatgcttctactaataatactgctgtcacgtctttcaaggccattgttacaactctactattatactactaccacctataaaggccagtgatacacgagatgtgtatttattattaaataaaataatgcagccaaactgtcctcttgggattagctagttagttagaaactaatgaccttccatccacaacattaattaactcatttactttaattaactgaacaatattgaatgttggaaatagctaaacagtatgtagttataactcacaaatataggtgttcccattccaatgggtggatgtaatttgtttgattttatgtcattgttgaatcata…	g	FMchr20	2452588	2452588	DEL6480	SYN432	DEL	-
MChr20	2735162	2735407	aagctggattatagattacagctgacatgtttaaacaagcacatcaccttaaaagaatagtttggcatttttggaaatacacttatttgtgttatgatcacagggagaacccaaacgcagaacacagacactatgggtggttgttaagAaaagaggtttattgtggaggtttagagggtggagatggaggagagttggccggcaaatacagaggggagaggaagagtggcagagcatggctgaagg	a	FMchr20	3002610	3002610	DEL6487	SYN432	DEL	-
MChr20	2755043	2755202	actcagctgtccaccttccaggaagtaaagaagaaattcaccaaagctgactcattaactggggctcctaaagcagctgaagaaaaagaaacgagatgagagcaggaaggaggaagagaatcaatctagcgttggccgactgcaggcagtcatggattcg	a	FMchr20	3022264	3022264	DEL6488	SYN432	DEL	-
MChr20	3249441	3249796	cctgtgcagtcatacctggtagtttattgattattgcgataataaatttgctaaacatcaaccttaatacaacttcagggcagcagagcaagctatcaagttggacattgttctctcctctggttttacacttgtaattgttggtctctgggaggccagcttattgcgtctggccacaaagctattatttttaaggccctccttccacttcctgctcccacagtgtctacttatgtttcttcctgtgtctccaacaccaactctgctgacagctttcataaggccttcaccactgcacctacacatagcaataaccaaacaccaagtatgtctacagatgatttactaaataactt	c	FMchr20	3499102	3499102	DEL6496	SYN432	DEL	-
MChr20	3983786	3983993	tttttttttacatataggattaatcagtagctgtcttaattgcagctattacatcatcattaagagcatttatagacataactgatatttctaaaactacatagtgaaaagaagatgccactgtttaatatactatatatactatgtaaggtaagggtttcattcttacctgcagtcaggccagaaaaagtgttttggtatcttgaca	t	FMchr20	4241703	4241703	DEL6506	SYN433	DEL	-
MChr20	4029819	4029920	gacaatttatatgaagactaatgggattcttgggttggcttagctgagctggcattgtagacatgctccctaagccctccttagtgatgatgatgctatttg	g	FMchr20	4287485	4287485	DEL6508	SYN433	DEL	-
MChr20	4133570	4133872	catttcattgttgggtggggggcaataaatataaaaaattcttaagagcaattcctgaaggggacaccaaagatgccaccaaaagtactgttgtaacagttaataatatgttaaatgtatatagaggaaccctaattactactgcagtgtttactgtggaacgtccgtacgtaagtaaccttggccaaagatgattcgttaagagggaaacccccctctgtgccgtttagattttttttaaagttacagggggtggcaactttttggttttcaaaaaaccaacagagtgatgggtctgttggt	c	FMchr20	4391463	4391463	DEL6510	SYN433	DEL	-
MChr20	4232765	4233181	tcattttcatcaaaccattcagtgaccccttgtgccccatggatgggggcattgttatcctggaaaagaccactcccatcaggatagaaatgtttcatcataggataaaggtgatcacttagaacaactttgtattgatttgcagtgacccttccctctaaggggacaagtggacccaaaccatgccagcaaaatgccccccacagcataacagagccaccggatcccctcactgcaggggtcaatcattcaagcctgtaccattctcttggtgtacaccacacatgcattcacgtttccataggtctaaatgcagatgtcactttagtcactgttcctattgaaacacgagccagttgagcagtctttgtgactgaagctcctgaagccatctgtgcc…	t	FMchr20	4490230	4490230	DEL6513	SYN433	DEL	-
MChr20	4495102	4496744	acagttgtgctcaaaagtttacataccctggcagaatttttgctttcttggccttttttcagagaatatgaatgataacacaaaaactttttttCcactcatggtcagtggttgggtgaagccatttattgataaacaactgtgttttctatttttaaatcataatgacaacaaaaaacatccaaatgaccctgatcaaaagtttacataccccagttcttaataccgtgtattgccccctctaacatcaatgacagcttgaagtcttttgtggtagttgtggatgaggctctttattttctcagatggtaaagctgcccattcttcttggcaaaaagcctccagttcctgtaaattcctgggctgtcttgcatgaactgcgtgcttgagatctcccca…	a	FMchr20	4752476	4752476	DEL6515	SYN433	DEL	-
MChr20	4567429	4568458	gtatgaaaagcttccccttcagttcattaaatccctgcagacacctgaaggcagcagggcagatatgctgatagatctgcagcctctgactggagaagtgctggaacgcagtgccattacgcacacaaaattaatacaacttggtagttcatgttttattcttgaaatgcattacaaagcaaacgctgcttgagatatggtgtaaccgtttacaatgtgaaatgcagcagaagtatgactgaaaatgtgtcggattgatacaatcatataaacggtatatatacaattgtttattatttgtttctatcatcattgtaccaattaactgttaaaaaaccccacaccatgttcctctggctgcagatttgtggtgctgtgcactcacagctgctctgcatc…	g	FMchr20	4823213	4823213	DEL6516	SYN433	DEL	-
MChr20	4682247	4682371	tAagcctgtgaatattctcattcatccaggtcataattatctcaaggaaattgaatcgaacgcAactggaaaaccAaaaaaatccagttgcgttcgattcaatttccttgagatTCtttcaccat	t	FMchr20	4937168	4937168	DEL6518	SYN433	DEL	-
MChr20	4963309	4963698	aattccatgtggatcacttgaattttggtgaagacatgcaaattcacactgagaactaccagcgaaatgtctttacacaattaacactgctgcgtaaaaagtaaaattgcagtgcaaagtgcctgtagtttttcagagtcggaggatcaggatcagagagacaatgccccttagtaaacacatatatgaacataaatcaacataagttaaatcaacaacacgacatatcacataaggatagttggtggttggcagtggtgagtgtgatcatcagagcaaacagtgatagtgtcaggttataacatccacattgcacacctgcattaatatgattagatgttactagccacacagcttgtgaatgagccaatgattgtgaagcatgtttaa	a	FMchr20	5218401	5218401	DEL6520	SYN433	DEL	-
MChr20	5781262	5781433	tcaacactttaaagctttaaagctgctctcattcatgtttttatttcaacaaaggttcaaatgactatAatgtgaaagcGgtggctcatagtgatgAacccacacagcctgttgtttcAaaaatatatactaTttgatacattttcagtggcatttttgtaggaataccctt	t	FMchr20	6036743	6036743	DEL6528	SYN433	DEL	-
MChr20	5792153	5792824	tacatatatatatagtatatatacctaacctataacaacagtatgaaagaattacgtccaaggtgttggacactgattatttgtacaccaaagtcagtgtgtattttttgctgtgcacacacccgtgtgctgaatatttagaattggggcttgttccaataatctggtttactgagttatctgcataactttgctgagtaaaacctggaacccctataaaactggtttatttaataaggctaataatgctgccagaatgtcaacaactcactacatagttctgagcaatagcaggaatgagcattgcaaaattaacccttgtctttgttgagatggctttactttctcattgtttgtaatcccacagacccctctgctgtatgtgtaaataaaaacaat…	t	FMchr20	6047469	6047469	DEL6529	SYN433	DEL	-
MChr20	5878076	5878181	agtcactggttttgtttgaaaatgtcaggttccttcgagtacaaaaagaaatgttgtcaattggaagtaatttaaggtggtatgacataaaaggaggaaaaaaata	a	FMchr20	6132487	6132487	DEL6531	SYN433	DEL	-
MChr20	5885609	5885710	taactttcaatgccaacatgttttatatcatttccatatacagcacacaatatatggcaacaacactatgcttagagtatggttaacgtttttttattgttg	t	FMchr20	6139914	6139914	DEL6532	SYN433	DEL	-
MChr20	6302970	6303845	agccaccgttgctacatccactcacattctggaataataaataaaattaaaatgaatgggtattttgcgagtgtttttaaccaccttctactcctgtaggcgtttacctctcagaaagtttgtgttgttggaaatggggtctgattttcatttcttggtagagtaataaaatgttaataaaacctgataaaactgataaaagcttggctatggtacaatgtttcctaaaacattgtttaacactttaatgcaacagatttttaaataaaatcatcattcaagccaggtttcaaattatattttacagtttgtttgtcttttttttgttttttcttccatactttatgctacaacatctgtatatgtaggctaacgtgacatatctgtctttgaagaaat…	a	FMchr20	6551307	6551307	DEL6536	SYN434	DEL	-
MChr20	6395948	6396221	ccaaccacatatttgaatggagggggactttaagatagacgtccttctttattacctaaacatgaggacctgtgtggtagtgggtccctgtgtcaaatctagttttaagaacaacattattcattttgtagtaacatcattcatattccttaattaacgggggttaacaggggccagttttgcccaggggcgcctcgcaggttaatccggccatgcatgttacagtttagagctaaacaatttgtcactgatagtgttactgtattgctttaac	c	FMchr20	6643755	6643755	DEL6539	SYN434	DEL	-
MChr20	7166082	7166266	TTTCTTATTATCGAATATAGGGTCTAAGGACAGAGGGTGTCGTATGTTGCACAGATTGCGATTTGTGATATTGGACTATATAAATAAAATTGACTTGATTTGACTAAATGCATGGGGTTCTGCTCCAGGGGAAACTTGCATGCTAACCAAACCAGCTACCTATTCATCCGCACTAAGAACAAACA	T	FMchr20	7410383	7410383	DEL6552	SYN435	DEL	-
MChr20	7502634	7502773	AGGATGGTTGCCAGCAAATACGTTATCACATTCTATTAATAATGTATTATTTTATACTCTGTACATTTATCATCTTATGTGTTATGACTAATTCTGTCAAACTGAAGCATACAAACCTCACAAGTGACTTGTTGCCAAAA	A	FMchr20	7746832	7746832	DEL6555	SYN435	DEL	-
MChr20	7513224	7513344	ACACACACACACACACAACACCACTGTTTTCAGTGTAGGTGTATGCATACAGTCCATCTAATTTGTCCACACACACACACACACACTCCCCAATGTTCGCCTCATTAGGAACAAACCAATG	A	FMchr20	7757302	7757302	DEL6556	SYN435	DEL	-
MChr20	7637981	7638214	AACTCAACTCAACTCAACTTTATTTATATAGCACTTTAAAAGAACAGCCACAGCCGAAGAACAAAGTGCTGTACAGGTATAAAACAAGAGCATAAGACATCTATGCGAACAATTAAAACAATAAAAGCAACAAAAGGTTAGATAAGTTAAAACAAAACCATCCTAAGTAAAAACATAAAAGGCACTAACGAGGGCAAGCTCATTTAGCTGGGTTTGAACGCCAAGGAATAAAAG	A	FMchr20	7882398	7882398	DEL6558	SYN435	DEL	-
MChr20	8392083	8392222	TTAGCGGTGTGATAGACTGTTGATCTGTAAGTACCTCACTTCTCCCAGTGTGAGCAGAGATCTAACCCATTATCCTGATATCCTTCCACTGTAGCTCAACAAGGAAACACTATCTATTGAAGCACAAAGAGGGAATTTCA	T	FMchr20	8629136	8629136	DEL6572	SYN435	DEL	-
MChr20	9341865	9342309	acagtaccacacacaatgcctaaaaagtgcaaatagtacttctgcctttggaccatcttcagggaatgcaaggaaagtactgcatggcctataaacaaaggctcttctgtcagctttcttatcctttaaagttagtttgtttgagaaaataaactttggattatttatatatacaTttttttatcatttagtcaatatgactaaatattttgtaggaattcaatatatctgttttgctgtgtccatctgtccatccactattaatatccatgtttttattatctatgtttatattaaaattgatataataaattaatatataattaaatacatttaaatataccatttaaaggtagcttaaccacatcaagttgcatgaatttcactacagtcaaaagc…	a	FMchr20	9599204	9599204	DEL6582	SYN437	DEL	-
MChr20	11468606	11468751	AGGCTCTAGAGATCCAAGTTAGTAAAAGGCTGTGTCAGAATATTTCCTATTTACTAAAAACTTCAAAAATCAAAAACCTTCATCCCCCCAATATGTTAATGTGAAAAACCTAAATTAAAAAAAGAACTTCAGATGATCAAAGTGCC	A	FMchr20	11736225	11736225	DEL6605	SYN437	DEL	-
MChr20	11580298	11580443	AGATAGATAGATAGATAGATAGATAGATAGATAGATAGATAGATAGATAGATAGATAGATATAGATAGATAGATAGATAGATAGATAGATAGATAGATAGATAGATAGATAGATAGATAGATAGATAGATAGATAGATAGATAGAT	A	FMchr20	11847776	11847776	DEL6607	SYN437	DEL	-
MChr20	13838758	13840427	agtggtggccaaaattattagaacacttggcatatttaagaggtttcagttgcttttgttgaattggccattaaaatacccataaaacgaatgaaatatctacaaagtcatcattatgctctataaaccatagaatagagccatcataaggagatttaggtcattttccttacaaaaaacaagctaggcctatttcactgtcaatgtcacacaatcatgttccttcacagaagaagccaaattacttgtgtaatcatcgtcaggtgtgatcgtggttaaattgatggtgatgcaagagtcttaggacacagctgtgtgattcttttgaatgtacaaggcctatcctgctcattaagtgattggtaacatcagggttttgtcactgaggtcacaccacca…	a	FMchr20	14126940	14126940	DEL6643	SYN438	DEL	-
MChr20	14011678	14011831	tgcttgcttcttgagaaccaacaatcgacttcacactcgacactgcactcccttgggtcctccgcaaagtgtgaggtcgatagggtgaacagttctcgagatatgtgaaggacagtcacacatgtatacatacatataaacagacagagattcc	t	FMchr20	14299213	14299213	DEL6647	SYN438	DEL	-
MChr20	14285812	14285916	agagcacatatgtagaactggggaacatgggaccctttgtcatgttcccattatgtgccatataaatctggggaacataggactcagggaacatgggaccctggg	a	FMchr20	14573376	14573376	DEL6651	SYN438	DEL	-
MChr20	14459146	14459296	tttaacacccagcccccaacacattgctgtaaacttaacataacgaatttcttaaatgaaaactccaaaataacattaaatatcaaatgcagtattttacaaatgtttagactgtgtgaatagaaaataaacaagccttcaagatacctct	t	FMchr20	14746603	14746603	DEL6657	SYN438	DEL	-
MChr20	14648275	14648659	attaaattcactttgtttaagactgagtccaatgtcccaatcaatcacgacagacggagcacgggataatatgtagtgttgtgttgtgttttttggaagccaatacgtttacgcatacattatctggtttaaacaatgacaatcatattttatgagctcatcataagttttgcatataaacctgcataaatgaaaataaagtggagtaaaaaagcaaaataaaatctcacaaaataaaaatactgttactttaaaactatgctgcagtacttgagtgaatgtactcagttactttccacatacattgcccatccgccacttgtacagtaaccagctcacccaaactcccctattcactcaccactcacccagcatacacactctc	a	FMchr20	14944331	14944331	DEL6662	SYN438	DEL	-
MChr20	15068555	15068670	cgattttcttgccttgtttgaacagcaatgagctcaactgcatgagctgtaatgaaggaaaaggaaccaactgcagtacagagataatgatagtgtcatgtctcctgcctgtatat	c	FMchr20	15364842	15364842	DEL6667	SYN438	DEL	-
MChr20	15277968	15278316	aaatccagtgttgccaggtttgactgatagaaaatcacattacattacattaaatgttataactcttcacctatatgaacagatgtaaaccttcacatgctttttatcacatagctatggctgaatgatcatttgagtaggaaaaaagtttcaacctagttgtaataaactgaaataacatttggttttgttgatcatcagttatcagtctctgcatgtcgaggctactgaacttagagtcagtctcaatcatactacacagaggacaatatgggcctatttattgaatatagtttcttcatgggaaaccacccaaatgggacaaaaaaaagcccaaataataataata	a	FMchr20	15576550	15576550	DEL6672	SYN438	DEL	-
MChr20	15470478	15470587	tctatatatctatatatatatatatatatatatatatatatatatatctatatctatatctatatatatatatatatatatatatatatatatatatatatatatatata	t	FMchr20	15769824	15769824	DEL6677	SYN438	DEL	-
MChr20	15570669	15571154	tgtaagcctgcagcctttttaggctgctttatagtttggcgtgaagaattgatgcaactcaccattacaatgttttaattttcctgttctgaacttaaatggaatttctgctgagatacaatattcagccaaaaagcactgcagtagacagtgccttgaaatgactcttatttctcttcatcagacagtttctacaattgtttcaagcctggatattgttagcatgttagcattcccttttgaaatcaataagaactttccaattagtttgctttaagccgaagtataagtatataccagttccgatacctaaactcagagtatctgccatgcttctttttttccagatttaaaatgtctgtacgacactgcgtggaactcactgcgatcattttatag…	t	FMchr20	15870113	15870113	DEL6678	SYN438	DEL	-
MChr20	15995041	15995157	ctctctctctctctctctctctctctctctctctctctctctctctctctctctctctctcacacacacacacacacacacacacacacacacacacacacacacacacacaccaca	c	FMchr20	16298342	16298342	DEL6685	SYN439	DEL	-
MChr20	16036282	16036432	aggaatatttcactatttttttatattttatagactacaacaattaatccaaaaagcaatcattagatgaaccacattccattctaatgtgtaataaaacatagaataaaactgtaattagtgttaatctacatggagtagactcagggtc	a	FMchr20	16339447	16339447	DEL6686	SYN439	DEL	-
MChr20	16357098	16357287	acacacatacgggcatgaaggcatagatttctcacatatacagtagTAtatatatatatatacactgtgtatatatactgtatatgtgagaaatctatgccttcatgcccgtatgtgtgtgtgtgcgtgtgtgtctgtccatcacctgtaggtcaatgagaggccaatatatatatatatatatatatat	a	FMchr20	16657214	16657214	DEL6691	SYN439	DEL	-
MChr20	16772309	16772877	ttccacaacaggtacaaggcagcaatagtggttatttcagacatggttgatggtggaaataaatgttgccaaagtatgtagtatctatggaggtaagcccctccttctttccagaaggagtactcccattggctgttaagggcaaatattcactggttgcgaaacacttgagtaatgtgaggcgaaaatccgctttgcgtttggtctgaacacaccataagaatctacaccatgctagcagctctgtgaggctgcacagtggtgttctgagctaaaagctaacatgctcacagtgacaatgttaacatgctgatgttaagaagctataatgtttaccatgttcacgatcttatcttagcacattagcgtgctaaccattgctaattagcactaaacacg…	t	FMchr20	17063457	17063457	DEL6697	SYN439	DEL	-
MChr20	16783710	16783867	taaaagtaTtgaatttctgttcagttggggctccctccatggtgccattgcAaaattgactacatcccactgtatttaggattaagtgttggatggagCcaccaacatacactggagattttgttgaagtttctcctgagagtggcactaaaatgaaa	t	FMchr20	17074313	17074313	DEL6698	SYN439	DEL	-
MChr20	16864882	16865067	gtccgccattctttatcgaggcaaagtgacaaaatgacccctgacttggctctcctgaatggtgatgagacatctggttcagggctgttcagatttgcaaaaatctgaacagttaaggcaccgttttctgacctcagacgatttaagagtaaaaagacagaagacttttgaaataatgacaacgaa	g	FMchr20	17153508	17153508	DEL6700	SYN439	DEL	-
MChr20	16954345	16954749	tcttgtatattctcatatattaagtaggcaaaatctgttctccaaatgggctgggaaactgtacatagcatgttatagtaaataatgtgtaacatgtaataataatgtgtaaaataatcaaatggacattgaaaacaatgaactgtggtccactgttatgcattacaggagactaaatgttttatatgtagaaaaaaagaactatcaactactaattttgttagattttaattacaacttgctctgtatcattaatttggacaacagaaatttgtagtgcaataatatgatcaattatcaatttactattcagccgaaagtgataaacgataaatgatagaaataaattatttccAaaaaaAGAAACGTTCCTTTCACCTTCTCCCATGTCAGAGGACA…	t	FMchr20	17243681	17243681	DEL6705	SYN439	DEL	-
MChr20	17725352	17725638	caagagtttatagactcctttctgagttgaaactgttcaaacatgtcggaggtgtcagcatttttggtcatggatcatttctgccataatcagggaaaattactgcattacttaactacttgtactggtctcagagtcttccagttatccaactagttaattattcctacagcttttaaatatatccagtcagtgtaaacgcgtacaggtacaatcatccagagtcaatgtgtacttgttattttatccagctttcctagacagtatggttatatagtatcttatga	c	FMchr20	17995737	17995737	DEL6714	SYN439	DEL	-
MChr20	18204300	18204493	ggatgtgcccaactcgtcacatacggatgcttggtcaggactccttggcgtcactttttaacgcactggtcatggcgtcatttctcaatgtgcagggtagtctgatagactgctatagaattacaacgcagtgtgcaatagtagctaacgttagctctatgatactacttcatatttatacagatatttctaaa	g	FMchr20	18475336	18475336	DEL6717	SYN439	DEL	-
MChr20	18994791	18995047	tattttgttcacacatttactaaatcgtgcacacgatttagtaaaacaaagcacacaaactagaaaaaaaaaatgatgtgaccactcagggactctgcactattcaaattcagttttttaatgcaattattgaagttgagcaattcaaattcaaatacaaatgattcaaattcagtttctactgacacagtatttctgcctacaaaattgctccttcctgtccttctggttttatgaaactgtgggcagtgagtata	t	FMchr20	19267665	19267665	DEL6724	SYN439	DEL	-
MChr20	19405801	19406067	ttcctcgatgagttgaggaaatttgacagcttttacggtttgatatacaaatggtaatcaaCctagaatacatggctaTtttttttttttgtatttcctcggaaattggtttaaggatggaaagacacatttcaccattgcagaaaccaaatttatatttgattttattttcatttaatgtcatttcatttaggagaaaaacagttttcacctgacatcaatgacatttgtatatgtgtgaaaagtaacatgcaattaactaacctg	t	FMchr20	19676796	19676796	DEL6734	SYN439	DEL	-
MChr20	19672812	19674467	cactcccctccaaaagtattggaacagtgaggccaattcctgtatttttgctgtagactgaaaacatttgggtttgacatcaaaagatgaatatgagacaagagatcaacatttcagcttttatttccaggtatttacatctggatctgatacacaacttagaagatagcaccttttgtttgaacccacccatttttcatgtgagcaaaagtattggaacatgtgactgacaggtgtgttttgttgccctggtgtgtcctattacattgattattcaaacaataaatagcgctgaatgtctacgttcagtttcagatttgggttttgcctgtgcagactacatttatagttagaggtgtaaccaacatgaaaaccagagagctgtctacgagtgaaaaa…	c	FMchr20	19940352	19940352	DEL6740	SYN440	DEL	-
MChr20	19933212	19933320	gttcatcatgtgaatttcatgaggcatggtttagcctatttaatacaattgatttgtacattacacatgcacaataatgcatttgaaagcccaaacttattcAaaatgt	g	FMchr20	20199851	20199851	DEL6746	SYN440	DEL	-
MChr20	20524666	20525068	ctagaaactgggacactcctgtcattcctggacattttgttttactggtttaagacgagacgagacgagacgagacgagacgagacgagacgagacgagacgagacgagacgagacaagacaagacaagatacgacaagataagataagataagataagataagataagataagataagataagataagataagataagactttatttattctgagggaaattgttgtgcagtggttgcagtacgcagtaggaaagagtacaaatataaacaaaatagaaatataagagtcgagattatcaggatcagttatttggtgctggccaaaccaaatgtacatactgccagaaatgtaataggctgacagtaagtatcatgaatataaacttgtgaaaggtga…	c	FMchr20	20777644	20777644	DEL6759	SYN441	DEL	-
MChr20	20607103	20607213	agagagagagggaagagagaggaagagagagggtcttttttttttttttttaacagtttttggaccctctttctaatgattatcttttgagtcaccagtcagtagtgttgg	a	FMchr20	20860126	20860126	DEL6763	SYN441	DEL	-
MChr20	21028367	21028569	GGATAAAAGTGGTTTTAAAGGGGGCATTCTGACCTGACCTGGCCTGTGACACTAAACAAAATGGTAAATGGACTGAATTTATATAACGTTTTTCTAACTTACTGGACAAAGCGCTTTACAATGTTGCCTCTCATTCACCCATTCACACACTCATGCACCGATGGCGGCGGAGCTGCCATGCAAGGTGCTAGCCTGCCAATCGG	G	FMchr20	21286402	21286402	DEL6774	SYN443	DEL	-
MChr20	21109423	21109686	TTATTCCCATTTCAAAAACAGGAAAACGCTGTACTGTTGTGATTTTCCCACTGAAAACTGCCTAGTTAGTCGCTCGCTGGCAAGTAAAACTCAAATTGTCATTGTAGTTCCTATGATAGCTTGTTTTTCATTTGTTTGATGACATTCTGTGTGAACACACAGTAATGGTTGTTTACTTGATAAAAGGAATAGTTAGGAAGAGTTAGAATAGTAGACATTTTGAAAATATGCTTACTCTCTTTCTGGCAAAGTTAAATGAGAAGA	T	FMchr20	21360694	21360694	DEL6776	SYN444	DEL	-
MChr20	21139784	21139946	CTAACTAGCTTAGCAGAACTCAGTAACTGTAGGTAGCTATAACTAGACAGCTAAAGCAAGCTATATCAAATGTTAGCTAGCAGGTGAGACAGCTATCTACCTAATTTACTAATTTAAGTTTTCTGTCATTTGGAAATATACATTTTGATGAAACTACATCTTG	C	FMchr20	21390693	21390693	DEL6777	SYN444	DEL	-
MChr20	21422943	21423134	agtttttatggagtcagttacactgtcacttcaacaattaggagatcagaaaattaatccacagctactttgataactgattaattcatttatcaagacaaaatgccaaacatgagctgcttttctcttttctcatgtgattgtaaattaaattgttattagtagtattgtctggacaaagcaagcacagtt	a	FMchr20	21852033	21852033	DEL6783	SYN445	DEL	-
MChr20	21495761	21496014	AacctacaaagtatctggaattccgctgtgaatccagtctgcaaatcaaagatgcaatcaactgcattataTTCTTCCTGGTTTCTTattgttcaggagtcccCTctgggatactgtacaggctgcctgtgaatcacagtcatctgaagctgctaggTtttaatcccaaatgcAtaacataccTtttttatctcaaactccatagctccatactggctatatcctcacctagcattacatttTGATAtatCTGc	A	FMchr20	21928972	21928972	DEL6785	SYN445	DEL	-
MChr20	21813900	21814274	accgttatttttcaaagcctatattcagggtctcgctctctttatgtattctcccaacacacaaataagccttgctatgttgtttaaaaatgagcaagagaaagagaggcaaaaaaagagaatataggagcagatgggtgagcataaaatgaaacttaagagaacagaatcttaacatgatttggtccatatcttcatcatggttacttacgaaataaaaaaacgtagagataaaactctgagcaacactcacacagatttcatgtattgctgaatgctaaaaatgacattgtgttgagtgacaagatctgcaatgcattgaaaacatcaaatataaatgtatgacacggagatgcctcactccagacgcaggac	a	FMchr20	22252206	22252206	DEL6788	SYN445	DEL	-
MChr20	22135450	22135627	ttcaactactttcatctcttacacttcaactgaccgttcactactttcatctcttacacttcaactgaccgttcactactttcatctcttacacttcaactgacagttcaactactttcatctcttacacttcaactgacagttcaactactttcatctcttacacttcaactgacca	t	FMchr20	22589578	22589578	DEL6792	SYN446	DEL	-
MChr20	22251181	22251348	atagatgaagacaagcagatgagtttttgtgctttgaggcaactgagaggtgactgtaatagttttgatagaagtgatgatgataatcttattttattctaatttatcagtgactatatcaatgacataaatactctaactatatcaaatatcatactttccatggtg	a	FMchr20	22705359	22705359	DEL6795	SYN446	DEL	-
MChr20	22354365	22354491	acccttcatgagtgtaggacctcactaatgctctcgtggctgagtgggaacaaatccctgcatccaacatctttacagaaggatggaggctgttatggcgacatgttgaagcccgtggttttagaat	a	FMchr20	22808282	22808282	DEL6797	SYN446	DEL	-
MChr20	22422439	22422631	tctcaaggaaattgaatcgaatgcaactggatttttggttttgtctgtgaagacgtttcacctctcatccacgaggcttcatcagttcgtgctgtttgaccaggctagactggtccagttgcgttcgattcattttccttgagataactatgacctggatgaatgagaatattcacaggctgaagagctttga	t	FMchr20	22880080	22880080	DEL6799	SYN446	DEL	-
MChr20	22524889	22525186	ttttgtaccttaatttaacagtacaaaaatggaacttttaaaaagggtacaaaattggtttatatatatacacatactgtgatgtgtgcaggtataaacggtagtataaatataaagaaatatatataaacggagatgtaaacaggtagcaggtgacagtgttacattagaaaatcgcactggggagacataatggaaaccatatagtgatttaatgagctatttgtggaaaaaccggtttagttgtagttttaatggtattatagtactttatatatacagtatataaatatatatg	t	FMchr20	22987761	22987761	DEL6801	SYN446	DEL	-
MChr20	22662444	22662597	ggggtggggtggggtggggtgggggacacgagctaataagcaggctagactgtagatgatggagtgaggaaattggagcaaaactgctacattaatatagaaatgcacgaaactcattcagatacacattctctcgcgcacaccgagggttatt	g	FMchr20	23123809	23123809	DEL6807	SYN446	DEL	-
MChr20	22793294	22793833	caaaacacagatccaacagtggccacaagcactaaacatctgatttagatccatgatacatgatgtacatagcacctaatatactccaagagatgattgcacactcacataaatatatcgaggaagtataaatgggaaaaaatagtgtggaatctgtgtaaaaatgtatatacatagatgctcactacagtccacactgatacaacaaataaacatctggagagaaagaaagggaaatAaatgatcatttaaaaaaatctaatatatttattttttattgctatatatatatatatatatatatatatatatatatatatatattgtatatattcaatagtatttccatgtcTtttacagtatattgaaggaaggatgtccaatatatgtaaatgtgcc…	c	FMchr20	23254557	23254557	DEL6808	SYN446	DEL	-
MChr20	23128391	23129002	acgaactataggtttgaaaacgcccttactctcctattcagtagcaagacatggaaaatctgtctattgttgctctatatcacgcactgaatgaaaaaatgcaaacacaattatgtcggggcatatatttAaaAGCATGACTTGCTGGCTTGATACATAGACTGTATATAAAGACACTTCCTCCCACTGTACAAAAGTGAATCCAAaaatatcccggatacaggcgctgccatcttgcgctggtgacgtcatttggagccagagtctgcgcagtagtgatcggggaaggagccgcggtattgatgtcccgcccacacatccgccagactcgatcagtaatcAataattagtaactgctagctaacagtcacctgctaaagttacagttacatctcctct…	a	FMchr20	23580946	23580946	DEL6812	SYN447	DEL	-
MChr20	23218082	23218447	gcccccccccccccctgcatccaaccaccggtgtttccatgacgatctcaatcatttcctcatgcaacccctcgatgccgcagtgagggaggaaatttcctgcctaaatcatcttcaattctgtctcttcatcacggattctagcctgtgcttttcatctccggctctctcccctcgcttttcatcagcgaggaaataatcagagggtggtAaaaaaaagaaagaaagaaagaaagaaaaaacttaactgtaaaccacacaaaaagagacagagaaagggagagagagagagtagaaagtcagaatgacttttttaagcatcttgtttttggcatttttcgtggcccattgagcctcgctgtgctc	g	FMchr20	23670065	23670065	DEL6815	SYN447	DEL	-
MChr20	23405424	23405724	gctatttattaaaggaatagttcgacattttgggaaatgggaaatagacgagttagataccagatgtcatgtctctacagtaaaaatgtagctaaaaccagcataaagactggaaacagggggaaacagcgagcctgactctgtccaaaggtaacaaaatccacctaccagcacctccaaagctcgtaattaacatgttaagtcttgttttttttaatccatgcaaaaaaacaaagtgtaaaagttcactgttttatgggggttatgtgcaggactattttttggcaagaaatagacagaa	g	FMchr20	23856493	23856493	DEL6817	SYN447	DEL	-
MChr20	23682446	23682745	ttagtacaaatttgatgtacttatttccatttcatgctactttatacttctactccacaattcagagggaaatgttgtactttttactttattttctttatttgacagttagttaaccagttactttagaaataaagattttacatacataacatctaatgatcttatgaaatataatgcgctgttgtaggttaaacttcccaactgtgtataaagcaataaaattagctccagcttggcctacatcagtaaaatgctccttacacactgatgcatcagaaataataatccagtaatata	t	FMchr20	24252926	24252926	DEL6825	SYN451	DEL	-
MChr20	23919167	23919401	TTATTAGGGAAGTACATATTAACATTTCATCAATAATCAAGTCGTTCCCGATTCGTTCCTTACTCGTTCCCTAATCAACTAATCATTATCTACTCCATAAAATTTGATTAGGAGTTACTCATTAACTAATGGTTCACTGGTAACTACGCAACATTTTGGGGCCCTTATTGTAAAGTGTTACCTTTTTAATTTTAGTTTCAGATATAATAAAATAAAATGTAAAATATCGGTTTAA	T	FMchr20	24477635	24477635	DEL6831	SYN452	DEL	-
MChr20	23941485	23942011	CGCAGCACCCATCAGAGCGACCAACCAAAAACTGGAAGCCTGGTTAATTGCGGTGGACAAGTCAGGCCTACCAGGTAAGTTTAAGGCCTGAATTTACCAGCACGGCATCCTCTCAAGGGTGATCTGGCCCCTCTTGGTTTATGAGGTCTCGATCTCCACAGTGGAGAGCTTTGAGAGGAAGAGCAGGTTCCTCCAAAGGTGGCTGGGACTAACTCAGAGCAGAGTTCCCAGACAACACTGAGGCCAGACATGGTGCTACTCTTGGTAGCCTTCAAGCAAGTCATCCTCCTAGAACTAACCGTCTCGTGGGAGGATCGCCTTGAGGAGGCAAACGAGAGGAAGAAGGCAAAGTAAGCCGAGCTAGTGGAGCAATGCTGCAGCAATGGGTGGCGAGCAAAA…	C	FMchr20	24499858	24499858	DEL6833	SYN452	DEL	-
MChr20	24078128	24078343	AATACAACAACAGCAGAAACACTCATTTGCTTGATGAAAACGAGAAATCAAACTGCAACAGACAAAATAACACTGAACAGACAGTAGAGATGTAACTTTACCTGAATGATCAGATTCAACAGTGCAGGTAGAAAAGCTTTTCTTTAAGATTGAAAAGAAATAAAAGTATATGATTACATATATGAGTAGTTGTTTTAATATGTGTTATTTATTAAA	A	FMchr20	24972365	24972365	DEL6841	INV985	DEL	-
MChr20	24279187	24280176	GCCCCCCCCCCTTCAGGTCTCCCCCCAAAGCCACTCCCCTCAAAACACACGAACGCGCACCGCCTGACTACTGCTGGAGGACGAGTCCACGAGAGAGCGTTGGGGAGAGGAGCGCAGCACATCACTGTCGTCGCTAACCGTGTCCAACTACCTCATGTCTCATTGACATGTTTGAAAACCCCTAACATCATCATGATGAACGTAAACAACCAACATGGCTGTTGTTAGTACTCACAGCGTCACTTTTCAGCCCTTCAACTCCCTCAGTTCTTGCCGTTGTTGAAAATCCATACcgatgttgactcctgtttgacctcttgctttatccaacctctttgtggtcgcagccttttcttcttctgtctttcttttctttctctgccgttcttgtgcgactag…	G	FMchr20	24683861	24683861	DEL6851	INV985	DEL	-
MChr20	24535972	24537753	ttgttggggatcaacgatttaaaggtgtacaaaatatgtacggctatcagaaataattaataattatcgaaaataattaataattgttttaaataactgagcttaattgacattaagcccaacctcggggcaccacccttcgtaaagggaaaaatgatagccaattgattggttcagtctcataaagtatactaaaatatcaatttggaactctgattaataattaacttaataactacaaccaaaattacctgatcaatacttagtaaagttgaaggatttggagttctacatagcaggggttggcagcattcactcttgtgcaacattaaagggaccagcatatatccacaaacgtttattaaaagatgacaaaagtaaaacacaatatagtctaac…	t	FMchr20	25298860	25298860	DEL6861	SYN455	DEL	-
MChr20	25106644	25106885	AGCAGTGTTGTTGTCTAAGTGTGGTGCACTAAGCTTTGACTCCAAGAAAGACCTCACAGTCAGTTAAACATCAGTAAGGGGCTCCCGCATTTTACTCAAAGCAACATTAAAAGGCTGAAAGTTGCTGCCAGAACGTTGTTCGACATAGCAACAGTGACTAAAGGTGTGCAGCACATAGAATCGGTCAGTTATACCGACCTAAGAGAACAATTCTTGCACAAAGCCAGCATCATATGTCCAGA	A	FMchr20	26036092	26036092	DEL6875	SYN460	DEL	-
MChr20	25247111	25247214	TTTGTAAATGTGTACATAACAAATCCGGCACAATTTTCGTTTATAAAAATATTCCAATCAAAATAGATTTGAATGGAAACATGGCCAATGTCCACACTGAAATA	T	FMchr20	26176785	26176785	DEL6878	SYN460	DEL	-
MChr20	25790512	25790612	AATGTTACTGTTTTGGTGTAGCTGTCATAATTCTGTAAATGTAACTGTTGGCATTGATGCCAAAATTGATTTTATTGCTATGGTCCACTCCCCGCATCCCG	A	FMchr20	26733245	26733245	DEL6886	SYN462	DEL	-
MChr20	26615651	26625592	ACTTTGAACTGCAGAGTATCTGTTTACTCATTGTCAGTCACTCGATAAGACTAATGACATCTGACATCATGTGGCACCAGATTACAGCACCAAGACACCTGATAATGACCTATAGTGAATGCTGACTAATGGTGGATTGATCGATGAATTGTGAATTATCAATCAATATCTAATTTTAAAACAGTCATTTTCAGACTTACCAGCTTTTTGTGACCCAAGATCAGCGTGATGCTCTTCATCCTCTAAGATCTCCACCTGATTCTCCTCTCCGGCTCCTCTGTTCTCTTGGACTTTTCTGGTATATCTCACATTCAAGCCTGAATCTGGTGCAGCGACAATACTTGTAGACATCTTGAAAAAGTGAAAACTAACTGAACCTATTATTGACCAGGTTTCACT…	A	FMchr20	27794265	27794265	DEL6906	SYN468	DEL	-
MChr20	26874637	26875548	TTCTGGTTTCAGTCTTTCCGCCAGATGTTGAACCTGCTGCAGGGATCTGATCCCATCAGTGAGGTCCATCCCTGATGTTGGTGATCTGGTCTGGCTCAGTTTGTGTTCCAGTTAATCCCAAAAGTGTTGGAGGGGGTCGAGGTCAGGGGTCTGTGCAGGACAGTCCAGTTCTTCCACATCAAACTGGGAAAACTTTTTCTTTATGGAGCTGGCTTTGGAAGAACACTGTCTGATACAGCGGTTCTCAACCTTTCTGGCCCACGACCCCTTTAAAATAAAGTCATATCTACTTTTGACCCCTCATCACTGGTCATGGCCTTAGTGTGGTCATACTATAAGTTGTGAGCACTTCAACCAAATTTTCCTTTTCAGATTGTTTCATTAGAAGGATTTTAGAGG…	T	FMchr20	28024797	28024797	DEL6908	SYN469	DEL	-
MChr20	26994308	26994440	TACTCAGTATGAAAGATGAAATAGAAAAGAGTAATAGAAAAGAATGTTTAAAAATACTTCTATACTATTTATTCATTTTAATATACTGTATTTTGAAGGCATTACTTTCTTTTTAAGGTATTTCAAATGCTGT	T	FMchr20	28155702	28155702	DEL6912	SYN469	DEL	-
MChr20	27333413	27333874	AACAACAACCATCGCTGCAGCAACAACAACCACTGCTGCCCCAACAACAACCATGGCTGCTCCAACAACAACCATGGCTGCTCCAACAACAACCACAGCTGCTCCAACAACAACCACAGCTGCTCCAACAACAACCACTGCTGCCCCAACAACAACCATCGCTGCAGCAACAACAACCACTGCTGCCCCAACAACAACCATGGCTGCTCCAACAACAACCATGGCTGCTCCAACAACAACCACAGCTGCTCCAACAACAACCACTGCTGCCCCAACAACAACCACAGCTGCTCCAACAACAACCATCGCTGCAGCAACAACAACCACAACTGCCCCAGCAACAACCACTGCTGCCCCAACAACAACCACTGCTGCTCTAACAACAACCACAGCTGCCCC…	A	FMchr20	31415178	31415178	DEL6923	TRANS1161	DEL	-
MChr20	27333707	27333916	AACAACAACCATCGCTGCAGCAACAACAACCACAACTGCCCCAGCAACAACCACTGCTGCCCCAACAACAACCACTGCTGCTCTAACAACAACCACAGCTGCCCCAGGAGCCACCACAGCTGCCCCAGGAGCTACCACAGTGGCCCCAGCAGCAACCACAGCTGCACCAGGAGCTACCACAGTGGCCCCAGCAGCAACCACAGCTGCACC	A	FMchr20	28620143	28620143	DEL6924	SYN474	DEL	-
MChr20	27715228	27715400	tcctcactgctgtgggcaataaacataaaagtgtgtgtttgcacttacatatttgtgaggacacattacatcccgttgttttagggtaagaaatgtgttatgtcaatattggactcgcaagtatggaagtacaaacatctgtgtgtgtgtgtgtgtgtgtgtgtgtgtgtgtg	t	FMchr20	29140823	29140823	DEL6942	SYN475	DEL	-
MChr20	27764777	27764884	ccacgatcatgtgtcggtcatgtgatctccatcatattcgtcctgtagtttctcctgtcgatcgttcagctgtaaacctggttaatctttatgacctcactgatcaca	c	FMchr20	29189363	29189363	DEL6949	SYN475	DEL	-
MChr20	28012814	28013176	accaattagaggagaggagaggccgacatactggaatacagctgaacttttcatggatggaaacggcccaaacggtgcaaaaagtagaaataatcacaacccgcccaaaacaatttttatccacacagtcaaataaaatcagcaccccaaatttgcagaaaaccacccaaactgatctggcaacacttcctgatcgcttatggccacaacgtctcatttgaatgttgatgggtggtttttgcatgatgacatatactgtatcacctcattcaatatgttgtctaacctgtcaatagtaatttgtgagctgaacaacatggtcaccacgtgttacagggaacaggcatttgattccagagaggg	a	FMchr20	29423932	29423932	DEL6964	SYN475	DEL	-
MChr20	28054363	28054829	TTGTGGCGACCCCTGCTGTTTATTCAGCAGTGTCTTGTGGCATTGCATTTCATTGGTGGGCAGGTTGCTAATTAGTTCCTCCTGGTGACACCTGGGCCCGGTGTCACCAGCCTATAAAAAACAAGGTCCTAGGCTCATGCTTCCTCTCCTCTCTTCGCTTTTGCTGGTTTGCTTTGCTCTCACTCCTTCTCCTTTGTTGTTTTGCAGGCACCCTGCCAGTTGTGTGAGGACGGCAGCATTACCTTTGTTCTTCTTGTGCTCATTTATGCAACTTACAACATACACACACCATTCCATCACTCATGCACACCTTACACTGCTGATTCCACTGATACTCATACTCCACATCTTATTTATGTTCAGTTGAGCAACTGATCCATCTGTTTTGTTAAATAAATC…	T	FMchr20	29640982	29640982	DEL6966	SYN477	DEL	-
MChr20	29384352	29384604	aactctgagtctgaactctgagtctgaactctgaactctgagtctgaactctgagtctgagtctgaactctgaactctgagtctgaactctgagtctgaactctgaactctgaactctgagtctgaactctgaactctgaactctgagtctgaactctgaactctgaactctgagtctgaactctgactctgactctgagtctgactctgagtctgagtctgaactctgagtctgagtctgactctgagtctg	a	FMchr20	30284056	30284056	DEL7006	INV989	DEL	-
MChr21	90438	91899	GCAGAATCTGGCAGAAAGCTCAAGCCTTGACCTCCACCTACAGCCTCTGCCAGATACCTGCAGCCGCCTCCTCCACCTGCAGATTCTGGCACACAGCTGCAGCCCGAGCCTCCACCTACAGCCTCTGCCAGAAACCTGCAGCCGCCTCCTCCACCTGCAGATTCTGGCACACAGCTGCAACCCAAGCCTCCACCTACAGCCTCTGCCAGCTGCCTCCAGCCACCGCCTCCACCTATCGATTCCCTCAGACAGCTGAACCCAAACATCCACCTATAGCCTCTGCCTACAACCTGCCGCTCCTGCCTCCACCTGCAGAATCTGGCAGAAAGCTCAAGCCTTGACCTCCACCTACAGCCTCTGCCAGATACCTGCAGCCGCCTCCTCCACCTGCAGATTCTG…	G	FMchr20	8813561	8813561	DEL7012	INVTR2242	DEL	-
MChr21	142418	142529	cacacacacgcacacacacacacacacacacacacacgcacacacacgcacacacacacacacacacacacacacacatgcacacacgcacacacacgcacacacatgcaca	c	FMchr21	172426	172426	DEL7014	TRANS1163	DEL	-
MChr21	733296	733685	agcgctcagtcaagttgtgttcatggaggcaaaaacagttgatacggtcctctgacctttagaataagaatagtgtggtgtgaatgtaatgtttactatttctacccactgaaagcaagcacagattaaaggttggtgtcagaacaggaagactggattttgggataaacgacatgacagaatctcaaatctgatttgaaaaacaaacaaacaaaaagaaacaagaattcgatccctgatgtcgctgtctgatcaaaagagtggaggttcctaaaaaccagtgttttctttgacatcttgatcttgctgatttattgttcaatggcctcatcttgtaaaggcagtgtgcatagattgggatcaataacttcctacttgatcaggatgtgg	a	FMchr21	1156963	1156963	DEL7034	SYN479	DEL	-
MChr21	744683	745033	ggtcagattccacaactatcaagataaacaacgtgtgatgaatgtggcgtgggagatgggaaggaaaaatcaagcgctgaaatatgaggacgcgacggtgatgatatttcaggacttttcagcatCcgttctccgcaggagaaagggatacgacggggtgaagaaacagctgagagcgctcggtgctgactacaggcaggtccaccccgcgtcactgagagtcacctgtcgcggatccaccaagatgttcaacgacccagccgcggtggagaaatacgtccagtcactgaaGggtgccctccttgatgatgtgtgaacattaaactgtaagtcttcatgctgagcagcgga	g	FMchr21	1167975	1167975	DEL7035	SYN479	DEL	-
MChr21	985261	985412	tatatatatatataatagcttttgttgcataatcgtattgtttcctcgccagccccacggcccgttacaggtccacggcgaaccactacactacagttctgcacaggcctgaaacagacctgaacccgacccgagacctgaggtgtttttgt	t	FMchr21	1409392	1409392	DEL7053	SYN479	DEL	-
MChr21	1021918	1022091	tctttttactttgtagtcctttaagtaagtggtccccaacatgagggtcaggacccctcaaggggtcccaagatgattcaggaaagaagaaaaaacataaaatcagacgtttcacaaacatttctttagtctttcttgtttttgtgtaaaactccgacagcttgacgtcttcag	t	FMchr21	1445292	1445292	DEL7055	SYN479	DEL	-
MChr21	1726149	1726267	taatcgtatgtgtggactgagagaagtggaattattcctcaatatcacactcgaatataaggttaggaaaacccaggagaatgtggactgggagtcttgccagtccaagtacgccgaca	t	FMchr21	2481996	2481996	DEL7089	TRANS1164	DEL	-
MChr21	2351104	2351661	ctgttacggtgagtgcagggtggacccaaacgcagacagcagggaggcagtgttggtgcagaaaaaggtatttattgagatgaacagcttactggcaggttgacaggcaggtaggcagacagatgcaggtaggatccgggtagacacagggaacacgagaagcacaggaaacacttgcactaacgcaccgcagggcaccgcaggacgaactgacaaagaacaaaggaagaggactggtatatatagtgaagggctgatgggagagtggagacaggtgaggagacaacgagggacaggtgcaactaataggggtggagcaggtaatcaaacaagcgggaaacacactagggcaggaagttaagtgtctgacatgagaggcaagtatacaaaataaaacag…	c	FMchr21	2615807	2615807	DEL7109	SYN485	DEL	-
MChr21	2391552	2392218	gttcagaaacagattttggtggactgctaaggtgaaataagtgaaagtttacgtagcctacttcatacaacggaaccctagtattcatgctcaaaccccattggctcacagaactggcagctccaccctctagtccaaatatggtcacttctggctccaaaaaatcaagatggcgacagccaaaatgccaaacttgaggcttcaaaacggtagcccacaaaccaaggcggcacaactcaggaaaccggcggcgaaggcagaacccctcaggaggccggcggtgaaggcggaacccctctggaaaccggcagcaaaggcggaacccctcaggaggccggaggcgatggcaggtaagtgccatcctctctcaatgctctgcctgcgaccagaagctccatc…	g	FMchr21	2655742	2655742	DEL7111	SYN485	DEL	-
MChr21	2398871	2399488	gtgttgaagatcagaagtccaggtcttgggccagagtttaagtctggacctcttcaccAacacttagttctcttcaggataaagtaactattggagtcccaaaaacaGgttcaaaaattcatctggagacgatcagagtttgatgcaatagagtttaattcttcacagagattAaacccgagccagtcccttgtgcctgactgacttttttcatggtctgcacacacatatattgcccaagtgcccatgtccccattggtggagtaacctgagccactccacctatttctaaaaatgatcatctctcgtcgggtaaataatggtgtaatcttttgccaagtttggggtgatccaaccccccccccctgggcacagcctggcatatctctgattcctgta…	g	FMchr21	2662331	2662331	DEL7112	SYN485	DEL	-
MChr21	2454207	2455638	ATAAAACCTGTGCCATGGGTTCACCAGTATCTCCCATTGTGGCCAATTTATACATGGAAGAGGTAGAACACAAGGCCCTGAATTCCTTTAAGGGAACAACACCGAGCCACTGGTTCAGATATGTGGATGACACATGGGTTAAAATCAAAACCCAAGAGGTGCAGGCTTTTACTGAGCACATCAACTCAGTGGACAGAAACATCAAGTTCACCAGAGAAGATGTTAAGGACAAGAGTTTGCCTTTCTTAGATTGTGACGTCCATATGAAAAAGGACAGGAGCCTCCACATTGGGGTATACAGGAAACCCACACACACAGACCAGTACCTCCTTTTTGACTCACACCACCCCCTGGAACACAAACTGGGTGTTATCAGAACCCTACAACACAGAGCTGATA…	A	FMchr21	2776223	2776223	DEL7115	SYN485	DEL	-
MChr21	2508335	2508477	TTTACTACTGATACTTTAACTACATGAAGCTGAGAATACTTGTGTACTTTTACTACTGATACTTTAACTACATGAAGCTGAGATACTTGTGTACTTTTACTACTGATACTTTAACTACATGTAGCTGAGTATACTTCTGTACT	T	FMchr21	2829626	2829626	DEL7119	SYN485	DEL	-
MChr21	2965180	2965655	GGTATTTCTTCATAAACCAAAGTATTGGACACATTAAAAGTTTGACGTGCCGATGGCGCTGGATGACAGGTTTACTAAAGTTATTACAGTTCATCCTCAGGGGAACATGAATGTTTGAACCAAACTTCATGGCAACCCATCCAATATTTCCTGAGTTTCATTTAAAATGACAAATGCCAATAACTATTAAAACTACAAAATGTGTCCCGTGTTTGCCTGCTGGTTTCTGACAGTAGGACTTGAAGCTCTGCAGTGTGAATTTCTTCTTTTTACTCTTTGGCAACATTTCTGTGAATGAAACTTGCCCACAAACAGAGCAGAACAGGCTGCCTCATGTGGCAGTTTTTAAGGGCATTGATTACGCTGATGGTGAAATCTCACGAACGCTACCTGCTCACG…	G	FMchr21	3391879	3391879	DEL7137	SYN487	DEL	-
MChr21	2982381	2982654	GAGTCACTTCCAGGCAAAAGGGGAATTTAATTAAGGCAAACAAGAGCAGACTCACAGAAAAAGGCAAGTCAATGCAAATGTATTTGTATGTCCCAATATTATAAATGTATCTCAGTGGACTTTACAGGTCCACAAAATCAACGGCTTTCAACCAGCTGAGGCTCTAAGAAGAACGTTTACCCTGCCCATCATCTTAGTGTAGAGTGTTAGCATGCTAAGATTGGCTAATTATCAGAAAACACAGAGTCCAGCTGAGGCTGATGGGAATGTCTTT	G	FMchr21	3408566	3408566	DEL7138	SYN487	DEL	-
MChr21	3301368	3301489	TATCCAGATCATCGAAACTACTTTATTTGGATTTATTTTGATACAGAGCCTCGGTTTTGGTCAAATACTAAAACAATACTTTTTTCGATACCTTCACAAAATATATTCTAAACCAAGCCATG	T	FMchr21	3757076	3757076	DEL7149	SYN488	DEL	-
MChr21	3624584	3624774	ACGACCAGTGTAATTTATTTCTTTCAGCTTGTCACACTGCAGTAAATACTTAACAGCCTCCCGGAGCATGCTCAGTGACATCTCCCCAACACGGAGTTACTTTCCAGAGATTAAAAATACTATTGCAGAGTTGATCTAGAATAAAATTTTCTACGTTCATAATGAAGTAATATGTGCAAGTGCAATAGTTT	A	FMchr21	4079812	4079812	DEL7152	SYN488	DEL	-
MChr21	3988345	3988546	AACTAATTCAGACTGATCTGTTGTTGCTCAGACAATCACATAAAGCTTATAACTGACAGAAACGGCATCTTTAGGCCTTCTCTGTGGAAGCTTATCTTGCTTCAAAGGTTTTCTTTACTAATTTCCTAATTCAGAAACAAAGTTTAACAGCACCGTTAACTACATTTTAACAGGCTTTCAAACGGTTTTGATACCTGAGCGA	A	FMchr21	4448905	4448905	DEL7157	SYN491	DEL	-
MChr21	4187313	4187417	AAAATCGGCATAGAACAGCACAAAACTGCGTGTGTTTCCACTTAACATTTCATTCATTTTCAGATATTCTTATTAAATATACAATATTAACTTTAAAAAAAAAAC	A	FMchr21	4657090	4657090	DEL7160	SYN491	DEL	-
MChr21	4265620	4265739	TCATTTTTTACATAAGTACTTTTACTTGAGTCATTTTTTACATAAGTACTTTTACTTGAGTCATTTTTTACATAAGTACTTTTACTTGAGTCATTTTTTACATAAGTACTTTTACTTGAG	T	FMchr21	4735429	4735429	DEL7161	SYN491	DEL	-
MChr21	4289949	4290161	GGTAGGGCCGGGTAATGCAGGATTAGGACATGTGTGATATAGCAGTGAAATAATGGCTAATTTACACCACTAATTTCCACTCAAAAAGTCAAGTCAAATTTATTTATAGAGCACATTTAAAAACAACAGGTGGTGTACAGAGAAATCTGAAATACAATAAAGTAAAACAAAAATAGGTAAGTATGTAAGAAGGTAAGGTAAGTGAAAAAAATA	G	FMchr21	4759401	4759401	DEL7163	SYN491	DEL	-
MChr21	4304162	4304391	GTATATTCTTCCTCTTACAGTATATCATGACCAGTTACCAAAGGACATTATGGATAATAATGCAGAGTTATAACTGGTGCTAGTGTTAGGTTGGTTTCAATGGTAGAAAGTAACTAAATACATTTACTCAAGTACTGAACTTAAGTAAAATTTTGAGGTACTTTACTTGAGTATTTGCATTTACTGCTACATCAAAGGATACTACTTTACAGGGTCCAAAGGTGTGGAGA	G	FMchr21	4773423	4773423	DEL7164	SYN491	DEL	-
MChr21	4458285	4458552	GCGTACTGCGTTCCAGCTGCGTAGTATGTGGATTTTGTGTATCTGAGAAATACCCGGATGTATACTAGATTAGCAAGAATTTCTGAGTATGCAACGTGAGCTTACTGGACATACTCAACCGCCCCAAAATGCATTGCGTCTCTTCAGACTGTGCAATGGCGGTGAAATAATTATGAATGATGGCGAGTGAACGTGAAACAGGAGCCAGTTACTCAGGATCCAGGACGTTGAAGTACAGTTAAGAAAAATGTTTAACACTGAAATATTT	G	FMchr21	5005689	5005689	DEL7171	SYN492	DEL	-
MChr21	4951609	4951785	ACCGGATGAATGAATGCAGGATGTCAGTACAGTAAAGGGGGATGTGGTAGAGAGAAAAGGGTAAAAAGAGTGTCTATTCTGTGTGTTTAGAAGAAAAATGGATGTAATGTGTTTTATGTGTTTTCATGGCAGAAAAAAGTATCAAAACATTCACATAAACAGAAGTTTTTGCATAAA	A	FMchr21	5512889	5512889	DEL7185	SYN497	DEL	-
MChr21	5167385	5167686	CTTCTCCTACAAAGATATATTTTATAGAACTACAACTGTGTTATATTATTTTATCATTCATTATCTGTTTATATACCAGCATCCAGTCATGGAGGCTTCACAGGAGGAGTTAAAGTTGTTGATATATATATTAATAAAGACTTAAAAGACCGTATATCTGCTTACAACTACATTATAGTGTGTTATAATCTTATTATTAAAAGTTTACTTATAGGGAGGTTAAAATGAAGTGTTATCCTCAATAAGTTTTGATCGTTTTATTACATTTGCTTATATTAAACTCCAACATAAATGTCTAAATA	C	FMchr21	5728801	5728801	DEL7191	SYN497	DEL	-
MChr21	5740468	5740737	cacacacacacacacacacacacacacacacacacacacacacacacacacacagagttgactgcatttagtcatagttacagctacagtgactggcagcagtattattgccatgttaccaaaaagagagggaaactttgtgggttctttaggaaactcctggctcacatcaaacataagaacgatactgatattttgtgctaaagctgcctatggattatatatcatttctgttcttttttggtgtatccataagtgttgaattcttgt	c	FMchr21	6336606	6336606	DEL7199	SYN498	DEL	-
MChr21	6392618	6392749	aCtgatgaGaatgaaggCAcaagacttatatcattacatcaaggattcaaccaaaaAATacatCCCatcactaataagcaaacaacacactatttggAAgttcaatgcagttcttcaaaaccAattggaaaa	a	FMchr21	6989128	6989128	DEL7207	SYN498	DEL	-
MChr21	6397596	6397700	actcattctcggAaagcctaaaataagtgaacAaagacaggcAaagagcaGttgagacGAggggtgcaacaatgcaccgtggcacgatatttcgcgattcAaaaa	a	FMchr21	6993978	6993978	DEL7208	SYN498	DEL	-
MChr21	6458638	6458744	ATCCAAAATATgcaaatcaccacaacacagagatgtaaactggttaactatggtgataacaTgcataaataacaaCTGGTGaacggtAaagtgcaGGTCCGcatgta	A	FMchr21	7054808	7054808	DEL7210	SYN498	DEL	-
MChr21	7241441	7243087	ACAGTTGTGCTCAAAAGTTTACATACCCTGGCAGAATTTTTGCTTTCTTGGCCTTTTTTCAGAGAATATGAATGATAACACAGAAACTTTTTTTCCACTCATGGTCAGTGGTTGGGTGAAGCCATTTATTGTCAAACAACTGTGTTTTCTCTTTTTAAATCATAATGACAACAGAAACTACCCAAATGACCCTGATCAAAAGTTCACATACCCTGGTGATTTTGGCCTGATAACATGCACAGAAGTTGACACAAATGGGTTTGAATGGCTACTAAAGGTAACCATCCTCACCTGTCATCTGTTTGCTTGTAATCAGTGTGTGTGCATAAAAGCTGAGTGAGTTTCTGGGATCCAGACAGACTCTTGCATCTTTCATCCAGCCACTGACGTTTCTGGATT…	A	FMchr21	7839625	7839625	DEL7220	SYN498	DEL	-
MChr21	8346825	8347073	AAAGTCTTTTGTCCACATTTTCAAAGATGTCCTTTCTCTCGTTTTTGTCACCCATGGGCGTGTAAAAAGAGGGTCGGGGGAGTCTCATTATGTAAGCGTTCTTTTTCCTCCCATGACTTTGTGACACTGTGCTGTTAAATGTTTGCTGCTGTTCCTTTATGAGTGTGCTTGAAGGCCCGTACAGTTATGTTAAGATCCCCTACTCTGATAACATCCCAGACTTTTCCTTTCTCTTTGAAGGACCACAAT	A	FMchr21	8981768	8981768	DEL7229	SYN499	DEL	-
MChr21	8542618	8542874	TGGAAATTAAATTAAATTAAATTAAATTCCTGCATCAGGAAAACATCAGGAATACCATGAGAAACAAAGAGATTATACAGAAGCAAAGTGTACCCTCCAGAGAGAGAGATGTCACTGATGTTACACATACATCATTAGAGCTGCAAAGTGGTTGACTTTATATGCAGTGCTGAAAAAAAGGTTTGAATGGGATGGAACATGAACATGTCCATAAATCATAGGGCGTTAGTGTTTAACTAAAGCGACAGTGGTTGTTT	T	FMchr21	9178168	9178168	DEL7231	SYN499	DEL	-
MChr21	8662494	8662619	AGGGAGGGAGAGAGAGGGAGGGAGAGAGAGGGAGGGAGAGAGAGGGAGGGAGAGAGAGAGAGAGAGAGAGAGAGAGAGAGAGAGAGAGAGAGAGAGAGAGAGAGAGAGAGAGAGAGAGAGAGAGAG	A	FMchr21	9297852	9297852	DEL7233	SYN499	DEL	-
MChr21	9335239	9335673	CAGGTTAATTGGCGACAATTTAGAGTCGCATGTTTTCGGACTGTGGGAGGAAACTGGATTACCCGGAGGAAACCCAAGTTTCTCCACGCAGAAAAGCCCCAGAACCAGTGACAGTGCTAACCACCGCACCACCGTGTCTCCCCTCAACTTATTTCACAAAAATTCTGCGTGTTGCAACATATTTGATAGAAGGCTTGACTGGTCTTTTCTTTGTCTATTGATCCACAATGTTTATAACTTCCCGTGCTAACTACAGTACGAAACTCTTTCTCTACTGATTCCATGCAAATTACTACTGCTACTGGAAACATCAAAAGCTTCATTTCATGTGTGCTGCTGTATTTCTGCGGGAAAATACTGGCCAAATTGTAGATCTGTATTTGAAACTTTAAGTCTGAA…	C	FMchr21	9973338	9973338	DEL7241	SYN499	DEL	-
MChr21	11969689	11970143	TCGTGGACGGATGGAGAAGTGTGTAGATGGACAGGTGTCAGCTGGCAGAAGGACAGGAGGGAACCGGGGTGTTGAGGCTCAGGGTGGGGGAGTCGTCTCTTCAAGCATTCTCTTCAAGGATTAAGCCTCCGTGGTTCCTGTATTCACACAAAGGAGACAGAAGGCAGAGAAGGGGGTTGGGGGGGAGGGATGTGAAAACAGAGTCAAAGGGGAGAAGAACAGATAAGGCATGTGCTTAAATACTTTTCTGCGGAAATGGGATGTGTTCAAGGCGTGGTCTGTGCAAAAGCTGTTCTCTATCATGTTGTATGATAGGGCTTGCTTGGGCAGTGCACATGTTTCAAGAAAATCCAAAATAATAACGTTAACAAATAAAACAGATAAAAAGCAAAGTTGAGG…	T	FMchr21	12612375	12612375	DEL7260	SYN502	DEL	-
MChr21	12740291	12740488	GTGAGGAACAGAAGATGGTTTTTGGCTCTCAAACATCATCAAAGGTAATGCTGACTAAAGTGTAGGAAATAAGTAATAGTTATTGACAAACAGAGGCCTACAATTTATTTCTTTTAGTGGAGAAAGAGTTTAAGGGTTATATTTTACGTACATATTTATATTTAATGCCACTTGTACAGGCTGACAGCAAAGGCTCCA	G	FMchr21	13463855	13463855	DEL7274	SYN503	DEL	-
MChr21	13612455	13612597	ACAGTCTTGGCCAATTGTCTGATGATTAACTAATTATTTTAGCACTCGTTGGCGAAAAGAATAACAAACCCTTTTTCCCTTGATCAATTAATCTGAAGTTATTTCGCAATTAACTGATTAATTCATAAAATCAGAAAATACTG	A	FMchr21	14320666	14320666	DEL7278	SYN503	DEL	-
MChr21	15058165	15058374	ttgtgtgccatgtcatccaagccggccctcagccaccaactgtgagcatcgtctcaagcattttgctctatggaggtccttctaggtcatgcatgcagtgggacatatgcagcacatcttggatttccccattttcacagagatagctgcgtctccagcctgatctctacggttgacttgctgcactgtgcagagctgtacagccagctg	t	FMchr21	15979365	15979365	DEL7302	SYN506	DEL	-
MChr21	15582676	15583055	tgattgccacagagtcattgagctttcactgtagaagtgaatataacaggtataaataataaccaccttataatgaagattgacaacttctcttccacctcaactaacgtgctatgagctcccacaagggtctattttgggtcataccctgagtctacagtatatgcagtattaacttatcttgatcagaaaattaatttcctttttaggcagattcaccactgacgattttgcttaatttcagtactagtaatcatcagatttccctctagagatacataatccatcacagtgatcatttaggtgccttgatttcatggcataatttgatagttttgtctctaattatagagttgactgctaaaggttttgcatgtatg	t	FMchr21	16474273	16474273	DEL7311	SYN508	DEL	-
MChr21	17577809	17578756	TGGATGTCTTACTGTATATAACCATTTGAATAATGGATCACTGTTATATGATTTCCACATTTTAGTGGTATATAAATTCAAACAATATTTTTTCTCAGTGAACTGGTGAACTTATTCTTTAGTGAATCTTTGTTGTATGAATCTCCAGGATATTTAATTCCAATCCACTCCAGTCCTTTCCCTGCAGGCTGTCTGATCCAAGCTGAGGCATAGCTGCCCACAGAATAAGAGACCTGACAGGTGATGGTCAGACGTTGACCTGGCTGCACAGTCACAGAGGCTGGCTGTGTCAACTGTTCACACTTCACACCTGTGGAGGAAAACATGTTGAATATTGAATCAGTGTAATAACAGTGAACAGTCAGTGTGCTGTGATCATACTGTCAGTGTCTCTGCCTC…	T	FMchr21	18456272	18456272	DEL7351	SYN514	DEL	-
MChr21	17953743	17953900	CTTCACACAGAAGGAAAACCTGGCATTATTAAGAACAGGTTTATAGTCGTACTGCTTGAATATTTGTCTATTAATGTTATAGTCTAGATCTCTGTGAGACTGTAGCTACTGAGCTGAATGCTAACGTCAGCATGTTAACATGTTTAGCAGACTGTTTA	C	FMchr21	18831712	18831712	DEL7356	SYN514	DEL	-
MChr21	17965565	17965812	GCGATAGATATTTGGTTAAAATATTATTCATGGCAAGTAAAAAAGCTTTTATGAGGAACTGGGGGGAAAATTACTCCCAGACACAGGCCCGATGGCTAGTAATTGTTGAATAATGGACAAACAGACACAAATGGTGAGACTACAAGAAGCACAAATGGAAGAAAAATGGACATTATTCAAGTCTCAAAACAGCAAGAACATCAGAACAGAGCAACAAGTGAATTCACTATCAGGACTGCATTGAATGA	G	FMchr21	18843369	18843369	DEL7357	SYN514	DEL	-
MChr21	18289180	18290844	TGGTGGCCAAAATTATTAGAACACCTGACAGATCTGAAAATATTGACCTTTTTTTGCCTCCAAAACATGATTTCATGTCATAATGTTCATGAAACATGCAGATGGTTGCTCTGAGCACAACAAATATCCGATGAAGTGAGTCCTACTGTTTTTATGCACTTTTAATTTTAATATTTGGTATGTCCACCTTGTGCAGGAATTACAACAGCACATCTCTCTGGCATAGTGTCAATATATTTCCTGAGAACTTCAACACTAATGTTATCCCATGCCTTCTGCAACTCAAGCCAAAGGCTTTCCTTTGAATGTACAATAGATCTGTCTAGTTTATTTTCCAACTCGCCCCAAATTTGCTCGATGGGGTTGAGGTCCAGACTTTGAGGGGGCCAGTCCATCATT…	T	FMchr21	19167754	19167754	DEL7360	SYN514	DEL	-
MChr21	18413985	18414262	ACCCATCCTCAGGTAACACTCACCCCTCTATTAGAAGAAGTAGAAGCAGTGCATAGACAATTTGCCTGTGAAGATTCATTACAGAGGATGTTCACAAGTGGCTAACGTGATTCATAGCACGCAACGAGCTGCATGCTTGGCACTGTCTCTGCAACTGCATCTGAGATCCAGATGTTGATTTAAATTATGCTGACTTAGGACCATCTACAATGCGCATACCTACTGTATAATGCTGCTAATGTTACTATTTCCTGCACAGCTTGTTTATTCTCTTAGTT	A	FMchr21	19292296	19292296	DEL7364	SYN515	DEL	-
MChr21	18868914	18869603	TGCCTATGAATTACTCAGTCCAATGTACCAGTTCTGAATCTCCTACACGAAAAAAGAAAACTCCTCCCCTCTGCAGATGATGTGATTCTCTTGTCTTAAGATGGTTTAAAGTAAAACCTGAACATATTACAAGAATTTTGTCAGACCTGGGCTTAAGGGAGGTGACTGTGAACCCAAAGAAAACAAAAATTAAAATATTCCAGAAAAGGCCCATGTCTCCAGAAAAAAAAAAAAAGATTTGCGATTTGCGGACAGGATAATTGAACAGACTAAACTCTATAACTACCTTGGACGTAGAATCTGCATAACAGGAAATTACAAAACAGAAACTCTTGGGAATGACGTGATGAAATTCCCAGTTAAACTTAAAACTTATCCGGATTTTACCAGATGAATAAA…	T	FMchr21	19774254	19774254	DEL7375	SYN516	DEL	-
MChr21	18932445	18932763	ATCAAACGGACTGTTGAAAGTAACTGGCCATCATTGAGAGTGACACTTTGTTGTCTAGTTTTTCCTGGACCCCCTATTATTTCTTTCAGACGCGCCCCCACGCTTAGGGACAGGCTCATGCATTCATATCTTCCAGCAGATAAAAAAGGTACTTGGTTGACGTTTGGCACCTTCAAATGTATGCGTTGCCCTCTCTGTGATAATGCTGTGCAAACTAAATACTTTGCTGATGTTAACACAAATGGAACTCATAAACAAAGTGATTTCATTACCTGTAACACTACTTTTGTCATATACCCTCTGTCTTGTCCAAGTGAGG	A	FMchr21	19836889	19836889	DEL7377	SYN516	DEL	-
MChr21	19102270	19102777	CTGTCATGATCCGCTCCTGGCCTTCCATCCCTTCTGCCAGTTCTGTCAGTACTTTTCCACTCACCTGCCGGCCACTCCCACCTGATCAGTGCAACCACCTTCACCTGTGTTCCCTCACCTAATTTATACCCACTCATTCCACTCAGTCTCAGCCAGATTGTCTTCAGCAGCATGCTAAGCTCTCGCGCATTTATCTTCGGATTGCTTCCCCGGTTTCGACCCTGCCTGTCCCTGACCCTTCCTCGTCGTCCCTGCCCAGGTAACCAGATCAGCCTTCTGTCTCTGACTCCTCTGCCTCCTCGCCCCTTGTCTGTCTCCTGCTTTCTGGGATTCCCTCCCCGGCGGTTTCTGCTGGAGAGTGGACTGTTTTGGCTGGCTCTGGTGTGGACTATTTCCAGT…	C	FMchr21	20008417	20008417	DEL7382	SYN516	DEL	-
MChr21	19264459	19264779	AAGCTAAATGAGCTTGCCCTCGTTAGTGCCTTTTATGTTTTTACTTAGGATGGTTTAATTTGTTTTAACTTATCTATTTTACCTTTTGTTGCTTTTATTGTTTTAATTGTTCGGTTGTTGTTTTTTTGTTTTTGTTTTTGTTTTTTTTTTGTTGTTGGTTTTTTTGTTTGTTTGTTTTTTTTTTGGTTTTTTTTTTTATGTTTATTCTATTTTATAGTTTATGTCTTATGCTCTTGTTTTATACCTGTACAGCACTTTGTTTTTCGGCTGTGGCTGTTCTTTTAAAGTGCTATATAAATAAAGTTGAGTTGAGTTGAGTTG	A	FMchr21	20175868	20175868	DEL7385	SYN517	DEL	-
MChr21	19457067	19457368	ATTGCCTTGAGATTTTGTACAGACGTTCATGCTCCCCGGAGGATAAATCCTGGTATTTAGTGAAATGTCTCAACACCTATTGCATGGACTGCCATAACATTTGATACAGAGATTCACTTTCCCATCAGGATGAATTGTAGTAACTCTGGAGAACCCCTGATTTTGATTCTAGCGCCATCATCAGGTAAAAATTTTAATTTGTCCAATGCTTTGGTTTATGACCAAATACTAGCCTCATATGTACTTTGTGTTTAGTGCTAATTATCAAATGTTAACATGCTAACACGCTAAGCTAAGATGGT	A	FMchr21	20368985	20368985	DEL7388	SYN517	DEL	-
MChr21	19612591	19612919	GGGAATGCCCTACCACTGCACATTAGACTAGCCCCTTCATTGTCCGTTTTAAAACTCGTCTAAAACCCACTTTTACGTTCAAACCCAGCTAAATGAGCTGCCCTCGTTAGTGCCTTTTATGTTTTACTTAGGATGGTTAATTGTTTAACTTATCTATTTTACCTTTGTTGCTTTTATTGTTTTAATTGTTCGTTTTTTGTTTGTTTTTTTATGTTTATTCTATTTTATAGTTTATTATGCTCTTGTTTATACCTGTACAGCACTTTGTTCTTCGGCTGTGGCTGTTCTTTTAAAGTGCTATATAAATAAAGTTGAGTTGAGTTGAGTTG	G	FMchr21	20524469	20524469	DEL7389	SYN517	DEL	-
MChr21	20184402	20184620	AGGCATGGAAAATTGTGCTGTTTTTTTCCAGTGTATATATATATTTATAATTTAGAATTCTTTAAATTTTAACAGCAAGTTTTTTGTGAATAGTGTGTTTGATTAATTTACTTCAGGTCACTGTTTGCGAGTGTTCTTTTACTTTCCTTTGTCTTGATTGTGTCTTTTATGCAGCATTGCTTTAATCCAAGACTTTTTTTCTCACAGGACACAATAACA	A	FMchr21	21095430	21095430	DEL7401	SYN517	DEL	-
MChr21	20946971	20947199	TCCACGGGTATGAATCAGCTTCTACGGGACAGCTCGGCATTAATCTTGTTCAAACAAATCCCGAGCACTGCCACTTCAGTCCTCTGCACACTATTTACAACTTCTTTCCTGTGCACAAAAAGAAAAGTTGTCGAGAGCACAGTGTCAACATGCATCTTATTAGTAGCAGAATCCACACATCAGAAGTGTGAGATTCTCTTACACAGCTGACAAACTTTTGAATAAAGAG	T	FMchr21	21863446	21863446	DEL7412	SYN517	DEL	-
MChr21	21840755	21841395	tttagaaaaaaaaagtttttgacccacagcatgcactttaaagtcatttataactgccgtctagaaatacttcaaaacattatagatgtaactacatgttttcatcaggagataaatgacgaagaatcaaagtattaagtcaaagggagagaaaggataagacactgtctcaaaccactctcagtgaacagaggtccccccaacaattgtcagaagcctacagagtgaataaatgtatgaaatgaCcctcacaccattcctcacctcaactgctaaatatggataTtgtttatttgtatatttgcaactgaatgtccttgcgttttacagcatgtctaaatactgagttcatatggagttcagacatctactgtccagtcctaaacataactaaactac…	t	FMchr21	22631762	22631762	DEL7418	SYN518	DEL	-
MChr21	21852110	21852231	gagagagagagagagagagagagagagagagagagagagagagagagagagagagagagagagagagagagagagagagagaagagagagagagagagagagagagagagagagagagagag	g	FMchr21	22642497	22642497	DEL7419	SYN518	DEL	-
MChr21	22339629	22339767	tagtgaaaaatctctctggctggtgagtcattaataatcaagtcattaataaagtcattaataaagagtaagccatcaagtctgctgtcattaacaataaaggtcacaggtttctcacaaaacaacaaaagttagtgag	t	FMchr21	23135539	23135539	DEL7423	SYN518	DEL	-
MChr21	22695454	22695564	cccccctctcagactttctctctccaccctctcctctctctcctcgtcctcatctctcctctctctctctcTctctctctctctctctcTctctctcTcctctctctctct	c	FMchr21	23491020	23491020	DEL7428	SYN518	DEL	-
MChr21	22721093	22721299	tttctcttatacagtttcattattttggcatttttcattcataaatgcaaaattaaatgcacacttttccaaaatctctggtatatgagtggtaaaagcccataaatgactctctaatcacacagtatgatctgatttaacccctggtttgactgtctcgtttgacattttcagttgcttatttgtgttttatgtcatatgttcatg	t	FMchr21	23516422	23516422	DEL7430	SYN518	DEL	-
MChr21	23590386	23590690	agcgcggagaaagttagtgaaaaaagttgatgaaggccAaaaatagagttaaaaggagagtgaatattggattcatcggttgcaaatacaacttcaaatgaatgctaatgttgctttgtgtgtaaatagatAaagaaaaaacttaacaaagttcagcttctttctactgcccccaagtggccaaaaaaataattattgaaggtttaaagcaagccagttttatgtcgaccatcgtcattataagtccccattcacgttgtagaacggtggttcccaacgtggggcctggtccgagaggtcccaaa	a	FMchr21	24380416	24380416	DEL7445	SYN518	DEL	-
MChr21	23655008	23655189	tccagccagctcactagcctcagttcttcttagcctcctcagctcttctgaaaaacctaactgtagtttcttgggctaaggaacatcagaataaagcccagcaaaaaggaatgtggcagaataagatgctaaaaatgtgaaggctacctggggggggggggggggggggggggggggggggg	t	FMchr21	24444633	24444633	DEL7446	SYN518	DEL	-
MChr21	23720233	23720880	gcctgatgacatcatatgtccctttaaataagtgaactgtgcaacaaatcttgacagtgtagcataagtcactgtaatgtcagaggttaagtctggttgtcaaaacaacccttctggtctgtgatttcaattattgtcaaaaatacatccctttcagtgggtaaacatgctctgtttgttacaggaagaataaaacttatttttggtttttattaaacaggcagttccagctgagttttccttgatcagttttccttgttacttaaagctgcattgagtgatttttggccactagggggcagaaagactttctgttacccacagtaacacaacaatcatctagttgttatgggcaacctgtcagcaaacatagacctactaacacgcccagtgtacacg…	g	FMchr21	24509702	24509702	DEL7447	SYN518	DEL	-
MChr21	23925422	23925869	catatatatatatatatatatatatatatatatatatatatatatatacatacatatatatatatatacacacatatatatatatacatatatatatacacatatatatacacatatatacacatatatatatatatatacatatatatacatatatatatatacatacatatatatatacacatatatatatatacatacatatatatatatacatacatatatatacatacatatatatatacacacatatatatatatatacatatatatatatacacacatatatatatacacacatatatatatacacacatatatatatatacatatatataatatatatacatatatatatatatatatatatatatacatatatatatatataatatatat…	c	FMchr21	24743955	24743955	DEL7453	SYN518	DEL	-
MChr21	24373299	24373497	taatataccatcaaagtctgaggtcaaacgtatttaaatgtggactacacaaagtctggacagctcttcattgatcctgcctcattattgctttaaactcaccaggggaaaccagctctttcagcttgaaatcattttgtgttaaattatgtgaagctagagaatatataggacagcactgtgtgtgtgtgtgtgtgtc	t	FMchr21	25193011	25193011	DEL7459	SYN518	DEL	-
MChr21	24568672	24568924	agactgaagtgggtggaccttgagttgggattattttgtcaatctactatgaatgaagggactttcatgcttaataataaaatacacatgttgtaaatatacaaaacaaatgcaaaaatcatccaacccaattatctgtggttaaaacatccacaccatcaccaatttatcagctgtcacatcatgagcatttgacattttgatggccttagaaataaaaaacatctttgctgctcttttagtacctgtctgt	a	FMchr21	25389355	25389355	DEL7465	SYN518	DEL	-
MChr21	25321507	25321896	actgttgttgtttattaagcagcgatgatgtgaagatgtgttgaagagatttccgctgacactgacttacttgcataaaaaggtttattacaaaaagcacagcatcaaaacaAGCACCATGGATTGCCTGTGAGAGGATCTGGAGCCAAAAAGATCACTCTGAAGAAACAACTTGGTCTGCCCAGTTATATAGGGTAGTTGTTATTGAAAAGATGAGGTAAGCTATAGACCAAGACAGTCCCATTTATCAAAATCTAAGGGAGAAAATGACAGGAAGAACGAGAGGGACCGAGAGGCCCATTTTCCTTATTAAATATGACCTTTCGACCTATACCACTAATTCAAACCATATGGAACACCAGATACCACATAGGGAACACCAGATACCAC	a	FMchr21	26134390	26134390	DEL7476	SYN519	DEL	-
MChr21	25421936	25422315	atatttaagaaattaatcatAaaaaaaactaaatataatgaggagaatattttttaaaaacaaggcagtaaaatagtacaatttaatggcactgaatacaacactgaatgtatctttacattatgaaaggcagtggtggaacgtaactaattacactcagtacagttttgaggtacttgtaccttacttgagtatttacattctacgccactttatatttattctccacgatatgtcagagaaagatactgtactttttctccactacaccatttctctgagagctaaaaaattttaaaaaattttgaagataattttggggtcattttttccttaattggattcagtagtagccagacaggaagcgggggggggggggg	a	FMchr21	26234513	26234513	DEL7477	SYN519	DEL	-
MChr21	25653370	25654148	ggcgtttacatgcaggagggtcactcgctctccctcttccacacagtcacagactaaccagcccactgtggtcctgactggggtaacgtcagttcacaatgaggaaggtcgtgaaacagaggtgctgacagaagaattaatccgggaaaaaaacacataacagcgagtcgatcatatggagttggtttgatttcaattcaattcaattcaattttatttatatagcaccaaatcacaacaaaagtcatctcatgacactttacatatagagcacgtctagacTgttctcttcataatgttatttacagagacccaactattcccaccatgagcaagcacttggcgacagtggcaaggaaaaacttccttttaagaggcagaaaccttgagcagaaccgg…	g	FMchr21	26469009	26469009	DEL7484	SYN519	DEL	-
MChr21	25664024	25664182	gagttcctgagtgaaagctggatgcactgattgtgccactgcgtgtaaaacgtgcagtgaacaatcatccaatatAaaaaataatttgtgggaatactgatctaggatcagaggaaggtgaattttttggtcagtaaatttccaaccatatgtggtgtg	g	FMchr21	26478880	26478880	DEL7485	SYN519	DEL	-
MChr21	25951882	25952089	ttgttctgcatgaaaagttatgattattgacaagttagtactcatcattaacacattagagactaaccaccaatatagaccatgtttcttccacaaggatttaatgaaggaccgaaacctacaaaaatgataaatgttggctgtgtattccttaaactgctgtattgtccaattggatttaatattatatcatattatactagtggta	t	FMchr21	26766293	26766293	DEL7494	SYN519	DEL	-
MChr21	26481083	26481383	atcttaaaaccagaacagcaacactaaaaacaagtatattgtctagatataaagaagatttaagaattattttctaattatgtagatcatatgtgcttaaatttagcaaatgctagtgccattgtcatgaaataaggctatatggttagtaattatatcttaaaaccagtacagctacactaaaaacaagtacatttctagtttctagtcatacatttctcatttctagcagtggtacaagtacatttatcttattttaagcacaatattgtattgcctagtgcttgactgactagtttgc	a	FMchr21	30159242	30159242	DEL7503	INV995	DEL	-
MChr21	26695164	26695363	tcaaaaggatgctgaaatatacagaagcacattacattcacaaatgaaaaaaaGaattagacacctaatctcgtaattatgagttactatctcataattacaagaaaagatctcgtaattatgagatctggaaaggtgccacatacacatatgtccccccatcatacacatacagtgtatttattactgttcctactcta	t	FMchr21	29937382	29937382	DEL7510	INV995	DEL	-
MChr21	26903421	26903550	cagccagcctacacacctctacgcttccttgatggagggtacagaacacccagcttttacatgctctgtgaagctaaataatcaagatgtggaagttttgctggactcagggagtaaattcacactagtt	c	FMchr21	29719366	29719366	DEL7514	INV995	DEL	-
MChr21	26937204	26937454	gAaatatttaataaattacaatgcgcttatttcatgtgaagttatcacatgtgagatGgtgctccacatcaacaacaacatgtttcacatatgtttttgtaagggtaatgttcTtttggtctgagggAaagtctgaatctatctagaaacacaagaaaacctgtAaaacaactttattctatgTttttttcttcagcaagtgtgtctagagatggttgtaccaacacattccAaaaataaacttaaatgca	g	FMchr21	29685408	29685408	DEL7516	INV995	DEL	-
MChr21	26994804	26995293	ctcgtgtgaggtagatttgtactggggaacatgctctggtacacaggaagggaggaaggactgcgtatttagcatgagtagtcatagccgccttacaaagaaaagagaagaaactgggaaacaatcaagaaaaaaatactacccacagaaacgtccagttaagcacattttgaggatatgtcttcacactggaaagtttgagtgtgcttggatactggcatgacatggaggatcttgtcacagctgggaagtgtaaatggtggtgagatggctccataaagatggtgcattacaaaaaaaatatgtattgcgtttggttgaggtaagacagaatgcagattgtatcatacctgttaaaatacaactgtaaagatggtgaacagcaaaaatggcatacta…	c	FMchr21	29624453	29624453	DEL7518	INV995	DEL	-
MChr21	27041078	27042715	ttgtgctcaaaagtttacataccctggcagaatttttgctgtcttggccttttttcagagaatatgaatgataacacagaaactttttttTCACTCATGGTCAGTGGTTGGGTGAAGCCATTTATTGTCAAACGACTGTGTTTTCTCTTTTTAAATCATAATGACAACAGAAACTACCCAAATGACCCTGATCAAAAGTTCACATACCCTGGTGATTTTGGCCTGATAACATGCACAGAAGTTGACACAAATGGGTTTGAATGGCTACTAAAGGTAACCATCCTCACCTGTGATCTGTTTGCTTGTAATCAGTGTGTGCGCATAAAAGCTGAGTGAGTTTCTGGGATCCAGACAGACTCTTGCATCTTTCATCCAGCCACTGACGTTTCTGGATTCTGA…	t	FMchr21	29578646	29578646	DEL7520	INV995	DEL	-
MChr21	27594432	27594630	gccagtgttggtgttctctcttgattagggtctgttcaggtcgactgttcaggcattttggtacagtcgaactatctttgcgtctatttcgaatcgggtctggctgtgatctccccggggatcaggtctctcgtttttgaaaattaacattgggttcgagtaggttttccacaggtctgtttcggatcaggcccaacaa	g	FMchr21	29027068	29027068	DEL7527	INV995	DEL	-
MChr21	27910185	27930151	actttaatgtacaatgtttggagatggttttcattgttttctctgctgtaacactaatgactactgctttaatttatttgtgcaactgttaagttttaagctggattcactgacacattcctatttcttggtaaggacagtaaagtagagagaacacattcagttccttggaaactagaggccgagtgcaacataattaagatgcaacataattaatgggttgagttaatcagttagagttgctggtatgcatattatattacatcacatttatttagttgacgcttttatccaaagcaacttacaataagtgcattcaaccatgtggatacaacccaaaaagtcatgaaagtacatcaacatcaaatatgctgaactgctttttctatctttggacgg…	a	FMchr21	28711477	28711477	DEL7528	INV995	DEL	-
MChr21	28109630	28110097	aaagcccctgccaactcaggatcctagttctacaactacaagggaacattctcattagttctcctggcagttgtggatgcccaatattgtttccgggcatcacagttggtgagatggagccattgacaggtgtgcttagacttgctgccaacaactcagtaagagaggccatcagggtgagggaggacttcacatCcCTACTTCTCTGCAGAGGGAACCGTCCCATGGCAAGACAGCGTGTAGTACACAACCAAACCCAAAACAGCTCTTTTAAGAGCCACCCACACATTACTATTGAGCAAAGTTCCTGCAATATTACTATATTGTATATTAGAATCAAAATTGATGCAAGTGTCGCACTTTCTACTTATTAAATGCTTTTATGGTTAGAGACAAAAA…	a	FMchr21	28531749	28531749	DEL7532	INV995	DEL	-
MChr21	28377406	28377823	atatgtattacatattttataatgaatatacatgtttaacatgaacagtgtttgtataaggtcagatcttgtatcttttatcatctgattatcatacatttccaaaatatggaaagtgtatagctgctgcatccaaactgactgaggagagactgaactctatgaaatcatttgggagatgagaccaagtcttaaaagagtgctccactgatttacctttacactcctattacaattcagacttacaatggacaattttaagaaaaaggatcaaaatcgatgcagcataacaagagattttgtcttttttattccacgcatttttcttcctatatgcctacattacccgcagtgcaacttgactgtcagcagtttagttggagattctagtgtgttagt…	a	FMchr21	28263747	28263747	DEL7534	INV995	DEL	-
MChr21	28379872	28380802	atttcctttttggcatttttgtctttatatgaagtcattataactaaggttcaggaacaagacagcgcctctccctctcactaatccaaccacctgtgcctcactaatccaatgacgcgtgcagaccaaaataggcttgtccaaccccttcctgtcccgtttgtctcaagttctcacaactctctccccaaaatgctgttgttctcctctccccactcagtagggcggcacggcagctcagcggttagcaccattgactcttagcaagaagatccggggtttgaatgtcagccatcccaggttccttccacgcggagttcgcagaattctcctggtgctcagtcccaccgagtgttccggtttactcccaccatcacagacacgtgtgtctgggttaat…	a	FMchr21	28261699	28261699	DEL7535	INV995	DEL	-
MChr21	29251756	29252815	GACAGCGGGACAGTGTGTGTGTGCAGCGCTCTGCTTCCACTCCCTGCAGGCATAGTGCTCTTGCCGACCGTCCATGGCTTGTTGACAAAGCAGACGCACGGAGTGAAATATGAGCATTATTTAATGAAATAAAATACTATTTTGCTTACAGGCAGTTGGGGCAAGCCCACAGACTCCACAAAGCCCATCTGTATGGAGCTAATTTCCTGCCAAAACTTAACAAACAAACAAAACGTGTTTTACAAATGCCCTATGATTCACTAACAAACACAGTGTGGTTTACAAATACCACGTGATATCACCACAATATCACATGACTTTTGGCACAAACTTTCCGCCGTGACTGTGCTGAAGATTTTCTCACAAATGTCCTGAGAAATTCGCCCTCCACAACAACAG…	G	FMchr21	27323524	27323524	DEL7539	INV995	DEL	-
MChr21	29406569	29408227	ACACTCCCCTCCAAAAGTATTGGAACAGTGAGGCCAATTCCTGTATTTTTGCTGTAGACTGAAAACATTTGGGTTTGACATCAAAAGATGAATATGAGACAAGAGATCAACATTTCAGCTTTTATTTCCAGGTATTTACATCTGGATCTGATACACAACTTAGAAGATAGCATTATTTGTAACGGAACACCAAATTTTTAGGTGAGCAAAAGTATTGGAACAGATAGACTTAAAATAGATTAAAGTGAATAAGACTTAATATTTAGTTGCAAATCCTTTGCTTGCAGTAACTGCATCAAGCCTGTGACCCACTGACATCACCAAACTTTTGCATTCTTCTTTTGTGATGCTTTTCCAGGCTTTCACCGCAGCCTCTTTCAGTTGTTGTTTGTTTTGGGG…	A	FMchr21	27169614	27169614	DEL7541	INV995	DEL	-
MChr21	29487941	29488232	TCCCCCCCCCCACCCCCCACCCCCAGCTGCTGGGTGATTTTAGAAGTTATCGCTATTAAATTACTGTGGAAGATCGTATCTGGGAATTATCTCTTTCATCAGACATTTCACCATTCTTGTGGCATCTTCTCTTTCTATGCCATTCTTGTGGCATAGGTTGAAGGAAAGCTTCAACCTATTTTGAGAACATATCTACAATAACCAGGAGATATTTATGTTCCTTACTGGGAGGCATATGTACAAAGTCTATTTGCATATTTACAAATGGTTCTGATGATGGCGTTAGGTGGTC	T	FMchr21	27089798	27089798	DEL7543	INV995	DEL	-
MChr22	938651	939670	tagagacagaggacaggttgagacagaggaaagacagaaacaGgggacaggtagagacagaggacaggttgagacagaggacgggcagagacagaggacaggtagagtcagaggacaggttgagacagaggacaggtagagacagaggacaggtagagtcagaggacaggttgagacagaggacaggttgagacagaggacgggtagagtcagaggacaggtagagacagaggacaggttgagacaggggacaggtagagtcagaggacaggtagagacagaggacaggttgagacagaggaaagacagaaacaggggacaggtagagacagaggacaggttgagacagaggacgggcagagacagaggacaggtagagtcagaggacaggttgagaca…	t	FMchr22	1928193	1928193	DEL7569	INV998	DEL	-
MChr22	3107644	3108259	GTGAGGTCACATGACAGGATGATTGACAGCTGTGTGTGAGGTCACGTGACAGGATGATTGACAGCTGTGTGTGAGGTCACATGATGACAGGATGATTGACAGCTGTGTGTGAGGTCACATGACGTCAGGATGATTGACAGCTGTGTGTGAGGTCACATGACAGGATGATTGACAGCTGTGTGTGAGGTCACATGACATCAGGATGATTGACAGCTGTGTGTGAGGTCACGTGACAGGATGATTGACAGCTGTGTGTGAGGTCACGTGACAGGATGATTGACAGCTGTGTGTGAGGTCACATGACATCAGGATGATTGACAGCTGTGTGTGAGGTCACGTGACAGGATGATTGACAGCTGTGTGTGAGGTCACATGACAGGATGATTGACAGCTGTGTGT…	G	FMchr22	3217697	3217697	DEL7606	SYN532	DEL	-
MChr22	3143801	3143976	AAAATGTCATTGAAATGTTCCCAAAACATGATTGAAATGTTCCCAATATGTCACCGAAATGTTCCCAAAATGTCACCGAAATGTTCCCAAAACATGATTGAAATGTTCCCAAATTGTCATCAAAATGTTCCCAAAATGTCATCGAAATGTTCCCAAAATGTCACCGAAATGTTCCC	A	FMchr22	3251170	3251170	DEL7608	SYN532	DEL	-
MChr22	3230586	3230775	CTTCGAAGAACCTCCATCCTTCATCCTTCATTTTTCTGGCCTGTTTGGCAGGAAAGTGAAGCAGACAACAGTGGTGCTGATATTGTTATTGATTTTCTTTCACGTTCACGCAGAATTCAGATCATAATTACAAGCTGAGTGTGACAGTAAAGCGCTCACAGCAGCCCGCTAGTTGTAATTCAGAGCGGGG	C	FMchr22	3338046	3338046	DEL7615	SYN532	DEL	-
MChr22	3898964	3899085	ctgTttgcactgtaaccatggaaacagACAACACTCACCTggattactgttgacagtgaatAaaatgtcaaaatttgattgtcgtgaggcaagagcagaagttataagaagctgtgaggatt	c	FMchr22	4258866	4258866	DEL7631	SYN537	DEL	-
MChr22	3998720	3998849	gtttcccaaaatgttgaattattgttttaagtaaggatttactgtgtgtgtacagtttatgaaactaaacgttacctcaaaataagcccgaactgtgtcctgcctttattacaccagcagaagtaaaaat	g	FMchr22	4361409	4361409	DEL7637	SYN537	DEL	-
MChr22	4173591	4174286	accacaggggaggaattagctgacattgatttccggacccaacctcgattcagaaggttttgcacatactcttttacctccttgtataagggctttggaatagagttgtaacatttctgaacggggttgtcatccaccgtgttgatttttagctgcaaatcaggtatacagccaatgtccccctcctcttttgcgaacacgtcagactcctcaaagagcatttggcgtaccacttcttgctcaccctcagtaagatgatctaaatctactgggggatgccattttttctggggacaaggtactctttgagcttctttgttcttatttttgtggtcaacagtagcacttacttgggttgaacatacaagagtgtcattagtatgatcgtttgacatctgg…	a	FMchr20	20411475	20411475	DEL7643	INVTR2270	DEL	-
MChr22	4216798	4217170	aacctgaagtgaaatgaacatcagcgagcatctcaaaagcacacaaatagAaaaAGAGCCATGAAACCCGAAGAGAGGGAAAACTTTAGTGCTGGAATAACATGCAAAAAAAAAAAAAGGTACTTTTTATTGGTAAATTAATGTAGTGGAGCTCAGAGTGAAACAACACAGTTTAAACCTGCAATAAGTGATTTCTGCTGCAGAAACAAGTTGACACAACATTGAAATATCATCACCTTTAAAGCTGATGTGTTGAACTTtgttaacaaacattcagcagttacagagtcgtgtttgtgtcacctgatgaatgaaagtccaatattctctctcttttagctctggttttggtctctacccactcgtGggggga	a	FMchr22	4575178	4575178	DEL7644	SYN538	DEL	-
MChr22	4506258	4506562	tacagaaacacctgttttctccatcagcctctgctcgtaaccaaactcacccgcctctatcaaatattcaggagttgtagcactccaacatttccatttctgaccctaaagacacacgtgacgtttccacatttgttttctccgtgtgaactgattcattgtttgattattttcagtctgtcattacgcagggtggtttgttaagcgtgcatgctctttccagcgcttgtctgctccgtgttcatatatttattcacatgctatttattcgcacgctcgaagcctcccaccataactcagtttgt	t	FMchr22	4860762	4860762	DEL7658	SYN538	DEL	-
MChr22	4617393	4617719	atgtatttgactggccaaagcagcgtcttactggatgatgtcgcgttgtttgcagcaaaagttacgccaagttcaactttttttttgcgttggcaccgccgctgcatgcggggctactgttagtctgaacgtggccatgtaggctcacaggacagctggtgtggctttaaccttttagtcatgttaatatgcagtttgcattcaatactgccgatgtttcaatcacaacaatgaggaaacataagacagcgaaaaatcagtgtccttaacagaaacattctgtcagggacactgattttagcaccgaatgaggttcttccacctgaa	a	FMchr22	5015701	5015701	DEL7662	SYN539	DEL	-
MChr22	4748798	4749095	tccgcaggctgagaaatcctgacctttagtccctagtatgggtcacgataaaaaaacactggatcctacatttcccataatgcaactcaccattgactttttgttagaccctccttgcctcatgaatgcccaacttttacaaagtccacatccccagatttgaactgctgggagcagttaccaagttactggtctcgagcaagaaatagaaacaaacacttcagttttggggtgaattaagatatataacgtgttaatttgtgagctttagaggtgctggtaggtggattttgttgcc	t	FMchr22	5138517	5138517	DEL7668	SYN539	DEL	-
MChr22	4920951	4921102	cTttttatttatctttcatttaatgcaggatattCccattgggatcaggggtcacattttacaagttaaagcaggccaggatacacactaaacagtgtccctaaaacaaGGggaggttagttattgcagtctggctactgatttggccccct	c	FMchr22	5425168	5425168	DEL7677	SYN541	DEL	-
MChr22	5297891	5298203	GCAGATTCAGATTATTACAACAAAATATAATCAACAAATAAATCTTGATATATTATTATAGATTAAGCTACCCAGCAGTAGGCTATATAAAGTAGTTAATATGCTTACACATTAACACATCAATAATTAAAATCCAATGATAAAATGTATGTTATTCTGAAGTGGACCATTTTGTATAATATGTACTTGAACTTTTGGTACTTTATGTATATTTGATTCTAACATTTAGGTACTTTTACTTCTGCAAAAGACCAAAAGACCCGAGTACTTCTTCCAACACTGGTGGTAAAAAACAGGAACGGAGGTAGTAGTA	G	FMchr22	5824752	5824752	DEL7689	SYN542	DEL	-
MChr22	5498932	5499076	CTCAGTGAGACTGCTGATTAAATAAAGATTAAATAAATAAATGAAAATAAAATTTCCTTGCTTCAACAGAGGAAGTTGTGAATAATAGCTAAACCTCAAAAGTAACAAATGGTGACTGACTAGCAGGGTCTTGGTTTTAATGGGA	C	FMchr22	6026611	6026611	DEL7696	SYN542	DEL	-
MChr22	5594988	5595207	TCAGTTAAACTGCTACGAGCCAGCAGGTGTCTCTTCCACACCTTTTCGACAACACTTGCTGTTTGGGTAAGGATGCCTTAAATGTGCAGATGAAACAGACTTTGAACTTAGATCTTTGTCATATTCCTGACATCGCCTCAAAAGTTCAGACGCCGACTCTCCACACACCAGAAACCTTCACAGCTTGAACCACGCCATTCAGCGAGCATAAAGCAGGATC	T	FMchr22	6123504	6123504	DEL7700	SYN542	DEL	-
MChr22	6017095	6017404	ACTTGGTGTCTCAAAATAACGACTTAATATCTCAAAATAATGAGTTAGTATCTCAAAATAATGAGTTAGTATCTCAAAATAATGACTTGGTATCTCAAAATAATGACTTGGTATCTCAAAATAATGACTTGGTATCTCAATATAATGACTTAGTATCTCAAAATAATGACTTAGTATCTCAAAATAATGACTTGGTATCTCAATATAATGACTTAGTATAATAATGACTTAGTATCTCAAAATAACGACTTAGTATCTCAAAATAACGACTTAGTATCTCAAAATAACGACTTGGTATCTCAAAATAATG	A	FMchr22	6563303	6563303	DEL7711	SYN542	DEL	-
MChr22	6144663	6144963	GAAAAAGCATTTTCCCCATAGACCACCATTATAAAAGAGACGTGTGTAAAACTGCTGACAGGACATCTCCAGCTATAAACATGGTAAATTATTACTCTTTGTATTGTATATTTTTAAGCCACGGAGGTTTCATCTTTTGTAAAACTTTTCCAAAGCCCAGAAAAGTCATATTTGTTCTGAATGACGTCACCACTGTGTAAGAGCAGCATGGCTGGGCCAGAGGCATGATGGGATTAACACTACTGTACATATTCAGTGGGCCGCATACCCCAGAAGTAAACCCAGAAGCTAGAAACGTTTT	G	FMchr22	6690979	6690979	DEL7716	SYN542	DEL	-
MChr22	7926082	7926286	gatagatagatagatagatagatagatagatagatagatagatagatagatattagtagtgtggcattggatacagttcagtattatgtacatactgcctgtctgcactgccctgtcaggttgatttcctccatatactgtagggtcgtggtatctataatacactgaagtgttcccaggtcaggtgagaatatataatatctcc	g	FMchr22	8540102	8540102	DEL7754	SYN548	DEL	-
MChr22	7971785	7972418	cattgggatcccttcaacgtaaggtaaaattatatgaatcatattggcttccgcatgcagtggtgaattgcacatttcatctcaagtcttgtccaaattcgaccagcgattgaagagctacgcatgaacaagcaaacaagcaatgaaaagagaattgagcccagtggggctgggtttgaacctcaatactttcatggcacggaccaaaatatgtagcaccaagcagcgaaaactgtgatgaaaaagcaacgaaagctggcatcagaagtctgctcagattcttaatctgtataggacaattcctgatttaatatttcatttaataaaagtacgtaaaggtacgtatacctgtgtaatatttcatatttgagaaatttggcttcttttgttgaatgaaaa…	c	FMchr22	8585672	8585672	DEL7755	SYN548	DEL	-
MChr22	8039988	8040130	atttcaataccgttttgtctctcgcacagaactcatgctgtgtatgagactttattccacccaaagtcgtcatttgtagtaatatgtcaagaaaaaaagggagataacatgcataaaaggtcagtccaaaccctcaggcttca	a	FMchr22	8653394	8653394	DEL7759	SYN548	DEL	-
MChr22	8056808	8056979	aggtaaatgtgctggtgcacttgtgcgtctccgctggcatggacttcgcacaccattacctggaatatttctttccaaggtgcgttcactgtgcaacaaactggactaacttcagctactgatggggaaaaacagagacttttctacatcttcccttttatgcttcacggag	a	FMchr22	8670038	8670038	DEL7760	SYN548	DEL	-
MChr22	8084478	8084606	gtcacagaaggcctactcataaaaggcacctacttcaccaaaaccctgataccgtgctatattgagcccacactgggtacattcttaacccagtgttttttattgtgtaggtgtatcttattgcctgca	g	FMchr22	8698824	8698824	DEL7764	SYN548	DEL	-
MChr22	8463594	8463741	gttgaaacatacagcagatcgaatatgtatcaacatgtcacaatgaattctactgtggtcaatcacaggcaaagattttattttagaaacgggtacacttactgatccgaatgtaaacagagcagtagctctaaaacttccaaaggta	g	FMchr22	9079114	9079114	DEL7774	SYN548	DEL	-
MChr22	9275431	9275556	gggggggggggggtagttagtgtttttaaacgacctttcaaacatcgccggttaattatcttttagagaaacacttggtttcctctgtgacataaatgtatgctaatacatgagaggcacaacttg	g	FMchr22	9861247	9861247	DEL7799	SYN549	DEL	-
MChr22	9373592	9373760	ccattaatttggtgaaagttacattgcctttgcgtggtaatgcaggtgtaaatgcagactgatgtaaaaagtctgcactgtattattattattattattattattattattgtttggccccttgagggcaacgcaacaagctgtaaacgtaaaaatagcaaaagatcag	c	FMchr22	9959779	9959779	DEL7802	SYN549	DEL	-
MChr22	9536401	9536667	aatctgagcttttttgctgaaaacagctgcctgctgcggctggaaattaggttaatgagagcatgagactgaaccaaaacattaaagcagcctggcagccaaacaaggtaataaatccttgaaaactttatgtccaaattcactgcagggatcaaatgatcataaatagcccatttattttaatttaagcggaccacccccttgttaaaagggtaatcagcaagactttttttgaaaattgcactgccactgcacttatcgaggaaa	a	FMchr22	10122869	10122869	DEL7804	SYN549	DEL	-
[truncated: 845 more rows]

## Sheet: Overlap with DEL catalog
MChr22	24000997	24001307	DEL8004	MChr22	24000996	24001307	311	310	0.00321543
[truncated: 1,756 more rows]
